# Supplementary material for: Pressure‐Induced Coordination Changes in a Pyrolitic Silicate Melt From Ab Initio Molecular Dynamics Simulations
Source: J Geophys Res Solid Earth. 2019 Nov 29;124(11):11232–50. doi: 10.1029/2019JB018238 (PMC6988478; doi:10.1029/2019JB018238)
Supplement: Supplementary file 2 — Data Set S1 [file JGRB-124-11232-s002.zip]

Archive with 429 entries (394 files):
- Data/
- Data/.DS_Store
- __MACOSX/
- __MACOSX/Data/
- __MACOSX/Data/._.DS_Store
- Data/2000K/
- Data/2000K/.DS_Store
- __MACOSX/Data/2000K/
- __MACOSX/Data/2000K/._.DS_Store
- Data/2000K/AlO/
- Data/2000K/AlO/pyr-100.a11.0.T2.nvt.outcar.umd.dat.r0.popul.dat
- Data/2000K/AlO/pyr-100.a11.0.T2.nvt.outcar.umd.dat.r0.stat.dat
- Data/2000K/AlO/pyr-100.a11.5.T2.nvt.outcar.umd.dat.r0.popul.dat
- Data/2000K/AlO/pyr-100.a11.5.T2.nvt.outcar.umd.dat.r0.stat.dat
- Data/2000K/AlO/pyr-100.a12.0.T2.nvt.outcar.umd.dat.r0.popul.dat
- Data/2000K/AlO/pyr-100.a12.0.T2.nvt.outcar.umd.dat.r0.stat.dat
- Data/2000K/AlO/pyr-100.a12.5.T2.nvt.outcar.umd.dat.r0.popul.dat
- Data/2000K/AlO/pyr-100.a12.5.T2.nvt.outcar.umd.dat.r0.stat.dat
- Data/2000K/AlO/pyr-100.a13.0.T2.nvt.outcar.umd.dat.r0.popul.dat
- Data/2000K/AlO/pyr-100.a13.0.T2.nvt.outcar.umd.dat.r0.stat.dat
- Data/2000K/CaO/
- Data/2000K/CaO/pyr-100.a11.0.T2.nvt.outcar.umd.dat.r0.popul.dat
- Data/2000K/CaO/pyr-100.a11.0.T2.nvt.outcar.umd.dat.r0.stat.dat
- Data/2000K/CaO/pyr-100.a11.5.T2.nvt.outcar.umd.dat.r0.popul.dat
- Data/2000K/CaO/pyr-100.a11.5.T2.nvt.outcar.umd.dat.r0.stat.dat
- Data/2000K/CaO/pyr-100.a12.0.T2.nvt.outcar.umd.dat.r0.popul.dat
- Data/2000K/CaO/pyr-100.a12.0.T2.nvt.outcar.umd.dat.r0.stat.dat
- Data/2000K/CaO/pyr-100.a12.5.T2.nvt.outcar.umd.dat.r0.popul.dat
- Data/2000K/CaO/pyr-100.a12.5.T2.nvt.outcar.umd.dat.r0.stat.dat
- Data/2000K/CaO/pyr-100.a13.0.T2.nvt.outcar.umd.dat.r0.popul.dat
- Data/2000K/CaO/pyr-100.a13.0.T2.nvt.outcar.umd.dat.r0.stat.dat
- Data/2000K/FeO/
- Data/2000K/FeO/pyr-100.a11.0.T2.nvt.outcar.umd.dat.r0.popul.dat
- Data/2000K/FeO/pyr-100.a11.0.T2.nvt.outcar.umd.dat.r0.stat.dat
- Data/2000K/FeO/pyr-100.a11.5.T2.nvt.outcar.umd.dat.r0.popul.dat
- Data/2000K/FeO/pyr-100.a11.5.T2.nvt.outcar.umd.dat.r0.stat.dat
- Data/2000K/FeO/pyr-100.a12.0.T2.nvt.outcar.umd.dat.r0.popul.dat
- Data/2000K/FeO/pyr-100.a12.0.T2.nvt.outcar.umd.dat.r0.stat.dat
- Data/2000K/FeO/pyr-100.a12.5.T2.nvt.outcar.umd.dat.r0.popul.dat
- Data/2000K/FeO/pyr-100.a12.5.T2.nvt.outcar.umd.dat.r0.stat.dat
- Data/2000K/FeO/pyr-100.a13.0.T2.nvt.outcar.umd.dat.r0.popul.dat
- Data/2000K/FeO/pyr-100.a13.0.T2.nvt.outcar.umd.dat.r0.stat.dat
- Data/2000K/MgO/
- Data/2000K/MgO/pyr-100.a11.0.T2.nvt.outcar.umd.dat.r0.popul.dat
- Data/2000K/MgO/pyr-100.a11.0.T2.nvt.outcar.umd.dat.r0.stat.dat
- Data/2000K/MgO/pyr-100.a11.5.T2.nvt.outcar.umd.dat.r0.popul.dat
- Data/2000K/MgO/pyr-100.a11.5.T2.nvt.outcar.umd.dat.r0.stat.dat
- Data/2000K/MgO/pyr-100.a12.0.T2.nvt.outcar.umd.dat.r0.popul.dat
- Data/2000K/MgO/pyr-100.a12.0.T2.nvt.outcar.umd.dat.r0.stat.dat
- Data/2000K/MgO/pyr-100.a12.5.T2.nvt.outcar.umd.dat.r0.popul.dat
- Data/2000K/MgO/pyr-100.a12.5.T2.nvt.outcar.umd.dat.r0.stat.dat
- Data/2000K/MgO/pyr-100.a13.0.T2.nvt.outcar.umd.dat.r0.popul.dat
- Data/2000K/MgO/pyr-100.a13.0.T2.nvt.outcar.umd.dat.r0.stat.dat
- Data/2000K/NaO/
- Data/2000K/NaO/pyr-100.a11.0.T2.nvt.outcar.umd.dat.r0.popul.dat
- Data/2000K/NaO/pyr-100.a11.0.T2.nvt.outcar.umd.dat.r0.stat.dat
- Data/2000K/NaO/pyr-100.a11.5.T2.nvt.outcar.umd.dat.r0.popul.dat
- Data/2000K/NaO/pyr-100.a11.5.T2.nvt.outcar.umd.dat.r0.stat.dat
- Data/2000K/NaO/pyr-100.a12.0.T2.nvt.outcar.umd.dat.r0.popul.dat
- Data/2000K/NaO/pyr-100.a12.0.T2.nvt.outcar.umd.dat.r0.stat.dat
- Data/2000K/NaO/pyr-100.a12.5.T2.nvt.outcar.umd.dat.r0.popul.dat
- Data/2000K/NaO/pyr-100.a12.5.T2.nvt.outcar.umd.dat.r0.stat.dat
- Data/2000K/NaO/pyr-100.a13.0.T2.nvt.outcar.umd.dat.r0.popul.dat
- Data/2000K/NaO/pyr-100.a13.0.T2.nvt.outcar.umd.dat.r0.stat.dat
- Data/2000K/SiO/
- Data/2000K/SiO/pyr-100.a11.0.T2.nvt.outcar.umd.dat.r0.popul.dat
- Data/2000K/SiO/pyr-100.a11.0.T2.nvt.outcar.umd.dat.r0.stat.dat
- Data/2000K/SiO/pyr-100.a11.5.T2.nvt.outcar.umd.dat.r0.popul.dat
- Data/2000K/SiO/pyr-100.a11.5.T2.nvt.outcar.umd.dat.r0.stat.dat
- Data/2000K/SiO/pyr-100.a12.0.T2.nvt.outcar.umd.dat.r0.popul.dat
- Data/2000K/SiO/pyr-100.a12.0.T2.nvt.outcar.umd.dat.r0.stat.dat
- Data/2000K/SiO/pyr-100.a12.5.T2.nvt.outcar.umd.dat.r0.popul.dat
- Data/2000K/SiO/pyr-100.a12.5.T2.nvt.outcar.umd.dat.r0.stat.dat
- Data/2000K/SiO/pyr-100.a13.0.T2.nvt.outcar.umd.dat.r0.popul.dat
- Data/2000K/SiO/pyr-100.a13.0.T2.nvt.outcar.umd.dat.r0.stat.dat
- Data/3000K/
- Data/3000K/.DS_Store
- __MACOSX/Data/3000K/
- __MACOSX/Data/3000K/._.DS_Store
- Data/3000K/AlO/
- Data/3000K/AlO/a10.0-pyr-100-nvt.T3K.outcar.umd.dat.r0.popul.dat
- Data/3000K/AlO/a10.0-pyr-100-nvt.T3K.outcar.umd.dat.r0.stat.dat
- Data/3000K/AlO/a10.5-pyr-100-nvt.T3K.outcar.umd.dat.r0.popul.dat
- Data/3000K/AlO/a10.5-pyr-100-nvt.T3K.outcar.umd.dat.r0.stat.dat
- Data/3000K/AlO/a11.0-pyr-100-nvt.T3K.outcar.umd.dat.r0.popul.dat
- Data/3000K/AlO/a11.0-pyr-100-nvt.T3K.outcar.umd.dat.r0.stat.dat
- Data/3000K/AlO/a11.5-pyr-100-nvt.T3K.outcar.umd.dat.r0.popul.dat
- Data/3000K/AlO/a11.5-pyr-100-nvt.T3K.outcar.umd.dat.r0.stat.dat
- Data/3000K/AlO/a12.0-pyr-100-nvt.T3K.outcar.umd.dat.r0.popul.dat
- Data/3000K/AlO/a12.0-pyr-100-nvt.T3K.outcar.umd.dat.r0.stat.dat
- Data/3000K/AlO/a12.5-pyr-100-nvt.T3K.outcar.umd.dat.r0.popul.dat
- Data/3000K/AlO/a12.5-pyr-100-nvt.T3K.outcar.umd.dat.r0.stat.dat
- Data/3000K/AlO/a13.0-pyr-100-nvt.T3K.outcar.umd.dat.r0.popul.dat
- Data/3000K/AlO/a13.0-pyr-100-nvt.T3K.outcar.umd.dat.r0.stat.dat
- Data/3000K/AlO/a13.5-pyr-100-nvt.T3K.outcar.umd.dat.r0.popul.dat
- Data/3000K/AlO/a13.5-pyr-100-nvt.T3K.outcar.umd.dat.r0.stat.dat
- Data/3000K/CaO/
- Data/3000K/CaO/a10.0-pyr-100-nvt.T3K.outcar.umd.dat.r0.popul.dat
- Data/3000K/CaO/a10.0-pyr-100-nvt.T3K.outcar.umd.dat.r0.stat.dat
- Data/3000K/CaO/a10.5-pyr-100-nvt.T3K.outcar.umd.dat.r0.popul.dat
- Data/3000K/CaO/a10.5-pyr-100-nvt.T3K.outcar.umd.dat.r0.stat.dat
- Data/3000K/CaO/a11.0-pyr-100-nvt.T3K.outcar.umd.dat.r0.popul.dat
- Data/3000K/CaO/a11.0-pyr-100-nvt.T3K.outcar.umd.dat.r0.stat.dat
- Data/3000K/CaO/a11.5-pyr-100-nvt.T3K.outcar.umd.dat.r0.popul.dat
- Data/3000K/CaO/a11.5-pyr-100-nvt.T3K.outcar.umd.dat.r0.stat.dat
- Data/3000K/CaO/a12.0-pyr-100-nvt.T3K.outcar.umd.dat.r0.popul.dat
- Data/3000K/CaO/a12.0-pyr-100-nvt.T3K.outcar.umd.dat.r0.stat.dat
- Data/3000K/CaO/a12.5-pyr-100-nvt.T3K.outcar.umd.dat.r0.popul.dat
- Data/3000K/CaO/a12.5-pyr-100-nvt.T3K.outcar.umd.dat.r0.stat.dat
- Data/3000K/CaO/a13.0-pyr-100-nvt.T3K.outcar.umd.dat.r0.popul.dat
- Data/3000K/CaO/a13.0-pyr-100-nvt.T3K.outcar.umd.dat.r0.stat.dat
- Data/3000K/CaO/a13.5-pyr-100-nvt.T3K.outcar.umd.dat.r0.popul.dat
- Data/3000K/CaO/a13.5-pyr-100-nvt.T3K.outcar.umd.dat.r0.stat.dat
- Data/3000K/FeO/
- Data/3000K/FeO/a10.0-pyr-100-nvt.T3K.outcar.umd.dat.r0.popul.dat
- Data/3000K/FeO/a10.0-pyr-100-nvt.T3K.outcar.umd.dat.r0.stat.dat
- Data/3000K/FeO/a10.5-pyr-100-nvt.T3K.outcar.umd.dat.r0.popul.dat
- Data/3000K/FeO/a10.5-pyr-100-nvt.T3K.outcar.umd.dat.r0.stat.dat
- Data/3000K/FeO/a11.0-pyr-100-nvt.T3K.outcar.umd.dat.r0.popul.dat
- Data/3000K/FeO/a11.0-pyr-100-nvt.T3K.outcar.umd.dat.r0.stat.dat
- Data/3000K/FeO/a11.5-pyr-100-nvt.T3K.outcar.umd.dat.r0.popul.dat
- Data/3000K/FeO/a11.5-pyr-100-nvt.T3K.outcar.umd.dat.r0.stat.dat
- Data/3000K/FeO/a12.0-pyr-100-nvt.T3K.outcar.umd.dat.r0.popul.dat
- Data/3000K/FeO/a12.0-pyr-100-nvt.T3K.outcar.umd.dat.r0.stat.dat
- Data/3000K/FeO/a12.5-pyr-100-nvt.T3K.outcar.umd.dat.r0.popul.dat
- Data/3000K/FeO/a12.5-pyr-100-nvt.T3K.outcar.umd.dat.r0.stat.dat
- Data/3000K/FeO/a13.0-pyr-100-nvt.T3K.outcar.umd.dat.r0.popul.dat
- Data/3000K/FeO/a13.0-pyr-100-nvt.T3K.outcar.umd.dat.r0.stat.dat
- Data/3000K/FeO/a13.5-pyr-100-nvt.T3K.outcar.umd.dat.r0.popul.dat
- Data/3000K/FeO/a13.5-pyr-100-nvt.T3K.outcar.umd.dat.r0.stat.dat
- Data/3000K/MgO/
- Data/3000K/MgO/a10.0-pyr-100-nvt.T3K.outcar.umd.dat.r0.popul.dat
- Data/3000K/MgO/a10.0-pyr-100-nvt.T3K.outcar.umd.dat.r0.stat.dat
- Data/3000K/MgO/a10.5-pyr-100-nvt.T3K.outcar.umd.dat.r0.popul.dat
- Data/3000K/MgO/a10.5-pyr-100-nvt.T3K.outcar.umd.dat.r0.stat.dat
- Data/3000K/MgO/a11.0-pyr-100-nvt.T3K.outcar.umd.dat.r0.popul.dat
- Data/3000K/MgO/a11.0-pyr-100-nvt.T3K.outcar.umd.dat.r0.stat.dat
- Data/3000K/MgO/a11.5-pyr-100-nvt.T3K.outcar.umd.dat.r0.popul.dat
- Data/3000K/MgO/a11.5-pyr-100-nvt.T3K.outcar.umd.dat.r0.stat.dat
- Data/3000K/MgO/a12.0-pyr-100-nvt.T3K.outcar.umd.dat.r0.popul.dat
- Data/3000K/MgO/a12.0-pyr-100-nvt.T3K.outcar.umd.dat.r0.stat.dat
- Data/3000K/MgO/a12.5-pyr-100-nvt.T3K.outcar.umd.dat.r0.popul.dat
- Data/3000K/MgO/a12.5-pyr-100-nvt.T3K.outcar.umd.dat.r0.stat.dat
- Data/3000K/MgO/a13.0-pyr-100-nvt.T3K.outcar.umd.dat.r0.popul.dat
- Data/3000K/MgO/a13.0-pyr-100-nvt.T3K.outcar.umd.dat.r0.stat.dat
- Data/3000K/MgO/a13.5-pyr-100-nvt.T3K.outcar.umd.dat.r0.popul.dat
- Data/3000K/MgO/a13.5-pyr-100-nvt.T3K.outcar.umd.dat.r0.stat.dat
- Data/3000K/NaO/
- Data/3000K/NaO/a10.0-pyr-100-nvt.T3K.outcar.umd.dat.r0.popul.dat
- Data/3000K/NaO/a10.0-pyr-100-nvt.T3K.outcar.umd.dat.r0.stat.dat
- Data/3000K/NaO/a10.5-pyr-100-nvt.T3K.outcar.umd.dat.r0.popul.dat
- Data/3000K/NaO/a10.5-pyr-100-nvt.T3K.outcar.umd.dat.r0.stat.dat
- Data/3000K/NaO/a11.0-pyr-100-nvt.T3K.outcar.umd.dat.r0.popul.dat
- Data/3000K/NaO/a11.0-pyr-100-nvt.T3K.outcar.umd.dat.r0.stat.dat
- Data/3000K/NaO/a11.5-pyr-100-nvt.T3K.outcar.umd.dat.r0.popul.dat
- Data/3000K/NaO/a11.5-pyr-100-nvt.T3K.outcar.umd.dat.r0.stat.dat
- Data/3000K/NaO/a12.0-pyr-100-nvt.T3K.outcar.umd.dat.r0.popul.dat
- Data/3000K/NaO/a12.0-pyr-100-nvt.T3K.outcar.umd.dat.r0.stat.dat
- Data/3000K/NaO/a12.5-pyr-100-nvt.T3K.outcar.umd.dat.r0.popul.dat
- Data/3000K/NaO/a12.5-pyr-100-nvt.T3K.outcar.umd.dat.r0.stat.dat
- Data/3000K/NaO/a13.0-pyr-100-nvt.T3K.outcar.umd.dat.r0.popul.dat
- Data/3000K/NaO/a13.0-pyr-100-nvt.T3K.outcar.umd.dat.r0.stat.dat
- Data/3000K/NaO/a13.5-pyr-100-nvt.T3K.outcar.umd.dat.r0.popul.dat
- Data/3000K/NaO/a13.5-pyr-100-nvt.T3K.outcar.umd.dat.r0.stat.dat
- Data/3000K/SiO/
- Data/3000K/SiO/a10.0-pyr-100-nvt.T3K.outcar.umd.dat.r0.popul.dat
- Data/3000K/SiO/a10.0-pyr-100-nvt.T3K.outcar.umd.dat.r0.stat.dat
- Data/3000K/SiO/a10.5-pyr-100-nvt.T3K.outcar.umd.dat.r0.popul.dat
- Data/3000K/SiO/a10.5-pyr-100-nvt.T3K.outcar.umd.dat.r0.stat.dat
- Data/3000K/SiO/a11.0-pyr-100-nvt.T3K.outcar.umd.dat.r0.popul.dat
- Data/3000K/SiO/a11.0-pyr-100-nvt.T3K.outcar.umd.dat.r0.stat.dat
- Data/3000K/SiO/a11.5-pyr-100-nvt.T3K.outcar.umd.dat.r0.popul.dat
- Data/3000K/SiO/a11.5-pyr-100-nvt.T3K.outcar.umd.dat.r0.stat.dat
- Data/3000K/SiO/a12.0-pyr-100-nvt.T3K.outcar.umd.dat.r0.popul.dat
- Data/3000K/SiO/a12.0-pyr-100-nvt.T3K.outcar.umd.dat.r0.stat.dat
- Data/3000K/SiO/a12.5-pyr-100-nvt.T3K.outcar.umd.dat.r0.popul.dat
- Data/3000K/SiO/a12.5-pyr-100-nvt.T3K.outcar.umd.dat.r0.stat.dat
- Data/3000K/SiO/a13.0-pyr-100-nvt.T3K.outcar.umd.dat.r0.popul.dat
- Data/3000K/SiO/a13.0-pyr-100-nvt.T3K.outcar.umd.dat.r0.stat.dat
- Data/3000K/SiO/a13.5-pyr-100-nvt.T3K.outcar.umd.dat.r0.popul.dat
- Data/3000K/SiO/a13.5-pyr-100-nvt.T3K.outcar.umd.dat.r0.stat.dat
- Data/4000K/
- Data/4000K/.DS_Store
- __MACOSX/Data/4000K/
- __MACOSX/Data/4000K/._.DS_Store
- Data/4000K/AlO/
- Data/4000K/AlO/a10.0-pyr-100-nvt.T4.outcar.umd.dat.r0.popul.dat
- Data/4000K/AlO/a10.0-pyr-100-nvt.T4.outcar.umd.dat.r0.stat.dat
- Data/4000K/AlO/a10.5-pyr-100-nvt.T4.outcar.umd.dat.r0.popul.dat
- Data/4000K/AlO/a10.5-pyr-100-nvt.T4.outcar.umd.dat.r0.stat.dat
- Data/4000K/AlO/a11.0-pyr-100-nvt.T4.outcar.umd.dat.r0.popul.dat
- Data/4000K/AlO/a11.0-pyr-100-nvt.T4.outcar.umd.dat.r0.stat.dat
- Data/4000K/AlO/a11.5-pyr-100-nvt.T4.outcar.umd.dat.r0.popul.dat
- Data/4000K/AlO/a11.5-pyr-100-nvt.T4.outcar.umd.dat.r0.stat.dat
- Data/4000K/AlO/a12.0-pyr-100-nvt.T4.outcar.umd.dat.r0.popul.dat
- Data/4000K/AlO/a12.0-pyr-100-nvt.T4.outcar.umd.dat.r0.stat.dat
- Data/4000K/AlO/a12.5-pyr-100-nvt.T4.outcar.umd.dat.r0.popul.dat
- Data/4000K/AlO/a12.5-pyr-100-nvt.T4.outcar.umd.dat.r0.stat.dat
- Data/4000K/AlO/a13.0-pyr-100-nvt.T4.outcar.umd.dat.r0.popul.dat
- Data/4000K/AlO/a13.0-pyr-100-nvt.T4.outcar.umd.dat.r0.stat.dat
- Data/4000K/AlO/a14.0-pyr-100-nvt.T4.outcar.umd.dat.r0.popul.dat
- Data/4000K/AlO/a14.0-pyr-100-nvt.T4.outcar.umd.dat.r0.stat.dat
- Data/4000K/CaO/
- Data/4000K/CaO/a10.0-pyr-100-nvt.T4.outcar.umd.dat.r0.popul.dat
- Data/4000K/CaO/a10.0-pyr-100-nvt.T4.outcar.umd.dat.r0.stat.dat
- Data/4000K/CaO/a10.5-pyr-100-nvt.T4.outcar.umd.dat.r0.popul.dat
- Data/4000K/CaO/a10.5-pyr-100-nvt.T4.outcar.umd.dat.r0.stat.dat
- Data/4000K/CaO/a11.0-pyr-100-nvt.T4.outcar.umd.dat.r0.popul.dat
- Data/4000K/CaO/a11.0-pyr-100-nvt.T4.outcar.umd.dat.r0.stat.dat
- Data/4000K/CaO/a11.5-pyr-100-nvt.T4.outcar.umd.dat.r0.popul.dat
- Data/4000K/CaO/a11.5-pyr-100-nvt.T4.outcar.umd.dat.r0.stat.dat
- Data/4000K/CaO/a12.0-pyr-100-nvt.T4.outcar.umd.dat.r0.popul.dat
- Data/4000K/CaO/a12.0-pyr-100-nvt.T4.outcar.umd.dat.r0.stat.dat
- Data/4000K/CaO/a12.5-pyr-100-nvt.T4.outcar.umd.dat.r0.popul.dat
- Data/4000K/CaO/a12.5-pyr-100-nvt.T4.outcar.umd.dat.r0.stat.dat
- Data/4000K/CaO/a13.0-pyr-100-nvt.T4.outcar.umd.dat.r0.popul.dat
- Data/4000K/CaO/a13.0-pyr-100-nvt.T4.outcar.umd.dat.r0.stat.dat
- Data/4000K/CaO/a14.0-pyr-100-nvt.T4.outcar.umd.dat.r0.popul.dat
- Data/4000K/CaO/a14.0-pyr-100-nvt.T4.outcar.umd.dat.r0.stat.dat
- Data/4000K/FeO/
- Data/4000K/FeO/a10.0-pyr-100-nvt.T4.outcar.umd.dat.r0.popul.dat
- Data/4000K/FeO/a10.0-pyr-100-nvt.T4.outcar.umd.dat.r0.stat.dat
- Data/4000K/FeO/a10.5-pyr-100-nvt.T4.outcar.umd.dat.r0.popul.dat
- Data/4000K/FeO/a10.5-pyr-100-nvt.T4.outcar.umd.dat.r0.stat.dat
- Data/4000K/FeO/a11.0-pyr-100-nvt.T4.outcar.umd.dat.r0.popul.dat
- Data/4000K/FeO/a11.0-pyr-100-nvt.T4.outcar.umd.dat.r0.stat.dat
- Data/4000K/FeO/a11.5-pyr-100-nvt.T4.outcar.umd.dat.r0.popul.dat
- Data/4000K/FeO/a11.5-pyr-100-nvt.T4.outcar.umd.dat.r0.stat.dat
- Data/4000K/FeO/a12.0-pyr-100-nvt.T4.outcar.umd.dat.r0.popul.dat
- Data/4000K/FeO/a12.0-pyr-100-nvt.T4.outcar.umd.dat.r0.stat.dat
- Data/4000K/FeO/a12.5-pyr-100-nvt.T4.outcar.umd.dat.r0.popul.dat
- Data/4000K/FeO/a12.5-pyr-100-nvt.T4.outcar.umd.dat.r0.stat.dat
- Data/4000K/FeO/a13.0-pyr-100-nvt.T4.outcar.umd.dat.r0.popul.dat
- Data/4000K/FeO/a13.0-pyr-100-nvt.T4.outcar.umd.dat.r0.stat.dat
- Data/4000K/FeO/a14.0-pyr-100-nvt.T4.outcar.umd.dat.r0.popul.dat
- Data/4000K/FeO/a14.0-pyr-100-nvt.T4.outcar.umd.dat.r0.stat.dat
- Data/4000K/MgO/
- Data/4000K/MgO/a10.0-pyr-100-nvt.T4.outcar.umd.dat.r0.popul.dat
- Data/4000K/MgO/a10.0-pyr-100-nvt.T4.outcar.umd.dat.r0.stat.dat
- Data/4000K/MgO/a10.5-pyr-100-nvt.T4.outcar.umd.dat.r0.popul.dat
- Data/4000K/MgO/a10.5-pyr-100-nvt.T4.outcar.umd.dat.r0.stat.dat
- Data/4000K/MgO/a11.0-pyr-100-nvt.T4.outcar.umd.dat.r0.popul.dat
- Data/4000K/MgO/a11.0-pyr-100-nvt.T4.outcar.umd.dat.r0.stat.dat
- Data/4000K/MgO/a11.5-pyr-100-nvt.T4.outcar.umd.dat.r0.popul.dat
- Data/4000K/MgO/a11.5-pyr-100-nvt.T4.outcar.umd.dat.r0.stat.dat
- Data/4000K/MgO/a12.0-pyr-100-nvt.T4.outcar.umd.dat.r0.popul.dat
- Data/4000K/MgO/a12.0-pyr-100-nvt.T4.outcar.umd.dat.r0.stat.dat
- Data/4000K/MgO/a12.5-pyr-100-nvt.T4.outcar.umd.dat.r0.popul.dat
- Data/4000K/MgO/a12.5-pyr-100-nvt.T4.outcar.umd.dat.r0.stat.dat
- Data/4000K/MgO/a13.0-pyr-100-nvt.T4.outcar.umd.dat.r0.popul.dat
- Data/4000K/MgO/a13.0-pyr-100-nvt.T4.outcar.umd.dat.r0.stat.dat
- Data/4000K/MgO/a14.0-pyr-100-nvt.T4.outcar.umd.dat.r0.popul.dat
- Data/4000K/MgO/a14.0-pyr-100-nvt.T4.outcar.umd.dat.r0.stat.dat
- Data/4000K/NaO/
- Data/4000K/NaO/a10.0-pyr-100-nvt.T4.outcar.umd.dat.r0.popul.dat
- Data/4000K/NaO/a10.0-pyr-100-nvt.T4.outcar.umd.dat.r0.stat.dat
- Data/4000K/NaO/a10.5-pyr-100-nvt.T4.outcar.umd.dat.r0.popul.dat
- Data/4000K/NaO/a10.5-pyr-100-nvt.T4.outcar.umd.dat.r0.stat.dat
- Data/4000K/NaO/a11.0-pyr-100-nvt.T4.outcar.umd.dat.r0.popul.dat
- Data/4000K/NaO/a11.0-pyr-100-nvt.T4.outcar.umd.dat.r0.stat.dat
- Data/4000K/NaO/a11.5-pyr-100-nvt.T4.outcar.umd.dat.r0.popul.dat
- Data/4000K/NaO/a11.5-pyr-100-nvt.T4.outcar.umd.dat.r0.stat.dat
- Data/4000K/NaO/a12.0-pyr-100-nvt.T4.outcar.umd.dat.r0.popul.dat
- Data/4000K/NaO/a12.0-pyr-100-nvt.T4.outcar.umd.dat.r0.stat.dat
- Data/4000K/NaO/a12.5-pyr-100-nvt.T4.outcar.umd.dat.r0.popul.dat
- Data/4000K/NaO/a12.5-pyr-100-nvt.T4.outcar.umd.dat.r0.stat.dat
- Data/4000K/NaO/a13.0-pyr-100-nvt.T4.outcar.umd.dat.r0.popul.dat
- Data/4000K/NaO/a13.0-pyr-100-nvt.T4.outcar.umd.dat.r0.stat.dat
- Data/4000K/NaO/a14.0-pyr-100-nvt.T4.outcar.umd.dat.r0.popul.dat
- Data/4000K/NaO/a14.0-pyr-100-nvt.T4.outcar.umd.dat.r0.stat.dat
- Data/4000K/SiO/
- Data/4000K/SiO/a10.0-pyr-100-nvt.T4.outcar.umd.dat.r0.popul.dat
- Data/4000K/SiO/a10.0-pyr-100-nvt.T4.outcar.umd.dat.r0.stat.dat
- Data/4000K/SiO/a10.5-pyr-100-nvt.T4.outcar.umd.dat.r0.popul.dat
- Data/4000K/SiO/a10.5-pyr-100-nvt.T4.outcar.umd.dat.r0.stat.dat
- Data/4000K/SiO/a11.0-pyr-100-nvt.T4.outcar.umd.dat.r0.popul.dat
- Data/4000K/SiO/a11.0-pyr-100-nvt.T4.outcar.umd.dat.r0.stat.dat
- Data/4000K/SiO/a11.5-pyr-100-nvt.T4.outcar.umd.dat.r0.popul.dat
- Data/4000K/SiO/a11.5-pyr-100-nvt.T4.outcar.umd.dat.r0.stat.dat
- Data/4000K/SiO/a12.0-pyr-100-nvt.T4.outcar.umd.dat.r0.popul.dat
- Data/4000K/SiO/a12.0-pyr-100-nvt.T4.outcar.umd.dat.r0.stat.dat
- Data/4000K/SiO/a12.5-pyr-100-nvt.T4.outcar.umd.dat.r0.popul.dat
- Data/4000K/SiO/a12.5-pyr-100-nvt.T4.outcar.umd.dat.r0.stat.dat
- Data/4000K/SiO/a13.0-pyr-100-nvt.T4.outcar.umd.dat.r0.popul.dat
- Data/4000K/SiO/a13.0-pyr-100-nvt.T4.outcar.umd.dat.r0.stat.dat
- Data/4000K/SiO/a14.0-pyr-100-nvt.T4.outcar.umd.dat.r0.popul.dat
- Data/4000K/SiO/a14.0-pyr-100-nvt.T4.outcar.umd.dat.r0.stat.dat
- Data/5000K/
- Data/5000K/.DS_Store
- __MACOSX/Data/5000K/
- __MACOSX/Data/5000K/._.DS_Store
- Data/5000K/AlO/
- Data/5000K/AlO/a10.0-pyr-100-nvt.T5.outcar.umd.dat.r0.popul.dat
- Data/5000K/AlO/a10.0-pyr-100-nvt.T5.outcar.umd.dat.r0.stat.dat
- Data/5000K/AlO/a10.5-pyr-100-nvt.T5.outcar.umd.dat.r0.popul.dat
- Data/5000K/AlO/a10.5-pyr-100-nvt.T5.outcar.umd.dat.r0.stat.dat
- Data/5000K/AlO/a11.0-pyr-100-nvt.T5.outcar.umd.dat.r0.popul.dat
- Data/5000K/AlO/a11.0-pyr-100-nvt.T5.outcar.umd.dat.r0.stat.dat
- Data/5000K/AlO/a11.5-pyr-100-nvt.T5.outcar.umd.dat.r0.popul.dat
- Data/5000K/AlO/a11.5-pyr-100-nvt.T5.outcar.umd.dat.r0.stat.dat
[truncated: 129 more entries]
