# Supplementary material for: Pressure‐Induced Coordination Changes in a Pyrolitic Silicate Melt From Ab Initio Molecular Dynamics Simulations
Source: J Geophys Res Solid Earth. 2019 Nov 29;124(11):11232–50. doi: 10.1029/2019JB018238 (PMC6988478; doi:10.1029/2019JB018238)
Supplement: Supplementary file 2 — Data Set S1 [file JGRB-124-11232-s002.zip › Data/2000K/AlO/pyr-100.a11.0.T2.nvt.outcar.umd.dat.r0.popul.dat]

Formula	Begin	End	Lifetime	[Composition]
AlO_6	0	108	109	[37, 74, 77, 111, 119, 129, 145]
AlO_5	0	35	36	[38, 83, 102, 103, 145, 151]
AlO_6	0	583	584	[39, 69, 100, 128, 133, 138, 152]
AlO_4	36	44	9	[38, 102, 103, 145, 151]
AlO_5	45	194	150	[38, 83, 102, 103, 145, 151]
AlO_7	109	163	55	[37, 74, 77, 111, 119, 126, 129, 145]
AlO_6	164	181	18	[37, 74, 77, 111, 119, 129, 145]
AlO_7	182	262	81	[37, 74, 77, 111, 119, 126, 129, 145]
AlO_6	195	225	31	[38, 83, 102, 103, 108, 145, 151]
AlO_5	226	256	31	[38, 83, 102, 103, 145, 151]
AlO_6	257	285	29	[38, 83, 102, 103, 136, 145, 151]
AlO_6	263	450	188	[37, 74, 77, 111, 119, 129, 145]
AlO_5	286	434	149	[38, 83, 102, 103, 145, 151]
AlO_6	435	435	1	[38, 83, 102, 103, 145, 149, 151]
AlO_5	436	456	21	[38, 83, 102, 103, 149, 151]
AlO_5	451	480	30	[37, 77, 111, 119, 129, 145]
AlO_6	457	482	26	[38, 83, 102, 103, 117, 149, 151]
AlO_6	481	529	49	[37, 74, 77, 111, 119, 129, 145]
AlO_5	483	513	31	[38, 83, 102, 103, 149, 151]
AlO_6	514	523	10	[38, 83, 102, 103, 127, 149, 151]
AlO_5	524	558	35	[38, 83, 102, 103, 149, 151]
AlO_7	530	541	12	[37, 74, 77, 88, 111, 119, 129, 145]
AlO_6	542	692	151	[37, 74, 77, 111, 119, 129, 145]
AlO_4	559	681	123	[38, 83, 102, 103, 151]
AlO_7	584	600	17	[39, 69, 100, 123, 128, 133, 138, 152]
AlO_6	601	903	303	[39, 69, 100, 128, 133, 138, 152]
AlO_5	682	702	21	[38, 83, 102, 103, 134, 151]
AlO_7	693	721	29	[37, 74, 77, 111, 119, 126, 129, 145]
AlO_4	703	714	12	[38, 83, 102, 103, 151]
AlO_5	715	745	31	[38, 83, 102, 103, 134, 151]
AlO_6	722	753	32	[37, 74, 77, 111, 119, 129, 145]
AlO_6	746	757	12	[38, 83, 102, 103, 117, 134, 151]
AlO_5	754	765	12	[37, 74, 77, 119, 129, 145]
AlO_7	758	773	16	[38, 83, 102, 103, 117, 134, 136, 151]
AlO_6	766	836	71	[37, 74, 77, 111, 119, 129, 145]
AlO_6	774	787	14	[38, 83, 102, 103, 117, 134, 151]
AlO_5	788	791	4	[38, 83, 102, 103, 134, 151]
AlO_6	792	793	2	[38, 83, 102, 103, 127, 134, 151]
AlO_5	794	810	17	[38, 83, 103, 127, 134, 151]
AlO_6	811	841	31	[38, 83, 103, 127, 134, 136, 151]
AlO_7	837	846	10	[37, 74, 77, 111, 119, 126, 129, 145]
AlO_7	842	893	52	[38, 83, 103, 117, 127, 134, 136, 151]
AlO_6	847	934	88	[37, 74, 77, 111, 119, 129, 145]
AlO_6	894	960	67	[38, 83, 103, 127, 134, 136, 151]
AlO_5	904	908	5	[39, 69, 100, 128, 133, 138]
AlO_6	909	912	4	[39, 69, 100, 128, 133, 138, 152]
AlO_7	913	918	6	[39, 69, 100, 128, 133, 138, 141, 152]
AlO_6	919	1072	154	[39, 69, 100, 128, 133, 138, 152]
AlO_7	935	974	40	[37, 74, 77, 111, 119, 126, 129, 145]
AlO_5	961	964	4	[38, 83, 103, 134, 136, 151]
AlO_6	965	998	34	[38, 83, 103, 127, 134, 136, 151]
AlO_8	975	980	6	[37, 74, 77, 88, 111, 119, 126, 129, 145]
AlO_7	981	990	10	[37, 74, 77, 88, 111, 119, 129, 145]
AlO_6	991	1055	65	[37, 74, 77, 111, 119, 129, 145]
AlO_5	999	1034	36	[38, 83, 103, 134, 136, 151]
AlO_6	1035	1065	31	[38, 83, 103, 127, 134, 136, 151]
AlO_7	1056	1060	5	[37, 74, 77, 111, 119, 126, 129, 145]
AlO_6	1061	1097	37	[37, 74, 77, 111, 119, 129, 145]
AlO_7	1066	1092	27	[38, 83, 103, 117, 127, 134, 136, 151]
AlO_7	1073	1091	19	[39, 69, 100, 123, 128, 133, 138, 152]
AlO_6	1092	2368	1277	[39, 69, 100, 128, 133, 138, 152]
AlO_6	1093	1122	30	[38, 83, 103, 127, 134, 136, 151]
AlO_7	1098	1110	13	[37, 74, 77, 88, 111, 119, 129, 145]
AlO_6	1111	1129	19	[37, 74, 77, 111, 119, 129, 145]
AlO_5	1123	1172	50	[38, 83, 103, 134, 136, 151]
AlO_7	1130	1152	23	[37, 74, 77, 111, 119, 126, 129, 145]
AlO_6	1153	1278	126	[37, 74, 77, 111, 119, 129, 145]
AlO_6	1173	1244	72	[38, 83, 103, 127, 134, 136, 151]
AlO_5	1245	1255	11	[38, 83, 103, 134, 136, 151]
AlO_6	1256	1263	8	[38, 83, 103, 117, 134, 136, 151]
AlO_7	1264	1276	13	[38, 83, 103, 117, 127, 134, 136, 151]
AlO_6	1277	1482	206	[38, 83, 103, 127, 134, 136, 151]
AlO_7	1279	1304	26	[37, 74, 77, 111, 119, 126, 129, 145]
AlO_7	1305	1320	16	[37, 74, 77, 88, 111, 119, 129, 145]
AlO_6	1321	1354	34	[37, 74, 77, 111, 119, 129, 145]
AlO_7	1355	1416	62	[37, 74, 77, 111, 119, 126, 129, 145]
AlO_6	1417	1473	57	[37, 74, 77, 111, 119, 129, 145]
AlO_7	1474	1525	52	[37, 74, 77, 111, 119, 126, 129, 145]
AlO_7	1483	1491	9	[38, 83, 102, 103, 127, 134, 136, 151]
AlO_6	1492	1776	285	[38, 83, 103, 127, 134, 136, 151]
AlO_6	1526	1544	19	[37, 74, 77, 119, 126, 129, 145]
AlO_7	1545	1561	17	[37, 74, 77, 111, 119, 126, 129, 145]
AlO_6	1562	1595	34	[37, 74, 77, 119, 126, 129, 145]
AlO_7	1596	1615	20	[37, 74, 77, 111, 119, 126, 129, 145]
AlO_6	1616	1657	42	[37, 74, 77, 119, 126, 129, 145]
AlO_5	1658	1660	3	[37, 74, 77, 119, 129, 145]
AlO_6	1661	1713	53	[37, 74, 77, 103, 119, 129, 145]
AlO_5	1714	1717	4	[37, 74, 77, 119, 129, 145]
AlO_6	1718	1732	15	[37, 74, 77, 111, 119, 129, 145]
AlO_7	1733	1739	7	[37, 74, 77, 111, 119, 126, 129, 145]
AlO_8	1740	1759	20	[37, 74, 77, 111, 119, 126, 129, 137, 145]
AlO_7	1760	1770	11	[37, 74, 77, 111, 119, 126, 129, 145]
AlO_6	1771	1771	1	[37, 74, 77, 111, 119, 129, 145]
AlO_5	1772	1791	20	[37, 74, 77, 119, 129, 145]
AlO_7	1777	1824	48	[38, 83, 102, 103, 127, 134, 136, 151]
AlO_6	1792	1814	23	[37, 74, 77, 119, 126, 129, 145]
AlO_5	1815	1842	28	[37, 74, 77, 119, 129, 145]
AlO_6	1825	1903	79	[38, 83, 103, 127, 134, 136, 151]
AlO_6	1843	1851	9	[37, 74, 77, 88, 119, 129, 145]
AlO_7	1852	1862	11	[37, 74, 77, 88, 119, 129, 137, 145]
AlO_8	1863	1883	21	[37, 74, 77, 88, 119, 126, 129, 137, 145]
AlO_7	1884	1903	20	[37, 74, 77, 88, 119, 126, 129, 145]
AlO_8	1904	1906	3	[37, 74, 77, 88, 119, 126, 129, 137, 145]
AlO_7	1904	1945	42	[38, 83, 102, 103, 127, 134, 136, 151]
AlO_7	1907	1916	10	[37, 74, 77, 88, 119, 129, 137, 145]
AlO_8	1917	1940	24	[37, 74, 77, 88, 111, 119, 129, 137, 145]
AlO_7	1941	1945	5	[37, 74, 77, 88, 111, 119, 129, 145]
AlO_6	1946	1951	6	[37, 74, 77, 111, 119, 129, 145]
AlO_6	1946	1980	35	[38, 83, 102, 103, 127, 136, 151]
AlO_5	1952	1971	20	[37, 74, 77, 119, 129, 145]
AlO_6	1972	1995	24	[37, 74, 77, 119, 126, 129, 145]
AlO_7	1981	2080	100	[38, 83, 102, 103, 127, 134, 136, 151]
AlO_5	1996	2022	27	[37, 74, 119, 126, 129, 145]
AlO_6	2023	2030	8	[37, 74, 77, 119, 126, 129, 145]
AlO_7	2031	2033	3	[37, 74, 77, 119, 126, 129, 137, 145]
AlO_8	2034	2052	19	[37, 74, 77, 88, 119, 126, 129, 137, 145]
AlO_7	2053	2058	6	[37, 74, 77, 119, 126, 129, 137, 145]
AlO_6	2059	2067	9	[37, 74, 77, 119, 126, 129, 145]
AlO_5	2068	2072	5	[37, 77, 119, 126, 129, 145]
AlO_6	2073	2085	13	[37, 74, 77, 119, 126, 129, 145]
AlO_6	2081	2111	31	[38, 83, 102, 103, 127, 136, 151]
AlO_7	2086	2110	25	[37, 74, 77, 111, 119, 126, 129, 145]
AlO_6	2111	2188	78	[37, 74, 77, 111, 119, 129, 145]
AlO_5	2112	2140	29	[38, 83, 102, 103, 136, 151]
AlO_6	2141	2195	55	[38, 83, 102, 103, 127, 136, 151]
AlO_7	2189	2244	56	[37, 74, 77, 111, 119, 126, 129, 145]
AlO_7	2196	2203	8	[38, 72, 83, 102, 103, 127, 136, 151]
AlO_6	2204	2209	6	[38, 83, 102, 103, 127, 136, 151]
AlO_7	2210	2254	45	[38, 83, 102, 103, 127, 134, 136, 151]
AlO_6	2245	2348	104	[37, 74, 77, 111, 119, 129, 145]
AlO_6	2255	2266	12	[38, 83, 102, 103, 127, 136, 151]
AlO_7	2267	2335	69	[38, 83, 102, 103, 127, 134, 136, 151]
AlO_6	2336	2344	9	[38, 83, 102, 103, 127, 136, 151]
AlO_7	2345	2477	133	[38, 83, 102, 103, 127, 134, 136, 151]
AlO_5	2349	2354	6	[37, 74, 111, 119, 129, 145]
AlO_6	2355	2638	284	[37, 74, 77, 111, 119, 129, 145]
AlO_7	2369	2389	21	[39, 69, 75, 100, 128, 133, 138, 152]
AlO_6	2390	2608	219	[39, 69, 100, 128, 133, 138, 152]
AlO_6	2478	2491	14	[38, 83, 102, 103, 127, 136, 151]
AlO_7	2492	2528	37	[38, 83, 102, 103, 127, 136, 149, 151]
AlO_6	2529	2533	5	[38, 83, 102, 103, 127, 136, 151]
AlO_5	2534	2557	24	[38, 83, 102, 103, 127, 136]
AlO_6	2558	2579	22	[38, 83, 102, 103, 127, 136, 149]
AlO_7	2580	2594	15	[38, 83, 102, 103, 127, 136, 149, 151]
AlO_8	2595	2612	18	[38, 72, 83, 102, 103, 127, 136, 149, 151]
AlO_7	2609	2617	9	[39, 69, 75, 100, 128, 133, 138, 152]
AlO_7	2613	2658	46	[38, 72, 83, 102, 103, 127, 136, 149]
AlO_6	2618	2757	140	[39, 69, 100, 128, 133, 138, 152]
AlO_7	2639	2656	18	[37, 74, 77, 111, 119, 126, 129, 145]
AlO_6	2657	2698	42	[37, 74, 77, 111, 119, 129, 145]
AlO_6	2659	2664	6	[38, 83, 102, 103, 127, 136, 149]
AlO_5	2665	2684	20	[38, 83, 102, 103, 136, 149]
AlO_6	2685	2696	12	[38, 83, 102, 103, 136, 149, 151]
AlO_7	2697	2703	7	[38, 83, 102, 103, 127, 136, 149, 151]
AlO_7	2699	2710	12	[37, 74, 77, 111, 119, 126, 129, 145]
AlO_6	2704	2721	18	[38, 83, 102, 103, 127, 136, 149]
AlO_6	2711	2930	220	[37, 74, 77, 111, 119, 129, 145]
AlO_7	2722	2732	11	[38, 83, 102, 103, 127, 136, 149, 151]
AlO_6	2733	2775	43	[38, 83, 102, 103, 127, 136, 149]
AlO_7	2758	2773	16	[39, 69, 75, 100, 128, 133, 138, 152]
AlO_6	2774	2786	13	[39, 69, 75, 100, 133, 138, 152]
AlO_5	2776	2795	20	[38, 83, 102, 103, 136, 149]
AlO_5	2787	2803	17	[39, 69, 100, 133, 138, 152]
AlO_6	2796	2837	42	[38, 83, 102, 103, 136, 149, 151]
AlO_6	2804	2839	36	[39, 69, 100, 128, 133, 138, 152]
AlO_5	2838	2847	10	[38, 83, 102, 103, 136, 149]
AlO_7	2840	2841	2	[39, 69, 75, 100, 128, 133, 138, 152]
AlO_6	2842	2843	2	[39, 69, 75, 100, 133, 138, 152]
AlO_5	2844	2886	43	[39, 69, 100, 133, 138, 152]
AlO_6	2848	2854	7	[38, 72, 83, 102, 103, 136, 149]
AlO_7	2855	2869	15	[38, 72, 83, 102, 103, 136, 149, 151]
AlO_6	2870	2944	75	[38, 83, 102, 103, 136, 149, 151]
AlO_6	2887	2900	14	[39, 69, 100, 128, 133, 138, 152]
AlO_5	2901	2921	21	[39, 69, 100, 133, 138, 152]
AlO_6	2922	2938	17	[39, 69, 100, 128, 133, 138, 152]
AlO_7	2931	2938	8	[37, 74, 77, 103, 111, 119, 129, 145]
AlO_6	2939	2991	53	[37, 74, 77, 111, 119, 129, 145]
AlO_5	2939	2953	15	[39, 69, 100, 133, 138, 152]
AlO_7	2945	2956	12	[38, 83, 102, 103, 127, 136, 149, 151]
AlO_6	2954	3021	68	[39, 69, 100, 128, 133, 138, 152]
AlO_6	2957	3023	67	[38, 83, 102, 103, 136, 149, 151]
AlO_7	2992	3047	56	[37, 74, 77, 88, 111, 119, 129, 145]
AlO_5	3022	3065	44	[39, 69, 100, 133, 138, 152]
AlO_7	3024	3045	22	[38, 83, 102, 103, 127, 136, 149, 151]
AlO_6	3046	3155	110	[38, 83, 102, 103, 136, 149, 151]
AlO_6	3048	3131	84	[37, 74, 77, 111, 119, 129, 145]
AlO_6	3066	3072	7	[39, 69, 75, 100, 133, 138, 152]
AlO_7	3073	3089	17	[39, 69, 75, 100, 128, 133, 138, 152]
AlO_6	3090	3436	347	[39, 69, 100, 128, 133, 138, 152]
AlO_7	3132	3157	26	[37, 74, 77, 111, 119, 126, 129, 145]
AlO_7	3156	3159	4	[38, 83, 102, 103, 127, 136, 149, 151]
AlO_6	3158	3165	8	[37, 74, 77, 111, 119, 129, 145]
AlO_6	3160	3199	40	[38, 83, 102, 103, 136, 149, 151]
AlO_5	3166	3260	95	[37, 77, 111, 119, 129, 145]
AlO_7	3200	3208	9	[38, 72, 83, 102, 103, 136, 149, 151]
AlO_6	3209	3230	22	[38, 83, 102, 103, 136, 149, 151]
AlO_7	3231	3241	11	[38, 83, 102, 103, 127, 136, 149, 151]
AlO_6	3242	3374	133	[38, 83, 102, 103, 136, 149, 151]
AlO_6	3261	3378	118	[37, 77, 111, 119, 126, 129, 145]
AlO_7	3375	3383	9	[38, 83, 102, 103, 134, 136, 149, 151]
AlO_7	3379	3391	13	[37, 77, 88, 111, 119, 126, 129, 145]
AlO_6	3384	3505	122	[38, 83, 102, 103, 136, 149, 151]
AlO_6	3392	3399	8	[37, 77, 111, 119, 126, 129, 145]
AlO_6	3400	3426	27	[37, 77, 111, 119, 129, 137, 145]
AlO_5	3427	3479	53	[37, 77, 111, 119, 129, 145]
AlO_7	3437	3484	48	[39, 69, 75, 100, 128, 133, 138, 152]
AlO_6	3480	3482	3	[37, 77, 111, 119, 129, 137, 145]
AlO_7	3483	3506	24	[37, 77, 88, 111, 119, 129, 137, 145]
AlO_6	3485	3543	59	[39, 69, 100, 128, 133, 138, 152]
AlO_7	3506	3546	41	[38, 83, 102, 103, 127, 136, 149, 151]
AlO_7	3507	3541	35	[37, 77, 111, 119, 129, 137, 145, 146]
AlO_8	3542	3542	1	[37, 77, 88, 111, 119, 129, 137, 145, 146]
AlO_7	3543	3590	48	[37, 77, 88, 111, 119, 129, 145, 146]
AlO_7	3544	3580	37	[39, 69, 75, 100, 128, 133, 138, 152]
AlO_8	3547	3574	28	[38, 83, 102, 103, 127, 134, 136, 149, 151]
AlO_7	3575	3583	9	[38, 83, 102, 103, 127, 136, 149, 151]
AlO_6	3581	3618	38	[39, 69, 100, 128, 133, 138, 152]
AlO_6	3584	3594	11	[38, 83, 102, 103, 127, 136, 149]
AlO_8	3591	3601	11	[37, 77, 88, 111, 119, 129, 137, 145, 146]
AlO_7	3595	3638	44	[38, 72, 83, 102, 103, 127, 136, 149]
AlO_7	3602	3613	12	[37, 77, 88, 111, 119, 129, 145, 146]
AlO_6	3614	3637	24	[37, 77, 111, 119, 129, 145, 146]
AlO_7	3619	3631	13	[39, 69, 100, 123, 128, 133, 138, 152]
AlO_6	3632	3645	14	[39, 69, 100, 123, 128, 133, 152]
AlO_7	3638	3648	11	[37, 77, 111, 119, 129, 137, 145, 146]
AlO_6	3639	3648	10	[38, 83, 102, 103, 127, 136, 149]
AlO_7	3646	3660	15	[39, 69, 100, 123, 128, 133, 138, 152]
AlO_6	3649	3674	26	[37, 77, 111, 119, 129, 145, 146]
AlO_7	3649	3676	28	[38, 83, 102, 103, 127, 134, 136, 149]
AlO_8	3661	3664	4	[39, 69, 75, 100, 123, 128, 133, 138, 152]
AlO_7	3665	3680	16	[39, 69, 75, 100, 128, 133, 138, 152]
AlO_7	3675	3685	11	[37, 77, 111, 119, 129, 137, 145, 146]
AlO_6	3677	3821	145	[38, 83, 102, 103, 127, 136, 149]
AlO_6	3681	4072	392	[39, 69, 100, 128, 133, 138, 152]
AlO_6	3686	3691	6	[37, 77, 111, 119, 129, 145, 146]
AlO_5	3692	3704	13	[37, 77, 111, 119, 129, 145]
AlO_6	3705	3726	22	[37, 77, 88, 111, 119, 129, 145]
AlO_5	3727	3746	20	[37, 77, 111, 119, 129, 145]
AlO_6	3747	3755	9	[37, 77, 88, 111, 119, 129, 145]
AlO_7	3756	3771	16	[37, 77, 88, 111, 119, 129, 145, 146]
AlO_6	3772	3774	3	[37, 77, 88, 111, 129, 145, 146]
AlO_7	3775	3802	28	[37, 77, 88, 111, 129, 137, 145, 146]
AlO_8	3803	3841	39	[37, 77, 88, 111, 119, 129, 137, 145, 146]
AlO_7	3822	3832	11	[38, 83, 102, 103, 127, 134, 136, 149]
AlO_6	3833	3977	145	[38, 83, 103, 127, 134, 136, 149]
AlO_7	3842	3881	40	[37, 77, 88, 111, 119, 129, 137, 145]
AlO_8	3882	3897	16	[37, 77, 88, 111, 119, 129, 137, 145, 146]
AlO_9	3898	3898	1	[37, 77, 88, 111, 119, 126, 129, 137, 145, 146]
AlO_8	3899	3909	11	[37, 77, 88, 111, 119, 129, 137, 145, 146]
AlO_7	3910	3925	16	[37, 77, 88, 111, 119, 129, 137, 145]
AlO_8	3926	3965	40	[37, 77, 88, 111, 119, 129, 137, 145, 146]
AlO_7	3966	3989	24	[37, 77, 88, 111, 119, 129, 137, 145]
AlO_7	3978	3991	14	[38, 83, 103, 127, 134, 136, 149, 151]
AlO_6	3990	4029	40	[37, 77, 88, 111, 129, 137, 145]
AlO_6	3992	4005	14	[38, 83, 103, 127, 134, 136, 149]
AlO_7	4006	4020	15	[38, 83, 102, 103, 127, 134, 136, 149]
AlO_6	4021	4100	80	[38, 83, 103, 127, 134, 136, 149]
AlO_5	4030	4030	1	[37, 77, 88, 111, 129, 145]
AlO_6	4031	4034	4	[37, 77, 88, 111, 129, 145, 146]
AlO_7	4035	4044	10	[37, 77, 88, 111, 129, 137, 145, 146]
AlO_6	4045	4051	7	[37, 77, 88, 111, 129, 137, 145]
AlO_7	4052	4058	7	[37, 77, 88, 111, 119, 129, 137, 145]
AlO_8	4059	4071	13	[37, 77, 88, 111, 119, 126, 129, 137, 145]
AlO_7	4072	4126	55	[37, 77, 111, 119, 126, 129, 137, 145]
AlO_7	4073	4114	42	[39, 69, 100, 123, 128, 133, 138, 152]
AlO_7	4101	4106	6	[38, 83, 103, 121, 127, 134, 136, 149]
AlO_6	4107	4110	4	[38, 83, 103, 127, 134, 136, 149]
AlO_7	4111	4151	41	[38, 83, 103, 127, 134, 136, 149, 151]
AlO_6	4115	4234	120	[39, 69, 100, 128, 133, 138, 152]
AlO_8	4127	4130	4	[37, 77, 88, 111, 119, 126, 129, 137, 145]
AlO_7	4131	4172	42	[37, 77, 88, 111, 119, 129, 137, 145]
AlO_6	4152	4305	154	[38, 83, 103, 127, 134, 136, 149]
AlO_6	4173	4240	68	[37, 77, 88, 111, 129, 137, 145]
AlO_7	4235	4263	29	[39, 69, 75, 100, 128, 133, 138, 152]
AlO_7	4241	4362	122	[37, 77, 88, 111, 119, 129, 137, 145]
AlO_6	4264	4723	460	[39, 69, 100, 128, 133, 138, 152]
AlO_7	4306	4312	7	[38, 83, 102, 103, 127, 134, 136, 149]
AlO_6	4313	4362	50	[38, 83, 103, 127, 134, 136, 149]
AlO_6	4363	4422	60	[37, 77, 88, 111, 129, 137, 145]
AlO_7	4363	4394	32	[38, 83, 103, 121, 127, 134, 136, 149]
AlO_8	4395	4409	15	[38, 83, 103, 121, 127, 134, 136, 149, 151]
AlO_7	4410	4436	27	[38, 83, 103, 121, 127, 134, 136, 149]
AlO_7	4423	4445	23	[37, 77, 88, 111, 119, 129, 137, 145]
AlO_6	4437	4467	31	[38, 83, 103, 127, 134, 136, 149]
AlO_8	4446	4457	12	[37, 77, 88, 111, 119, 126, 129, 137, 145]
AlO_7	4458	4461	4	[37, 77, 88, 111, 119, 129, 137, 145]
AlO_6	4462	4588	127	[37, 77, 88, 111, 129, 137, 145]
AlO_7	4468	4473	6	[38, 83, 102, 103, 127, 134, 136, 149]
AlO_6	4474	4544	71	[38, 83, 103, 127, 134, 136, 149]
AlO_5	4545	4602	58	[38, 83, 127, 134, 136, 149]
AlO_7	4589	4601	13	[37, 77, 88, 111, 119, 129, 137, 145]
AlO_6	4602	4602	1	[37, 77, 88, 111, 119, 129, 145]
AlO_7	4603	4626	24	[37, 77, 88, 111, 119, 129, 137, 145]
AlO_6	4603	4626	24	[38, 83, 116, 127, 134, 136, 149]
AlO_6	4627	4808	182	[37, 77, 88, 111, 129, 137, 145]
AlO_7	4627	4668	42	[38, 83, 91, 116, 127, 134, 136, 149]
AlO_6	4669	4670	2	[38, 83, 116, 127, 134, 136, 149]
AlO_5	4671	4681	11	[38, 83, 116, 127, 134, 149]
AlO_4	4682	4695	14	[38, 83, 127, 134, 149]
AlO_5	4696	4707	12	[38, 83, 127, 134, 149, 151]
AlO_6	4708	4714	7	[38, 83, 121, 127, 134, 149, 151]
AlO_7	4715	4722	8	[38, 83, 103, 121, 127, 134, 149, 151]
AlO_6	4723	4731	9	[38, 83, 121, 127, 134, 149, 151]
AlO_5	4724	4738	15	[39, 69, 128, 133, 138, 152]
AlO_7	4732	4756	25	[38, 83, 103, 121, 127, 134, 149, 151]
AlO_6	4739	4758	20	[39, 69, 75, 128, 133, 138, 152]
AlO_6	4757	4764	8	[38, 83, 103, 127, 134, 149, 151]
AlO_5	4759	4787	29	[39, 69, 128, 133, 138, 152]
AlO_5	4765	4776	12	[38, 83, 103, 127, 134, 149]
AlO_6	4777	4785	9	[38, 83, 91, 103, 127, 134, 149]
AlO_7	4786	4787	2	[38, 83, 91, 103, 127, 134, 149, 151]
AlO_6	4788	4881	94	[38, 83, 103, 127, 134, 149, 151]
AlO_6	4788	4803	16	[39, 69, 100, 128, 133, 138, 152]
AlO_7	4804	4805	2	[39, 69, 100, 123, 128, 133, 138, 152]
AlO_8	4806	4820	15	[39, 69, 75, 100, 123, 128, 133, 138, 152]
AlO_7	4809	4821	13	[37, 77, 88, 111, 119, 129, 137, 145]
AlO_7	4821	4822	2	[39, 69, 75, 100, 128, 133, 138, 152]
AlO_8	4822	4849	28	[37, 77, 88, 111, 119, 126, 129, 137, 145]
AlO_6	4823	4826	4	[39, 69, 100, 128, 133, 138, 152]
AlO_5	4827	4829	3	[39, 69, 128, 133, 138, 152]
AlO_6	4830	4861	32	[39, 69, 123, 128, 133, 138, 152]
AlO_7	4850	4850	1	[37, 77, 88, 111, 119, 129, 137, 145]
AlO_6	4851	4925	75	[37, 77, 88, 111, 129, 137, 145]
AlO_5	4862	4867	6	[39, 69, 128, 133, 138, 152]
AlO_6	4868	4877	10	[39, 69, 100, 128, 133, 138, 152]
AlO_5	4878	4897	20	[39, 69, 128, 133, 138, 152]
AlO_5	4882	5078	197	[38, 83, 103, 127, 134, 149]
AlO_6	4898	4938	41	[39, 69, 100, 128, 133, 138, 152]
AlO_7	4926	4953	28	[37, 77, 88, 111, 119, 129, 137, 145]
AlO_7	4939	4955	17	[39, 69, 100, 128, 133, 138, 147, 152]
AlO_6	4954	5012	59	[37, 77, 88, 111, 129, 137, 145]
AlO_6	4956	5215	260	[39, 69, 100, 128, 133, 138, 152]
AlO_7	5013	5020	8	[37, 77, 88, 111, 119, 129, 137, 145]
AlO_6	5021	5057	37	[37, 77, 88, 111, 129, 137, 145]
AlO_8	5058	5066	9	[37, 77, 88, 111, 119, 126, 129, 137, 145]
AlO_7	5067	5072	6	[37, 77, 88, 111, 119, 129, 137, 145]
AlO_6	5073	5153	81	[37, 77, 88, 111, 129, 137, 145]
AlO_6	5079	5094	16	[38, 83, 103, 121, 127, 134, 149]
AlO_5	5095	5108	14	[38, 83, 103, 127, 134, 149]
AlO_6	5109	5182	74	[38, 83, 103, 127, 134, 136, 149]
AlO_7	5154	5190	37	[37, 77, 88, 111, 119, 129, 137, 145]
AlO_7	5183	5195	13	[38, 83, 103, 121, 127, 134, 136, 149]
AlO_8	5191	5195	5	[37, 77, 88, 111, 119, 126, 129, 137, 145]
AlO_7	5196	5252	57	[37, 77, 88, 111, 119, 129, 137, 145]
AlO_6	5196	5291	96	[38, 83, 103, 127, 134, 136, 149]
AlO_7	5216	5225	10	[39, 69, 100, 128, 133, 138, 147, 152]
AlO_6	5226	5293	68	[39, 69, 100, 128, 133, 138, 152]
AlO_8	5253	5262	10	[37, 77, 88, 111, 119, 126, 129, 137, 145]
AlO_7	5263	5271	9	[37, 77, 88, 111, 119, 129, 137, 145]
AlO_6	5272	5287	16	[37, 77, 88, 111, 129, 137, 145]
AlO_7	5288	5293	6	[37, 77, 88, 111, 126, 129, 137, 145]
AlO_5	5292	5329	38	[38, 83, 103, 127, 134, 149]
AlO_6	5294	5430	137	[37, 77, 88, 111, 129, 137, 145]
AlO_7	5294	5314	21	[39, 69, 100, 123, 128, 133, 138, 152]
AlO_8	5315	5321	7	[39, 69, 75, 100, 123, 128, 133, 138, 152]
AlO_7	5322	5337	16	[39, 69, 75, 100, 128, 133, 138, 152]
AlO_6	5330	5330	1	[38, 83, 103, 127, 134, 136, 149]
AlO_7	5331	5334	4	[38, 83, 103, 116, 127, 134, 136, 149]
AlO_6	5335	5362	28	[38, 83, 116, 127, 134, 136, 149]
AlO_6	5338	5360	23	[39, 69, 100, 128, 133, 138, 152]
AlO_7	5361	5372	12	[39, 69, 75, 100, 128, 133, 138, 152]
AlO_5	5363	5370	8	[38, 83, 127, 134, 136, 149]
AlO_6	5371	5452	82	[38, 83, 103, 127, 134, 136, 149]
AlO_6	5373	5947	575	[39, 69, 100, 128, 133, 138, 152]
AlO_7	5431	5438	8	[37, 77, 88, 111, 129, 137, 145, 146]
AlO_6	5439	5519	81	[37, 77, 88, 111, 129, 137, 145]
AlO_7	5453	5460	8	[38, 83, 103, 121, 127, 134, 136, 149]
AlO_6	5461	5472	12	[38, 83, 103, 121, 127, 134, 149]
AlO_7	5473	5504	32	[38, 83, 103, 121, 127, 134, 149, 151]
AlO_6	5505	5542	38	[38, 83, 103, 127, 134, 149, 151]
AlO_7	5520	5542	23	[37, 77, 88, 111, 119, 129, 137, 145]
AlO_6	5543	5888	346	[37, 77, 88, 111, 129, 137, 145]
AlO_7	5543	5576	34	[38, 83, 103, 127, 134, 136, 149, 151]
AlO_6	5577	5868	292	[38, 83, 103, 127, 134, 149, 151]
AlO_7	5869	5875	7	[38, 83, 103, 127, 134, 136, 149, 151]
AlO_8	5876	5909	34	[38, 83, 102, 103, 127, 134, 136, 149, 151]
AlO_7	5889	5893	5	[37, 77, 88, 111, 126, 129, 137, 145]
AlO_6	5894	5940	47	[37, 77, 88, 111, 129, 137, 145]
AlO_7	5910	5920	11	[38, 83, 103, 127, 134, 136, 149, 151]
AlO_6	5921	5925	5	[38, 83, 103, 127, 134, 149, 151]
AlO_5	5926	5945	20	[38, 83, 103, 127, 134, 149]
AlO_7	5941	5987	47	[37, 77, 88, 111, 119, 129, 137, 145]
AlO_6	5946	5958	13	[38, 83, 103, 127, 134, 136, 149]
AlO_7	5948	5968	21	[39, 69, 100, 123, 128, 133, 138, 152]
AlO_7	5959	5962	4	[38, 83, 103, 127, 134, 136, 149, 151]
AlO_6	5963	5989	27	[38, 83, 103, 127, 134, 149, 151]
AlO_6	5969	6047	79	[39, 69, 100, 128, 133, 138, 152]
AlO_6	5988	6066	79	[37, 77, 88, 111, 129, 137, 145]
AlO_7	5990	6016	27	[38, 83, 103, 127, 134, 136, 149, 151]
AlO_6	6017	6040	24	[38, 83, 127, 134, 136, 149, 151]
AlO_7	6041	6051	11	[38, 83, 102, 127, 134, 136, 149, 151]
AlO_7	6048	6054	7	[39, 69, 75, 100, 128, 133, 138, 152]
AlO_8	6052	6054	3	[38, 83, 102, 121, 127, 134, 136, 149, 151]
AlO_9	6055	6056	2	[38, 83, 102, 103, 121, 127, 134, 136, 149, 151]
AlO_6	6055	6064	10	[39, 69, 100, 128, 133, 138, 152]
AlO_8	6057	6076	20	[38, 83, 103, 121, 127, 134, 136, 149, 151]
AlO_7	6065	6073	9	[39, 69, 100, 123, 128, 133, 138, 152]
AlO_7	6067	6088	22	[37, 77, 88, 111, 119, 129, 137, 145]
AlO_6	6074	6524	451	[39, 69, 100, 128, 133, 138, 152]
AlO_7	6077	6136	60	[38, 83, 103, 127, 134, 136, 149, 151]
AlO_6	6089	6279	191	[37, 77, 88, 111, 129, 137, 145]
AlO_8	6137	6161	25	[38, 83, 102, 103, 127, 134, 136, 149, 151]
AlO_7	6162	6193	32	[38, 83, 102, 103, 134, 136, 149, 151]
AlO_6	6194	6194	1	[38, 83, 102, 103, 136, 149, 151]
AlO_7	6195	6226	32	[38, 83, 102, 103, 127, 136, 149, 151]
AlO_6	6227	6321	95	[38, 83, 102, 103, 136, 149, 151]
AlO_7	6280	6310	31	[37, 77, 88, 111, 119, 129, 137, 145]
AlO_6	6311	6321	11	[37, 77, 88, 111, 129, 137, 145]
AlO_7	6322	6338	17	[37, 77, 88, 111, 126, 129, 137, 145]
AlO_7	6322	6396	75	[38, 83, 102, 103, 127, 136, 149, 151]
AlO_8	6339	6372	34	[37, 77, 88, 111, 119, 126, 129, 137, 145]
AlO_7	6373	6407	35	[37, 77, 88, 111, 119, 129, 137, 145]
AlO_6	6397	6433	37	[38, 83, 102, 103, 136, 149, 151]
AlO_8	6408	6436	29	[37, 77, 88, 111, 119, 126, 129, 137, 145]
AlO_7	6434	6453	20	[38, 83, 102, 103, 127, 136, 149, 151]
AlO_7	6437	6491	55	[37, 77, 88, 111, 119, 129, 137, 145]
AlO_8	6454	6489	36	[38, 83, 102, 103, 127, 134, 136, 149, 151]
AlO_7	6490	6494	5	[38, 83, 102, 103, 127, 136, 149, 151]
AlO_8	6492	6501	10	[37, 77, 88, 111, 119, 129, 137, 145, 146]
AlO_6	6495	6537	43	[38, 83, 102, 103, 127, 136, 149]
AlO_7	6502	6509	8	[37, 77, 88, 111, 129, 137, 145, 146]
AlO_6	6510	6515	6	[37, 77, 88, 111, 129, 137, 145]
AlO_7	6516	6628	113	[37, 77, 88, 111, 119, 129, 137, 145]
AlO_7	6525	6532	8	[39, 69, 87, 100, 128, 133, 138, 152]
AlO_6	6533	6814	282	[39, 69, 100, 128, 133, 138, 152]
AlO_7	6538	6577	40	[38, 83, 102, 103, 127, 136, 149, 151]
AlO_6	6578	6598	21	[38, 83, 102, 103, 136, 149, 151]
AlO_7	6599	6687	89	[38, 83, 102, 103, 127, 136, 149, 151]
AlO_6	6629	6630	2	[37, 77, 111, 119, 129, 137, 145]
AlO_5	6631	6670	40	[37, 77, 111, 119, 129, 145]
AlO_6	6671	6694	24	[37, 77, 111, 119, 126, 129, 145]
AlO_6	6688	6711	24	[38, 83, 102, 103, 136, 149, 151]
AlO_5	6695	6723	29	[37, 77, 111, 119, 129, 145]
AlO_7	6712	6723	12	[38, 83, 102, 103, 127, 136, 149, 151]
AlO_6	6724	6784	61	[37, 77, 111, 119, 126, 129, 145]
AlO_6	6724	6745	22	[38, 83, 102, 103, 136, 149, 151]
AlO_7	6746	6779	34	[38, 83, 102, 103, 127, 136, 149, 151]
AlO_8	6780	6784	5	[38, 83, 102, 103, 127, 136, 140, 149, 151]
AlO_7	6785	6817	33	[37, 77, 111, 119, 126, 129, 137, 145]
AlO_7	6785	6912	128	[38, 83, 102, 103, 127, 136, 149, 151]
AlO_7	6815	6848	34	[39, 69, 87, 100, 128, 133, 138, 152]
AlO_6	6818	6823	6	[37, 77, 111, 119, 126, 129, 145]
AlO_5	6824	6845	22	[37, 111, 119, 126, 129, 145]
AlO_6	6846	6883	38	[37, 77, 111, 119, 126, 129, 145]
AlO_6	6849	6935	87	[39, 69, 100, 128, 133, 138, 152]
AlO_7	6884	6902	19	[37, 77, 111, 119, 126, 129, 137, 145]
AlO_6	6903	6952	50	[37, 77, 111, 119, 126, 129, 145]
AlO_8	6913	6924	12	[38, 83, 102, 103, 127, 134, 136, 149, 151]
AlO_7	6925	6931	7	[38, 83, 102, 103, 134, 136, 149, 151]
AlO_8	6932	6936	5	[38, 83, 102, 103, 127, 134, 136, 149, 151]
AlO_7	6936	6936	1	[39, 69, 100, 128, 133, 138, 147, 152]
AlO_7	6937	6953	17	[38, 83, 102, 103, 127, 136, 149, 151]
AlO_6	6937	6942	6	[39, 100, 128, 133, 138, 147, 152]
AlO_7	6943	6956	14	[39, 87, 100, 128, 133, 138, 147, 152]
AlO_5	6953	6976	24	[37, 77, 111, 119, 129, 145]
AlO_6	6954	6972	19	[38, 83, 102, 103, 136, 149, 151]
AlO_6	6957	6964	8	[39, 100, 128, 133, 138, 147, 152]
AlO_5	6965	6968	4	[39, 100, 128, 133, 138, 152]
AlO_6	6969	7021	53	[39, 87, 100, 128, 133, 138, 152]
AlO_7	6973	7004	32	[38, 83, 102, 103, 127, 136, 149, 151]
AlO_6	6977	7058	82	[37, 77, 111, 119, 126, 129, 145]
AlO_6	7005	7134	130	[38, 83, 102, 103, 136, 149, 151]
AlO_5	7022	7124	103	[39, 100, 128, 133, 138, 152]
AlO_5	7059	7082	24	[37, 111, 119, 126, 129, 145]
AlO_6	7083	7322	240	[37, 77, 111, 119, 126, 129, 145]
AlO_6	7125	7133	9	[39, 100, 128, 133, 138, 147, 152]
AlO_5	7134	7154	21	[39, 100, 128, 133, 138, 152]
AlO_7	7135	7171	37	[38, 83, 102, 103, 127, 136, 149, 151]
AlO_6	7155	7166	12	[39, 100, 128, 133, 138, 147, 152]
AlO_5	7167	7223	57	[39, 100, 128, 133, 138, 152]
AlO_6	7172	7201	30	[38, 83, 102, 103, 136, 149, 151]
AlO_7	7202	7224	23	[38, 83, 102, 103, 127, 136, 149, 151]
AlO_6	7224	7291	68	[39, 69, 100, 128, 133, 138, 152]
AlO_6	7225	7238	14	[38, 83, 103, 127, 136, 149, 151]
AlO_7	7239	7253	15	[38, 83, 103, 127, 134, 136, 149, 151]
AlO_6	7254	7264	11	[38, 83, 103, 127, 134, 136, 151]
AlO_7	7265	7291	27	[38, 83, 103, 127, 134, 136, 149, 151]
AlO_8	7292	7333	42	[38, 83, 102, 103, 127, 134, 136, 149, 151]
AlO_5	7292	7364	73	[39, 100, 128, 133, 138, 152]
AlO_7	7323	7355	33	[37, 77, 88, 111, 119, 126, 129, 145]
AlO_7	7334	7349	16	[38, 83, 103, 127, 134, 136, 149, 151]
AlO_6	7350	7392	43	[38, 83, 103, 127, 134, 136, 151]
AlO_6	7356	7378	23	[37, 77, 111, 119, 126, 129, 145]
AlO_6	7365	7419	55	[39, 69, 100, 128, 133, 138, 152]
AlO_7	7379	7387	9	[37, 77, 111, 119, 126, 129, 137, 145]
AlO_8	7388	7391	4	[37, 74, 77, 111, 119, 126, 129, 137, 145]
AlO_7	7392	7407	16	[37, 74, 111, 119, 126, 129, 137, 145]
AlO_7	7393	7414	22	[38, 83, 102, 103, 127, 134, 136, 151]
AlO_6	7408	7414	7	[37, 74, 111, 119, 126, 129, 145]
AlO_7	7415	7420	6	[37, 74, 77, 111, 119, 126, 129, 145]
AlO_8	7415	7423	9	[38, 83, 102, 103, 127, 134, 136, 149, 151]
AlO_7	7420	7431	12	[39, 69, 75, 100, 128, 133, 138, 152]
AlO_8	7421	7427	7	[37, 74, 77, 111, 119, 126, 129, 137, 145]
AlO_7	7424	7434	11	[38, 83, 103, 127, 134, 136, 149, 151]
AlO_9	7428	7444	17	[37, 74, 77, 111, 119, 126, 129, 137, 145, 146]
AlO_6	7432	7433	2	[39, 75, 100, 128, 133, 138, 152]
AlO_5	7434	7506	73	[39, 100, 128, 133, 138, 152]
AlO_6	7435	7461	27	[38, 83, 103, 127, 134, 136, 151]
AlO_8	7445	7445	1	[37, 77, 111, 119, 126, 129, 137, 145, 146]
AlO_7	7446	7473	28	[37, 77, 111, 119, 126, 129, 145, 146]
AlO_7	7462	7475	14	[38, 83, 103, 127, 134, 136, 149, 151]
AlO_6	7474	7506	33	[37, 77, 111, 119, 126, 129, 145]
AlO_8	7476	7486	11	[38, 83, 102, 103, 127, 134, 136, 149, 151]
AlO_7	7487	7534	48	[38, 83, 102, 103, 127, 136, 149, 151]
AlO_5	7507	7541	35	[37, 77, 111, 119, 129, 145]
AlO_6	7507	7515	9	[39, 87, 100, 128, 133, 138, 152]
AlO_5	7516	7647	132	[39, 100, 128, 133, 138, 152]
AlO_6	7535	7622	88	[38, 83, 102, 103, 136, 149, 151]
AlO_6	7542	7547	6	[37, 77, 88, 111, 119, 129, 145]
AlO_7	7548	7569	22	[37, 77, 88, 111, 119, 126, 129, 145]
AlO_6	7570	7614	45	[37, 77, 111, 119, 126, 129, 145]
AlO_7	7615	7666	52	[37, 74, 77, 111, 119, 126, 129, 145]
AlO_5	7623	7631	9	[38, 83, 102, 103, 136, 149]
AlO_6	7632	7669	38	[38, 83, 102, 103, 136, 149, 151]
AlO_6	7648	7675	28	[39, 87, 100, 128, 133, 138, 152]
AlO_6	7667	7718	52	[37, 77, 111, 119, 126, 129, 145]
AlO_7	7670	7694	25	[38, 83, 102, 103, 127, 136, 149, 151]
AlO_7	7676	7724	49	[39, 87, 100, 128, 133, 138, 147, 152]
AlO_6	7695	7734	40	[38, 83, 102, 103, 136, 149, 151]
AlO_7	7719	7719	1	[37, 74, 77, 111, 119, 126, 129, 145]
AlO_8	7720	7759	40	[37, 74, 77, 111, 119, 126, 129, 137, 145]
AlO_6	7725	7773	49	[39, 87, 100, 128, 133, 138, 152]
AlO_7	7735	7775	41	[38, 83, 102, 103, 127, 136, 149, 151]
AlO_7	7760	7770	11	[37, 74, 111, 119, 126, 129, 137, 145]
AlO_6	7771	7781	11	[37, 74, 111, 119, 126, 129, 145]
AlO_5	7774	7788	15	[39, 100, 128, 133, 138, 152]
AlO_6	7776	7840	65	[38, 83, 102, 103, 136, 149, 151]
AlO_7	7782	7816	35	[37, 74, 111, 119, 126, 129, 137, 145]
AlO_6	7789	7804	16	[39, 100, 128, 133, 138, 147, 152]
AlO_5	7805	7856	52	[39, 100, 128, 133, 138, 152]
AlO_8	7817	7838	22	[37, 74, 77, 111, 119, 126, 129, 137, 145]
AlO_7	7839	8124	286	[37, 74, 111, 119, 126, 129, 137, 145]
AlO_7	7841	7870	30	[38, 83, 102, 103, 127, 136, 149, 151]
AlO_6	7857	7959	103	[39, 100, 128, 133, 138, 147, 152]
AlO_6	7871	7899	29	[38, 83, 102, 103, 127, 136, 149]
AlO_5	7900	7902	3	[38, 83, 102, 103, 136, 149]
AlO_6	7903	8083	181	[38, 83, 102, 103, 136, 149, 151]
AlO_7	7960	7979	20	[39, 87, 100, 128, 133, 138, 147, 152]
AlO_6	7980	7986	7	[39, 100, 128, 133, 138, 147, 152]
AlO_5	7987	8032	46	[39, 100, 128, 133, 138, 152]
AlO_6	8033	8047	15	[39, 87, 100, 128, 133, 138, 152]
AlO_7	8048	8068	21	[39, 87, 100, 128, 133, 138, 147, 152]
AlO_6	8069	8129	61	[39, 100, 128, 133, 138, 147, 152]
AlO_7	8084	8094	11	[38, 83, 102, 103, 127, 136, 149, 151]
AlO_6	8095	8169	75	[38, 83, 102, 103, 136, 149, 151]
AlO_6	8125	8129	5	[37, 111, 119, 126, 129, 137, 145]
AlO_7	8130	8144	15	[37, 77, 111, 119, 126, 129, 137, 145]
AlO_7	8130	8172	43	[39, 87, 100, 128, 133, 138, 147, 152]
AlO_8	8145	8155	11	[37, 74, 77, 111, 119, 126, 129, 137, 145]
AlO_7	8156	8172	17	[37, 74, 111, 119, 126, 129, 137, 145]
AlO_7	8170	8185	16	[38, 83, 102, 103, 136, 140, 149, 151]
AlO_6	8173	8174	2	[37, 111, 119, 126, 129, 137, 145]
AlO_6	8173	8297	125	[39, 100, 128, 133, 138, 147, 152]
AlO_7	8175	8176	2	[37, 77, 111, 119, 126, 129, 137, 145]
AlO_6	8177	8205	29	[37, 77, 111, 119, 126, 129, 145]
AlO_6	8186	8395	210	[38, 83, 102, 103, 136, 149, 151]
AlO_7	8206	8212	7	[37, 74, 77, 111, 119, 126, 129, 145]
AlO_8	8213	8222	10	[37, 74, 77, 111, 119, 126, 129, 137, 145]
AlO_7	8223	8259	37	[37, 74, 111, 119, 126, 129, 137, 145]
AlO_8	8260	8291	32	[37, 73, 74, 111, 119, 126, 129, 137, 145]
AlO_7	8292	8296	5	[37, 74, 111, 119, 126, 129, 137, 145]
AlO_6	8297	8299	3	[37, 74, 111, 119, 126, 129, 145]
AlO_5	8298	8354	57	[39, 100, 128, 133, 138, 152]
AlO_7	8300	8349	50	[37, 74, 111, 119, 126, 129, 137, 145]
AlO_8	8350	8369	20	[37, 74, 77, 111, 119, 126, 129, 137, 145]
AlO_6	8355	8357	3	[39, 100, 128, 133, 138, 147, 152]
AlO_7	8358	8373	16	[39, 75, 100, 128, 133, 138, 147, 152]
AlO_7	8370	8394	25	[37, 74, 111, 119, 126, 129, 137, 145]
AlO_6	8374	8404	31	[39, 100, 128, 133, 138, 147, 152]
AlO_8	8395	8440	46	[37, 74, 77, 111, 119, 126, 129, 137, 145]
AlO_7	8396	8430	35	[38, 83, 102, 103, 127, 136, 149, 151]
AlO_5	8405	8472	68	[39, 100, 128, 133, 138, 152]
AlO_6	8431	8465	35	[38, 83, 102, 103, 136, 149, 151]
AlO_7	8441	8459	19	[37, 74, 77, 111, 119, 126, 129, 145]
AlO_8	8460	8471	12	[37, 74, 77, 111, 119, 126, 129, 137, 145]
AlO_7	8466	8473	8	[38, 83, 102, 103, 127, 136, 149, 151]
AlO_7	8472	8557	86	[37, 74, 111, 119, 126, 129, 137, 145]
AlO_6	8473	8487	15	[39, 100, 128, 133, 138, 147, 152]
AlO_6	8474	8624	151	[38, 83, 102, 103, 136, 149, 151]
AlO_5	8488	8562	75	[39, 100, 128, 133, 138, 152]
AlO_8	8558	8580	23	[37, 74, 77, 111, 119, 126, 129, 137, 145]
AlO_4	8563	8570	8	[39, 100, 133, 138, 152]
AlO_5	8571	8687	117	[39, 100, 128, 133, 138, 152]
AlO_7	8581	8601	21	[37, 74, 77, 111, 119, 126, 129, 145]
AlO_8	8602	8604	3	[37, 74, 77, 111, 119, 126, 129, 137, 145]
AlO_7	8605	8675	71	[37, 74, 111, 119, 126, 129, 137, 145]
AlO_7	8625	8628	4	[38, 83, 102, 103, 127, 136, 149, 151]
AlO_6	8629	8700	72	[38, 83, 102, 103, 136, 149, 151]
AlO_8	8676	8676	1	[37, 74, 77, 111, 119, 126, 129, 137, 145]
AlO_9	8677	8677	1	[37, 73, 74, 77, 111, 119, 126, 129, 137, 145]
AlO_8	8678	8700	23	[37, 73, 74, 111, 119, 126, 129, 137, 145]
AlO_6	8688	8742	55	[39, 100, 128, 133, 138, 147, 152]
AlO_7	8701	8710	10	[37, 73, 74, 111, 119, 126, 129, 145]
AlO_7	8701	8714	14	[38, 83, 102, 103, 127, 136, 149, 151]
AlO_8	8711	8713	3	[37, 73, 74, 111, 119, 126, 129, 137, 145]
AlO_7	8714	8735	22	[37, 74, 111, 119, 126, 129, 137, 145]
AlO_6	8715	8846	132	[38, 83, 102, 103, 136, 149, 151]
AlO_8	8736	8751	16	[37, 74, 77, 111, 119, 126, 129, 137, 145]
AlO_5	8743	9113	371	[39, 100, 128, 133, 138, 152]
AlO_7	8752	8860	109	[37, 74, 111, 119, 126, 129, 137, 145]
AlO_7	8847	8897	51	[38, 83, 102, 103, 127, 136, 149, 151]
AlO_6	8861	8866	6	[37, 74, 111, 126, 129, 137, 145]
AlO_7	8867	8936	70	[37, 74, 111, 119, 126, 129, 137, 145]
AlO_6	8898	8905	8	[38, 83, 102, 103, 136, 149, 151]
AlO_5	8906	8942	37	[38, 83, 102, 103, 136, 149]
AlO_6	8937	8982	46	[37, 74, 111, 119, 126, 129, 145]
AlO_6	8943	8953	11	[38, 83, 102, 103, 127, 136, 149]
AlO_7	8954	8959	6	[38, 83, 102, 103, 127, 136, 149, 151]
AlO_6	8960	9136	177	[38, 83, 102, 103, 136, 149, 151]
AlO_8	8983	9035	53	[37, 74, 77, 111, 119, 126, 129, 137, 145]
AlO_7	9036	9082	47	[37, 74, 111, 119, 126, 129, 137, 145]
AlO_6	9083	9104	22	[37, 74, 111, 126, 129, 137, 145]
AlO_7	9105	9134	30	[37, 74, 111, 119, 126, 129, 137, 145]
AlO_6	9114	9132	19	[39, 100, 128, 133, 138, 147, 152]
AlO_5	9133	9211	79	[39, 100, 128, 133, 138, 152]
AlO_8	9135	9152	18	[37, 74, 77, 111, 119, 126, 129, 137, 145]
AlO_7	9137	9173	37	[38, 83, 102, 103, 127, 136, 149, 151]
AlO_7	9153	9283	131	[37, 74, 77, 111, 119, 126, 129, 145]
AlO_6	9174	9251	78	[38, 83, 102, 103, 136, 149, 151]
AlO_6	9212	9216	5	[39, 100, 128, 133, 138, 147, 152]
AlO_7	9217	9240	24	[39, 87, 100, 128, 133, 138, 147, 152]
AlO_6	9241	9275	35	[39, 100, 128, 133, 138, 147, 152]
AlO_5	9252	9263	12	[38, 83, 102, 103, 136, 149]
AlO_6	9264	9305	42	[38, 83, 102, 103, 127, 136, 149]
AlO_5	9276	9282	7	[39, 100, 128, 133, 138, 152]
AlO_4	9283	9283	1	[39, 100, 133, 138, 152]
AlO_6	9284	9421	138	[37, 77, 111, 119, 126, 129, 145]
AlO_5	9284	9292	9	[39, 100, 133, 138, 147, 152]
AlO_4	9293	9322	30	[39, 100, 133, 138, 152]
AlO_5	9306	9368	63	[38, 83, 102, 103, 136, 149]
AlO_5	9323	9327	5	[39, 100, 133, 138, 147, 152]
AlO_6	9328	9359	32	[39, 87, 100, 133, 138, 147, 152]
AlO_7	9360	9376	17	[39, 87, 100, 128, 133, 138, 147, 152]
AlO_6	9369	9529	161	[38, 83, 102, 103, 136, 149, 151]
AlO_6	9377	9390	14	[39, 87, 100, 133, 138, 147, 152]
AlO_7	9391	9431	41	[39, 87, 100, 128, 133, 138, 147, 152]
AlO_7	9422	9432	11	[37, 74, 77, 111, 119, 126, 129, 145]
AlO_6	9432	9494	63	[39, 87, 100, 133, 138, 147, 152]
AlO_6	9433	9548	116	[37, 77, 111, 119, 126, 129, 145]
AlO_7	9495	9524	30	[39, 87, 100, 128, 133, 138, 147, 152]
AlO_6	9525	9537	13	[39, 87, 100, 133, 138, 147, 152]
AlO_7	9530	9545	16	[38, 83, 102, 103, 127, 136, 149, 151]
AlO_7	9538	9583	46	[39, 87, 100, 128, 133, 138, 147, 152]
AlO_6	9546	9920	375	[38, 83, 102, 103, 136, 149, 151]
AlO_7	9549	9571	23	[37, 77, 111, 119, 126, 129, 137, 145]
AlO_8	9572	9578	7	[37, 77, 88, 111, 119, 126, 129, 137, 145]
AlO_7	9579	9609	31	[37, 77, 111, 119, 126, 129, 137, 145]
AlO_6	9584	9591	8	[39, 87, 100, 133, 138, 147, 152]
AlO_5	9592	9602	11	[39, 87, 100, 133, 138, 152]
AlO_6	9603	9643	41	[39, 87, 100, 133, 138, 147, 152]
AlO_8	9610	9635	26	[37, 74, 77, 111, 119, 126, 129, 137, 145]
AlO_7	9636	9704	69	[37, 74, 111, 119, 126, 129, 137, 145]
AlO_7	9644	9653	10	[39, 87, 100, 128, 133, 138, 147, 152]
AlO_6	9654	9678	25	[39, 87, 100, 133, 138, 147, 152]
AlO_7	9679	9763	85	[39, 87, 100, 128, 133, 138, 147, 152]
AlO_8	9705	9716	12	[37, 74, 77, 111, 119, 126, 129, 137, 145]
AlO_7	9717	9789	73	[37, 74, 77, 111, 119, 126, 129, 145]
AlO_6	9764	9776	13	[39, 87, 100, 133, 138, 147, 152]
AlO_7	9777	9821	45	[39, 87, 100, 128, 133, 138, 147, 152]
AlO_6	9790	9812	23	[37, 74, 111, 119, 126, 129, 145]
AlO_7	9813	9834	22	[37, 73, 74, 111, 119, 126, 129, 145]
AlO_6	9822	9871	50	[39, 87, 100, 133, 138, 147, 152]
AlO_6	9835	9842	8	[37, 74, 111, 119, 126, 129, 145]
AlO_7	9843	9876	34	[37, 74, 77, 111, 119, 126, 129, 145]
AlO_7	9872	9953	82	[39, 77, 87, 100, 133, 138, 147, 152]
AlO_6	9877	10009	133	[37, 74, 111, 119, 126, 129, 145]
AlO_5	9921	9941	21	[38, 83, 102, 103, 136, 149]
AlO_6	9942	10375	434	[38, 83, 102, 103, 136, 149, 151]
AlO_6	9954	10012	59	[39, 77, 87, 100, 133, 138, 147]
AlO_7	10010	10013	4	[37, 73, 74, 111, 119, 126, 129, 145]
AlO_7	10013	10112	100	[39, 77, 87, 100, 133, 138, 147, 152]
AlO_6	10014	10032	19	[37, 73, 74, 119, 126, 129, 145]
AlO_5	10033	10038	6	[37, 74, 119, 126, 129, 145]
AlO_6	10039	10137	99	[37, 73, 74, 119, 126, 129, 145]
AlO_6	10113	10141	29	[39, 77, 100, 133, 138, 147, 152]
AlO_7	10138	10140	3	[37, 73, 74, 111, 119, 126, 129, 145]
AlO_7	10141	10161	21	[37, 74, 111, 119, 126, 129, 137, 145]
AlO_7	10142	10185	44	[39, 77, 87, 100, 133, 138, 147, 152]
AlO_6	10162	10330	169	[37, 74, 111, 119, 126, 129, 145]
AlO_6	10186	10326	141	[39, 77, 100, 133, 138, 147, 152]
AlO_5	10327	10360	34	[39, 77, 100, 133, 138, 152]
AlO_7	10331	10348	18	[37, 74, 111, 119, 126, 129, 137, 145]
AlO_5	10349	10389	41	[37, 74, 119, 126, 129, 145]
AlO_6	10361	10370	10	[39, 77, 87, 100, 133, 138, 152]
AlO_7	10371	10435	65	[39, 77, 87, 100, 133, 138, 147, 152]
AlO_5	10376	10454	79	[38, 83, 102, 103, 136, 149]
AlO_6	10390	11087	698	[37, 74, 111, 119, 126, 129, 145]
AlO_6	10436	10462	27	[39, 77, 87, 100, 133, 138, 152]
AlO_6	10455	10861	407	[38, 83, 102, 103, 136, 149, 151]
AlO_7	10463	10513	51	[39, 77, 87, 100, 133, 138, 147, 152]
AlO_6	10514	10579	66	[39, 77, 100, 133, 138, 147, 152]
AlO_7	10580	10614	35	[39, 77, 87, 100, 133, 138, 147, 152]
AlO_6	10615	10885	271	[39, 77, 100, 133, 138, 147, 152]
AlO_7	10862	10878	17	[38, 83, 102, 103, 130, 136, 149, 151]
AlO_6	10879	11261	383	[38, 83, 102, 103, 136, 149, 151]
AlO_7	10886	10957	72	[39, 77, 87, 100, 133, 138, 147, 152]
AlO_6	10958	11066	109	[39, 77, 100, 133, 138, 147, 152]
AlO_7	11067	11091	25	[39, 77, 87, 100, 133, 138, 147, 152]
AlO_5	11088	11108	21	[37, 74, 119, 126, 129, 145]
AlO_6	11092	11106	15	[39, 77, 100, 133, 138, 147, 152]
AlO_5	11107	11111	5	[39, 77, 100, 133, 138, 152]
AlO_6	11109	11123	15	[37, 74, 111, 119, 126, 129, 145]
AlO_6	11112	11142	31	[39, 77, 86, 100, 133, 138, 152]
AlO_7	11124	11168	45	[37, 74, 111, 119, 126, 129, 137, 145]
AlO_7	11143	11160	18	[39, 77, 86, 100, 133, 138, 147, 152]
AlO_6	11161	11199	39	[39, 77, 100, 133, 138, 147, 152]
AlO_6	11169	11197	29	[37, 74, 111, 119, 126, 129, 145]
AlO_7	11198	11202	5	[37, 74, 77, 111, 119, 126, 129, 145]
AlO_5	11200	11221	22	[39, 100, 133, 138, 147, 152]
AlO_6	11203	11432	230	[37, 74, 111, 119, 126, 129, 145]
AlO_6	11222	11231	10	[39, 77, 100, 133, 138, 147, 152]
AlO_5	11232	11253	22	[39, 77, 100, 133, 138, 152]
AlO_4	11254	11263	10	[39, 100, 133, 138, 152]
AlO_7	11262	11314	53	[38, 83, 102, 103, 127, 136, 149, 151]
AlO_5	11264	11277	14	[39, 77, 100, 133, 138, 152]
AlO_6	11278	11291	14	[39, 77, 100, 128, 133, 138, 152]
AlO_5	11292	11324	33	[39, 100, 128, 133, 138, 152]
AlO_6	11315	11342	28	[38, 83, 102, 103, 127, 136, 149]
AlO_4	11325	11332	8	[39, 100, 133, 138, 152]
AlO_5	11333	11368	36	[39, 100, 133, 138, 147, 152]
AlO_5	11343	11345	3	[38, 83, 102, 103, 136, 149]
AlO_6	11346	11346	1	[38, 83, 102, 103, 136, 149, 151]
AlO_7	11347	11364	18	[38, 83, 102, 103, 127, 136, 149, 151]
AlO_6	11365	11827	463	[38, 83, 102, 103, 136, 149, 151]
AlO_4	11369	11369	1	[39, 100, 133, 138, 152]
AlO_5	11370	11415	46	[39, 100, 128, 133, 138, 152]
AlO_6	11416	11471	56	[39, 100, 128, 133, 138, 147, 152]
AlO_7	11433	11468	36	[37, 74, 111, 119, 126, 129, 137, 145]
AlO_8	11469	11478	10	[37, 74, 77, 111, 119, 126, 129, 137, 145]
AlO_5	11472	11496	25	[39, 100, 133, 138, 147, 152]
AlO_7	11479	11537	59	[37, 74, 77, 111, 119, 126, 129, 145]
AlO_4	11497	11516	20	[39, 100, 133, 138, 152]
AlO_5	11517	11614	98	[39, 100, 128, 133, 138, 152]
AlO_6	11538	11692	155	[37, 74, 111, 119, 126, 129, 145]
AlO_4	11615	11635	21	[39, 100, 133, 138, 152]
AlO_5	11636	11707	72	[39, 100, 128, 133, 138, 152]
AlO_5	11693	11702	10	[37, 111, 119, 126, 129, 145]
AlO_6	11703	11857	155	[37, 74, 111, 119, 126, 129, 145]
AlO_6	11708	11735	28	[39, 69, 100, 128, 133, 138, 152]
AlO_5	11736	11847	112	[39, 100, 128, 133, 138, 152]
AlO_7	11828	11847	20	[38, 83, 102, 103, 127, 136, 149, 151]
AlO_6	11848	11861	14	[38, 83, 102, 103, 127, 136, 149]
AlO_6	11848	12811	964	[39, 69, 100, 128, 133, 138, 152]
AlO_5	11858	11870	13	[37, 74, 119, 126, 129, 145]
AlO_5	11862	11892	31	[38, 83, 102, 103, 136, 149]
AlO_6	11871	11882	12	[37, 73, 74, 119, 126, 129, 145]
AlO_7	11883	11887	5	[37, 73, 74, 119, 126, 129, 137, 145]
AlO_6	11888	11890	3	[37, 74, 119, 126, 129, 137, 145]
AlO_7	11891	11930	40	[37, 74, 111, 119, 126, 129, 137, 145]
AlO_6	11893	11905	13	[38, 83, 102, 103, 136, 149, 151]
AlO_7	11906	11994	89	[38, 83, 102, 103, 127, 136, 149, 151]
AlO_6	11931	11970	40	[37, 74, 111, 119, 126, 129, 145]
AlO_7	11971	11998	28	[37, 74, 111, 119, 126, 129, 137, 145]
AlO_6	11995	12063	69	[38, 83, 102, 103, 127, 136, 149]
AlO_8	11999	11999	1	[37, 74, 77, 111, 119, 126, 129, 137, 145]
AlO_7	12000	12102	103	[37, 74, 77, 111, 119, 126, 129, 145]
AlO_7	12064	12093	30	[38, 83, 102, 103, 127, 136, 149, 151]
AlO_6	12094	12121	28	[38, 83, 102, 103, 127, 136, 149]
AlO_6	12103	12235	133	[37, 77, 111, 119, 126, 129, 145]
AlO_7	12122	12134	13	[38, 83, 102, 103, 127, 130, 136, 149]
AlO_6	12135	12138	4	[38, 83, 102, 103, 127, 136, 149]
AlO_7	12139	12181	43	[38, 83, 102, 103, 127, 136, 149, 151]
AlO_6	12182	12269	88	[38, 83, 102, 103, 127, 136, 149]
AlO_7	12236	12265	30	[37, 74, 77, 111, 119, 126, 129, 145]
AlO_6	12266	12321	56	[37, 74, 111, 119, 126, 129, 145]
AlO_7	12270	12330	61	[38, 83, 102, 103, 127, 130, 136, 149]
AlO_7	12322	12342	21	[37, 74, 77, 111, 119, 126, 129, 145]
AlO_6	12331	12357	27	[38, 83, 103, 127, 130, 136, 149]
AlO_8	12343	12344	2	[37, 74, 77, 111, 119, 126, 129, 137, 145]
AlO_7	12345	12371	27	[37, 74, 111, 119, 126, 129, 137, 145]
AlO_5	12358	12368	11	[38, 83, 103, 127, 136, 149]
AlO_6	12369	12374	6	[38, 83, 103, 127, 136, 149, 151]
AlO_7	12372	12431	60	[37, 74, 77, 111, 119, 126, 129, 145]
AlO_7	12375	12519	145	[38, 83, 102, 103, 127, 136, 149, 151]
AlO_6	12432	12440	9	[37, 74, 111, 119, 126, 129, 145]
AlO_7	12441	12458	18	[37, 74, 111, 119, 126, 129, 137, 145]
AlO_6	12459	12476	18	[37, 74, 111, 119, 126, 129, 145]
AlO_7	12477	12549	73	[37, 74, 111, 119, 126, 129, 137, 145]
AlO_6	12520	12642	123	[38, 83, 102, 103, 136, 149, 151]
AlO_8	12550	12553	4	[37, 74, 77, 111, 119, 126, 129, 137, 145]
AlO_7	12554	12642	89	[37, 74, 77, 111, 119, 126, 129, 145]
AlO_6	12643	12719	77	[37, 74, 77, 111, 119, 129, 145]
AlO_7	12643	12665	23	[38, 83, 102, 103, 127, 136, 149, 151]
AlO_6	12666	12732	67	[38, 83, 102, 103, 136, 149, 151]
AlO_7	12720	12727	8	[37, 74, 77, 111, 119, 126, 129, 145]
AlO_6	12728	12771	44	[37, 74, 77, 111, 119, 129, 145]
AlO_7	12733	12745	13	[38, 83, 102, 103, 127, 136, 149, 151]
AlO_6	12746	12785	40	[38, 83, 102, 103, 136, 149, 151]
AlO_7	12772	12782	11	[37, 74, 77, 111, 119, 126, 129, 145]
AlO_6	12783	12878	96	[37, 74, 77, 111, 119, 129, 145]
AlO_7	12786	12904	119	[38, 83, 102, 103, 127, 136, 149, 151]
AlO_5	12812	12838	27	[39, 69, 100, 133, 138, 152]
AlO_6	12839	13510	672	[39, 69, 100, 128, 133, 138, 152]
AlO_7	12879	12924	46	[37, 74, 77, 111, 119, 126, 129, 145]
AlO_6	12905	12942	38	[38, 83, 102, 103, 136, 149, 151]
AlO_6	12925	12940	16	[37, 74, 77, 111, 119, 129, 145]
AlO_7	12941	12953	13	[37, 74, 77, 111, 119, 126, 129, 145]
AlO_7	12943	12979	37	[38, 83, 102, 103, 127, 136, 149, 151]
AlO_6	12954	12981	28	[37, 74, 77, 111, 119, 129, 145]
AlO_6	12980	12997	18	[38, 83, 102, 103, 136, 149, 151]
AlO_7	12982	12995	14	[37, 74, 77, 111, 119, 129, 137, 145]
AlO_8	12996	12998	3	[37, 74, 77, 111, 119, 126, 129, 137, 145]
AlO_7	12998	13015	18	[38, 83, 102, 103, 127, 136, 149, 151]
AlO_7	12999	13011	13	[37, 74, 77, 111, 119, 126, 129, 145]
AlO_8	13012	13022	11	[37, 74, 77, 111, 119, 126, 129, 137, 145]
AlO_6	13016	13080	65	[38, 83, 102, 103, 136, 149, 151]
AlO_7	13023	13031	9	[37, 74, 111, 119, 126, 129, 137, 145]
AlO_6	13032	13069	38	[37, 74, 111, 119, 126, 129, 145]
AlO_7	13070	13110	41	[37, 74, 77, 111, 119, 126, 129, 145]
AlO_7	13081	13125	45	[38, 83, 102, 103, 127, 136, 149, 151]
AlO_6	13111	13211	101	[37, 74, 111, 119, 126, 129, 145]
AlO_6	13126	13149	24	[38, 83, 102, 103, 127, 136, 149]
AlO_7	13150	13179	30	[38, 83, 102, 103, 127, 136, 149, 151]
AlO_6	13180	13366	187	[38, 83, 102, 103, 127, 136, 149]
AlO_7	13212	13338	127	[37, 74, 77, 111, 119, 126, 129, 145]
AlO_6	13339	13356	18	[37, 74, 77, 111, 119, 129, 145]
AlO_5	13357	13399	43	[37, 74, 111, 119, 129, 145]
AlO_7	13367	13417	51	[38, 83, 102, 103, 127, 136, 149, 151]
AlO_6	13400	13473	74	[37, 74, 111, 119, 126, 129, 145]
AlO_6	13418	13428	11	[38, 83, 102, 103, 136, 149, 151]
AlO_7	13429	13526	98	[38, 83, 102, 103, 127, 136, 149, 151]
AlO_5	13474	13509	36	[37, 74, 111, 119, 129, 145]
AlO_6	13510	13777	268	[37, 74, 77, 111, 119, 129, 145]
AlO_7	13511	13522	12	[39, 69, 75, 100, 128, 133, 138, 152]
AlO_6	13523	13865	343	[39, 69, 100, 128, 133, 138, 152]
AlO_8	13527	13546	20	[38, 83, 102, 103, 127, 134, 136, 149, 151]
AlO_7	13547	13555	9	[38, 83, 102, 103, 127, 136, 149, 151]
AlO_6	13556	13608	53	[38, 83, 102, 103, 127, 136, 149]
AlO_7	13609	13637	29	[38, 83, 102, 103, 127, 136, 149, 151]
AlO_6	13638	13705	68	[38, 83, 102, 103, 136, 149, 151]
AlO_7	13706	13834	129	[38, 83, 102, 103, 127, 136, 149, 151]
AlO_7	13778	13784	7	[37, 74, 77, 88, 111, 119, 129, 145]
AlO_6	13785	13796	12	[37, 74, 77, 88, 111, 129, 145]
AlO_5	13797	13810	14	[37, 74, 77, 111, 129, 145]
AlO_6	13811	13857	47	[37, 74, 77, 111, 119, 129, 145]
AlO_6	13835	13845	11	[38, 83, 102, 103, 127, 136, 149]
AlO_7	13846	13918	73	[38, 83, 102, 103, 127, 136, 149, 151]
AlO_7	13858	13871	14	[37, 74, 77, 88, 111, 119, 129, 145]
AlO_7	13866	13872	7	[39, 69, 100, 116, 128, 133, 138, 152]
AlO_6	13872	13890	19	[37, 74, 77, 111, 119, 129, 145]
AlO_8	13873	13875	3	[39, 69, 100, 116, 123, 128, 133, 138, 152]
AlO_7	13876	13949	74	[39, 69, 100, 123, 128, 133, 138, 152]
AlO_5	13891	13904	14	[37, 74, 111, 119, 129, 145]
AlO_6	13905	13911	7	[37, 74, 77, 111, 119, 129, 145]
AlO_7	13912	13936	25	[37, 74, 77, 111, 119, 126, 129, 145]
AlO_8	13919	13938	20	[38, 83, 102, 103, 127, 134, 136, 149, 151]
AlO_6	13937	13968	32	[37, 74, 77, 111, 119, 129, 145]
AlO_7	13939	13988	50	[38, 83, 102, 103, 127, 136, 149, 151]
AlO_6	13950	14254	305	[39, 69, 100, 128, 133, 138, 152]
AlO_7	13969	13979	11	[37, 74, 77, 88, 111, 119, 129, 145]
AlO_6	13980	14112	133	[37, 74, 77, 111, 119, 129, 145]
AlO_6	13989	14051	63	[38, 83, 102, 103, 127, 136, 149]
AlO_7	14052	14118	67	[38, 83, 102, 103, 127, 136, 149, 151]
AlO_7	14113	14121	9	[37, 74, 77, 111, 119, 126, 129, 145]
AlO_6	14119	14212	94	[38, 83, 102, 103, 127, 136, 149]
AlO_8	14122	14126	5	[37, 74, 77, 88, 111, 119, 126, 129, 145]
AlO_7	14127	14143	17	[37, 74, 77, 88, 111, 119, 129, 145]
AlO_6	14144	14566	423	[37, 74, 77, 111, 119, 129, 145]
AlO_7	14213	14230	18	[38, 83, 102, 103, 127, 136, 149, 151]
AlO_6	14231	14333	103	[38, 83, 102, 103, 127, 136, 149]
AlO_7	14255	14280	26	[39, 69, 75, 100, 128, 133, 138, 152]
AlO_6	14281	15597	1317	[39, 69, 100, 128, 133, 138, 152]
AlO_7	14334	14473	140	[38, 83, 102, 103, 127, 136, 149, 151]
AlO_6	14474	14544	71	[38, 83, 102, 103, 136, 149, 151]
AlO_7	14545	14736	192	[38, 83, 102, 103, 127, 136, 149, 151]
AlO_7	14567	14585	19	[37, 74, 77, 111, 119, 126, 129, 145]
AlO_6	14586	14755	170	[37, 74, 77, 111, 119, 129, 145]
AlO_6	14737	14771	35	[38, 83, 102, 103, 136, 149, 151]
AlO_7	14756	14766	11	[37, 74, 77, 88, 111, 119, 129, 145]
AlO_6	14767	14907	141	[37, 74, 77, 111, 119, 129, 145]
AlO_7	14772	14796	25	[38, 83, 102, 103, 127, 136, 149, 151]
AlO_6	14797	14809	13	[38, 83, 102, 103, 136, 149, 151]
AlO_7	14810	14897	88	[38, 83, 102, 103, 127, 136, 149, 151]
AlO_6	14898	14953	56	[38, 83, 102, 103, 136, 149, 151]
AlO_7	14908	14951	44	[37, 74, 77, 111, 119, 126, 129, 145]
AlO_6	14952	15047	96	[37, 74, 77, 111, 119, 129, 145]
AlO_7	14954	15012	59	[38, 83, 102, 103, 127, 136, 149, 151]
AlO_6	15013	15044	32	[38, 83, 102, 103, 127, 136, 149]
AlO_7	15045	15073	29	[38, 83, 102, 103, 127, 136, 149, 151]
AlO_7	15048	15055	8	[37, 74, 77, 111, 119, 126, 129, 145]
AlO_6	15056	15135	80	[37, 74, 77, 111, 119, 129, 145]
AlO_6	15074	15147	74	[38, 83, 102, 103, 127, 136, 149]
AlO_7	15136	15147	12	[37, 74, 77, 111, 119, 126, 129, 145]
AlO_6	15148	15202	55	[37, 74, 77, 111, 119, 129, 145]
AlO_7	15148	15171	24	[38, 83, 102, 103, 127, 136, 149, 151]
AlO_6	15172	15221	50	[38, 83, 102, 103, 127, 136, 149]
AlO_7	15203	15251	49	[37, 74, 77, 111, 119, 126, 129, 145]
AlO_7	15222	15253	32	[38, 83, 102, 103, 127, 136, 149, 151]
AlO_6	15252	15439	188	[37, 74, 77, 111, 119, 129, 145]
AlO_6	15254	15314	61	[38, 83, 102, 103, 136, 149, 151]
AlO_7	15315	15482	168	[38, 83, 102, 103, 127, 136, 149, 151]
AlO_7	15440	15450	11	[37, 74, 77, 111, 119, 126, 129, 145]
AlO_6	15451	15698	248	[37, 74, 77, 111, 119, 129, 145]
AlO_6	15483	15528	46	[38, 83, 102, 103, 136, 149, 151]
AlO_7	15529	15722	194	[38, 83, 102, 103, 127, 136, 149, 151]
AlO_5	15598	15612	15	[39, 69, 100, 133, 138, 152]
AlO_6	15613	15721	109	[39, 69, 100, 128, 133, 138, 152]
AlO_7	15699	15754	56	[37, 74, 77, 111, 119, 126, 129, 145]
AlO_7	15722	15735	14	[39, 69, 75, 100, 128, 133, 138, 152]
AlO_8	15723	15756	34	[38, 83, 102, 103, 127, 134, 136, 149, 151]
AlO_6	15736	16292	557	[39, 69, 100, 128, 133, 138, 152]
AlO_6	15755	16148	394	[37, 74, 77, 111, 119, 129, 145]
AlO_7	15757	15764	8	[38, 83, 102, 103, 127, 136, 149, 151]
AlO_6	15765	15781	17	[38, 83, 103, 127, 136, 149, 151]
AlO_5	15782	15794	13	[38, 83, 103, 127, 136, 149]
AlO_6	15795	15809	15	[38, 83, 102, 103, 127, 136, 149]
AlO_5	15810	15831	22	[38, 83, 103, 127, 136, 149]
AlO_6	15832	15840	9	[38, 83, 103, 127, 134, 136, 149]
AlO_7	15841	15847	7	[38, 83, 102, 103, 127, 134, 136, 149]
AlO_6	15848	15912	65	[38, 83, 102, 103, 127, 136, 149]
AlO_7	15913	15955	43	[38, 83, 102, 103, 127, 136, 149, 151]
AlO_6	15956	16020	65	[38, 83, 102, 103, 136, 149, 151]
AlO_7	16021	16055	35	[38, 83, 102, 103, 127, 136, 149, 151]
AlO_6	16056	16067	12	[38, 83, 102, 103, 136, 149, 151]
AlO_5	16068	16083	16	[38, 83, 102, 103, 136, 149]
AlO_6	16084	16090	7	[38, 83, 102, 103, 127, 136, 149]
AlO_7	16091	16144	54	[38, 83, 102, 103, 127, 136, 149, 151]
AlO_6	16145	16183	39	[38, 83, 102, 103, 127, 136, 149]
AlO_7	16149	16156	8	[37, 74, 77, 111, 119, 126, 129, 145]
AlO_6	16157	16580	424	[37, 74, 77, 111, 119, 129, 145]
AlO_7	16184	16310	127	[38, 83, 102, 103, 127, 136, 149, 151]
AlO_7	16293	16333	41	[39, 69, 100, 123, 128, 133, 138, 152]
AlO_6	16311	16313	3	[38, 83, 102, 103, 127, 136, 149]
AlO_5	16314	16351	38	[38, 102, 103, 127, 136, 149]
AlO_6	16334	16427	94	[39, 69, 100, 128, 133, 138, 152]
AlO_6	16352	16415	64	[38, 83, 102, 103, 127, 136, 149]
AlO_7	16416	16432	17	[38, 83, 102, 103, 127, 136, 149, 151]
AlO_7	16428	16440	13	[39, 69, 100, 116, 128, 133, 138, 152]
AlO_6	16433	16487	55	[38, 83, 102, 103, 127, 136, 149]
AlO_6	16441	16443	3	[39, 69, 100, 128, 133, 138, 152]
AlO_7	16444	16474	31	[39, 69, 100, 123, 128, 133, 138, 152]
AlO_6	16475	16614	140	[39, 69, 100, 128, 133, 138, 152]
AlO_7	16488	16490	3	[38, 83, 102, 103, 127, 136, 149, 151]
AlO_6	16491	16497	7	[38, 83, 102, 103, 136, 149, 151]
AlO_7	16498	16508	11	[38, 83, 102, 103, 127, 136, 149, 151]
AlO_6	16509	16518	10	[38, 83, 102, 103, 127, 136, 149]
AlO_7	16519	16533	15	[38, 71, 83, 102, 103, 127, 136, 149]
AlO_6	16534	16536	3	[38, 83, 102, 103, 127, 136, 149]
AlO_7	16537	16567	31	[38, 83, 102, 103, 127, 136, 149, 151]
AlO_6	16568	16572	5	[38, 83, 102, 103, 127, 136, 149]
AlO_7	16573	16591	19	[38, 83, 102, 103, 127, 134, 136, 149]
AlO_7	16581	16602	22	[37, 74, 77, 111, 119, 129, 145, 146]
AlO_8	16592	16660	69	[38, 83, 102, 103, 127, 134, 136, 149, 151]
AlO_8	16603	16609	7	[37, 74, 77, 88, 111, 119, 129, 145, 146]
AlO_7	16610	16624	15	[37, 74, 77, 88, 111, 119, 129, 145]
AlO_7	16615	16624	10	[39, 69, 100, 123, 128, 133, 138, 152]
AlO_6	16625	16646	22	[37, 74, 77, 88, 111, 129, 145]
AlO_6	16625	18263	1639	[39, 69, 100, 128, 133, 138, 152]
AlO_7	16647	16786	140	[37, 74, 77, 88, 111, 119, 129, 145]
AlO_7	16661	16712	52	[38, 83, 102, 103, 127, 136, 149, 151]
AlO_8	16713	16860	148	[38, 83, 102, 103, 127, 134, 136, 149, 151]
AlO_6	16787	16824	38	[37, 74, 77, 88, 111, 129, 145]
AlO_5	16825	16949	125	[37, 77, 88, 111, 129, 145]
AlO_7	16861	16898	38	[38, 83, 103, 127, 134, 136, 149, 151]
AlO_8	16899	16982	84	[38, 83, 102, 103, 127, 134, 136, 149, 151]
AlO_6	16950	17003	54	[37, 74, 77, 88, 111, 129, 145]
AlO_7	16983	16996	14	[38, 83, 102, 103, 127, 134, 136, 151]
AlO_6	16997	17087	91	[38, 83, 103, 127, 134, 136, 151]
AlO_5	17004	17010	7	[37, 77, 88, 111, 129, 145]
AlO_6	17011	17028	18	[37, 74, 77, 88, 111, 129, 145]
AlO_5	17029	17034	6	[37, 77, 88, 111, 129, 145]
AlO_6	17035	17048	14	[37, 74, 77, 88, 111, 129, 145]
AlO_5	17049	17090	42	[37, 77, 88, 111, 129, 145]
AlO_7	17088	17118	31	[38, 83, 102, 103, 127, 134, 136, 151]
AlO_6	17091	17129	39	[37, 74, 77, 88, 111, 129, 145]
AlO_8	17119	17193	75	[38, 83, 102, 103, 127, 134, 136, 149, 151]
AlO_5	17130	17298	169	[37, 77, 88, 111, 129, 145]
AlO_7	17194	17265	72	[38, 83, 102, 103, 127, 136, 149, 151]
AlO_6	17266	17290	25	[38, 83, 102, 103, 136, 149, 151]
AlO_7	17291	17336	46	[38, 83, 102, 103, 127, 136, 149, 151]
AlO_6	17299	17307	9	[37, 74, 77, 88, 111, 129, 145]
AlO_5	17308	17342	35	[37, 77, 88, 111, 129, 145]
AlO_6	17337	17353	17	[38, 83, 102, 103, 136, 149, 151]
AlO_6	17343	17361	19	[37, 77, 88, 111, 119, 129, 145]
AlO_7	17354	17414	61	[38, 83, 102, 103, 127, 136, 149, 151]
AlO_7	17362	17372	11	[37, 74, 77, 88, 111, 119, 129, 145]
AlO_6	17373	17701	329	[37, 74, 77, 111, 119, 129, 145]
AlO_6	17415	17446	32	[38, 83, 102, 103, 136, 149, 151]
AlO_7	17447	17480	34	[38, 83, 102, 103, 127, 136, 149, 151]
AlO_8	17481	17523	43	[38, 83, 102, 103, 127, 134, 136, 149, 151]
AlO_7	17524	17533	10	[38, 83, 102, 103, 127, 136, 149, 151]
AlO_6	17534	17594	61	[38, 83, 102, 103, 136, 149, 151]
AlO_7	17595	17633	39	[38, 83, 102, 103, 127, 136, 149, 151]
AlO_6	17634	17724	91	[38, 83, 102, 103, 127, 136, 149]
AlO_7	17702	17782	81	[37, 74, 77, 111, 119, 126, 129, 145]
AlO_7	17725	17736	12	[38, 83, 102, 103, 127, 136, 149, 151]
AlO_6	17737	17777	41	[38, 83, 102, 103, 136, 149, 151]
AlO_7	17778	17839	62	[38, 83, 102, 103, 127, 136, 149, 151]
AlO_6	17783	17803	21	[37, 74, 77, 111, 119, 129, 145]
AlO_7	17804	17823	20	[37, 74, 77, 111, 119, 126, 129, 145]
AlO_6	17824	17909	86	[37, 74, 77, 111, 119, 129, 145]
AlO_6	17840	17865	26	[38, 83, 102, 103, 136, 149, 151]
AlO_7	17866	17877	12	[38, 83, 102, 103, 127, 136, 149, 151]
AlO_6	17878	17934	57	[38, 83, 102, 103, 127, 136, 149]
AlO_7	17910	17918	9	[37, 74, 77, 111, 119, 126, 129, 145]
AlO_6	17919	17969	51	[37, 74, 77, 111, 119, 129, 145]
AlO_7	17935	17985	51	[38, 83, 102, 103, 127, 136, 149, 151]
AlO_7	17970	18029	60	[37, 74, 77, 111, 119, 126, 129, 145]
AlO_6	17986	17995	10	[38, 83, 102, 103, 127, 136, 149]
AlO_7	17996	18005	10	[38, 83, 102, 103, 127, 136, 149, 151]
AlO_6	18006	18068	63	[38, 83, 102, 103, 136, 149, 151]
AlO_6	18030	18063	34	[37, 77, 111, 119, 126, 129, 145]
AlO_7	18064	18176	113	[37, 74, 77, 111, 119, 126, 129, 145]
AlO_7	18069	18094	26	[38, 83, 102, 103, 127, 136, 149, 151]
AlO_6	18095	18172	78	[38, 83, 102, 103, 136, 149, 151]
AlO_7	18173	18260	88	[38, 83, 102, 103, 127, 136, 149, 151]
AlO_6	18177	18191	15	[37, 77, 111, 119, 126, 129, 145]
AlO_7	18192	18221	30	[37, 74, 77, 111, 119, 126, 129, 145]
AlO_6	18222	18273	52	[37, 77, 111, 119, 126, 129, 145]
AlO_6	18261	18305	45	[38, 83, 102, 103, 127, 136, 149]
AlO_7	18264	18292	29	[39, 69, 75, 100, 128, 133, 138, 152]
AlO_7	18274	18316	43	[37, 74, 77, 111, 119, 126, 129, 145]
AlO_6	18293	18364	72	[39, 69, 100, 128, 133, 138, 152]
AlO_7	18306	18309	4	[38, 83, 102, 103, 127, 136, 149, 151]
AlO_6	18310	18319	10	[38, 83, 102, 103, 136, 149, 151]
AlO_8	18317	18331	15	[37, 74, 77, 111, 119, 126, 129, 137, 145]
AlO_7	18320	18443	124	[38, 83, 102, 103, 127, 136, 149, 151]
AlO_7	18332	18336	5	[37, 77, 111, 119, 126, 129, 137, 145]
AlO_6	18337	18405	69	[37, 77, 111, 119, 126, 129, 145]
AlO_5	18365	18375	11	[39, 69, 100, 128, 138, 152]
AlO_6	18376	19021	646	[39, 69, 100, 128, 133, 138, 152]
AlO_7	18406	18422	17	[37, 74, 77, 111, 119, 126, 129, 145]
AlO_6	18423	18478	56	[37, 77, 111, 119, 126, 129, 145]
AlO_6	18444	18457	14	[38, 83, 102, 103, 127, 136, 149]
AlO_7	18458	18481	24	[38, 83, 102, 103, 127, 136, 149, 151]
AlO_7	18479	18483	5	[37, 77, 111, 119, 126, 129, 137, 145]
AlO_6	18482	18501	20	[38, 83, 102, 103, 136, 149, 151]
AlO_6	18484	18490	7	[37, 77, 111, 119, 126, 129, 145]
AlO_7	18491	18500	10	[37, 77, 88, 111, 119, 126, 129, 145]
AlO_6	18501	18646	146	[37, 77, 111, 119, 126, 129, 145]
AlO_7	18502	18534	33	[38, 83, 102, 103, 127, 136, 149, 151]
AlO_6	18535	18678	144	[38, 83, 102, 103, 136, 149, 151]
AlO_5	18647	18663	17	[37, 77, 111, 119, 129, 145]
AlO_6	18664	19001	338	[37, 77, 111, 119, 126, 129, 145]
AlO_5	18679	18701	23	[38, 83, 102, 103, 136, 149]
AlO_6	18702	18714	13	[38, 83, 102, 103, 136, 149, 151]
AlO_7	18715	18786	72	[38, 83, 102, 103, 127, 136, 149, 151]
AlO_6	18787	18794	8	[38, 83, 102, 103, 127, 136, 149]
AlO_5	18795	18813	19	[38, 83, 102, 103, 136, 149]
AlO_6	18814	18857	44	[38, 83, 102, 103, 127, 136, 149]
AlO_7	18858	18874	17	[38, 83, 102, 103, 127, 136, 149, 151]
AlO_6	18875	18912	38	[38, 83, 102, 103, 136, 149, 151]
AlO_5	18913	18916	4	[38, 102, 103, 136, 149, 151]
AlO_6	18917	18955	39	[38, 102, 103, 127, 136, 149, 151]
AlO_5	18956	19031	76	[38, 102, 103, 136, 149, 151]
AlO_7	19002	19017	16	[37, 77, 111, 119, 126, 129, 137, 145]
AlO_6	19018	19378	361	[37, 77, 111, 119, 126, 129, 145]
AlO_5	19022	19033	12	[39, 69, 100, 128, 138, 152]
AlO_6	19032	19047	16	[38, 102, 103, 136, 145, 149, 151]
AlO_6	19034	19373	340	[39, 69, 100, 128, 133, 138, 152]
AlO_5	19048	19080	33	[38, 102, 103, 136, 149, 151]
AlO_6	19081	19089	9	[38, 83, 102, 103, 136, 149, 151]
AlO_7	19090	19232	143	[38, 83, 102, 103, 127, 136, 149, 151]
AlO_6	19233	19313	81	[38, 83, 102, 103, 136, 149, 151]
AlO_7	19314	19338	25	[38, 83, 102, 103, 127, 136, 149, 151]
AlO_6	19339	19356	18	[38, 83, 102, 103, 127, 136, 149]
AlO_7	19357	19374	18	[38, 83, 102, 103, 127, 136, 149, 151]
AlO_7	19374	19386	13	[39, 69, 100, 116, 128, 133, 138, 152]
AlO_6	19375	19466	92	[38, 83, 102, 103, 136, 149, 151]
AlO_7	19379	19393	15	[37, 74, 77, 111, 119, 126, 129, 145]
AlO_8	19387	19403	17	[39, 69, 100, 116, 123, 128, 133, 138, 152]
AlO_6	19394	19416	23	[37, 74, 77, 111, 119, 129, 145]
AlO_7	19404	19408	5	[39, 69, 100, 123, 128, 133, 138, 152]
AlO_6	19409	19893	485	[39, 69, 100, 128, 133, 138, 152]
AlO_7	19417	19441	25	[37, 74, 77, 111, 119, 126, 129, 145]
AlO_6	19442	19479	38	[37, 74, 77, 111, 119, 129, 145]
AlO_7	19467	19561	95	[38, 83, 102, 103, 127, 136, 149, 151]
AlO_7	19480	19513	34	[37, 74, 77, 111, 119, 126, 129, 145]
AlO_6	19514	19613	100	[37, 74, 77, 111, 119, 129, 145]
AlO_6	19562	19599	38	[38, 83, 102, 103, 136, 149, 151]
AlO_7	19600	19636	37	[38, 83, 102, 103, 127, 136, 149, 151]
AlO_7	19614	19627	14	[37, 74, 77, 88, 111, 119, 129, 145]
AlO_6	19628	19693	66	[37, 74, 77, 111, 119, 129, 145]
AlO_6	19637	19847	211	[38, 83, 102, 103, 136, 149, 151]
AlO_5	19694	19716	23	[37, 77, 111, 119, 129, 145]
AlO_6	19717	19734	18	[37, 77, 111, 119, 126, 129, 145]
AlO_7	19735	19776	42	[37, 74, 77, 111, 119, 126, 129, 145]
AlO_6	19777	19837	61	[37, 77, 111, 119, 126, 129, 145]
AlO_5	19838	19902	65	[37, 77, 111, 119, 129, 145]
AlO_7	19848	19891	44	[38, 83, 102, 103, 127, 136, 149, 151]
AlO_6	19892	19935	44	[38, 83, 102, 103, 136, 149, 151]
AlO_5	19894	19923	30	[39, 69, 100, 133, 138, 152]
AlO_6	19903	19970	68	[37, 74, 77, 111, 119, 129, 145]
AlO_6	19924	20656	733	[39, 69, 100, 128, 133, 138, 152]
AlO_7	19936	19943	8	[38, 83, 102, 103, 127, 136, 149, 151]
AlO_6	19944	19983	40	[38, 83, 102, 103, 136, 149, 151]
AlO_7	19971	20007	37	[37, 74, 77, 111, 119, 126, 129, 145]
AlO_7	19984	19986	3	[38, 83, 102, 103, 127, 136, 149, 151]
AlO_6	19987	20006	20	[38, 83, 102, 103, 127, 136, 149]
AlO_7	20007	20028	22	[38, 83, 102, 103, 127, 136, 149, 151]
AlO_6	20008	20020	13	[37, 74, 77, 111, 119, 129, 145]
AlO_5	20021	20057	37	[37, 77, 111, 119, 129, 145]
AlO_6	20029	20044	16	[38, 83, 102, 103, 136, 149, 151]
AlO_5	20045	20058	14	[38, 83, 102, 103, 136, 149]
AlO_6	20058	20084	27	[37, 74, 77, 111, 119, 129, 145]
AlO_6	20059	20077	19	[38, 83, 102, 103, 136, 149, 151]
AlO_7	20078	20162	85	[38, 83, 102, 103, 127, 136, 149, 151]
AlO_7	20085	20117	33	[37, 74, 77, 111, 119, 126, 129, 145]
AlO_6	20118	20365	248	[37, 74, 77, 111, 119, 129, 145]
AlO_6	20163	20301	139	[38, 83, 102, 103, 136, 149, 151]
AlO_7	20302	20321	20	[38, 71, 83, 102, 103, 136, 149, 151]
AlO_6	20322	20395	74	[38, 83, 102, 103, 136, 149, 151]
AlO_5	20366	20377	12	[37, 77, 111, 119, 129, 145]
AlO_6	20378	20379	2	[37, 77, 111, 119, 126, 129, 145]
AlO_7	20380	20464	85	[37, 74, 77, 111, 119, 126, 129, 145]
AlO_7	20396	20404	9	[38, 83, 102, 103, 127, 136, 149, 151]
AlO_6	20405	20424	20	[38, 83, 102, 103, 136, 149, 151]
AlO_7	20425	20469	45	[38, 83, 102, 103, 127, 136, 149, 151]
AlO_6	20465	20543	79	[37, 77, 111, 119, 126, 129, 145]
AlO_6	20470	20500	31	[38, 83, 102, 103, 136, 149, 151]
AlO_7	20501	20517	17	[38, 83, 102, 103, 127, 136, 149, 151]
AlO_6	20518	20549	32	[38, 83, 102, 103, 136, 149, 151]
AlO_7	20544	20557	14	[37, 77, 88, 111, 119, 126, 129, 145]
AlO_7	20550	20559	10	[38, 83, 102, 103, 127, 136, 149, 151]
AlO_6	20558	20583	26	[37, 77, 88, 111, 119, 129, 145]
AlO_6	20560	20678	119	[38, 83, 102, 103, 136, 149, 151]
AlO_5	20584	20605	22	[37, 77, 111, 119, 129, 145]
AlO_6	20606	20616	11	[37, 77, 111, 119, 126, 129, 145]
AlO_5	20617	20639	23	[37, 77, 111, 119, 129, 145]
AlO_6	20640	20715	76	[37, 77, 111, 119, 126, 129, 145]
AlO_7	20657	20672	16	[39, 69, 75, 100, 128, 133, 138, 152]
AlO_6	20673	21037	365	[39, 69, 100, 128, 133, 138, 152]
AlO_7	20679	20706	28	[38, 83, 102, 103, 127, 136, 149, 151]
AlO_6	20707	20845	139	[38, 83, 102, 103, 136, 149, 151]
AlO_7	20716	20733	18	[37, 74, 77, 111, 119, 126, 129, 145]
AlO_6	20734	20794	61	[37, 77, 111, 119, 126, 129, 145]
AlO_7	20795	20835	41	[37, 74, 77, 111, 119, 126, 129, 145]
AlO_6	20836	20878	43	[37, 77, 111, 119, 126, 129, 145]
AlO_5	20846	20865	20	[38, 83, 102, 136, 149, 151]
AlO_6	20866	20869	4	[38, 83, 102, 103, 136, 149, 151]
AlO_7	20870	20885	16	[38, 83, 102, 103, 136, 140, 149, 151]
AlO_7	20879	20885	7	[37, 77, 88, 111, 119, 126, 129, 145]
AlO_6	20886	20917	32	[37, 77, 88, 111, 119, 129, 145]
AlO_6	20886	20915	30	[38, 83, 102, 103, 136, 149, 151]
AlO_7	20916	20957	42	[38, 83, 102, 103, 127, 136, 149, 151]
AlO_5	20918	20937	20	[37, 77, 111, 119, 129, 145]
AlO_6	20938	20968	31	[37, 74, 77, 111, 119, 129, 145]
AlO_6	20958	20969	12	[38, 83, 102, 103, 127, 136, 149]
AlO_5	20969	20991	23	[37, 77, 111, 119, 129, 145]
AlO_7	20970	20989	20	[38, 83, 102, 103, 127, 136, 149, 151]
AlO_6	20990	21112	123	[38, 83, 102, 103, 136, 149, 151]
AlO_6	20992	20998	7	[37, 77, 111, 119, 126, 129, 145]
AlO_7	20999	21022	24	[37, 74, 77, 111, 119, 126, 129, 145]
AlO_6	21023	21034	12	[37, 74, 77, 111, 119, 129, 145]
AlO_5	21035	21047	13	[37, 77, 111, 119, 129, 145]
AlO_5	21038	21049	12	[39, 69, 100, 133, 138, 152]
AlO_6	21048	21124	77	[37, 74, 77, 111, 119, 129, 145]
AlO_6	21050	21063	14	[39, 69, 100, 128, 133, 138, 152]
AlO_7	21064	21080	17	[39, 69, 75, 100, 128, 133, 138, 152]
AlO_6	21081	21251	171	[39, 69, 100, 128, 133, 138, 152]
AlO_7	21113	21131	19	[38, 83, 102, 103, 127, 136, 149, 151]
AlO_5	21125	21142	18	[37, 77, 111, 119, 129, 145]
AlO_6	21132	21159	28	[38, 83, 102, 103, 127, 136, 149]
AlO_6	21143	21147	5	[37, 77, 111, 119, 126, 129, 145]
AlO_7	21148	21149	2	[37, 74, 77, 111, 119, 126, 129, 145]
AlO_8	21150	21187	38	[37, 74, 77, 111, 119, 126, 129, 137, 145]
AlO_7	21160	21171	12	[38, 83, 102, 103, 127, 136, 149, 151]
AlO_6	21172	21228	57	[38, 83, 102, 103, 136, 149, 151]
AlO_7	21188	21223	36	[37, 74, 77, 111, 119, 126, 129, 145]
AlO_6	21224	21265	42	[37, 77, 111, 119, 126, 129, 145]
AlO_7	21229	21255	27	[38, 83, 102, 103, 127, 136, 149, 151]
AlO_7	21252	21275	24	[39, 69, 75, 100, 128, 133, 138, 152]
AlO_6	21256	21329	74	[38, 83, 102, 103, 136, 149, 151]
AlO_7	21266	21286	21	[37, 74, 77, 111, 119, 126, 129, 145]
AlO_6	21276	21354	79	[39, 69, 100, 128, 133, 138, 152]
AlO_6	21287	21310	24	[37, 77, 111, 119, 126, 129, 145]
AlO_7	21311	21311	1	[37, 77, 111, 119, 126, 129, 137, 145]
AlO_6	21312	21323	12	[37, 77, 111, 119, 129, 137, 145]
AlO_5	21324	21340	17	[37, 77, 111, 119, 129, 145]
AlO_7	21330	21369	40	[38, 83, 102, 103, 127, 136, 149, 151]
AlO_6	21341	21367	27	[37, 74, 77, 111, 119, 129, 145]
AlO_7	21355	21372	18	[39, 69, 75, 100, 128, 133, 138, 152]
AlO_7	21368	21386	19	[37, 74, 77, 111, 119, 129, 137, 145]
AlO_6	21370	21390	21	[38, 83, 102, 103, 127, 136, 149]
AlO_6	21373	21409	37	[39, 69, 100, 128, 133, 138, 152]
AlO_6	21387	21423	37	[37, 74, 77, 111, 119, 129, 145]
AlO_7	21391	21423	33	[38, 83, 102, 103, 127, 136, 149, 151]
AlO_7	21410	21416	7	[39, 69, 100, 128, 133, 138, 147, 152]
AlO_6	21417	22114	698	[39, 69, 100, 128, 133, 138, 152]
AlO_7	21424	21473	50	[37, 74, 77, 111, 119, 126, 129, 145]
AlO_6	21424	21437	14	[38, 83, 102, 103, 136, 149, 151]
AlO_5	21438	21478	41	[38, 83, 102, 103, 136, 149]
AlO_6	21474	21477	4	[37, 77, 111, 119, 126, 129, 145]
AlO_7	21478	21497	20	[37, 77, 111, 119, 126, 129, 137, 145]
AlO_7	21479	21503	25	[38, 83, 102, 103, 127, 136, 149, 151]
AlO_6	21498	21538	41	[37, 77, 111, 119, 126, 129, 145]
AlO_6	21504	21515	12	[38, 83, 102, 103, 136, 149, 151]
AlO_7	21516	21589	74	[38, 83, 102, 103, 127, 136, 149, 151]
AlO_7	21539	21543	5	[37, 74, 77, 111, 119, 126, 129, 145]
AlO_8	21544	21630	87	[37, 74, 77, 111, 119, 126, 129, 137, 145]
AlO_6	21590	21624	35	[38, 83, 102, 103, 136, 149, 151]
AlO_7	21625	21675	51	[38, 83, 102, 103, 127, 136, 149, 151]
AlO_7	21631	21650	20	[37, 77, 111, 119, 126, 129, 137, 145]
AlO_8	21651	21656	6	[37, 74, 77, 111, 119, 126, 129, 137, 145]
AlO_7	21657	21681	25	[37, 74, 77, 111, 119, 126, 129, 145]
AlO_6	21676	21679	4	[38, 83, 102, 103, 136, 149, 151]
AlO_5	21680	21704	25	[38, 83, 102, 103, 136, 149]
AlO_6	21682	21695	14	[37, 77, 111, 119, 126, 129, 145]
AlO_5	21696	21708	13	[37, 77, 111, 119, 129, 145]
AlO_6	21705	21721	17	[38, 83, 102, 103, 127, 136, 149]
AlO_6	21709	21732	24	[37, 77, 88, 111, 119, 129, 145]
AlO_7	21722	21727	6	[38, 83, 102, 103, 127, 136, 149, 151]
AlO_6	21728	21773	46	[38, 83, 102, 103, 136, 149, 151]
AlO_5	21733	21773	41	[37, 77, 111, 119, 129, 145]
AlO_6	21774	21879	106	[37, 74, 77, 111, 119, 129, 145]
AlO_7	21774	21800	27	[38, 83, 102, 103, 127, 136, 149, 151]
AlO_6	21801	21871	71	[38, 83, 102, 103, 136, 149, 151]
AlO_7	21872	21884	13	[38, 83, 102, 103, 127, 136, 149, 151]
AlO_7	21880	21888	9	[37, 74, 77, 111, 119, 126, 129, 145]
AlO_6	21885	22145	261	[38, 83, 102, 103, 136, 149, 151]
AlO_6	21889	21903	15	[37, 74, 111, 119, 126, 129, 145]
AlO_7	21904	21949	46	[37, 74, 111, 119, 126, 129, 137, 145]
AlO_8	21950	22019	70	[37, 74, 77, 111, 119, 126, 129, 137, 145]
AlO_9	22020	22023	4	[37, 73, 74, 77, 111, 119, 126, 129, 137, 145]
AlO_7	22024	22032	9	[37, 73, 74, 111, 119, 126, 129, 145]
AlO_6	22033	22068	36	[37, 74, 111, 119, 126, 129, 145]
AlO_7	22069	22113	45	[37, 74, 77, 111, 119, 126, 129, 145]
AlO_6	22114	22146	33	[37, 74, 77, 111, 119, 129, 145]
AlO_7	22115	22130	16	[39, 69, 75, 100, 128, 133, 138, 152]
AlO_6	22131	22605	475	[39, 69, 100, 128, 133, 138, 152]
AlO_7	22146	22195	50	[38, 83, 102, 103, 127, 136, 149, 151]
AlO_7	22147	22206	60	[37, 74, 77, 111, 119, 126, 129, 145]
AlO_6	22196	22260	65	[38, 83, 102, 103, 136, 149, 151]
AlO_6	22207	22212	6	[37, 74, 77, 111, 119, 129, 145]
AlO_5	22213	22284	72	[37, 77, 111, 119, 129, 145]
AlO_7	22261	22294	34	[38, 83, 102, 103, 127, 136, 149, 151]
AlO_6	22285	22292	8	[37, 77, 111, 119, 126, 129, 145]
AlO_5	22293	22305	13	[37, 77, 111, 119, 129, 145]
AlO_6	22295	22465	171	[38, 83, 102, 103, 136, 149, 151]
AlO_6	22306	22448	143	[37, 77, 111, 119, 126, 129, 145]
AlO_7	22449	22498	50	[37, 74, 77, 111, 119, 126, 129, 145]
AlO_7	22466	22506	41	[38, 83, 102, 103, 127, 136, 149, 151]
AlO_6	22499	22536	38	[37, 77, 111, 119, 126, 129, 145]
AlO_6	22507	22567	61	[38, 83, 102, 103, 136, 149, 151]
AlO_5	22537	22566	30	[37, 77, 111, 119, 129, 145]
AlO_6	22567	22570	4	[37, 77, 111, 119, 126, 129, 145]
AlO_7	22568	22576	9	[38, 83, 102, 103, 127, 136, 149, 151]
AlO_5	22571	22603	33	[37, 77, 111, 119, 129, 145]
AlO_6	22577	22625	49	[38, 83, 102, 103, 127, 136, 149]
AlO_6	22604	22609	6	[37, 77, 111, 119, 126, 129, 145]
AlO_5	22606	22622	17	[39, 69, 100, 133, 138, 152]
AlO_7	22610	22618	9	[37, 74, 77, 111, 119, 126, 129, 145]
AlO_6	22619	22713	95	[37, 74, 77, 111, 119, 129, 145]
AlO_6	22623	22680	58	[39, 69, 100, 128, 133, 138, 152]
AlO_5	22626	22641	16	[38, 83, 102, 103, 136, 149]
AlO_6	22642	22708	67	[38, 83, 102, 103, 136, 149, 151]
AlO_5	22681	22695	15	[39, 69, 100, 133, 138, 152]
AlO_6	22696	23072	377	[39, 69, 100, 128, 133, 138, 152]
AlO_7	22709	22726	18	[38, 83, 102, 103, 127, 136, 149, 151]
AlO_5	22714	22732	19	[37, 77, 111, 119, 129, 145]
AlO_6	22727	22731	5	[38, 83, 102, 103, 136, 149, 151]
AlO_5	22732	22770	39	[38, 102, 103, 136, 149, 151]
AlO_6	22733	22884	152	[37, 74, 77, 111, 119, 129, 145]
AlO_6	22771	22790	20	[38, 83, 102, 103, 136, 149, 151]
AlO_7	22791	22798	8	[38, 83, 102, 103, 127, 136, 149, 151]
AlO_6	22799	22949	151	[38, 83, 102, 103, 136, 149, 151]
AlO_7	22885	22904	20	[37, 74, 77, 111, 119, 126, 129, 145]
AlO_6	22905	22946	42	[37, 77, 111, 119, 126, 129, 145]
AlO_5	22947	23014	68	[37, 77, 111, 119, 129, 145]
AlO_5	22950	22957	8	[38, 83, 102, 103, 136, 149]
AlO_6	22958	22972	15	[38, 83, 102, 103, 127, 136, 149]
AlO_7	22973	22973	1	[38, 83, 102, 103, 127, 136, 149, 151]
AlO_6	22974	23011	38	[38, 83, 102, 103, 136, 149, 151]
AlO_7	23012	23029	18	[38, 83, 102, 103, 127, 136, 149, 151]
AlO_6	23015	23036	22	[37, 77, 88, 111, 119, 129, 145]
AlO_6	23030	23093	64	[38, 83, 102, 103, 136, 149, 151]
AlO_5	23037	23042	6	[37, 77, 111, 119, 129, 145]
AlO_6	23043	23241	199	[37, 74, 77, 111, 119, 129, 145]
AlO_5	23073	23097	25	[39, 69, 100, 133, 138, 152]
AlO_7	23094	23123	30	[38, 83, 102, 103, 127, 136, 149, 151]
AlO_6	23098	23118	21	[39, 69, 75, 100, 133, 138, 152]
AlO_7	23119	23138	20	[39, 69, 75, 100, 128, 133, 138, 152]
AlO_6	23124	23251	128	[38, 83, 102, 103, 136, 149, 151]
AlO_6	23139	23251	113	[39, 69, 100, 128, 133, 138, 152]
AlO_7	23242	23251	10	[37, 74, 77, 111, 119, 126, 129, 145]
