# Supplementary material for: Pressure‐Induced Coordination Changes in a Pyrolitic Silicate Melt From Ab Initio Molecular Dynamics Simulations
Source: J Geophys Res Solid Earth. 2019 Nov 29;124(11):11232–50. doi: 10.1029/2019JB018238 (PMC6988478; doi:10.1029/2019JB018238)
Supplement: Supplementary file 2 — Data Set S1 [file JGRB-124-11232-s002.zip › Data/2000K/AlO/pyr-100.a11.0.T2.nvt.outcar.umd.dat.r0.stat.dat]

Cluster	Time	Percent
AlO_6	46819	0.6711824072481221	7
AlO_5	5730	0.08214347152933081	6
AlO_4	257	0.0036842708870921496	5
AlO_7	15109	0.2165978553816159	8
AlO_8	1816	0.026033602844199782	9
AlO_9	25	0.0003583921096393142	10
