# Supplementary material for: Pressure‐Induced Coordination Changes in a Pyrolitic Silicate Melt From Ab Initio Molecular Dynamics Simulations
Source: J Geophys Res Solid Earth. 2019 Nov 29;124(11):11232–50. doi: 10.1029/2019JB018238 (PMC6988478; doi:10.1029/2019JB018238)
Supplement: Supplementary file 2 — Data Set S1 [file JGRB-124-11232-s002.zip › Data/2000K/AlO/pyr-100.a11.5.T2.nvt.outcar.umd.dat.r0.popul.dat]

Formula	Begin	End	Lifetime	[Composition]
AlO_5	0	15	16	[37, 103, 119, 126, 129, 145]
AlO_5	0	80	81	[38, 83, 87, 108, 145, 151]
AlO_6	0	27	28	[39, 64, 69, 79, 100, 128, 144]
AlO_6	16	38	23	[37, 103, 111, 119, 126, 129, 145]
AlO_5	28	82	55	[39, 69, 79, 100, 128, 144]
AlO_4	39	167	129	[37, 111, 126, 129, 145]
AlO_4	81	82	2	[38, 83, 87, 108, 151]
AlO_5	83	136	54	[38, 83, 87, 103, 108, 151]
AlO_4	83	107	25	[39, 69, 79, 100, 128]
AlO_5	108	129	22	[39, 69, 79, 100, 128, 144]
AlO_6	130	157	28	[39, 69, 79, 100, 128, 138, 144]
AlO_6	137	242	106	[38, 83, 87, 103, 108, 145, 151]
AlO_5	158	163	6	[39, 69, 79, 100, 128, 144]
AlO_4	164	193	30	[39, 69, 79, 100, 128]
AlO_5	168	194	27	[37, 103, 111, 126, 129, 145]
AlO_5	194	277	84	[39, 69, 79, 100, 128, 144]
AlO_4	195	239	45	[37, 111, 126, 129, 145]
AlO_5	240	283	44	[37, 103, 111, 126, 129, 145]
AlO_5	243	271	29	[38, 83, 87, 103, 145, 151]
AlO_6	272	325	54	[38, 83, 87, 103, 108, 145, 151]
AlO_4	278	397	120	[39, 69, 79, 100, 128]
AlO_6	284	300	17	[37, 103, 111, 119, 126, 129, 145]
AlO_5	301	330	30	[37, 103, 119, 126, 129, 145]
AlO_5	326	392	67	[38, 83, 87, 103, 145, 151]
AlO_6	331	349	19	[37, 103, 111, 119, 126, 129, 145]
AlO_5	350	358	9	[37, 111, 119, 126, 129, 145]
AlO_4	359	548	190	[37, 111, 126, 129, 145]
AlO_6	393	546	154	[38, 83, 87, 103, 108, 145, 151]
AlO_5	398	451	54	[39, 69, 79, 100, 128, 144]
AlO_6	452	472	21	[39, 69, 79, 100, 128, 138, 144]
AlO_5	473	553	81	[39, 69, 79, 100, 128, 144]
AlO_5	547	600	54	[38, 83, 87, 103, 108, 151]
AlO_5	549	570	22	[37, 103, 111, 126, 129, 145]
AlO_4	554	584	31	[39, 69, 79, 100, 128]
AlO_4	571	585	15	[37, 103, 126, 129, 145]
AlO_5	585	615	31	[39, 69, 79, 100, 128, 144]
AlO_5	586	645	60	[37, 103, 111, 126, 129, 145]
AlO_6	601	606	6	[38, 83, 87, 103, 108, 145, 151]
AlO_5	607	620	14	[38, 83, 87, 103, 145, 151]
AlO_4	616	621	6	[39, 69, 79, 100, 128]
AlO_6	621	637	17	[38, 83, 87, 103, 108, 145, 151]
AlO_5	622	663	42	[39, 69, 79, 100, 128, 144]
AlO_5	638	830	193	[38, 83, 87, 103, 108, 151]
AlO_4	646	676	31	[37, 111, 126, 129, 145]
AlO_4	664	807	144	[39, 69, 79, 100, 128]
AlO_5	677	689	13	[37, 111, 119, 126, 129, 145]
AlO_4	690	712	23	[37, 111, 126, 129, 145]
AlO_4	713	723	11	[37, 103, 126, 129, 145]
AlO_5	724	732	9	[37, 103, 111, 126, 129, 145]
AlO_4	733	893	161	[37, 111, 126, 129, 145]
AlO_5	808	845	38	[39, 69, 79, 100, 128, 144]
AlO_6	831	874	44	[38, 83, 87, 103, 108, 145, 151]
AlO_4	846	935	90	[39, 69, 79, 100, 128]
AlO_5	875	981	107	[38, 83, 87, 103, 145, 151]
AlO_5	894	923	30	[37, 111, 119, 126, 129, 145]
AlO_4	924	947	24	[37, 111, 126, 129, 145]
AlO_5	936	1140	205	[39, 69, 79, 100, 128, 144]
AlO_5	948	965	18	[37, 103, 111, 126, 129, 145]
AlO_4	966	983	18	[37, 103, 126, 129, 145]
AlO_6	982	1026	45	[38, 83, 87, 103, 108, 145, 151]
AlO_5	984	1018	35	[37, 103, 111, 126, 129, 145]
AlO_6	1019	1047	29	[37, 103, 111, 119, 126, 129, 145]
AlO_5	1027	1188	162	[38, 83, 87, 103, 145, 151]
AlO_5	1048	1056	9	[37, 111, 119, 126, 129, 145]
AlO_4	1057	1105	49	[37, 111, 126, 129, 145]
AlO_5	1106	1111	6	[37, 111, 119, 126, 129, 145]
AlO_6	1112	1113	2	[37, 103, 111, 119, 126, 129, 145]
AlO_5	1114	1129	16	[37, 103, 119, 126, 129, 145]
AlO_5	1130	1138	9	[37, 111, 119, 126, 129, 145]
AlO_4	1139	1150	12	[37, 111, 126, 129, 145]
AlO_4	1141	1179	39	[39, 69, 79, 100, 128]
AlO_5	1151	1303	153	[37, 111, 126, 129, 137, 145]
AlO_5	1180	1195	16	[39, 69, 79, 100, 128, 144]
AlO_6	1189	1236	48	[38, 83, 87, 103, 108, 145, 151]
AlO_6	1196	1321	126	[39, 64, 69, 79, 100, 128, 144]
AlO_5	1237	1242	6	[38, 83, 87, 103, 145, 151]
AlO_6	1243	1343	101	[38, 83, 87, 103, 108, 145, 151]
AlO_4	1304	1324	21	[37, 111, 126, 129, 145]
AlO_5	1322	1355	34	[39, 69, 79, 100, 128, 144]
AlO_5	1325	1356	32	[37, 111, 119, 126, 129, 145]
AlO_5	1344	1357	14	[38, 83, 87, 103, 145, 151]
AlO_4	1356	1373	18	[39, 69, 79, 100, 128]
AlO_6	1357	1384	28	[37, 103, 111, 119, 126, 129, 145]
AlO_6	1358	1360	3	[38, 83, 87, 103, 108, 145, 151]
AlO_5	1361	1367	7	[38, 83, 103, 108, 145, 151]
AlO_6	1368	1395	28	[38, 83, 87, 103, 108, 145, 151]
AlO_5	1374	1405	32	[39, 69, 79, 100, 128, 138]
AlO_5	1385	1401	17	[37, 111, 119, 126, 129, 145]
AlO_5	1396	1399	4	[38, 83, 87, 103, 108, 151]
AlO_4	1400	1477	78	[38, 83, 87, 103, 151]
AlO_4	1402	1471	70	[37, 111, 126, 129, 145]
AlO_6	1406	1415	10	[39, 69, 79, 100, 128, 138, 141]
AlO_5	1416	2017	602	[39, 69, 100, 128, 138, 141]
AlO_5	1472	1510	39	[37, 111, 119, 126, 129, 145]
AlO_5	1478	1569	92	[38, 83, 87, 103, 145, 151]
AlO_4	1511	1513	3	[37, 111, 126, 129, 145]
AlO_5	1514	1523	10	[37, 103, 111, 126, 129, 145]
AlO_6	1524	1538	15	[37, 103, 111, 119, 126, 129, 145]
AlO_5	1539	1563	25	[37, 111, 119, 126, 129, 145]
AlO_4	1564	1587	24	[37, 111, 126, 129, 145]
AlO_6	1570	1613	44	[38, 83, 87, 103, 108, 145, 151]
AlO_5	1588	1588	1	[37, 111, 119, 126, 129, 145]
AlO_6	1589	1612	24	[37, 103, 111, 119, 126, 129, 145]
AlO_5	1613	1629	17	[37, 103, 111, 126, 129, 145]
AlO_5	1614	1635	22	[38, 83, 87, 103, 145, 151]
AlO_4	1630	1683	54	[37, 111, 126, 129, 145]
AlO_6	1636	1638	3	[38, 83, 87, 103, 108, 145, 151]
AlO_5	1639	1805	167	[38, 83, 87, 103, 145, 151]
AlO_5	1684	1711	28	[37, 111, 119, 126, 129, 145]
AlO_4	1712	1732	21	[37, 111, 126, 129, 145]
AlO_5	1733	1759	27	[37, 111, 119, 126, 129, 145]
AlO_4	1760	1795	36	[37, 111, 126, 129, 145]
AlO_5	1796	1797	2	[37, 103, 111, 126, 129, 145]
AlO_6	1798	1821	24	[37, 103, 111, 119, 126, 129, 145]
AlO_6	1806	1864	59	[38, 83, 87, 103, 108, 145, 151]
AlO_5	1822	1846	25	[37, 103, 111, 126, 129, 145]
AlO_6	1847	1857	11	[37, 103, 111, 119, 126, 129, 145]
AlO_5	1858	1872	15	[37, 111, 119, 126, 129, 145]
AlO_5	1865	1933	69	[38, 83, 87, 103, 145, 151]
AlO_4	1873	1896	24	[37, 111, 126, 129, 145]
AlO_5	1897	1927	31	[37, 111, 119, 126, 129, 145]
AlO_4	1928	1944	17	[37, 111, 119, 129, 145]
AlO_6	1934	1938	5	[38, 83, 87, 103, 108, 145, 151]
AlO_5	1939	2002	64	[38, 83, 87, 103, 145, 151]
AlO_5	1945	1965	21	[37, 103, 111, 119, 129, 145]
AlO_4	1966	1988	23	[37, 103, 111, 129, 145]
AlO_5	1989	1994	6	[37, 103, 111, 126, 129, 145]
AlO_4	1995	2002	8	[37, 111, 126, 129, 145]
AlO_5	2003	2040	38	[37, 111, 119, 126, 129, 145]
AlO_4	2003	2020	18	[38, 83, 103, 145, 151]
AlO_6	2018	2177	160	[39, 69, 100, 128, 133, 138, 141]
AlO_5	2021	2091	71	[38, 83, 87, 103, 145, 151]
AlO_4	2041	2051	11	[37, 111, 126, 129, 145]
AlO_5	2052	2100	49	[37, 111, 119, 126, 129, 145]
AlO_6	2092	2111	20	[38, 83, 87, 103, 108, 145, 151]
AlO_6	2101	2145	45	[37, 103, 111, 119, 126, 129, 145]
AlO_5	2112	2119	8	[38, 83, 87, 103, 145, 151]
AlO_6	2120	2166	47	[38, 83, 87, 103, 108, 145, 151]
AlO_5	2146	2165	20	[37, 111, 119, 126, 129, 145]
AlO_6	2166	2194	29	[37, 103, 111, 119, 126, 129, 145]
AlO_5	2167	2203	37	[38, 83, 87, 103, 145, 151]
AlO_5	2178	2191	14	[39, 69, 100, 128, 138, 141]
AlO_6	2192	2333	142	[39, 69, 100, 128, 133, 138, 141]
AlO_5	2195	2224	30	[37, 111, 119, 126, 129, 145]
AlO_4	2204	2261	58	[38, 83, 103, 145, 151]
AlO_4	2225	2264	40	[37, 111, 119, 129, 145]
AlO_5	2262	2281	20	[38, 83, 103, 108, 145, 151]
AlO_5	2265	2270	6	[37, 111, 119, 126, 129, 145]
AlO_4	2271	2276	6	[37, 111, 119, 129, 145]
AlO_3	2277	2285	9	[37, 111, 129, 145]
AlO_4	2282	2314	33	[38, 83, 103, 145, 151]
AlO_4	2286	2286	1	[37, 103, 111, 129, 145]
AlO_5	2287	2304	18	[37, 103, 111, 126, 129, 145]
AlO_6	2305	2328	24	[37, 103, 111, 119, 126, 129, 145]
AlO_5	2315	2428	114	[38, 83, 87, 103, 145, 151]
AlO_5	2329	2334	6	[37, 103, 111, 126, 129, 145]
AlO_5	2334	2361	28	[39, 69, 100, 128, 138, 141]
AlO_4	2335	2400	66	[37, 111, 126, 129, 145]
AlO_6	2362	2422	61	[39, 69, 100, 128, 133, 138, 141]
AlO_5	2401	2420	20	[37, 111, 126, 129, 137, 145]
AlO_4	2421	2461	41	[37, 111, 126, 129, 145]
AlO_5	2423	2448	26	[39, 69, 128, 133, 138, 141]
AlO_6	2429	2477	49	[38, 83, 87, 103, 108, 145, 151]
AlO_6	2449	2631	183	[39, 69, 100, 128, 133, 138, 141]
AlO_5	2462	2505	44	[37, 111, 119, 126, 129, 145]
AlO_5	2478	2483	6	[38, 83, 103, 108, 145, 151]
AlO_6	2484	2547	64	[38, 83, 102, 103, 108, 145, 151]
AlO_6	2506	2516	11	[37, 103, 111, 119, 126, 129, 145]
AlO_5	2517	2524	8	[37, 111, 119, 126, 129, 145]
AlO_4	2525	2561	37	[37, 111, 126, 129, 145]
AlO_5	2548	2561	14	[38, 83, 102, 103, 145, 151]
AlO_3	2562	2583	22	[37, 111, 129, 145]
AlO_6	2562	2725	164	[38, 83, 102, 103, 108, 145, 151]
AlO_4	2584	2587	4	[37, 111, 119, 129, 145]
AlO_5	2588	2613	26	[37, 103, 111, 119, 129, 145]
AlO_4	2614	2634	21	[37, 103, 111, 129, 145]
AlO_5	2632	2674	43	[39, 69, 100, 128, 133, 141]
AlO_3	2635	2642	8	[37, 111, 129, 145]
AlO_4	2643	2661	19	[37, 111, 126, 129, 145]
AlO_5	2662	2681	20	[37, 103, 111, 126, 129, 145]
AlO_6	2675	3147	473	[39, 69, 100, 128, 133, 138, 141]
AlO_4	2682	2729	48	[37, 111, 126, 129, 145]
AlO_5	2726	2791	66	[38, 83, 102, 103, 108, 151]
AlO_5	2730	2746	17	[37, 103, 111, 126, 129, 145]
AlO_6	2747	2772	26	[37, 103, 111, 119, 126, 129, 145]
AlO_5	2773	2804	32	[37, 103, 111, 126, 129, 145]
AlO_4	2792	2828	37	[38, 83, 102, 103, 151]
AlO_4	2805	2819	15	[37, 111, 126, 129, 145]
AlO_5	2820	2858	39	[37, 111, 119, 126, 129, 145]
AlO_5	2829	2881	53	[38, 83, 102, 103, 108, 151]
AlO_4	2859	2865	7	[37, 111, 126, 129, 145]
AlO_5	2866	2892	27	[37, 111, 119, 126, 129, 145]
AlO_4	2882	2888	7	[38, 83, 102, 108, 151]
AlO_5	2889	2978	90	[38, 83, 102, 103, 108, 151]
AlO_6	2893	2902	10	[37, 111, 119, 126, 129, 137, 145]
AlO_5	2903	2917	15	[37, 111, 126, 129, 137, 145]
AlO_4	2918	2942	25	[37, 111, 126, 129, 145]
AlO_5	2943	2947	5	[37, 111, 119, 126, 129, 145]
AlO_4	2948	2982	35	[37, 111, 119, 129, 145]
AlO_4	2979	3071	93	[38, 83, 102, 108, 151]
AlO_3	2983	3004	22	[37, 111, 129, 145]
AlO_4	3005	3018	14	[37, 111, 119, 129, 145]
AlO_5	3019	3036	18	[37, 111, 119, 126, 129, 145]
AlO_4	3037	3062	26	[37, 111, 126, 129, 145]
AlO_5	3063	3091	29	[37, 111, 119, 126, 129, 145]
AlO_5	3072	3235	164	[38, 83, 87, 102, 108, 151]
AlO_4	3092	3128	37	[37, 111, 119, 129, 145]
AlO_5	3129	3158	30	[37, 111, 119, 126, 129, 145]
AlO_5	3148	3184	37	[39, 69, 128, 133, 138, 141]
AlO_4	3159	3171	13	[37, 111, 119, 129, 145]
AlO_3	3172	3179	8	[37, 111, 129, 145]
AlO_4	3180	3214	35	[37, 111, 119, 129, 145]
AlO_6	3185	3468	284	[39, 69, 100, 128, 133, 138, 141]
AlO_4	3215	3260	46	[37, 111, 126, 129, 145]
AlO_4	3236	3253	18	[38, 83, 102, 108, 151]
AlO_5	3254	3308	55	[38, 83, 102, 103, 108, 151]
AlO_5	3261	3317	57	[37, 111, 119, 126, 129, 145]
AlO_4	3309	3614	306	[38, 83, 102, 103, 151]
AlO_4	3318	3569	252	[37, 111, 119, 129, 145]
AlO_5	3469	3506	38	[39, 69, 128, 133, 138, 141]
AlO_6	3507	3631	125	[39, 69, 100, 128, 133, 138, 141]
AlO_5	3570	3575	6	[37, 103, 111, 119, 129, 145]
AlO_4	3576	3676	101	[37, 111, 119, 129, 145]
AlO_5	3615	3638	24	[38, 83, 102, 103, 145, 151]
AlO_5	3632	3681	50	[39, 69, 100, 128, 133, 141]
AlO_4	3639	3667	29	[38, 83, 102, 103, 151]
AlO_5	3668	3798	131	[38, 83, 102, 103, 145, 151]
AlO_3	3677	3697	21	[37, 111, 129, 145]
AlO_6	3682	3726	45	[39, 69, 100, 128, 133, 138, 141]
AlO_4	3698	3731	34	[37, 111, 119, 129, 145]
AlO_5	3727	3747	21	[39, 69, 100, 128, 133, 141]
AlO_3	3732	3749	18	[37, 111, 129, 145]
AlO_6	3748	4346	599	[39, 69, 100, 128, 133, 138, 141]
AlO_4	3750	3751	2	[37, 111, 119, 129, 145]
AlO_5	3752	3787	36	[37, 77, 111, 119, 129, 145]
AlO_4	3788	3798	11	[37, 77, 111, 129, 145]
AlO_5	3799	3829	31	[37, 77, 111, 119, 129, 145]
AlO_4	3799	3818	20	[38, 83, 102, 103, 151]
AlO_5	3819	3871	53	[38, 83, 102, 103, 145, 151]
AlO_4	3830	3844	15	[37, 77, 111, 129, 145]
AlO_5	3845	3858	14	[37, 77, 111, 119, 129, 145]
AlO_6	3859	3863	5	[37, 77, 111, 119, 129, 145, 146]
AlO_5	3864	3878	15	[37, 111, 119, 129, 145, 146]
AlO_4	3872	4026	155	[38, 83, 102, 103, 151]
AlO_6	3879	3881	3	[37, 77, 111, 119, 129, 145, 146]
AlO_5	3882	3884	3	[37, 77, 111, 129, 145, 146]
AlO_4	3885	3895	11	[37, 77, 111, 129, 145]
AlO_5	3896	3930	35	[37, 77, 111, 119, 129, 145]
AlO_4	3931	3934	4	[37, 111, 119, 129, 145]
AlO_3	3935	3948	14	[37, 111, 129, 145]
AlO_4	3949	4085	137	[37, 111, 119, 129, 145]
AlO_5	4027	4067	41	[38, 83, 102, 103, 145, 151]
AlO_4	4068	4070	3	[38, 83, 102, 103, 151]
AlO_5	4071	4083	13	[38, 74, 83, 102, 103, 151]
AlO_4	4084	4218	135	[38, 83, 102, 103, 151]
AlO_5	4086	4105	20	[37, 79, 111, 119, 129, 145]
AlO_4	4106	4203	98	[37, 79, 111, 129, 145]
AlO_5	4204	4205	2	[37, 79, 111, 119, 129, 145]
AlO_4	4206	4216	11	[37, 79, 111, 129, 145]
AlO_5	4217	4225	9	[37, 79, 111, 119, 129, 145]
AlO_5	4219	4238	20	[38, 74, 83, 102, 103, 151]
AlO_4	4226	4257	32	[37, 111, 119, 129, 145]
AlO_4	4239	4255	17	[38, 83, 102, 103, 151]
AlO_5	4256	4263	8	[38, 83, 102, 103, 145, 151]
AlO_3	4258	4263	6	[37, 111, 129, 145]
AlO_4	4264	4276	13	[37, 111, 119, 129, 145]
AlO_4	4264	4315	52	[38, 83, 102, 103, 151]
AlO_5	4277	4304	28	[37, 79, 111, 119, 129, 145]
AlO_4	4305	4311	7	[37, 79, 111, 129, 145]
AlO_5	4312	4394	83	[37, 79, 111, 119, 129, 145]
AlO_5	4316	4333	18	[38, 74, 83, 102, 103, 151]
AlO_4	4334	4469	136	[38, 83, 102, 103, 151]
AlO_5	4347	4387	41	[39, 69, 100, 128, 133, 141]
AlO_5	4388	4445	58	[39, 69, 100, 128, 133, 138]
AlO_6	4395	4410	16	[37, 77, 79, 111, 119, 129, 145]
AlO_5	4411	4420	10	[37, 77, 79, 111, 119, 145]
AlO_6	4421	4467	47	[37, 77, 79, 111, 119, 129, 145]
AlO_6	4446	4640	195	[39, 69, 100, 128, 133, 138, 141]
AlO_5	4468	4469	2	[37, 77, 79, 119, 129, 145]
AlO_6	4470	4488	19	[37, 77, 79, 111, 119, 129, 145]
AlO_5	4470	4515	46	[38, 83, 102, 103, 145, 151]
AlO_4	4489	4552	64	[37, 77, 111, 129, 145]
AlO_6	4516	4537	22	[38, 74, 83, 102, 103, 145, 151]
AlO_5	4538	4591	54	[38, 83, 102, 103, 145, 151]
AlO_5	4553	4642	90	[37, 77, 111, 129, 145, 146]
AlO_6	4592	4745	154	[38, 74, 83, 102, 103, 145, 151]
AlO_5	4641	4643	3	[39, 69, 100, 133, 138, 141]
AlO_4	4643	4986	344	[37, 77, 111, 129, 145]
AlO_6	4644	4666	23	[39, 69, 100, 128, 133, 138, 141]
AlO_5	4667	4717	51	[39, 69, 100, 128, 133, 141]
AlO_6	4718	4754	37	[39, 69, 100, 128, 133, 138, 141]
AlO_5	4746	4757	12	[38, 83, 102, 103, 145, 151]
AlO_5	4755	4784	30	[39, 69, 100, 128, 133, 141]
AlO_6	4758	4780	23	[38, 74, 83, 102, 103, 145, 151]
AlO_5	4781	4887	107	[38, 83, 102, 103, 145, 151]
AlO_6	4785	4802	18	[39, 69, 100, 128, 133, 138, 141]
AlO_5	4803	4835	33	[39, 69, 100, 128, 133, 141]
AlO_6	4836	5092	257	[39, 69, 100, 128, 133, 138, 141]
AlO_4	4888	4949	62	[38, 102, 103, 145, 151]
AlO_5	4950	5033	84	[38, 83, 102, 103, 145, 151]
AlO_5	4987	5008	22	[37, 77, 111, 129, 145, 146]
AlO_4	5009	5017	9	[37, 111, 129, 145, 146]
AlO_5	5018	5049	32	[37, 77, 111, 129, 145, 146]
AlO_4	5034	5077	44	[38, 83, 102, 103, 151]
AlO_4	5050	5358	309	[37, 77, 111, 129, 145]
AlO_5	5078	5088	11	[38, 74, 83, 102, 103, 151]
AlO_4	5089	5107	19	[38, 83, 102, 103, 151]
AlO_5	5093	5170	78	[39, 69, 100, 128, 133, 138]
AlO_5	5108	5180	73	[38, 83, 102, 103, 145, 151]
AlO_4	5171	5192	22	[39, 69, 100, 128, 133]
AlO_4	5181	5190	10	[38, 83, 102, 103, 151]
AlO_5	5191	5230	40	[38, 83, 102, 103, 145, 151]
AlO_5	5193	5206	14	[39, 69, 100, 128, 133, 138]
AlO_4	5207	5228	22	[39, 69, 100, 128, 133]
AlO_5	5229	5272	44	[39, 69, 100, 128, 133, 141]
AlO_6	5231	5312	82	[38, 74, 83, 102, 103, 145, 151]
AlO_4	5273	5318	46	[39, 69, 100, 128, 133]
AlO_5	5313	5358	46	[38, 74, 83, 102, 103, 151]
AlO_5	5319	5373	55	[39, 69, 92, 100, 128, 133]
AlO_5	5359	5416	58	[37, 77, 111, 129, 145, 146]
AlO_6	5359	5374	16	[38, 74, 83, 102, 103, 145, 151]
AlO_4	5374	5391	18	[39, 69, 100, 128, 133]
AlO_5	5375	5396	22	[38, 83, 102, 103, 145, 151]
AlO_5	5392	5405	14	[39, 69, 100, 128, 133, 144]
AlO_4	5397	5406	10	[38, 83, 102, 103, 151]
AlO_6	5406	5439	34	[39, 69, 92, 100, 128, 133, 144]
AlO_5	5407	5429	23	[38, 74, 83, 102, 103, 151]
AlO_6	5417	5486	70	[37, 77, 91, 111, 129, 145, 146]
AlO_6	5430	5469	40	[38, 74, 83, 102, 103, 145, 151]
AlO_5	5440	5780	341	[39, 69, 92, 100, 128, 133]
AlO_5	5470	5491	22	[38, 74, 83, 102, 103, 151]
AlO_5	5487	5502	16	[37, 77, 111, 129, 145, 146]
AlO_6	5492	5592	101	[38, 74, 83, 102, 103, 145, 151]
AlO_4	5503	5596	94	[37, 77, 111, 129, 145]
AlO_5	5593	5740	148	[38, 83, 102, 103, 145, 151]
AlO_5	5597	5654	58	[37, 77, 111, 129, 145, 146]
AlO_4	5655	5733	79	[37, 77, 111, 129, 145]
AlO_5	5734	5784	51	[37, 77, 111, 129, 145, 146]
AlO_6	5741	5820	80	[38, 74, 83, 102, 103, 145, 151]
AlO_6	5781	5798	18	[39, 69, 92, 100, 123, 128, 133]
AlO_4	5785	5885	101	[37, 77, 111, 129, 145]
AlO_5	5799	6537	739	[39, 69, 92, 100, 128, 133]
AlO_5	5821	6383	563	[38, 83, 102, 103, 145, 151]
AlO_5	5886	5928	43	[37, 77, 108, 111, 129, 145]
AlO_4	5929	5943	15	[37, 77, 111, 129, 145]
AlO_5	5944	6139	196	[37, 77, 108, 111, 129, 145]
AlO_4	6140	6188	49	[37, 77, 111, 129, 145]
AlO_5	6189	6197	9	[37, 77, 108, 111, 129, 145]
AlO_4	6198	6221	24	[37, 77, 111, 129, 145]
AlO_5	6222	6306	85	[37, 77, 108, 111, 129, 145]
AlO_4	6307	6321	15	[37, 77, 108, 129, 145]
AlO_5	6322	6340	19	[37, 77, 108, 119, 129, 145]
AlO_4	6341	6415	75	[37, 77, 108, 129, 145]
AlO_6	6384	6480	97	[38, 74, 83, 102, 103, 145, 151]
AlO_5	6416	6509	94	[37, 77, 108, 119, 129, 145]
AlO_5	6481	6496	16	[38, 74, 83, 102, 103, 151]
AlO_6	6497	6637	141	[38, 74, 83, 102, 103, 145, 151]
AlO_4	6510	6529	20	[37, 77, 108, 129, 145]
AlO_5	6530	6544	15	[37, 77, 108, 119, 129, 145]
AlO_4	6538	6538	1	[39, 69, 100, 128, 133]
AlO_5	6539	6893	355	[39, 69, 100, 128, 133, 138]
AlO_4	6545	6555	11	[37, 77, 119, 129, 145]
AlO_5	6556	6556	1	[37, 77, 108, 119, 129, 145]
AlO_6	6557	6582	26	[37, 77, 103, 108, 119, 129, 145]
AlO_5	6583	6595	13	[37, 77, 103, 119, 129, 145]
AlO_4	6596	6661	66	[37, 77, 119, 129, 145]
AlO_5	6638	6762	125	[38, 74, 83, 102, 103, 151]
AlO_5	6662	6898	237	[37, 77, 108, 119, 129, 145]
AlO_6	6763	6811	49	[38, 74, 83, 102, 103, 145, 151]
AlO_5	6812	6815	4	[38, 74, 83, 102, 103, 151]
AlO_4	6816	6817	2	[38, 83, 102, 103, 151]
AlO_5	6818	6839	22	[38, 74, 83, 102, 103, 151]
AlO_4	6840	6843	4	[38, 83, 102, 103, 151]
AlO_5	6844	6848	5	[38, 83, 102, 103, 145, 151]
AlO_6	6849	6883	35	[38, 74, 83, 102, 103, 145, 151]
AlO_5	6884	6889	6	[38, 83, 102, 103, 145, 151]
AlO_4	6890	6909	20	[38, 83, 102, 103, 151]
AlO_6	6894	6912	19	[39, 69, 100, 128, 133, 138, 147]
AlO_4	6899	6916	18	[37, 77, 119, 129, 145]
AlO_5	6910	6938	29	[38, 74, 83, 102, 103, 151]
AlO_5	6913	6932	20	[39, 69, 100, 128, 133, 138]
AlO_5	6917	7001	85	[37, 77, 88, 119, 129, 145]
AlO_6	6933	6967	35	[39, 69, 100, 128, 133, 138, 152]
AlO_4	6939	6961	23	[38, 83, 102, 103, 151]
AlO_5	6962	6973	12	[38, 74, 83, 102, 103, 151]
AlO_5	6968	7121	154	[39, 69, 100, 128, 133, 138]
AlO_4	6974	6985	12	[38, 83, 102, 103, 151]
AlO_5	6986	7027	42	[38, 74, 83, 102, 103, 151]
AlO_4	7002	7038	37	[37, 77, 119, 129, 145]
AlO_6	7028	7036	9	[38, 74, 83, 102, 103, 145, 151]
AlO_5	7037	7380	344	[38, 83, 102, 103, 145, 151]
AlO_5	7039	7042	4	[37, 74, 77, 119, 129, 145]
AlO_6	7043	7078	36	[37, 74, 77, 111, 119, 129, 145]
AlO_5	7079	7085	7	[37, 74, 111, 119, 129, 145]
AlO_4	7086	7103	18	[37, 74, 111, 129, 145]
AlO_5	7104	7119	16	[37, 74, 77, 111, 129, 145]
AlO_6	7120	7156	37	[37, 74, 77, 111, 119, 129, 145]
AlO_6	7122	7708	587	[39, 69, 100, 128, 133, 138, 152]
AlO_4	7157	7159	3	[37, 74, 77, 129, 145]
AlO_3	7160	7175	16	[37, 77, 129, 145]
AlO_4	7176	7198	23	[37, 77, 88, 129, 145]
AlO_5	7199	7220	22	[37, 77, 88, 111, 129, 145]
AlO_6	7221	7223	3	[37, 77, 88, 111, 119, 129, 145]
AlO_6	7224	7230	7	[37, 74, 77, 88, 111, 129, 145]
AlO_5	7231	7240	10	[37, 74, 77, 111, 129, 145]
AlO_4	7241	7242	2	[37, 74, 111, 129, 145]
AlO_5	7243	7299	57	[37, 74, 111, 119, 129, 145]
AlO_5	7300	7304	5	[37, 77, 111, 119, 129, 145]
AlO_6	7305	7346	42	[37, 77, 88, 111, 119, 129, 145]
AlO_5	7347	7349	3	[37, 77, 88, 111, 129, 145]
AlO_4	7350	7353	4	[37, 77, 111, 129, 145]
AlO_3	7354	7384	31	[37, 77, 129, 145]
AlO_6	7381	7393	13	[38, 74, 83, 102, 103, 145, 151]
AlO_5	7385	7423	39	[37, 74, 77, 111, 129, 145]
AlO_5	7394	7416	23	[38, 74, 102, 103, 145, 151]
AlO_4	7417	7424	8	[38, 102, 103, 145, 151]
AlO_6	7424	7461	38	[37, 74, 77, 111, 119, 129, 145]
AlO_5	7425	7537	113	[38, 83, 102, 103, 145, 151]
AlO_5	7462	7481	20	[37, 74, 111, 119, 129, 145]
AlO_6	7482	7495	14	[37, 74, 77, 111, 119, 129, 145]
AlO_5	7496	7521	26	[37, 74, 77, 111, 129, 145]
AlO_4	7522	7530	9	[37, 77, 111, 129, 145]
AlO_5	7531	7537	7	[37, 74, 77, 111, 129, 145]
AlO_6	7538	7557	20	[37, 74, 77, 111, 119, 129, 145]
AlO_4	7538	7564	27	[38, 83, 102, 103, 151]
AlO_5	7558	7567	10	[37, 74, 111, 119, 129, 145]
AlO_5	7565	7621	57	[38, 83, 102, 103, 145, 151]
AlO_5	7568	7593	26	[37, 77, 111, 119, 129, 145]
AlO_6	7594	7708	115	[37, 74, 77, 111, 119, 129, 145]
AlO_4	7622	7629	8	[38, 83, 102, 103, 151]
AlO_5	7630	7650	21	[38, 83, 102, 103, 136, 151]
AlO_4	7651	7691	41	[38, 83, 102, 103, 151]
AlO_5	7692	7707	16	[38, 83, 102, 103, 145, 151]
AlO_4	7708	7708	1	[38, 83, 102, 103, 151]
