# Supplementary material for: Pressure‐Induced Coordination Changes in a Pyrolitic Silicate Melt From Ab Initio Molecular Dynamics Simulations
Source: J Geophys Res Solid Earth. 2019 Nov 29;124(11):11232–50. doi: 10.1029/2019JB018238 (PMC6988478; doi:10.1029/2019JB018238)
Supplement: Supplementary file 2 — Data Set S1 [file JGRB-124-11232-s002.zip › Data/2000K/AlO/pyr-100.a12.0.T2.nvt.outcar.umd.dat.r0.popul.dat]

Formula	Begin	End	Lifetime	[Composition]
AlO_5	0	112	113	[37, 72, 82, 88, 113, 126]
AlO_4	0	39	40	[38, 103, 108, 143, 145]
AlO_5	0	97	98	[39, 69, 79, 82, 126, 128]
AlO_5	40	61	22	[38, 103, 108, 136, 143, 145]
AlO_6	62	64	3	[38, 103, 108, 119, 136, 143, 145]
AlO_5	65	119	55	[38, 103, 108, 119, 143, 145]
AlO_4	98	114	17	[39, 69, 79, 82, 128]
AlO_4	113	118	6	[37, 72, 88, 113, 126]
AlO_5	115	194	80	[39, 69, 79, 82, 126, 128]
AlO_5	119	187	69	[37, 72, 82, 88, 113, 126]
AlO_6	120	133	14	[38, 103, 108, 119, 136, 143, 145]
AlO_5	134	312	179	[38, 103, 108, 119, 143, 145]
AlO_4	188	203	16	[37, 72, 88, 113, 126]
AlO_4	195	240	46	[39, 79, 82, 126, 128]
AlO_5	204	237	34	[37, 72, 82, 88, 113, 126]
AlO_4	238	335	98	[37, 72, 88, 113, 126]
AlO_5	241	749	509	[39, 69, 79, 82, 126, 128]
AlO_6	313	378	66	[38, 103, 108, 119, 136, 143, 145]
AlO_5	336	443	108	[37, 72, 82, 88, 113, 126]
AlO_5	379	429	51	[38, 103, 108, 136, 143, 145]
AlO_6	430	508	79	[38, 103, 108, 119, 136, 143, 145]
AlO_5	444	493	50	[37, 71, 82, 88, 113, 126]
AlO_4	494	518	25	[37, 82, 88, 113, 126]
AlO_5	509	570	62	[38, 103, 108, 119, 143, 145]
AlO_5	519	541	23	[37, 71, 82, 88, 113, 126]
AlO_4	542	567	26	[37, 71, 88, 113, 126]
AlO_5	568	611	44	[37, 71, 88, 113, 126, 145]
AlO_6	571	602	32	[38, 103, 108, 119, 136, 143, 145]
AlO_5	603	692	90	[38, 103, 108, 119, 143, 145]
AlO_4	612	634	23	[37, 88, 113, 126, 145]
AlO_5	635	693	59	[37, 70, 88, 113, 126, 145]
AlO_6	693	708	16	[38, 103, 108, 119, 124, 143, 145]
AlO_6	694	754	61	[37, 70, 88, 111, 113, 126, 145]
AlO_5	709	733	25	[38, 103, 108, 124, 143, 145]
AlO_4	734	760	27	[38, 103, 108, 143, 145]
AlO_4	750	903	154	[39, 69, 79, 82, 128]
AlO_5	755	766	12	[37, 70, 88, 113, 126, 145]
AlO_5	761	804	44	[38, 103, 108, 136, 143, 145]
AlO_4	767	797	31	[37, 88, 113, 126, 145]
AlO_5	798	828	31	[37, 70, 88, 113, 126, 145]
AlO_6	805	807	3	[38, 103, 108, 119, 136, 143, 145]
AlO_5	808	810	3	[38, 103, 108, 136, 143, 145]
AlO_4	811	832	22	[38, 103, 108, 143, 145]
AlO_6	829	865	37	[37, 70, 71, 88, 113, 126, 145]
AlO_5	833	855	23	[38, 103, 108, 119, 143, 145]
AlO_4	856	1048	193	[38, 103, 108, 143, 145]
AlO_5	866	880	15	[37, 71, 88, 113, 126, 145]
AlO_4	881	969	89	[37, 88, 113, 126, 145]
AlO_5	904	1029	126	[39, 69, 79, 82, 126, 128]
AlO_5	970	1088	119	[37, 71, 88, 113, 126, 145]
AlO_4	1030	1034	5	[39, 79, 82, 126, 128]
AlO_5	1035	1178	144	[39, 69, 79, 82, 126, 128]
AlO_5	1049	1156	108	[38, 103, 108, 119, 143, 145]
AlO_6	1089	1094	6	[37, 71, 72, 88, 113, 126, 145]
AlO_5	1095	1584	490	[37, 71, 88, 113, 126, 145]
AlO_4	1157	1260	104	[38, 103, 108, 143, 145]
AlO_4	1179	1198	20	[39, 69, 79, 82, 128]
AlO_5	1199	1255	57	[39, 69, 79, 82, 126, 128]
AlO_4	1256	1280	25	[39, 69, 79, 82, 128]
AlO_5	1261	1282	22	[38, 103, 108, 119, 143, 145]
AlO_5	1281	1482	202	[39, 69, 79, 82, 126, 128]
AlO_4	1283	1330	48	[38, 103, 108, 143, 145]
AlO_5	1331	1370	40	[38, 103, 108, 119, 143, 145]
AlO_4	1371	1385	15	[38, 103, 108, 143, 145]
AlO_5	1386	1399	14	[38, 103, 108, 119, 143, 145]
AlO_4	1400	1577	178	[38, 103, 108, 143, 145]
AlO_4	1483	1593	111	[39, 69, 79, 82, 128]
AlO_5	1578	1602	25	[38, 103, 108, 124, 143, 145]
AlO_6	1585	1700	116	[37, 71, 88, 113, 124, 126, 145]
AlO_5	1594	1609	16	[39, 69, 79, 82, 126, 128]
AlO_4	1603	1718	116	[38, 103, 108, 143, 145]
AlO_4	1610	1651	42	[39, 69, 79, 82, 128]
AlO_5	1652	1730	79	[39, 69, 79, 82, 126, 128]
AlO_5	1701	1780	80	[37, 71, 88, 124, 126, 145]
AlO_5	1719	1825	107	[38, 103, 108, 119, 143, 145]
AlO_4	1731	1845	115	[39, 69, 79, 82, 128]
AlO_4	1781	1809	29	[37, 88, 124, 126, 145]
AlO_5	1810	1846	37	[37, 71, 88, 124, 126, 145]
AlO_4	1826	1865	40	[38, 103, 108, 143, 145]
AlO_5	1846	1991	146	[39, 69, 79, 82, 126, 128]
AlO_6	1847	1866	20	[37, 71, 88, 113, 124, 126, 145]
AlO_5	1866	2244	379	[38, 103, 108, 119, 143, 145]
AlO_5	1867	1993	127	[37, 71, 88, 124, 126, 145]
AlO_4	1992	2011	20	[39, 69, 79, 126, 128]
AlO_4	1994	2045	52	[37, 88, 124, 126, 145]
AlO_5	2012	2362	351	[39, 69, 79, 82, 126, 128]
AlO_5	2046	2055	10	[37, 88, 113, 124, 126, 145]
AlO_4	2056	2082	27	[37, 88, 124, 126, 145]
AlO_5	2083	2122	40	[37, 71, 88, 124, 126, 145]
AlO_4	2123	2147	25	[37, 71, 88, 126, 145]
AlO_5	2148	2168	21	[37, 71, 88, 124, 126, 145]
AlO_4	2169	2195	27	[37, 88, 124, 126, 145]
AlO_5	2196	2241	46	[37, 88, 113, 124, 126, 145]
AlO_6	2242	2272	31	[37, 71, 88, 113, 124, 126, 145]
AlO_6	2245	2252	8	[38, 103, 108, 119, 124, 143, 145]
AlO_5	2253	2287	35	[38, 103, 108, 124, 143, 145]
AlO_5	2273	2277	5	[37, 71, 88, 113, 124, 126]
AlO_4	2278	2321	44	[37, 71, 88, 124, 126]
AlO_4	2288	2350	63	[38, 103, 108, 143, 145]
AlO_5	2322	2360	39	[37, 71, 88, 124, 126, 145]
AlO_5	2351	2552	202	[38, 103, 108, 119, 143, 145]
AlO_6	2361	2399	39	[37, 71, 88, 113, 124, 126, 145]
AlO_6	2363	2379	17	[39, 69, 70, 79, 82, 126, 128]
AlO_5	2380	2612	233	[39, 69, 79, 82, 126, 128]
AlO_5	2400	2455	56	[37, 88, 113, 124, 126, 145]
AlO_6	2456	2496	41	[37, 71, 88, 113, 124, 126, 145]
AlO_5	2497	2500	4	[37, 71, 88, 124, 126, 145]
AlO_4	2501	2516	16	[37, 71, 88, 126, 145]
AlO_5	2517	2527	11	[37, 71, 88, 113, 126, 145]
AlO_4	2528	2589	62	[37, 71, 88, 126, 145]
AlO_4	2553	2756	204	[38, 103, 108, 143, 145]
AlO_5	2590	2595	6	[37, 71, 88, 111, 126, 145]
AlO_4	2596	2607	12	[37, 88, 111, 126, 145]
AlO_6	2608	2617	10	[37, 71, 88, 111, 124, 126, 145]
AlO_4	2613	2791	179	[39, 69, 79, 82, 128]
AlO_5	2618	2682	65	[37, 88, 111, 124, 126, 145]
AlO_4	2683	2739	57	[37, 88, 124, 126, 145]
AlO_5	2740	2747	8	[37, 88, 124, 126, 129, 145]
AlO_4	2748	2868	121	[37, 88, 124, 126, 145]
AlO_5	2757	2797	41	[38, 103, 108, 119, 143, 145]
AlO_5	2792	2831	40	[39, 69, 79, 82, 123, 128]
AlO_4	2798	2942	145	[38, 103, 108, 143, 145]
AlO_4	2832	2877	46	[39, 69, 79, 82, 128]
AlO_5	2869	2937	69	[37, 88, 124, 126, 138, 145]
AlO_5	2878	2963	86	[39, 69, 79, 82, 123, 128]
AlO_6	2938	2939	2	[37, 88, 124, 126, 129, 138, 145]
AlO_5	2940	2961	22	[37, 88, 124, 129, 138, 145]
AlO_5	2943	3160	218	[38, 103, 108, 119, 143, 145]
AlO_4	2962	2973	12	[37, 88, 124, 138, 145]
AlO_4	2964	2984	21	[39, 69, 79, 82, 128]
AlO_5	2974	3041	68	[37, 88, 124, 126, 138, 145]
AlO_5	2985	3000	16	[39, 69, 79, 82, 123, 128]
AlO_4	3001	3196	196	[39, 69, 79, 82, 128]
AlO_6	3042	3070	29	[37, 88, 111, 124, 126, 138, 145]
AlO_5	3071	3138	68	[37, 88, 111, 124, 126, 145]
AlO_4	3139	3158	20	[37, 88, 124, 126, 145]
AlO_5	3159	3181	23	[37, 88, 111, 124, 126, 145]
AlO_4	3161	3597	437	[38, 103, 108, 143, 145]
AlO_4	3182	3248	67	[37, 88, 124, 126, 145]
AlO_5	3197	3221	25	[39, 69, 79, 82, 123, 128]
AlO_4	3222	3242	21	[39, 69, 79, 82, 128]
AlO_5	3243	3323	81	[39, 69, 79, 82, 123, 128]
AlO_5	3249	3291	43	[37, 88, 124, 126, 138, 145]
AlO_6	3292	3327	36	[37, 88, 111, 124, 126, 138, 145]
AlO_4	3324	3428	105	[39, 69, 79, 123, 128]
AlO_5	3328	3449	122	[37, 111, 124, 126, 138, 145]
AlO_5	3429	3454	26	[39, 69, 79, 82, 123, 128]
AlO_4	3450	3456	7	[37, 111, 126, 138, 145]
AlO_4	3455	4163	709	[39, 69, 79, 82, 128]
AlO_5	3457	3565	109	[37, 88, 111, 126, 138, 145]
AlO_6	3566	3575	10	[37, 88, 111, 126, 129, 138, 145]
AlO_5	3576	3694	119	[37, 88, 111, 126, 138, 145]
AlO_5	3598	3667	70	[38, 103, 108, 124, 143, 145]
AlO_4	3668	3777	110	[38, 108, 124, 143, 145]
AlO_4	3695	3697	3	[37, 88, 111, 138, 145]
AlO_5	3698	3698	1	[37, 88, 111, 129, 138, 145]
AlO_6	3699	3890	192	[37, 88, 111, 126, 129, 138, 145]
AlO_5	3778	3849	72	[38, 103, 108, 124, 143, 145]
AlO_4	3850	3920	71	[38, 108, 124, 143, 145]
AlO_5	3891	3966	76	[37, 111, 126, 129, 138, 145]
AlO_5	3921	3924	4	[38, 74, 108, 124, 143, 145]
AlO_6	3925	3944	20	[38, 74, 103, 108, 124, 143, 145]
AlO_5	3945	3945	1	[38, 74, 108, 124, 143, 145]
AlO_4	3946	3978	33	[38, 108, 124, 143, 145]
AlO_6	3967	4007	41	[37, 88, 111, 126, 129, 138, 145]
AlO_5	3979	4047	69	[38, 103, 108, 124, 143, 145]
AlO_5	4008	4044	37	[37, 88, 111, 129, 138, 145]
AlO_6	4045	4245	201	[37, 88, 111, 126, 129, 138, 145]
AlO_4	4048	4379	332	[38, 103, 108, 143, 145]
AlO_5	4164	4199	36	[39, 69, 79, 82, 123, 128]
AlO_4	4200	4553	354	[39, 69, 79, 82, 128]
AlO_5	4246	4257	12	[37, 88, 111, 126, 129, 145]
AlO_6	4258	4291	34	[37, 88, 111, 126, 129, 138, 145]
AlO_5	4292	4346	55	[37, 88, 111, 129, 138, 145]
AlO_6	4347	4405	59	[37, 88, 111, 126, 129, 138, 145]
AlO_5	4380	5097	718	[38, 103, 108, 124, 143, 145]
AlO_5	4406	4411	6	[37, 88, 111, 126, 129, 145]
AlO_4	4412	4474	63	[37, 111, 126, 129, 145]
AlO_5	4475	4537	63	[37, 88, 111, 126, 129, 145]
AlO_4	4538	4627	90	[37, 111, 126, 129, 145]
AlO_5	4554	4572	19	[39, 69, 79, 82, 123, 128]
AlO_4	4573	4590	18	[39, 69, 79, 82, 128]
AlO_5	4591	4612	22	[39, 69, 79, 82, 123, 128]
AlO_4	4613	4630	18	[39, 69, 79, 82, 128]
AlO_5	4628	4688	61	[37, 88, 111, 126, 129, 145]
AlO_5	4631	4637	7	[39, 69, 79, 82, 123, 128]
AlO_4	4638	4925	288	[39, 69, 79, 82, 128]
AlO_6	4689	4865	177	[37, 88, 111, 126, 129, 138, 145]
AlO_5	4866	4895	30	[37, 88, 111, 129, 138, 145]
AlO_6	4896	5024	129	[37, 88, 111, 126, 129, 138, 145]
AlO_5	4926	4953	28	[39, 69, 79, 82, 128, 144]
AlO_4	4954	5276	323	[39, 69, 79, 82, 128]
AlO_5	5025	5169	145	[37, 88, 111, 129, 138, 145]
AlO_4	5098	5099	2	[38, 103, 108, 124, 145]
AlO_5	5100	5760	661	[38, 103, 108, 124, 143, 145]
AlO_6	5170	5214	45	[37, 88, 111, 126, 129, 138, 145]
AlO_5	5215	5446	232	[37, 88, 111, 129, 138, 145]
AlO_5	5277	5378	102	[39, 69, 79, 82, 123, 128]
AlO_4	5379	5477	99	[39, 69, 79, 82, 128]
AlO_6	5447	5605	159	[37, 88, 111, 124, 129, 138, 145]
AlO_5	5478	5612	135	[39, 69, 79, 82, 123, 128]
AlO_5	5606	5758	153	[37, 88, 111, 129, 138, 145]
AlO_4	5613	5691	79	[39, 69, 79, 82, 128]
AlO_5	5692	5947	256	[39, 69, 79, 82, 123, 128]
AlO_6	5759	5781	23	[37, 88, 111, 126, 129, 138, 145]
AlO_4	5761	5788	28	[38, 108, 124, 143, 145]
AlO_5	5782	6042	261	[37, 88, 111, 126, 129, 145]
AlO_5	5789	5872	84	[38, 103, 108, 124, 143, 145]
AlO_4	5873	5905	33	[38, 108, 124, 143, 145]
AlO_5	5906	5917	12	[38, 103, 108, 124, 143, 145]
AlO_4	5918	5932	15	[38, 108, 124, 143, 145]
AlO_5	5933	6174	242	[38, 103, 108, 124, 143, 145]
AlO_4	5948	5975	28	[39, 69, 79, 123, 128]
AlO_5	5976	6014	39	[39, 69, 79, 82, 123, 128]
AlO_4	6015	6022	8	[39, 69, 79, 123, 128]
AlO_5	6023	6118	96	[39, 69, 79, 82, 123, 128]
AlO_6	6043	6090	48	[37, 88, 111, 126, 129, 138, 145]
AlO_5	6091	6202	112	[37, 88, 111, 126, 129, 145]
AlO_4	6119	6479	361	[39, 69, 79, 82, 128]
AlO_4	6175	6193	19	[38, 103, 108, 143, 145]
AlO_5	6194	6429	236	[38, 103, 108, 124, 143, 145]
AlO_6	6203	6245	43	[37, 87, 88, 111, 126, 129, 145]
AlO_5	6246	6263	18	[37, 87, 111, 126, 129, 145]
AlO_6	6264	6311	48	[37, 87, 88, 111, 126, 129, 145]
AlO_5	6312	6317	6	[37, 88, 111, 126, 129, 145]
AlO_4	6318	6340	23	[37, 111, 126, 129, 145]
AlO_5	6341	6373	33	[37, 87, 111, 126, 129, 145]
AlO_6	6374	6397	24	[37, 87, 88, 111, 126, 129, 145]
AlO_5	6398	6625	228	[37, 87, 88, 111, 129, 145]
AlO_4	6430	6515	86	[38, 103, 108, 124, 145]
AlO_5	6480	6504	25	[39, 69, 79, 82, 100, 128]
AlO_4	6505	6652	148	[39, 69, 79, 82, 128]
AlO_5	6516	6719	204	[38, 103, 108, 124, 143, 145]
AlO_4	6626	6690	65	[37, 87, 88, 111, 145]
AlO_5	6653	6688	36	[39, 69, 79, 82, 95, 128]
AlO_4	6689	6755	67	[39, 69, 79, 82, 128]
AlO_5	6691	6780	90	[37, 87, 88, 111, 138, 145]
AlO_4	6720	6723	4	[38, 103, 108, 124, 145]
AlO_5	6724	6858	135	[38, 103, 108, 124, 143, 145]
AlO_5	6756	6837	82	[39, 69, 79, 82, 100, 128]
AlO_4	6781	6788	8	[37, 87, 88, 138, 145]
AlO_5	6789	6887	99	[37, 87, 88, 129, 138, 145]
AlO_4	6838	6846	9	[39, 69, 79, 82, 128]
AlO_5	6847	6908	62	[39, 69, 79, 82, 95, 128]
AlO_4	6859	6942	84	[38, 108, 124, 143, 145]
AlO_6	6888	6918	31	[37, 87, 88, 111, 129, 138, 145]
AlO_4	6909	6942	34	[39, 69, 79, 82, 128]
AlO_5	6919	7029	111	[37, 87, 88, 129, 138, 145]
AlO_5	6943	7000	58	[38, 103, 108, 124, 143, 145]
AlO_5	6943	6979	37	[39, 69, 79, 82, 100, 128]
AlO_4	6980	6988	9	[39, 69, 79, 82, 128]
AlO_5	6989	7050	62	[39, 69, 79, 82, 95, 128]
AlO_4	7001	7195	195	[38, 108, 124, 143, 145]
AlO_6	7030	7060	31	[37, 87, 88, 111, 129, 138, 145]
AlO_4	7051	7135	85	[39, 69, 79, 82, 128]
AlO_5	7061	7181	121	[37, 87, 88, 129, 138, 145]
AlO_5	7136	7601	466	[39, 69, 79, 82, 95, 128]
AlO_6	7182	7215	34	[37, 87, 88, 91, 129, 138, 145]
AlO_5	7196	7532	337	[38, 103, 108, 124, 143, 145]
AlO_5	7216	7349	134	[37, 87, 88, 129, 138, 145]
AlO_4	7350	7608	259	[37, 87, 88, 129, 145]
AlO_4	7533	7546	14	[38, 108, 124, 143, 145]
AlO_5	7547	7574	28	[38, 103, 108, 124, 143, 145]
AlO_4	7575	7653	79	[38, 108, 124, 143, 145]
AlO_4	7602	7611	10	[39, 69, 79, 82, 128]
AlO_5	7609	7650	42	[37, 87, 88, 91, 129, 145]
AlO_5	7612	7631	20	[39, 69, 79, 82, 126, 128]
AlO_4	7632	7809	178	[39, 69, 79, 82, 128]
AlO_4	7651	7747	97	[37, 87, 88, 129, 145]
AlO_5	7654	7749	96	[38, 103, 108, 124, 143, 145]
AlO_5	7748	7756	9	[37, 87, 88, 91, 129, 145]
AlO_4	7750	7861	112	[38, 108, 124, 143, 145]
AlO_4	7757	7962	206	[37, 87, 88, 129, 145]
AlO_5	7810	7828	19	[39, 69, 79, 82, 123, 128]
AlO_4	7829	7904	76	[39, 69, 79, 82, 128]
AlO_5	7862	7995	134	[38, 103, 108, 124, 143, 145]
AlO_5	7905	7956	52	[39, 69, 79, 82, 126, 128]
AlO_4	7957	8750	794	[39, 69, 79, 82, 128]
AlO_5	7963	7980	18	[37, 87, 88, 91, 129, 145]
AlO_4	7981	8108	128	[37, 87, 88, 129, 145]
AlO_4	7996	8009	14	[38, 108, 124, 143, 145]
AlO_5	8010	8133	124	[38, 103, 108, 124, 143, 145]
AlO_5	8109	8138	30	[37, 87, 88, 91, 129, 145]
AlO_4	8134	8240	107	[38, 103, 108, 143, 145]
AlO_4	8139	8234	96	[37, 87, 88, 129, 145]
AlO_5	8235	8247	13	[37, 87, 88, 91, 129, 145]
AlO_5	8241	8454	214	[38, 103, 108, 136, 143, 145]
AlO_4	8248	8323	76	[37, 87, 88, 129, 145]
AlO_5	8324	8446	123	[37, 87, 88, 91, 129, 145]
AlO_4	8447	8503	57	[37, 87, 88, 129, 145]
AlO_4	8455	8499	45	[38, 103, 108, 143, 145]
AlO_5	8500	8506	7	[38, 103, 108, 136, 143, 145]
AlO_5	8504	8737	234	[37, 87, 88, 121, 129, 145]
AlO_4	8507	8593	87	[38, 103, 108, 143, 145]
AlO_5	8594	8644	51	[38, 103, 108, 124, 143, 145]
AlO_6	8645	8658	14	[38, 103, 108, 113, 124, 143, 145]
AlO_5	8659	8970	312	[38, 103, 108, 124, 143, 145]
AlO_4	8738	8822	85	[37, 87, 88, 129, 145]
AlO_5	8751	8811	61	[39, 69, 79, 82, 126, 128]
AlO_6	8812	8819	8	[39, 69, 79, 82, 123, 126, 128]
AlO_5	8820	8857	38	[39, 69, 79, 82, 123, 128]
AlO_5	8823	8830	8	[37, 87, 88, 91, 129, 145]
AlO_4	8831	9002	172	[37, 87, 88, 129, 145]
AlO_4	8858	8892	35	[39, 69, 79, 82, 128]
AlO_5	8893	8921	29	[39, 69, 79, 82, 126, 128]
AlO_6	8922	8949	28	[39, 69, 79, 82, 95, 126, 128]
AlO_5	8950	8980	31	[39, 69, 79, 82, 126, 128]
AlO_4	8971	9001	31	[38, 103, 108, 143, 145]
AlO_4	8981	9334	354	[39, 79, 82, 126, 128]
AlO_5	9002	9285	284	[38, 103, 108, 124, 143, 145]
AlO_5	9003	9020	18	[37, 87, 88, 91, 129, 145]
AlO_4	9021	9077	57	[37, 87, 88, 129, 145]
AlO_5	9078	9144	67	[37, 87, 88, 121, 129, 145]
AlO_4	9145	9364	220	[37, 87, 121, 129, 145]
AlO_4	9286	9370	85	[38, 103, 108, 124, 145]
AlO_5	9335	9348	14	[39, 69, 79, 82, 126, 128]
AlO_6	9349	9351	3	[39, 64, 69, 79, 82, 126, 128]
AlO_5	9352	9382	31	[39, 64, 69, 79, 82, 128]
AlO_3	9365	9405	41	[37, 87, 129, 145]
AlO_5	9371	10329	959	[38, 103, 108, 124, 143, 145]
AlO_4	9383	9384	2	[39, 69, 79, 82, 128]
AlO_5	9385	9423	39	[39, 69, 79, 82, 126, 128]
AlO_4	9406	9546	141	[37, 87, 88, 129, 145]
AlO_6	9424	9429	6	[39, 64, 69, 79, 82, 126, 128]
AlO_5	9430	9469	40	[39, 64, 69, 79, 82, 128]
AlO_4	9470	9496	27	[39, 69, 79, 82, 128]
AlO_5	9497	9511	15	[39, 64, 69, 79, 82, 128]
AlO_4	9512	9604	93	[39, 69, 79, 82, 128]
AlO_5	9547	9634	88	[37, 87, 88, 111, 129, 145]
AlO_5	9605	9637	33	[39, 69, 79, 82, 126, 128]
AlO_4	9635	10760	1126	[37, 87, 88, 129, 145]
AlO_4	9638	9994	357	[39, 79, 82, 126, 128]
AlO_3	9995	10012	18	[39, 79, 126, 128]
AlO_4	10013	10131	119	[39, 79, 82, 126, 128]
AlO_5	10132	10168	37	[39, 69, 79, 82, 126, 128]
AlO_4	10169	10198	30	[39, 79, 82, 126, 128]
AlO_5	10199	11515	1317	[39, 69, 79, 82, 126, 128]
AlO_4	10330	10338	9	[38, 103, 108, 124, 145]
AlO_5	10339	10405	67	[38, 103, 108, 124, 143, 145]
AlO_4	10406	10415	10	[38, 108, 124, 143, 145]
AlO_5	10416	10840	425	[38, 103, 108, 124, 143, 145]
AlO_5	10761	10791	31	[37, 87, 88, 119, 129, 145]
AlO_4	10792	10862	71	[37, 87, 88, 129, 145]
AlO_4	10841	10844	4	[38, 103, 108, 143, 145]
AlO_5	10845	10865	21	[38, 87, 103, 108, 143, 145]
AlO_5	10863	10933	71	[37, 87, 88, 129, 137, 145]
AlO_6	10866	10887	22	[38, 87, 103, 108, 124, 143, 145]
AlO_5	10888	10918	31	[38, 87, 103, 108, 143, 145]
AlO_6	10919	10940	22	[38, 87, 103, 108, 124, 143, 145]
AlO_4	10934	11485	552	[37, 88, 129, 137, 145]
AlO_5	10941	11253	313	[38, 103, 108, 124, 143, 145]
AlO_4	11254	11276	23	[38, 108, 124, 143, 145]
AlO_5	11277	11515	239	[38, 103, 108, 124, 143, 145]
AlO_5	11486	12424	939	[37, 88, 126, 129, 137, 145]
AlO_4	11516	11555	40	[38, 108, 124, 143, 145]
AlO_4	11516	11629	114	[39, 69, 79, 82, 128]
AlO_5	11556	11630	75	[38, 103, 108, 124, 143, 145]
AlO_5	11630	11635	6	[39, 64, 69, 79, 82, 128]
AlO_4	11631	11651	21	[38, 103, 108, 124, 145]
AlO_4	11636	12336	701	[39, 64, 69, 79, 128]
AlO_5	11652	11837	186	[38, 103, 108, 124, 143, 145]
AlO_4	11838	11871	34	[38, 108, 124, 143, 145]
AlO_5	11872	12267	396	[38, 103, 108, 124, 143, 145]
AlO_4	12268	12310	43	[38, 103, 108, 143, 145]
AlO_5	12311	12346	36	[38, 103, 108, 124, 143, 145]
AlO_5	12337	12338	2	[39, 64, 69, 79, 126, 128]
AlO_6	12339	12408	70	[39, 64, 69, 79, 82, 126, 128]
AlO_4	12347	12372	26	[38, 108, 124, 143, 145]
AlO_5	12373	12396	24	[38, 108, 113, 124, 143, 145]
AlO_6	12397	12403	7	[38, 103, 108, 113, 124, 143, 145]
AlO_5	12404	12430	27	[38, 103, 108, 124, 143, 145]
AlO_4	12409	12446	38	[39, 64, 79, 126, 128]
AlO_6	12425	12508	84	[37, 88, 111, 126, 129, 137, 145]
AlO_4	12431	12478	48	[38, 103, 108, 143, 145]
AlO_5	12447	12524	78	[39, 64, 69, 79, 126, 128]
AlO_3	12479	12495	17	[38, 103, 108, 145]
AlO_4	12496	12587	92	[38, 103, 108, 124, 145]
AlO_5	12509	12578	70	[37, 88, 126, 129, 137, 145]
AlO_4	12525	12608	84	[39, 64, 69, 79, 128]
AlO_4	12579	12599	21	[37, 88, 126, 129, 137]
AlO_5	12588	12868	281	[38, 103, 108, 124, 143, 145]
AlO_5	12600	12639	40	[37, 88, 111, 126, 129, 137]
AlO_5	12609	12717	109	[39, 64, 69, 79, 92, 128]
AlO_6	12640	12686	47	[37, 88, 111, 126, 129, 137, 145]
AlO_5	12687	12940	254	[37, 88, 126, 129, 137, 145]
AlO_4	12718	13430	713	[39, 64, 69, 79, 128]
AlO_4	12869	12982	114	[38, 103, 108, 124, 145]
AlO_6	12941	12968	28	[37, 88, 111, 126, 129, 137, 145]
AlO_5	12969	13042	74	[37, 88, 111, 126, 129, 145]
AlO_5	12983	13100	118	[38, 103, 108, 124, 143, 145]
AlO_4	13043	13053	11	[37, 88, 126, 129, 145]
AlO_5	13054	13068	15	[37, 88, 111, 126, 129, 145]
AlO_4	13069	13111	43	[37, 88, 126, 129, 145]
AlO_4	13101	13179	79	[38, 108, 124, 143, 145]
AlO_5	13112	13337	226	[37, 88, 126, 129, 137, 145]
AlO_5	13180	13259	80	[38, 103, 108, 124, 143, 145]
AlO_4	13260	13405	146	[38, 103, 108, 143, 145]
AlO_4	13338	13348	11	[37, 88, 126, 129, 145]
AlO_5	13349	13392	44	[37, 88, 111, 126, 129, 145]
AlO_4	13393	13394	2	[37, 88, 126, 129, 145]
AlO_5	13395	13425	31	[37, 88, 111, 126, 129, 145]
AlO_5	13406	13414	9	[38, 103, 108, 119, 143, 145]
AlO_6	13415	13507	93	[38, 103, 108, 119, 143, 145, 151]
AlO_4	13426	13517	92	[37, 88, 126, 129, 145]
AlO_5	13431	13460	30	[39, 64, 69, 79, 123, 128]
AlO_4	13461	14531	1071	[39, 64, 69, 79, 128]
AlO_5	13508	13579	72	[38, 103, 119, 143, 145, 151]
AlO_5	13518	13911	394	[37, 88, 126, 129, 137, 145]
AlO_4	13580	14137	558	[38, 103, 143, 145, 151]
AlO_4	13912	13917	6	[37, 88, 126, 129, 145]
AlO_5	13918	13945	28	[37, 88, 111, 126, 129, 145]
AlO_4	13946	13967	22	[37, 88, 126, 129, 145]
AlO_5	13968	14251	284	[37, 88, 126, 129, 137, 145]
AlO_5	14138	14290	153	[38, 87, 103, 143, 145, 151]
AlO_4	14252	14323	72	[37, 88, 126, 129, 145]
AlO_4	14291	14514	224	[38, 87, 103, 145, 151]
AlO_5	14324	14441	118	[37, 73, 88, 126, 129, 145]
AlO_4	14442	14449	8	[37, 88, 126, 129, 145]
AlO_5	14450	14512	63	[37, 88, 126, 129, 137, 145]
AlO_4	14513	14516	4	[37, 88, 126, 129, 145]
AlO_5	14515	14548	34	[38, 87, 103, 129, 145, 151]
AlO_5	14517	14556	40	[37, 88, 126, 129, 137, 145]
AlO_3	14532	14549	18	[39, 69, 79, 128]
AlO_4	14549	14859	311	[38, 87, 103, 145, 151]
AlO_4	14550	14994	445	[39, 64, 69, 79, 128]
AlO_4	14557	14622	66	[37, 88, 126, 129, 145]
AlO_5	14623	14691	69	[37, 88, 126, 129, 137, 145]
AlO_6	14692	14701	10	[37, 73, 88, 126, 129, 137, 145]
AlO_5	14702	14769	68	[37, 88, 126, 129, 137, 145]
AlO_6	14770	14854	85	[37, 73, 88, 126, 129, 137, 145]
AlO_5	14855	14885	31	[37, 88, 126, 129, 137, 145]
AlO_5	14860	15079	220	[38, 87, 103, 129, 145, 151]
AlO_6	14886	14920	35	[37, 88, 91, 126, 129, 137, 145]
AlO_5	14921	14964	44	[37, 88, 126, 129, 137, 145]
AlO_6	14965	14988	24	[37, 88, 91, 126, 129, 137, 145]
AlO_5	14989	15010	22	[37, 88, 126, 129, 137, 145]
AlO_5	14995	15045	51	[39, 64, 69, 79, 100, 128]
AlO_6	15011	15083	73	[37, 73, 88, 126, 129, 137, 145]
AlO_4	15046	15530	485	[39, 69, 79, 100, 128]
AlO_4	15080	15182	103	[38, 87, 103, 129, 151]
AlO_5	15084	15165	82	[37, 88, 126, 129, 137, 145]
AlO_4	15166	15193	28	[37, 88, 126, 137, 145]
AlO_5	15183	15360	178	[38, 87, 103, 129, 145, 151]
AlO_5	15194	15477	284	[37, 88, 126, 129, 137, 145]
AlO_4	15361	15398	38	[38, 87, 103, 145, 151]
AlO_5	15399	15653	255	[38, 87, 103, 143, 145, 151]
AlO_4	15478	15591	114	[37, 88, 126, 129, 145]
AlO_5	15531	15551	21	[39, 64, 69, 79, 100, 128]
AlO_4	15552	15590	39	[39, 69, 79, 100, 128]
AlO_5	15591	16129	539	[39, 69, 79, 100, 128, 138]
AlO_5	15592	15672	81	[37, 88, 111, 126, 129, 145]
AlO_6	15654	15658	5	[38, 87, 102, 103, 143, 145, 151]
AlO_5	15659	15673	15	[38, 87, 103, 143, 145, 151]
AlO_4	15673	15741	69	[37, 88, 126, 129, 145]
AlO_4	15674	15697	24	[38, 103, 143, 145, 151]
AlO_5	15698	15717	20	[38, 87, 103, 143, 145, 151]
AlO_4	15718	15753	36	[38, 103, 143, 145, 151]
AlO_5	15742	15840	99	[37, 88, 126, 129, 137, 145]
AlO_5	15754	15768	15	[38, 103, 108, 143, 145, 151]
AlO_6	15769	15777	9	[38, 87, 103, 108, 143, 145, 151]
AlO_5	15778	15921	144	[38, 87, 103, 143, 145, 151]
AlO_4	15841	16251	411	[37, 88, 126, 129, 145]
AlO_6	15922	15961	40	[38, 87, 103, 108, 143, 145, 151]
AlO_5	15962	16154	193	[38, 87, 103, 143, 145, 151]
AlO_6	16130	16173	44	[39, 69, 79, 100, 128, 138, 144]
AlO_6	16155	16186	32	[38, 87, 103, 108, 143, 145, 151]
AlO_5	16174	16200	27	[39, 69, 79, 100, 128, 144]
AlO_5	16187	16213	27	[38, 87, 103, 143, 145, 151]
AlO_6	16201	16222	22	[39, 69, 79, 100, 128, 138, 144]
AlO_6	16214	16220	7	[38, 87, 103, 108, 143, 145, 151]
AlO_5	16221	16471	251	[38, 87, 103, 143, 145, 151]
AlO_5	16223	16241	19	[39, 69, 79, 100, 128, 138]
AlO_6	16242	16283	42	[39, 69, 79, 100, 128, 138, 144]
AlO_5	16252	16353	102	[37, 88, 126, 129, 137, 145]
AlO_5	16284	16365	82	[39, 69, 79, 100, 128, 138]
AlO_4	16354	16459	106	[37, 88, 126, 129, 145]
AlO_4	16366	16388	23	[39, 69, 79, 128, 138]
AlO_5	16389	16653	265	[39, 69, 79, 100, 128, 138]
AlO_5	16460	16790	331	[37, 88, 111, 126, 129, 145]
AlO_4	16472	16574	103	[38, 87, 103, 143, 145]
AlO_5	16575	16677	103	[38, 87, 103, 143, 145, 151]
AlO_4	16654	16690	37	[39, 69, 79, 128, 138]
AlO_4	16678	16726	49	[38, 87, 143, 145, 151]
AlO_5	16691	16786	96	[39, 69, 79, 100, 128, 138]
AlO_5	16727	17069	343	[38, 87, 103, 143, 145, 151]
AlO_4	16787	16861	75	[39, 69, 100, 128, 138]
AlO_6	16791	16800	10	[37, 88, 111, 119, 126, 129, 145]
AlO_5	16801	16869	69	[37, 111, 119, 126, 129, 145]
AlO_5	16862	17364	503	[39, 69, 100, 128, 133, 138]
AlO_4	16870	16927	58	[37, 111, 126, 129, 145]
AlO_5	16928	17044	117	[37, 111, 119, 126, 129, 145]
AlO_4	17045	17097	53	[37, 111, 126, 129, 145]
AlO_4	17070	17100	31	[38, 87, 103, 143, 145]
AlO_5	17098	17354	257	[37, 111, 119, 126, 129, 145]
AlO_5	17101	17122	22	[38, 87, 103, 143, 145, 151]
AlO_6	17123	17128	6	[38, 87, 103, 108, 143, 145, 151]
AlO_5	17129	17143	15	[38, 87, 103, 108, 143, 145]
AlO_4	17144	17271	128	[38, 87, 103, 143, 145]
AlO_5	17272	17277	6	[38, 87, 103, 143, 145, 151]
AlO_6	17278	17560	283	[38, 83, 87, 103, 143, 145, 151]
AlO_4	17355	17399	45	[37, 111, 119, 129, 145]
AlO_4	17365	17396	32	[39, 69, 100, 128, 133]
AlO_5	17397	18219	823	[39, 69, 100, 128, 133, 138]
AlO_5	17400	17538	139	[37, 103, 111, 119, 129, 145]
AlO_4	17539	17640	102	[37, 111, 119, 129, 145]
AlO_5	17561	17622	62	[38, 83, 87, 143, 145, 151]
AlO_6	17623	18027	405	[38, 83, 87, 103, 143, 145, 151]
AlO_5	17641	17662	22	[37, 103, 111, 119, 129, 145]
AlO_4	17663	17688	26	[37, 111, 119, 129, 145]
AlO_5	17689	17691	3	[37, 103, 111, 119, 129, 145]
AlO_4	17692	17702	11	[37, 111, 119, 129, 145]
AlO_5	17703	17714	12	[37, 111, 119, 129, 145, 146]
AlO_4	17715	17787	73	[37, 111, 119, 129, 145]
AlO_5	17788	17791	4	[37, 111, 119, 126, 129, 145]
AlO_6	17792	17816	25	[37, 103, 111, 119, 126, 129, 145]
AlO_5	17817	17900	84	[37, 103, 111, 119, 129, 145]
AlO_4	17901	17913	13	[37, 111, 119, 129, 145]
AlO_5	17914	17935	22	[37, 103, 111, 119, 129, 145]
AlO_4	17936	17966	31	[37, 111, 119, 129, 145]
AlO_5	17967	18018	52	[37, 77, 111, 119, 129, 145]
AlO_4	18019	18127	109	[37, 111, 119, 129, 145]
AlO_5	18028	18315	288	[38, 83, 87, 103, 145, 151]
AlO_5	18128	18194	67	[37, 103, 111, 119, 129, 145]
AlO_4	18195	18220	26	[37, 111, 119, 129, 145]
AlO_4	18220	18226	7	[39, 69, 128, 133, 138]
AlO_5	18221	18228	8	[37, 111, 119, 126, 129, 145]
AlO_3	18227	18236	10	[39, 69, 128, 133]
AlO_4	18229	18320	92	[37, 111, 119, 129, 145]
AlO_4	18237	18242	6	[39, 69, 100, 128, 133]
AlO_3	18243	18256	14	[39, 69, 128, 133]
AlO_4	18257	18421	165	[39, 69, 100, 128, 133]
AlO_6	18316	18355	40	[38, 83, 87, 103, 143, 145, 151]
AlO_5	18321	18420	100	[37, 103, 111, 119, 129, 145]
AlO_5	18356	18369	14	[38, 83, 87, 103, 143, 151]
AlO_6	18370	18387	18	[38, 83, 87, 102, 103, 143, 151]
AlO_7	18388	18389	2	[38, 83, 87, 102, 103, 143, 145, 151]
AlO_6	18390	18426	37	[38, 83, 87, 103, 143, 145, 151]
AlO_4	18421	18512	92	[37, 111, 119, 129, 145]
AlO_5	18422	18433	12	[39, 69, 100, 128, 133, 138]
AlO_5	18427	18510	84	[38, 83, 87, 103, 145, 151]
AlO_4	18434	18555	122	[39, 69, 100, 128, 133]
AlO_6	18511	18618	108	[38, 83, 87, 103, 108, 145, 151]
AlO_5	18513	18549	37	[37, 103, 111, 119, 129, 145]
AlO_6	18550	18551	2	[37, 103, 111, 119, 126, 129, 145]
AlO_5	18552	18649	98	[37, 111, 119, 126, 129, 145]
AlO_5	18556	18570	15	[39, 69, 100, 128, 133, 138]
AlO_6	18571	18611	41	[39, 69, 79, 100, 128, 133, 138]
AlO_5	18612	18669	58	[39, 69, 79, 100, 128, 138]
AlO_5	18619	18633	15	[38, 83, 87, 103, 145, 151]
AlO_6	18634	18688	55	[38, 83, 87, 103, 108, 145, 151]
AlO_6	18650	18706	57	[37, 111, 119, 126, 129, 137, 145]
AlO_4	18670	18903	234	[39, 69, 79, 100, 128]
AlO_5	18689	18715	27	[38, 83, 87, 103, 145, 151]
AlO_5	18707	18739	33	[37, 111, 119, 126, 129, 145]
AlO_6	18716	18832	117	[38, 83, 87, 103, 108, 145, 151]
AlO_6	18740	18740	1	[37, 103, 111, 119, 126, 129, 145]
AlO_5	18741	18797	57	[37, 103, 111, 119, 129, 145]
AlO_6	18798	18803	6	[37, 77, 103, 111, 119, 129, 145]
AlO_5	18804	18836	33	[37, 77, 111, 119, 129, 145]
AlO_5	18833	18946	114	[38, 83, 87, 103, 145, 151]
AlO_4	18837	18870	34	[37, 111, 119, 129, 145]
AlO_5	18871	18880	10	[37, 103, 111, 119, 129, 145]
AlO_4	18881	18901	21	[37, 111, 119, 129, 145]
AlO_5	18902	19019	118	[37, 111, 119, 126, 129, 145]
AlO_5	18904	19270	367	[39, 69, 79, 100, 128, 144]
AlO_4	18947	18966	20	[38, 87, 103, 145, 151]
AlO_5	18967	19175	209	[38, 83, 87, 103, 145, 151]
AlO_4	19020	19031	12	[37, 111, 119, 126, 129]
AlO_5	19032	19140	109	[37, 111, 119, 126, 129, 145]
AlO_4	19141	19253	113	[37, 111, 119, 129, 145]
AlO_6	19176	19230	55	[38, 83, 87, 103, 108, 145, 151]
AlO_5	19231	19716	486	[38, 83, 87, 103, 145, 151]
AlO_5	19254	19267	14	[37, 103, 111, 119, 129, 145]
AlO_4	19268	19311	44	[37, 111, 119, 129, 145]
AlO_6	19271	19311	41	[39, 69, 79, 100, 128, 138, 144]
AlO_5	19312	19319	8	[37, 103, 111, 119, 129, 145]
AlO_5	19312	19330	19	[39, 69, 79, 100, 128, 144]
AlO_4	19320	19485	166	[37, 111, 119, 129, 145]
AlO_4	19331	19357	27	[39, 69, 79, 100, 128]
AlO_5	19358	19453	96	[39, 69, 79, 100, 128, 144]
AlO_4	19454	19653	200	[39, 69, 79, 100, 128]
AlO_5	19486	19508	23	[37, 111, 119, 126, 129, 145]
AlO_4	19509	19523	15	[37, 111, 119, 129, 145]
AlO_5	19524	19956	433	[37, 88, 111, 119, 129, 145]
AlO_5	19654	19767	114	[39, 69, 79, 100, 128, 144]
AlO_6	19717	19738	22	[38, 83, 87, 102, 103, 145, 151]
AlO_5	19739	19800	62	[38, 83, 87, 103, 145, 151]
AlO_4	19768	20122	355	[39, 69, 79, 100, 128]
AlO_6	19801	19965	165	[38, 83, 87, 103, 143, 145, 151]
AlO_6	19957	20021	65	[37, 88, 111, 119, 126, 129, 145]
AlO_5	19966	20105	140	[38, 83, 87, 103, 143, 151]
AlO_5	20022	20388	367	[37, 88, 111, 119, 129, 145]
AlO_6	20106	20309	204	[38, 83, 87, 103, 143, 145, 151]
AlO_5	20123	20148	26	[39, 69, 79, 100, 128, 139]
AlO_4	20149	20681	533	[39, 69, 79, 100, 128]
AlO_5	20310	20327	18	[38, 83, 87, 103, 145, 151]
AlO_6	20328	20374	47	[38, 83, 87, 103, 143, 145, 151]
AlO_5	20375	20557	183	[38, 83, 87, 103, 145, 151]
AlO_6	20389	20410	22	[37, 88, 111, 119, 126, 129, 145]
AlO_5	20411	20477	67	[37, 88, 111, 119, 129, 145]
AlO_4	20478	20492	15	[37, 88, 111, 129, 145]
AlO_5	20493	20505	13	[37, 88, 91, 111, 129, 145]
AlO_6	20506	20507	2	[37, 88, 91, 111, 119, 129, 145]
AlO_5	20508	20700	193	[37, 88, 111, 119, 129, 145]
AlO_4	20558	20605	48	[38, 87, 103, 145, 151]
AlO_5	20606	20668	63	[38, 83, 87, 103, 145, 151]
AlO_4	20669	20688	20	[38, 87, 103, 145, 151]
AlO_5	20682	20841	160	[39, 69, 79, 80, 100, 128]
AlO_5	20689	20737	49	[38, 83, 87, 103, 145, 151]
AlO_6	20701	20813	113	[37, 88, 111, 119, 126, 129, 145]
AlO_6	20738	20778	41	[38, 83, 87, 103, 105, 145, 151]
AlO_5	20779	21149	371	[38, 83, 87, 103, 145, 151]
AlO_5	20814	20933	120	[37, 88, 111, 119, 129, 145]
AlO_4	20842	21137	296	[39, 69, 79, 100, 128]
AlO_4	20934	20980	47	[37, 111, 119, 129, 145]
AlO_5	20981	21039	59	[37, 88, 111, 119, 129, 145]
AlO_6	21040	21070	31	[37, 88, 91, 111, 119, 129, 145]
AlO_5	21071	21156	86	[37, 88, 111, 119, 129, 145]
AlO_5	21138	21169	32	[39, 69, 79, 100, 128, 141]
AlO_4	21150	21255	106	[38, 87, 103, 145, 151]
AlO_6	21157	21220	64	[37, 88, 108, 111, 119, 129, 145]
AlO_4	21170	21370	201	[39, 69, 79, 100, 128]
AlO_5	21221	21449	229	[37, 88, 111, 119, 129, 145]
AlO_5	21256	21449	194	[38, 83, 87, 103, 145, 151]
AlO_5	21371	21417	47	[39, 69, 79, 100, 128, 144]
AlO_4	21418	21449	32	[39, 69, 79, 100, 128]
