# Supplementary material for: Pressure‐Induced Coordination Changes in a Pyrolitic Silicate Melt From Ab Initio Molecular Dynamics Simulations
Source: J Geophys Res Solid Earth. 2019 Nov 29;124(11):11232–50. doi: 10.1029/2019JB018238 (PMC6988478; doi:10.1029/2019JB018238)
Supplement: Supplementary file 2 — Data Set S1 [file JGRB-124-11232-s002.zip › Data/2000K/AlO/pyr-100.a12.0.T2.nvt.outcar.umd.dat.r0.stat.dat]

Cluster	Time	Percent
AlO_5	34925	0.5427350427350427	6
AlO_4	24347	0.37835275835275833	5
AlO_6	4958	0.07704739704739705	7
AlO_3	118	0.0018337218337218337	4
AlO_7	2	3.108003108003108e-05	8
