# Supplementary material for: Pressure‐Induced Coordination Changes in a Pyrolitic Silicate Melt From Ab Initio Molecular Dynamics Simulations
Source: J Geophys Res Solid Earth. 2019 Nov 29;124(11):11232–50. doi: 10.1029/2019JB018238 (PMC6988478; doi:10.1029/2019JB018238)
Supplement: Supplementary file 2 — Data Set S1 [file JGRB-124-11232-s002.zip › Data/2000K/AlO/pyr-100.a12.5.T2.nvt.outcar.umd.dat.r0.popul.dat]

Formula	Begin	End	Lifetime	[Composition]
AlO_4	0	434	435	[37, 67, 76, 113, 126]
AlO_4	0	185	186	[38, 103, 108, 143, 145]
AlO_4	0	302	303	[39, 69, 120, 126, 128]
AlO_3	186	193	8	[38, 108, 143, 145]
AlO_4	194	1374	1181	[38, 103, 108, 143, 145]
AlO_5	303	315	13	[39, 69, 70, 120, 126, 128]
AlO_4	316	380	65	[39, 69, 120, 126, 128]
AlO_5	381	426	46	[39, 69, 70, 120, 126, 128]
AlO_4	427	439	13	[39, 69, 120, 126, 128]
AlO_5	435	454	20	[37, 67, 70, 76, 113, 126]
AlO_3	440	465	26	[39, 69, 120, 126]
AlO_4	455	650	196	[37, 67, 70, 113, 126]
AlO_4	466	568	103	[39, 69, 120, 126, 128]
AlO_5	569	570	2	[39, 69, 70, 120, 126, 128]
AlO_4	571	747	177	[39, 69, 120, 126, 128]
AlO_3	651	662	12	[37, 67, 70, 126]
AlO_4	663	868	206	[37, 67, 70, 113, 126]
AlO_5	748	766	19	[39, 69, 70, 120, 126, 128]
AlO_4	767	1396	630	[39, 69, 120, 126, 128]
AlO_5	869	968	100	[37, 67, 70, 88, 113, 126]
AlO_4	969	1044	76	[37, 70, 88, 113, 126]
AlO_5	1045	1075	31	[37, 67, 70, 88, 113, 126]
AlO_4	1076	1280	205	[37, 67, 70, 113, 126]
AlO_5	1281	1300	20	[37, 67, 70, 80, 113, 126]
AlO_4	1301	1320	20	[37, 67, 70, 80, 113]
AlO_3	1321	1328	8	[37, 67, 80, 113]
AlO_4	1329	1469	141	[37, 67, 70, 80, 113]
AlO_5	1375	1392	18	[38, 103, 108, 121, 143, 145]
AlO_4	1393	1409	17	[38, 103, 108, 121, 145]
AlO_3	1397	1406	10	[39, 69, 120, 126]
AlO_2	1407	1415	9	[39, 69, 120]
AlO_3	1410	1625	216	[38, 103, 108, 145]
AlO_3	1416	1488	73	[39, 69, 120, 126]
AlO_3	1470	1477	8	[37, 67, 70, 113]
AlO_2	1478	1487	10	[37, 67, 70]
AlO_3	1488	1499	12	[37, 67, 70, 113]
AlO_4	1489	1620	132	[39, 69, 120, 126, 128]
AlO_4	1500	1522	23	[37, 67, 70, 80, 113]
AlO_3	1523	1578	56	[37, 67, 70, 113]
AlO_4	1579	1650	72	[37, 67, 70, 113, 126]
AlO_5	1621	1634	14	[39, 69, 70, 120, 126, 128]
AlO_4	1626	1665	40	[38, 103, 108, 143, 145]
AlO_4	1635	1678	44	[39, 69, 70, 120, 126]
AlO_5	1651	1674	24	[37, 67, 70, 80, 113, 126]
AlO_5	1666	1684	19	[38, 103, 108, 136, 143, 145]
AlO_4	1675	1755	81	[37, 67, 70, 80, 113]
AlO_5	1679	1696	18	[39, 69, 70, 120, 126, 128]
AlO_4	1685	1740	56	[38, 103, 108, 136, 145]
AlO_4	1697	1755	59	[39, 69, 120, 126, 128]
AlO_3	1741	1886	146	[38, 103, 108, 145]
AlO_3	1756	1775	20	[37, 67, 70, 113]
AlO_5	1756	1809	54	[39, 69, 70, 120, 126, 128]
AlO_4	1776	1820	45	[37, 67, 70, 113, 124]
AlO_4	1810	1839	30	[39, 69, 70, 120, 126]
AlO_5	1821	1829	9	[37, 67, 70, 80, 113, 124]
AlO_4	1830	1857	28	[37, 67, 80, 113, 124]
AlO_5	1840	1903	64	[39, 69, 70, 120, 126, 128]
AlO_5	1858	1867	10	[37, 67, 70, 80, 113, 124]
AlO_4	1868	1887	20	[37, 67, 70, 113, 124]
AlO_4	1887	2011	125	[38, 103, 108, 121, 145]
AlO_5	1888	1921	34	[37, 67, 70, 80, 113, 124]
AlO_4	1904	1908	5	[39, 69, 70, 120, 126]
AlO_5	1909	1961	53	[39, 69, 70, 120, 126, 128]
AlO_4	1922	1925	4	[37, 67, 70, 113, 124]
AlO_4	1926	1939	14	[37, 67, 70, 113, 126]
AlO_3	1940	1972	33	[37, 67, 70, 113]
AlO_4	1962	1964	3	[39, 69, 70, 120, 126]
AlO_5	1965	2035	71	[39, 69, 70, 120, 126, 128]
AlO_4	1973	2005	33	[37, 67, 70, 80, 113]
AlO_4	2006	2747	742	[37, 67, 70, 113, 126]
AlO_4	2012	2017	6	[38, 108, 109, 121, 145]
AlO_3	2018	2025	8	[38, 108, 121, 145]
AlO_4	2026	2092	67	[38, 103, 108, 121, 145]
AlO_4	2036	2110	75	[39, 69, 120, 126, 128]
AlO_3	2093	2178	86	[38, 103, 108, 145]
AlO_3	2111	2146	36	[39, 69, 120, 128]
AlO_4	2147	2148	2	[39, 69, 120, 126, 128]
AlO_5	2149	2264	116	[39, 69, 70, 120, 126, 128]
AlO_4	2179	2233	55	[38, 103, 108, 109, 145]
AlO_3	2234	2254	21	[38, 108, 109, 145]
AlO_4	2255	2261	7	[38, 103, 108, 109, 145]
AlO_5	2262	2298	37	[38, 103, 108, 109, 145, 150]
AlO_4	2265	2512	248	[39, 69, 120, 126, 128]
AlO_4	2299	2359	61	[38, 103, 108, 145, 150]
AlO_3	2360	2361	2	[38, 108, 145, 150]
AlO_4	2362	2427	66	[38, 103, 108, 145, 150]
AlO_3	2428	2447	20	[38, 108, 145, 150]
AlO_4	2448	2501	54	[38, 103, 108, 145, 150]
AlO_3	2502	2522	21	[38, 108, 145, 150]
AlO_5	2513	2577	65	[39, 69, 70, 120, 126, 128]
AlO_4	2523	2660	138	[38, 103, 108, 145, 150]
AlO_4	2578	2972	395	[39, 69, 120, 126, 128]
AlO_3	2661	2677	17	[38, 108, 145, 150]
AlO_4	2678	2727	50	[38, 103, 108, 145, 150]
AlO_5	2728	2741	14	[38, 103, 108, 109, 145, 150]
AlO_4	2742	2778	37	[38, 108, 109, 145, 150]
AlO_5	2748	2777	30	[37, 67, 70, 101, 113, 126]
AlO_4	2778	2845	68	[37, 67, 70, 113, 126]
AlO_3	2779	2804	26	[38, 108, 145, 150]
AlO_4	2805	2900	96	[38, 103, 108, 145, 150]
AlO_5	2846	2873	28	[37, 67, 70, 101, 113, 126]
AlO_4	2874	2874	1	[37, 67, 70, 101, 113]
AlO_3	2875	2895	21	[37, 67, 70, 113]
AlO_4	2896	2926	31	[37, 67, 70, 101, 113]
AlO_3	2901	2981	81	[38, 108, 145, 150]
AlO_3	2927	2938	12	[37, 67, 70, 113]
AlO_4	2939	3000	62	[37, 67, 70, 101, 113]
AlO_5	2973	3013	41	[39, 69, 70, 120, 126, 128]
AlO_4	2982	3011	30	[38, 103, 108, 145, 150]
AlO_5	3001	3013	13	[37, 67, 70, 101, 113, 126]
AlO_5	3012	3037	26	[38, 103, 108, 109, 145, 150]
AlO_4	3014	3044	31	[37, 67, 70, 113, 126]
AlO_4	3014	3162	149	[39, 70, 120, 126, 128]
AlO_4	3038	3058	21	[38, 103, 108, 145, 150]
AlO_5	3045	3063	19	[37, 67, 70, 101, 113, 126]
AlO_5	3059	3108	50	[38, 103, 108, 109, 145, 150]
AlO_4	3064	3100	37	[37, 67, 70, 113, 126]
AlO_5	3101	3180	80	[37, 67, 70, 101, 113, 126]
AlO_4	3109	3184	76	[38, 103, 108, 145, 150]
AlO_5	3163	3201	39	[39, 69, 70, 120, 126, 128]
AlO_4	3181	3181	1	[37, 67, 70, 101, 113]
AlO_3	3182	3189	8	[37, 67, 70, 113]
AlO_3	3185	3241	57	[38, 108, 145, 150]
AlO_4	3190	3206	17	[37, 67, 70, 113, 126]
AlO_4	3202	3219	18	[39, 70, 120, 126, 128]
AlO_3	3207	3246	40	[37, 67, 70, 113]
AlO_5	3220	3222	3	[39, 69, 70, 120, 126, 128]
AlO_4	3223	3256	34	[39, 70, 120, 126, 128]
AlO_4	3242	3566	325	[38, 103, 108, 145, 150]
AlO_4	3247	3268	22	[37, 67, 70, 113, 126]
AlO_3	3257	3272	16	[39, 70, 120, 128]
AlO_5	3269	3288	20	[37, 67, 70, 101, 113, 126]
AlO_4	3273	3731	459	[39, 70, 120, 126, 128]
AlO_4	3289	3474	186	[37, 67, 70, 101, 113]
AlO_3	3475	3499	25	[37, 67, 70, 113]
AlO_4	3500	3563	64	[37, 67, 70, 101, 113]
AlO_3	3564	3588	25	[37, 67, 70, 113]
AlO_5	3567	3626	60	[38, 103, 108, 109, 145, 150]
AlO_4	3589	3607	19	[37, 67, 70, 101, 113]
AlO_3	3608	3623	16	[37, 67, 70, 113]
AlO_4	3624	3654	31	[37, 67, 70, 101, 113]
AlO_4	3627	3649	23	[38, 103, 108, 109, 145]
AlO_5	3650	3673	24	[38, 103, 108, 109, 145, 150]
AlO_3	3655	3660	6	[37, 67, 70, 113]
AlO_2	3661	3677	17	[37, 67, 113]
AlO_4	3674	3715	42	[38, 103, 108, 145, 150]
AlO_3	3678	3679	2	[37, 67, 72, 113]
AlO_4	3680	3703	24	[37, 67, 72, 101, 113]
AlO_3	3704	3730	27	[37, 67, 101, 113]
AlO_5	3716	3731	16	[38, 103, 108, 109, 145, 150]
AlO_4	3731	3765	35	[37, 67, 72, 101, 113]
AlO_4	3732	3783	52	[38, 103, 108, 109, 145]
AlO_3	3732	3825	94	[39, 70, 120, 128]
AlO_5	3766	3784	19	[37, 67, 70, 72, 101, 113]
AlO_5	3784	3798	15	[38, 103, 108, 109, 145, 150]
AlO_4	3785	3859	75	[37, 67, 70, 101, 113]
AlO_4	3799	3803	5	[38, 103, 108, 109, 145]
AlO_5	3804	3816	13	[38, 103, 108, 109, 145, 150]
AlO_4	3817	3849	33	[38, 103, 108, 109, 145]
AlO_4	3826	3845	20	[39, 70, 120, 126, 128]
AlO_3	3846	3881	36	[39, 120, 126, 128]
AlO_5	3850	3931	82	[38, 103, 108, 109, 145, 150]
AlO_3	3860	3879	20	[37, 67, 101, 113]
AlO_4	3880	3895	16	[37, 67, 72, 101, 113]
AlO_4	3882	3894	13	[39, 101, 120, 126, 128]
AlO_5	3895	3910	16	[39, 70, 101, 120, 126, 128]
AlO_5	3896	3932	37	[37, 67, 70, 72, 101, 113]
AlO_4	3911	3924	14	[39, 70, 101, 120, 128]
AlO_5	3925	3955	31	[39, 70, 101, 120, 126, 128]
AlO_3	3932	3953	22	[38, 103, 108, 145]
AlO_4	3933	3965	33	[37, 67, 72, 101, 113]
AlO_4	3954	3960	7	[38, 103, 108, 109, 145]
AlO_4	3956	3966	11	[39, 70, 120, 126, 128]
AlO_5	3961	4056	96	[38, 103, 108, 109, 145, 150]
AlO_3	3966	3992	27	[37, 67, 101, 113]
AlO_3	3967	3973	7	[39, 70, 120, 128]
AlO_4	3974	3991	18	[39, 70, 101, 120, 128]
AlO_5	3992	4013	22	[39, 70, 101, 120, 126, 128]
AlO_4	3993	4214	222	[37, 67, 70, 101, 113]
AlO_4	4014	4102	89	[39, 70, 120, 126, 128]
AlO_4	4057	4076	20	[38, 103, 108, 109, 145]
AlO_5	4077	4154	78	[38, 103, 108, 109, 145, 150]
AlO_5	4103	4150	48	[39, 70, 101, 120, 126, 128]
AlO_4	4151	4166	16	[39, 70, 120, 126, 128]
AlO_4	4155	4256	102	[38, 103, 108, 145, 150]
AlO_5	4167	4264	98	[39, 70, 101, 120, 126, 128]
AlO_5	4215	4239	25	[37, 67, 70, 90, 101, 113]
AlO_4	4240	4240	1	[37, 67, 90, 101, 113]
AlO_3	4241	4251	11	[37, 67, 101, 113]
AlO_4	4252	4276	25	[37, 67, 90, 101, 113]
AlO_3	4257	4257	1	[38, 103, 108, 145]
AlO_4	4258	4286	29	[38, 103, 108, 145, 150]
AlO_4	4265	4311	47	[39, 70, 120, 126, 128]
AlO_3	4277	4331	55	[37, 67, 101, 113]
AlO_5	4287	4326	40	[38, 103, 108, 109, 145, 150]
AlO_5	4312	4347	36	[39, 70, 101, 120, 126, 128]
AlO_4	4327	4429	103	[38, 103, 108, 145, 150]
AlO_4	4332	4354	23	[37, 67, 90, 101, 113]
AlO_4	4348	4492	145	[39, 70, 120, 126, 128]
AlO_3	4355	4376	22	[37, 67, 101, 113]
AlO_4	4377	4398	22	[37, 67, 90, 101, 113]
AlO_3	4399	4420	22	[37, 67, 101, 113]
AlO_4	4421	4461	41	[37, 67, 90, 101, 113]
AlO_3	4430	4440	11	[38, 103, 108, 145]
AlO_4	4441	4571	131	[38, 103, 108, 145, 150]
AlO_3	4462	4474	13	[37, 67, 101, 113]
AlO_3	4475	4480	6	[37, 90, 101, 113]
AlO_2	4481	4486	6	[37, 90, 113]
AlO_3	4487	4510	24	[37, 67, 90, 113]
AlO_5	4493	4544	52	[39, 70, 111, 120, 126, 128]
AlO_4	4511	4511	1	[37, 67, 90, 101, 113]
AlO_3	4512	4513	2	[37, 67, 101, 113]
AlO_4	4514	4529	16	[37, 67, 90, 101, 113]
AlO_3	4530	4537	8	[37, 67, 101, 113]
AlO_4	4538	4562	25	[37, 67, 90, 101, 113]
AlO_4	4545	4834	290	[39, 70, 120, 126, 128]
AlO_4	4563	4587	25	[37, 67, 70, 101, 113]
AlO_3	4572	4576	5	[38, 103, 108, 145]
AlO_4	4577	4864	288	[38, 103, 108, 145, 150]
AlO_3	4588	4588	1	[37, 67, 101, 113]
AlO_4	4589	4604	16	[37, 67, 90, 101, 113]
AlO_3	4605	4608	4	[37, 67, 90, 113]
AlO_4	4609	4618	10	[37, 67, 90, 101, 113]
AlO_3	4619	4632	14	[37, 67, 90, 113]
AlO_3	4633	4658	26	[37, 67, 101, 113]
AlO_4	4659	4674	16	[37, 67, 90, 101, 113]
AlO_3	4675	4695	21	[37, 67, 90, 113]
AlO_3	4696	4699	4	[37, 67, 101, 113]
AlO_4	4700	4732	33	[37, 67, 90, 101, 113]
AlO_3	4733	4756	24	[37, 67, 101, 113]
AlO_4	4757	4758	2	[37, 67, 90, 101, 113]
AlO_3	4759	4780	22	[37, 67, 90, 113]
AlO_4	4781	4819	39	[37, 67, 90, 101, 113]
AlO_3	4820	4832	13	[37, 67, 101, 113]
AlO_4	4833	4842	10	[37, 67, 90, 101, 113]
AlO_3	4835	4854	20	[39, 70, 120, 128]
AlO_3	4843	4849	7	[37, 67, 90, 101]
AlO_4	4850	4856	7	[37, 67, 90, 101, 113]
AlO_4	4855	4873	19	[39, 70, 120, 126, 128]
AlO_3	4857	4879	23	[37, 67, 101, 113]
AlO_3	4865	4888	24	[38, 108, 145, 150]
AlO_5	4874	4984	111	[39, 70, 101, 120, 126, 128]
AlO_2	4880	4886	7	[37, 67, 113]
AlO_3	4887	4889	3	[37, 67, 72, 113]
AlO_4	4889	4915	27	[38, 103, 108, 145, 150]
AlO_4	4890	4893	4	[37, 67, 72, 90, 113]
AlO_3	4894	4934	41	[37, 67, 90, 113]
AlO_3	4916	4942	27	[38, 103, 108, 145]
AlO_3	4935	4956	22	[37, 67, 101, 113]
AlO_4	4943	5025	83	[38, 103, 108, 145, 150]
AlO_4	4957	4999	43	[37, 67, 90, 101, 113]
AlO_4	4985	5016	32	[39, 70, 120, 126, 128]
AlO_3	5000	5016	17	[37, 67, 90, 113]
AlO_4	5017	5028	12	[37, 67, 90, 101, 113]
AlO_3	5017	5021	5	[39, 70, 120, 128]
AlO_4	5022	5251	230	[39, 70, 120, 126, 128]
AlO_3	5026	5050	25	[38, 108, 145, 150]
AlO_3	5029	5067	39	[37, 67, 101, 113]
AlO_4	5051	5104	54	[38, 103, 108, 145, 150]
AlO_4	5068	5090	23	[37, 67, 90, 101, 113]
AlO_3	5091	5107	17	[37, 67, 101, 113]
AlO_5	5105	5173	69	[38, 103, 108, 109, 145, 150]
AlO_4	5108	5130	23	[37, 67, 90, 101, 113]
AlO_3	5131	5178	48	[37, 67, 101, 113]
AlO_3	5174	5265	92	[38, 103, 108, 145]
AlO_4	5179	5197	19	[37, 67, 90, 101, 113]
AlO_3	5198	5232	35	[37, 67, 101, 113]
AlO_4	5233	5260	28	[37, 67, 90, 101, 113]
AlO_5	5252	5275	24	[39, 70, 101, 120, 126, 128]
AlO_3	5261	5292	32	[37, 67, 101, 113]
AlO_4	5266	5314	49	[38, 103, 108, 143, 145]
AlO_4	5276	5293	18	[39, 70, 120, 126, 128]
AlO_4	5293	5344	52	[37, 67, 90, 101, 113]
AlO_5	5294	5312	19	[39, 70, 101, 120, 126, 128]
AlO_4	5313	5377	65	[39, 70, 120, 126, 128]
AlO_3	5315	5325	11	[38, 108, 143, 145]
AlO_4	5326	5437	112	[38, 103, 108, 143, 145]
AlO_3	5345	5382	38	[37, 67, 101, 113]
AlO_5	5378	5398	21	[39, 70, 101, 120, 126, 128]
AlO_4	5383	5405	23	[37, 67, 90, 101, 113]
AlO_4	5399	5410	12	[39, 70, 101, 120, 128]
AlO_3	5406	5439	34	[37, 67, 101, 113]
AlO_5	5411	5422	12	[39, 70, 101, 120, 126, 128]
AlO_4	5423	5734	312	[39, 70, 120, 126, 128]
AlO_3	5438	5448	11	[38, 108, 143, 145]
AlO_4	5440	5460	21	[37, 67, 90, 101, 113]
AlO_4	5449	5747	299	[38, 103, 108, 143, 145]
AlO_3	5461	5487	27	[37, 67, 101, 113]
AlO_4	5488	5512	25	[37, 67, 90, 101, 113]
AlO_3	5513	5543	31	[37, 67, 101, 113]
AlO_4	5544	5594	51	[37, 67, 90, 101, 113]
AlO_3	5595	5612	18	[37, 67, 90, 113]
AlO_4	5613	5639	27	[37, 67, 90, 101, 113]
AlO_3	5640	5640	1	[37, 67, 101, 113]
AlO_3	5641	5687	47	[37, 67, 90, 113]
AlO_4	5688	5709	22	[37, 67, 90, 101, 113]
AlO_3	5710	5730	21	[37, 67, 90, 113]
AlO_4	5731	5741	11	[37, 67, 90, 101, 113]
AlO_5	5735	5854	120	[39, 70, 111, 120, 126, 128]
AlO_4	5742	5777	36	[37, 67, 70, 101, 113]
AlO_5	5748	5771	24	[38, 103, 108, 143, 145, 150]
AlO_4	5772	5809	38	[38, 103, 108, 145, 150]
AlO_3	5778	5796	19	[37, 67, 70, 113]
AlO_4	5797	5824	28	[37, 67, 70, 90, 113]
AlO_3	5810	5819	10	[38, 103, 108, 145]
AlO_4	5820	5933	114	[38, 103, 108, 145, 150]
AlO_5	5825	5825	1	[37, 67, 70, 90, 101, 113]
AlO_4	5826	5841	16	[37, 67, 70, 101, 113]
AlO_5	5842	5844	3	[37, 67, 70, 90, 101, 113]
AlO_4	5845	5873	29	[37, 67, 70, 90, 113]
AlO_4	5855	6267	413	[39, 70, 120, 126, 128]
AlO_3	5874	5908	35	[37, 67, 90, 113]
AlO_4	5909	5921	13	[37, 67, 90, 101, 113]
AlO_4	5922	5992	71	[37, 67, 70, 101, 113]
AlO_3	5934	5967	34	[38, 103, 108, 145]
AlO_4	5968	6044	77	[38, 103, 108, 143, 145]
AlO_3	5993	5995	3	[37, 67, 70, 113]
AlO_4	5996	6014	19	[37, 67, 70, 101, 113]
AlO_5	6015	6055	41	[37, 67, 70, 90, 101, 113]
AlO_3	6045	6048	4	[38, 108, 143, 145]
AlO_4	6049	6114	66	[38, 103, 108, 143, 145]
AlO_4	6056	6153	98	[37, 67, 70, 101, 113]
AlO_3	6115	6144	30	[38, 108, 143, 145]
AlO_4	6145	6229	85	[38, 103, 108, 143, 145]
AlO_3	6154	6160	7	[37, 67, 70, 113]
AlO_4	6161	6678	518	[37, 67, 70, 101, 113]
AlO_3	6230	6243	14	[38, 108, 143, 145]
AlO_4	6244	6275	32	[38, 103, 108, 143, 145]
AlO_3	6268	6293	26	[39, 70, 120, 128]
AlO_3	6276	6318	43	[38, 108, 143, 145]
AlO_4	6294	6316	23	[39, 70, 120, 126, 128]
AlO_5	6317	6370	54	[39, 64, 70, 120, 126, 128]
AlO_4	6319	6349	31	[38, 103, 108, 143, 145]
AlO_3	6350	6357	8	[38, 108, 143, 145]
AlO_4	6358	6461	104	[38, 103, 108, 143, 145]
AlO_4	6371	6381	11	[39, 64, 70, 120, 128]
AlO_5	6382	6388	7	[39, 64, 70, 120, 126, 128]
AlO_4	6389	6403	15	[39, 70, 120, 126, 128]
AlO_5	6404	6446	43	[39, 64, 70, 120, 126, 128]
AlO_4	6447	6631	185	[39, 70, 120, 126, 128]
AlO_3	6462	6479	18	[38, 108, 143, 145]
AlO_4	6480	6512	33	[38, 103, 108, 143, 145]
AlO_3	6513	6552	40	[38, 108, 143, 145]
AlO_4	6553	6583	31	[38, 103, 108, 143, 145]
AlO_3	6584	6628	45	[38, 108, 143, 145]
AlO_4	6629	6885	257	[38, 103, 108, 143, 145]
AlO_5	6632	6656	25	[39, 70, 111, 120, 126, 128]
AlO_4	6657	6671	15	[39, 70, 111, 120, 128]
AlO_5	6672	6703	32	[39, 70, 111, 120, 126, 128]
AlO_5	6679	6680	2	[37, 67, 70, 90, 101, 113]
AlO_4	6681	6687	7	[37, 67, 90, 101, 113]
AlO_3	6688	6698	11	[37, 67, 101, 113]
AlO_4	6699	6729	31	[37, 67, 90, 101, 113]
AlO_4	6704	6791	88	[39, 70, 111, 120, 128]
AlO_3	6730	6749	20	[37, 67, 90, 113]
AlO_4	6750	6775	26	[37, 67, 90, 101, 113]
AlO_3	6776	6813	38	[37, 67, 90, 113]
AlO_5	6792	6851	60	[39, 70, 111, 120, 126, 128]
AlO_2	6814	6820	7	[37, 67, 113]
AlO_3	6821	6837	17	[37, 67, 101, 113]
AlO_4	6838	6857	20	[37, 67, 70, 101, 113]
AlO_4	6852	6922	71	[39, 111, 120, 126, 128]
AlO_3	6858	6863	6	[37, 67, 70, 113]
AlO_4	6864	6875	12	[37, 67, 70, 90, 113]
AlO_5	6876	6886	11	[37, 67, 70, 90, 101, 113]
AlO_3	6886	6901	16	[38, 108, 143, 145]
AlO_4	6887	6897	11	[37, 67, 70, 90, 113]
AlO_4	6898	6914	17	[37, 67, 70, 101, 113]
AlO_4	6902	6937	36	[38, 103, 108, 143, 145]
AlO_5	6915	6927	13	[37, 67, 70, 90, 101, 113]
AlO_3	6923	6940	18	[39, 111, 120, 128]
AlO_4	6928	6939	12	[37, 67, 70, 101, 113]
AlO_4	6938	7027	90	[38, 108, 140, 143, 145]
AlO_5	6940	6961	22	[37, 67, 70, 90, 101, 113]
AlO_4	6941	6951	11	[39, 111, 120, 126, 128]
AlO_5	6952	6974	23	[39, 70, 111, 120, 126, 128]
AlO_4	6962	7004	43	[37, 67, 70, 101, 113]
AlO_4	6975	6993	19	[39, 70, 111, 120, 128]
AlO_5	6994	7029	36	[39, 70, 111, 120, 126, 128]
AlO_3	7005	7017	13	[37, 67, 70, 113]
AlO_4	7018	7194	177	[37, 67, 70, 101, 113]
AlO_5	7028	7064	37	[38, 103, 108, 140, 143, 145]
AlO_4	7030	7053	24	[39, 70, 111, 120, 128]
AlO_3	7054	7076	23	[39, 111, 120, 128]
AlO_4	7065	7070	6	[38, 103, 108, 143, 145]
AlO_3	7071	7075	5	[38, 108, 143, 145]
AlO_4	7076	7113	38	[38, 108, 140, 143, 145]
AlO_4	7077	7092	16	[39, 111, 120, 126, 128]
AlO_3	7093	7107	15	[39, 120, 126, 128]
AlO_4	7108	7118	11	[39, 70, 120, 126, 128]
AlO_5	7114	7147	34	[38, 103, 108, 140, 143, 145]
AlO_5	7119	7227	109	[39, 64, 70, 120, 126, 128]
AlO_4	7148	7173	26	[38, 108, 140, 143, 145]
AlO_5	7174	7255	82	[38, 103, 108, 140, 143, 145]
AlO_5	7195	7265	71	[37, 67, 70, 101, 113, 128]
AlO_6	7228	7230	3	[39, 64, 70, 101, 120, 126, 128]
AlO_5	7231	7261	31	[39, 70, 101, 120, 126, 128]
AlO_4	7256	7260	5	[38, 108, 140, 143, 145]
AlO_5	7261	7378	118	[38, 103, 108, 140, 143, 145]
AlO_4	7262	7288	27	[39, 70, 120, 126, 128]
AlO_6	7266	7274	9	[37, 67, 70, 77, 101, 113, 128]
AlO_5	7275	7328	54	[37, 67, 70, 77, 113, 128]
AlO_5	7289	7326	38	[39, 64, 70, 120, 126, 128]
AlO_4	7327	7345	19	[39, 64, 70, 120, 128]
AlO_6	7329	7347	19	[37, 67, 70, 77, 101, 113, 128]
AlO_5	7346	7426	81	[39, 64, 70, 120, 126, 128]
AlO_5	7348	7359	12	[37, 67, 70, 77, 101, 113]
AlO_4	7360	7400	41	[37, 67, 70, 101, 113]
AlO_4	7379	7394	16	[38, 108, 140, 143, 145]
AlO_5	7395	7427	33	[38, 108, 134, 140, 143, 145]
AlO_3	7401	7425	25	[37, 67, 101, 113]
AlO_4	7426	7503	78	[37, 67, 70, 101, 113]
AlO_4	7427	7448	22	[39, 64, 70, 120, 128]
AlO_4	7428	7429	2	[38, 108, 140, 143, 145]
AlO_5	7430	7499	70	[38, 103, 108, 140, 143, 145]
AlO_5	7449	7508	60	[39, 64, 70, 120, 126, 128]
AlO_6	7500	7521	22	[38, 103, 108, 134, 140, 143, 145]
AlO_5	7504	7551	48	[37, 67, 70, 77, 101, 113]
AlO_4	7509	7611	103	[39, 70, 120, 126, 128]
AlO_5	7522	7535	14	[38, 108, 134, 140, 143, 145]
AlO_4	7536	7562	27	[38, 108, 140, 143, 145]
AlO_4	7552	7569	18	[37, 67, 70, 101, 113]
AlO_5	7563	7578	16	[38, 108, 134, 140, 143, 145]
AlO_3	7570	7602	33	[37, 67, 101, 113]
AlO_6	7579	7657	79	[38, 103, 108, 134, 140, 143, 145]
AlO_4	7603	7614	12	[37, 67, 90, 101, 113]
AlO_3	7612	7626	15	[39, 70, 120, 128]
AlO_3	7615	7632	18	[37, 67, 90, 113]
AlO_4	7627	7890	264	[39, 70, 120, 126, 128]
AlO_4	7633	7651	19	[37, 67, 90, 101, 113]
AlO_3	7652	7684	33	[37, 67, 90, 113]
AlO_5	7658	7683	26	[38, 103, 108, 140, 143, 145]
AlO_6	7684	7737	54	[38, 103, 108, 134, 140, 143, 145]
AlO_4	7685	7725	41	[37, 67, 90, 101, 113]
AlO_3	7726	7743	18	[37, 67, 90, 113]
AlO_5	7738	7745	8	[38, 103, 108, 140, 143, 145]
AlO_4	7744	7805	62	[37, 67, 90, 101, 113]
AlO_4	7746	7768	23	[38, 108, 140, 143, 145]
AlO_5	7769	7784	16	[38, 103, 108, 140, 143, 145]
AlO_4	7785	7804	20	[38, 108, 140, 143, 145]
AlO_5	7805	7806	2	[38, 108, 134, 140, 143, 145]
AlO_3	7806	7836	31	[37, 67, 90, 113]
AlO_6	7807	7835	29	[38, 103, 108, 134, 140, 143, 145]
AlO_5	7836	7836	1	[38, 108, 134, 140, 143, 145]
AlO_4	7837	7894	58	[37, 67, 90, 101, 113]
AlO_4	7837	7848	12	[38, 108, 140, 143, 145]
AlO_5	7849	7868	20	[38, 108, 134, 140, 143, 145]
AlO_4	7869	7887	19	[38, 108, 140, 143, 145]
AlO_5	7888	8112	225	[38, 103, 108, 140, 143, 145]
AlO_5	7891	7913	23	[39, 70, 77, 120, 126, 128]
AlO_3	7895	7924	30	[37, 67, 90, 113]
AlO_4	7914	7961	48	[39, 70, 120, 126, 128]
AlO_4	7925	7950	26	[37, 67, 90, 101, 113]
AlO_3	7951	7979	29	[37, 67, 90, 113]
AlO_5	7962	7987	26	[39, 70, 77, 120, 126, 128]
AlO_3	7980	7986	7	[37, 67, 101, 113]
AlO_4	7987	8016	30	[37, 67, 90, 101, 113]
AlO_4	7988	8142	155	[39, 70, 120, 126, 128]
AlO_3	8017	8033	17	[37, 67, 90, 113]
AlO_4	8034	8089	56	[37, 67, 90, 101, 113]
AlO_3	8090	8108	19	[37, 67, 90, 113]
AlO_4	8109	8147	39	[37, 67, 90, 101, 113]
AlO_4	8113	8129	17	[38, 108, 140, 143, 145]
AlO_5	8130	8153	24	[38, 103, 108, 140, 143, 145]
AlO_3	8143	8165	23	[39, 70, 120, 128]
AlO_3	8148	8218	71	[37, 67, 90, 113]
AlO_4	8154	8185	32	[38, 103, 140, 143, 145]
AlO_4	8166	8288	123	[39, 70, 120, 126, 128]
AlO_5	8186	8287	102	[38, 103, 108, 140, 143, 145]
AlO_3	8219	8232	14	[37, 67, 101, 113]
AlO_4	8233	8254	22	[37, 67, 90, 101, 113]
AlO_3	8255	8257	3	[37, 67, 90, 113]
AlO_4	8258	8304	47	[37, 67, 90, 101, 113]
AlO_4	8288	8318	31	[38, 108, 140, 143, 145]
AlO_5	8289	8303	15	[39, 70, 77, 120, 126, 128]
AlO_4	8304	8331	28	[39, 70, 77, 120, 128]
AlO_3	8305	8306	2	[37, 67, 90, 113]
AlO_4	8307	8314	8	[37, 67, 90, 101, 113]
AlO_3	8315	8333	19	[37, 67, 90, 113]
AlO_5	8319	8353	35	[38, 103, 108, 140, 143, 145]
AlO_3	8332	8332	1	[39, 70, 120, 128]
AlO_4	8333	8637	305	[39, 70, 120, 126, 128]
AlO_4	8334	8361	28	[37, 67, 90, 101, 113]
AlO_4	8354	8365	12	[38, 103, 140, 143, 145]
AlO_3	8362	8412	51	[37, 67, 90, 113]
AlO_5	8366	8428	63	[38, 103, 108, 140, 143, 145]
AlO_2	8413	8416	4	[37, 67, 113]
AlO_3	8417	8425	9	[37, 67, 101, 113]
AlO_4	8426	8506	81	[37, 67, 90, 101, 113]
AlO_4	8429	8487	59	[38, 103, 108, 143, 145]
AlO_5	8488	8509	22	[38, 103, 108, 140, 143, 145]
AlO_3	8507	8526	20	[37, 67, 90, 113]
AlO_4	8510	9089	580	[38, 103, 108, 143, 145]
AlO_3	8527	8545	19	[37, 67, 101, 113]
AlO_4	8546	8551	6	[37, 67, 90, 101, 113]
AlO_3	8552	8566	15	[37, 67, 90, 113]
AlO_4	8567	8802	236	[37, 67, 90, 101, 113]
AlO_3	8638	8659	22	[39, 70, 120, 128]
AlO_4	8660	8794	135	[39, 70, 120, 126, 128]
AlO_3	8795	8796	2	[39, 70, 120, 128]
AlO_4	8797	8870	74	[39, 70, 120, 126, 128]
AlO_3	8803	8814	12	[37, 67, 90, 113]
AlO_4	8815	8947	133	[37, 67, 90, 101, 113]
AlO_5	8871	8900	30	[39, 70, 101, 120, 126, 128]
AlO_4	8901	9102	202	[39, 70, 120, 126, 128]
AlO_3	8948	8961	14	[37, 67, 90, 113]
AlO_4	8962	9005	44	[37, 67, 90, 101, 113]
AlO_3	9006	9020	15	[37, 67, 90, 113]
AlO_4	9021	9075	55	[37, 67, 90, 101, 113]
AlO_3	9076	9117	42	[37, 67, 90, 113]
AlO_3	9090	9097	8	[38, 108, 143, 145]
AlO_4	9098	9385	288	[38, 103, 108, 143, 145]
AlO_5	9103	9147	45	[39, 64, 70, 120, 126, 128]
AlO_4	9118	9181	64	[37, 67, 90, 101, 113]
AlO_4	9148	9249	102	[39, 70, 120, 126, 128]
AlO_3	9182	9205	24	[37, 67, 90, 113]
AlO_4	9206	9225	20	[37, 67, 90, 101, 113]
AlO_3	9226	9226	1	[37, 67, 90, 113]
AlO_4	9227	9255	29	[37, 67, 72, 90, 113]
AlO_3	9250	9275	26	[39, 70, 120, 128]
AlO_5	9256	9256	1	[37, 67, 72, 90, 101, 113]
AlO_4	9257	9258	2	[37, 67, 72, 90, 113]
AlO_3	9259	9312	54	[37, 67, 72, 113]
AlO_4	9276	9312	37	[39, 70, 120, 126, 128]
AlO_4	9313	9333	21	[37, 67, 72, 101, 113]
AlO_3	9313	9321	9	[39, 70, 120, 128]
AlO_4	9322	9324	3	[39, 70, 120, 126, 128]
AlO_5	9325	9452	128	[39, 70, 79, 120, 126, 128]
AlO_3	9334	9375	42	[37, 67, 72, 113]
AlO_4	9376	9398	23	[37, 67, 72, 101, 113]
AlO_3	9386	9397	12	[38, 108, 143, 145]
AlO_4	9398	9541	144	[38, 103, 108, 143, 145]
AlO_3	9399	9403	5	[37, 67, 72, 113]
AlO_4	9404	9438	35	[37, 67, 72, 101, 113]
AlO_3	9439	9440	2	[37, 67, 72, 113]
AlO_4	9441	9456	16	[37, 67, 72, 101, 113]
AlO_4	9453	9636	184	[39, 70, 79, 120, 128]
AlO_3	9457	9488	32	[37, 67, 72, 113]
AlO_4	9489	9511	23	[37, 67, 72, 101, 113]
AlO_3	9512	9527	16	[37, 67, 72, 113]
AlO_4	9528	9554	27	[37, 67, 72, 101, 113]
AlO_5	9542	9581	40	[38, 103, 108, 138, 143, 145]
AlO_3	9555	9584	30	[37, 67, 72, 113]
AlO_4	9582	9637	56	[38, 103, 108, 143, 145]
AlO_4	9585	9607	23	[37, 67, 72, 101, 113]
AlO_3	9608	9646	39	[37, 67, 72, 113]
AlO_5	9637	9688	52	[39, 70, 79, 120, 128, 129]
AlO_3	9638	9647	10	[38, 108, 143, 145]
AlO_4	9647	9687	41	[37, 67, 72, 101, 113]
AlO_4	9648	9814	167	[38, 103, 108, 143, 145]
AlO_3	9688	9700	13	[37, 67, 72, 113]
AlO_4	9689	9690	2	[39, 70, 79, 120, 128]
AlO_3	9691	9711	21	[39, 70, 120, 128]
AlO_4	9701	9742	42	[37, 67, 72, 101, 113]
AlO_4	9712	9719	8	[39, 70, 79, 120, 128]
AlO_5	9720	9721	2	[39, 70, 79, 120, 128, 129]
AlO_4	9722	9747	26	[39, 70, 120, 128, 129]
AlO_3	9743	9749	7	[37, 67, 72, 113]
AlO_5	9748	9764	17	[39, 70, 79, 120, 128, 129]
AlO_4	9750	9805	56	[37, 67, 72, 101, 113]
AlO_4	9765	9766	2	[39, 70, 120, 128, 129]
AlO_3	9767	9791	25	[39, 70, 120, 128]
AlO_4	9792	10180	389	[39, 70, 120, 128, 129]
AlO_3	9806	9815	10	[37, 67, 72, 113]
AlO_5	9815	9880	66	[38, 103, 108, 138, 143, 145]
AlO_4	9816	9844	29	[37, 67, 72, 101, 113]
AlO_3	9845	9868	24	[37, 67, 72, 113]
AlO_4	9869	9900	32	[37, 67, 72, 101, 113]
AlO_4	9881	10044	164	[38, 103, 108, 143, 145]
AlO_3	9901	9932	32	[37, 67, 72, 113]
AlO_4	9933	10021	89	[37, 67, 72, 101, 113]
AlO_3	10022	10097	76	[37, 67, 72, 113]
AlO_5	10045	10114	70	[38, 103, 108, 138, 143, 145]
AlO_4	10098	10132	35	[37, 67, 72, 101, 113]
AlO_4	10115	10533	419	[38, 103, 108, 143, 145]
AlO_3	10133	10149	17	[37, 67, 72, 113]
AlO_4	10150	10178	29	[37, 67, 72, 101, 113]
AlO_3	10179	10195	17	[37, 67, 72, 113]
AlO_5	10181	10231	51	[39, 70, 79, 120, 128, 129]
AlO_4	10196	10208	13	[37, 67, 72, 101, 113]
AlO_5	10209	10216	8	[37, 67, 72, 90, 101, 113]
AlO_4	10217	10222	6	[37, 67, 72, 90, 113]
AlO_5	10223	10225	3	[37, 67, 72, 90, 101, 113]
AlO_4	10226	10240	15	[37, 67, 72, 101, 113]
AlO_6	10232	10343	112	[39, 70, 79, 111, 120, 128, 129]
AlO_3	10241	10269	29	[37, 67, 72, 113]
AlO_4	10270	10291	22	[37, 67, 72, 101, 113]
AlO_3	10292	10317	26	[37, 67, 72, 113]
AlO_4	10318	10372	55	[37, 67, 72, 101, 113]
AlO_5	10344	10414	71	[39, 70, 79, 120, 128, 129]
AlO_3	10373	10430	58	[37, 67, 72, 113]
AlO_4	10415	10480	66	[39, 70, 79, 120, 128]
AlO_4	10431	10491	61	[37, 67, 72, 101, 113]
AlO_3	10481	10486	6	[39, 70, 79, 128]
AlO_4	10487	10492	6	[39, 70, 79, 120, 128]
AlO_3	10492	10504	13	[37, 67, 72, 113]
AlO_5	10493	10736	244	[39, 70, 79, 120, 128, 129]
AlO_4	10505	10570	66	[37, 67, 72, 101, 113]
AlO_3	10534	10546	13	[38, 108, 143, 145]
AlO_4	10547	10930	384	[38, 103, 108, 143, 145]
AlO_3	10571	10582	12	[37, 67, 72, 113]
AlO_4	10583	10623	41	[37, 67, 72, 101, 113]
AlO_3	10624	10648	25	[37, 67, 72, 113]
AlO_4	10649	10673	25	[37, 67, 72, 101, 113]
AlO_3	10674	10678	5	[37, 67, 72, 113]
AlO_4	10679	10712	34	[37, 67, 72, 101, 113]
AlO_3	10713	10719	7	[37, 67, 72, 113]
AlO_4	10720	10777	58	[37, 67, 72, 101, 113]
AlO_4	10737	10785	49	[39, 70, 120, 128, 129]
AlO_3	10778	10805	28	[37, 67, 72, 113]
AlO_5	10786	10831	46	[39, 70, 79, 120, 128, 129]
AlO_4	10806	10822	17	[37, 67, 72, 101, 113]
AlO_3	10823	10845	23	[37, 67, 72, 113]
AlO_4	10832	11525	694	[39, 70, 120, 128, 129]
AlO_4	10846	10891	46	[37, 67, 72, 101, 113]
AlO_3	10892	10914	23	[37, 67, 72, 113]
AlO_4	10915	10943	29	[37, 67, 72, 101, 113]
AlO_5	10931	11041	111	[38, 103, 108, 140, 143, 145]
AlO_3	10944	10963	20	[37, 67, 72, 113]
AlO_4	10964	11023	60	[37, 67, 72, 101, 113]
AlO_3	11024	11041	18	[37, 67, 72, 113]
AlO_2	11042	11051	10	[37, 67, 113]
AlO_4	11042	11542	501	[38, 108, 140, 143, 145]
AlO_3	11052	11063	12	[37, 67, 72, 113]
AlO_4	11064	11086	23	[37, 67, 72, 101, 113]
AlO_3	11087	11117	31	[37, 67, 72, 113]
AlO_4	11118	11142	25	[37, 67, 72, 101, 113]
AlO_3	11143	11155	13	[37, 67, 72, 113]
AlO_4	11156	11180	25	[37, 67, 72, 101, 113]
AlO_3	11181	11230	50	[37, 67, 72, 113]
AlO_4	11231	11251	21	[37, 67, 72, 101, 113]
AlO_3	11252	11267	16	[37, 67, 72, 113]
AlO_4	11268	11355	88	[37, 67, 72, 101, 113]
AlO_3	11356	11377	22	[37, 67, 72, 113]
AlO_4	11378	11400	23	[37, 67, 72, 101, 113]
AlO_3	11401	11415	15	[37, 67, 72, 113]
AlO_4	11416	11436	21	[37, 67, 72, 101, 113]
AlO_3	11437	11461	25	[37, 67, 72, 113]
AlO_4	11462	11479	18	[37, 67, 72, 82, 113]
AlO_5	11480	11506	27	[37, 67, 72, 82, 101, 113]
AlO_4	11507	11539	33	[37, 67, 72, 82, 113]
AlO_5	11526	11632	107	[39, 70, 79, 120, 128, 129]
AlO_5	11540	11544	5	[37, 67, 72, 82, 101, 113]
AlO_3	11543	11633	91	[38, 108, 143, 145]
AlO_4	11545	11556	12	[37, 72, 82, 101, 113]
AlO_3	11557	11569	13	[37, 72, 82, 113]
AlO_3	11570	11589	20	[37, 82, 101, 113]
AlO_4	11590	11601	12	[37, 72, 82, 101, 113]
AlO_3	11602	11633	32	[37, 72, 82, 113]
AlO_6	11633	11679	47	[39, 70, 79, 82, 120, 128, 129]
AlO_4	11634	11649	16	[37, 72, 82, 101, 113]
AlO_4	11634	11744	111	[38, 108, 121, 143, 145]
AlO_3	11650	11665	16	[37, 82, 101, 113]
AlO_4	11666	11721	56	[37, 72, 82, 101, 113]
AlO_5	11680	11925	246	[39, 70, 79, 120, 128, 129]
AlO_5	11722	11722	1	[37, 67, 72, 82, 101, 113]
AlO_4	11723	11738	16	[37, 67, 72, 82, 113]
AlO_5	11739	11748	10	[37, 67, 72, 82, 101, 113]
AlO_3	11745	11751	7	[38, 108, 143, 145]
AlO_4	11749	11796	48	[37, 67, 72, 101, 113]
AlO_4	11752	11965	214	[38, 108, 140, 143, 145]
AlO_3	11797	11819	23	[37, 67, 72, 113]
AlO_4	11820	11843	24	[37, 67, 72, 101, 113]
AlO_3	11844	11874	31	[37, 67, 72, 113]
AlO_4	11875	12058	184	[37, 67, 72, 101, 113]
AlO_4	11926	11958	33	[39, 70, 79, 120, 128]
AlO_5	11959	12037	79	[39, 70, 79, 120, 128, 129]
AlO_5	11966	12020	55	[38, 108, 140, 143, 144, 145]
AlO_4	12021	12144	124	[38, 108, 143, 144, 145]
AlO_4	12038	12238	201	[39, 70, 120, 128, 129]
AlO_3	12059	12082	24	[37, 67, 72, 113]
AlO_4	12083	12189	107	[37, 67, 72, 101, 113]
AlO_5	12145	12178	34	[38, 103, 108, 143, 144, 145]
AlO_4	12179	12234	56	[38, 103, 108, 143, 145]
AlO_3	12190	12197	8	[37, 67, 72, 113]
AlO_4	12198	12438	241	[37, 67, 72, 101, 113]
AlO_3	12235	12249	15	[38, 103, 143, 145]
AlO_5	12239	12248	10	[39, 64, 70, 120, 128, 129]
AlO_4	12249	12911	663	[39, 70, 120, 128, 129]
AlO_4	12250	12360	111	[38, 103, 108, 143, 145]
AlO_5	12361	12425	65	[38, 103, 108, 121, 143, 145]
AlO_4	12426	12440	15	[38, 103, 108, 143, 145]
AlO_3	12439	12465	27	[37, 67, 72, 113]
AlO_5	12441	12476	36	[38, 103, 108, 121, 143, 145]
AlO_4	12466	12666	201	[37, 67, 72, 101, 113]
AlO_4	12477	12483	7	[38, 103, 108, 143, 145]
AlO_5	12484	12499	16	[38, 103, 108, 121, 143, 145]
AlO_4	12500	13518	1019	[38, 103, 108, 143, 145]
AlO_3	12667	12685	19	[37, 67, 72, 113]
AlO_4	12686	12898	213	[37, 67, 72, 101, 113]
AlO_3	12899	12910	12	[37, 67, 72, 113]
AlO_4	12911	12979	69	[37, 67, 72, 101, 113]
AlO_3	12912	12942	31	[39, 70, 120, 128]
AlO_4	12943	13298	356	[39, 70, 120, 128, 129]
AlO_3	12980	12997	18	[37, 67, 72, 113]
AlO_4	12998	13044	47	[37, 67, 72, 101, 113]
AlO_3	13045	13055	11	[37, 67, 72, 113]
AlO_4	13056	13215	160	[37, 67, 72, 101, 113]
AlO_3	13216	13230	15	[37, 67, 72, 113]
AlO_4	13231	13275	45	[37, 67, 72, 101, 113]
AlO_5	13276	13330	55	[37, 67, 72, 90, 101, 113]
AlO_5	13299	13304	6	[39, 65, 70, 120, 128, 129]
AlO_4	13305	14426	1122	[39, 70, 120, 128, 129]
AlO_4	13331	13332	2	[37, 67, 90, 101, 113]
AlO_3	13333	13344	12	[37, 67, 101, 113]
AlO_4	13345	13543	199	[37, 67, 72, 101, 113]
AlO_5	13519	13548	30	[38, 94, 103, 108, 143, 145]
AlO_3	13544	13585	42	[37, 67, 101, 113]
AlO_4	13549	13573	25	[38, 103, 108, 143, 145]
AlO_3	13574	13590	17	[38, 108, 143, 145]
AlO_4	13586	13843	258	[37, 67, 72, 101, 113]
AlO_4	13591	13596	6	[38, 103, 108, 143, 145]
AlO_3	13597	13617	21	[38, 108, 143, 145]
AlO_4	13618	13771	154	[38, 103, 108, 143, 145]
AlO_3	13772	13840	69	[38, 108, 143, 145]
AlO_4	13841	13873	33	[38, 103, 108, 143, 145]
AlO_5	13844	13874	31	[37, 67, 72, 101, 113, 129]
AlO_3	13874	13905	32	[38, 108, 143, 145]
AlO_4	13875	13908	34	[37, 67, 72, 101, 113]
AlO_4	13906	14097	192	[38, 103, 108, 143, 145]
AlO_5	13909	13946	38	[37, 67, 72, 101, 113, 129]
AlO_4	13947	13957	11	[37, 67, 72, 101, 113]
AlO_5	13958	13970	13	[37, 67, 72, 101, 113, 129]
AlO_4	13971	13993	23	[37, 67, 101, 113, 129]
AlO_3	13994	13996	3	[37, 67, 113, 129]
AlO_4	13997	14009	13	[37, 67, 72, 113, 129]
AlO_3	14010	14051	42	[37, 67, 72, 113]
AlO_4	14052	14091	40	[37, 67, 72, 101, 113]
AlO_3	14092	14104	13	[37, 67, 72, 113]
AlO_3	14098	14130	33	[38, 108, 143, 145]
AlO_4	14105	14113	9	[37, 67, 72, 113, 129]
AlO_5	14114	14138	25	[37, 67, 72, 101, 113, 129]
AlO_4	14131	14167	37	[38, 103, 108, 143, 145]
AlO_4	14139	14181	43	[37, 67, 72, 101, 113]
AlO_3	14168	14436	269	[38, 103, 143, 145]
AlO_5	14182	14191	10	[37, 67, 72, 101, 113, 129]
AlO_4	14192	14223	32	[37, 67, 101, 113, 129]
AlO_5	14224	14313	90	[37, 67, 72, 101, 113, 129]
AlO_4	14314	14324	11	[37, 67, 101, 113, 129]
AlO_3	14325	14340	16	[37, 67, 113, 129]
AlO_4	14341	14355	15	[37, 67, 101, 113, 129]
AlO_5	14356	14362	7	[37, 67, 72, 101, 113, 129]
AlO_4	14363	14629	267	[37, 67, 72, 101, 113]
AlO_5	14427	14428	2	[39, 64, 70, 120, 128, 129]
AlO_6	14429	14431	3	[39, 64, 70, 120, 128, 129, 131]
AlO_5	14432	14445	14	[39, 64, 70, 128, 129, 131]
AlO_4	14437	14491	55	[38, 103, 108, 143, 145]
AlO_4	14446	14485	40	[39, 70, 128, 129, 131]
AlO_5	14486	14558	73	[39, 70, 120, 128, 129, 131]
AlO_3	14492	14501	10	[38, 108, 143, 145]
AlO_4	14502	14539	38	[38, 103, 108, 143, 145]
AlO_3	14540	14557	18	[38, 108, 143, 145]
AlO_4	14558	14602	45	[38, 103, 108, 143, 145]
AlO_4	14559	14680	122	[39, 70, 120, 128, 129]
AlO_3	14603	14623	21	[38, 103, 143, 145]
AlO_4	14624	14647	24	[38, 103, 108, 143, 145]
AlO_3	14630	14646	17	[37, 72, 101, 113]
AlO_4	14647	14804	158	[37, 67, 72, 101, 113]
AlO_3	14648	14686	39	[38, 108, 143, 145]
AlO_5	14681	14742	62	[39, 64, 70, 120, 128, 129]
AlO_4	14687	14720	34	[38, 103, 108, 143, 145]
AlO_3	14721	14722	2	[38, 108, 143, 145]
AlO_4	14723	15000	278	[38, 103, 108, 143, 145]
AlO_4	14743	15254	512	[39, 70, 120, 128, 129]
AlO_3	14805	14814	10	[37, 67, 113, 129]
AlO_4	14815	14895	81	[37, 67, 101, 113, 129]
AlO_5	14896	14921	26	[37, 67, 72, 101, 113, 129]
AlO_4	14922	14929	8	[37, 67, 101, 113, 129]
AlO_5	14930	14950	21	[37, 67, 72, 101, 113, 129]
AlO_4	14951	15166	216	[37, 67, 72, 101, 113]
AlO_5	15001	15009	9	[38, 103, 108, 140, 143, 145]
AlO_4	15010	15209	200	[38, 103, 108, 143, 145]
AlO_3	15167	15195	29	[37, 67, 72, 113]
AlO_4	15196	15312	117	[37, 67, 72, 101, 113]
AlO_3	15210	15219	10	[38, 108, 143, 145]
AlO_4	15220	15403	184	[38, 103, 108, 143, 145]
AlO_5	15255	15295	41	[39, 70, 120, 126, 128, 129]
AlO_4	15296	15391	96	[39, 70, 120, 128, 129]
AlO_3	15313	15333	21	[37, 67, 72, 113]
AlO_4	15334	15337	4	[37, 67, 72, 101, 113]
AlO_3	15338	15354	17	[37, 72, 101, 113]
AlO_4	15355	15394	40	[37, 67, 72, 101, 113]
AlO_5	15392	15494	103	[39, 70, 111, 120, 128, 129]
AlO_3	15395	15462	68	[37, 72, 101, 113]
AlO_5	15404	15427	24	[38, 103, 108, 140, 143, 145]
AlO_4	15428	15973	546	[38, 103, 108, 143, 145]
AlO_4	15463	15482	20	[37, 67, 72, 101, 113]
AlO_3	15483	15489	7	[37, 67, 72, 113]
AlO_2	15490	15495	6	[37, 67, 113]
AlO_4	15495	15638	144	[39, 111, 120, 128, 129]
AlO_3	15496	15502	7	[37, 67, 72, 113]
AlO_4	15503	15555	53	[37, 67, 72, 101, 113]
AlO_3	15556	15569	14	[37, 67, 72, 113]
AlO_4	15570	15620	51	[37, 67, 72, 101, 113]
AlO_3	15621	15631	11	[37, 72, 101, 113]
AlO_4	15632	15656	25	[37, 67, 72, 101, 113]
AlO_5	15639	15663	25	[39, 111, 120, 126, 128, 129]
AlO_3	15657	15657	1	[37, 67, 72, 113]
AlO_4	15658	15666	9	[37, 67, 72, 76, 113]
AlO_4	15664	15809	146	[39, 111, 120, 128, 129]
AlO_5	15667	15671	5	[37, 67, 72, 76, 101, 113]
AlO_4	15672	15720	49	[37, 67, 72, 101, 113]
AlO_3	15721	15723	3	[37, 67, 72, 113]
AlO_4	15724	15815	92	[37, 67, 72, 101, 113]
AlO_5	15810	15813	4	[39, 111, 120, 126, 128, 129]
AlO_4	15814	15841	28	[39, 111, 120, 128, 129]
AlO_3	15816	15820	5	[37, 67, 72, 113]
AlO_4	15821	15827	7	[37, 67, 72, 101, 113]
AlO_3	15828	15843	16	[37, 67, 101, 113]
AlO_5	15842	16049	208	[39, 111, 120, 126, 128, 129]
AlO_4	15844	16252	409	[37, 67, 72, 101, 113]
AlO_3	15974	15982	9	[38, 108, 143, 145]
AlO_4	15983	16019	37	[38, 103, 108, 143, 145]
AlO_3	16020	16039	20	[38, 108, 143, 145]
AlO_4	16040	16364	325	[38, 103, 108, 143, 145]
AlO_4	16050	16089	40	[39, 111, 120, 128, 129]
AlO_5	16090	16192	103	[39, 111, 120, 126, 128, 129]
AlO_4	16193	16223	31	[39, 111, 120, 128, 129]
AlO_5	16224	16272	49	[39, 111, 120, 126, 128, 129]
AlO_3	16253	16265	13	[37, 67, 72, 113]
AlO_4	16266	16384	119	[37, 67, 72, 101, 113]
AlO_4	16273	16293	21	[39, 111, 120, 128, 129]
AlO_5	16294	16349	56	[39, 111, 120, 126, 128, 129]
AlO_4	16350	16411	62	[39, 111, 120, 128, 129]
AlO_5	16365	16366	2	[38, 103, 108, 121, 143, 145]
AlO_4	16367	16391	25	[38, 103, 121, 143, 145]
AlO_5	16385	16400	16	[37, 67, 72, 76, 101, 113]
AlO_5	16392	16397	6	[38, 103, 108, 121, 143, 145]
AlO_4	16398	16399	2	[38, 103, 108, 143, 145]
AlO_3	16400	16433	34	[38, 108, 143, 145]
AlO_4	16401	16421	21	[37, 72, 76, 101, 113]
AlO_5	16412	16463	52	[39, 111, 120, 126, 128, 129]
AlO_3	16422	16444	23	[37, 76, 101, 113]
AlO_4	16434	16454	21	[38, 108, 121, 143, 145]
AlO_4	16445	16559	115	[37, 72, 76, 101, 113]
AlO_5	16455	16491	37	[38, 103, 108, 121, 143, 145]
AlO_4	16464	16584	121	[39, 111, 120, 126, 128]
AlO_4	16492	16550	59	[38, 103, 108, 143, 145]
AlO_3	16551	16600	50	[38, 108, 143, 145]
AlO_5	16560	16591	32	[37, 67, 72, 76, 101, 113]
AlO_5	16585	16628	44	[39, 111, 120, 126, 128, 129]
AlO_4	16592	16604	13	[37, 67, 72, 76, 113]
AlO_4	16601	16694	94	[38, 103, 108, 143, 145]
AlO_5	16605	16634	30	[37, 67, 72, 76, 101, 113]
AlO_4	16629	16670	42	[39, 111, 120, 128, 129]
AlO_4	16635	16651	17	[37, 72, 76, 101, 113]
AlO_5	16652	16655	4	[37, 67, 72, 76, 101, 113]
AlO_4	16656	16671	16	[37, 67, 76, 101, 113]
AlO_5	16671	16782	112	[39, 111, 120, 126, 128, 129]
AlO_5	16672	16732	61	[37, 67, 72, 76, 101, 113]
AlO_3	16695	16723	29	[38, 108, 143, 145]
AlO_4	16724	17229	506	[38, 103, 108, 143, 145]
AlO_4	16733	16878	146	[37, 67, 72, 101, 113]
AlO_4	16783	16804	22	[39, 111, 120, 128, 129]
AlO_5	16805	16837	33	[39, 111, 120, 126, 128, 129]
AlO_4	16838	16853	16	[39, 111, 126, 128, 129]
AlO_3	16854	16875	22	[39, 111, 126, 129]
AlO_4	16876	16879	4	[39, 111, 126, 128, 129]
AlO_3	16879	16893	15	[37, 72, 101, 113]
AlO_5	16880	16908	29	[39, 111, 120, 126, 128, 129]
AlO_4	16894	16895	2	[37, 67, 72, 101, 113]
AlO_5	16896	16930	35	[37, 67, 72, 76, 101, 113]
AlO_4	16909	16960	52	[39, 111, 126, 128, 129]
AlO_4	16931	17050	120	[37, 72, 76, 101, 113]
AlO_5	16961	17001	41	[39, 111, 120, 126, 128, 129]
AlO_4	17002	17028	27	[39, 111, 120, 126, 129]
AlO_5	17029	17074	46	[39, 106, 111, 120, 126, 129]
AlO_3	17051	17059	9	[37, 76, 101, 113]
AlO_4	17060	17080	21	[37, 67, 76, 101, 113]
AlO_4	17075	17464	390	[39, 106, 111, 120, 126]
AlO_3	17081	17103	23	[37, 67, 101, 113]
AlO_4	17104	17110	7	[37, 67, 72, 101, 113]
AlO_3	17111	17130	20	[37, 67, 101, 113]
AlO_4	17131	17154	24	[37, 67, 72, 101, 113]
AlO_3	17155	17165	11	[37, 67, 101, 113]
AlO_4	17166	17215	50	[37, 67, 72, 101, 113]
AlO_5	17216	17226	11	[37, 67, 70, 72, 101, 113]
AlO_4	17227	17294	68	[37, 67, 70, 101, 113]
AlO_3	17230	17240	11	[38, 108, 143, 145]
AlO_4	17241	17736	496	[38, 103, 108, 143, 145]
AlO_5	17295	17302	8	[37, 67, 70, 72, 101, 113]
AlO_6	17303	17314	12	[37, 67, 70, 72, 101, 113, 129]
AlO_5	17315	17362	48	[37, 67, 70, 101, 113, 129]
AlO_4	17363	17400	38	[37, 67, 70, 101, 113]
AlO_5	17401	17442	42	[37, 67, 70, 101, 113, 129]
AlO_4	17443	17473	31	[37, 67, 70, 113, 129]
AlO_3	17465	17470	6	[39, 106, 111, 120]
AlO_4	17471	19424	1954	[39, 106, 111, 120, 126]
AlO_5	17474	17549	76	[37, 67, 70, 101, 113, 129]
AlO_4	17550	17651	102	[37, 67, 70, 113, 129]
AlO_3	17652	17667	16	[37, 67, 113, 129]
AlO_4	17668	17707	40	[37, 67, 70, 113, 129]
AlO_5	17708	17760	53	[37, 67, 70, 101, 113, 129]
AlO_3	17737	17744	8	[38, 108, 143, 145]
AlO_4	17745	17838	94	[38, 103, 108, 143, 145]
AlO_4	17761	17765	5	[37, 67, 70, 113, 129]
AlO_5	17766	17874	109	[37, 67, 70, 101, 113, 129]
AlO_3	17839	17857	19	[38, 108, 143, 145]
AlO_4	17858	17897	40	[38, 103, 108, 143, 145]
AlO_4	17875	17980	106	[37, 67, 70, 113, 129]
AlO_3	17898	17904	7	[38, 108, 143, 145]
AlO_4	17905	18033	129	[38, 103, 108, 143, 145]
AlO_3	17981	17992	12	[37, 67, 70, 129]
AlO_4	17993	18029	37	[37, 67, 70, 113, 129]
AlO_3	18030	18033	4	[37, 67, 70, 129]
AlO_4	18034	18043	10	[37, 67, 70, 113, 129]
AlO_3	18034	18050	17	[38, 108, 143, 145]
AlO_5	18044	18052	9	[37, 67, 70, 101, 113, 129]
AlO_4	18051	18149	99	[38, 103, 108, 143, 145]
AlO_4	18053	18093	41	[37, 67, 101, 113, 129]
AlO_5	18094	18144	51	[37, 67, 70, 101, 113, 129]
AlO_4	18145	18226	82	[37, 67, 70, 113, 129]
AlO_3	18150	18174	25	[38, 108, 143, 145]
AlO_4	18175	19066	892	[38, 103, 108, 143, 145]
AlO_5	18227	18298	72	[37, 67, 70, 101, 113, 129]
AlO_4	18299	18676	378	[37, 67, 70, 113, 129]
AlO_5	18677	18736	60	[37, 67, 70, 101, 113, 129]
AlO_4	18737	19353	617	[37, 67, 70, 113, 129]
AlO_3	19067	19075	9	[38, 108, 143, 145]
AlO_4	19076	20905	1830	[38, 103, 108, 143, 145]
AlO_3	19354	19357	4	[37, 67, 70, 129]
AlO_4	19358	19579	222	[37, 67, 70, 113, 129]
AlO_3	19425	19430	6	[39, 106, 111, 120]
AlO_4	19431	19431	1	[39, 106, 111, 120, 144]
AlO_5	19432	19446	15	[39, 106, 111, 120, 126, 144]
AlO_4	19447	20004	558	[39, 106, 111, 120, 126]
AlO_3	19580	19584	5	[37, 67, 70, 129]
AlO_4	19585	20643	1059	[37, 67, 70, 113, 129]
AlO_3	20005	20012	8	[39, 106, 111, 126]
AlO_4	20013	20018	6	[39, 106, 111, 126, 144]
AlO_5	20019	20025	7	[39, 106, 111, 120, 126, 144]
AlO_4	20026	20098	73	[39, 106, 111, 126, 144]
AlO_3	20099	20140	42	[39, 106, 111, 144]
AlO_4	20141	20927	787	[39, 106, 111, 126, 144]
AlO_3	20644	20662	19	[37, 67, 70, 129]
AlO_4	20663	21056	394	[37, 67, 70, 113, 129]
AlO_3	20906	20911	6	[38, 108, 143, 145]
AlO_4	20912	21246	335	[38, 103, 108, 143, 145]
AlO_3	20928	20955	28	[39, 106, 111, 144]
AlO_4	20956	21363	408	[39, 106, 111, 126, 144]
AlO_3	21057	21077	21	[37, 67, 70, 129]
AlO_4	21078	21303	226	[37, 67, 70, 113, 129]
AlO_3	21247	21254	8	[38, 108, 143, 145]
AlO_4	21255	21495	241	[38, 103, 108, 143, 145]
AlO_3	21304	21309	6	[37, 67, 70, 129]
AlO_4	21310	21573	264	[37, 67, 70, 113, 129]
AlO_3	21364	21367	4	[39, 106, 111, 144]
AlO_4	21368	21651	284	[39, 106, 111, 126, 144]
AlO_3	21496	21498	3	[38, 108, 143, 145]
AlO_2	21499	21512	14	[38, 143, 145]
AlO_3	21513	21513	1	[38, 103, 143, 145]
AlO_4	21514	21700	187	[38, 103, 108, 143, 145]
AlO_3	21574	21598	25	[37, 67, 70, 129]
AlO_4	21599	21615	17	[37, 67, 70, 113, 129]
AlO_5	21616	21639	24	[37, 67, 70, 113, 122, 129]
AlO_4	21640	21640	1	[37, 67, 70, 113, 129]
AlO_3	21641	21644	4	[37, 67, 70, 129]
AlO_4	21645	21664	20	[37, 67, 70, 113, 129]
AlO_5	21652	21670	19	[39, 101, 106, 111, 126, 144]
AlO_3	21665	21669	5	[37, 67, 70, 129]
AlO_4	21670	21841	172	[37, 67, 70, 113, 129]
AlO_4	21671	22174	504	[39, 106, 111, 126, 144]
AlO_3	21701	21714	14	[38, 108, 143, 145]
AlO_4	21715	21899	185	[38, 103, 108, 143, 145]
AlO_3	21842	21856	15	[37, 67, 70, 129]
AlO_4	21857	21905	49	[37, 67, 70, 113, 129]
AlO_5	21900	21916	17	[38, 103, 108, 127, 143, 145]
AlO_3	21906	21965	60	[37, 67, 70, 113]
AlO_4	21917	21992	76	[38, 103, 127, 143, 145]
AlO_4	21966	21988	23	[37, 67, 70, 113, 129]
AlO_3	21989	22003	15	[37, 67, 70, 129]
AlO_5	21993	22082	90	[38, 103, 108, 127, 143, 145]
AlO_4	22004	22038	35	[37, 67, 70, 113, 129]
AlO_3	22039	22046	8	[37, 67, 70, 129]
AlO_4	22047	22089	43	[37, 67, 70, 113, 129]
AlO_4	22083	22111	29	[38, 103, 127, 143, 145]
AlO_3	22090	22100	11	[37, 67, 70, 129]
AlO_4	22101	22231	131	[37, 67, 70, 113, 129]
AlO_5	22112	22170	59	[38, 103, 108, 127, 143, 145]
AlO_6	22171	22187	17	[38, 103, 108, 113, 127, 143, 145]
AlO_5	22175	22237	63	[39, 70, 106, 111, 126, 144]
AlO_5	22188	22209	22	[38, 103, 108, 127, 143, 145]
AlO_4	22210	22220	11	[38, 103, 108, 143, 145]
AlO_3	22221	22237	17	[38, 103, 143, 145]
AlO_3	22232	22239	8	[37, 67, 70, 129]
AlO_4	22238	22274	37	[38, 103, 108, 143, 145]
AlO_4	22238	23557	1320	[39, 106, 111, 126, 144]
AlO_4	22240	22271	32	[37, 67, 70, 113, 129]
AlO_3	22272	22299	28	[37, 67, 70, 129]
AlO_5	22275	22331	57	[38, 103, 108, 127, 143, 145]
AlO_4	22300	22321	22	[37, 67, 70, 113, 129]
AlO_3	22322	22335	14	[37, 67, 70, 129]
AlO_6	22332	22337	6	[38, 103, 108, 127, 140, 143, 145]
AlO_4	22336	22355	20	[37, 67, 70, 113, 129]
AlO_5	22338	22353	16	[38, 103, 108, 140, 143, 145]
AlO_6	22354	22370	17	[38, 103, 108, 127, 140, 143, 145]
AlO_3	22356	22375	20	[37, 67, 70, 113]
AlO_5	22371	22382	12	[38, 108, 127, 140, 143, 145]
AlO_4	22376	22510	135	[37, 67, 70, 113, 129]
AlO_6	22383	22432	50	[38, 103, 108, 127, 140, 143, 145]
AlO_5	22433	22453	21	[38, 103, 108, 140, 143, 145]
AlO_4	22454	22464	11	[38, 103, 108, 143, 145]
AlO_5	22465	22958	494	[38, 103, 108, 140, 143, 145]
AlO_3	22511	22537	27	[37, 67, 70, 129]
AlO_4	22538	22563	26	[37, 67, 70, 113, 129]
AlO_3	22564	22571	8	[37, 67, 70, 129]
AlO_4	22572	22810	239	[37, 67, 70, 113, 129]
AlO_3	22811	22828	18	[37, 67, 70, 129]
AlO_4	22829	22901	73	[37, 67, 70, 113, 129]
AlO_3	22902	22924	23	[37, 67, 70, 129]
AlO_4	22925	23350	426	[37, 67, 70, 113, 129]
AlO_4	22959	22975	17	[38, 108, 140, 143, 145]
AlO_5	22976	23104	129	[38, 103, 108, 140, 143, 145]
AlO_4	23105	23123	19	[38, 103, 108, 140, 145]
AlO_5	23124	23184	61	[38, 103, 108, 140, 143, 145]
AlO_4	23185	23195	11	[38, 103, 108, 140, 145]
AlO_5	23196	23324	129	[38, 103, 108, 140, 143, 145]
AlO_4	23325	23350	26	[38, 103, 108, 140, 145]
AlO_3	23351	23364	14	[37, 67, 70, 129]
AlO_3	23351	23363	13	[38, 103, 108, 145]
AlO_4	23364	23400	37	[38, 103, 108, 140, 145]
AlO_4	23365	23830	466	[37, 67, 70, 113, 129]
AlO_3	23401	23429	29	[38, 103, 108, 145]
AlO_4	23430	23716	287	[38, 103, 108, 140, 145]
AlO_5	23558	23605	48	[39, 106, 111, 126, 144, 147]
AlO_4	23606	23611	6	[39, 106, 111, 144, 147]
AlO_5	23612	23617	6	[39, 106, 111, 126, 144, 147]
AlO_4	23618	23662	45	[39, 106, 111, 126, 144]
AlO_3	23663	23668	6	[39, 106, 111, 144]
AlO_4	23669	23901	233	[39, 106, 111, 126, 144]
AlO_3	23717	23756	40	[38, 103, 140, 145]
AlO_4	23757	23848	92	[38, 103, 108, 140, 145]
AlO_3	23831	23833	3	[37, 67, 70, 129]
AlO_4	23834	24398	565	[37, 67, 70, 113, 129]
AlO_3	23849	23892	44	[38, 103, 140, 145]
AlO_4	23893	23941	49	[38, 103, 108, 140, 145]
AlO_5	23902	23934	33	[39, 106, 111, 126, 143, 144]
AlO_4	23935	24241	307	[39, 106, 111, 126, 144]
AlO_3	23942	23979	38	[38, 103, 140, 145]
AlO_4	23980	24109	130	[38, 103, 108, 140, 145]
AlO_3	24110	24119	10	[38, 103, 108, 145]
AlO_2	24120	24123	4	[38, 103, 145]
AlO_3	24124	24125	2	[38, 103, 140, 145]
AlO_4	24126	24234	109	[38, 103, 108, 140, 145]
AlO_3	24235	24248	14	[38, 103, 108, 145]
AlO_5	24242	24295	54	[39, 106, 111, 126, 143, 144]
AlO_4	24249	24307	59	[38, 103, 108, 109, 145]
AlO_4	24296	24374	79	[39, 106, 111, 126, 144]
AlO_5	24308	24322	15	[38, 103, 108, 109, 120, 145]
AlO_4	24323	24911	589	[38, 103, 108, 109, 145]
AlO_5	24375	24437	63	[39, 106, 111, 126, 143, 144]
AlO_3	24399	24428	30	[37, 67, 70, 129]
AlO_4	24429	24460	32	[37, 67, 70, 113, 129]
AlO_4	24438	24449	12	[39, 106, 111, 126, 143]
AlO_3	24450	24481	32	[39, 111, 126, 143]
AlO_3	24461	24482	22	[37, 67, 70, 129]
AlO_4	24482	24966	485	[39, 106, 111, 126, 143]
AlO_4	24483	24509	27	[37, 67, 70, 113, 129]
AlO_3	24510	24519	10	[37, 67, 70, 129]
AlO_4	24520	24583	64	[37, 67, 70, 113, 129]
AlO_3	24584	24597	14	[37, 67, 70, 113]
AlO_4	24598	26048	1451	[37, 67, 70, 113, 129]
AlO_5	24912	25047	136	[38, 103, 108, 109, 120, 145]
AlO_5	24967	24997	31	[39, 106, 111, 116, 126, 143]
AlO_4	24998	25290	293	[39, 106, 111, 126, 143]
AlO_4	25048	25083	36	[38, 108, 109, 120, 145]
AlO_5	25084	25153	70	[38, 103, 108, 109, 120, 145]
AlO_4	25154	25187	34	[38, 108, 109, 120, 145]
AlO_5	25188	25273	86	[38, 103, 108, 109, 120, 145]
AlO_4	25274	25365	92	[38, 103, 108, 109, 145]
AlO_5	25291	25443	153	[39, 106, 111, 116, 126, 143]
AlO_5	25366	25486	121	[38, 103, 108, 109, 120, 145]
AlO_4	25444	26164	721	[39, 106, 111, 126, 143]
AlO_4	25487	25507	21	[38, 108, 109, 120, 145]
AlO_3	25508	25512	5	[38, 108, 109, 145]
AlO_4	25513	25928	416	[38, 103, 108, 109, 145]
AlO_3	25929	25969	41	[38, 108, 109, 145]
AlO_4	25970	26520	551	[38, 103, 108, 109, 145]
AlO_3	26049	26063	15	[37, 67, 70, 113]
AlO_4	26064	26101	38	[37, 67, 70, 113, 129]
AlO_3	26102	26106	5	[37, 67, 70, 113]
AlO_4	26107	26146	40	[37, 67, 70, 113, 129]
AlO_3	26147	26172	26	[37, 67, 70, 113]
AlO_3	26165	26191	27	[39, 111, 126, 143]
AlO_4	26173	26209	37	[37, 67, 70, 113, 129]
AlO_4	26192	26258	67	[39, 106, 111, 126, 143]
AlO_3	26210	26231	22	[37, 67, 70, 113]
AlO_4	26232	26265	34	[37, 67, 70, 113, 129]
AlO_3	26259	26259	1	[39, 106, 111, 126]
AlO_4	26260	26360	101	[39, 106, 111, 126, 143]
AlO_3	26266	26282	17	[37, 67, 70, 113]
AlO_4	26283	26315	33	[37, 67, 70, 113, 129]
AlO_3	26316	26334	19	[37, 67, 70, 113]
AlO_4	26335	26364	30	[37, 67, 70, 113, 129]
AlO_3	26361	26371	11	[39, 106, 111, 126]
AlO_5	26365	26372	8	[37, 67, 70, 101, 113, 129]
AlO_4	26372	26441	70	[39, 106, 111, 126, 143]
AlO_4	26373	26395	23	[37, 70, 101, 113, 129]
AlO_3	26396	26420	25	[37, 70, 101, 113]
AlO_4	26421	26446	26	[37, 67, 70, 101, 113]
AlO_5	26442	26500	59	[39, 101, 106, 111, 126, 143]
AlO_3	26447	26482	36	[37, 70, 101, 113]
AlO_4	26483	26514	32	[37, 70, 101, 113, 129]
AlO_4	26501	26784	284	[39, 101, 106, 111, 143]
AlO_3	26515	26534	20	[37, 70, 101, 113]
AlO_3	26521	26554	34	[38, 108, 109, 145]
AlO_4	26535	26718	184	[37, 70, 101, 113, 129]
AlO_4	26555	26594	40	[38, 103, 108, 109, 145]
AlO_5	26595	26615	21	[38, 103, 108, 109, 120, 145]
AlO_4	26616	26648	33	[38, 103, 108, 109, 145]
AlO_3	26649	26654	6	[38, 108, 109, 145]
AlO_4	26655	26699	45	[38, 103, 108, 109, 145]
AlO_5	26700	26760	61	[38, 103, 108, 109, 145, 150]
AlO_5	26719	26771	53	[37, 70, 101, 111, 113, 129]
AlO_4	26761	26776	16	[38, 108, 109, 145, 150]
AlO_4	26772	26891	120	[37, 70, 101, 113, 129]
AlO_5	26777	26810	34	[38, 103, 108, 109, 145, 150]
AlO_5	26785	26809	25	[39, 101, 106, 111, 126, 143]
AlO_4	26810	26958	149	[39, 106, 111, 126, 143]
AlO_4	26811	26833	23	[38, 108, 109, 145, 150]
AlO_5	26834	26861	28	[38, 103, 108, 109, 145, 150]
AlO_4	26862	27440	579	[38, 103, 108, 145, 150]
AlO_3	26892	26913	22	[37, 70, 113, 129]
AlO_4	26914	26963	50	[37, 70, 101, 113, 129]
AlO_3	26959	26986	28	[39, 106, 111, 143]
AlO_5	26964	27005	42	[37, 70, 101, 113, 124, 129]
AlO_4	26987	27115	129	[39, 106, 111, 126, 143]
AlO_4	27006	27359	354	[37, 70, 113, 124, 129]
AlO_5	27116	27147	32	[39, 70, 106, 111, 126, 143]
AlO_4	27148	27192	45	[39, 70, 106, 111, 126]
AlO_5	27193	27249	57	[39, 70, 106, 111, 126, 143]
AlO_4	27250	27263	14	[39, 106, 111, 126, 143]
AlO_3	27264	27285	22	[39, 106, 111, 143]
AlO_4	27286	27511	226	[39, 106, 111, 126, 143]
AlO_5	27360	27576	217	[37, 69, 70, 113, 124, 129]
AlO_3	27441	27464	24	[38, 108, 145, 150]
AlO_4	27465	27493	29	[38, 103, 108, 145, 150]
AlO_5	27494	27497	4	[38, 103, 108, 120, 145, 150]
AlO_4	27498	27534	37	[38, 108, 120, 145, 150]
AlO_5	27512	27601	90	[39, 70, 106, 111, 126, 143]
AlO_5	27535	27541	7	[38, 103, 108, 120, 145, 150]
AlO_4	27542	27560	19	[38, 103, 108, 120, 145]
AlO_3	27561	27583	23	[38, 108, 120, 145]
AlO_4	27577	27592	16	[37, 69, 70, 113, 129]
AlO_4	27584	27614	31	[38, 103, 108, 120, 145]
AlO_5	27593	27670	78	[37, 69, 70, 113, 124, 129]
AlO_4	27602	27624	23	[39, 70, 106, 111, 143]
AlO_3	27615	27633	19	[38, 108, 120, 145]
AlO_5	27625	27654	30	[39, 70, 106, 111, 126, 143]
AlO_4	27634	27667	34	[38, 103, 108, 120, 145]
AlO_4	27655	27680	26	[39, 106, 111, 126, 143]
AlO_3	27668	27683	16	[38, 108, 120, 145]
AlO_4	27671	28062	392	[37, 69, 70, 113, 129]
AlO_3	27681	27718	38	[39, 106, 111, 126]
AlO_4	27684	27722	39	[38, 103, 108, 120, 145]
AlO_4	27719	27742	24	[39, 106, 111, 126, 144]
AlO_3	27723	27739	17	[38, 108, 120, 145]
AlO_4	27740	27821	82	[38, 103, 108, 120, 145]
AlO_3	27743	27743	1	[39, 106, 111, 144]
AlO_4	27744	27753	10	[39, 106, 111, 143, 144]
AlO_3	27754	27767	14	[39, 106, 111, 143]
AlO_5	27768	27777	10	[39, 106, 111, 126, 143, 144]
AlO_4	27778	27787	10	[39, 106, 111, 126, 143]
AlO_3	27788	27802	15	[39, 106, 111, 143]
AlO_4	27803	27822	20	[39, 106, 111, 126, 143]
AlO_3	27822	27834	13	[38, 108, 120, 145]
AlO_3	27823	27841	19	[39, 106, 111, 126]
AlO_4	27835	28011	177	[38, 103, 108, 120, 145]
AlO_4	27842	27931	90	[39, 106, 111, 126, 143]
AlO_3	27932	27970	39	[39, 106, 126, 143]
AlO_4	27971	28127	157	[39, 106, 111, 126, 143]
AlO_3	28012	28033	22	[38, 108, 120, 145]
AlO_4	28034	29218	1185	[38, 103, 108, 120, 145]
AlO_5	28063	28255	193	[37, 69, 70, 113, 124, 129]
AlO_5	28128	28151	24	[39, 82, 106, 111, 126, 143]
AlO_4	28152	28156	5	[39, 82, 106, 111, 126]
AlO_5	28157	28239	83	[39, 82, 106, 111, 126, 143]
AlO_4	28240	28263	24	[39, 82, 106, 111, 126]
AlO_4	28256	28266	11	[37, 69, 70, 113, 129]
AlO_5	28264	28287	24	[39, 82, 106, 111, 126, 143]
AlO_5	28267	28319	53	[37, 69, 70, 113, 124, 129]
AlO_4	28288	28310	23	[39, 82, 106, 111, 126]
AlO_5	28311	28340	30	[39, 82, 106, 111, 126, 143]
AlO_4	28320	28603	284	[37, 69, 70, 113, 129]
AlO_4	28341	28358	18	[39, 82, 106, 111, 126]
AlO_3	28359	28362	4	[39, 106, 111, 126]
AlO_4	28363	28387	25	[39, 106, 111, 126, 143]
AlO_3	28388	28405	18	[39, 106, 111, 126]
AlO_4	28406	28497	92	[39, 106, 111, 126, 143]
AlO_3	28498	28498	1	[39, 106, 111, 126]
AlO_4	28499	28506	8	[39, 106, 111, 126, 144]
AlO_3	28507	28519	13	[39, 106, 126, 144]
AlO_4	28520	28521	2	[39, 106, 126, 143, 144]
AlO_5	28522	28550	29	[39, 106, 111, 126, 143, 144]
AlO_4	28551	28552	2	[39, 106, 111, 126, 144]
AlO_3	28553	28567	15	[39, 106, 126, 144]
AlO_4	28568	28572	5	[39, 106, 126, 143, 144]
AlO_3	28573	28596	24	[39, 106, 126, 143]
AlO_4	28597	28853	257	[39, 106, 111, 126, 143]
AlO_5	28604	28674	71	[37, 69, 70, 113, 124, 129]
AlO_4	28675	28775	101	[37, 69, 113, 124, 129]
AlO_5	28776	28798	23	[37, 69, 70, 113, 124, 129]
AlO_4	28799	28891	93	[37, 69, 113, 124, 129]
AlO_3	28854	28863	10	[39, 106, 111, 143]
AlO_4	28864	28904	41	[39, 106, 111, 126, 143]
AlO_3	28892	28893	2	[37, 69, 124, 129]
AlO_4	28894	29120	227	[37, 69, 113, 124, 129]
AlO_5	28905	28923	19	[39, 91, 106, 111, 126, 143]
AlO_4	28924	28994	71	[39, 106, 111, 126, 143]
AlO_5	28995	28999	5	[39, 101, 106, 111, 126, 143]
AlO_4	29000	29015	16	[39, 101, 106, 126, 143]
AlO_5	29016	29039	24	[39, 101, 106, 111, 126, 143]
AlO_4	29040	29055	16	[39, 101, 106, 111, 143]
AlO_3	29056	29075	20	[39, 106, 111, 143]
AlO_4	29076	29257	182	[39, 101, 106, 111, 143]
AlO_3	29121	29146	26	[37, 113, 124, 129]
AlO_4	29147	30049	903	[37, 69, 113, 124, 129]
AlO_3	29219	29232	14	[38, 108, 120, 145]
AlO_4	29233	29581	349	[38, 103, 108, 120, 145]
AlO_5	29258	29276	19	[39, 101, 106, 111, 126, 143]
AlO_4	29277	29277	1	[39, 101, 106, 126, 143]
AlO_3	29278	29291	14	[39, 101, 106, 126]
AlO_4	29292	29363	72	[39, 101, 106, 126, 143]
AlO_5	29364	29443	80	[39, 70, 101, 106, 126, 143]
AlO_4	29444	29445	2	[39, 70, 101, 106, 126]
AlO_3	29446	29460	15	[39, 70, 101, 106]
AlO_4	29461	29551	91	[39, 70, 101, 106, 143]
AlO_5	29552	29577	26	[39, 70, 101, 106, 143, 144]
AlO_4	29578	29589	12	[39, 101, 106, 143, 144]
AlO_5	29582	29597	16	[38, 103, 108, 120, 127, 145]
AlO_5	29590	29594	5	[39, 70, 101, 106, 143, 144]
AlO_4	29595	29613	19	[39, 70, 101, 106, 144]
AlO_4	29598	29608	11	[38, 108, 120, 127, 145]
AlO_3	29609	29619	11	[38, 108, 120, 145]
AlO_5	29614	29639	26	[39, 70, 101, 106, 143, 144]
AlO_4	29620	29646	27	[38, 103, 108, 120, 145]
AlO_4	29640	29667	28	[39, 70, 101, 106, 143]
AlO_3	29647	29656	10	[38, 108, 120, 145]
AlO_4	29657	29740	84	[38, 103, 108, 120, 145]
AlO_5	29668	29705	38	[39, 70, 101, 106, 143, 144]
AlO_4	29706	29709	4	[39, 70, 101, 106, 144]
AlO_5	29710	29728	19	[39, 70, 101, 106, 126, 144]
AlO_6	29729	29753	25	[39, 70, 101, 106, 126, 143, 144]
AlO_3	29741	29741	1	[38, 108, 120, 145]
AlO_4	29742	30182	441	[38, 103, 108, 120, 145]
AlO_5	29754	29802	49	[39, 101, 106, 126, 143, 144]
AlO_6	29803	29814	12	[39, 70, 101, 106, 126, 143, 144]
AlO_5	29815	29838	24	[39, 70, 101, 106, 126, 144]
AlO_4	29839	29848	10	[39, 70, 101, 106, 144]
AlO_5	29849	29893	45	[39, 70, 101, 106, 143, 144]
AlO_4	29894	29919	26	[39, 70, 101, 106, 144]
AlO_5	29920	29923	4	[39, 70, 101, 106, 143, 144]
AlO_4	29924	29949	26	[39, 101, 106, 143, 144]
AlO_3	29950	29962	13	[39, 101, 106, 144]
AlO_4	29963	29980	18	[39, 101, 106, 126, 144]
AlO_5	29981	30014	34	[39, 101, 106, 126, 143, 144]
AlO_4	30015	30030	16	[39, 101, 106, 126, 144]
AlO_5	30031	30105	75	[39, 101, 106, 126, 143, 144]
AlO_5	30050	30140	91	[37, 69, 70, 113, 124, 129]
AlO_4	30106	30219	114	[39, 101, 106, 126, 144]
AlO_6	30141	30171	31	[37, 69, 70, 84, 113, 124, 129]
AlO_5	30172	30192	21	[37, 69, 70, 84, 124, 129]
AlO_5	30183	30188	6	[38, 103, 108, 120, 127, 145]
AlO_4	30189	30202	14	[38, 108, 120, 127, 145]
AlO_6	30193	30232	40	[37, 69, 70, 84, 113, 124, 129]
AlO_5	30203	30207	5	[38, 103, 108, 120, 127, 145]
AlO_4	30208	30263	56	[38, 103, 108, 120, 145]
AlO_5	30220	30807	588	[39, 101, 106, 126, 144, 151]
AlO_5	30233	30258	26	[37, 69, 70, 113, 124, 129]
AlO_4	30259	30402	144	[37, 69, 113, 124, 129]
AlO_5	30264	30290	27	[38, 86, 103, 108, 120, 145]
AlO_4	30291	30760	470	[38, 103, 108, 120, 145]
AlO_3	30403	30416	14	[37, 69, 124, 129]
AlO_4	30417	30905	489	[37, 69, 113, 124, 129]
AlO_3	30761	30787	27	[38, 103, 108, 145]
AlO_4	30788	30826	39	[38, 71, 103, 108, 145]
AlO_4	30808	31122	315	[39, 106, 126, 144, 151]
AlO_3	30827	30872	46	[38, 103, 108, 145]
AlO_4	30873	30912	40	[38, 71, 103, 108, 145]
AlO_5	30906	30908	3	[37, 69, 70, 113, 124, 129]
AlO_4	30909	32543	1635	[37, 69, 113, 124, 129]
AlO_3	30913	30937	25	[38, 103, 108, 145]
AlO_4	30938	30981	44	[38, 71, 103, 108, 145]
AlO_3	30982	31006	25	[38, 103, 108, 145]
AlO_4	31007	31029	23	[38, 71, 103, 108, 145]
AlO_5	31030	31038	9	[38, 71, 103, 108, 128, 145]
AlO_4	31039	31060	22	[38, 71, 103, 108, 145]
AlO_3	31061	31103	43	[38, 103, 108, 145]
AlO_4	31104	31131	28	[38, 71, 103, 108, 145]
AlO_5	31123	31163	41	[39, 106, 126, 143, 144, 151]
AlO_5	31132	31149	18	[38, 71, 103, 108, 128, 145]
AlO_4	31150	31159	10	[38, 103, 108, 128, 145]
AlO_5	31160	31206	47	[38, 71, 103, 108, 128, 145]
AlO_4	31164	31260	97	[39, 106, 126, 144, 151]
AlO_4	31207	31346	140	[38, 103, 108, 128, 145]
AlO_5	31261	31284	24	[39, 106, 126, 143, 144, 151]
AlO_4	31285	31301	17	[39, 106, 126, 144, 151]
AlO_5	31302	31345	44	[39, 101, 106, 126, 144, 151]
AlO_6	31346	31409	64	[39, 101, 106, 110, 126, 144, 151]
AlO_3	31347	31355	9	[38, 103, 108, 145]
AlO_4	31356	31386	31	[38, 103, 108, 109, 145]
AlO_5	31387	31419	33	[38, 103, 108, 109, 128, 145]
AlO_5	31410	31461	52	[39, 101, 106, 110, 126, 144]
AlO_4	31420	32353	934	[38, 103, 108, 109, 145]
AlO_4	31462	31465	4	[39, 101, 106, 110, 144]
AlO_5	31466	31530	65	[39, 101, 106, 110, 143, 144]
AlO_6	31531	31548	18	[39, 101, 106, 110, 126, 143, 144]
AlO_5	31549	31550	2	[39, 101, 106, 110, 143, 144]
AlO_4	31551	31584	34	[39, 101, 106, 110, 144]
AlO_5	31585	31611	27	[39, 101, 106, 110, 143, 144]
AlO_4	31612	31632	21	[39, 101, 106, 110, 144]
AlO_5	31633	31645	13	[39, 101, 106, 110, 143, 144]
AlO_4	31646	31709	64	[39, 101, 106, 110, 144]
AlO_5	31710	31751	42	[39, 101, 106, 110, 143, 144]
AlO_4	31752	31775	24	[39, 101, 106, 110, 144]
AlO_5	31776	31794	19	[39, 101, 106, 110, 126, 144]
AlO_6	31795	31840	46	[39, 101, 106, 110, 126, 143, 144]
AlO_5	31841	31889	49	[39, 101, 106, 110, 126, 143]
AlO_4	31890	31893	4	[39, 101, 110, 126, 143]
AlO_5	31894	31911	18	[39, 101, 110, 126, 143, 144]
AlO_6	31912	31949	38	[39, 101, 106, 110, 126, 143, 144]
AlO_5	31950	31956	7	[39, 106, 110, 126, 143, 144]
AlO_4	31957	31978	22	[39, 106, 126, 143, 144]
AlO_5	31979	31996	18	[39, 106, 110, 126, 143, 144]
AlO_6	31997	32052	56	[39, 101, 106, 110, 126, 143, 144]
AlO_5	32053	32152	100	[39, 106, 110, 126, 143, 144]
AlO_6	32153	32172	20	[39, 101, 106, 110, 126, 143, 144]
AlO_5	32173	32296	124	[39, 106, 110, 126, 143, 144]
AlO_6	32297	32301	5	[39, 101, 106, 110, 126, 143, 144]
AlO_5	32302	32313	12	[39, 106, 110, 126, 143, 144]
AlO_6	32314	32344	31	[39, 101, 106, 110, 126, 143, 144]
AlO_5	32345	32379	35	[39, 101, 110, 126, 143, 144]
AlO_3	32354	32382	29	[38, 108, 109, 145]
AlO_6	32380	32486	107	[39, 101, 106, 110, 126, 143, 144]
AlO_4	32383	32581	199	[38, 103, 108, 109, 145]
AlO_5	32487	32504	18	[39, 101, 110, 126, 143, 144]
AlO_6	32505	32537	33	[39, 101, 106, 110, 126, 143, 144]
AlO_5	32538	32583	46	[39, 101, 110, 126, 143, 144]
AlO_5	32544	32577	34	[37, 64, 69, 113, 124, 129]
AlO_4	32578	32589	12	[37, 69, 113, 124, 129]
AlO_5	32582	32583	2	[38, 71, 103, 108, 109, 145]
AlO_4	32584	32596	13	[38, 71, 108, 109, 145]
AlO_6	32584	32637	54	[39, 101, 106, 110, 126, 143, 144]
AlO_5	32590	32637	48	[37, 64, 69, 113, 124, 129]
AlO_5	32597	32621	25	[38, 71, 103, 108, 109, 145]
AlO_4	32622	32701	80	[38, 71, 103, 108, 109]
AlO_4	32638	32671	34	[37, 69, 113, 124, 129]
AlO_5	32638	32674	37	[39, 101, 106, 110, 126, 144]
AlO_5	32672	32683	12	[37, 64, 69, 113, 124, 129]
AlO_4	32675	32695	21	[39, 101, 110, 126, 144]
AlO_4	32684	32715	32	[37, 69, 113, 124, 129]
AlO_5	32696	32700	5	[39, 101, 110, 126, 143, 144]
AlO_6	32701	32742	42	[39, 101, 106, 110, 126, 143, 144]
AlO_3	32702	32711	10	[38, 103, 108, 109]
AlO_4	32712	32713	2	[38, 103, 108, 109, 145]
AlO_5	32714	32730	17	[38, 71, 103, 108, 109, 145]
AlO_5	32716	32816	101	[37, 64, 69, 113, 124, 129]
AlO_6	32731	32752	22	[38, 71, 72, 103, 108, 109, 145]
AlO_5	32743	32790	48	[39, 101, 106, 110, 126, 144]
AlO_5	32753	32754	2	[38, 72, 103, 108, 109, 145]
AlO_4	32755	32835	81	[38, 103, 108, 109, 145]
AlO_6	32791	32819	29	[39, 101, 106, 110, 126, 143, 144]
AlO_6	32817	32872	56	[37, 64, 69, 100, 113, 124, 129]
AlO_5	32820	32827	8	[39, 101, 106, 110, 126, 144]
AlO_4	32828	33060	233	[39, 106, 110, 126, 144]
AlO_5	32836	32877	42	[38, 71, 103, 108, 109, 145]
AlO_5	32873	32979	107	[37, 64, 69, 113, 124, 129]
AlO_4	32878	32881	4	[38, 103, 108, 109, 145]
AlO_3	32882	32892	11	[38, 103, 108, 109]
AlO_4	32893	32901	9	[38, 71, 103, 108, 109]
AlO_5	32902	32930	29	[38, 71, 103, 108, 109, 145]
AlO_4	32931	32979	49	[38, 71, 108, 109, 145]
AlO_4	32980	33060	81	[37, 64, 113, 124, 129]
AlO_5	32980	33020	41	[38, 71, 103, 108, 109, 145]
AlO_4	33021	33049	29	[38, 71, 108, 109, 145]
AlO_5	33050	33060	11	[38, 71, 103, 108, 109, 145]
