# Supplementary material for: Pressure‐Induced Coordination Changes in a Pyrolitic Silicate Melt From Ab Initio Molecular Dynamics Simulations
Source: J Geophys Res Solid Earth. 2019 Nov 29;124(11):11232–50. doi: 10.1029/2019JB018238 (PMC6988478; doi:10.1029/2019JB018238)
Supplement: Supplementary file 2 — Data Set S1 [file JGRB-124-11232-s002.zip › Data/2000K/AlO/pyr-100.a12.5.T2.nvt.outcar.umd.dat.r0.stat.dat]

Cluster	Time	Percent
AlO_4	75260	0.7587993910246715	5
AlO_3	8235	0.08302834155046732	4
AlO_5	14386	0.1450450177953883	6
AlO_2	94	0.0009477430608067915	3
AlO_6	1208	0.012179506568666001	7
