# Supplementary material for: Pressure‐Induced Coordination Changes in a Pyrolitic Silicate Melt From Ab Initio Molecular Dynamics Simulations
Source: J Geophys Res Solid Earth. 2019 Nov 29;124(11):11232–50. doi: 10.1029/2019JB018238 (PMC6988478; doi:10.1029/2019JB018238)
Supplement: Supplementary file 2 — Data Set S1 [file JGRB-124-11232-s002.zip › Data/2000K/AlO/pyr-100.a13.0.T2.nvt.outcar.umd.dat.r0.popul.dat]

Formula	Begin	End	Lifetime	[Composition]
AlO_4	0	11	12	[37, 76, 82, 113, 126]
AlO_3	0	10	11	[38, 103, 108, 143]
AlO_4	0	83	84	[39, 69, 79, 123, 128]
AlO_4	11	1996	1986	[38, 103, 108, 143, 145]
AlO_5	12	61	50	[37, 76, 82, 113, 122, 126]
AlO_4	62	229	168	[37, 76, 82, 122, 126]
AlO_5	84	243	160	[39, 69, 79, 123, 126, 128]
AlO_3	230	235	6	[37, 76, 82, 126]
AlO_4	236	267	32	[37, 76, 82, 122, 126]
AlO_4	244	290	47	[39, 69, 79, 123, 126]
AlO_5	268	301	34	[37, 76, 82, 113, 122, 126]
AlO_5	291	371	81	[39, 69, 79, 123, 126, 128]
AlO_4	302	346	45	[37, 76, 82, 113, 126]
AlO_5	347	395	49	[37, 76, 79, 82, 113, 126]
AlO_4	372	400	29	[39, 69, 79, 123, 126]
AlO_4	396	1180	785	[37, 76, 82, 113, 126]
AlO_5	401	419	19	[39, 69, 79, 123, 126, 128]
AlO_6	420	443	24	[39, 69, 79, 82, 123, 126, 128]
AlO_5	444	452	9	[39, 69, 79, 123, 126, 128]
AlO_4	453	999	547	[39, 69, 79, 123, 126]
AlO_5	1000	1113	114	[39, 69, 79, 123, 126, 128]
AlO_6	1114	1214	101	[39, 69, 79, 82, 123, 126, 128]
AlO_5	1181	1193	13	[37, 67, 76, 82, 113, 126]
AlO_4	1194	1342	149	[37, 67, 76, 113, 126]
AlO_5	1215	1230	16	[39, 69, 79, 123, 126, 128]
AlO_4	1231	1765	535	[39, 69, 79, 123, 128]
AlO_3	1343	1386	44	[37, 76, 113, 126]
AlO_4	1387	2091	705	[37, 67, 76, 113, 126]
AlO_5	1766	1787	22	[39, 69, 79, 82, 123, 128]
AlO_6	1788	1902	115	[39, 69, 79, 82, 123, 126, 128]
AlO_5	1903	1923	21	[39, 69, 79, 82, 123, 128]
AlO_4	1924	2110	187	[39, 69, 79, 123, 128]
AlO_5	1997	2188	192	[38, 87, 103, 108, 143, 145]
AlO_5	2092	2138	47	[37, 67, 76, 113, 122, 126]
AlO_5	2111	2134	24	[39, 69, 79, 82, 123, 128]
AlO_4	2135	2167	33	[39, 69, 79, 82, 128]
AlO_4	2139	4313	2175	[37, 67, 76, 113, 126]
AlO_5	2168	2185	18	[39, 69, 79, 82, 123, 128]
AlO_4	2186	2224	39	[39, 69, 79, 82, 128]
AlO_4	2189	2235	47	[38, 103, 108, 143, 145]
AlO_5	2225	2250	26	[39, 69, 79, 82, 126, 128]
AlO_5	2236	2353	118	[38, 87, 103, 108, 143, 145]
AlO_6	2251	2252	2	[39, 69, 79, 82, 123, 126, 128]
AlO_5	2253	2260	8	[39, 69, 79, 82, 126, 128]
AlO_4	2261	2276	16	[39, 69, 79, 82, 128]
AlO_5	2277	2383	107	[39, 69, 79, 82, 126, 128]
AlO_4	2354	2370	17	[38, 87, 103, 108, 145]
AlO_5	2371	2424	54	[38, 87, 103, 108, 143, 145]
AlO_4	2384	3111	728	[39, 79, 82, 126, 128]
AlO_4	2425	2460	36	[38, 87, 103, 108, 145]
AlO_3	2461	2488	28	[38, 87, 103, 108]
AlO_4	2489	2674	186	[38, 87, 103, 108, 143]
AlO_5	2675	2749	75	[38, 87, 103, 108, 143, 145]
AlO_4	2750	3223	474	[38, 87, 103, 108, 145]
AlO_5	3112	3130	19	[39, 69, 79, 82, 126, 128]
AlO_4	3131	3333	203	[39, 79, 82, 126, 128]
AlO_5	3224	3310	87	[38, 87, 103, 108, 119, 145]
AlO_4	3311	3745	435	[38, 87, 103, 108, 145]
AlO_5	3334	3392	59	[39, 69, 79, 82, 126, 128]
AlO_4	3393	3422	30	[39, 79, 82, 126, 128]
AlO_3	3423	3465	43	[39, 79, 126, 128]
AlO_4	3466	5013	1548	[39, 79, 88, 126, 128]
AlO_5	3746	3767	22	[38, 87, 103, 108, 119, 145]
AlO_4	3768	3897	130	[38, 87, 103, 108, 145]
AlO_5	3898	3956	59	[38, 87, 103, 108, 143, 145]
AlO_4	3957	5013	1057	[38, 103, 108, 143, 145]
AlO_3	4314	4323	10	[37, 67, 113, 126]
AlO_4	4324	6259	1936	[37, 67, 76, 113, 126]
AlO_5	5014	5156	143	[38, 103, 108, 124, 143, 145]
AlO_5	5014	5021	8	[39, 79, 88, 109, 126, 128]
AlO_4	5022	5030	9	[39, 79, 88, 126, 128]
AlO_3	5031	5174	144	[39, 79, 126, 128]
AlO_4	5157	5163	7	[38, 103, 108, 143, 145]
AlO_5	5164	5176	13	[38, 103, 108, 124, 143, 145]
AlO_4	5175	5417	243	[39, 69, 79, 126, 128]
AlO_4	5177	5532	356	[38, 108, 124, 143, 145]
AlO_3	5418	5448	31	[39, 69, 126, 128]
AlO_4	5449	6283	835	[39, 69, 79, 126, 128]
AlO_5	5533	5570	38	[38, 103, 108, 124, 143, 145]
AlO_4	5571	6185	615	[38, 108, 124, 143, 145]
AlO_5	6186	6229	44	[38, 103, 108, 124, 143, 145]
AlO_4	6230	8122	1893	[38, 103, 108, 143, 145]
AlO_5	6260	6290	31	[37, 67, 70, 76, 113, 126]
AlO_5	6284	6496	213	[39, 69, 79, 82, 126, 128]
AlO_4	6291	6737	447	[37, 67, 70, 113, 126]
AlO_4	6497	6597	101	[39, 79, 82, 126, 128]
AlO_3	6598	6632	35	[39, 79, 126, 128]
AlO_4	6633	6823	191	[39, 69, 79, 126, 128]
AlO_5	6738	6872	135	[37, 67, 70, 76, 113, 126]
AlO_5	6824	6831	8	[39, 69, 79, 82, 126, 128]
AlO_4	6832	6865	34	[39, 69, 79, 126, 128]
AlO_3	6866	6873	8	[39, 79, 126, 128]
AlO_4	6873	6945	73	[37, 67, 70, 113, 126]
AlO_4	6874	7195	322	[39, 69, 79, 126, 128]
AlO_5	6946	6996	51	[37, 67, 70, 76, 113, 126]
AlO_4	6997	7394	398	[37, 67, 70, 113, 126]
AlO_3	7196	7206	11	[39, 79, 126, 128]
AlO_4	7207	7350	144	[39, 69, 79, 126, 128]
AlO_5	7351	7359	9	[39, 69, 79, 120, 126, 128]
AlO_4	7360	7630	271	[39, 69, 79, 126, 128]
AlO_5	7395	7430	36	[37, 67, 70, 88, 113, 126]
AlO_4	7431	7854	424	[37, 70, 88, 113, 126]
AlO_3	7631	7679	49	[39, 79, 126, 128]
AlO_4	7680	7802	123	[39, 69, 79, 126, 128]
AlO_5	7803	8004	202	[39, 67, 69, 79, 126, 128]
AlO_5	7855	8016	162	[37, 70, 79, 88, 113, 126]
AlO_4	8005	10221	2217	[39, 69, 79, 126, 128]
AlO_4	8017	8335	319	[37, 70, 88, 113, 126]
AlO_5	8123	8124	2	[38, 103, 108, 121, 143, 145]
AlO_4	8125	9455	1331	[38, 103, 108, 143, 145]
AlO_5	8336	8401	66	[37, 70, 88, 113, 126, 129]
AlO_4	8402	9719	1318	[37, 70, 88, 113, 126]
AlO_3	9456	9495	40	[38, 103, 108, 145]
AlO_4	9496	11584	2089	[38, 103, 108, 143, 145]
AlO_5	9720	9733	14	[37, 70, 88, 113, 124, 126]
AlO_4	9734	10336	603	[37, 70, 88, 113, 126]
AlO_5	10222	10239	18	[39, 69, 70, 79, 126, 128]
AlO_4	10240	11009	770	[39, 69, 79, 126, 128]
AlO_3	10337	10361	25	[37, 70, 113, 126]
AlO_4	10362	10389	28	[37, 70, 88, 113, 126]
AlO_3	10390	10409	20	[37, 70, 113, 126]
AlO_4	10410	10769	360	[37, 70, 88, 113, 126]
AlO_3	10770	10780	11	[37, 70, 113, 126]
AlO_4	10781	10786	6	[37, 70, 80, 113, 126]
AlO_5	10787	10802	16	[37, 70, 80, 88, 113, 126]
AlO_4	10803	10812	10	[37, 70, 88, 113, 126]
AlO_3	10813	10899	87	[37, 70, 113, 126]
AlO_5	10900	10910	11	[37, 70, 80, 100, 113, 126]
AlO_4	10911	11103	193	[37, 70, 80, 113, 126]
AlO_5	11010	11050	41	[39, 69, 79, 82, 126, 128]
AlO_4	11051	11600	550	[39, 69, 79, 126, 128]
AlO_5	11104	11642	539	[37, 70, 76, 80, 113, 126]
AlO_5	11585	11606	22	[38, 103, 108, 124, 143, 145]
AlO_5	11601	11626	26	[39, 69, 79, 109, 126, 128]
AlO_4	11607	12145	539	[38, 103, 108, 143, 145]
AlO_4	11627	11754	128	[39, 69, 79, 126, 128]
AlO_4	11643	11689	47	[37, 70, 76, 80, 113]
AlO_5	11690	11852	163	[37, 70, 76, 80, 113, 126]
AlO_5	11755	11765	11	[39, 69, 79, 82, 126, 128]
AlO_4	11766	11970	205	[39, 69, 79, 126, 128]
AlO_4	11853	12155	303	[37, 70, 80, 113, 126]
AlO_3	11971	11997	27	[39, 69, 79, 128]
AlO_4	11998	12014	17	[39, 69, 79, 82, 128]
AlO_5	12015	12073	59	[39, 69, 79, 82, 126, 128]
AlO_4	12074	12415	342	[39, 69, 79, 126, 128]
AlO_3	12146	12150	5	[38, 108, 143, 145]
AlO_4	12151	13578	1428	[38, 103, 108, 143, 145]
AlO_5	12156	12189	34	[37, 70, 76, 80, 113, 126]
AlO_4	12190	12400	211	[37, 70, 80, 113, 126]
AlO_5	12401	12455	55	[37, 70, 76, 80, 113, 126]
AlO_5	12416	12432	17	[39, 69, 79, 82, 126, 128]
AlO_4	12433	12768	336	[39, 69, 79, 126, 128]
AlO_4	12456	12470	15	[37, 70, 80, 113, 126]
AlO_5	12471	12532	62	[37, 70, 80, 100, 113, 126]
AlO_4	12533	12638	106	[37, 70, 80, 113, 126]
AlO_5	12639	12665	27	[37, 70, 80, 100, 113, 126]
AlO_4	12666	12705	40	[37, 70, 80, 113, 126]
AlO_3	12706	12723	18	[37, 70, 80, 113]
AlO_4	12724	13018	295	[37, 70, 80, 113, 126]
AlO_5	12769	12795	27	[39, 69, 79, 82, 126, 128]
AlO_4	12796	12956	161	[39, 69, 79, 126, 128]
AlO_5	12957	12968	12	[39, 69, 70, 79, 126, 128]
AlO_4	12969	13260	292	[39, 69, 79, 126, 128]
AlO_5	13019	13031	13	[37, 70, 76, 80, 113, 126]
AlO_4	13032	13349	318	[37, 70, 80, 113, 126]
AlO_5	13261	13291	31	[39, 67, 69, 79, 126, 128]
AlO_4	13292	18782	5491	[39, 69, 79, 126, 128]
AlO_5	13350	13464	115	[37, 70, 76, 80, 113, 126]
AlO_4	13465	23074	9610	[37, 70, 76, 80, 113]
AlO_5	13579	13614	36	[38, 103, 108, 138, 143, 145]
AlO_4	13615	13648	34	[38, 103, 108, 143, 145]
AlO_5	13649	13739	91	[38, 103, 108, 138, 143, 145]
AlO_4	13740	13793	54	[38, 103, 108, 138, 145]
AlO_3	13794	13814	21	[38, 103, 108, 145]
AlO_4	13815	13849	35	[38, 103, 108, 138, 145]
AlO_5	13850	13891	42	[38, 103, 108, 138, 143, 145]
AlO_4	13892	13897	6	[38, 103, 108, 138, 145]
AlO_5	13898	13989	92	[38, 103, 108, 138, 143, 145]
AlO_4	13990	14238	249	[38, 103, 108, 143, 145]
AlO_5	14239	14279	41	[38, 103, 108, 138, 143, 145]
AlO_4	14280	14412	133	[38, 103, 108, 143, 145]
AlO_5	14413	14467	55	[38, 103, 108, 138, 143, 145]
AlO_4	14468	14491	24	[38, 103, 108, 138, 145]
AlO_5	14492	14547	56	[38, 103, 108, 138, 143, 145]
AlO_4	14548	14973	426	[38, 103, 108, 143, 145]
AlO_3	14974	14994	21	[38, 108, 143, 145]
AlO_4	14995	16054	1060	[38, 103, 108, 143, 145]
AlO_5	16055	16149	95	[38, 103, 108, 113, 143, 145]
AlO_4	16150	16761	612	[38, 103, 108, 143, 145]
AlO_5	16762	16888	127	[38, 103, 108, 143, 144, 145]
AlO_4	16889	17129	241	[38, 103, 108, 143, 145]
AlO_5	17130	17378	249	[38, 103, 108, 143, 144, 145]
AlO_4	17379	19329	1951	[38, 103, 108, 143, 145]
AlO_3	18783	18805	23	[39, 69, 79, 128]
AlO_4	18806	18874	69	[39, 69, 79, 100, 128]
AlO_3	18875	18950	76	[39, 69, 79, 128]
AlO_4	18951	19269	319	[39, 69, 79, 126, 128]
AlO_5	19270	19273	4	[39, 67, 69, 79, 126, 128]
AlO_4	19274	19371	98	[39, 69, 79, 126, 128]
AlO_5	19330	19493	164	[38, 103, 108, 143, 144, 145]
AlO_5	19372	19502	131	[39, 69, 79, 100, 126, 128]
AlO_4	19494	20813	1320	[38, 103, 108, 144, 145]
AlO_4	19503	21898	2396	[39, 69, 79, 126, 128]
AlO_5	20814	20845	32	[38, 94, 103, 108, 144, 145]
AlO_4	20846	20871	26	[38, 103, 108, 144, 145]
AlO_5	20872	20904	33	[38, 94, 103, 108, 144, 145]
AlO_4	20905	23730	2826	[38, 103, 108, 144, 145]
AlO_5	21899	22224	326	[39, 69, 76, 79, 126, 128]
AlO_4	22225	22900	676	[39, 69, 76, 79, 128]
AlO_5	22901	23056	156	[39, 69, 76, 79, 126, 128]
AlO_4	23057	23743	687	[39, 69, 76, 79, 128]
AlO_5	23075	23137	63	[37, 67, 70, 76, 80, 113]
AlO_4	23138	23202	65	[37, 67, 70, 80, 113]
AlO_5	23203	23355	153	[37, 67, 70, 76, 80, 113]
AlO_4	23356	23397	42	[37, 67, 70, 80, 113]
AlO_5	23398	23479	82	[37, 67, 70, 76, 80, 113]
AlO_6	23480	23488	9	[37, 67, 70, 76, 80, 100, 113]
AlO_5	23489	23583	95	[37, 67, 70, 76, 80, 113]
AlO_4	23584	24046	463	[37, 70, 76, 80, 113]
AlO_3	23731	23764	34	[38, 108, 144, 145]
AlO_5	23744	23931	188	[39, 69, 76, 79, 126, 128]
AlO_4	23765	25701	1937	[38, 103, 108, 144, 145]
AlO_4	23932	24182	251	[39, 69, 76, 79, 128]
AlO_5	24047	24143	97	[37, 70, 76, 80, 82, 113]
AlO_4	24144	24713	570	[37, 70, 76, 80, 113]
AlO_5	24183	24231	49	[39, 69, 76, 79, 114, 128]
AlO_4	24232	24261	30	[39, 69, 76, 79, 128]
AlO_5	24262	24637	376	[39, 69, 76, 79, 126, 128]
AlO_4	24638	26754	2117	[39, 69, 79, 126, 128]
AlO_3	24714	24752	39	[37, 70, 76, 113]
AlO_4	24753	25402	650	[37, 70, 76, 80, 113]
AlO_5	25403	25452	50	[37, 70, 76, 80, 113, 126]
AlO_4	25453	26963	1511	[37, 70, 76, 80, 113]
AlO_5	25702	25834	133	[38, 103, 108, 119, 144, 145]
AlO_4	25835	30921	5087	[38, 103, 108, 144, 145]
AlO_3	26755	26801	47	[39, 69, 126, 128]
AlO_4	26802	30982	4181	[39, 69, 79, 126, 128]
AlO_5	26964	27039	76	[37, 70, 76, 80, 84, 113]
AlO_4	27040	27067	28	[37, 70, 76, 84, 113]
AlO_3	27068	27203	136	[37, 70, 76, 113]
AlO_4	27204	27251	48	[37, 70, 76, 80, 113]
AlO_5	27252	27365	114	[37, 70, 76, 80, 84, 113]
AlO_4	27366	28066	701	[37, 70, 76, 80, 113]
AlO_5	28067	28146	80	[37, 70, 76, 80, 113, 145]
AlO_6	28147	28151	5	[37, 70, 76, 80, 111, 113, 145]
AlO_5	28152	28294	143	[37, 70, 76, 80, 111, 113]
AlO_4	28295	28402	108	[37, 70, 80, 111, 113]
AlO_5	28403	28533	131	[37, 70, 80, 111, 113, 145]
AlO_4	28534	28657	124	[37, 70, 80, 111, 113]
AlO_5	28658	28932	275	[37, 70, 76, 80, 111, 113]
AlO_4	28933	30028	1096	[37, 76, 80, 111, 113]
AlO_3	30029	30079	51	[37, 80, 111, 113]
AlO_4	30080	30735	656	[37, 76, 80, 111, 113]
AlO_3	30736	30771	36	[37, 76, 111, 113]
AlO_4	30772	31280	509	[37, 76, 80, 111, 113]
AlO_5	30922	30982	61	[38, 103, 108, 119, 144, 145]
AlO_4	30983	31204	222	[38, 103, 108, 144, 145]
AlO_5	30983	31022	40	[39, 69, 79, 126, 128, 152]
AlO_4	31023	31925	903	[39, 69, 79, 126, 128]
AlO_5	31205	31255	51	[38, 103, 108, 119, 144, 145]
AlO_4	31256	31412	157	[38, 103, 108, 144, 145]
AlO_3	31281	31371	91	[37, 76, 111, 113]
AlO_4	31372	33155	1784	[37, 76, 80, 111, 113]
AlO_3	31413	31449	37	[38, 103, 108, 145]
AlO_4	31450	31504	55	[38, 103, 108, 144, 145]
AlO_5	31505	31530	26	[38, 103, 108, 119, 144, 145]
AlO_4	31531	31808	278	[38, 103, 108, 144, 145]
AlO_3	31809	31837	29	[38, 103, 108, 145]
AlO_4	31838	32176	339	[38, 103, 108, 144, 145]
AlO_3	31926	33007	1082	[39, 69, 79, 126]
AlO_5	32177	32242	66	[38, 103, 108, 119, 144, 145]
AlO_4	32243	34381	2139	[38, 103, 108, 144, 145]
AlO_4	33008	35336	2329	[39, 69, 79, 126, 152]
AlO_3	33156	33275	120	[37, 76, 111, 113]
AlO_4	33276	33298	23	[37, 76, 80, 111, 113]
AlO_3	33299	33921	623	[37, 76, 111, 113]
AlO_4	33922	36001	2080	[37, 76, 80, 111, 113]
AlO_5	34382	34443	62	[38, 103, 108, 119, 144, 145]
AlO_4	34444	35258	815	[38, 103, 108, 144, 145]
AlO_5	35259	35334	76	[38, 103, 108, 119, 144, 145]
AlO_6	35335	35398	64	[38, 103, 108, 119, 143, 144, 145]
AlO_5	35337	35475	139	[39, 69, 79, 100, 126, 152]
AlO_5	35399	35468	70	[38, 103, 108, 143, 144, 145]
AlO_4	35469	35720	252	[38, 103, 108, 144, 145]
AlO_4	35476	35970	495	[39, 69, 79, 126, 152]
AlO_5	35721	35739	19	[38, 103, 108, 119, 144, 145]
AlO_4	35740	36198	459	[38, 103, 108, 144, 145]
AlO_5	35971	36151	181	[39, 69, 79, 100, 126, 152]
AlO_5	36002	36132	131	[37, 70, 76, 80, 111, 113]
AlO_4	36133	38319	2187	[37, 76, 80, 111, 113]
AlO_4	36152	36426	275	[39, 69, 79, 126, 152]
AlO_5	36199	37128	930	[38, 103, 108, 143, 144, 145]
AlO_5	36427	36524	98	[39, 69, 79, 114, 126, 152]
AlO_4	36525	36611	87	[39, 69, 79, 126, 152]
AlO_5	36612	36885	274	[39, 69, 79, 114, 126, 152]
AlO_4	36886	36909	24	[39, 69, 79, 126, 152]
AlO_5	36910	37454	545	[39, 69, 79, 114, 126, 152]
AlO_4	37129	37179	51	[38, 103, 108, 144, 145]
AlO_3	37180	37290	111	[38, 108, 144, 145]
AlO_4	37291	38264	974	[38, 108, 143, 144, 145]
AlO_4	37455	37571	117	[39, 69, 114, 126, 152]
AlO_5	37572	37743	172	[39, 69, 79, 114, 126, 152]
AlO_4	37744	38005	262	[39, 69, 114, 126, 152]
AlO_5	38006	38363	358	[39, 69, 79, 114, 126, 152]
AlO_5	38265	38584	320	[38, 108, 113, 143, 144, 145]
AlO_5	38320	38528	209	[37, 76, 80, 108, 111, 113]
AlO_4	38364	38398	35	[39, 69, 114, 126, 152]
AlO_5	38399	38927	529	[39, 69, 79, 114, 126, 152]
AlO_4	38529	38744	216	[37, 76, 108, 111, 113]
AlO_4	38585	40936	2352	[38, 108, 113, 143, 145]
AlO_5	38745	39248	504	[37, 76, 80, 108, 111, 113]
AlO_4	38928	39004	77	[39, 69, 79, 126, 152]
AlO_5	39005	39194	190	[39, 69, 79, 114, 126, 152]
AlO_4	39195	40343	1149	[39, 69, 79, 126, 152]
AlO_4	39249	39593	345	[37, 76, 80, 108, 111]
AlO_5	39594	39836	243	[37, 76, 80, 108, 111, 113]
AlO_4	39837	39918	82	[37, 80, 108, 111, 113]
AlO_5	39919	39935	17	[37, 76, 80, 108, 111, 113]
AlO_4	39936	40095	160	[37, 80, 108, 111, 113]
AlO_5	40096	40217	122	[37, 76, 80, 108, 111, 113]
AlO_4	40218	40280	63	[37, 80, 108, 111, 113]
AlO_5	40281	40343	63	[37, 76, 80, 108, 111, 113]
AlO_4	40344	40376	33	[37, 76, 80, 111, 113]
AlO_5	40344	40443	100	[39, 69, 79, 100, 126, 152]
AlO_5	40377	41066	690	[37, 76, 80, 108, 111, 113]
AlO_4	40444	40453	10	[39, 69, 79, 126, 152]
AlO_3	40454	40507	54	[39, 69, 79, 152]
AlO_4	40508	40561	54	[39, 69, 79, 126, 152]
AlO_5	40562	40606	45	[39, 69, 79, 100, 126, 152]
AlO_4	40607	41291	685	[39, 69, 79, 126, 152]
AlO_5	40937	40954	18	[38, 108, 113, 143, 144, 145]
AlO_4	40955	41291	337	[38, 108, 113, 143, 145]
AlO_4	41067	41154	88	[37, 80, 108, 111, 113]
AlO_5	41155	41291	137	[37, 76, 80, 108, 111, 113]
