# Supplementary material for: Pressure‐Induced Coordination Changes in a Pyrolitic Silicate Melt From Ab Initio Molecular Dynamics Simulations
Source: J Geophys Res Solid Earth. 2019 Nov 29;124(11):11232–50. doi: 10.1029/2019JB018238 (PMC6988478; doi:10.1029/2019JB018238)
Supplement: Supplementary file 2 — Data Set S1 [file JGRB-124-11232-s002.zip › Data/2000K/AlO/pyr-100.a13.0.T2.nvt.outcar.umd.dat.r0.stat.dat]

Cluster	Time	Percent
AlO_4	105974	0.8554845167748394	5
AlO_3	3284	0.026510381349091026	4
AlO_5	14298	0.11542187348638962	6
AlO_6	320	0.0025832283896800026	7
