# Supplementary material for: Pressure‐Induced Coordination Changes in a Pyrolitic Silicate Melt From Ab Initio Molecular Dynamics Simulations
Source: J Geophys Res Solid Earth. 2019 Nov 29;124(11):11232–50. doi: 10.1029/2019JB018238 (PMC6988478; doi:10.1029/2019JB018238)
Supplement: Supplementary file 2 — Data Set S1 [file JGRB-124-11232-s002.zip › Data/2000K/CaO/pyr-100.a11.0.T2.nvt.outcar.umd.dat.r0.popul.dat]

Formula	Begin	End	Lifetime	[Composition]
CaO_10	0	0	1	[1, 78, 87, 97, 98, 103, 108, 112, 127, 136, 143]
CaO_10	0	42	43	[2, 67, 83, 84, 102, 114, 118, 122, 125, 149, 151]
CaO_9	1	4	4	[1, 78, 87, 98, 103, 108, 112, 127, 136, 143]
CaO_10	5	16	12	[1, 78, 87, 98, 103, 108, 112, 123, 127, 136, 143]
CaO_11	17	17	1	[1, 78, 87, 98, 102, 103, 108, 112, 123, 127, 136, 143]
CaO_10	18	42	25	[1, 78, 87, 98, 102, 103, 108, 112, 127, 136, 143]
CaO_11	43	57	15	[1, 78, 87, 97, 98, 102, 103, 108, 112, 127, 136, 143]
CaO_11	43	59	17	[2, 67, 83, 84, 102, 114, 118, 122, 125, 141, 149, 151]
CaO_12	58	85	28	[1, 78, 87, 97, 98, 102, 103, 106, 108, 112, 127, 136, 143]
CaO_12	60	86	27	[2, 67, 80, 83, 84, 102, 114, 118, 122, 125, 141, 149, 151]
CaO_11	86	96	11	[1, 78, 87, 98, 102, 103, 106, 108, 112, 127, 136, 143]
CaO_11	87	99	13	[2, 67, 80, 83, 84, 102, 114, 118, 122, 125, 149, 151]
CaO_10	97	113	17	[1, 78, 87, 98, 102, 103, 106, 108, 112, 127, 143]
CaO_10	100	171	72	[2, 67, 83, 84, 102, 114, 118, 122, 125, 149, 151]
CaO_11	114	114	1	[1, 78, 87, 98, 102, 103, 106, 108, 112, 127, 136, 143]
CaO_10	115	135	21	[1, 78, 87, 98, 103, 106, 108, 112, 127, 136, 143]
CaO_9	136	141	6	[1, 78, 87, 98, 103, 108, 112, 127, 136, 143]
CaO_8	142	145	4	[1, 78, 87, 98, 108, 112, 127, 136, 143]
CaO_9	146	158	13	[1, 78, 87, 97, 98, 108, 112, 127, 136, 143]
CaO_8	159	165	7	[1, 78, 87, 97, 98, 108, 112, 127, 143]
CaO_8	166	180	15	[1, 78, 82, 87, 98, 108, 112, 127, 143]
CaO_11	172	206	35	[2, 67, 83, 84, 102, 114, 118, 122, 125, 141, 149, 151]
CaO_9	181	188	8	[1, 78, 82, 87, 98, 108, 112, 127, 136, 143]
CaO_10	189	198	10	[1, 78, 82, 87, 98, 102, 108, 112, 127, 136, 143]
CaO_9	199	199	1	[1, 78, 82, 87, 98, 108, 112, 127, 136, 143]
CaO_10	200	215	16	[1, 78, 82, 87, 97, 98, 108, 112, 127, 136, 143]
CaO_9	207	217	11	[2, 67, 83, 84, 102, 114, 118, 125, 149, 151]
CaO_9	216	225	10	[1, 78, 87, 97, 98, 108, 112, 127, 136, 143]
CaO_10	218	247	30	[2, 67, 83, 84, 102, 114, 118, 122, 125, 149, 151]
CaO_10	226	251	26	[1, 78, 87, 97, 98, 108, 112, 127, 136, 143, 147]
CaO_11	248	257	10	[2, 67, 83, 84, 102, 114, 118, 122, 125, 141, 149, 151]
CaO_9	252	257	6	[1, 78, 87, 98, 108, 112, 127, 136, 143, 147]
CaO_8	258	282	25	[1, 78, 87, 98, 108, 112, 127, 136, 143]
CaO_12	258	269	12	[2, 67, 80, 83, 84, 102, 114, 118, 122, 125, 141, 149, 151]
CaO_11	270	320	51	[2, 67, 83, 84, 102, 114, 118, 122, 125, 141, 149, 151]
CaO_9	283	319	37	[1, 78, 87, 98, 108, 112, 123, 127, 136, 143]
CaO_8	320	353	34	[1, 78, 87, 98, 108, 112, 123, 127, 143]
CaO_10	321	348	28	[2, 67, 83, 84, 102, 114, 118, 122, 125, 149, 151]
CaO_11	349	360	12	[2, 67, 83, 84, 102, 114, 118, 122, 125, 141, 149, 151]
CaO_9	354	379	26	[1, 78, 87, 98, 106, 108, 112, 123, 127, 143]
CaO_10	361	398	38	[2, 67, 84, 102, 114, 118, 122, 125, 141, 149, 151]
CaO_10	380	416	37	[1, 78, 87, 98, 102, 106, 108, 112, 123, 127, 143]
CaO_9	399	401	3	[2, 67, 84, 114, 118, 122, 125, 141, 149, 151]
CaO_10	402	411	10	[2, 67, 80, 84, 114, 118, 122, 125, 141, 149, 151]
CaO_9	412	448	37	[2, 67, 84, 114, 118, 122, 125, 141, 149, 151]
CaO_11	417	430	14	[1, 78, 87, 98, 102, 106, 108, 112, 123, 127, 136, 143]
CaO_12	431	451	21	[1, 78, 87, 98, 102, 103, 106, 108, 112, 123, 127, 136, 143]
CaO_8	449	455	7	[2, 67, 84, 114, 118, 125, 141, 149, 151]
CaO_11	452	491	40	[1, 78, 87, 98, 102, 103, 108, 112, 123, 127, 136, 143]
CaO_9	456	457	2	[2, 67, 84, 102, 114, 118, 125, 141, 149, 151]
CaO_10	458	460	3	[2, 67, 80, 84, 102, 114, 118, 125, 141, 149, 151]
CaO_11	461	470	10	[2, 67, 80, 84, 102, 114, 117, 118, 125, 141, 149, 151]
CaO_12	471	477	7	[2, 67, 80, 84, 102, 114, 117, 118, 122, 125, 141, 149, 151]
CaO_11	478	482	5	[2, 67, 84, 102, 114, 117, 118, 122, 125, 141, 149, 151]
CaO_10	483	491	9	[2, 67, 84, 102, 114, 118, 122, 125, 141, 149, 151]
CaO_12	492	493	2	[1, 78, 87, 98, 102, 103, 106, 108, 112, 123, 127, 136, 143]
CaO_9	492	493	2	[2, 67, 84, 102, 114, 118, 125, 141, 149, 151]
CaO_11	494	514	21	[1, 78, 87, 98, 102, 106, 108, 112, 123, 127, 136, 143]
CaO_10	494	510	17	[2, 67, 80, 84, 102, 114, 118, 125, 141, 149, 151]
CaO_11	511	526	16	[2, 67, 80, 84, 102, 114, 118, 122, 125, 141, 149, 151]
CaO_10	515	539	25	[1, 78, 87, 98, 102, 108, 112, 123, 127, 136, 143]
CaO_10	527	557	31	[2, 67, 80, 84, 102, 114, 118, 122, 125, 149, 151]
CaO_9	540	551	12	[1, 78, 87, 98, 102, 108, 112, 127, 136, 143]
CaO_8	552	578	27	[1, 78, 87, 98, 102, 108, 112, 127, 143]
CaO_11	558	578	21	[2, 67, 80, 84, 102, 114, 118, 122, 125, 141, 149, 151]
CaO_9	579	579	1	[1, 78, 87, 98, 102, 106, 108, 112, 127, 143]
CaO_10	579	594	16	[2, 67, 80, 84, 102, 114, 118, 122, 125, 149, 151]
CaO_10	580	623	44	[1, 78, 87, 98, 102, 103, 106, 108, 112, 127, 143]
CaO_9	595	623	29	[2, 67, 80, 84, 102, 114, 118, 125, 149, 151]
CaO_9	624	636	13	[1, 87, 98, 102, 103, 106, 108, 112, 127, 143]
CaO_10	624	642	19	[2, 67, 80, 84, 102, 114, 118, 122, 125, 149, 151]
CaO_10	637	662	26	[1, 78, 87, 98, 102, 103, 106, 108, 112, 127, 143]
CaO_11	643	680	38	[2, 67, 80, 84, 102, 114, 118, 122, 125, 141, 149, 151]
CaO_9	663	667	5	[1, 78, 87, 98, 103, 106, 108, 112, 127, 143]
CaO_10	668	686	19	[1, 78, 87, 98, 103, 106, 108, 112, 127, 136, 143]
CaO_10	681	710	30	[2, 67, 80, 84, 102, 114, 118, 125, 141, 149, 151]
CaO_11	687	705	19	[1, 78, 87, 98, 102, 103, 106, 108, 112, 127, 136, 143]
CaO_10	706	719	14	[1, 78, 87, 98, 103, 106, 108, 112, 127, 136, 143]
CaO_9	711	744	34	[2, 67, 84, 102, 114, 118, 125, 141, 149, 151]
CaO_9	720	727	8	[1, 78, 87, 98, 103, 108, 112, 127, 136, 143]
CaO_10	728	780	53	[1, 78, 87, 98, 103, 108, 112, 123, 127, 136, 143]
CaO_8	745	749	5	[2, 67, 84, 102, 114, 118, 141, 149, 151]
CaO_9	750	763	14	[2, 67, 80, 84, 102, 114, 118, 141, 149, 151]
CaO_10	764	785	22	[2, 67, 80, 84, 102, 114, 118, 125, 141, 149, 151]
CaO_9	781	802	22	[1, 78, 87, 98, 103, 108, 112, 127, 136, 143]
CaO_9	786	787	2	[2, 67, 80, 84, 102, 114, 118, 125, 149, 151]
CaO_10	788	804	17	[2, 67, 80, 84, 102, 114, 118, 122, 125, 149, 151]
CaO_10	803	839	37	[1, 78, 87, 98, 103, 108, 112, 123, 127, 136, 143]
CaO_11	805	830	26	[2, 67, 80, 84, 102, 114, 118, 122, 125, 141, 149, 151]
CaO_10	831	838	8	[2, 67, 80, 84, 102, 114, 118, 125, 141, 149, 151]
CaO_9	839	863	25	[2, 67, 80, 84, 102, 114, 118, 125, 149, 151]
CaO_11	840	846	7	[1, 78, 87, 98, 103, 106, 108, 112, 123, 127, 136, 143]
CaO_12	847	880	34	[1, 78, 87, 98, 103, 106, 108, 112, 123, 127, 136, 143, 152]
CaO_10	864	914	51	[2, 67, 80, 84, 102, 114, 118, 125, 141, 149, 151]
CaO_11	881	894	14	[1, 78, 87, 98, 103, 108, 112, 123, 127, 136, 143, 152]
CaO_10	895	918	24	[1, 78, 98, 103, 108, 112, 123, 127, 136, 143, 152]
CaO_11	915	921	7	[2, 67, 80, 84, 102, 114, 118, 122, 125, 141, 149, 151]
CaO_11	919	960	42	[1, 78, 98, 103, 106, 108, 112, 123, 127, 136, 143, 152]
CaO_10	922	940	19	[2, 67, 80, 84, 102, 114, 118, 122, 125, 149, 151]
CaO_9	941	948	8	[2, 67, 84, 102, 114, 118, 122, 125, 149, 151]
CaO_10	949	961	13	[2, 67, 84, 102, 114, 118, 122, 125, 141, 149, 151]
CaO_12	961	977	17	[1, 78, 87, 98, 103, 106, 108, 112, 123, 127, 136, 143, 152]
CaO_11	962	966	5	[2, 67, 84, 102, 114, 118, 122, 125, 140, 141, 149, 151]
CaO_10	967	979	13	[2, 67, 84, 102, 114, 118, 125, 140, 141, 149, 151]
CaO_11	978	980	3	[1, 78, 87, 98, 103, 106, 108, 112, 127, 136, 143, 152]
CaO_11	980	983	4	[2, 67, 80, 84, 102, 114, 118, 125, 140, 141, 149, 151]
CaO_10	981	1004	24	[1, 78, 87, 98, 103, 106, 108, 112, 127, 136, 143]
CaO_10	984	1000	17	[2, 67, 80, 84, 102, 114, 118, 125, 140, 149, 151]
CaO_11	1001	1001	1	[2, 67, 80, 84, 102, 114, 118, 125, 140, 141, 149, 151]
CaO_10	1002	1036	35	[2, 67, 80, 84, 102, 114, 118, 140, 141, 149, 151]
CaO_9	1005	1056	52	[1, 78, 87, 98, 103, 108, 112, 127, 136, 143]
CaO_11	1037	1227	191	[2, 67, 80, 84, 102, 114, 118, 125, 140, 141, 149, 151]
CaO_10	1057	1090	34	[1, 78, 87, 98, 103, 106, 108, 112, 127, 136, 143]
CaO_11	1091	1105	15	[1, 78, 87, 98, 103, 106, 108, 112, 127, 136, 143, 152]
CaO_10	1106	1129	24	[1, 78, 87, 98, 103, 106, 108, 112, 127, 136, 143]
CaO_9	1130	1135	6	[1, 78, 98, 103, 106, 108, 112, 127, 136, 143]
CaO_10	1136	1139	4	[1, 78, 87, 98, 103, 106, 108, 112, 127, 136, 143]
CaO_11	1140	1189	50	[1, 78, 87, 98, 103, 106, 108, 112, 127, 136, 143, 152]
CaO_10	1190	1255	66	[1, 78, 87, 98, 103, 106, 108, 112, 127, 136, 143]
CaO_10	1228	1237	10	[2, 67, 80, 84, 102, 114, 118, 125, 141, 149, 151]
CaO_9	1238	1256	19	[2, 67, 84, 102, 114, 118, 125, 141, 149, 151]
CaO_9	1256	1289	34	[1, 78, 87, 98, 103, 108, 112, 127, 136, 143]
CaO_10	1257	1267	11	[2, 67, 84, 102, 114, 118, 125, 140, 141, 149, 151]
CaO_11	1268	1291	24	[2, 67, 80, 84, 102, 114, 118, 125, 140, 141, 149, 151]
CaO_10	1290	1358	69	[1, 78, 87, 98, 103, 106, 108, 112, 127, 136, 143]
CaO_10	1292	1296	5	[2, 67, 80, 84, 102, 114, 118, 125, 141, 149, 151]
CaO_9	1297	1357	61	[2, 67, 84, 102, 114, 118, 125, 141, 149, 151]
CaO_10	1358	1420	63	[2, 67, 84, 102, 114, 118, 125, 140, 141, 149, 151]
CaO_9	1359	1379	21	[1, 78, 87, 98, 103, 108, 112, 127, 136, 143]
CaO_10	1380	1426	47	[1, 78, 87, 98, 103, 106, 108, 112, 127, 136, 143]
CaO_9	1421	1436	16	[2, 67, 84, 102, 114, 118, 125, 141, 149, 151]
CaO_9	1427	1441	15	[1, 78, 87, 98, 103, 108, 112, 127, 136, 143]
CaO_10	1437	1438	2	[2, 67, 80, 84, 102, 114, 118, 125, 141, 149, 151]
CaO_11	1439	1449	11	[2, 67, 80, 84, 102, 114, 118, 122, 125, 141, 149, 151]
CaO_10	1442	1453	12	[1, 78, 87, 98, 103, 108, 112, 123, 127, 136, 143]
CaO_10	1450	1455	6	[2, 67, 84, 102, 114, 118, 122, 125, 141, 149, 151]
CaO_9	1454	1467	14	[1, 78, 87, 98, 103, 108, 112, 127, 136, 143]
CaO_9	1456	1485	30	[2, 67, 84, 102, 114, 118, 125, 141, 149, 151]
CaO_10	1468	1485	18	[1, 78, 87, 98, 103, 106, 108, 112, 127, 136, 143]
CaO_9	1486	1500	15	[1, 78, 87, 98, 103, 108, 112, 127, 136, 143]
CaO_10	1486	1573	88	[2, 67, 84, 102, 114, 118, 125, 140, 141, 149, 151]
CaO_10	1501	1515	15	[1, 78, 87, 98, 103, 108, 112, 123, 127, 136, 143]
CaO_9	1516	1543	28	[1, 78, 87, 98, 103, 108, 112, 127, 136, 143]
CaO_10	1544	1544	1	[1, 78, 87, 98, 103, 106, 108, 112, 127, 136, 143]
CaO_11	1545	1555	11	[1, 78, 87, 98, 103, 106, 108, 112, 127, 136, 143, 147]
CaO_10	1556	1573	18	[1, 78, 87, 98, 103, 108, 112, 127, 136, 143, 147]
CaO_9	1574	1588	15	[1, 78, 87, 98, 103, 112, 127, 136, 143, 147]
CaO_11	1574	1577	4	[2, 67, 80, 84, 102, 114, 118, 125, 140, 141, 149, 151]
CaO_10	1578	1618	41	[2, 67, 80, 84, 102, 114, 118, 125, 141, 149, 151]
CaO_10	1589	1595	7	[1, 78, 82, 87, 98, 103, 112, 127, 136, 143, 147]
CaO_11	1596	1633	38	[1, 78, 82, 87, 98, 103, 108, 112, 127, 136, 143, 147]
CaO_9	1619	1642	24	[2, 67, 84, 102, 114, 118, 125, 141, 149, 151]
CaO_10	1634	1635	2	[1, 78, 82, 87, 98, 103, 112, 127, 136, 143, 147]
CaO_9	1636	1651	16	[1, 78, 87, 98, 103, 112, 127, 136, 143, 147]
CaO_8	1643	1663	21	[2, 67, 84, 102, 114, 118, 125, 141, 149]
CaO_10	1652	1903	252	[1, 78, 87, 98, 103, 108, 112, 127, 136, 143, 147]
CaO_9	1664	1672	9	[2, 67, 84, 102, 114, 118, 125, 141, 149, 151]
CaO_10	1673	1688	16	[2, 67, 84, 102, 112, 114, 118, 125, 141, 149, 151]
CaO_11	1689	1691	3	[2, 67, 84, 102, 112, 114, 118, 125, 140, 141, 149, 151]
CaO_10	1692	1722	31	[2, 67, 84, 102, 114, 118, 125, 140, 141, 149, 151]
CaO_10	1723	1735	13	[2, 67, 84, 102, 114, 118, 122, 125, 141, 149, 151]
CaO_9	1736	1748	13	[2, 67, 84, 102, 114, 118, 125, 141, 149, 151]
CaO_10	1749	1779	31	[2, 67, 84, 102, 114, 118, 125, 140, 141, 149, 151]
CaO_9	1780	1808	29	[2, 67, 84, 102, 114, 118, 125, 141, 149, 151]
CaO_10	1809	1853	45	[2, 67, 84, 102, 114, 118, 122, 125, 141, 149, 151]
CaO_9	1854	1897	44	[2, 67, 84, 102, 114, 118, 125, 141, 149, 151]
CaO_10	1898	1928	31	[2, 67, 84, 102, 114, 118, 125, 140, 141, 149, 151]
CaO_9	1904	1965	62	[1, 78, 87, 98, 103, 108, 112, 127, 136, 143]
CaO_9	1929	2001	73	[2, 67, 84, 102, 114, 118, 125, 141, 149, 151]
CaO_10	1966	1974	9	[1, 78, 87, 98, 102, 103, 108, 112, 127, 136, 143]
CaO_9	1975	2010	36	[1, 78, 87, 98, 103, 108, 112, 127, 136, 143]
CaO_10	2002	2016	15	[2, 67, 80, 84, 102, 114, 118, 125, 141, 149, 151]
CaO_10	2011	2180	170	[1, 78, 87, 98, 103, 106, 108, 112, 127, 136, 143]
CaO_9	2017	2024	8	[2, 67, 84, 102, 114, 118, 125, 141, 149, 151]
CaO_10	2025	2031	7	[2, 67, 84, 102, 114, 118, 125, 141, 147, 149, 151]
CaO_11	2032	2046	15	[2, 67, 84, 102, 114, 118, 122, 125, 141, 147, 149, 151]
CaO_10	2047	2075	29	[2, 67, 84, 102, 114, 118, 122, 125, 141, 149, 151]
CaO_9	2076	2091	16	[2, 67, 84, 102, 114, 118, 125, 141, 149, 151]
CaO_10	2092	2098	7	[2, 67, 84, 102, 112, 114, 118, 125, 141, 149, 151]
CaO_11	2099	2101	3	[2, 67, 84, 102, 112, 114, 118, 122, 125, 141, 149, 151]
CaO_10	2102	2163	62	[2, 67, 84, 102, 114, 118, 122, 125, 141, 149, 151]
CaO_11	2164	2184	21	[2, 67, 80, 84, 102, 114, 118, 122, 125, 141, 149, 151]
CaO_9	2181	2185	5	[1, 78, 87, 98, 103, 108, 112, 127, 136, 143]
CaO_10	2185	2216	32	[2, 67, 80, 84, 102, 114, 118, 125, 141, 149, 151]
CaO_10	2186	2221	36	[1, 78, 87, 98, 102, 103, 108, 112, 127, 136, 143]
CaO_9	2217	2229	13	[2, 67, 84, 102, 114, 118, 125, 141, 149, 151]
CaO_11	2222	2224	3	[1, 78, 87, 98, 102, 103, 106, 108, 112, 127, 136, 143]
CaO_10	2225	2242	18	[1, 78, 87, 98, 103, 106, 108, 112, 127, 136, 143]
CaO_10	2230	2254	25	[2, 67, 84, 102, 114, 118, 122, 125, 141, 149, 151]
CaO_11	2243	2282	40	[1, 78, 87, 98, 103, 106, 108, 112, 127, 136, 143, 147]
CaO_11	2255	2255	1	[2, 67, 84, 102, 114, 118, 122, 125, 140, 141, 149, 151]
CaO_10	2256	2294	39	[2, 67, 84, 102, 114, 118, 125, 140, 141, 149, 151]
CaO_10	2283	2283	1	[1, 78, 87, 98, 103, 106, 108, 112, 127, 136, 143]
CaO_9	2284	2290	7	[1, 78, 87, 98, 103, 108, 112, 127, 136, 143]
CaO_10	2291	2294	4	[1, 78, 87, 98, 102, 103, 108, 112, 127, 136, 143]
CaO_11	2295	2345	51	[1, 78, 82, 87, 98, 102, 103, 108, 112, 127, 136, 143]
CaO_9	2295	2302	8	[2, 67, 84, 102, 114, 118, 140, 141, 149, 151]
CaO_10	2303	2323	21	[2, 67, 84, 102, 114, 118, 122, 140, 141, 149, 151]
CaO_9	2324	2392	69	[2, 67, 84, 102, 114, 118, 140, 141, 149, 151]
CaO_10	2346	2370	25	[1, 78, 87, 98, 102, 103, 108, 112, 127, 136, 143]
CaO_11	2371	2424	54	[1, 78, 87, 98, 102, 103, 106, 108, 112, 127, 136, 143]
CaO_10	2393	2423	31	[2, 67, 84, 102, 114, 118, 125, 140, 141, 149, 151]
CaO_9	2424	2441	18	[2, 67, 84, 102, 114, 118, 140, 141, 149, 151]
CaO_10	2425	2478	54	[1, 78, 87, 98, 102, 103, 108, 112, 127, 136, 143]
CaO_10	2442	2448	7	[2, 67, 84, 102, 114, 118, 125, 140, 141, 149, 151]
CaO_11	2449	2455	7	[2, 67, 80, 84, 102, 114, 118, 125, 140, 141, 149, 151]
CaO_10	2456	2475	20	[2, 67, 80, 84, 102, 114, 118, 140, 141, 149, 151]
CaO_9	2476	2496	21	[2, 67, 84, 102, 114, 118, 140, 141, 149, 151]
CaO_10	2479	2493	15	[1, 78, 87, 98, 103, 108, 112, 127, 136, 143, 152]
CaO_9	2494	2517	24	[1, 78, 87, 98, 108, 112, 127, 136, 143, 152]
CaO_8	2497	2513	17	[2, 67, 84, 102, 114, 118, 141, 149, 151]
CaO_9	2514	2515	2	[2, 67, 80, 84, 102, 114, 118, 141, 149, 151]
CaO_10	2516	2530	15	[2, 67, 80, 84, 102, 114, 118, 140, 141, 149, 151]
CaO_8	2518	2521	4	[1, 78, 98, 108, 112, 127, 136, 143, 152]
CaO_9	2522	2533	12	[1, 78, 98, 106, 108, 112, 127, 136, 143, 152]
CaO_9	2531	2541	11	[2, 67, 84, 102, 114, 118, 140, 141, 149, 151]
CaO_11	2534	2535	2	[1, 78, 98, 102, 103, 106, 108, 112, 127, 136, 143, 152]
CaO_12	2536	2619	84	[1, 78, 87, 98, 102, 103, 106, 108, 112, 127, 136, 143, 152]
CaO_8	2542	2579	38	[2, 67, 84, 114, 118, 140, 141, 149, 151]
CaO_9	2580	2599	20	[2, 67, 80, 84, 114, 118, 140, 141, 149, 151]
CaO_10	2600	2610	11	[2, 67, 80, 84, 114, 118, 140, 141, 147, 149, 151]
CaO_11	2611	2624	14	[2, 67, 80, 84, 102, 114, 118, 140, 141, 147, 149, 151]
CaO_11	2620	2620	1	[1, 78, 87, 98, 102, 103, 108, 112, 127, 136, 143, 152]
CaO_10	2621	2646	26	[1, 78, 87, 98, 102, 103, 108, 112, 127, 136, 143]
CaO_10	2625	2640	16	[2, 67, 80, 84, 102, 114, 118, 140, 141, 149, 151]
CaO_11	2641	2653	13	[2, 67, 80, 84, 102, 114, 118, 140, 141, 147, 149, 151]
CaO_11	2647	2676	30	[1, 78, 87, 98, 102, 103, 106, 108, 112, 127, 136, 143]
CaO_10	2654	2669	16	[2, 67, 80, 84, 102, 114, 118, 140, 141, 149, 151]
CaO_9	2670	2683	14	[2, 67, 80, 84, 114, 118, 140, 141, 149, 151]
CaO_10	2677	2727	51	[1, 78, 87, 98, 102, 103, 108, 112, 127, 136, 143]
CaO_8	2684	2705	22	[2, 67, 80, 84, 114, 118, 141, 149, 151]
CaO_9	2706	2728	23	[2, 67, 80, 84, 114, 118, 140, 141, 149, 151]
CaO_11	2728	2732	5	[1, 78, 87, 98, 102, 103, 106, 108, 112, 127, 136, 143]
CaO_10	2729	2738	10	[2, 67, 80, 84, 112, 114, 118, 140, 141, 149, 151]
CaO_10	2733	2741	9	[1, 78, 87, 98, 102, 103, 108, 112, 127, 136, 143]
CaO_11	2739	2774	36	[2, 67, 80, 84, 112, 114, 118, 140, 141, 147, 149, 151]
CaO_11	2742	2760	19	[1, 78, 87, 98, 102, 103, 106, 108, 112, 127, 136, 143]
CaO_12	2761	2763	3	[1, 78, 87, 98, 102, 103, 106, 108, 112, 127, 136, 143, 152]
CaO_11	2764	2771	8	[1, 78, 87, 98, 102, 103, 108, 112, 127, 136, 143, 152]
CaO_10	2772	2785	14	[1, 78, 98, 102, 103, 108, 112, 127, 136, 143, 152]
CaO_10	2775	2802	28	[2, 67, 80, 84, 112, 114, 118, 140, 141, 149, 151]
CaO_9	2786	2787	2	[1, 78, 98, 103, 108, 112, 127, 136, 143, 152]
CaO_10	2788	2813	26	[1, 78, 98, 103, 106, 108, 112, 127, 136, 143, 152]
CaO_9	2803	2827	25	[2, 67, 80, 84, 114, 118, 140, 141, 149, 151]
CaO_11	2814	2856	43	[1, 78, 98, 103, 106, 108, 112, 123, 127, 136, 143, 152]
CaO_8	2828	2842	15	[2, 67, 80, 84, 114, 118, 141, 149, 151]
CaO_9	2843	2844	2	[2, 67, 80, 84, 114, 118, 140, 141, 149, 151]
CaO_10	2845	2849	5	[2, 67, 80, 84, 102, 114, 118, 140, 141, 149, 151]
CaO_11	2850	2889	40	[2, 67, 80, 84, 102, 112, 114, 118, 140, 141, 149, 151]
CaO_10	2857	2858	2	[1, 78, 98, 103, 106, 108, 123, 127, 136, 143, 152]
CaO_11	2859	2879	21	[1, 78, 86, 98, 103, 106, 108, 123, 127, 136, 143, 152]
CaO_10	2880	2890	11	[1, 78, 98, 103, 106, 108, 123, 127, 136, 143, 152]
CaO_12	2890	2914	25	[2, 67, 80, 84, 102, 112, 114, 118, 140, 141, 147, 149, 151]
CaO_9	2891	2899	9	[1, 78, 98, 106, 108, 123, 127, 136, 143, 152]
CaO_10	2900	2913	14	[1, 78, 98, 106, 108, 112, 123, 127, 136, 143, 152]
CaO_9	2914	2933	20	[1, 78, 98, 106, 108, 123, 127, 136, 143, 152]
CaO_11	2915	2952	38	[2, 67, 80, 84, 102, 112, 114, 118, 140, 141, 149, 151]
CaO_10	2934	2955	22	[1, 78, 98, 106, 108, 112, 123, 127, 136, 143, 152]
CaO_10	2953	2954	2	[2, 67, 80, 84, 102, 114, 118, 140, 141, 149, 151]
CaO_9	2955	2982	28	[2, 67, 80, 84, 102, 114, 118, 141, 149, 151]
CaO_10	2956	2975	20	[1, 78, 98, 103, 108, 112, 123, 127, 136, 143, 152]
CaO_11	2976	2988	13	[1, 78, 87, 98, 103, 108, 112, 123, 127, 136, 143, 152]
CaO_10	2983	2993	11	[2, 67, 80, 84, 102, 114, 118, 140, 141, 149, 151]
CaO_12	2989	3001	13	[1, 78, 87, 98, 102, 103, 108, 112, 123, 127, 136, 143, 152]
CaO_11	2994	3016	23	[2, 67, 80, 84, 102, 112, 114, 118, 140, 141, 149, 151]
CaO_13	3002	3002	1	[1, 78, 87, 98, 102, 103, 106, 108, 112, 123, 127, 136, 143, 152]
CaO_12	3003	3004	2	[1, 78, 87, 98, 103, 106, 108, 112, 123, 127, 136, 143, 152]
CaO_11	3005	3021	17	[1, 78, 87, 98, 103, 106, 108, 112, 123, 127, 136, 143]
CaO_10	3017	3131	115	[2, 67, 80, 84, 102, 114, 118, 140, 141, 149, 151]
CaO_12	3022	3037	16	[1, 78, 87, 98, 103, 106, 108, 112, 123, 127, 136, 143, 152]
CaO_11	3038	3047	10	[1, 78, 87, 98, 103, 106, 108, 112, 127, 136, 143, 152]
CaO_10	3048	3065	18	[1, 78, 87, 98, 103, 106, 108, 112, 127, 136, 143]
CaO_11	3066	3116	51	[1, 78, 87, 98, 102, 103, 106, 108, 112, 127, 136, 143]
CaO_10	3117	3160	44	[1, 78, 87, 98, 102, 103, 108, 112, 127, 136, 143]
CaO_11	3132	3136	5	[2, 67, 80, 84, 102, 114, 118, 140, 141, 147, 149, 151]
CaO_10	3137	3143	7	[2, 67, 80, 84, 114, 118, 140, 141, 147, 149, 151]
CaO_11	3144	3147	4	[2, 67, 80, 84, 102, 114, 118, 140, 141, 147, 149, 151]
CaO_12	3148	3155	8	[2, 67, 80, 84, 102, 112, 114, 118, 140, 141, 147, 149, 151]
CaO_11	3156	3156	1	[2, 67, 80, 84, 102, 114, 118, 140, 141, 147, 149, 151]
CaO_10	3157	3189	33	[2, 67, 80, 84, 102, 114, 118, 140, 141, 149, 151]
CaO_11	3161	3245	85	[1, 78, 87, 98, 102, 103, 106, 108, 112, 127, 136, 143]
CaO_9	3190	3200	11	[2, 67, 80, 84, 102, 114, 118, 141, 149, 151]
CaO_10	3201	3212	12	[2, 67, 80, 84, 102, 114, 118, 140, 141, 149, 151]
CaO_9	3213	3258	46	[2, 67, 80, 84, 102, 114, 118, 141, 149, 151]
CaO_12	3246	3253	8	[1, 78, 87, 98, 102, 103, 106, 108, 112, 123, 127, 136, 143]
CaO_11	3254	3260	7	[1, 78, 98, 102, 103, 106, 108, 112, 123, 127, 136, 143]
CaO_11	3259	3271	13	[2, 67, 80, 84, 102, 114, 118, 122, 125, 141, 149, 151]
CaO_12	3261	3262	2	[1, 78, 87, 98, 102, 103, 106, 108, 112, 123, 127, 136, 143]
CaO_13	3263	3270	8	[1, 78, 86, 87, 98, 102, 103, 106, 108, 112, 123, 127, 136, 143]
CaO_12	3271	3288	18	[1, 78, 87, 98, 102, 103, 106, 108, 112, 123, 127, 136, 143]
CaO_10	3272	3278	7	[2, 67, 80, 84, 102, 114, 118, 125, 141, 149, 151]
CaO_9	3279	3289	11	[2, 67, 80, 84, 102, 114, 118, 141, 149, 151]
CaO_11	3289	3305	17	[1, 78, 87, 98, 103, 106, 108, 112, 123, 127, 136, 143]
CaO_10	3290	3310	21	[2, 67, 80, 84, 102, 114, 118, 125, 141, 149, 151]
CaO_12	3306	3319	14	[1, 78, 87, 98, 103, 106, 108, 112, 123, 127, 136, 143, 152]
CaO_9	3311	3322	12	[2, 67, 80, 84, 102, 114, 118, 141, 149, 151]
CaO_11	3320	3344	25	[1, 78, 87, 98, 103, 106, 108, 112, 123, 127, 136, 143]
CaO_10	3323	3341	19	[2, 67, 80, 84, 102, 112, 114, 118, 141, 149, 151]
CaO_11	3342	3352	11	[2, 67, 80, 84, 102, 112, 114, 118, 140, 141, 149, 151]
CaO_12	3345	3353	9	[1, 78, 87, 98, 102, 103, 106, 108, 112, 123, 127, 136, 143]
CaO_10	3353	3405	53	[2, 67, 80, 84, 102, 114, 118, 140, 141, 149, 151]
CaO_11	3354	3403	50	[1, 78, 87, 98, 102, 103, 108, 112, 123, 127, 136, 143]
CaO_10	3404	3409	6	[1, 78, 87, 98, 102, 103, 108, 112, 127, 136, 143]
CaO_11	3406	3413	8	[2, 67, 80, 84, 102, 114, 118, 140, 141, 147, 149, 151]
CaO_11	3410	3423	14	[1, 78, 87, 98, 102, 103, 106, 108, 112, 127, 136, 143]
CaO_10	3414	3421	8	[2, 67, 80, 84, 102, 114, 118, 141, 147, 149, 151]
CaO_11	3422	3476	55	[2, 67, 80, 84, 102, 114, 118, 140, 141, 147, 149, 151]
CaO_10	3424	3464	41	[1, 78, 87, 98, 103, 106, 108, 112, 127, 136, 143]
CaO_11	3465	3485	21	[1, 78, 87, 98, 102, 103, 106, 108, 112, 127, 136, 143]
CaO_10	3477	3485	9	[2, 67, 80, 84, 114, 118, 140, 141, 147, 149, 151]
CaO_12	3486	3490	5	[1, 78, 87, 98, 102, 103, 106, 108, 112, 123, 127, 136, 143]
CaO_9	3486	3504	19	[2, 67, 80, 84, 114, 118, 140, 141, 149, 151]
CaO_11	3491	3516	26	[1, 78, 87, 98, 102, 103, 108, 112, 123, 127, 136, 143]
CaO_10	3505	3514	10	[2, 67, 80, 84, 85, 114, 118, 140, 141, 149, 151]
CaO_9	3515	3535	21	[2, 67, 80, 84, 114, 118, 140, 141, 149, 151]
CaO_10	3517	3521	5	[1, 78, 87, 98, 102, 103, 108, 112, 127, 136, 143]
CaO_9	3522	3543	22	[1, 78, 87, 98, 102, 108, 112, 127, 136, 143]
CaO_10	3536	3543	8	[2, 67, 80, 84, 102, 114, 118, 140, 141, 149, 151]
CaO_10	3544	3558	15	[1, 78, 87, 98, 102, 103, 108, 112, 127, 136, 143]
CaO_9	3544	3561	18	[2, 67, 80, 84, 114, 118, 140, 141, 149, 151]
CaO_11	3559	3559	1	[1, 78, 87, 98, 102, 103, 106, 108, 112, 127, 136, 143]
CaO_12	3560	3598	39	[1, 78, 87, 98, 102, 103, 106, 108, 112, 127, 136, 143, 145]
CaO_10	3562	3582	21	[2, 67, 71, 80, 84, 114, 118, 140, 141, 149, 151]
CaO_9	3583	3600	18	[2, 67, 80, 84, 114, 118, 140, 141, 149, 151]
CaO_11	3599	3612	14	[1, 78, 87, 98, 102, 103, 106, 108, 112, 127, 136, 143]
CaO_10	3601	3605	5	[2, 67, 80, 84, 102, 114, 118, 140, 141, 149, 151]
CaO_9	3606	3606	1	[2, 67, 80, 84, 102, 114, 118, 141, 149, 151]
CaO_10	3607	3658	52	[2, 67, 80, 84, 102, 114, 118, 140, 141, 149, 151]
CaO_10	3613	3663	51	[1, 78, 87, 98, 102, 103, 108, 112, 127, 136, 143]
CaO_9	3659	3673	15	[2, 67, 80, 84, 114, 118, 140, 141, 149, 151]
CaO_9	3664	3664	1	[1, 78, 87, 98, 102, 108, 112, 127, 136, 143]
CaO_10	3665	3688	24	[1, 78, 82, 87, 98, 102, 108, 112, 127, 136, 143]
CaO_10	3674	3695	22	[2, 67, 80, 84, 112, 114, 118, 140, 141, 149, 151]
CaO_9	3689	3704	16	[1, 78, 87, 98, 102, 108, 112, 127, 136, 143]
CaO_11	3696	3711	16	[2, 67, 80, 84, 112, 114, 118, 140, 141, 147, 149, 151]
CaO_10	3705	3745	41	[1, 78, 87, 98, 102, 103, 108, 112, 127, 136, 143]
CaO_12	3712	3739	28	[2, 67, 80, 84, 85, 112, 114, 118, 140, 141, 147, 149, 151]
CaO_11	3740	3744	5	[2, 67, 80, 84, 85, 114, 118, 140, 141, 147, 149, 151]
CaO_10	3745	3751	7	[2, 67, 80, 84, 114, 118, 140, 141, 147, 149, 151]
CaO_11	3746	3749	4	[1, 78, 87, 98, 102, 103, 108, 112, 127, 136, 143, 152]
CaO_12	3750	3779	30	[1, 78, 87, 98, 102, 103, 106, 108, 112, 127, 136, 143, 152]
CaO_9	3752	3771	20	[2, 67, 80, 84, 114, 118, 140, 141, 149, 151]
CaO_10	3772	3817	46	[2, 67, 80, 84, 102, 114, 118, 140, 141, 149, 151]
CaO_11	3780	3833	54	[1, 78, 87, 98, 102, 103, 106, 108, 112, 127, 136, 143]
CaO_9	3818	3827	10	[2, 67, 80, 84, 114, 118, 140, 141, 149, 151]
CaO_10	3828	3844	17	[2, 67, 80, 84, 112, 114, 118, 140, 141, 149, 151]
CaO_10	3834	3853	20	[1, 78, 87, 98, 102, 103, 108, 112, 127, 136, 143]
CaO_9	3845	3852	8	[2, 67, 80, 84, 114, 118, 140, 141, 149, 151]
CaO_10	3853	3929	77	[2, 67, 80, 84, 102, 114, 118, 140, 141, 149, 151]
CaO_11	3854	3890	37	[1, 78, 87, 98, 102, 103, 106, 108, 112, 127, 136, 143]
CaO_10	3891	3924	34	[1, 78, 87, 98, 102, 103, 108, 112, 127, 136, 143]
CaO_11	3925	4032	108	[1, 78, 87, 98, 102, 103, 106, 108, 112, 127, 136, 143]
CaO_9	3930	3937	8	[2, 67, 80, 84, 102, 114, 118, 140, 149, 151]
CaO_10	3938	3967	30	[2, 67, 80, 84, 102, 114, 118, 140, 141, 149, 151]
CaO_11	3968	3978	11	[2, 67, 80, 84, 102, 112, 114, 118, 140, 141, 149, 151]
CaO_10	3979	3984	6	[2, 67, 80, 84, 102, 114, 118, 140, 141, 149, 151]
CaO_11	3985	4001	17	[2, 67, 80, 84, 102, 112, 114, 118, 140, 141, 149, 151]
CaO_12	4002	4015	14	[2, 67, 80, 84, 102, 112, 114, 118, 125, 140, 141, 149, 151]
CaO_11	4016	4030	15	[2, 67, 80, 84, 102, 114, 118, 125, 140, 141, 149, 151]
CaO_10	4031	4145	115	[2, 67, 80, 84, 102, 114, 118, 140, 141, 149, 151]
CaO_10	4033	4053	21	[1, 78, 87, 98, 102, 103, 108, 112, 127, 136, 143]
CaO_11	4054	4074	21	[1, 78, 87, 98, 102, 103, 108, 112, 127, 136, 143, 152]
CaO_12	4075	4082	8	[1, 78, 87, 98, 102, 103, 106, 108, 112, 127, 136, 143, 152]
CaO_11	4083	4115	33	[1, 78, 87, 98, 102, 103, 106, 108, 112, 127, 136, 143]
CaO_12	4116	4129	14	[1, 78, 87, 98, 102, 103, 106, 108, 112, 127, 136, 143, 152]
CaO_11	4130	4150	21	[1, 78, 98, 102, 103, 106, 108, 112, 127, 136, 143, 152]
CaO_9	4146	4151	6	[2, 67, 80, 84, 102, 114, 118, 141, 149, 151]
CaO_10	4151	4151	1	[1, 78, 98, 102, 103, 106, 108, 112, 127, 136, 143]
CaO_11	4152	4175	24	[1, 78, 87, 98, 102, 103, 106, 108, 112, 127, 136, 143]
CaO_10	4152	4178	27	[2, 67, 80, 84, 102, 114, 118, 122, 141, 149, 151]
CaO_10	4176	4201	26	[1, 87, 98, 102, 103, 106, 108, 112, 127, 136, 143]
CaO_11	4179	4191	13	[2, 67, 80, 84, 102, 114, 118, 122, 140, 141, 149, 151]
CaO_10	4192	4201	10	[2, 67, 80, 84, 102, 114, 118, 122, 141, 149, 151]
CaO_11	4202	4510	309	[1, 78, 87, 98, 102, 103, 106, 108, 112, 127, 136, 143]
CaO_9	4202	4216	15	[2, 67, 80, 84, 102, 114, 118, 141, 149, 151]
CaO_10	4217	4231	15	[2, 67, 80, 84, 102, 114, 118, 140, 141, 149, 151]
CaO_11	4232	4234	3	[2, 67, 80, 84, 102, 114, 118, 122, 140, 141, 149, 151]
CaO_10	4235	4239	5	[2, 67, 80, 84, 102, 114, 118, 140, 141, 149, 151]
CaO_11	4240	4245	6	[2, 67, 80, 84, 102, 103, 114, 118, 140, 141, 149, 151]
CaO_10	4246	4274	29	[2, 67, 80, 84, 102, 103, 114, 118, 140, 149, 151]
CaO_9	4275	4329	55	[2, 67, 80, 84, 102, 114, 118, 140, 149, 151]
CaO_10	4330	4392	63	[2, 67, 80, 84, 102, 103, 114, 118, 140, 149, 151]
CaO_11	4393	4399	7	[2, 67, 80, 84, 102, 103, 114, 118, 122, 140, 149, 151]
CaO_10	4400	4441	42	[2, 67, 80, 84, 102, 103, 114, 118, 122, 149, 151]
CaO_9	4442	4446	5	[2, 80, 84, 102, 103, 114, 118, 122, 149, 151]
CaO_10	4447	4453	7	[2, 80, 84, 102, 103, 114, 118, 122, 140, 149, 151]
CaO_9	4454	4466	13	[2, 80, 84, 102, 103, 114, 118, 140, 149, 151]
CaO_8	4467	4470	4	[2, 80, 84, 102, 103, 114, 118, 149, 151]
CaO_9	4471	4499	29	[2, 80, 84, 102, 103, 114, 118, 140, 149, 151]
CaO_10	4500	4501	2	[2, 80, 84, 102, 103, 114, 118, 122, 140, 149, 151]
CaO_9	4502	4509	8	[2, 80, 84, 102, 103, 114, 118, 122, 149, 151]
CaO_10	4510	4537	28	[2, 80, 84, 102, 103, 114, 118, 122, 141, 149, 151]
CaO_10	4511	4527	17	[1, 78, 87, 98, 102, 103, 108, 112, 127, 136, 143]
CaO_11	4528	4530	3	[1, 78, 87, 98, 102, 103, 106, 108, 112, 127, 136, 143]
CaO_10	4531	4540	10	[1, 78, 87, 98, 102, 106, 108, 112, 127, 136, 143]
CaO_11	4538	4548	11	[2, 67, 80, 84, 102, 103, 114, 118, 122, 141, 149, 151]
CaO_11	4541	4550	10	[1, 78, 87, 98, 102, 106, 108, 112, 127, 136, 143, 152]
CaO_10	4549	4559	11	[2, 67, 80, 84, 102, 103, 114, 118, 122, 149, 151]
CaO_10	4551	4559	9	[1, 78, 98, 102, 106, 108, 112, 127, 136, 143, 152]
CaO_11	4560	4560	1	[1, 78, 87, 98, 102, 106, 108, 112, 127, 136, 143, 152]
CaO_10	4560	4604	45	[2, 67, 80, 84, 102, 103, 114, 118, 140, 149, 151]
CaO_10	4561	4566	6	[1, 78, 87, 98, 102, 106, 108, 127, 136, 143, 152]
CaO_11	4567	4574	8	[1, 78, 87, 98, 102, 103, 106, 108, 127, 136, 143, 152]
CaO_12	4575	4595	21	[1, 78, 87, 98, 102, 103, 106, 108, 112, 127, 136, 143, 152]
CaO_11	4596	4718	123	[1, 78, 87, 98, 102, 103, 106, 108, 112, 127, 136, 143]
CaO_9	4605	4622	18	[2, 67, 80, 84, 102, 103, 114, 118, 149, 151]
CaO_10	4623	4632	10	[2, 67, 80, 84, 102, 103, 114, 118, 122, 149, 151]
CaO_10	4633	4643	11	[2, 67, 80, 84, 102, 103, 114, 118, 140, 149, 151]
CaO_9	4644	4649	6	[2, 67, 80, 84, 102, 114, 118, 140, 149, 151]
CaO_10	4650	4683	34	[2, 67, 80, 84, 102, 114, 118, 140, 141, 149, 151]
CaO_9	4684	4714	31	[2, 67, 80, 84, 102, 114, 118, 140, 149, 151]
CaO_10	4715	4747	33	[2, 67, 80, 84, 102, 103, 114, 118, 140, 149, 151]
CaO_12	4719	4751	33	[1, 78, 87, 98, 102, 103, 106, 108, 112, 127, 136, 143, 152]
CaO_9	4748	4748	1	[2, 67, 80, 84, 102, 114, 118, 140, 149, 151]
CaO_10	4749	4760	12	[2, 67, 80, 84, 102, 114, 118, 140, 141, 149, 151]
CaO_11	4752	4788	37	[1, 78, 87, 98, 102, 103, 106, 108, 112, 127, 136, 143]
CaO_11	4761	4773	13	[2, 67, 80, 84, 102, 114, 118, 122, 140, 141, 149, 151]
CaO_10	4774	4789	16	[2, 67, 80, 84, 102, 114, 118, 140, 141, 149, 151]
CaO_12	4789	4799	11	[1, 78, 87, 98, 102, 103, 106, 108, 112, 127, 136, 143, 149]
CaO_9	4790	4816	27	[2, 67, 80, 84, 102, 114, 118, 140, 149, 151]
CaO_11	4800	4811	12	[1, 87, 98, 102, 103, 106, 108, 112, 127, 136, 143, 149]
CaO_10	4812	4812	1	[1, 87, 98, 102, 103, 106, 108, 127, 136, 143, 149]
CaO_11	4813	4830	18	[1, 78, 87, 98, 102, 103, 106, 108, 127, 136, 143, 149]
CaO_10	4817	4895	79	[2, 67, 80, 84, 102, 103, 114, 118, 140, 149, 151]
CaO_12	4831	4845	15	[1, 78, 87, 98, 102, 103, 106, 108, 112, 127, 136, 143, 149]
CaO_11	4846	4960	115	[1, 78, 87, 98, 102, 103, 106, 108, 112, 127, 136, 143]
CaO_11	4896	4939	44	[2, 67, 80, 84, 102, 103, 114, 118, 122, 140, 149, 151]
CaO_10	4940	4949	10	[2, 67, 80, 84, 102, 103, 114, 118, 122, 149, 151]
CaO_9	4950	4951	2	[2, 80, 84, 102, 103, 114, 118, 122, 149, 151]
CaO_8	4952	4981	30	[2, 80, 102, 103, 114, 118, 122, 149, 151]
CaO_12	4961	4972	12	[1, 78, 86, 87, 98, 102, 103, 106, 108, 112, 127, 136, 143]
CaO_11	4973	5077	105	[1, 78, 87, 98, 102, 103, 106, 108, 112, 127, 136, 143]
CaO_9	4982	5038	57	[2, 67, 80, 102, 103, 114, 118, 122, 149, 151]
CaO_10	5039	5044	6	[2, 67, 80, 102, 103, 114, 118, 122, 140, 149, 151]
CaO_11	5045	5052	8	[2, 67, 80, 84, 102, 103, 114, 118, 122, 140, 149, 151]
CaO_10	5053	5079	27	[2, 67, 80, 84, 102, 103, 114, 118, 140, 149, 151]
CaO_10	5078	5129	52	[1, 78, 87, 98, 102, 103, 108, 112, 127, 136, 143]
CaO_9	5080	5103	24	[2, 67, 80, 84, 102, 114, 118, 140, 149, 151]
CaO_10	5104	5116	13	[2, 67, 80, 84, 102, 114, 118, 140, 141, 149, 151]
CaO_9	5117	5134	18	[2, 67, 80, 84, 102, 114, 118, 140, 149, 151]
CaO_11	5130	5151	22	[1, 78, 87, 98, 102, 103, 106, 108, 112, 127, 136, 143]
CaO_10	5135	5144	10	[2, 67, 80, 84, 102, 114, 118, 122, 140, 149, 151]
CaO_11	5145	5172	28	[2, 67, 80, 84, 102, 114, 118, 122, 140, 141, 149, 151]
CaO_10	5152	5193	42	[1, 78, 87, 98, 102, 103, 108, 112, 127, 136, 143]
CaO_12	5173	5197	25	[2, 67, 71, 80, 84, 102, 114, 118, 122, 140, 141, 149, 151]
CaO_11	5194	5245	52	[1, 78, 87, 98, 102, 103, 106, 108, 112, 127, 136, 143]
CaO_11	5198	5202	5	[2, 67, 71, 80, 84, 102, 114, 118, 122, 140, 149, 151]
CaO_12	5203	5206	4	[2, 67, 71, 80, 84, 102, 103, 114, 118, 122, 140, 149, 151]
CaO_11	5207	5221	15	[2, 67, 71, 80, 84, 102, 103, 114, 118, 140, 149, 151]
CaO_10	5222	5224	3	[2, 67, 71, 80, 84, 102, 103, 114, 118, 149, 151]
CaO_9	5225	5232	8	[2, 67, 80, 84, 102, 103, 114, 118, 149, 151]
CaO_10	5233	5239	7	[2, 67, 80, 84, 102, 103, 114, 118, 141, 149, 151]
CaO_11	5240	5245	6	[2, 67, 80, 84, 102, 103, 114, 118, 140, 141, 149, 151]
CaO_10	5246	5270	25	[1, 87, 98, 102, 103, 106, 108, 112, 127, 136, 143]
CaO_10	5246	5275	30	[2, 80, 84, 102, 103, 114, 118, 140, 141, 149, 151]
CaO_11	5271	5333	63	[1, 78, 87, 98, 102, 103, 106, 108, 112, 127, 136, 143]
CaO_9	5276	5331	56	[2, 80, 84, 102, 103, 114, 118, 140, 149, 151]
CaO_10	5332	5335	4	[2, 71, 80, 84, 102, 103, 114, 118, 140, 149, 151]
CaO_12	5334	5356	23	[1, 78, 87, 98, 102, 103, 106, 108, 112, 127, 136, 143, 152]
CaO_9	5336	5337	2	[2, 71, 80, 84, 102, 103, 114, 118, 149, 151]
CaO_8	5338	5347	10	[2, 71, 80, 102, 103, 114, 118, 149, 151]
CaO_9	5348	5350	3	[2, 71, 80, 102, 103, 114, 118, 122, 149, 151]
CaO_10	5351	5354	4	[2, 71, 80, 84, 102, 103, 114, 118, 122, 149, 151]
CaO_11	5355	5360	6	[2, 71, 80, 84, 102, 103, 114, 118, 122, 141, 149, 151]
CaO_11	5357	5452	96	[1, 78, 87, 98, 102, 103, 106, 108, 112, 127, 136, 143]
CaO_10	5361	5381	21	[2, 71, 80, 84, 102, 114, 118, 122, 141, 149, 151]
CaO_9	5382	5385	4	[2, 80, 84, 102, 114, 118, 122, 141, 149, 151]
CaO_8	5386	5403	18	[2, 80, 84, 102, 114, 118, 141, 149, 151]
CaO_9	5404	5406	3	[2, 80, 84, 102, 103, 114, 118, 141, 149, 151]
CaO_10	5407	5412	6	[2, 80, 84, 102, 103, 114, 118, 140, 141, 149, 151]
CaO_9	5413	5423	11	[2, 80, 84, 102, 114, 118, 140, 141, 149, 151]
CaO_10	5424	5574	151	[2, 67, 80, 84, 102, 114, 118, 140, 141, 149, 151]
CaO_12	5453	5459	7	[1, 78, 87, 98, 102, 103, 106, 108, 112, 127, 136, 143, 152]
CaO_11	5460	5546	87	[1, 78, 87, 98, 102, 103, 106, 108, 112, 127, 136, 143]
CaO_10	5547	5569	23	[1, 78, 87, 98, 102, 103, 106, 108, 112, 127, 136]
CaO_11	5570	5624	55	[1, 78, 87, 98, 102, 103, 106, 108, 112, 127, 136, 143]
CaO_9	5575	5576	2	[2, 67, 80, 84, 102, 114, 118, 141, 149, 151]
CaO_10	5577	5585	9	[2, 67, 80, 84, 102, 114, 118, 122, 141, 149, 151]
CaO_11	5586	5590	5	[2, 67, 71, 80, 84, 102, 114, 118, 122, 141, 149, 151]
CaO_10	5591	5603	13	[2, 67, 71, 80, 84, 102, 114, 118, 141, 149, 151]
CaO_11	5604	5617	14	[2, 67, 71, 80, 84, 102, 103, 114, 118, 141, 149, 151]
CaO_12	5618	5627	10	[2, 67, 71, 80, 84, 102, 103, 114, 118, 140, 141, 149, 151]
CaO_10	5625	5632	8	[1, 78, 87, 98, 102, 103, 106, 108, 127, 136, 143]
CaO_11	5628	5660	33	[2, 71, 80, 84, 102, 103, 114, 118, 140, 141, 149, 151]
CaO_11	5633	5640	8	[1, 78, 87, 98, 102, 103, 106, 108, 127, 136, 143, 149]
CaO_12	5641	5650	10	[1, 78, 87, 98, 102, 103, 106, 108, 112, 127, 136, 143, 149]
CaO_11	5651	5899	249	[1, 78, 87, 98, 102, 103, 106, 108, 112, 127, 136, 143]
CaO_10	5661	5671	11	[2, 80, 84, 102, 103, 114, 118, 140, 141, 149, 151]
CaO_9	5672	5679	8	[2, 80, 84, 102, 103, 114, 118, 140, 149, 151]
CaO_10	5680	5685	6	[2, 67, 80, 84, 102, 103, 114, 118, 140, 149, 151]
CaO_11	5686	5697	12	[2, 67, 80, 84, 102, 103, 114, 118, 140, 141, 149, 151]
CaO_10	5698	5748	51	[2, 67, 80, 84, 102, 103, 114, 118, 140, 149, 151]
CaO_9	5749	5751	3	[2, 67, 80, 84, 102, 114, 118, 140, 149, 151]
CaO_10	5752	5779	28	[2, 67, 80, 84, 102, 114, 118, 140, 141, 149, 151]
CaO_9	5780	5831	52	[2, 67, 80, 84, 102, 114, 118, 140, 149, 151]
CaO_10	5832	5839	8	[2, 67, 80, 84, 102, 114, 118, 122, 140, 149, 151]
CaO_11	5840	5848	9	[2, 67, 71, 80, 84, 102, 114, 118, 122, 140, 149, 151]
CaO_11	5849	5862	14	[2, 67, 71, 80, 84, 102, 114, 118, 140, 141, 149, 151]
CaO_10	5863	5963	101	[2, 67, 80, 84, 102, 114, 118, 140, 141, 149, 151]
CaO_10	5900	5930	31	[1, 78, 87, 98, 102, 106, 108, 112, 127, 136, 143]
CaO_11	5931	6220	290	[1, 78, 87, 98, 102, 103, 106, 108, 112, 127, 136, 143]
CaO_9	5964	5967	4	[2, 67, 80, 84, 102, 114, 118, 140, 149, 151]
CaO_8	5968	5970	3	[2, 80, 84, 102, 114, 118, 140, 149, 151]
CaO_9	5971	5993	23	[2, 71, 80, 84, 102, 114, 118, 140, 149, 151]
CaO_8	5994	5997	4	[2, 80, 84, 102, 114, 118, 140, 149, 151]
CaO_9	5998	6020	23	[2, 80, 84, 102, 114, 118, 122, 140, 149, 151]
CaO_10	6021	6038	18	[2, 71, 80, 84, 102, 114, 118, 122, 140, 149, 151]
CaO_9	6039	6057	19	[2, 71, 80, 84, 102, 114, 118, 140, 149, 151]
CaO_10	6058	6066	9	[2, 67, 71, 80, 84, 102, 114, 118, 140, 149, 151]
CaO_9	6067	6084	18	[2, 67, 80, 84, 102, 114, 118, 140, 149, 151]
CaO_10	6085	6092	8	[2, 67, 80, 84, 102, 114, 118, 140, 141, 149, 151]
CaO_11	6093	6119	27	[2, 67, 71, 80, 84, 102, 114, 118, 140, 141, 149, 151]
CaO_10	6120	6128	9	[2, 67, 80, 84, 102, 114, 118, 140, 141, 149, 151]
CaO_11	6129	6148	20	[2, 67, 80, 84, 102, 114, 118, 122, 140, 141, 149, 151]
CaO_10	6149	6234	86	[2, 67, 80, 84, 102, 114, 118, 140, 141, 149, 151]
CaO_10	6221	6226	6	[1, 78, 87, 98, 102, 103, 108, 112, 127, 136, 143]
CaO_11	6227	6303	77	[1, 78, 87, 98, 102, 103, 106, 108, 112, 127, 136, 143]
CaO_9	6235	6237	3	[2, 67, 80, 84, 102, 114, 118, 140, 141, 149]
CaO_10	6238	6244	7	[2, 67, 80, 84, 102, 114, 118, 125, 140, 141, 149]
CaO_11	6245	6251	7	[2, 67, 80, 84, 102, 114, 118, 125, 140, 141, 149, 151]
CaO_10	6252	6256	5	[2, 67, 80, 84, 102, 114, 118, 140, 141, 149, 151]
CaO_9	6257	6286	30	[2, 67, 80, 84, 102, 114, 118, 141, 149, 151]
CaO_10	6287	6291	5	[2, 67, 80, 84, 102, 114, 118, 125, 141, 149, 151]
CaO_11	6292	6295	4	[2, 67, 80, 84, 102, 114, 118, 125, 140, 141, 149, 151]
CaO_10	6296	6345	50	[2, 67, 80, 84, 102, 114, 118, 140, 141, 149, 151]
CaO_10	6304	6312	9	[1, 78, 87, 98, 103, 106, 108, 112, 127, 136, 143]
CaO_11	6313	6322	10	[1, 78, 87, 98, 103, 106, 108, 112, 127, 136, 143, 152]
CaO_10	6323	6333	11	[1, 78, 87, 98, 103, 106, 108, 112, 127, 136, 143]
CaO_11	6334	6339	6	[1, 78, 87, 98, 102, 103, 106, 108, 112, 127, 136, 143]
CaO_12	6340	6348	9	[1, 78, 86, 87, 98, 102, 103, 106, 108, 112, 127, 136, 143]
CaO_9	6346	6382	37	[2, 67, 80, 84, 102, 114, 118, 141, 149, 151]
CaO_11	6349	6353	5	[1, 78, 87, 98, 102, 103, 106, 108, 112, 127, 136, 143]
CaO_10	6354	6355	2	[1, 78, 87, 98, 103, 106, 108, 112, 127, 136, 143]
CaO_11	6356	6361	6	[1, 78, 87, 98, 103, 106, 108, 112, 123, 127, 136, 143]
CaO_12	6362	6367	6	[1, 78, 87, 98, 102, 103, 106, 108, 112, 123, 127, 136, 143]
CaO_11	6368	6401	34	[1, 78, 87, 98, 102, 103, 106, 108, 112, 127, 136, 143]
CaO_10	6383	6390	8	[2, 67, 80, 84, 102, 114, 118, 140, 141, 149, 151]
CaO_9	6391	6406	16	[2, 67, 80, 84, 102, 114, 118, 141, 149, 151]
CaO_10	6402	6412	11	[1, 78, 87, 98, 102, 103, 106, 108, 127, 136, 143]
CaO_10	6407	6432	26	[2, 67, 80, 84, 102, 114, 118, 140, 141, 149, 151]
CaO_11	6413	6502	90	[1, 78, 87, 98, 102, 103, 106, 108, 112, 127, 136, 143]
CaO_9	6433	6444	12	[2, 67, 80, 84, 102, 114, 118, 141, 149, 151]
CaO_10	6445	6451	7	[2, 67, 80, 84, 102, 114, 118, 122, 141, 149, 151]
CaO_11	6452	6468	17	[2, 67, 80, 84, 102, 114, 118, 122, 125, 141, 149, 151]
CaO_10	6469	6480	12	[2, 67, 80, 84, 102, 114, 118, 122, 141, 149, 151]
CaO_9	6481	6503	23	[2, 67, 80, 84, 102, 114, 118, 141, 149, 151]
CaO_10	6503	6505	3	[1, 78, 87, 98, 102, 103, 108, 112, 127, 136, 143]
CaO_10	6504	6514	11	[2, 67, 80, 84, 102, 114, 118, 140, 141, 149, 151]
CaO_11	6506	6693	188	[1, 78, 87, 98, 102, 103, 106, 108, 112, 127, 136, 143]
CaO_9	6515	6519	5	[2, 67, 80, 84, 102, 114, 118, 141, 149, 151]
CaO_10	6520	6536	17	[2, 67, 80, 84, 102, 112, 114, 118, 141, 149, 151]
CaO_9	6537	6540	4	[2, 67, 80, 84, 112, 114, 118, 141, 149, 151]
CaO_8	6541	6548	8	[2, 67, 80, 84, 114, 118, 141, 149, 151]
CaO_9	6549	6557	9	[2, 67, 80, 84, 114, 118, 140, 141, 149, 151]
CaO_10	6558	6564	7	[2, 67, 80, 84, 112, 114, 118, 140, 141, 149, 151]
CaO_11	6565	6579	15	[2, 67, 80, 84, 102, 112, 114, 118, 140, 141, 149, 151]
CaO_10	6580	6715	136	[2, 67, 80, 84, 102, 114, 118, 140, 141, 149, 151]
CaO_12	6694	6701	8	[1, 78, 87, 98, 102, 103, 106, 108, 112, 127, 136, 143, 152]
CaO_11	6702	6726	25	[1, 78, 87, 98, 103, 106, 108, 112, 127, 136, 143, 152]
CaO_9	6716	6726	11	[2, 67, 80, 84, 102, 114, 118, 141, 149, 151]
CaO_12	6727	6741	15	[1, 78, 87, 98, 102, 103, 106, 108, 112, 127, 136, 143, 152]
CaO_8	6727	6736	10	[2, 67, 84, 102, 114, 118, 141, 149, 151]
CaO_9	6737	6766	30	[2, 67, 84, 102, 114, 118, 122, 141, 149, 151]
CaO_13	6742	6743	2	[1, 78, 87, 98, 102, 103, 106, 108, 112, 123, 127, 136, 143, 152]
CaO_12	6744	6747	4	[1, 78, 87, 98, 103, 106, 108, 112, 123, 127, 136, 143, 152]
CaO_11	6748	6775	28	[1, 78, 87, 98, 103, 106, 108, 112, 123, 127, 136, 143]
CaO_8	6767	6773	7	[2, 67, 84, 102, 114, 118, 141, 149, 151]
CaO_9	6774	6790	17	[2, 67, 80, 84, 102, 114, 118, 141, 149, 151]
CaO_10	6776	6780	5	[1, 78, 87, 98, 103, 106, 108, 112, 127, 136, 143]
CaO_11	6781	6798	18	[1, 78, 87, 98, 102, 103, 106, 108, 112, 127, 136, 143]
CaO_10	6791	6804	14	[2, 67, 80, 84, 102, 114, 118, 122, 141, 149, 151]
CaO_10	6799	6906	108	[1, 78, 87, 98, 103, 106, 108, 112, 127, 136, 143]
CaO_9	6805	6865	61	[2, 67, 80, 84, 102, 114, 118, 141, 149, 151]
CaO_10	6866	6878	13	[2, 67, 80, 84, 102, 114, 118, 122, 141, 149, 151]
CaO_9	6879	6899	21	[2, 67, 80, 84, 102, 114, 118, 141, 149, 151]
CaO_10	6900	6907	8	[2, 67, 80, 84, 102, 114, 118, 140, 141, 149, 151]
CaO_11	6907	6923	17	[1, 78, 87, 98, 102, 103, 106, 108, 112, 127, 136, 143]
CaO_11	6908	6935	28	[2, 67, 80, 84, 102, 114, 118, 122, 140, 141, 149, 151]
CaO_10	6924	6940	17	[1, 78, 87, 98, 102, 103, 108, 112, 127, 136, 143]
CaO_10	6936	6940	5	[2, 67, 80, 84, 102, 114, 118, 122, 141, 149, 151]
CaO_11	6941	6947	7	[1, 78, 87, 98, 102, 103, 108, 112, 123, 127, 136, 143]
CaO_9	6941	6945	5	[2, 67, 84, 102, 114, 118, 122, 141, 149, 151]
CaO_10	6946	6960	15	[2, 67, 84, 102, 114, 118, 122, 140, 141, 149, 151]
CaO_12	6948	6966	19	[1, 78, 87, 98, 102, 103, 106, 108, 112, 123, 127, 136, 143]
CaO_9	6961	6968	8	[2, 67, 84, 102, 114, 118, 140, 141, 149, 151]
CaO_11	6967	6977	11	[1, 78, 87, 98, 102, 103, 106, 108, 112, 127, 136, 143]
CaO_10	6969	7090	122	[2, 67, 80, 84, 102, 114, 118, 140, 141, 149, 151]
CaO_10	6978	6998	21	[1, 78, 98, 102, 103, 106, 108, 112, 127, 136, 143]
CaO_11	6999	7035	37	[1, 78, 87, 98, 102, 103, 106, 108, 112, 127, 136, 143]
CaO_10	7036	7047	12	[1, 78, 87, 98, 102, 103, 108, 112, 127, 136, 143]
CaO_11	7048	7052	5	[1, 78, 87, 98, 102, 103, 106, 108, 112, 127, 136, 143]
CaO_12	7053	7055	3	[1, 78, 87, 98, 102, 103, 106, 108, 112, 123, 127, 136, 143]
CaO_11	7056	7104	49	[1, 78, 87, 98, 102, 103, 108, 112, 123, 127, 136, 143]
CaO_11	7091	7114	24	[2, 67, 80, 84, 102, 112, 114, 118, 140, 141, 149, 151]
CaO_12	7105	7124	20	[1, 78, 87, 98, 102, 103, 106, 108, 112, 123, 127, 136, 143]
CaO_10	7115	7145	31	[2, 67, 80, 84, 102, 114, 118, 140, 141, 149, 151]
CaO_11	7125	7127	3	[1, 78, 87, 98, 103, 106, 108, 112, 123, 127, 136, 143]
CaO_10	7128	7138	11	[1, 78, 87, 98, 103, 108, 112, 123, 127, 136, 143]
CaO_9	7139	7153	15	[1, 78, 87, 98, 103, 108, 112, 127, 136, 143]
CaO_9	7146	7147	2	[2, 67, 80, 84, 102, 114, 118, 141, 149, 151]
CaO_8	7148	7152	5	[2, 67, 80, 84, 102, 114, 118, 149, 151]
CaO_9	7153	7158	6	[2, 67, 80, 84, 102, 114, 118, 122, 149, 151]
CaO_10	7154	7211	58	[1, 78, 87, 98, 103, 106, 108, 112, 127, 136, 143]
CaO_8	7159	7172	14	[2, 67, 80, 84, 102, 114, 118, 149, 151]
CaO_9	7173	7293	121	[2, 67, 80, 84, 102, 114, 118, 140, 149, 151]
CaO_9	7212	7214	3	[1, 78, 98, 103, 106, 108, 112, 127, 136, 143]
CaO_8	7215	7225	11	[1, 78, 98, 103, 108, 112, 127, 136, 143]
CaO_9	7226	7244	19	[1, 78, 87, 98, 103, 108, 112, 127, 136, 143]
CaO_10	7245	7253	9	[1, 78, 87, 98, 103, 106, 108, 112, 127, 136, 143]
CaO_11	7254	7277	24	[1, 78, 82, 87, 98, 103, 106, 108, 112, 127, 136, 143]
CaO_10	7278	7285	8	[1, 78, 87, 98, 103, 106, 108, 112, 127, 136, 143]
CaO_9	7286	7300	15	[1, 78, 87, 98, 103, 108, 112, 127, 136, 143]
CaO_10	7294	7332	39	[2, 67, 80, 84, 102, 114, 118, 140, 141, 149, 151]
CaO_10	7301	7312	12	[1, 78, 87, 98, 102, 103, 108, 112, 127, 136, 143]
CaO_11	7313	7326	14	[1, 78, 87, 98, 102, 103, 106, 108, 112, 127, 136, 143]
CaO_10	7327	7394	68	[1, 78, 87, 98, 103, 106, 108, 112, 127, 136, 143]
CaO_9	7333	7411	79	[2, 67, 80, 84, 102, 114, 118, 140, 141, 151]
CaO_11	7395	7406	12	[1, 78, 87, 98, 102, 103, 106, 108, 112, 127, 136, 143]
CaO_12	7407	7414	8	[1, 78, 87, 98, 102, 103, 106, 108, 112, 123, 127, 136, 143]
CaO_10	7412	7428	17	[2, 67, 80, 84, 102, 114, 118, 140, 141, 149, 151]
CaO_11	7415	7434	20	[1, 78, 87, 98, 102, 103, 108, 112, 123, 127, 136, 143]
CaO_9	7429	7485	57	[2, 80, 84, 102, 114, 118, 140, 141, 149, 151]
CaO_10	7435	7458	24	[1, 78, 87, 98, 102, 103, 108, 112, 127, 136, 143]
CaO_11	7459	7481	23	[1, 78, 87, 98, 102, 103, 106, 108, 112, 127, 136, 143]
CaO_10	7482	7504	23	[1, 78, 87, 98, 102, 103, 108, 112, 127, 136, 143]
CaO_8	7486	7495	10	[2, 80, 84, 102, 114, 118, 141, 149, 151]
CaO_9	7496	7513	18	[2, 80, 84, 102, 114, 118, 140, 141, 149, 151]
CaO_11	7505	7507	3	[1, 78, 87, 98, 102, 103, 106, 108, 112, 127, 136, 143]
CaO_12	7508	7514	7	[1, 67, 78, 87, 98, 102, 103, 106, 108, 112, 127, 136, 143]
CaO_10	7514	7519	6	[2, 80, 84, 102, 103, 114, 118, 140, 141, 149, 151]
CaO_11	7515	7523	9	[1, 67, 78, 87, 98, 103, 106, 108, 112, 127, 136, 143]
CaO_9	7520	7528	9	[2, 80, 84, 102, 114, 118, 140, 141, 149, 151]
CaO_10	7524	7532	9	[1, 78, 87, 98, 103, 106, 108, 112, 127, 136, 143]
CaO_8	7529	7545	17	[2, 80, 84, 102, 114, 118, 140, 149, 151]
CaO_11	7533	7537	5	[1, 78, 87, 98, 103, 106, 108, 112, 123, 127, 136, 143]
CaO_10	7538	7550	13	[1, 78, 98, 103, 106, 108, 112, 123, 127, 136, 143]
CaO_9	7546	7561	16	[2, 80, 84, 102, 114, 118, 140, 141, 149, 151]
CaO_9	7551	7555	5	[1, 78, 98, 103, 108, 112, 123, 127, 136, 143]
CaO_10	7556	7557	2	[1, 78, 82, 98, 103, 108, 112, 123, 127, 136, 143]
CaO_12	7558	7566	9	[1, 78, 82, 87, 98, 103, 108, 112, 123, 127, 136, 143, 152]
CaO_8	7562	7577	16	[2, 80, 84, 102, 114, 118, 141, 149, 151]
CaO_11	7567	7569	3	[1, 78, 82, 87, 98, 103, 108, 112, 123, 127, 136, 143]
CaO_12	7570	7593	24	[1, 78, 82, 87, 98, 103, 106, 108, 112, 123, 127, 136, 143]
CaO_9	7578	7596	19	[2, 67, 80, 84, 102, 114, 118, 141, 149, 151]
CaO_11	7594	7594	1	[1, 78, 87, 98, 103, 106, 108, 112, 123, 127, 136, 143]
CaO_12	7595	7599	5	[1, 78, 87, 98, 102, 103, 106, 108, 112, 123, 127, 136, 143]
CaO_10	7597	7602	6	[2, 67, 80, 84, 102, 114, 118, 140, 141, 149, 151]
CaO_11	7600	7615	16	[1, 78, 87, 98, 102, 103, 106, 108, 123, 127, 136, 143]
CaO_11	7603	7610	8	[2, 67, 80, 84, 102, 112, 114, 118, 140, 141, 149, 151]
CaO_12	7611	7616	6	[2, 67, 80, 84, 102, 112, 114, 118, 122, 140, 141, 149, 151]
CaO_10	7616	7622	7	[1, 78, 87, 98, 103, 106, 108, 123, 127, 136, 143]
CaO_11	7617	7623	7	[2, 67, 80, 84, 102, 112, 114, 118, 122, 141, 149, 151]
CaO_11	7623	7623	1	[1, 78, 87, 98, 103, 106, 108, 123, 127, 136, 143, 152]
CaO_10	7624	7630	7	[1, 78, 98, 103, 106, 108, 123, 127, 136, 143, 152]
CaO_10	7624	7646	23	[2, 67, 80, 84, 102, 114, 118, 122, 141, 149, 151]
CaO_11	7631	7665	35	[1, 78, 98, 103, 106, 108, 112, 123, 127, 136, 143, 152]
CaO_9	7647	7699	53	[2, 67, 80, 84, 102, 114, 118, 141, 149, 151]
CaO_10	7666	7677	12	[1, 78, 98, 103, 106, 108, 112, 123, 127, 136, 143]
CaO_11	7678	7701	24	[1, 78, 98, 102, 103, 106, 108, 112, 123, 127, 136, 143]
CaO_8	7700	7709	10	[2, 67, 80, 84, 114, 118, 141, 149, 151]
CaO_10	7702	7724	23	[1, 78, 98, 102, 103, 106, 108, 112, 127, 136, 143]
CaO_9	7710	7726	17	[2, 67, 80, 84, 114, 118, 140, 141, 149, 151]
CaO_11	7725	7800	76	[1, 78, 87, 98, 102, 103, 106, 108, 112, 127, 136, 143]
CaO_10	7727	7744	18	[2, 67, 80, 84, 102, 114, 118, 140, 141, 149, 151]
CaO_9	7745	7768	24	[2, 67, 80, 84, 102, 114, 118, 141, 149, 151]
CaO_10	7769	7792	24	[2, 67, 80, 84, 102, 114, 118, 125, 141, 149, 151]
CaO_9	7793	7793	1	[2, 67, 80, 84, 102, 114, 118, 141, 149, 151]
CaO_8	7794	7813	20	[2, 80, 84, 102, 114, 118, 141, 149, 151]
CaO_10	7801	7831	31	[1, 78, 87, 98, 102, 103, 108, 112, 127, 136, 143]
CaO_9	7814	7830	17	[2, 67, 80, 84, 102, 114, 118, 141, 149, 151]
CaO_10	7831	7837	7	[2, 67, 80, 84, 102, 114, 118, 140, 141, 149, 151]
CaO_11	7832	7842	11	[1, 78, 87, 98, 102, 103, 106, 108, 112, 127, 136, 143]
CaO_9	7838	7861	24	[2, 80, 84, 102, 114, 118, 140, 141, 149, 151]
CaO_10	7843	7846	4	[1, 78, 87, 98, 103, 106, 108, 112, 127, 136, 143]
CaO_11	7847	7891	45	[1, 78, 87, 98, 103, 106, 108, 112, 123, 127, 136, 143]
CaO_8	7862	7908	47	[2, 80, 84, 102, 114, 118, 141, 149, 151]
CaO_10	7892	7901	10	[1, 78, 98, 103, 106, 108, 112, 123, 127, 136, 143]
CaO_11	7902	7930	29	[1, 78, 98, 103, 106, 108, 112, 123, 127, 136, 143, 152]
CaO_9	7909	7916	8	[2, 67, 80, 84, 102, 114, 118, 141, 149, 151]
CaO_10	7917	7926	10	[2, 67, 80, 84, 102, 114, 118, 125, 141, 149, 151]
CaO_11	7927	7930	4	[2, 67, 80, 84, 102, 112, 114, 118, 125, 141, 149, 151]
CaO_10	7931	7946	16	[1, 78, 98, 103, 106, 108, 112, 127, 136, 143, 152]
CaO_10	7931	7931	1	[2, 67, 80, 84, 102, 114, 118, 125, 141, 149, 151]
CaO_9	7932	7979	48	[2, 67, 80, 84, 102, 114, 118, 141, 149, 151]
CaO_11	7947	7954	8	[1, 78, 98, 103, 106, 108, 112, 123, 127, 136, 143, 152]
CaO_12	7955	7963	9	[1, 78, 98, 102, 103, 106, 108, 112, 123, 127, 136, 143, 152]
CaO_11	7964	7995	32	[1, 78, 98, 102, 103, 106, 108, 112, 123, 127, 136, 143]
CaO_10	7980	7995	16	[2, 67, 80, 84, 102, 114, 118, 140, 141, 149, 151]
CaO_10	7996	8012	17	[1, 78, 98, 103, 106, 108, 112, 123, 127, 136, 143]
CaO_9	7996	8006	11	[2, 80, 84, 102, 114, 118, 140, 141, 149, 151]
CaO_10	8007	8012	6	[2, 67, 80, 84, 102, 114, 118, 140, 141, 149, 151]
CaO_9	8013	8020	8	[1, 78, 98, 103, 106, 108, 112, 127, 136, 143]
CaO_9	8013	8040	28	[2, 67, 80, 84, 102, 114, 118, 141, 149, 151]
CaO_10	8021	8030	10	[1, 78, 87, 98, 103, 106, 108, 112, 127, 136, 143]
CaO_11	8031	8039	9	[1, 78, 87, 98, 102, 103, 106, 108, 112, 127, 136, 143]
CaO_10	8040	8051	12	[1, 78, 98, 102, 103, 106, 108, 112, 127, 136, 143]
CaO_10	8041	8046	6	[2, 67, 80, 84, 102, 114, 118, 122, 141, 149, 151]
CaO_9	8047	8073	27	[2, 80, 84, 102, 114, 118, 122, 141, 149, 151]
CaO_11	8052	8057	6	[1, 78, 98, 102, 103, 106, 108, 112, 123, 127, 136, 143]
CaO_12	8058	8065	8	[1, 78, 87, 98, 102, 103, 106, 108, 112, 123, 127, 136, 143]
CaO_11	8066	8084	19	[1, 78, 87, 98, 103, 106, 108, 112, 123, 127, 136, 143]
CaO_8	8074	8100	27	[2, 80, 84, 102, 114, 118, 141, 149, 151]
CaO_10	8085	8086	2	[1, 78, 98, 103, 106, 108, 112, 123, 127, 136, 143]
CaO_11	8087	8090	4	[1, 78, 98, 103, 106, 108, 112, 123, 127, 136, 143, 152]
CaO_12	8091	8103	13	[1, 78, 86, 98, 103, 106, 108, 112, 123, 127, 136, 143, 152]
CaO_9	8101	8126	26	[2, 80, 84, 102, 114, 118, 122, 141, 149, 151]
CaO_11	8104	8105	2	[1, 78, 98, 103, 106, 108, 112, 123, 127, 136, 143, 152]
CaO_12	8106	8111	6	[1, 78, 98, 102, 103, 106, 108, 112, 123, 127, 136, 143, 152]
CaO_11	8112	8129	18	[1, 78, 98, 102, 103, 106, 108, 112, 123, 127, 136, 143]
CaO_10	8127	8150	24	[2, 80, 84, 102, 114, 118, 122, 125, 141, 149, 151]
CaO_10	8130	8158	29	[1, 78, 98, 102, 103, 108, 112, 123, 127, 136, 143]
CaO_11	8151	8171	21	[2, 67, 80, 84, 102, 114, 118, 122, 125, 141, 149, 151]
CaO_11	8159	8167	9	[1, 78, 98, 102, 103, 106, 108, 112, 123, 127, 136, 143]
CaO_12	8168	8206	39	[1, 78, 87, 98, 102, 103, 106, 108, 112, 123, 127, 136, 143]
CaO_10	8172	8197	26	[2, 67, 80, 84, 102, 114, 118, 122, 141, 149, 151]
CaO_9	8198	8202	5	[2, 67, 80, 84, 102, 114, 118, 141, 149, 151]
CaO_10	8203	8206	4	[2, 67, 80, 84, 102, 114, 118, 140, 141, 149, 151]
CaO_11	8207	8215	9	[1, 78, 87, 98, 103, 106, 108, 112, 123, 127, 136, 143]
CaO_9	8207	8214	8	[2, 67, 80, 84, 102, 114, 118, 141, 149, 151]
CaO_8	8215	8272	58	[2, 80, 84, 102, 114, 118, 141, 149, 151]
CaO_10	8216	8252	37	[1, 78, 87, 98, 103, 106, 108, 112, 127, 136, 143]
CaO_11	8253	8336	84	[1, 78, 87, 98, 103, 106, 108, 112, 123, 127, 136, 143]
CaO_9	8273	8275	3	[2, 80, 84, 85, 102, 114, 118, 141, 149, 151]
CaO_10	8276	8298	23	[2, 67, 80, 84, 85, 102, 114, 118, 141, 149, 151]
CaO_8	8299	8311	13	[2, 80, 84, 102, 114, 118, 141, 149, 151]
CaO_9	8312	8320	9	[2, 80, 84, 102, 114, 118, 125, 141, 149, 151]
CaO_10	8321	8355	35	[2, 80, 84, 102, 114, 118, 122, 125, 141, 149, 151]
CaO_12	8337	8346	10	[1, 78, 87, 98, 103, 106, 108, 112, 123, 127, 136, 143, 152]
CaO_11	8347	8382	36	[1, 78, 87, 98, 103, 106, 108, 112, 123, 127, 136, 143]
CaO_9	8356	8371	16	[2, 80, 84, 102, 114, 118, 125, 141, 149, 151]
CaO_8	8372	8410	39	[2, 80, 84, 102, 114, 118, 141, 149, 151]
CaO_10	8383	8439	57	[1, 78, 87, 98, 103, 106, 108, 112, 127, 136, 143]
CaO_9	8411	8426	16	[2, 80, 84, 102, 114, 118, 140, 141, 149, 151]
CaO_10	8427	8450	24	[2, 67, 80, 84, 102, 114, 118, 140, 141, 149, 151]
CaO_11	8440	8455	16	[1, 78, 87, 98, 102, 103, 106, 108, 112, 127, 136, 143]
CaO_9	8451	8498	48	[2, 67, 80, 84, 102, 114, 118, 141, 149, 151]
CaO_10	8456	8478	23	[1, 78, 87, 98, 102, 103, 108, 112, 127, 136, 143]
CaO_11	8479	8493	15	[1, 78, 87, 98, 102, 103, 106, 108, 112, 127, 136, 143]
CaO_10	8494	8508	15	[1, 78, 87, 98, 102, 103, 108, 112, 127, 136, 143]
CaO_10	8499	8548	50	[2, 67, 80, 84, 102, 114, 118, 122, 141, 149, 151]
CaO_11	8509	8517	9	[1, 78, 87, 98, 102, 103, 108, 112, 123, 127, 136, 143]
CaO_12	8518	8523	6	[1, 78, 87, 98, 102, 103, 106, 108, 112, 123, 127, 136, 143]
CaO_11	8524	8533	10	[1, 78, 98, 102, 103, 106, 108, 112, 123, 127, 136, 143]
CaO_12	8534	8595	62	[1, 78, 87, 98, 102, 103, 106, 108, 112, 123, 127, 136, 143]
CaO_9	8549	8604	56	[2, 67, 80, 84, 102, 114, 118, 141, 149, 151]
CaO_11	8596	8608	13	[1, 78, 87, 98, 103, 106, 108, 112, 123, 127, 136, 143]
CaO_10	8605	8617	13	[2, 67, 80, 84, 102, 114, 118, 125, 141, 149, 151]
CaO_10	8609	8655	47	[1, 78, 87, 98, 103, 106, 108, 112, 127, 136, 143]
CaO_9	8618	8622	5	[2, 67, 80, 84, 102, 114, 118, 141, 149, 151]
CaO_10	8623	8632	10	[2, 67, 80, 84, 102, 114, 118, 140, 141, 149, 151]
CaO_9	8633	8633	1	[2, 67, 80, 84, 102, 114, 118, 141, 149, 151]
CaO_10	8634	8674	41	[2, 67, 80, 84, 102, 114, 118, 122, 141, 149, 151]
CaO_11	8656	8681	26	[1, 78, 87, 98, 102, 103, 106, 108, 112, 127, 136, 143]
CaO_11	8675	8675	1	[2, 67, 80, 84, 85, 102, 114, 118, 122, 141, 149, 151]
CaO_10	8676	8679	4	[2, 67, 80, 84, 85, 102, 114, 118, 122, 141, 151]
CaO_9	8680	8680	1	[2, 80, 84, 85, 102, 114, 118, 122, 141, 151]
CaO_10	8681	8686	6	[2, 80, 84, 85, 102, 114, 118, 122, 140, 141, 151]
CaO_12	8682	8700	19	[1, 78, 87, 98, 102, 103, 106, 108, 112, 123, 127, 136, 143]
CaO_9	8687	8693	7	[2, 80, 84, 102, 114, 118, 122, 140, 141, 151]
CaO_8	8694	8696	3	[2, 80, 84, 102, 114, 118, 140, 141, 151]
CaO_9	8697	8700	4	[2, 80, 84, 102, 114, 118, 140, 141, 149, 151]
CaO_11	8701	8843	143	[1, 78, 87, 98, 102, 103, 106, 108, 112, 127, 136, 143]
CaO_8	8701	8716	16	[2, 80, 84, 114, 118, 140, 141, 149, 151]
CaO_9	8717	8726	10	[2, 67, 80, 84, 114, 118, 140, 141, 149, 151]
CaO_10	8727	8771	45	[2, 67, 80, 84, 102, 114, 118, 140, 141, 149, 151]
CaO_9	8772	8780	9	[2, 80, 84, 102, 114, 118, 140, 141, 149, 151]
CaO_8	8781	8813	33	[2, 80, 84, 102, 114, 118, 141, 149, 151]
CaO_9	8814	8850	37	[2, 80, 84, 102, 114, 118, 122, 141, 149, 151]
CaO_10	8844	8862	19	[1, 78, 87, 98, 102, 103, 108, 112, 127, 136, 143]
CaO_10	8851	8851	1	[2, 80, 84, 102, 114, 118, 122, 125, 141, 149, 151]
CaO_11	8852	8870	19	[2, 67, 80, 84, 102, 114, 118, 122, 125, 141, 149, 151]
CaO_11	8863	8932	70	[1, 78, 87, 98, 102, 103, 106, 108, 112, 127, 136, 143]
CaO_10	8871	8873	3	[2, 67, 80, 84, 102, 114, 118, 122, 125, 141, 151]
CaO_9	8874	8882	9	[2, 67, 80, 84, 102, 114, 118, 122, 141, 151]
CaO_10	8883	8892	10	[2, 67, 80, 84, 102, 114, 118, 122, 141, 149, 151]
CaO_11	8893	8921	29	[2, 67, 80, 84, 102, 114, 118, 122, 140, 141, 149, 151]
CaO_10	8922	8923	2	[2, 67, 80, 84, 102, 114, 118, 122, 140, 141, 151]
CaO_11	8924	8927	4	[2, 67, 80, 84, 85, 102, 114, 118, 122, 140, 141, 151]
CaO_10	8928	8932	5	[2, 67, 80, 84, 85, 114, 118, 122, 140, 141, 151]
CaO_12	8933	8970	38	[1, 78, 87, 98, 102, 103, 106, 108, 112, 123, 127, 136, 143]
CaO_9	8933	8936	4	[2, 67, 80, 84, 114, 118, 122, 140, 141, 151]
CaO_8	8937	8942	6	[2, 67, 80, 84, 114, 118, 140, 141, 151]
CaO_9	8943	8948	6	[2, 67, 80, 84, 102, 114, 118, 140, 141, 151]
CaO_10	8949	8971	23	[2, 67, 80, 84, 102, 114, 118, 140, 141, 149, 151]
CaO_11	8971	8989	19	[1, 78, 87, 98, 102, 103, 106, 108, 112, 127, 136, 143]
CaO_9	8972	9016	45	[2, 67, 80, 84, 102, 114, 118, 141, 149, 151]
CaO_10	8990	9031	42	[1, 78, 87, 98, 102, 103, 108, 112, 127, 136, 143]
CaO_10	9017	9050	34	[2, 67, 71, 80, 84, 102, 114, 118, 141, 149, 151]
CaO_11	9032	9058	27	[1, 78, 87, 98, 102, 103, 108, 112, 123, 127, 136, 143]
CaO_9	9051	9055	5	[2, 67, 80, 84, 102, 114, 118, 141, 149, 151]
CaO_10	9056	9071	16	[2, 67, 80, 84, 102, 114, 118, 122, 141, 149, 151]
CaO_12	9059	9096	38	[1, 78, 87, 98, 102, 103, 106, 108, 112, 123, 127, 136, 143]
CaO_11	9072	9074	3	[2, 66, 67, 80, 84, 102, 114, 118, 122, 141, 149, 151]
CaO_10	9075	9095	21	[2, 67, 80, 84, 102, 114, 118, 122, 141, 149, 151]
CaO_9	9096	9140	45	[2, 67, 80, 84, 102, 114, 118, 141, 149, 151]
CaO_11	9097	9103	7	[1, 78, 87, 98, 103, 106, 108, 112, 123, 127, 136, 143]
CaO_10	9104	9112	9	[1, 78, 87, 98, 103, 108, 112, 123, 127, 136, 143]
CaO_11	9113	9147	35	[1, 78, 87, 98, 103, 106, 108, 112, 123, 127, 136, 143]
CaO_10	9141	9175	35	[2, 67, 80, 84, 102, 114, 118, 140, 141, 149, 151]
CaO_10	9148	9153	6	[1, 78, 87, 98, 103, 108, 112, 123, 127, 136, 143]
CaO_11	9154	9161	8	[1, 78, 87, 98, 102, 103, 108, 112, 123, 127, 136, 143]
CaO_12	9162	9203	42	[1, 78, 87, 98, 102, 103, 106, 108, 112, 123, 127, 136, 143]
CaO_11	9176	9179	4	[2, 67, 80, 84, 102, 114, 118, 122, 140, 141, 149, 151]
CaO_10	9180	9204	25	[2, 67, 80, 84, 102, 114, 118, 122, 141, 149, 151]
CaO_11	9204	9210	7	[1, 78, 87, 98, 102, 103, 106, 108, 112, 127, 136, 143]
CaO_11	9205	9216	12	[2, 67, 80, 84, 102, 114, 118, 122, 140, 141, 149, 151]
CaO_10	9211	9259	49	[1, 78, 87, 98, 102, 103, 108, 112, 127, 136, 143]
CaO_10	9217	9233	17	[2, 67, 80, 84, 102, 114, 118, 140, 141, 149, 151]
CaO_9	9234	9264	31	[2, 67, 80, 84, 114, 118, 140, 141, 149, 151]
CaO_11	9260	9300	41	[1, 78, 87, 98, 102, 103, 106, 108, 112, 127, 136, 143]
CaO_8	9265	9303	39	[2, 67, 80, 84, 114, 118, 141, 149, 151]
CaO_12	9301	9301	1	[1, 78, 87, 98, 102, 103, 106, 108, 112, 123, 127, 136, 143]
CaO_11	9302	9325	24	[1, 78, 98, 102, 103, 106, 108, 112, 123, 127, 136, 143]
CaO_9	9304	9326	23	[2, 67, 80, 84, 114, 118, 140, 141, 149, 151]
CaO_12	9326	9344	19	[1, 78, 98, 102, 103, 106, 108, 112, 123, 127, 136, 143, 152]
CaO_8	9327	9328	2	[2, 67, 80, 84, 114, 118, 141, 149, 151]
CaO_10	9329	9337	9	[2, 66, 67, 80, 84, 114, 118, 122, 141, 149, 151]
CaO_11	9338	9346	9	[2, 66, 67, 80, 84, 112, 114, 118, 122, 141, 149, 151]
CaO_11	9345	9354	10	[1, 78, 98, 102, 103, 106, 108, 123, 127, 136, 143, 152]
CaO_12	9347	9355	9	[2, 66, 67, 80, 84, 102, 112, 114, 118, 122, 141, 149, 151]
CaO_12	9355	9362	8	[1, 78, 98, 102, 103, 106, 108, 112, 123, 127, 136, 143, 152]
CaO_12	9356	9357	2	[2, 66, 67, 80, 84, 102, 112, 114, 118, 140, 141, 149, 151]
CaO_11	9358	9364	7	[2, 67, 80, 84, 102, 112, 114, 118, 140, 141, 149, 151]
CaO_11	9363	9364	2	[1, 78, 98, 103, 106, 108, 112, 123, 127, 136, 143, 152]
CaO_10	9365	9371	7	[1, 78, 98, 103, 106, 108, 112, 123, 127, 136, 143]
CaO_10	9365	9383	19	[2, 67, 80, 84, 102, 114, 118, 140, 141, 149, 151]
CaO_9	9372	9378	7	[1, 78, 98, 103, 108, 112, 123, 127, 136, 143]
CaO_10	9379	9391	13	[1, 78, 98, 103, 108, 112, 123, 127, 136, 143, 152]
CaO_11	9384	9390	7	[2, 67, 80, 84, 102, 112, 114, 118, 140, 141, 149, 151]
CaO_10	9391	9404	14	[2, 67, 80, 84, 102, 114, 118, 140, 141, 149, 151]
CaO_9	9392	9397	6	[1, 78, 98, 103, 108, 112, 123, 127, 136, 143]
CaO_8	9398	9401	4	[1, 78, 98, 108, 112, 123, 127, 136, 143]
CaO_9	9402	9435	34	[1, 78, 98, 103, 108, 112, 123, 127, 136, 143]
CaO_9	9405	9415	11	[2, 67, 80, 84, 102, 114, 118, 141, 149, 151]
CaO_10	9416	9441	26	[2, 67, 80, 84, 102, 114, 118, 122, 141, 149, 151]
CaO_10	9436	9477	42	[1, 78, 98, 103, 106, 108, 112, 123, 127, 136, 143]
CaO_9	9442	9460	19	[2, 67, 80, 84, 102, 114, 118, 141, 149, 151]
CaO_10	9461	9467	7	[2, 67, 80, 84, 102, 114, 118, 125, 141, 149, 151]
CaO_9	9468	9514	47	[2, 67, 80, 84, 102, 114, 118, 141, 149, 151]
CaO_11	9478	9489	12	[1, 78, 98, 102, 103, 106, 108, 112, 123, 127, 136, 143]
CaO_10	9490	9539	50	[1, 78, 98, 103, 106, 108, 112, 123, 127, 136, 143]
CaO_10	9515	9532	18	[2, 67, 80, 84, 102, 114, 118, 140, 141, 149, 151]
CaO_9	9533	9564	32	[2, 67, 80, 84, 102, 114, 118, 141, 149, 151]
CaO_11	9540	9545	6	[1, 78, 86, 98, 103, 106, 108, 112, 123, 127, 136, 143]
CaO_10	9546	9605	60	[1, 78, 98, 103, 106, 108, 112, 123, 127, 136, 143]
CaO_10	9565	9571	7	[2, 67, 80, 84, 102, 114, 118, 125, 141, 149, 151]
CaO_9	9572	9695	124	[2, 67, 80, 84, 102, 114, 118, 141, 149, 151]
CaO_9	9606	9628	23	[1, 78, 98, 103, 106, 108, 112, 127, 136, 143]
CaO_10	9629	9631	3	[1, 78, 98, 103, 106, 108, 112, 127, 136, 143, 152]
CaO_12	9632	9648	17	[1, 78, 98, 102, 103, 106, 108, 112, 123, 127, 136, 143, 152]
CaO_11	9649	9656	8	[1, 78, 98, 103, 106, 108, 112, 123, 127, 136, 143, 152]
CaO_10	9657	9725	69	[1, 78, 98, 103, 106, 108, 112, 123, 127, 136, 143]
CaO_10	9696	9711	16	[2, 67, 80, 84, 102, 114, 118, 125, 141, 149, 151]
CaO_9	9712	9735	24	[2, 67, 80, 84, 102, 114, 118, 141, 149, 151]
CaO_9	9726	9726	1	[1, 78, 98, 103, 106, 108, 123, 127, 136, 143]
CaO_8	9727	9731	5	[1, 78, 98, 103, 108, 123, 127, 136, 143]
CaO_9	9732	9739	8	[1, 78, 98, 103, 108, 123, 127, 136, 143, 152]
CaO_10	9736	9761	26	[2, 67, 80, 84, 102, 114, 118, 125, 141, 149, 151]
CaO_10	9740	9750	11	[1, 78, 98, 102, 103, 108, 123, 127, 136, 143, 152]
CaO_9	9751	9756	6	[1, 78, 98, 103, 108, 123, 127, 136, 143, 152]
CaO_10	9757	9759	3	[1, 78, 98, 103, 108, 112, 123, 127, 136, 143, 152]
CaO_11	9760	9768	9	[1, 78, 98, 103, 106, 108, 112, 123, 127, 136, 143, 152]
CaO_9	9762	9772	11	[2, 67, 80, 84, 102, 114, 118, 141, 149, 151]
CaO_9	9769	9777	9	[1, 78, 98, 103, 108, 112, 123, 127, 136, 143]
CaO_10	9773	9900	128	[2, 67, 80, 84, 102, 114, 118, 140, 141, 149, 151]
CaO_10	9778	9806	29	[1, 78, 98, 103, 108, 112, 123, 127, 136, 143, 152]
CaO_9	9807	9813	7	[1, 78, 98, 103, 108, 112, 123, 127, 136, 143]
CaO_10	9814	9879	66	[1, 78, 98, 103, 106, 108, 112, 123, 127, 136, 143]
CaO_11	9880	9897	18	[1, 78, 98, 103, 106, 108, 112, 123, 127, 136, 143, 152]
CaO_10	9898	9905	8	[1, 78, 98, 103, 106, 108, 123, 127, 136, 143, 152]
CaO_11	9901	9903	3	[2, 66, 67, 80, 84, 102, 114, 118, 140, 141, 149, 151]
CaO_12	9904	9910	7	[2, 66, 67, 80, 84, 102, 112, 114, 118, 140, 141, 149, 151]
CaO_9	9906	9923	18	[1, 78, 98, 103, 108, 123, 127, 136, 143, 152]
CaO_11	9911	9924	14	[2, 66, 67, 80, 84, 102, 112, 114, 118, 141, 149, 151]
CaO_10	9924	9932	9	[1, 78, 98, 102, 103, 108, 123, 127, 136, 143, 152]
CaO_10	9925	9928	4	[2, 67, 80, 84, 102, 112, 114, 118, 141, 149, 151]
CaO_9	9929	9956	28	[2, 67, 80, 84, 102, 114, 118, 141, 149, 151]
CaO_11	9933	9943	11	[1, 78, 98, 102, 103, 108, 112, 123, 127, 136, 143, 152]
CaO_12	9944	9969	26	[1, 78, 98, 102, 103, 106, 108, 112, 123, 127, 136, 143, 152]
CaO_10	9957	9977	21	[2, 67, 80, 84, 102, 114, 118, 140, 141, 149, 151]
CaO_11	9970	10033	64	[1, 78, 98, 103, 106, 108, 112, 123, 127, 136, 143, 152]
CaO_10	9978	9981	4	[2, 80, 84, 102, 114, 118, 125, 140, 141, 149, 151]
CaO_9	9982	9996	15	[2, 80, 84, 102, 114, 118, 125, 141, 149, 151]
CaO_8	9997	10009	13	[2, 80, 84, 102, 114, 118, 141, 149, 151]
CaO_9	10010	10027	18	[2, 80, 84, 102, 114, 118, 140, 141, 149, 151]
CaO_10	10028	10032	5	[2, 80, 84, 102, 112, 114, 118, 140, 141, 149, 151]
CaO_11	10033	10039	7	[2, 66, 80, 84, 102, 112, 114, 118, 140, 141, 149, 151]
CaO_10	10034	10067	34	[1, 78, 98, 103, 106, 108, 123, 127, 136, 143, 152]
CaO_12	10040	10056	17	[2, 66, 67, 80, 84, 102, 112, 114, 118, 140, 141, 149, 151]
CaO_11	10057	10057	1	[2, 66, 80, 84, 102, 112, 114, 118, 140, 141, 149, 151]
CaO_10	10058	10061	4	[2, 80, 84, 102, 112, 114, 118, 140, 141, 149, 151]
CaO_9	10062	10081	20	[2, 80, 84, 102, 112, 114, 118, 141, 149, 151]
CaO_9	10068	10084	17	[1, 78, 98, 103, 108, 123, 127, 136, 143, 152]
CaO_10	10082	10094	13	[2, 80, 84, 102, 112, 114, 118, 125, 141, 149, 151]
CaO_10	10085	10092	8	[1, 78, 98, 103, 106, 108, 123, 127, 136, 143, 152]
CaO_11	10093	10105	13	[1, 78, 98, 102, 103, 106, 108, 123, 127, 136, 143, 152]
CaO_9	10095	10106	12	[2, 80, 84, 102, 114, 118, 125, 141, 149, 151]
CaO_10	10106	10110	5	[1, 78, 98, 103, 106, 108, 123, 127, 136, 143, 152]
CaO_10	10107	10108	2	[2, 67, 80, 84, 102, 114, 118, 125, 141, 149, 151]
CaO_11	10109	10116	8	[2, 67, 80, 84, 102, 114, 118, 122, 125, 141, 149, 151]
CaO_11	10111	10126	16	[1, 78, 98, 103, 106, 108, 112, 123, 127, 136, 143, 152]
CaO_10	10117	10134	18	[2, 67, 80, 84, 102, 114, 118, 125, 141, 149, 151]
CaO_10	10127	10128	2	[1, 78, 98, 103, 106, 108, 112, 123, 127, 136, 143]
CaO_11	10129	10133	5	[1, 78, 98, 102, 103, 106, 108, 112, 123, 127, 136, 143]
CaO_10	10134	10154	21	[1, 78, 98, 102, 103, 108, 112, 123, 127, 136, 143]
CaO_9	10135	10156	22	[2, 80, 84, 102, 114, 118, 125, 141, 149, 151]
CaO_11	10155	10157	3	[1, 78, 98, 102, 103, 106, 108, 112, 123, 127, 136, 143]
CaO_10	10157	10165	9	[2, 67, 80, 84, 102, 114, 118, 125, 141, 149, 151]
CaO_10	10158	10176	19	[1, 78, 98, 103, 106, 108, 112, 123, 127, 136, 143]
CaO_9	10166	10220	55	[2, 67, 80, 84, 102, 114, 118, 141, 149, 151]
CaO_9	10177	10185	9	[1, 78, 98, 103, 106, 108, 123, 127, 136, 143]
CaO_10	10186	10187	2	[1, 78, 98, 103, 106, 108, 123, 127, 136, 143, 152]
CaO_11	10188	10240	53	[1, 78, 98, 103, 106, 108, 112, 123, 127, 136, 143, 152]
CaO_10	10221	10234	14	[2, 67, 80, 84, 102, 114, 118, 140, 141, 149, 151]
CaO_11	10235	10238	4	[2, 67, 80, 84, 102, 114, 118, 125, 140, 141, 149, 151]
CaO_10	10239	10254	16	[2, 67, 80, 84, 102, 114, 118, 125, 141, 149, 151]
CaO_10	10241	10244	4	[1, 78, 98, 103, 106, 108, 123, 127, 136, 143, 152]
CaO_9	10245	10254	10	[1, 78, 98, 103, 106, 108, 123, 127, 136, 143]
CaO_10	10255	10317	63	[1, 78, 98, 103, 106, 108, 112, 123, 127, 136, 143]
CaO_9	10255	10277	23	[2, 80, 84, 102, 114, 118, 125, 141, 149, 151]
CaO_8	10278	10284	7	[2, 80, 84, 102, 114, 118, 141, 149, 151]
CaO_9	10285	10317	33	[2, 80, 84, 102, 114, 118, 140, 141, 149, 151]
CaO_9	10318	10334	17	[1, 78, 98, 103, 108, 112, 123, 127, 136, 143]
CaO_8	10318	10339	22	[2, 80, 84, 102, 114, 118, 141, 149, 151]
CaO_10	10335	10338	4	[1, 78, 98, 102, 103, 108, 112, 123, 127, 136, 143]
CaO_11	10339	10354	16	[1, 78, 98, 102, 103, 106, 108, 112, 123, 127, 136, 143]
CaO_9	10340	10404	65	[2, 80, 84, 102, 114, 118, 140, 141, 149, 151]
CaO_10	10355	10372	18	[1, 78, 98, 102, 103, 108, 112, 123, 127, 136, 143]
CaO_11	10373	10379	7	[1, 78, 98, 102, 103, 106, 108, 112, 123, 127, 136, 143]
CaO_10	10380	10416	37	[1, 78, 98, 103, 106, 108, 112, 123, 127, 136, 143]
CaO_10	10405	10409	5	[2, 67, 80, 84, 102, 114, 118, 140, 141, 149, 151]
CaO_11	10410	10416	7	[2, 67, 80, 84, 102, 112, 114, 118, 140, 141, 149, 151]
CaO_9	10417	10467	51	[1, 78, 98, 103, 108, 112, 123, 127, 136, 143]
CaO_12	10417	10434	18	[2, 67, 80, 84, 102, 112, 114, 118, 140, 141, 147, 149, 151]
CaO_11	10435	10453	19	[2, 80, 84, 102, 112, 114, 118, 140, 141, 147, 149, 151]
CaO_10	10454	10456	3	[2, 80, 84, 112, 114, 118, 140, 141, 147, 149, 151]
CaO_11	10457	10474	18	[2, 67, 80, 84, 112, 114, 118, 140, 141, 147, 149, 151]
CaO_10	10468	10478	11	[1, 78, 98, 102, 103, 108, 112, 123, 127, 136, 143]
CaO_12	10475	10490	16	[2, 66, 67, 80, 84, 112, 114, 118, 140, 141, 147, 149, 151]
CaO_11	10479	10485	7	[1, 78, 98, 102, 103, 106, 108, 112, 123, 127, 136, 143]
CaO_12	10486	10487	2	[1, 78, 98, 102, 103, 106, 108, 112, 123, 127, 136, 143, 152]
CaO_11	10488	10507	20	[1, 78, 98, 103, 106, 108, 112, 123, 127, 136, 143, 152]
CaO_12	10491	10511	21	[2, 66, 67, 80, 84, 102, 112, 114, 118, 140, 141, 149, 151]
CaO_10	10508	10511	4	[1, 78, 98, 103, 106, 108, 123, 127, 136, 143, 152]
CaO_9	10512	10516	5	[1, 78, 98, 103, 106, 108, 123, 127, 136, 143]
CaO_11	10512	10526	15	[2, 66, 67, 80, 84, 102, 112, 114, 118, 141, 149, 151]
CaO_8	10517	10537	21	[1, 78, 98, 103, 106, 108, 123, 127, 136]
CaO_10	10527	10545	19	[2, 67, 80, 84, 102, 112, 114, 118, 141, 149, 151]
CaO_9	10538	10559	22	[1, 78, 98, 103, 106, 108, 123, 127, 136, 152]
CaO_9	10546	10573	28	[2, 67, 80, 84, 102, 114, 118, 141, 149, 151]
CaO_8	10560	10578	19	[1, 78, 98, 103, 106, 108, 123, 127, 136]
CaO_10	10574	10602	29	[2, 67, 80, 84, 102, 114, 118, 125, 141, 149, 151]
CaO_7	10579	10583	5	[1, 78, 98, 103, 108, 123, 127, 136]
CaO_8	10584	10602	19	[1, 78, 98, 103, 108, 123, 127, 136, 143]
CaO_9	10603	10662	60	[1, 78, 98, 102, 103, 108, 123, 127, 136, 143]
CaO_11	10603	10604	2	[2, 67, 80, 84, 102, 114, 118, 125, 140, 141, 149, 151]
CaO_10	10605	10614	10	[2, 67, 80, 84, 102, 114, 118, 140, 141, 149, 151]
CaO_11	10615	10659	45	[2, 67, 80, 84, 102, 114, 118, 122, 140, 141, 149, 151]
CaO_10	10660	10661	2	[2, 67, 80, 84, 102, 114, 118, 140, 141, 149, 151]
CaO_11	10662	10684	23	[2, 66, 67, 80, 84, 102, 114, 118, 140, 141, 149, 151]
CaO_10	10663	10666	4	[1, 75, 78, 98, 102, 103, 108, 123, 127, 136, 143]
CaO_10	10667	10667	1	[1, 75, 78, 98, 103, 108, 116, 123, 127, 136, 143]
CaO_11	10668	10678	11	[1, 75, 78, 98, 103, 108, 116, 123, 127, 136, 143, 152]
CaO_10	10679	10684	6	[1, 75, 78, 98, 103, 108, 116, 123, 127, 136, 152]
CaO_9	10685	10687	3	[1, 75, 78, 98, 103, 108, 116, 123, 127, 136]
CaO_10	10685	10687	3	[2, 66, 67, 80, 84, 102, 118, 140, 141, 149, 151]
CaO_8	10688	10694	7	[1, 75, 78, 98, 103, 116, 123, 127, 136]
CaO_9	10688	10694	7	[2, 67, 80, 84, 102, 118, 140, 141, 149, 151]
CaO_7	10695	10709	15	[1, 78, 98, 103, 116, 123, 127, 136]
CaO_8	10695	10708	14	[2, 67, 80, 84, 102, 118, 141, 149, 151]
CaO_9	10709	10728	20	[2, 67, 80, 84, 102, 114, 118, 141, 149, 151]
CaO_8	10710	10737	28	[1, 78, 98, 103, 116, 123, 127, 136, 152]
CaO_10	10729	10730	2	[2, 67, 80, 84, 102, 114, 118, 141, 147, 149, 151]
CaO_11	10731	10755	25	[2, 67, 80, 84, 102, 114, 118, 140, 141, 147, 149, 151]
CaO_9	10738	10744	7	[1, 78, 98, 103, 108, 116, 123, 127, 136, 152]
CaO_11	10745	10746	2	[1, 78, 98, 103, 106, 108, 116, 123, 127, 136, 143, 152]
CaO_10	10747	10751	5	[1, 78, 98, 103, 106, 108, 116, 123, 127, 136, 152]
CaO_9	10752	10756	5	[1, 78, 98, 103, 106, 108, 123, 127, 136, 152]
CaO_12	10756	10763	8	[2, 67, 80, 84, 102, 112, 114, 118, 140, 141, 147, 149, 151]
CaO_8	10757	10761	5	[1, 78, 98, 103, 108, 123, 127, 136, 152]
CaO_7	10762	10782	21	[1, 78, 98, 103, 108, 123, 127, 136]
CaO_11	10764	10769	6	[2, 67, 80, 84, 102, 112, 114, 118, 140, 141, 149, 151]
CaO_12	10770	10815	46	[2, 66, 67, 80, 84, 102, 112, 114, 118, 140, 141, 149, 151]
CaO_8	10783	10819	37	[1, 78, 98, 103, 106, 108, 123, 127, 136]
CaO_10	10816	10841	26	[2, 66, 67, 80, 84, 102, 114, 118, 141, 149, 151]
CaO_7	10820	10825	6	[1, 78, 98, 103, 108, 123, 127, 136]
CaO_8	10826	10830	5	[1, 78, 98, 103, 108, 112, 123, 127, 136]
CaO_9	10831	10837	7	[1, 78, 98, 103, 108, 112, 123, 127, 136, 152]
CaO_10	10838	10844	7	[1, 78, 86, 98, 103, 108, 112, 123, 127, 136, 152]
CaO_9	10842	10846	5	[2, 67, 80, 84, 102, 114, 118, 141, 149, 151]
CaO_11	10845	10853	9	[1, 78, 86, 98, 103, 108, 112, 123, 127, 136, 143, 152]
CaO_10	10847	10870	24	[2, 67, 80, 84, 102, 114, 118, 122, 141, 149, 151]
CaO_9	10854	10856	3	[1, 78, 86, 98, 103, 108, 123, 127, 136, 143]
CaO_8	10857	10858	2	[1, 78, 98, 103, 108, 123, 127, 136, 143]
CaO_9	10859	10878	20	[1, 78, 98, 103, 108, 112, 123, 127, 136, 143]
CaO_11	10871	10906	36	[2, 67, 80, 84, 102, 114, 118, 122, 125, 141, 149, 151]
CaO_10	10879	10943	65	[1, 78, 98, 103, 106, 108, 112, 123, 127, 136, 143]
CaO_10	10907	10907	1	[2, 67, 80, 84, 102, 114, 118, 125, 141, 149, 151]
CaO_9	10908	10918	11	[2, 67, 80, 84, 102, 114, 118, 141, 149, 151]
CaO_10	10919	10976	58	[2, 67, 80, 84, 102, 114, 118, 140, 141, 149, 151]
CaO_9	10944	10945	2	[1, 78, 98, 103, 108, 112, 123, 127, 136, 143]
CaO_10	10946	10955	10	[1, 78, 98, 102, 103, 108, 112, 123, 127, 136, 143]
CaO_9	10956	10969	14	[1, 78, 98, 102, 103, 108, 123, 127, 136, 143]
CaO_10	10970	10982	13	[1, 78, 98, 102, 103, 106, 108, 123, 127, 136, 143]
CaO_11	10977	11005	29	[2, 67, 80, 84, 102, 112, 114, 118, 140, 141, 149, 151]
CaO_9	10983	10987	5	[1, 78, 98, 102, 103, 108, 123, 127, 136, 143]
CaO_8	10988	11006	19	[1, 78, 98, 103, 108, 123, 127, 136, 143]
CaO_10	11006	11073	68	[2, 67, 80, 84, 102, 114, 118, 140, 141, 149, 151]
CaO_9	11007	11033	27	[1, 78, 98, 103, 108, 112, 123, 127, 136, 143]
CaO_10	11034	11038	5	[1, 78, 98, 103, 108, 112, 123, 127, 136, 143, 152]
CaO_11	11039	11056	18	[1, 78, 98, 103, 106, 108, 112, 123, 127, 136, 143, 152]
CaO_10	11057	11125	69	[1, 78, 98, 103, 106, 108, 112, 123, 127, 136, 143]
CaO_9	11074	11099	26	[2, 67, 80, 84, 102, 114, 118, 141, 149, 151]
CaO_8	11100	11116	17	[2, 80, 84, 102, 114, 118, 141, 149, 151]
CaO_9	11117	11154	38	[2, 80, 84, 102, 114, 118, 140, 141, 149, 151]
CaO_11	11126	11129	4	[1, 78, 98, 102, 103, 106, 108, 112, 123, 127, 136, 143]
CaO_10	11130	11161	32	[1, 78, 98, 103, 106, 108, 112, 123, 127, 136, 143]
CaO_10	11155	11155	1	[2, 80, 84, 102, 114, 118, 122, 140, 141, 149, 151]
CaO_11	11156	11160	5	[2, 80, 84, 102, 114, 118, 122, 125, 140, 141, 149, 151]
CaO_12	11161	11162	2	[2, 67, 80, 84, 102, 114, 118, 122, 125, 140, 141, 149, 151]
CaO_11	11162	11200	39	[1, 78, 87, 98, 103, 106, 108, 112, 123, 127, 136, 143]
CaO_11	11163	11166	4	[2, 67, 80, 84, 102, 114, 118, 125, 140, 141, 149, 151]
CaO_10	11167	11172	6	[2, 67, 80, 84, 102, 114, 118, 125, 140, 141, 151]
CaO_9	11173	11183	11	[2, 67, 80, 84, 102, 114, 118, 125, 141, 151]
CaO_10	11184	11211	28	[2, 67, 80, 84, 102, 114, 118, 122, 125, 141, 151]
CaO_10	11201	11236	36	[1, 78, 87, 98, 103, 108, 112, 123, 127, 136, 143]
CaO_11	11212	11241	30	[2, 67, 80, 84, 102, 114, 118, 122, 125, 141, 149, 151]
CaO_11	11237	11246	10	[1, 78, 87, 98, 102, 103, 108, 112, 123, 127, 136, 143]
CaO_10	11242	11302	61	[2, 67, 80, 84, 102, 114, 118, 122, 141, 149, 151]
CaO_12	11247	11264	18	[1, 78, 87, 98, 102, 103, 106, 108, 112, 123, 127, 136, 143]
CaO_11	11265	11282	18	[1, 78, 87, 98, 103, 106, 108, 112, 123, 127, 136, 143]
CaO_10	11283	11295	13	[1, 78, 87, 98, 103, 106, 108, 112, 127, 136, 143]
CaO_11	11296	11340	45	[1, 78, 87, 98, 103, 106, 108, 112, 123, 127, 136, 143]
CaO_9	11303	11321	19	[2, 67, 80, 84, 102, 114, 118, 141, 149, 151]
CaO_10	11322	11340	19	[2, 67, 80, 84, 102, 114, 118, 140, 141, 149, 151]
CaO_10	11341	11353	13	[1, 78, 87, 98, 103, 108, 112, 123, 127, 136, 143]
CaO_9	11341	11352	12	[2, 67, 80, 84, 102, 114, 118, 141, 149, 151]
CaO_10	11353	11354	2	[2, 67, 80, 84, 102, 114, 118, 140, 141, 149, 151]
CaO_11	11354	11374	21	[1, 78, 87, 98, 103, 108, 112, 123, 127, 136, 143, 152]
CaO_11	11355	11415	61	[2, 67, 80, 84, 102, 114, 118, 122, 140, 141, 149, 151]
CaO_10	11375	11376	2	[1, 78, 98, 103, 108, 112, 123, 127, 136, 143, 152]
CaO_11	11377	11396	20	[1, 78, 98, 103, 106, 108, 112, 123, 127, 136, 143, 152]
CaO_10	11397	11400	4	[1, 78, 98, 103, 106, 108, 112, 123, 127, 136, 143]
CaO_11	11401	11426	26	[1, 78, 87, 98, 103, 106, 108, 112, 123, 127, 136, 143]
CaO_10	11416	11419	4	[2, 67, 80, 84, 102, 114, 118, 122, 141, 149, 151]
CaO_9	11420	11464	45	[2, 67, 80, 84, 102, 114, 118, 141, 149, 151]
CaO_10	11427	11447	21	[1, 78, 87, 98, 103, 106, 108, 112, 127, 136, 143]
CaO_11	11448	11483	36	[1, 78, 87, 98, 103, 106, 108, 112, 123, 127, 136, 143]
CaO_10	11465	11484	20	[2, 67, 80, 84, 102, 114, 118, 125, 141, 149, 151]
CaO_12	11484	11495	12	[1, 78, 87, 98, 102, 103, 106, 108, 112, 123, 127, 136, 143]
CaO_9	11485	11520	36	[2, 67, 80, 84, 102, 114, 118, 141, 149, 151]
CaO_11	11496	11519	24	[1, 78, 87, 98, 103, 106, 108, 112, 123, 127, 136, 143]
CaO_10	11520	11620	101	[1, 78, 87, 98, 103, 108, 112, 123, 127, 136, 143]
CaO_10	11521	11540	20	[2, 66, 67, 80, 84, 102, 114, 118, 141, 149, 151]
CaO_11	11541	11544	4	[2, 66, 67, 80, 84, 102, 114, 118, 140, 141, 149, 151]
CaO_10	11545	11580	36	[2, 67, 80, 84, 102, 114, 118, 140, 141, 149, 151]
CaO_9	11581	11605	25	[2, 67, 80, 84, 102, 114, 118, 141, 149, 151]
CaO_10	11606	11611	6	[2, 67, 80, 84, 102, 114, 118, 140, 141, 149, 151]
CaO_11	11612	11628	17	[2, 67, 80, 84, 102, 114, 118, 122, 140, 141, 149, 151]
CaO_11	11621	11642	22	[1, 78, 87, 98, 103, 106, 108, 112, 123, 127, 136, 143]
CaO_10	11629	11689	61	[2, 67, 80, 84, 102, 114, 118, 140, 141, 149, 151]
CaO_10	11643	11675	33	[1, 78, 87, 98, 103, 108, 112, 123, 127, 136, 143]
CaO_11	11676	11696	21	[1, 78, 87, 98, 102, 103, 108, 112, 123, 127, 136, 143]
CaO_11	11690	11693	4	[2, 67, 80, 84, 102, 114, 118, 125, 140, 141, 149, 151]
CaO_10	11694	11702	9	[2, 67, 80, 84, 102, 114, 118, 125, 141, 149, 151]
CaO_10	11697	11736	40	[1, 78, 87, 98, 103, 108, 112, 123, 127, 136, 143]
CaO_9	11703	11740	38	[2, 67, 80, 84, 102, 114, 118, 141, 149, 151]
CaO_11	11737	11755	19	[1, 78, 87, 98, 102, 103, 108, 112, 123, 127, 136, 143]
CaO_10	11741	11746	6	[2, 67, 80, 84, 102, 114, 118, 140, 141, 149, 151]
CaO_9	11747	11775	29	[2, 67, 80, 84, 102, 114, 118, 141, 149, 151]
CaO_10	11756	11765	10	[1, 78, 87, 98, 103, 108, 112, 123, 127, 136, 143]
CaO_11	11766	11789	24	[1, 78, 82, 87, 98, 103, 108, 112, 123, 127, 136, 143]
CaO_10	11776	11810	35	[2, 67, 80, 84, 102, 114, 118, 122, 141, 149, 151]
CaO_10	11790	11794	5	[1, 78, 82, 87, 98, 103, 108, 112, 127, 136, 143]
CaO_9	11795	11799	5	[1, 78, 87, 98, 103, 108, 112, 127, 136, 143]
CaO_10	11800	11807	8	[1, 78, 87, 98, 103, 108, 112, 123, 127, 136, 143]
CaO_11	11808	11808	1	[1, 78, 87, 98, 102, 103, 108, 112, 123, 127, 136, 143]
CaO_12	11809	11836	28	[1, 78, 87, 98, 102, 103, 106, 108, 112, 123, 127, 136, 143]
CaO_9	11811	11837	27	[2, 67, 80, 84, 102, 114, 118, 141, 149, 151]
CaO_11	11837	11839	3	[1, 78, 87, 98, 102, 103, 106, 108, 123, 127, 136, 143]
CaO_10	11838	11843	6	[2, 67, 80, 84, 102, 112, 114, 118, 141, 149, 151]
CaO_10	11840	11849	10	[1, 78, 87, 98, 103, 106, 108, 123, 127, 136, 143]
CaO_9	11844	11859	16	[2, 67, 80, 84, 102, 114, 118, 141, 149, 151]
CaO_11	11850	11864	15	[1, 78, 87, 98, 103, 106, 108, 112, 123, 127, 136, 143]
CaO_10	11860	11886	27	[2, 67, 80, 84, 102, 114, 118, 140, 141, 149, 151]
CaO_10	11865	11899	35	[1, 78, 87, 98, 103, 106, 108, 112, 127, 136, 143]
CaO_11	11887	11893	7	[2, 67, 80, 84, 102, 114, 118, 122, 140, 141, 149, 151]
CaO_10	11894	12030	137	[2, 67, 80, 84, 102, 114, 118, 140, 141, 149, 151]
CaO_11	11900	11903	4	[1, 78, 87, 98, 102, 103, 106, 108, 112, 127, 136, 143]
CaO_12	11904	11918	15	[1, 78, 87, 98, 102, 103, 106, 108, 112, 123, 127, 136, 143]
CaO_10	11919	11955	37	[1, 78, 87, 98, 102, 103, 108, 112, 127, 136, 143]
CaO_11	11956	12003	48	[1, 78, 82, 87, 98, 102, 103, 108, 112, 127, 136, 143]
CaO_10	12004	12039	36	[1, 78, 87, 98, 102, 103, 108, 112, 127, 136, 143]
CaO_9	12031	12132	102	[2, 67, 80, 84, 102, 114, 118, 140, 149, 151]
CaO_11	12040	12077	38	[1, 78, 87, 98, 102, 103, 106, 108, 112, 127, 136, 143]
CaO_10	12078	12112	35	[1, 78, 87, 98, 102, 103, 108, 112, 127, 136, 143]
CaO_11	12113	12117	5	[1, 78, 87, 98, 102, 103, 108, 112, 123, 127, 136, 143]
CaO_10	12118	12118	1	[1, 78, 87, 98, 103, 108, 112, 123, 127, 136, 143]
CaO_11	12119	12138	20	[1, 78, 87, 98, 102, 103, 108, 112, 123, 127, 136, 143]
CaO_10	12133	12137	5	[2, 66, 67, 80, 84, 102, 114, 118, 140, 149, 151]
CaO_11	12138	12158	21	[2, 66, 67, 80, 84, 102, 112, 114, 118, 140, 149, 151]
CaO_10	12139	12162	24	[1, 78, 87, 98, 102, 103, 108, 112, 127, 136, 143]
CaO_10	12159	12162	4	[2, 66, 67, 80, 84, 102, 114, 118, 140, 149, 151]
CaO_11	12163	12179	17	[1, 78, 87, 98, 102, 103, 108, 112, 123, 127, 136, 143]
CaO_11	12163	12170	8	[2, 66, 67, 80, 84, 102, 114, 118, 140, 141, 149, 151]
CaO_10	12171	12220	50	[2, 67, 80, 84, 102, 114, 118, 140, 141, 149, 151]
CaO_10	12180	12283	104	[1, 78, 87, 98, 102, 103, 108, 112, 127, 136, 143]
CaO_9	12221	12251	31	[2, 67, 80, 84, 102, 114, 118, 140, 149, 151]
CaO_10	12252	12281	30	[2, 67, 80, 84, 102, 114, 118, 140, 141, 149, 151]
CaO_11	12282	12293	12	[2, 66, 67, 80, 84, 102, 114, 118, 140, 141, 149, 151]
CaO_11	12284	12286	3	[1, 78, 87, 98, 102, 103, 108, 112, 123, 127, 136, 143]
CaO_10	12287	12341	55	[1, 78, 87, 98, 103, 108, 112, 123, 127, 136, 143]
CaO_10	12294	12296	3	[2, 66, 67, 80, 84, 102, 114, 118, 140, 149, 151]
CaO_9	12297	12311	15	[2, 67, 80, 84, 102, 114, 118, 140, 149, 151]
CaO_10	12312	12330	19	[2, 67, 80, 84, 102, 114, 118, 140, 141, 149, 151]
CaO_9	12331	12401	71	[2, 67, 80, 84, 102, 114, 118, 141, 149, 151]
CaO_11	12342	12350	9	[1, 78, 82, 87, 98, 103, 108, 112, 123, 127, 136, 143]
CaO_10	12351	12372	22	[1, 78, 87, 98, 103, 108, 112, 123, 127, 136, 143]
CaO_9	12373	12394	22	[1, 78, 87, 98, 103, 108, 112, 127, 136, 143]
CaO_10	12395	12461	67	[1, 78, 87, 98, 102, 103, 108, 112, 127, 136, 143]
CaO_8	12402	12416	15	[2, 67, 80, 84, 102, 114, 118, 149, 151]
CaO_9	12417	12448	32	[2, 67, 80, 84, 102, 114, 118, 140, 149, 151]
CaO_8	12449	12452	4	[2, 67, 80, 84, 102, 114, 118, 149, 151]
CaO_9	12453	12485	33	[2, 67, 80, 84, 102, 114, 118, 141, 149, 151]
CaO_11	12462	12475	14	[1, 78, 87, 98, 102, 103, 106, 108, 112, 127, 136, 143]
CaO_10	12476	12534	59	[1, 78, 87, 98, 103, 106, 108, 112, 127, 136, 143]
CaO_10	12486	12500	15	[2, 67, 80, 84, 102, 114, 118, 140, 141, 149, 151]
CaO_11	12501	12510	10	[2, 66, 67, 80, 84, 102, 114, 118, 140, 141, 149, 151]
CaO_10	12511	12522	12	[2, 67, 80, 84, 102, 114, 118, 140, 141, 149, 151]
CaO_11	12523	12533	11	[2, 67, 80, 84, 102, 112, 114, 118, 140, 141, 149, 151]
CaO_10	12534	12534	1	[2, 67, 80, 84, 102, 112, 114, 118, 140, 149, 151]
CaO_11	12535	12552	18	[1, 78, 87, 98, 103, 106, 108, 112, 123, 127, 136, 143]
CaO_9	12535	12548	14	[2, 67, 80, 84, 102, 114, 118, 140, 149, 151]
CaO_10	12549	12557	9	[2, 67, 80, 84, 102, 114, 118, 140, 141, 149, 151]
CaO_10	12553	12576	24	[1, 78, 87, 98, 103, 108, 112, 123, 127, 136, 143]
CaO_9	12558	12578	21	[2, 67, 80, 84, 102, 114, 118, 141, 149, 151]
CaO_11	12577	12581	5	[1, 78, 87, 98, 102, 103, 108, 112, 123, 127, 136, 143]
CaO_10	12579	12593	15	[2, 67, 80, 84, 102, 114, 118, 122, 141, 149, 151]
CaO_10	12582	12615	34	[1, 78, 87, 98, 103, 108, 112, 123, 127, 136, 143]
CaO_9	12594	12752	159	[2, 67, 80, 84, 102, 114, 118, 141, 149, 151]
CaO_11	12616	12632	17	[1, 78, 87, 98, 103, 106, 108, 112, 123, 127, 136, 143]
CaO_10	12633	12667	35	[1, 78, 87, 98, 103, 106, 108, 112, 127, 136, 143]
CaO_11	12668	12672	5	[1, 78, 87, 98, 103, 106, 108, 112, 123, 127, 136, 143]
CaO_10	12673	12701	29	[1, 78, 87, 98, 103, 108, 112, 123, 127, 136, 143]
CaO_11	12702	12754	53	[1, 78, 87, 98, 102, 103, 108, 112, 123, 127, 136, 143]
CaO_10	12753	12767	15	[2, 67, 80, 84, 102, 114, 118, 140, 141, 149, 151]
CaO_10	12755	12759	5	[1, 78, 87, 98, 103, 108, 112, 123, 127, 136, 143]
CaO_11	12760	12776	17	[1, 78, 87, 98, 103, 106, 108, 112, 123, 127, 136, 143]
CaO_11	12768	12780	13	[2, 67, 80, 84, 102, 114, 118, 122, 140, 141, 149, 151]
CaO_10	12777	12787	11	[1, 78, 87, 98, 103, 108, 112, 123, 127, 136, 143]
CaO_10	12781	12798	18	[2, 67, 80, 84, 102, 114, 118, 140, 141, 149, 151]
CaO_11	12788	12798	11	[1, 78, 87, 98, 103, 108, 112, 123, 127, 136, 143, 152]
CaO_12	12799	12812	14	[1, 78, 87, 98, 103, 106, 108, 112, 123, 127, 136, 143, 152]
CaO_9	12799	12822	24	[2, 67, 80, 84, 102, 114, 118, 140, 149, 151]
CaO_11	12813	12836	24	[1, 78, 98, 103, 106, 108, 112, 123, 127, 136, 143, 152]
CaO_10	12823	12827	5	[2, 67, 80, 84, 102, 112, 114, 118, 140, 149, 151]
CaO_9	12828	12836	9	[2, 67, 80, 84, 102, 114, 118, 140, 149, 151]
CaO_11	12837	12844	8	[1, 78, 87, 98, 103, 106, 108, 112, 127, 136, 143, 152]
CaO_11	12837	12880	44	[2, 66, 67, 80, 84, 102, 112, 114, 118, 140, 149, 151]
CaO_10	12845	12857	13	[1, 78, 98, 103, 106, 108, 112, 127, 136, 143, 152]
CaO_11	12858	12881	24	[1, 78, 87, 98, 103, 106, 108, 112, 127, 136, 143, 152]
CaO_10	12881	12885	5	[2, 66, 67, 80, 84, 102, 114, 118, 140, 149, 151]
CaO_10	12882	12883	2	[1, 78, 87, 98, 103, 106, 108, 112, 127, 136, 143]
CaO_11	12884	12911	28	[1, 78, 87, 98, 103, 106, 108, 112, 123, 127, 136, 143]
CaO_9	12886	12888	3	[2, 67, 80, 84, 102, 114, 118, 140, 149, 151]
CaO_10	12889	12895	7	[2, 67, 71, 80, 84, 102, 114, 118, 140, 149, 151]
CaO_9	12896	12919	24	[2, 67, 80, 84, 102, 114, 118, 140, 149, 151]
CaO_12	12912	12922	11	[1, 78, 82, 87, 98, 103, 106, 108, 112, 123, 127, 136, 143]
CaO_10	12920	12968	49	[2, 67, 80, 84, 102, 114, 118, 140, 141, 149, 151]
CaO_11	12923	12925	3	[1, 78, 82, 87, 98, 103, 108, 112, 123, 127, 136, 143]
CaO_10	12926	12927	2	[1, 78, 82, 87, 98, 103, 108, 112, 127, 136, 143]
CaO_9	12928	12946	19	[1, 78, 87, 98, 103, 108, 112, 127, 136, 143]
CaO_10	12947	12952	6	[1, 78, 87, 98, 102, 103, 108, 112, 127, 136, 143]
CaO_11	12953	13023	71	[1, 78, 87, 98, 102, 103, 106, 108, 112, 127, 136, 143]
CaO_10	12969	12988	20	[2, 67, 80, 84, 102, 114, 118, 125, 141, 149, 151]
CaO_9	12989	12995	7	[2, 67, 80, 84, 102, 114, 118, 141, 149, 151]
CaO_10	12996	13072	77	[2, 67, 80, 84, 102, 114, 118, 140, 141, 149, 151]
CaO_10	13024	13027	4	[1, 78, 87, 98, 103, 106, 108, 112, 127, 136, 143]
CaO_9	13028	13041	14	[1, 78, 87, 98, 103, 108, 112, 127, 136, 143]
CaO_10	13042	13051	10	[1, 78, 87, 98, 102, 103, 108, 112, 127, 136, 143]
CaO_11	13052	13059	8	[1, 78, 87, 98, 102, 103, 108, 112, 127, 136, 143, 145]
CaO_12	13060	13091	32	[1, 78, 87, 98, 102, 103, 108, 112, 123, 127, 136, 143, 145]
CaO_9	13073	13077	5	[2, 67, 80, 84, 102, 114, 118, 141, 149, 151]
CaO_8	13078	13093	16	[2, 67, 80, 84, 102, 114, 118, 149, 151]
CaO_11	13092	13097	6	[1, 78, 87, 98, 102, 103, 108, 112, 123, 127, 136, 143]
CaO_9	13094	13097	4	[2, 67, 80, 84, 102, 114, 118, 141, 149, 151]
CaO_10	13098	13105	8	[1, 78, 87, 98, 103, 108, 112, 123, 127, 136, 143]
CaO_10	13098	13106	9	[2, 67, 80, 84, 102, 112, 114, 118, 141, 149, 151]
CaO_9	13106	13122	17	[1, 78, 87, 98, 103, 108, 112, 127, 136, 143]
CaO_11	13107	13115	9	[2, 67, 80, 84, 102, 112, 114, 118, 125, 141, 149, 151]
CaO_10	13116	13122	7	[2, 67, 80, 84, 102, 112, 114, 118, 141, 149, 151]
CaO_10	13123	13126	4	[1, 78, 87, 98, 103, 108, 112, 127, 136, 143, 152]
CaO_9	13123	13142	20	[2, 67, 80, 84, 102, 114, 118, 141, 149, 151]
CaO_11	13127	13147	21	[1, 78, 87, 98, 103, 106, 108, 112, 127, 136, 143, 152]
CaO_10	13143	13195	53	[2, 67, 80, 84, 102, 114, 118, 140, 141, 149, 151]
CaO_12	13148	13157	10	[1, 78, 87, 98, 102, 103, 106, 108, 112, 127, 136, 143, 152]
CaO_11	13158	13168	11	[1, 78, 87, 98, 102, 103, 106, 108, 112, 127, 136, 143]
CaO_10	13169	13181	13	[1, 78, 87, 98, 103, 106, 108, 112, 127, 136, 143]
CaO_9	13182	13187	6	[1, 78, 87, 98, 103, 108, 112, 127, 136, 143]
CaO_10	13188	13207	20	[1, 78, 87, 98, 103, 108, 112, 123, 127, 136, 143]
CaO_9	13196	13371	176	[2, 67, 80, 84, 102, 114, 118, 140, 149, 151]
CaO_11	13208	13211	4	[1, 78, 87, 98, 102, 103, 108, 112, 123, 127, 136, 143]
CaO_10	13212	13232	21	[1, 78, 87, 98, 102, 103, 108, 112, 127, 136, 143]
CaO_11	13233	13256	24	[1, 78, 87, 98, 102, 103, 106, 108, 112, 127, 136, 143]
CaO_10	13257	13269	13	[1, 78, 87, 98, 102, 103, 108, 112, 127, 136, 143]
CaO_11	13270	13270	1	[1, 78, 87, 98, 102, 103, 106, 108, 112, 127, 136, 143]
CaO_12	13271	13309	39	[1, 78, 87, 98, 102, 103, 106, 108, 112, 127, 136, 143, 145]
CaO_13	13310	13313	4	[1, 78, 82, 87, 98, 102, 103, 106, 108, 112, 127, 136, 143, 145]
CaO_12	13314	13323	10	[1, 78, 82, 87, 98, 102, 103, 106, 108, 112, 127, 136, 143]
CaO_11	13324	13336	13	[1, 78, 87, 98, 102, 103, 106, 108, 112, 127, 136, 143]
CaO_10	13337	13345	9	[1, 78, 87, 98, 102, 103, 108, 112, 127, 136, 143]
CaO_9	13346	13365	20	[1, 78, 87, 98, 103, 108, 112, 127, 136, 143]
CaO_10	13366	13368	3	[1, 78, 87, 98, 102, 103, 108, 112, 127, 136, 143]
CaO_11	13369	13383	15	[1, 78, 87, 98, 102, 103, 108, 112, 123, 127, 136, 143]
CaO_10	13372	13416	45	[2, 67, 80, 84, 102, 114, 118, 140, 141, 149, 151]
CaO_12	13384	13398	15	[1, 78, 87, 98, 102, 103, 106, 108, 112, 123, 127, 136, 143]
CaO_11	13399	13402	4	[1, 78, 87, 98, 103, 106, 108, 112, 123, 127, 136, 143]
CaO_10	13403	13409	7	[1, 78, 87, 98, 103, 106, 108, 112, 127, 136, 143]
CaO_11	13410	13425	16	[1, 78, 87, 98, 103, 106, 108, 112, 127, 136, 143, 152]
CaO_9	13417	13470	54	[2, 67, 80, 84, 102, 114, 118, 140, 149, 151]
CaO_10	13426	13435	10	[1, 78, 87, 98, 103, 106, 108, 112, 127, 136, 143]
CaO_11	13436	13451	16	[1, 78, 87, 98, 102, 103, 106, 108, 112, 127, 136, 143]
CaO_10	13452	13475	24	[1, 78, 87, 98, 102, 103, 108, 112, 127, 136, 143]
CaO_10	13471	13518	48	[2, 67, 80, 84, 102, 114, 118, 140, 141, 149, 151]
CaO_11	13476	13524	49	[1, 78, 87, 98, 102, 103, 106, 108, 112, 127, 136, 143]
CaO_11	13519	13532	14	[2, 67, 80, 84, 102, 112, 114, 118, 140, 141, 149, 151]
CaO_10	13525	13576	52	[1, 78, 87, 98, 103, 106, 108, 112, 127, 136, 143]
CaO_10	13533	13541	9	[2, 67, 80, 84, 102, 112, 114, 118, 141, 149, 151]
CaO_9	13542	13547	6	[2, 67, 80, 84, 102, 114, 118, 141, 149, 151]
CaO_11	13548	13562	15	[2, 66, 67, 80, 84, 102, 114, 118, 140, 141, 149, 151]
CaO_11	13563	13581	19	[2, 67, 71, 80, 84, 102, 114, 118, 140, 141, 149, 151]
CaO_11	13577	13578	2	[1, 78, 87, 98, 103, 106, 108, 112, 123, 127, 136, 143]
CaO_10	13579	13603	25	[1, 78, 87, 98, 103, 108, 112, 123, 127, 136, 143]
CaO_10	13582	13603	22	[2, 67, 80, 84, 102, 114, 118, 140, 141, 149, 151]
CaO_11	13604	13606	3	[1, 78, 87, 98, 103, 108, 112, 123, 127, 136, 143, 152]
CaO_11	13604	13626	23	[2, 66, 67, 80, 84, 102, 114, 118, 140, 141, 149, 151]
CaO_10	13607	13641	35	[1, 78, 87, 98, 103, 108, 112, 123, 127, 136, 143]
CaO_12	13627	13637	11	[2, 66, 67, 80, 84, 102, 112, 114, 118, 140, 141, 149, 151]
CaO_11	13638	13653	16	[2, 67, 80, 84, 102, 112, 114, 118, 140, 141, 149, 151]
CaO_11	13642	13655	14	[1, 78, 87, 98, 103, 106, 108, 112, 123, 127, 136, 143]
CaO_10	13654	13673	20	[2, 67, 80, 84, 102, 112, 114, 118, 141, 149, 151]
CaO_12	13656	13692	37	[1, 78, 87, 98, 103, 106, 108, 112, 123, 127, 136, 143, 145]
CaO_9	13674	13736	63	[2, 67, 80, 84, 102, 114, 118, 141, 149, 151]
CaO_13	13693	13700	8	[1, 78, 87, 98, 102, 103, 106, 108, 112, 123, 127, 136, 143, 145]
CaO_12	13701	13712	12	[1, 78, 87, 98, 102, 103, 106, 108, 112, 123, 127, 136, 143]
CaO_11	13713	13731	19	[1, 78, 87, 98, 102, 103, 108, 112, 123, 127, 136, 143]
CaO_10	13732	13740	9	[1, 78, 87, 98, 103, 108, 112, 123, 127, 136, 143]
CaO_8	13737	13746	10	[2, 67, 80, 84, 102, 114, 118, 149, 151]
CaO_11	13741	13744	4	[1, 78, 87, 98, 103, 106, 108, 112, 123, 127, 136, 143]
CaO_12	13745	13753	9	[1, 78, 87, 98, 102, 103, 106, 108, 112, 123, 127, 136, 143]
CaO_9	13747	13763	17	[2, 67, 80, 84, 102, 114, 118, 140, 149, 151]
CaO_11	13754	13775	22	[1, 78, 87, 98, 102, 103, 106, 108, 112, 127, 136, 143]
CaO_10	13764	13784	21	[2, 67, 80, 84, 102, 112, 114, 118, 140, 149, 151]
CaO_10	13776	13799	24	[1, 78, 87, 98, 102, 103, 108, 112, 127, 136, 143]
CaO_9	13785	13796	12	[2, 67, 80, 84, 102, 114, 118, 140, 149, 151]
CaO_9	13797	13798	2	[2, 67, 80, 84, 102, 112, 114, 118, 149, 151]
CaO_10	13799	13822	24	[2, 66, 67, 80, 84, 102, 112, 114, 118, 149, 151]
CaO_11	13800	13826	27	[1, 78, 87, 98, 102, 103, 106, 108, 112, 127, 136, 143]
CaO_11	13823	13826	4	[2, 66, 67, 80, 84, 102, 112, 114, 118, 140, 149, 151]
CaO_10	13827	13836	10	[1, 78, 87, 98, 103, 106, 108, 112, 127, 136, 143]
CaO_10	13827	13875	49	[2, 67, 80, 84, 102, 112, 114, 118, 140, 149, 151]
CaO_11	13837	13856	20	[1, 78, 87, 98, 103, 106, 108, 112, 127, 136, 143, 152]
CaO_10	13857	13870	14	[1, 78, 87, 98, 103, 106, 108, 112, 127, 136, 143]
CaO_11	13871	13885	15	[1, 78, 87, 98, 102, 103, 106, 108, 112, 127, 136, 143]
CaO_9	13876	13884	9	[2, 67, 80, 84, 102, 114, 118, 140, 149, 151]
CaO_10	13885	13940	56	[2, 67, 80, 84, 102, 114, 118, 140, 141, 149, 151]
CaO_12	13886	13898	13	[1, 78, 87, 98, 102, 103, 106, 108, 112, 127, 136, 143, 145]
CaO_11	13899	13905	7	[1, 78, 87, 98, 102, 103, 106, 108, 112, 127, 136, 143]
CaO_10	13906	13938	33	[1, 78, 87, 98, 102, 103, 108, 112, 127, 136, 143]
CaO_11	13939	14002	64	[1, 78, 87, 98, 102, 103, 106, 108, 112, 127, 136, 143]
CaO_11	13941	13941	1	[2, 66, 67, 80, 84, 102, 114, 118, 140, 141, 149, 151]
CaO_10	13942	13968	27	[2, 66, 67, 80, 84, 102, 114, 118, 140, 149, 151]
CaO_11	13969	13985	17	[2, 66, 67, 71, 80, 84, 102, 114, 118, 140, 149, 151]
CaO_10	13986	14017	32	[2, 66, 67, 80, 84, 102, 114, 118, 140, 149, 151]
CaO_10	14003	14009	7	[1, 78, 87, 98, 102, 103, 108, 112, 127, 136, 143]
CaO_11	14010	14025	16	[1, 78, 87, 98, 102, 103, 108, 112, 127, 136, 143, 145]
CaO_9	14018	14055	38	[2, 67, 80, 84, 102, 114, 118, 140, 149, 151]
CaO_12	14026	14027	2	[1, 78, 87, 98, 102, 103, 106, 108, 112, 127, 136, 143, 145]
CaO_11	14028	14039	12	[1, 78, 87, 98, 102, 103, 106, 108, 112, 127, 136, 143]
CaO_12	14040	14060	21	[1, 78, 87, 98, 102, 103, 106, 108, 112, 127, 136, 143, 152]
CaO_10	14056	14065	10	[2, 67, 80, 84, 102, 114, 118, 140, 141, 149, 151]
CaO_13	14061	14061	1	[1, 78, 87, 98, 102, 103, 106, 108, 112, 127, 136, 143, 145, 152]
CaO_12	14062	14080	19	[1, 78, 87, 98, 102, 103, 108, 112, 127, 136, 143, 145, 152]
CaO_11	14066	14076	11	[2, 67, 80, 84, 102, 112, 114, 118, 140, 141, 149, 151]
CaO_12	14077	14082	6	[2, 66, 67, 80, 84, 102, 112, 114, 118, 140, 141, 149, 151]
CaO_11	14081	14090	10	[1, 78, 87, 98, 102, 103, 108, 112, 127, 136, 143, 152]
CaO_11	14083	14083	1	[2, 66, 67, 80, 84, 102, 112, 114, 118, 140, 149, 151]
CaO_10	14084	14104	21	[2, 66, 67, 80, 84, 102, 114, 118, 140, 149, 151]
CaO_10	14091	14115	25	[1, 78, 87, 98, 102, 103, 108, 112, 127, 136, 143]
CaO_9	14105	14106	2	[2, 67, 80, 84, 102, 114, 118, 140, 149, 151]
CaO_10	14107	14132	26	[2, 67, 80, 84, 102, 114, 118, 140, 141, 149, 151]
CaO_11	14116	14127	12	[1, 78, 87, 98, 102, 103, 108, 112, 127, 136, 143, 145]
CaO_10	14128	14128	1	[1, 78, 87, 98, 102, 103, 108, 112, 127, 136, 143]
CaO_11	14129	14132	4	[1, 78, 82, 87, 98, 102, 103, 108, 112, 127, 136, 143]
CaO_10	14133	14137	5	[1, 78, 82, 87, 98, 103, 108, 112, 127, 136, 143]
CaO_9	14133	14152	20	[2, 67, 80, 84, 102, 114, 118, 140, 149, 151]
CaO_11	14138	14148	11	[1, 78, 82, 87, 98, 102, 103, 108, 112, 127, 136, 143]
CaO_10	14149	14156	8	[1, 78, 82, 87, 98, 102, 108, 112, 127, 136, 143]
CaO_10	14153	14165	13	[2, 67, 80, 84, 102, 112, 114, 118, 140, 149, 151]
CaO_9	14157	14160	4	[1, 78, 87, 98, 102, 108, 112, 127, 136, 143]
CaO_10	14161	14162	2	[1, 78, 87, 98, 102, 103, 108, 112, 127, 136, 143]
CaO_11	14163	14183	21	[1, 78, 87, 98, 102, 103, 108, 112, 127, 136, 143, 145]
CaO_9	14166	14180	15	[2, 67, 80, 84, 102, 114, 118, 140, 149, 151]
CaO_8	14181	14183	3	[2, 67, 80, 84, 114, 118, 140, 149, 151]
CaO_10	14184	14239	56	[1, 78, 87, 98, 102, 103, 108, 112, 127, 136, 143]
CaO_9	14184	14190	7	[2, 67, 80, 84, 114, 118, 140, 141, 149, 151]
CaO_10	14191	14200	10	[2, 67, 80, 84, 102, 114, 118, 140, 141, 149, 151]
CaO_11	14201	14220	20	[2, 66, 67, 80, 84, 102, 114, 118, 140, 141, 149, 151]
CaO_10	14221	14229	9	[2, 66, 67, 80, 84, 102, 114, 118, 140, 149, 151]
CaO_9	14230	14316	87	[2, 67, 80, 84, 102, 114, 118, 140, 149, 151]
CaO_11	14240	14270	31	[1, 78, 87, 98, 102, 103, 106, 108, 112, 127, 136, 143]
CaO_12	14271	14290	20	[1, 78, 87, 98, 102, 103, 106, 108, 112, 127, 136, 143, 145]
CaO_11	14291	14324	34	[1, 78, 87, 98, 102, 103, 108, 112, 127, 136, 143, 145]
CaO_10	14317	14335	19	[2, 67, 80, 84, 102, 114, 118, 140, 141, 149, 151]
CaO_10	14325	14328	4	[1, 78, 87, 98, 102, 103, 108, 112, 127, 136, 143]
CaO_11	14329	14338	10	[1, 78, 87, 98, 102, 103, 106, 108, 112, 127, 136, 143]
CaO_11	14336	14358	23	[2, 67, 80, 84, 102, 112, 114, 118, 140, 141, 149, 151]
CaO_12	14339	14371	33	[1, 78, 87, 98, 102, 103, 106, 108, 112, 127, 136, 143, 145]
CaO_10	14359	14503	145	[2, 67, 80, 84, 102, 114, 118, 140, 141, 149, 151]
CaO_11	14372	14376	5	[1, 78, 87, 98, 102, 103, 106, 108, 112, 127, 136, 143]
CaO_12	14377	14409	33	[1, 78, 87, 98, 102, 103, 106, 108, 112, 127, 136, 143, 145]
CaO_11	14410	14421	12	[1, 78, 87, 98, 102, 103, 106, 108, 112, 127, 136, 143]
CaO_10	14422	14430	9	[1, 78, 87, 98, 103, 106, 108, 112, 127, 136, 143]
CaO_9	14431	14433	3	[1, 78, 87, 98, 103, 108, 112, 127, 136, 143]
CaO_10	14434	14463	30	[1, 78, 87, 98, 102, 103, 108, 112, 127, 136, 143]
CaO_11	14464	14466	3	[1, 78, 87, 98, 102, 103, 106, 108, 112, 127, 136, 143]
CaO_12	14467	14519	53	[1, 78, 87, 98, 102, 103, 106, 108, 112, 127, 136, 143, 145]
CaO_9	14504	14539	36	[2, 67, 80, 84, 102, 114, 118, 140, 149, 151]
CaO_11	14520	14522	3	[1, 78, 87, 98, 102, 103, 108, 112, 127, 136, 143, 145]
CaO_10	14523	14538	16	[1, 78, 87, 98, 103, 108, 112, 127, 136, 143, 145]
CaO_11	14539	14543	5	[1, 78, 87, 98, 102, 103, 108, 112, 127, 136, 143, 145]
CaO_10	14540	14541	2	[2, 67, 71, 80, 84, 102, 114, 118, 140, 149, 151]
CaO_11	14542	14553	12	[2, 66, 67, 71, 80, 84, 102, 114, 118, 140, 149, 151]
CaO_10	14544	14594	51	[1, 78, 87, 98, 102, 103, 108, 112, 127, 136, 143]
CaO_10	14554	14578	25	[2, 66, 67, 80, 84, 102, 114, 118, 140, 149, 151]
CaO_9	14579	14601	23	[2, 67, 80, 84, 102, 114, 118, 140, 149, 151]
CaO_12	14595	14617	23	[1, 78, 87, 98, 102, 103, 106, 108, 112, 127, 136, 143, 145]
CaO_8	14602	14604	3	[2, 67, 84, 102, 114, 118, 140, 149, 151]
CaO_9	14605	14609	5	[2, 67, 84, 102, 114, 118, 140, 141, 149, 151]
CaO_8	14610	14617	8	[2, 67, 84, 102, 114, 118, 141, 149, 151]
CaO_11	14618	14654	37	[1, 78, 87, 98, 102, 103, 106, 108, 112, 127, 136, 143]
CaO_9	14618	14626	9	[2, 67, 80, 84, 102, 114, 118, 141, 149, 151]
CaO_10	14627	14628	2	[2, 67, 80, 84, 102, 114, 118, 140, 141, 149, 151]
CaO_9	14629	14632	4	[2, 67, 80, 84, 114, 118, 140, 141, 149, 151]
CaO_10	14633	14656	24	[2, 66, 67, 80, 84, 114, 118, 140, 141, 149, 151]
CaO_10	14655	14692	38	[1, 78, 87, 98, 102, 103, 108, 112, 127, 136, 143]
CaO_9	14657	14657	1	[2, 67, 80, 84, 114, 118, 140, 141, 149, 151]
CaO_10	14658	14677	20	[2, 67, 80, 84, 112, 114, 118, 140, 141, 149, 151]
CaO_9	14678	14682	5	[2, 67, 80, 84, 114, 118, 140, 141, 149, 151]
CaO_10	14683	14698	16	[2, 67, 80, 84, 102, 114, 118, 140, 141, 149, 151]
CaO_11	14693	14705	13	[1, 78, 87, 98, 102, 103, 108, 112, 127, 136, 143, 152]
CaO_9	14699	14713	15	[2, 67, 80, 84, 102, 114, 118, 140, 149, 151]
CaO_12	14706	14739	34	[1, 78, 87, 98, 102, 103, 106, 108, 112, 127, 136, 143, 152]
CaO_10	14714	14718	5	[2, 67, 80, 84, 102, 114, 118, 140, 141, 149, 151]
CaO_11	14719	14742	24	[2, 67, 80, 84, 102, 112, 114, 118, 140, 141, 149, 151]
CaO_11	14740	14770	31	[1, 78, 87, 98, 102, 103, 106, 108, 112, 127, 136, 143]
CaO_12	14743	14772	30	[2, 66, 67, 80, 84, 102, 112, 114, 118, 140, 141, 149, 151]
CaO_10	14771	14799	29	[1, 78, 87, 98, 102, 103, 108, 112, 127, 136, 143]
CaO_11	14773	14777	5	[2, 66, 67, 80, 84, 102, 114, 118, 140, 141, 149, 151]
CaO_10	14778	14800	23	[2, 66, 67, 80, 84, 102, 114, 118, 140, 149, 151]
CaO_11	14800	14820	21	[1, 78, 87, 98, 102, 103, 108, 112, 127, 136, 143, 145]
CaO_9	14801	14828	28	[2, 67, 80, 84, 102, 114, 118, 140, 149, 151]
CaO_10	14821	14822	2	[1, 78, 87, 98, 102, 103, 108, 112, 127, 136, 143]
CaO_11	14823	14861	39	[1, 78, 87, 98, 102, 103, 106, 108, 112, 127, 136, 143]
CaO_10	14829	14846	18	[2, 67, 71, 80, 84, 102, 114, 118, 140, 149, 151]
CaO_9	14847	14869	23	[2, 67, 71, 80, 84, 102, 114, 118, 149, 151]
CaO_10	14862	14872	11	[1, 78, 87, 98, 103, 106, 108, 112, 127, 136, 143]
CaO_8	14870	14888	19	[2, 67, 80, 84, 102, 114, 118, 149, 151]
CaO_11	14873	14901	29	[1, 78, 87, 98, 102, 103, 106, 108, 112, 127, 136, 143]
CaO_9	14889	14892	4	[2, 67, 80, 84, 102, 114, 118, 141, 149, 151]
CaO_10	14893	14930	38	[2, 67, 80, 84, 102, 114, 118, 140, 141, 149, 151]
CaO_12	14902	14933	32	[1, 78, 87, 98, 102, 103, 106, 108, 112, 127, 136, 143, 152]
CaO_9	14931	14956	26	[2, 67, 80, 84, 102, 114, 118, 140, 149, 151]
CaO_13	14934	14944	11	[1, 78, 87, 98, 102, 103, 106, 108, 112, 127, 136, 143, 145, 152]
CaO_12	14945	14947	3	[1, 78, 87, 98, 102, 103, 106, 108, 112, 127, 136, 143, 152]
CaO_11	14948	14958	11	[1, 78, 87, 98, 102, 103, 106, 108, 112, 127, 136, 143]
CaO_10	14957	14962	6	[2, 67, 80, 84, 102, 112, 114, 118, 140, 149, 151]
CaO_10	14959	14979	21	[1, 78, 87, 98, 102, 103, 108, 112, 127, 136, 143]
CaO_11	14963	14976	14	[2, 67, 80, 84, 102, 112, 114, 118, 140, 141, 149, 151]
CaO_10	14977	15053	77	[2, 67, 80, 84, 102, 114, 118, 140, 141, 149, 151]
CaO_11	14980	15005	26	[1, 78, 87, 98, 102, 103, 108, 112, 127, 136, 143, 145]
CaO_10	15006	15011	6	[1, 78, 87, 98, 102, 103, 108, 112, 127, 136, 143]
CaO_11	15012	15033	22	[1, 78, 87, 98, 102, 103, 108, 112, 127, 136, 143, 145]
CaO_10	15034	15063	30	[1, 78, 87, 98, 102, 103, 108, 112, 127, 136, 143]
CaO_11	15054	15069	16	[2, 66, 67, 80, 84, 102, 114, 118, 140, 141, 149, 151]
CaO_11	15064	15090	27	[1, 78, 82, 87, 98, 102, 103, 108, 112, 127, 136, 143]
CaO_10	15070	15098	29	[2, 67, 80, 84, 102, 114, 118, 140, 141, 149, 151]
CaO_10	15091	15116	26	[1, 78, 87, 98, 102, 103, 108, 112, 127, 136, 143]
CaO_11	15099	15109	11	[2, 67, 80, 84, 102, 112, 114, 118, 140, 141, 149, 151]
CaO_10	15110	15111	2	[2, 67, 80, 84, 102, 112, 114, 118, 140, 149, 151]
CaO_9	15112	15156	45	[2, 67, 80, 84, 112, 114, 118, 140, 149, 151]
CaO_11	15117	15143	27	[1, 78, 87, 98, 102, 103, 106, 108, 112, 127, 136, 143]
CaO_12	15144	15144	1	[1, 78, 87, 98, 102, 103, 106, 108, 112, 127, 136, 143, 145]
CaO_11	15145	15214	70	[1, 78, 87, 98, 102, 103, 108, 112, 127, 136, 143, 145]
CaO_10	15157	15169	13	[2, 67, 80, 84, 112, 114, 118, 140, 141, 149, 151]
CaO_11	15170	15176	7	[2, 67, 80, 84, 102, 112, 114, 118, 140, 141, 149, 151]
CaO_10	15177	15197	21	[2, 67, 80, 84, 102, 114, 118, 140, 141, 149, 151]
CaO_10	15198	15202	5	[2, 66, 67, 80, 84, 102, 114, 118, 140, 149, 151]
CaO_9	15203	15273	71	[2, 67, 80, 84, 102, 114, 118, 140, 149, 151]
CaO_10	15215	15259	45	[1, 78, 87, 98, 102, 103, 108, 112, 127, 136, 143]
CaO_11	15260	15260	1	[1, 78, 87, 98, 102, 103, 106, 108, 112, 127, 136, 143]
CaO_12	15261	15271	11	[1, 78, 87, 98, 102, 103, 106, 108, 112, 123, 127, 136, 143]
CaO_11	15272	15281	10	[1, 78, 87, 98, 102, 103, 106, 108, 112, 127, 136, 143]
CaO_10	15274	15280	7	[2, 66, 67, 80, 84, 102, 114, 118, 140, 149, 151]
CaO_9	15281	15304	24	[2, 67, 80, 84, 102, 114, 118, 140, 149, 151]
CaO_12	15282	15296	15	[1, 78, 87, 98, 102, 103, 106, 108, 112, 127, 136, 143, 145]
CaO_11	15297	15322	26	[1, 78, 87, 98, 102, 103, 108, 112, 127, 136, 143, 145]
CaO_10	15305	15310	6	[2, 67, 80, 84, 102, 114, 118, 140, 141, 149, 151]
CaO_11	15311	15340	30	[2, 67, 80, 84, 102, 112, 114, 118, 140, 141, 149, 151]
CaO_10	15323	15367	45	[1, 78, 87, 98, 102, 103, 108, 112, 127, 136, 143]
CaO_10	15341	15347	7	[2, 67, 80, 84, 102, 114, 118, 140, 141, 149, 151]
CaO_11	15348	15350	3	[2, 67, 80, 84, 102, 114, 118, 140, 141, 147, 149, 151]
CaO_10	15351	15357	7	[2, 67, 80, 84, 102, 114, 118, 141, 147, 149, 151]
CaO_9	15358	15381	24	[2, 67, 80, 84, 102, 114, 118, 141, 149, 151]
CaO_11	15368	15397	30	[1, 78, 87, 98, 102, 103, 106, 108, 112, 127, 136, 143]
CaO_10	15382	15382	1	[2, 67, 80, 84, 102, 114, 118, 122, 141, 149, 151]
CaO_9	15383	15391	9	[2, 67, 80, 84, 102, 114, 118, 141, 149, 151]
CaO_10	15392	15394	3	[2, 66, 67, 80, 84, 102, 114, 118, 141, 149, 151]
CaO_11	15395	15424	30	[2, 66, 67, 80, 84, 102, 114, 118, 140, 141, 149, 151]
CaO_12	15398	15407	10	[1, 78, 87, 98, 102, 103, 106, 108, 112, 127, 136, 143, 152]
CaO_11	15408	15425	18	[1, 78, 87, 98, 103, 106, 108, 112, 127, 136, 143, 152]
CaO_10	15425	15470	46	[2, 67, 80, 84, 102, 114, 118, 140, 141, 149, 151]
CaO_12	15426	15438	13	[1, 78, 87, 98, 103, 106, 108, 112, 123, 127, 136, 143, 152]
CaO_11	15439	15452	14	[1, 78, 87, 98, 103, 106, 108, 112, 123, 127, 136, 143]
CaO_12	15453	15461	9	[1, 78, 87, 98, 103, 106, 108, 112, 123, 127, 136, 143, 152]
CaO_11	15462	15469	8	[1, 78, 87, 98, 103, 106, 108, 112, 123, 127, 136, 143]
CaO_10	15470	15485	16	[1, 78, 87, 98, 103, 108, 112, 123, 127, 136, 143]
CaO_9	15471	15498	28	[2, 67, 80, 84, 102, 114, 118, 141, 149, 151]
CaO_9	15486	15510	25	[1, 78, 87, 98, 103, 108, 112, 127, 136, 143]
CaO_8	15499	15506	8	[2, 67, 80, 84, 102, 114, 118, 149, 151]
CaO_9	15507	15508	2	[2, 67, 80, 84, 102, 114, 118, 140, 149, 151]
CaO_10	15509	15526	18	[2, 66, 67, 80, 84, 102, 114, 118, 140, 149, 151]
CaO_10	15511	15529	19	[1, 78, 87, 98, 103, 106, 108, 112, 127, 136, 143]
CaO_11	15527	15551	25	[2, 66, 67, 80, 84, 102, 112, 114, 118, 140, 149, 151]
CaO_11	15530	15530	1	[1, 78, 87, 98, 103, 106, 108, 112, 127, 136, 143, 145]
CaO_10	15531	15551	21	[1, 78, 87, 98, 103, 108, 112, 127, 136, 143, 145]
CaO_9	15552	15561	10	[1, 78, 87, 98, 103, 108, 112, 127, 136, 143]
CaO_11	15552	15552	1	[2, 67, 80, 84, 102, 112, 114, 118, 140, 141, 149, 151]
CaO_10	15553	15641	89	[2, 67, 80, 84, 102, 114, 118, 140, 141, 149, 151]
CaO_10	15562	15563	2	[1, 78, 87, 98, 103, 106, 108, 112, 127, 136, 143]
CaO_11	15564	15568	5	[1, 78, 87, 98, 102, 103, 106, 108, 112, 127, 136, 143]
CaO_12	15569	15586	18	[1, 78, 87, 98, 102, 103, 106, 108, 112, 123, 127, 136, 143]
CaO_11	15587	15600	14	[1, 78, 87, 98, 102, 103, 106, 108, 112, 127, 136, 143]
CaO_12	15601	15609	9	[1, 78, 87, 98, 102, 103, 106, 108, 112, 127, 136, 143, 145]
CaO_11	15610	15634	25	[1, 78, 87, 98, 102, 103, 106, 108, 112, 127, 136, 143]
CaO_10	15635	15653	19	[1, 78, 87, 98, 102, 103, 108, 112, 127, 136, 143]
CaO_9	15642	15667	26	[2, 67, 80, 84, 102, 114, 118, 140, 149, 151]
CaO_9	15654	15668	15	[1, 78, 87, 98, 103, 108, 112, 127, 136, 143]
CaO_10	15668	15684	17	[2, 67, 80, 84, 102, 114, 118, 140, 141, 149, 151]
CaO_10	15669	15681	13	[1, 78, 87, 98, 103, 106, 108, 112, 127, 136, 143]
CaO_11	15682	15705	24	[1, 78, 87, 98, 103, 106, 108, 112, 123, 127, 136, 143]
CaO_9	15685	15738	54	[2, 67, 80, 84, 102, 114, 118, 141, 149, 151]
CaO_10	15706	15714	9	[1, 78, 87, 98, 103, 106, 108, 112, 127, 136, 143]
CaO_11	15715	15723	9	[1, 78, 86, 87, 98, 103, 106, 108, 112, 127, 136, 143]
CaO_10	15724	15788	65	[1, 78, 87, 98, 103, 106, 108, 112, 127, 136, 143]
CaO_10	15739	15763	25	[2, 67, 80, 84, 102, 114, 118, 140, 141, 149, 151]
CaO_11	15764	15766	3	[2, 66, 67, 80, 84, 102, 114, 118, 140, 141, 149, 151]
CaO_12	15767	15769	3	[2, 66, 67, 80, 84, 102, 112, 114, 118, 140, 141, 149, 151]
CaO_11	15770	15813	44	[2, 66, 67, 80, 84, 102, 112, 114, 118, 140, 149, 151]
CaO_9	15789	15819	31	[1, 78, 87, 98, 103, 108, 112, 127, 136, 143]
CaO_10	15814	15817	4	[2, 66, 67, 80, 84, 102, 114, 118, 140, 149, 151]
CaO_9	15818	15823	6	[2, 67, 80, 84, 102, 114, 118, 140, 149, 151]
CaO_8	15820	15848	29	[1, 78, 87, 98, 108, 112, 127, 136, 143]
CaO_10	15824	15841	18	[2, 66, 67, 80, 84, 102, 114, 118, 140, 149, 151]
CaO_11	15842	15861	20	[2, 66, 67, 80, 84, 102, 112, 114, 118, 140, 149, 151]
CaO_9	15849	15861	13	[1, 78, 87, 98, 103, 108, 112, 127, 136, 143]
CaO_10	15862	15877	16	[1, 78, 87, 98, 102, 103, 108, 112, 127, 136, 143]
CaO_10	15862	15905	44	[2, 66, 67, 80, 84, 102, 114, 118, 140, 149, 151]
CaO_11	15878	15880	3	[1, 78, 87, 98, 102, 103, 108, 112, 123, 127, 136, 143]
CaO_10	15881	15905	25	[1, 78, 87, 98, 103, 108, 112, 123, 127, 136, 143]
CaO_11	15906	15935	30	[1, 78, 87, 98, 103, 108, 112, 123, 127, 136, 143, 152]
CaO_9	15906	15906	1	[2, 67, 80, 84, 102, 114, 118, 140, 149, 151]
CaO_10	15907	15918	12	[2, 67, 80, 84, 102, 112, 114, 118, 140, 149, 151]
CaO_11	15919	15925	7	[2, 67, 80, 84, 102, 112, 114, 118, 140, 141, 149, 151]
CaO_10	15926	15940	15	[2, 67, 80, 84, 102, 114, 118, 140, 141, 149, 151]
CaO_12	15936	15937	2	[1, 78, 87, 98, 103, 106, 108, 112, 123, 127, 136, 143, 152]
CaO_11	15938	15963	26	[1, 78, 87, 98, 103, 106, 108, 112, 127, 136, 143, 152]
CaO_9	15941	15950	10	[2, 67, 80, 84, 102, 114, 118, 141, 149, 151]
CaO_10	15951	15973	23	[2, 66, 67, 80, 84, 102, 114, 118, 141, 149, 151]
CaO_11	15964	15979	16	[1, 78, 87, 98, 103, 106, 108, 112, 123, 127, 136, 143]
CaO_9	15974	15993	20	[2, 67, 80, 84, 102, 114, 118, 141, 149, 151]
CaO_10	15980	16032	53	[1, 78, 98, 103, 106, 108, 112, 123, 127, 136, 143]
CaO_10	15994	16013	20	[2, 67, 80, 84, 102, 114, 118, 140, 141, 149, 151]
CaO_9	16014	16074	61	[2, 67, 80, 84, 102, 114, 118, 141, 149, 151]
CaO_11	16033	16045	13	[1, 78, 87, 98, 103, 106, 108, 112, 123, 127, 136, 143]
CaO_12	16046	16054	9	[1, 78, 87, 98, 102, 103, 106, 108, 112, 123, 127, 136, 143]
CaO_11	16055	16057	3	[1, 78, 87, 98, 102, 103, 106, 108, 112, 127, 136, 143]
CaO_10	16058	16062	5	[1, 78, 87, 98, 103, 106, 108, 112, 127, 136, 143]
CaO_9	16063	16106	44	[1, 78, 87, 98, 103, 108, 112, 127, 136, 143]
CaO_10	16075	16079	5	[2, 67, 80, 84, 102, 114, 118, 140, 141, 149, 151]
CaO_11	16080	16103	24	[2, 66, 67, 80, 84, 102, 114, 118, 140, 141, 149, 151]
CaO_10	16104	16114	11	[2, 67, 80, 84, 102, 114, 118, 140, 141, 149, 151]
CaO_10	16107	16114	8	[1, 78, 87, 98, 102, 103, 108, 112, 127, 136, 143]
CaO_11	16115	16150	36	[1, 78, 87, 98, 102, 103, 106, 108, 112, 127, 136, 143]
CaO_9	16115	16118	4	[2, 67, 80, 84, 102, 114, 118, 140, 149, 151]
CaO_10	16119	16149	31	[2, 66, 67, 80, 84, 102, 114, 118, 140, 149, 151]
CaO_9	16150	16154	5	[2, 67, 80, 84, 102, 114, 118, 140, 149, 151]
CaO_12	16151	16198	48	[1, 78, 87, 98, 102, 103, 106, 108, 112, 127, 136, 143, 145]
CaO_10	16155	16162	8	[2, 67, 80, 84, 102, 114, 118, 140, 141, 149, 151]
CaO_9	16163	16182	20	[2, 67, 80, 84, 102, 114, 118, 141, 149, 151]
CaO_8	16183	16213	31	[2, 67, 80, 84, 102, 114, 118, 149, 151]
CaO_11	16199	16205	7	[1, 78, 87, 98, 102, 103, 106, 108, 112, 127, 136, 143]
CaO_10	16206	16217	12	[1, 78, 87, 98, 102, 103, 108, 112, 127, 136, 143]
CaO_9	16214	16237	24	[2, 67, 80, 84, 102, 114, 118, 140, 149, 151]
CaO_11	16218	16223	6	[1, 78, 87, 98, 102, 103, 106, 108, 112, 127, 136, 143]
CaO_12	16224	16228	5	[1, 78, 87, 98, 102, 103, 106, 108, 112, 127, 136, 143, 152]
CaO_11	16229	16235	7	[1, 78, 87, 98, 103, 106, 108, 112, 127, 136, 143, 152]
CaO_12	16236	16236	1	[1, 78, 87, 98, 103, 106, 108, 112, 123, 127, 136, 143, 152]
CaO_11	16237	16245	9	[1, 78, 87, 98, 103, 108, 112, 123, 127, 136, 143, 152]
CaO_11	16238	16240	3	[2, 67, 80, 84, 102, 112, 114, 118, 140, 141, 149, 151]
CaO_12	16241	16269	29	[2, 66, 67, 80, 84, 102, 112, 114, 118, 140, 141, 149, 151]
CaO_10	16246	16263	18	[1, 78, 87, 98, 103, 108, 112, 123, 127, 136, 143]
CaO_9	16264	16277	14	[1, 78, 87, 98, 103, 108, 112, 127, 136, 143]
CaO_11	16270	16271	2	[2, 66, 67, 80, 84, 102, 114, 118, 140, 141, 149, 151]
CaO_10	16272	16293	22	[2, 67, 80, 84, 102, 114, 118, 140, 141, 149, 151]
CaO_10	16278	16279	2	[1, 78, 87, 98, 103, 108, 112, 127, 136, 143, 152]
CaO_11	16280	16281	2	[1, 78, 87, 98, 103, 106, 108, 112, 127, 136, 143, 152]
CaO_12	16282	16285	4	[1, 78, 82, 87, 98, 103, 106, 108, 112, 127, 136, 143, 152]
CaO_11	16286	16318	33	[1, 78, 82, 87, 98, 103, 106, 108, 112, 127, 136, 143]
CaO_11	16294	16299	6	[2, 66, 67, 80, 84, 102, 114, 118, 140, 141, 149, 151]
CaO_10	16300	16313	14	[2, 66, 67, 80, 84, 102, 114, 118, 141, 149, 151]
CaO_11	16314	16320	7	[2, 66, 67, 80, 84, 102, 112, 114, 118, 141, 149, 151]
CaO_10	16319	16328	10	[1, 78, 82, 87, 98, 103, 108, 112, 127, 136, 143]
CaO_12	16321	16386	66	[2, 66, 67, 80, 84, 102, 112, 114, 118, 140, 141, 149, 151]
CaO_11	16329	16339	11	[1, 78, 82, 87, 98, 102, 103, 108, 112, 127, 136, 143]
CaO_10	16340	16431	92	[1, 78, 87, 98, 102, 103, 108, 112, 127, 136, 143]
CaO_11	16387	16388	2	[2, 66, 67, 80, 84, 112, 114, 118, 140, 141, 149, 151]
CaO_10	16389	16397	9	[2, 67, 80, 84, 112, 114, 118, 140, 141, 149, 151]
CaO_9	16398	16406	9	[2, 67, 80, 84, 112, 114, 118, 140, 149, 151]
CaO_10	16407	16415	9	[2, 66, 67, 80, 84, 112, 114, 118, 140, 149, 151]
CaO_9	16416	16437	22	[2, 66, 67, 80, 84, 114, 118, 140, 149, 151]
CaO_9	16432	16446	15	[1, 78, 87, 98, 102, 103, 108, 112, 127, 143]
CaO_10	16438	16456	19	[2, 66, 67, 80, 84, 102, 114, 118, 140, 149, 151]
CaO_10	16447	16464	18	[1, 78, 87, 98, 102, 103, 108, 112, 127, 143, 145]
CaO_9	16457	16467	11	[2, 67, 80, 84, 102, 114, 118, 140, 149, 151]
CaO_11	16465	16472	8	[1, 78, 87, 98, 102, 103, 108, 112, 127, 136, 143, 145]
CaO_10	16468	16501	34	[2, 67, 80, 84, 102, 114, 118, 140, 141, 149, 151]
CaO_12	16473	16483	11	[1, 78, 87, 98, 102, 103, 106, 108, 112, 127, 136, 143, 145]
CaO_11	16484	16488	5	[1, 78, 87, 98, 102, 103, 106, 108, 112, 127, 136, 143]
CaO_12	16489	16506	18	[1, 78, 87, 98, 102, 103, 106, 108, 112, 127, 136, 143, 152]
CaO_11	16502	16511	10	[2, 67, 80, 84, 102, 114, 118, 122, 140, 141, 149, 151]
CaO_11	16507	16522	16	[1, 78, 87, 98, 102, 103, 106, 108, 112, 127, 136, 143]
CaO_10	16512	16516	5	[2, 67, 80, 84, 102, 114, 118, 140, 141, 149, 151]
CaO_9	16517	16553	37	[2, 67, 80, 84, 114, 118, 140, 141, 149, 151]
CaO_10	16523	16546	24	[1, 78, 87, 98, 102, 103, 108, 112, 127, 136, 143]
CaO_9	16547	16563	17	[1, 78, 87, 98, 102, 103, 108, 112, 127, 143]
CaO_8	16554	16572	19	[2, 67, 80, 84, 114, 118, 140, 149, 151]
CaO_10	16564	16570	7	[1, 78, 87, 98, 102, 103, 106, 108, 112, 127, 143]
CaO_11	16571	16597	27	[1, 78, 87, 98, 102, 103, 106, 108, 112, 127, 143, 145]
CaO_9	16573	16574	2	[2, 67, 80, 84, 112, 114, 118, 140, 149, 151]
CaO_10	16575	16591	17	[2, 67, 80, 84, 102, 112, 114, 118, 140, 149, 151]
CaO_11	16592	16592	1	[2, 67, 80, 84, 102, 112, 114, 118, 140, 141, 149, 151]
CaO_10	16593	16598	6	[2, 67, 80, 84, 102, 114, 118, 140, 141, 149, 151]
CaO_10	16598	16603	6	[1, 78, 87, 98, 102, 103, 106, 108, 112, 127, 143]
CaO_9	16599	16641	43	[2, 67, 80, 84, 102, 114, 118, 140, 149, 151]
CaO_11	16604	16619	16	[1, 78, 87, 98, 102, 103, 106, 108, 112, 127, 136, 143]
CaO_10	16620	16623	4	[1, 78, 87, 98, 102, 103, 108, 112, 127, 136, 143]
CaO_11	16624	16635	12	[1, 78, 87, 98, 102, 103, 108, 112, 127, 136, 143, 145]
CaO_10	16636	16656	21	[1, 78, 87, 98, 102, 103, 108, 112, 127, 136, 143]
CaO_8	16642	16649	8	[2, 67, 80, 84, 102, 114, 118, 149, 151]
CaO_9	16650	16670	21	[2, 67, 80, 84, 102, 114, 118, 122, 149, 151]
CaO_11	16657	16689	33	[1, 78, 87, 98, 102, 103, 108, 112, 127, 136, 143, 145]
CaO_9	16671	16689	19	[2, 67, 80, 84, 102, 114, 118, 140, 149, 151]
CaO_10	16690	16755	66	[1, 78, 87, 98, 102, 103, 108, 112, 127, 136, 143]
CaO_10	16690	16724	35	[2, 66, 67, 80, 84, 102, 114, 118, 140, 149, 151]
CaO_9	16725	16734	10	[2, 67, 80, 84, 102, 114, 118, 140, 149, 151]
CaO_8	16735	16771	37	[2, 67, 80, 84, 102, 114, 118, 149, 151]
CaO_11	16756	16771	16	[1, 78, 87, 98, 102, 103, 108, 112, 127, 136, 143, 145]
CaO_12	16772	16780	9	[1, 78, 87, 98, 102, 103, 106, 108, 112, 127, 136, 143, 145]
CaO_9	16772	16810	39	[2, 67, 71, 80, 84, 102, 114, 118, 149, 151]
CaO_11	16781	16834	54	[1, 78, 87, 98, 102, 103, 108, 112, 127, 136, 143, 145]
CaO_8	16811	16821	11	[2, 67, 80, 84, 102, 114, 118, 149, 151]
CaO_9	16822	16879	58	[2, 66, 67, 80, 84, 102, 114, 118, 149, 151]
CaO_10	16835	16868	34	[1, 78, 87, 98, 102, 103, 108, 112, 127, 136, 143]
CaO_9	16869	16869	1	[1, 78, 87, 98, 103, 108, 112, 127, 136, 143]
CaO_10	16870	16875	6	[1, 78, 87, 98, 103, 106, 108, 112, 127, 136, 143]
CaO_11	16876	16884	9	[1, 78, 87, 98, 103, 106, 108, 112, 127, 136, 143, 152]
CaO_10	16880	16903	24	[2, 66, 67, 71, 80, 84, 102, 114, 118, 149, 151]
CaO_12	16885	16888	4	[1, 78, 87, 98, 103, 106, 108, 112, 123, 127, 136, 143, 152]
CaO_12	16889	16906	18	[1, 78, 87, 98, 102, 103, 106, 108, 112, 127, 136, 143, 152]
CaO_11	16904	16905	2	[2, 66, 67, 71, 80, 84, 102, 114, 118, 140, 149, 151]
CaO_10	16906	16944	39	[2, 67, 71, 80, 84, 102, 114, 118, 140, 149, 151]
CaO_11	16907	16942	36	[1, 78, 87, 98, 102, 103, 106, 108, 112, 127, 136, 143]
CaO_10	16943	16999	57	[1, 78, 87, 98, 102, 103, 108, 112, 127, 136, 143]
CaO_9	16945	16948	4	[2, 67, 80, 84, 102, 114, 118, 140, 149, 151]
CaO_10	16949	16972	24	[2, 67, 80, 84, 85, 102, 114, 118, 140, 149, 151]
CaO_9	16973	17032	60	[2, 67, 80, 84, 102, 114, 118, 140, 149, 151]
CaO_11	17000	17006	7	[1, 78, 87, 98, 102, 103, 108, 112, 123, 127, 136, 143]
CaO_12	17007	17023	17	[1, 78, 87, 98, 102, 103, 106, 108, 112, 123, 127, 136, 143]
CaO_11	17024	17027	4	[1, 78, 87, 98, 103, 106, 108, 112, 123, 127, 136, 143]
CaO_10	17028	17049	22	[1, 78, 87, 98, 103, 106, 108, 112, 127, 136, 143]
CaO_10	17033	17078	46	[2, 67, 71, 80, 84, 102, 114, 118, 140, 149, 151]
CaO_11	17050	17079	30	[1, 78, 87, 98, 102, 103, 106, 108, 112, 127, 136, 143]
CaO_9	17079	17082	4	[2, 67, 80, 84, 102, 114, 118, 140, 149, 151]
CaO_10	17080	17082	3	[1, 78, 87, 98, 102, 103, 108, 112, 127, 136, 143]
CaO_11	17083	17093	11	[1, 78, 82, 87, 98, 102, 103, 108, 112, 127, 136, 143]
CaO_10	17083	17125	43	[2, 66, 67, 80, 84, 102, 114, 118, 140, 149, 151]
CaO_10	17094	17152	59	[1, 78, 87, 98, 102, 103, 108, 112, 127, 136, 143]
CaO_9	17126	17219	94	[2, 67, 80, 84, 102, 114, 118, 140, 149, 151]
CaO_11	17153	17156	4	[1, 78, 87, 98, 102, 103, 106, 108, 112, 127, 136, 143]
CaO_10	17157	17159	3	[1, 78, 87, 98, 102, 103, 108, 112, 127, 136, 143]
CaO_11	17160	17166	7	[1, 78, 87, 98, 102, 103, 106, 108, 112, 127, 136, 143]
CaO_12	17167	17204	38	[1, 78, 87, 98, 102, 103, 106, 108, 112, 127, 136, 143, 152]
CaO_11	17205	17211	7	[1, 78, 87, 98, 103, 106, 108, 112, 127, 136, 143, 152]
CaO_10	17212	17214	3	[1, 78, 87, 98, 103, 106, 108, 112, 127, 136, 143]
CaO_9	17215	17243	29	[1, 78, 87, 98, 103, 108, 112, 127, 136, 143]
CaO_8	17220	17237	18	[2, 67, 80, 84, 102, 114, 118, 149, 151]
CaO_9	17238	17276	39	[2, 67, 80, 84, 102, 114, 118, 140, 149, 151]
CaO_10	17244	17263	20	[1, 78, 87, 98, 102, 103, 108, 112, 127, 136, 143]
CaO_11	17264	17296	33	[1, 78, 87, 98, 102, 103, 106, 108, 112, 127, 136, 143]
CaO_10	17277	17286	10	[2, 67, 71, 80, 84, 102, 114, 118, 140, 149, 151]
CaO_8	17287	17290	4	[2, 67, 80, 84, 102, 114, 118, 149, 151]
CaO_9	17291	17306	16	[2, 67, 80, 84, 102, 114, 118, 141, 149, 151]
CaO_10	17297	17309	13	[1, 78, 87, 98, 103, 106, 108, 112, 127, 136, 143]
CaO_8	17307	17311	5	[2, 67, 80, 84, 102, 114, 118, 149, 151]
CaO_11	17310	17320	11	[1, 78, 87, 98, 102, 103, 106, 108, 112, 127, 136, 143]
CaO_9	17312	17356	45	[2, 67, 80, 84, 102, 114, 118, 140, 149, 151]
CaO_12	17321	17341	21	[1, 78, 87, 98, 102, 103, 106, 108, 112, 127, 136, 143, 145]
CaO_11	17342	17351	10	[1, 78, 87, 98, 102, 103, 106, 108, 112, 127, 136, 143]
CaO_12	17352	17366	15	[1, 78, 87, 98, 102, 103, 106, 108, 112, 127, 136, 143, 152]
CaO_10	17357	17422	66	[2, 66, 67, 80, 84, 102, 114, 118, 140, 149, 151]
CaO_13	17367	17388	22	[1, 78, 87, 98, 102, 103, 106, 108, 112, 123, 127, 136, 143, 152]
CaO_12	17389	17389	1	[1, 78, 87, 98, 103, 106, 108, 112, 123, 127, 136, 143, 152]
CaO_13	17390	17400	11	[1, 78, 87, 98, 103, 106, 108, 112, 123, 127, 136, 143, 145, 152]
CaO_12	17401	17401	1	[1, 78, 87, 98, 103, 106, 108, 112, 123, 127, 136, 143, 145]
CaO_11	17402	17418	17	[1, 78, 87, 98, 103, 106, 108, 112, 123, 127, 136, 143]
CaO_12	17419	17432	14	[1, 78, 87, 98, 102, 103, 106, 108, 112, 123, 127, 136, 143]
CaO_9	17423	17423	1	[2, 67, 80, 84, 102, 114, 118, 140, 149, 151]
CaO_8	17424	17425	2	[2, 67, 80, 84, 102, 114, 118, 149, 151]
CaO_9	17426	17451	26	[2, 67, 80, 84, 102, 112, 114, 118, 149, 151]
CaO_11	17433	17441	9	[1, 78, 87, 98, 102, 103, 108, 112, 123, 127, 136, 143]
CaO_12	17442	17442	1	[1, 78, 87, 98, 102, 103, 108, 112, 123, 127, 136, 143, 145]
CaO_11	17443	17449	7	[1, 78, 87, 98, 102, 103, 108, 112, 127, 136, 143, 145]
CaO_10	17450	17453	4	[1, 78, 87, 98, 102, 103, 108, 112, 127, 136, 143]
CaO_9	17452	17506	55	[2, 67, 80, 84, 102, 114, 118, 141, 149, 151]
CaO_11	17454	17463	10	[1, 78, 87, 98, 102, 103, 106, 108, 112, 127, 136, 143]
CaO_12	17464	17513	50	[1, 78, 87, 98, 102, 103, 106, 108, 112, 127, 136, 143, 145]
CaO_10	17507	17508	2	[2, 67, 80, 84, 102, 114, 118, 122, 141, 149, 151]
CaO_11	17509	17511	3	[2, 67, 80, 84, 102, 114, 118, 122, 140, 141, 149, 151]
CaO_10	17512	17514	3	[2, 67, 80, 84, 102, 114, 118, 122, 140, 149, 151]
CaO_11	17514	17535	22	[1, 78, 87, 98, 102, 103, 108, 112, 127, 136, 143, 145]
CaO_9	17515	17548	34	[2, 67, 80, 84, 102, 114, 118, 140, 149, 151]
CaO_10	17536	17537	2	[1, 78, 87, 98, 102, 103, 108, 112, 127, 136, 143]
CaO_9	17538	17552	15	[1, 78, 87, 98, 103, 108, 112, 127, 136, 143]
CaO_10	17549	17602	54	[2, 66, 67, 80, 84, 102, 114, 118, 140, 149, 151]
CaO_10	17553	17555	3	[1, 78, 87, 98, 102, 103, 108, 112, 127, 136, 143]
CaO_11	17556	17562	7	[1, 78, 87, 98, 102, 103, 108, 112, 123, 127, 136, 143]
CaO_10	17563	17574	12	[1, 78, 87, 98, 102, 103, 108, 112, 127, 136, 143]
CaO_11	17575	17580	6	[1, 78, 87, 98, 102, 103, 108, 112, 127, 136, 143, 145]
CaO_10	17581	17581	1	[1, 78, 87, 98, 102, 103, 108, 112, 127, 136, 143]
CaO_11	17582	17597	16	[1, 78, 87, 98, 102, 103, 106, 108, 112, 127, 136, 143]
CaO_12	17598	17612	15	[1, 78, 87, 98, 102, 103, 106, 108, 112, 127, 136, 143, 145]
CaO_11	17603	17615	13	[2, 66, 67, 80, 84, 102, 114, 118, 140, 141, 149, 151]
CaO_11	17613	17638	26	[1, 78, 87, 98, 102, 103, 108, 112, 127, 136, 143, 145]
CaO_10	17616	17619	4	[2, 66, 67, 80, 84, 102, 114, 118, 140, 149, 151]
CaO_9	17620	17627	8	[2, 67, 80, 84, 102, 114, 118, 140, 149, 151]
CaO_10	17628	17700	73	[2, 67, 80, 84, 102, 114, 118, 140, 141, 149, 151]
CaO_12	17639	17648	10	[1, 78, 87, 98, 102, 103, 106, 108, 112, 127, 136, 143, 145]
CaO_11	17649	17673	25	[1, 78, 87, 98, 102, 103, 106, 108, 112, 127, 136, 143]
CaO_10	17674	17717	44	[1, 78, 87, 98, 102, 103, 108, 112, 127, 136, 143]
CaO_11	17701	17707	7	[2, 67, 80, 84, 102, 112, 114, 118, 140, 141, 149, 151]
CaO_10	17708	17719	12	[2, 67, 80, 84, 102, 112, 114, 118, 140, 149, 151]
CaO_11	17718	17729	12	[1, 78, 87, 98, 102, 103, 108, 112, 123, 127, 136, 143]
CaO_9	17720	17720	1	[2, 67, 80, 84, 112, 114, 118, 140, 149, 151]
CaO_10	17721	17733	13	[2, 66, 67, 80, 84, 112, 114, 118, 140, 149, 151]
CaO_10	17730	17745	16	[1, 78, 87, 98, 102, 103, 108, 112, 127, 136, 143]
CaO_11	17734	17739	6	[2, 66, 67, 80, 84, 112, 114, 118, 140, 141, 149, 151]
CaO_12	17740	17744	5	[2, 66, 67, 80, 84, 102, 112, 114, 118, 140, 141, 149, 151]
CaO_11	17745	17784	40	[2, 66, 67, 80, 84, 102, 114, 118, 140, 141, 149, 151]
CaO_11	17746	17765	20	[1, 78, 87, 98, 102, 103, 106, 108, 112, 127, 136, 143]
CaO_10	17766	17783	18	[1, 78, 87, 98, 102, 103, 108, 112, 127, 136, 143]
CaO_11	17784	17809	26	[1, 78, 87, 98, 102, 103, 106, 108, 112, 127, 136, 143]
CaO_12	17785	17786	2	[2, 66, 67, 80, 84, 102, 112, 114, 118, 140, 141, 149, 151]
CaO_11	17787	17823	37	[2, 66, 67, 80, 84, 102, 112, 114, 118, 140, 149, 151]
CaO_10	17810	17825	16	[1, 78, 87, 98, 102, 103, 108, 112, 127, 136, 143]
CaO_10	17824	17830	7	[2, 67, 80, 84, 102, 112, 114, 118, 140, 149, 151]
CaO_9	17826	17840	15	[1, 78, 87, 98, 103, 108, 112, 127, 136, 143]
CaO_11	17831	17856	26	[2, 66, 67, 80, 84, 102, 112, 114, 118, 140, 149, 151]
CaO_10	17841	17870	30	[1, 78, 87, 98, 102, 103, 108, 112, 127, 136, 143]
CaO_10	17857	17859	3	[2, 66, 67, 80, 84, 102, 114, 118, 140, 149, 151]
CaO_11	17860	17876	17	[2, 66, 67, 80, 84, 102, 114, 118, 140, 141, 149, 151]
CaO_11	17871	17880	10	[1, 78, 87, 98, 102, 103, 108, 112, 123, 127, 136, 143]
CaO_10	17877	17882	6	[2, 67, 80, 84, 102, 114, 118, 140, 141, 149, 151]
CaO_12	17881	17891	11	[1, 78, 87, 98, 102, 103, 108, 112, 123, 127, 136, 143, 152]
CaO_9	17883	17883	1	[2, 67, 80, 84, 102, 114, 118, 140, 149, 151]
CaO_8	17884	17899	16	[2, 67, 80, 84, 102, 114, 118, 149, 151]
CaO_11	17892	17896	5	[1, 78, 87, 98, 102, 103, 108, 112, 127, 136, 143, 152]
CaO_10	17897	17913	17	[1, 78, 87, 98, 102, 108, 112, 127, 136, 143, 152]
CaO_9	17900	17908	9	[2, 67, 80, 84, 102, 114, 118, 122, 149, 151]
CaO_10	17909	17918	10	[2, 67, 80, 84, 102, 114, 118, 122, 141, 149, 151]
CaO_11	17914	17915	2	[1, 78, 87, 98, 102, 103, 108, 112, 127, 136, 143, 152]
CaO_10	17916	17931	16	[1, 78, 87, 98, 102, 103, 108, 112, 127, 136, 143]
CaO_11	17919	17933	15	[2, 67, 80, 84, 102, 114, 118, 122, 140, 141, 149, 151]
CaO_11	17932	17940	9	[1, 78, 87, 98, 102, 103, 106, 108, 112, 127, 136, 143]
CaO_10	17934	17946	13	[2, 67, 80, 84, 102, 114, 118, 140, 141, 149, 151]
CaO_10	17941	17985	45	[1, 78, 87, 98, 102, 103, 108, 112, 127, 136, 143]
CaO_9	17947	17971	25	[2, 67, 80, 84, 102, 114, 118, 140, 149, 151]
CaO_10	17972	18012	41	[2, 66, 67, 80, 84, 102, 114, 118, 140, 149, 151]
CaO_11	17986	18000	15	[1, 78, 82, 87, 98, 102, 103, 108, 112, 127, 136, 143]
CaO_10	18001	18113	113	[1, 78, 87, 98, 102, 103, 108, 112, 127, 136, 143]
CaO_11	18013	18023	11	[2, 66, 67, 80, 84, 102, 114, 118, 140, 141, 149, 151]
CaO_10	18024	18032	9	[2, 66, 67, 80, 84, 102, 114, 118, 140, 149, 151]
CaO_9	18033	18093	61	[2, 67, 80, 84, 102, 114, 118, 140, 149, 151]
CaO_10	18094	18102	9	[2, 67, 80, 84, 102, 114, 118, 140, 141, 149, 151]
CaO_9	18103	18109	7	[2, 67, 80, 84, 102, 114, 118, 140, 149, 151]
CaO_10	18110	18125	16	[2, 66, 67, 80, 84, 102, 114, 118, 140, 149, 151]
CaO_11	18114	18131	18	[1, 78, 87, 98, 102, 103, 106, 108, 112, 127, 136, 143]
CaO_9	18126	18162	37	[2, 67, 80, 84, 102, 114, 118, 140, 149, 151]
CaO_10	18132	18134	3	[1, 78, 87, 98, 102, 103, 108, 112, 127, 136, 143]
CaO_9	18135	18163	29	[1, 78, 87, 98, 103, 108, 112, 127, 136, 143]
CaO_10	18163	18185	23	[2, 66, 67, 80, 84, 102, 114, 118, 140, 149, 151]
CaO_10	18164	18165	2	[1, 78, 87, 98, 103, 106, 108, 112, 127, 136, 143]
CaO_11	18166	18168	3	[1, 78, 87, 98, 103, 106, 108, 112, 123, 127, 136, 143]
CaO_12	18169	18173	5	[1, 78, 82, 87, 98, 103, 106, 108, 112, 123, 127, 136, 143]
CaO_11	18174	18176	3	[1, 78, 82, 87, 98, 103, 108, 112, 123, 127, 136, 143]
CaO_12	18177	18180	4	[1, 78, 82, 87, 98, 102, 103, 108, 112, 123, 127, 136, 143]
CaO_11	18181	18184	4	[1, 78, 82, 87, 98, 102, 103, 108, 112, 127, 136, 143]
CaO_10	18185	18300	116	[1, 78, 87, 98, 102, 103, 108, 112, 127, 136, 143]
CaO_11	18186	18189	4	[2, 66, 67, 80, 84, 102, 114, 118, 140, 141, 149, 151]
CaO_10	18190	18215	26	[2, 67, 80, 84, 102, 114, 118, 140, 141, 149, 151]
CaO_9	18216	18262	47	[2, 67, 80, 84, 114, 118, 140, 141, 149, 151]
CaO_8	18263	18263	1	[2, 67, 80, 84, 114, 118, 141, 149, 151]
CaO_9	18264	18265	2	[2, 67, 80, 84, 102, 114, 118, 141, 149, 151]
CaO_10	18266	18287	22	[2, 67, 80, 84, 102, 112, 114, 118, 141, 149, 151]
CaO_9	18288	18328	41	[2, 67, 80, 84, 102, 114, 118, 141, 149, 151]
CaO_9	18301	18319	19	[1, 78, 87, 98, 103, 108, 112, 127, 136, 143]
CaO_10	18320	18334	15	[1, 78, 87, 98, 103, 106, 108, 112, 127, 136, 143]
CaO_10	18329	18334	6	[2, 67, 80, 84, 102, 114, 118, 140, 141, 149, 151]
CaO_9	18335	18351	17	[1, 78, 87, 98, 103, 108, 112, 127, 136, 143]
CaO_11	18335	18344	10	[2, 67, 80, 84, 102, 112, 114, 118, 140, 141, 149, 151]
CaO_10	18345	18349	5	[2, 67, 80, 84, 102, 114, 118, 140, 141, 149, 151]
CaO_11	18350	18358	9	[2, 66, 67, 80, 84, 102, 114, 118, 140, 141, 149, 151]
CaO_10	18352	18360	9	[1, 78, 82, 87, 98, 103, 108, 112, 127, 136, 143]
CaO_12	18359	18365	7	[2, 66, 67, 80, 84, 102, 112, 114, 118, 140, 141, 149, 151]
CaO_9	18361	18364	4	[1, 78, 82, 87, 98, 108, 112, 127, 136, 143]
CaO_10	18365	18404	40	[1, 78, 82, 87, 98, 102, 108, 112, 127, 136, 143]
CaO_13	18366	18370	5	[2, 66, 67, 71, 80, 84, 102, 112, 114, 118, 140, 141, 149, 151]
CaO_12	18371	18383	13	[2, 66, 67, 71, 80, 84, 102, 112, 114, 118, 140, 149, 151]
CaO_11	18384	18393	10	[2, 66, 67, 71, 80, 84, 102, 114, 118, 140, 149, 151]
CaO_10	18394	18399	6	[2, 67, 71, 80, 84, 102, 114, 118, 140, 149, 151]
CaO_9	18400	18406	7	[2, 67, 80, 84, 102, 114, 118, 140, 149, 151]
CaO_11	18405	18405	1	[1, 78, 82, 87, 98, 102, 103, 108, 112, 127, 136, 143]
CaO_10	18406	18418	13	[1, 78, 87, 98, 102, 103, 108, 112, 127, 136, 143]
CaO_10	18407	18413	7	[2, 67, 80, 84, 102, 114, 118, 140, 141, 149, 151]
CaO_11	18414	18426	13	[2, 66, 67, 80, 84, 102, 114, 118, 140, 141, 149, 151]
CaO_11	18419	18476	58	[1, 78, 87, 98, 102, 103, 106, 108, 112, 127, 136, 143]
CaO_10	18427	18444	18	[2, 67, 80, 84, 102, 114, 118, 140, 141, 149, 151]
CaO_9	18445	18462	18	[2, 67, 80, 84, 102, 114, 118, 141, 149, 151]
CaO_10	18463	18480	18	[2, 67, 80, 84, 102, 114, 118, 122, 141, 149, 151]
CaO_10	18477	18500	24	[1, 78, 87, 98, 102, 103, 108, 112, 127, 136, 143]
CaO_11	18481	18494	14	[2, 67, 80, 84, 102, 114, 118, 122, 140, 141, 149, 151]
CaO_10	18495	18501	7	[2, 67, 80, 84, 102, 114, 118, 122, 140, 149, 151]
CaO_11	18501	18549	49	[1, 78, 87, 98, 102, 103, 108, 112, 123, 127, 136, 143]
CaO_9	18502	18531	30	[2, 67, 80, 84, 102, 114, 118, 140, 149, 151]
CaO_8	18532	18536	5	[2, 67, 80, 84, 102, 114, 118, 149, 151]
CaO_9	18537	18541	5	[2, 67, 80, 84, 102, 114, 118, 140, 149, 151]
CaO_10	18542	18543	2	[2, 66, 67, 80, 84, 102, 114, 118, 140, 149, 151]
CaO_11	18544	18552	9	[2, 66, 67, 80, 84, 102, 114, 118, 140, 141, 149, 151]
CaO_10	18550	18554	5	[1, 78, 87, 98, 102, 103, 108, 112, 123, 136, 143]
CaO_10	18553	18559	7	[2, 67, 80, 84, 102, 114, 118, 140, 141, 149, 151]
CaO_11	18555	18562	8	[1, 78, 87, 98, 102, 103, 106, 108, 112, 123, 136, 143]
CaO_9	18560	18570	11	[2, 67, 80, 84, 102, 114, 118, 141, 149, 151]
CaO_12	18563	18573	11	[1, 78, 87, 98, 102, 103, 106, 108, 112, 123, 127, 136, 143]
CaO_10	18571	18585	15	[2, 67, 80, 84, 102, 114, 118, 122, 141, 149, 151]
CaO_13	18574	18576	3	[1, 78, 87, 98, 102, 103, 106, 108, 112, 123, 127, 136, 143, 152]
CaO_12	18577	18584	8	[1, 78, 87, 98, 103, 106, 108, 112, 123, 127, 136, 143, 152]
CaO_11	18585	18590	6	[1, 78, 87, 98, 103, 108, 112, 123, 127, 136, 143, 152]
CaO_9	18586	18644	59	[2, 67, 84, 102, 114, 118, 122, 141, 149, 151]
CaO_11	18591	18601	11	[1, 78, 87, 98, 102, 108, 112, 123, 127, 136, 143, 152]
CaO_10	18602	18612	11	[1, 78, 87, 98, 102, 108, 112, 123, 136, 143, 152]
CaO_11	18613	18615	3	[1, 78, 87, 98, 102, 103, 108, 112, 123, 136, 143, 152]
CaO_12	18616	18616	1	[1, 78, 87, 98, 102, 103, 108, 112, 123, 127, 136, 143, 152]
CaO_11	18617	18633	17	[1, 78, 87, 98, 102, 103, 108, 112, 127, 136, 143, 152]
CaO_10	18634	18639	6	[1, 78, 87, 98, 102, 103, 108, 112, 127, 136, 143]
CaO_9	18640	18641	2	[1, 78, 98, 102, 103, 108, 112, 127, 136, 143]
CaO_10	18642	18653	12	[1, 78, 98, 102, 103, 108, 112, 123, 127, 136, 143]
CaO_10	18645	18666	22	[2, 67, 80, 84, 102, 114, 118, 122, 141, 149, 151]
CaO_11	18654	18703	50	[1, 78, 87, 98, 102, 103, 108, 112, 123, 127, 136, 143]
CaO_9	18667	18674	8	[2, 67, 80, 84, 102, 114, 118, 141, 149, 151]
CaO_10	18675	18675	1	[2, 67, 80, 84, 102, 114, 118, 122, 141, 149, 151]
CaO_9	18676	18680	5	[2, 67, 80, 84, 102, 114, 118, 122, 149, 151]
CaO_10	18681	18704	24	[2, 67, 80, 84, 102, 114, 118, 122, 140, 149, 151]
CaO_12	18704	18712	9	[1, 78, 87, 98, 102, 103, 106, 108, 112, 123, 127, 136, 143]
CaO_9	18705	18714	10	[2, 67, 80, 84, 102, 114, 118, 140, 149, 151]
CaO_11	18713	18739	27	[1, 78, 87, 98, 102, 103, 108, 112, 123, 127, 136, 143]
CaO_10	18715	18722	8	[2, 67, 80, 84, 102, 114, 118, 140, 141, 149, 151]
CaO_11	18723	18741	19	[2, 67, 80, 84, 102, 114, 118, 122, 140, 141, 149, 151]
CaO_10	18740	18766	27	[1, 78, 87, 98, 102, 108, 112, 123, 127, 136, 143]
CaO_10	18742	18770	29	[2, 67, 80, 84, 102, 114, 118, 140, 141, 149, 151]
CaO_9	18767	18775	9	[1, 78, 87, 98, 102, 108, 112, 127, 136, 143]
CaO_9	18771	18819	49	[2, 67, 80, 84, 102, 114, 118, 140, 149, 151]
CaO_10	18776	18794	19	[1, 78, 87, 98, 102, 103, 108, 112, 127, 136, 143]
CaO_9	18795	18812	18	[1, 78, 87, 98, 102, 103, 108, 112, 136, 143]
CaO_10	18813	18825	13	[1, 78, 87, 98, 102, 103, 106, 108, 112, 136, 143]
CaO_10	18820	18821	2	[2, 67, 80, 84, 102, 114, 118, 140, 141, 149, 151]
CaO_9	18822	18881	60	[2, 67, 80, 84, 102, 114, 118, 141, 149, 151]
CaO_11	18826	18864	39	[1, 78, 87, 98, 102, 103, 106, 108, 112, 127, 136, 143]
CaO_10	18865	18887	23	[1, 78, 87, 98, 102, 103, 108, 112, 127, 136, 143]
CaO_8	18882	18888	7	[2, 67, 80, 84, 102, 114, 118, 149, 151]
CaO_11	18888	18892	5	[1, 78, 87, 98, 102, 103, 108, 112, 123, 127, 136, 143]
CaO_9	18889	18906	18	[2, 67, 80, 84, 102, 114, 118, 122, 149, 151]
CaO_12	18893	18907	15	[1, 78, 87, 98, 102, 103, 108, 112, 123, 127, 136, 143, 152]
CaO_8	18907	18926	20	[2, 67, 80, 84, 102, 114, 118, 149, 151]
CaO_11	18908	18928	21	[1, 78, 87, 98, 103, 108, 112, 123, 127, 136, 143, 152]
CaO_9	18927	18956	30	[2, 67, 80, 84, 102, 114, 118, 140, 149, 151]
CaO_12	18929	18937	9	[1, 78, 87, 98, 103, 106, 108, 112, 123, 127, 136, 143, 152]
CaO_11	18938	18956	19	[1, 78, 87, 98, 103, 106, 108, 112, 123, 127, 136, 143]
CaO_12	18957	18961	5	[1, 78, 87, 98, 102, 103, 106, 108, 112, 123, 127, 136, 143]
CaO_8	18957	18999	43	[2, 67, 80, 84, 102, 114, 118, 149, 151]
CaO_11	18962	18997	36	[1, 78, 87, 98, 103, 106, 108, 112, 123, 127, 136, 143]
CaO_10	18998	19044	47	[1, 78, 87, 98, 103, 106, 108, 112, 127, 136, 143]
CaO_9	19000	19023	24	[2, 67, 80, 84, 102, 114, 118, 141, 149, 151]
CaO_8	19024	19036	13	[2, 67, 80, 84, 102, 114, 118, 149, 151]
CaO_9	19037	19063	27	[2, 67, 80, 84, 102, 114, 118, 141, 149, 151]
CaO_9	19045	19060	16	[1, 78, 87, 98, 103, 108, 112, 127, 136, 143]
CaO_10	19061	19103	43	[1, 78, 87, 98, 103, 108, 112, 123, 127, 136, 143]
CaO_8	19064	19080	17	[2, 67, 80, 84, 102, 114, 118, 149, 151]
CaO_9	19081	19097	17	[2, 67, 80, 84, 102, 114, 118, 140, 149, 151]
CaO_10	19098	19117	20	[2, 67, 80, 84, 102, 114, 118, 140, 141, 149, 151]
CaO_11	19104	19108	5	[1, 78, 87, 98, 103, 106, 108, 112, 123, 127, 136, 143]
CaO_10	19109	19113	5	[1, 78, 87, 98, 103, 106, 108, 112, 127, 136, 143]
CaO_9	19114	19119	6	[1, 78, 87, 98, 106, 108, 112, 127, 136, 143]
CaO_9	19118	19124	7	[2, 67, 80, 84, 102, 114, 118, 141, 149, 151]
CaO_10	19120	19130	11	[1, 78, 87, 98, 106, 108, 112, 123, 127, 136, 143]
CaO_8	19125	19159	35	[2, 67, 80, 84, 102, 114, 118, 149, 151]
CaO_11	19131	19136	6	[1, 78, 87, 98, 103, 106, 108, 112, 123, 127, 136, 143]
CaO_10	19137	19168	32	[1, 78, 87, 98, 103, 108, 112, 123, 127, 136, 143]
CaO_9	19160	19212	53	[2, 67, 80, 84, 102, 114, 118, 140, 149, 151]
CaO_11	19169	19187	19	[1, 78, 87, 98, 102, 103, 108, 112, 123, 127, 136, 143]
CaO_10	19188	19287	100	[1, 78, 87, 98, 103, 108, 112, 123, 127, 136, 143]
CaO_8	19213	19216	4	[2, 67, 80, 84, 102, 114, 118, 149, 151]
CaO_9	19217	19275	59	[2, 67, 80, 84, 102, 114, 118, 141, 149, 151]
CaO_10	19276	19290	15	[2, 67, 71, 80, 84, 102, 114, 118, 141, 149, 151]
CaO_11	19288	19304	17	[1, 78, 87, 98, 102, 103, 108, 112, 123, 127, 136, 143]
CaO_9	19291	19297	7	[2, 67, 80, 84, 102, 114, 118, 141, 149, 151]
CaO_11	19298	19309	12	[2, 66, 67, 80, 84, 102, 114, 118, 140, 141, 149, 151]
CaO_10	19305	19385	81	[1, 78, 87, 98, 102, 103, 108, 112, 127, 136, 143]
CaO_10	19310	19363	54	[2, 66, 67, 80, 84, 102, 114, 118, 140, 149, 151]
CaO_9	19364	19391	28	[2, 67, 80, 84, 102, 114, 118, 140, 149, 151]
CaO_11	19386	19398	13	[1, 78, 87, 98, 102, 103, 108, 112, 127, 136, 143, 145]
CaO_10	19392	19407	16	[2, 67, 80, 84, 102, 114, 118, 140, 141, 149, 151]
CaO_12	19399	19401	3	[1, 78, 87, 98, 102, 103, 106, 108, 112, 127, 136, 143, 145]
CaO_11	19402	19404	3	[1, 78, 87, 98, 102, 103, 106, 108, 112, 127, 136, 143]
CaO_12	19405	19421	17	[1, 78, 87, 98, 102, 103, 106, 108, 112, 123, 127, 136, 143]
CaO_11	19408	19414	7	[2, 66, 67, 80, 84, 102, 114, 118, 140, 141, 149, 151]
CaO_10	19415	19464	50	[2, 66, 67, 80, 84, 102, 114, 118, 141, 149, 151]
CaO_11	19422	19449	28	[1, 78, 87, 98, 102, 103, 108, 112, 123, 127, 136, 143]
CaO_10	19450	19461	12	[1, 78, 87, 98, 103, 108, 112, 123, 127, 136, 143]
CaO_11	19462	19465	4	[1, 78, 87, 98, 103, 106, 108, 112, 123, 127, 136, 143]
CaO_9	19465	19466	2	[2, 67, 80, 84, 102, 114, 118, 141, 149, 151]
CaO_10	19466	19469	4	[1, 78, 87, 98, 103, 106, 108, 112, 127, 136, 143]
CaO_10	19467	19496	30	[2, 67, 80, 84, 102, 112, 114, 118, 141, 149, 151]
CaO_9	19470	19495	26	[1, 78, 87, 98, 103, 108, 112, 127, 136, 143]
CaO_10	19496	19538	43	[1, 78, 87, 98, 102, 103, 108, 112, 127, 136, 143]
CaO_11	19497	19539	43	[2, 67, 80, 84, 102, 112, 114, 118, 140, 141, 149, 151]
CaO_11	19539	19569	31	[1, 78, 82, 87, 98, 102, 103, 108, 112, 127, 136, 143]
CaO_10	19540	19543	4	[2, 67, 80, 84, 102, 114, 118, 140, 141, 149, 151]
CaO_9	19544	19593	50	[2, 67, 80, 84, 102, 114, 118, 140, 149, 151]
CaO_10	19570	19690	121	[1, 78, 87, 98, 102, 103, 108, 112, 127, 136, 143]
CaO_10	19594	19640	47	[2, 67, 80, 84, 102, 114, 118, 140, 141, 149, 151]
CaO_11	19641	19653	13	[2, 66, 67, 80, 84, 102, 114, 118, 140, 141, 149, 151]
CaO_12	19654	19654	1	[2, 66, 67, 71, 80, 84, 102, 114, 118, 140, 141, 149, 151]
CaO_11	19655	19660	6	[2, 67, 71, 80, 84, 102, 114, 118, 140, 141, 149, 151]
CaO_10	19661	19707	47	[2, 67, 71, 80, 84, 102, 114, 118, 141, 149, 151]
CaO_11	19691	19699	9	[1, 78, 87, 98, 102, 103, 108, 112, 123, 127, 136, 143]
CaO_12	19700	19728	29	[1, 78, 87, 98, 102, 103, 106, 108, 112, 123, 127, 136, 143]
CaO_9	19708	19720	13	[2, 67, 80, 84, 102, 114, 118, 141, 149, 151]
CaO_10	19721	19723	3	[2, 67, 71, 80, 84, 102, 114, 118, 141, 149, 151]
CaO_11	19724	19729	6	[2, 67, 71, 80, 84, 102, 114, 118, 140, 141, 149, 151]
CaO_11	19729	19739	11	[1, 78, 87, 98, 102, 103, 108, 112, 123, 127, 136, 143]
CaO_10	19730	19751	22	[2, 67, 80, 84, 102, 114, 118, 140, 141, 149, 151]
CaO_10	19740	19744	5	[1, 78, 87, 98, 103, 108, 112, 123, 127, 136, 143]
CaO_11	19745	19751	7	[1, 78, 87, 98, 102, 103, 108, 112, 123, 127, 136, 143]
CaO_12	19752	19774	23	[1, 78, 87, 98, 102, 103, 106, 108, 112, 123, 127, 136, 143]
CaO_11	19752	19759	8	[2, 66, 67, 80, 84, 102, 114, 118, 140, 141, 149, 151]
CaO_10	19760	19768	9	[2, 66, 67, 80, 84, 102, 114, 118, 141, 149, 151]
CaO_11	19769	19784	16	[2, 66, 67, 71, 80, 84, 102, 114, 118, 141, 149, 151]
CaO_11	19775	19806	32	[1, 78, 87, 98, 102, 103, 106, 108, 112, 127, 136, 143]
CaO_10	19785	19786	2	[2, 66, 67, 71, 80, 84, 102, 114, 118, 149, 151]
CaO_9	19787	19792	6	[2, 66, 67, 80, 84, 102, 114, 118, 149, 151]
CaO_10	19793	19794	2	[2, 66, 67, 80, 84, 102, 114, 118, 140, 149, 151]
CaO_11	19795	19805	11	[2, 66, 67, 80, 84, 102, 114, 118, 140, 141, 149, 151]
CaO_10	19806	19817	12	[2, 67, 80, 84, 102, 114, 118, 140, 141, 149, 151]
CaO_12	19807	19814	8	[1, 78, 87, 98, 102, 103, 106, 108, 112, 127, 136, 143, 152]
CaO_11	19815	19816	2	[1, 78, 87, 98, 102, 103, 108, 112, 127, 136, 143, 152]
CaO_10	19817	19848	32	[1, 78, 87, 98, 103, 108, 112, 127, 136, 143, 152]
CaO_9	19818	19870	53	[2, 67, 80, 84, 102, 114, 118, 140, 149, 151]
CaO_12	19849	19851	3	[1, 78, 87, 98, 102, 103, 106, 108, 112, 127, 136, 143, 152]
CaO_11	19852	19885	34	[1, 78, 87, 98, 102, 103, 106, 108, 112, 127, 136, 143]
CaO_10	19871	19912	42	[2, 67, 80, 84, 102, 114, 118, 140, 141, 149, 151]
CaO_10	19886	19944	59	[1, 78, 87, 98, 102, 103, 108, 112, 127, 136, 143]
CaO_9	19913	19934	22	[2, 67, 80, 84, 102, 114, 118, 140, 149, 151]
CaO_10	19935	19944	10	[2, 67, 80, 84, 102, 114, 118, 140, 141, 149, 151]
CaO_11	19945	19949	5	[1, 78, 87, 98, 102, 103, 106, 108, 112, 127, 136, 143]
CaO_9	19945	19993	49	[2, 67, 80, 84, 102, 114, 118, 141, 149, 151]
CaO_10	19950	19956	7	[1, 78, 87, 98, 102, 103, 108, 112, 127, 136, 143]
CaO_11	19957	19963	7	[1, 78, 87, 98, 102, 103, 108, 112, 123, 127, 136, 143]
CaO_12	19964	19964	1	[1, 78, 87, 98, 102, 103, 106, 108, 112, 123, 127, 136, 143]
CaO_11	19965	19976	12	[1, 78, 87, 98, 102, 103, 106, 108, 112, 127, 136, 143]
CaO_10	19977	19980	4	[1, 78, 87, 98, 102, 103, 108, 112, 127, 136, 143]
CaO_11	19981	19981	1	[1, 78, 87, 98, 102, 103, 108, 112, 127, 136, 143, 152]
CaO_12	19982	19982	1	[1, 78, 87, 98, 102, 103, 106, 108, 112, 127, 136, 143, 152]
CaO_13	19983	19995	13	[1, 78, 87, 98, 102, 103, 106, 108, 112, 123, 127, 136, 143, 152]
CaO_10	19994	20043	50	[2, 67, 80, 84, 102, 114, 118, 140, 141, 149, 151]
CaO_12	19996	20015	20	[1, 78, 87, 98, 103, 106, 108, 112, 123, 127, 136, 143, 152]
CaO_11	20016	20016	1	[1, 78, 87, 98, 103, 106, 108, 112, 123, 127, 136, 143]
CaO_10	20017	20036	20	[1, 78, 87, 98, 103, 106, 108, 112, 127, 136, 143]
CaO_9	20037	20042	6	[1, 78, 87, 98, 103, 108, 112, 127, 136, 143]
CaO_10	20043	20079	37	[1, 78, 87, 98, 102, 103, 108, 112, 127, 136, 143]
CaO_11	20044	20063	20	[2, 66, 67, 80, 84, 102, 114, 118, 140, 141, 149, 151]
CaO_12	20064	20073	10	[2, 66, 67, 80, 84, 102, 112, 114, 118, 140, 141, 149, 151]
CaO_11	20074	20088	15	[2, 67, 80, 84, 102, 112, 114, 118, 140, 141, 149, 151]
CaO_11	20080	20097	18	[1, 78, 87, 98, 102, 103, 106, 108, 112, 127, 136, 143]
CaO_10	20089	20203	115	[2, 67, 80, 84, 102, 114, 118, 140, 141, 149, 151]
CaO_10	20098	20218	121	[1, 78, 87, 98, 102, 103, 108, 112, 127, 136, 143]
CaO_11	20204	20216	13	[2, 66, 67, 80, 84, 102, 114, 118, 140, 141, 149, 151]
CaO_10	20217	20232	16	[2, 66, 67, 80, 84, 114, 118, 140, 141, 149, 151]
CaO_11	20219	20237	19	[1, 78, 87, 98, 102, 103, 108, 112, 123, 127, 136, 143]
CaO_11	20233	20251	19	[2, 66, 67, 80, 84, 102, 114, 118, 140, 141, 149, 151]
CaO_10	20238	20280	43	[1, 78, 87, 98, 102, 103, 108, 112, 127, 136, 143]
CaO_10	20252	20285	34	[2, 67, 80, 84, 102, 114, 118, 140, 141, 149, 151]
CaO_11	20281	20310	30	[1, 78, 87, 98, 102, 103, 106, 108, 112, 127, 136, 143]
CaO_9	20286	20302	17	[2, 67, 80, 84, 102, 114, 118, 141, 149, 151]
CaO_10	20303	20304	2	[2, 67, 80, 84, 102, 114, 118, 125, 141, 149, 151]
CaO_9	20305	20322	18	[2, 67, 84, 102, 114, 118, 125, 141, 149, 151]
CaO_10	20311	20313	3	[1, 78, 87, 98, 102, 103, 108, 112, 127, 136, 143]
CaO_11	20314	20363	50	[1, 78, 87, 98, 102, 103, 108, 112, 123, 127, 136, 143]
CaO_10	20323	20326	4	[2, 67, 84, 102, 114, 118, 125, 140, 141, 149, 151]
CaO_11	20327	20352	26	[2, 67, 80, 84, 102, 114, 118, 125, 140, 141, 149, 151]
CaO_10	20353	20359	7	[2, 67, 80, 84, 102, 114, 118, 140, 141, 149, 151]
CaO_9	20360	20362	3	[2, 67, 80, 84, 102, 114, 118, 140, 149, 151]
CaO_8	20363	20376	14	[2, 67, 84, 102, 114, 118, 140, 149, 151]
CaO_12	20364	20375	12	[1, 78, 87, 98, 102, 103, 106, 108, 112, 123, 127, 136, 143]
CaO_11	20376	20425	50	[1, 78, 87, 98, 102, 103, 106, 108, 112, 127, 136, 143]
CaO_9	20377	20389	13	[2, 67, 80, 84, 102, 114, 118, 140, 149, 151]
CaO_10	20390	20476	87	[2, 67, 80, 84, 102, 114, 118, 140, 141, 149, 151]
CaO_10	20426	20440	15	[1, 78, 87, 98, 102, 103, 108, 112, 127, 136, 143]
CaO_9	20441	20468	28	[1, 78, 87, 98, 103, 108, 112, 127, 136, 143]
CaO_10	20469	20478	10	[1, 78, 87, 98, 102, 103, 108, 112, 127, 136, 143]
CaO_9	20477	20489	13	[2, 67, 80, 84, 102, 114, 118, 140, 149, 151]
CaO_11	20479	20488	10	[1, 78, 87, 98, 102, 103, 106, 108, 112, 127, 136, 143]
CaO_10	20489	20527	39	[1, 78, 87, 98, 102, 103, 108, 112, 127, 136, 143]
CaO_10	20490	20502	13	[2, 67, 80, 84, 102, 114, 118, 125, 140, 149, 151]
CaO_9	20503	20506	4	[2, 67, 80, 84, 102, 114, 118, 140, 149, 151]
CaO_10	20507	20603	97	[2, 67, 80, 84, 102, 114, 118, 140, 141, 149, 151]
CaO_11	20528	20562	35	[1, 78, 87, 98, 102, 103, 106, 108, 112, 127, 136, 143]
CaO_10	20563	20587	25	[1, 78, 87, 98, 103, 106, 108, 112, 127, 136, 143]
CaO_9	20588	20588	1	[1, 78, 87, 98, 103, 108, 112, 127, 136, 143]
CaO_10	20589	20612	24	[1, 78, 87, 98, 102, 103, 108, 112, 127, 136, 143]
CaO_11	20604	20617	14	[2, 67, 80, 84, 102, 114, 118, 122, 140, 141, 149, 151]
CaO_11	20613	20628	16	[1, 78, 87, 98, 102, 103, 106, 108, 112, 127, 136, 143]
CaO_10	20618	20663	46	[2, 67, 80, 84, 102, 114, 118, 122, 141, 149, 151]
CaO_10	20629	20641	13	[1, 78, 87, 98, 102, 103, 108, 112, 127, 136, 143]
CaO_9	20642	20658	17	[1, 78, 87, 98, 102, 103, 108, 112, 136, 143]
CaO_10	20659	20659	1	[1, 78, 82, 87, 98, 102, 103, 108, 112, 136, 143]
CaO_9	20660	20673	14	[1, 78, 82, 87, 98, 102, 108, 112, 136, 143]
CaO_11	20664	20679	16	[2, 67, 80, 84, 102, 114, 118, 122, 140, 141, 149, 151]
CaO_8	20674	20707	34	[1, 78, 82, 87, 98, 108, 112, 136, 143]
CaO_10	20680	20711	32	[2, 67, 80, 84, 102, 114, 118, 140, 141, 149, 151]
CaO_9	20708	20719	12	[1, 78, 82, 87, 98, 108, 112, 123, 136, 143]
CaO_11	20712	20716	5	[2, 67, 80, 84, 102, 112, 114, 118, 140, 141, 149, 151]
CaO_12	20717	20733	17	[2, 66, 67, 80, 84, 102, 112, 114, 118, 140, 141, 149, 151]
CaO_11	20720	20721	2	[1, 78, 82, 87, 98, 103, 108, 112, 123, 127, 136, 143]
CaO_10	20722	20736	15	[1, 78, 87, 98, 103, 108, 112, 123, 127, 136, 143]
CaO_11	20734	20760	27	[2, 66, 67, 80, 84, 102, 114, 118, 140, 141, 149, 151]
CaO_11	20737	20764	28	[1, 78, 87, 98, 103, 108, 112, 123, 127, 136, 143, 152]
CaO_10	20761	20768	8	[2, 67, 80, 84, 102, 114, 118, 140, 141, 149, 151]
CaO_12	20765	20792	28	[1, 78, 87, 98, 103, 106, 108, 112, 123, 127, 136, 143, 152]
CaO_11	20769	20777	9	[2, 67, 80, 84, 102, 114, 118, 122, 140, 141, 149, 151]
CaO_10	20778	20788	11	[2, 67, 80, 84, 102, 114, 118, 122, 140, 149, 151]
CaO_11	20789	20804	16	[2, 67, 80, 84, 102, 114, 118, 122, 140, 141, 149, 151]
CaO_13	20793	20797	5	[1, 78, 87, 98, 102, 103, 106, 108, 112, 123, 127, 136, 143, 152]
CaO_12	20798	20800	3	[1, 78, 87, 98, 102, 103, 106, 108, 112, 123, 127, 136, 143]
CaO_11	20801	20820	20	[1, 78, 87, 98, 102, 103, 106, 108, 112, 127, 136, 143]
CaO_10	20805	20907	103	[2, 67, 80, 84, 102, 114, 118, 140, 141, 149, 151]
CaO_10	20821	20934	114	[1, 78, 87, 98, 102, 103, 108, 112, 127, 136, 143]
CaO_11	20908	20922	15	[2, 67, 80, 84, 102, 114, 118, 122, 140, 141, 149, 151]
CaO_10	20923	20930	8	[2, 67, 80, 84, 102, 114, 118, 140, 141, 149, 151]
CaO_11	20931	20951	21	[2, 67, 71, 80, 84, 102, 114, 118, 140, 141, 149, 151]
CaO_11	20935	20960	26	[1, 78, 87, 98, 102, 103, 106, 108, 112, 127, 136, 143]
CaO_10	20952	20963	12	[2, 67, 80, 84, 102, 114, 118, 140, 141, 149, 151]
CaO_12	20961	20963	3	[1, 78, 87, 98, 102, 103, 106, 108, 112, 127, 136, 143, 152]
CaO_11	20964	20977	14	[1, 78, 87, 98, 102, 103, 108, 112, 127, 136, 143, 152]
CaO_9	20964	20980	17	[2, 67, 80, 84, 102, 114, 118, 140, 149, 151]
CaO_10	20978	20989	12	[1, 78, 87, 98, 102, 103, 108, 112, 127, 136, 143]
CaO_10	20981	21062	82	[2, 67, 80, 84, 102, 114, 118, 140, 141, 149, 151]
CaO_11	20990	20993	4	[1, 78, 87, 98, 102, 103, 106, 108, 112, 127, 136, 143]
CaO_10	20994	21013	20	[1, 78, 87, 98, 102, 103, 108, 112, 127, 136, 143]
CaO_11	21014	21024	11	[1, 78, 87, 98, 102, 103, 106, 108, 112, 127, 136, 143]
CaO_12	21025	21046	22	[1, 78, 87, 98, 102, 103, 106, 108, 112, 123, 127, 136, 143]
CaO_13	21047	21054	8	[1, 78, 87, 98, 102, 103, 106, 108, 112, 123, 127, 136, 143, 152]
CaO_12	21055	21058	4	[1, 78, 87, 98, 102, 103, 108, 112, 123, 127, 136, 143, 152]
CaO_11	21059	21070	12	[1, 78, 87, 98, 102, 103, 108, 112, 123, 127, 136, 143]
CaO_9	21063	21096	34	[2, 67, 80, 84, 102, 114, 118, 141, 149, 151]
CaO_12	21071	21084	14	[1, 78, 87, 98, 102, 103, 108, 112, 123, 127, 136, 143, 152]
CaO_11	21085	21116	32	[1, 78, 87, 98, 102, 103, 108, 112, 123, 127, 136, 143]
CaO_10	21097	21113	17	[2, 67, 71, 80, 84, 102, 114, 118, 141, 149, 151]
CaO_11	21114	21134	21	[2, 67, 71, 80, 84, 102, 114, 118, 140, 141, 149, 151]
CaO_10	21117	21125	9	[1, 78, 87, 98, 102, 103, 108, 112, 127, 136, 143]
[truncated: 192 more rows]
