# Supplementary material for: Pressure‐Induced Coordination Changes in a Pyrolitic Silicate Melt From Ab Initio Molecular Dynamics Simulations
Source: J Geophys Res Solid Earth. 2019 Nov 29;124(11):11232–50. doi: 10.1029/2019JB018238 (PMC6988478; doi:10.1029/2019JB018238)
Supplement: Supplementary file 2 — Data Set S1 [file JGRB-124-11232-s002.zip › Data/2000K/CaO/pyr-100.a11.0.T2.nvt.outcar.umd.dat.r0.stat.dat]

Cluster	Time	Percent
CaO_10	19161	0.41202907276793393	11
CaO_9	9662	0.20776707380010323	10
CaO_11	13057	0.2807715465336315	12
CaO_12	2929	0.06298382934801307	13
CaO_8	1496	0.032169275761224844	9
CaO_13	152	0.003268536039910545	14
CaO_7	47	0.001010665749182866	8
