# Supplementary material for: Pressure‐Induced Coordination Changes in a Pyrolitic Silicate Melt From Ab Initio Molecular Dynamics Simulations
Source: J Geophys Res Solid Earth. 2019 Nov 29;124(11):11232–50. doi: 10.1029/2019JB018238 (PMC6988478; doi:10.1029/2019JB018238)
Supplement: Supplementary file 2 — Data Set S1 [file JGRB-124-11232-s002.zip › Data/2000K/CaO/pyr-100.a11.5.T2.nvt.outcar.umd.dat.r0.popul.dat]

Formula	Begin	End	Lifetime	[Composition]
CaO_8	0	16	17	[1, 78, 97, 98, 112, 123, 134, 143, 147]
CaO_8	0	13	14	[2, 67, 83, 84, 114, 118, 141, 149, 151]
CaO_9	14	18	5	[2, 67, 83, 84, 114, 118, 122, 141, 149, 151]
CaO_9	17	57	41	[1, 78, 97, 98, 112, 119, 123, 134, 143, 147]
CaO_8	19	77	59	[2, 67, 83, 84, 114, 118, 141, 149, 151]
CaO_8	58	60	3	[1, 78, 97, 98, 112, 123, 134, 143, 147]
CaO_9	61	75	15	[1, 78, 97, 98, 108, 112, 123, 134, 143, 147]
CaO_8	76	81	6	[1, 78, 98, 108, 112, 123, 134, 143, 147]
CaO_9	78	93	16	[2, 67, 83, 84, 87, 114, 118, 141, 149, 151]
CaO_9	82	113	32	[1, 78, 97, 98, 108, 112, 123, 134, 143, 147]
CaO_8	94	145	52	[2, 67, 83, 84, 87, 114, 118, 149, 151]
CaO_10	114	136	23	[1, 78, 97, 98, 108, 112, 119, 123, 134, 143, 147]
CaO_9	137	165	29	[1, 78, 98, 108, 112, 119, 123, 134, 143, 147]
CaO_9	146	221	76	[2, 67, 83, 84, 87, 102, 114, 118, 149, 151]
CaO_8	166	206	41	[1, 78, 98, 108, 112, 119, 123, 143, 147]
CaO_9	207	235	29	[1, 78, 97, 98, 108, 112, 119, 123, 143, 147]
CaO_8	222	226	5	[2, 67, 83, 84, 87, 114, 118, 149, 151]
CaO_7	227	247	21	[2, 67, 84, 87, 114, 118, 149, 151]
CaO_8	236	245	10	[1, 78, 98, 108, 112, 119, 123, 143, 147]
CaO_7	246	273	28	[1, 78, 98, 108, 112, 123, 143, 147]
CaO_8	248	248	1	[2, 67, 84, 87, 114, 118, 122, 149, 151]
CaO_7	249	276	28	[2, 67, 84, 87, 114, 118, 122, 151]
CaO_8	274	334	61	[1, 78, 98, 108, 112, 123, 134, 143, 147]
CaO_8	277	291	15	[2, 67, 84, 87, 114, 118, 122, 149, 151]
CaO_9	292	313	22	[2, 67, 80, 84, 87, 114, 118, 122, 149, 151]
CaO_10	314	318	5	[2, 67, 80, 84, 87, 102, 114, 118, 122, 149, 151]
CaO_11	319	348	30	[2, 67, 80, 83, 84, 87, 102, 114, 118, 122, 149, 151]
CaO_7	335	356	22	[1, 78, 98, 108, 112, 123, 143, 147]
CaO_10	349	360	12	[2, 67, 80, 83, 84, 87, 102, 114, 118, 149, 151]
CaO_8	357	373	17	[1, 78, 97, 98, 108, 112, 123, 143, 147]
CaO_9	361	368	8	[2, 80, 83, 84, 87, 102, 114, 118, 149, 151]
CaO_10	369	375	7	[2, 67, 80, 83, 84, 87, 102, 114, 118, 149, 151]
CaO_7	374	385	12	[1, 78, 98, 108, 112, 123, 143, 147]
CaO_9	376	389	14	[2, 67, 80, 83, 84, 102, 114, 118, 149, 151]
CaO_8	386	388	3	[1, 78, 98, 108, 112, 123, 127, 143, 147]
CaO_9	389	397	9	[1, 78, 97, 98, 108, 112, 123, 127, 143, 147]
CaO_8	390	409	20	[2, 67, 80, 83, 84, 102, 118, 149, 151]
CaO_8	398	411	14	[1, 78, 98, 108, 112, 123, 127, 143, 147]
CaO_9	410	411	2	[2, 67, 80, 83, 84, 102, 114, 118, 149, 151]
CaO_9	412	427	16	[1, 78, 98, 108, 112, 119, 123, 127, 143, 147]
CaO_8	412	435	24	[2, 67, 80, 83, 84, 102, 114, 149, 151]
CaO_8	428	428	1	[1, 78, 98, 108, 119, 123, 127, 143, 147]
CaO_7	429	430	2	[1, 78, 98, 108, 119, 123, 143, 147]
CaO_8	431	442	12	[1, 78, 98, 108, 119, 123, 136, 143, 147]
CaO_7	436	437	2	[2, 67, 80, 83, 84, 114, 149, 151]
CaO_8	438	457	20	[2, 67, 80, 83, 84, 114, 118, 149, 151]
CaO_9	443	476	34	[1, 78, 98, 108, 119, 123, 134, 136, 143, 147]
CaO_7	458	463	6	[2, 80, 83, 84, 114, 118, 149, 151]
CaO_8	464	464	1	[2, 80, 83, 84, 114, 118, 141, 149, 151]
CaO_9	465	479	15	[2, 80, 83, 84, 114, 118, 122, 141, 149, 151]
CaO_8	477	496	20	[1, 78, 98, 108, 119, 123, 134, 143, 147]
CaO_8	480	497	18	[2, 80, 83, 84, 114, 118, 122, 149, 151]
CaO_9	497	517	21	[1, 67, 78, 98, 108, 119, 123, 134, 143, 147]
CaO_9	498	498	1	[2, 80, 83, 84, 87, 114, 118, 122, 149, 151]
CaO_10	499	523	25	[2, 80, 83, 84, 87, 102, 114, 118, 122, 149, 151]
CaO_8	518	524	7	[1, 67, 78, 98, 108, 119, 123, 143, 147]
CaO_9	524	538	15	[2, 80, 83, 84, 87, 102, 114, 118, 149, 151]
CaO_9	525	529	5	[1, 67, 78, 98, 108, 112, 119, 123, 143, 147]
CaO_8	530	533	4	[1, 67, 78, 98, 108, 112, 119, 143, 147]
CaO_9	534	557	24	[1, 67, 78, 97, 98, 108, 112, 119, 143, 147]
CaO_8	539	539	1	[2, 80, 83, 84, 87, 102, 114, 149, 151]
CaO_9	540	546	7	[2, 80, 83, 84, 87, 102, 114, 140, 149, 151]
CaO_8	547	564	18	[2, 80, 83, 84, 87, 102, 114, 149, 151]
CaO_8	558	570	13	[1, 67, 78, 98, 108, 112, 119, 143, 147]
CaO_9	565	601	37	[2, 80, 83, 84, 87, 102, 114, 118, 149, 151]
CaO_9	571	581	11	[1, 67, 78, 98, 108, 112, 119, 123, 143, 147]
CaO_10	582	609	28	[1, 67, 78, 97, 98, 108, 112, 119, 123, 143, 147]
CaO_8	602	611	10	[2, 80, 83, 84, 87, 114, 118, 149, 151]
CaO_11	610	633	24	[1, 67, 78, 97, 98, 108, 112, 119, 123, 127, 143, 147]
CaO_9	612	612	1	[2, 80, 83, 84, 87, 114, 118, 122, 149, 151]
CaO_8	613	614	2	[2, 83, 84, 87, 114, 118, 122, 149, 151]
CaO_9	615	631	17	[2, 83, 84, 87, 102, 114, 118, 122, 149, 151]
CaO_10	632	652	21	[2, 80, 83, 84, 87, 102, 114, 118, 122, 149, 151]
CaO_10	634	638	5	[1, 67, 78, 97, 98, 108, 119, 123, 127, 143, 147]
CaO_9	639	649	11	[1, 78, 97, 98, 108, 119, 123, 127, 143, 147]
CaO_10	650	666	17	[1, 78, 97, 98, 108, 112, 119, 123, 127, 143, 147]
CaO_9	653	672	20	[2, 80, 83, 84, 87, 114, 118, 122, 149, 151]
CaO_9	667	682	16	[1, 78, 97, 98, 108, 112, 123, 127, 143, 147]
CaO_8	673	683	11	[2, 80, 83, 84, 87, 114, 118, 149, 151]
CaO_8	683	712	30	[1, 78, 98, 108, 112, 123, 127, 143, 147]
CaO_7	684	690	7	[2, 83, 84, 87, 114, 118, 149, 151]
CaO_8	691	709	19	[2, 67, 83, 84, 87, 114, 118, 149, 151]
CaO_9	710	715	6	[2, 67, 83, 84, 87, 114, 118, 141, 149, 151]
CaO_9	713	754	42	[1, 78, 97, 98, 108, 112, 123, 127, 143, 147]
CaO_10	716	731	16	[2, 67, 80, 83, 84, 87, 114, 118, 141, 149, 151]
CaO_9	732	757	26	[2, 67, 80, 83, 84, 87, 114, 118, 141, 151]
CaO_10	755	809	55	[1, 78, 97, 98, 108, 112, 119, 123, 127, 143, 147]
CaO_8	758	762	5	[2, 67, 80, 84, 87, 114, 118, 141, 151]
CaO_7	763	767	5	[2, 67, 80, 84, 87, 114, 118, 151]
CaO_8	768	771	4	[2, 67, 80, 83, 84, 87, 114, 118, 151]
CaO_9	772	788	17	[2, 67, 80, 83, 84, 87, 114, 118, 149, 151]
CaO_10	789	832	44	[2, 67, 80, 83, 84, 87, 102, 114, 118, 149, 151]
CaO_11	810	813	4	[1, 66, 78, 97, 98, 108, 112, 119, 123, 127, 143, 147]
CaO_10	814	831	18	[1, 66, 78, 97, 98, 108, 112, 119, 123, 143, 147]
CaO_9	832	856	25	[1, 66, 78, 97, 98, 112, 119, 123, 143, 147]
CaO_9	833	846	14	[2, 80, 83, 84, 87, 102, 114, 118, 149, 151]
CaO_10	847	870	24	[2, 67, 80, 83, 84, 87, 102, 114, 118, 149, 151]
CaO_10	857	871	15	[1, 66, 78, 97, 98, 108, 112, 119, 123, 143, 147]
CaO_9	871	874	4	[2, 67, 83, 84, 87, 102, 114, 118, 149, 151]
CaO_9	872	872	1	[1, 78, 97, 98, 108, 112, 119, 123, 143, 147]
CaO_8	873	900	28	[1, 78, 98, 108, 112, 119, 123, 143, 147]
CaO_10	875	904	30	[2, 67, 83, 84, 87, 102, 114, 118, 122, 149, 151]
CaO_7	901	918	18	[1, 78, 98, 108, 112, 123, 143, 147]
CaO_9	905	915	11	[2, 83, 84, 87, 102, 114, 118, 122, 149, 151]
CaO_10	916	923	8	[2, 67, 83, 84, 87, 102, 114, 118, 122, 149, 151]
CaO_8	919	925	7	[1, 78, 98, 108, 112, 119, 123, 143, 147]
CaO_9	924	926	3	[2, 67, 83, 84, 87, 102, 114, 118, 149, 151]
CaO_9	926	1000	75	[1, 78, 97, 98, 108, 112, 119, 123, 143, 147]
CaO_10	927	942	16	[2, 67, 80, 83, 84, 87, 102, 114, 118, 149, 151]
CaO_9	943	948	6	[2, 67, 80, 83, 84, 87, 114, 118, 149, 151]
CaO_10	949	960	12	[2, 67, 80, 83, 84, 87, 102, 114, 118, 149, 151]
CaO_9	961	963	3	[2, 67, 83, 84, 87, 102, 114, 118, 149, 151]
CaO_8	964	986	23	[2, 67, 83, 84, 87, 114, 118, 149, 151]
CaO_9	987	987	1	[2, 67, 83, 84, 87, 114, 118, 141, 149, 151]
CaO_8	988	999	12	[2, 67, 83, 84, 114, 118, 141, 149, 151]
CaO_7	1000	1017	18	[2, 67, 84, 114, 118, 141, 149, 151]
CaO_8	1001	1012	12	[1, 78, 98, 108, 112, 119, 123, 143, 147]
CaO_7	1013	1016	4	[1, 78, 98, 108, 112, 123, 143, 147]
CaO_8	1017	1042	26	[1, 78, 98, 108, 112, 123, 134, 143, 147]
CaO_6	1018	1030	13	[2, 67, 84, 114, 118, 149, 151]
CaO_7	1031	1034	4	[2, 67, 80, 84, 114, 118, 149, 151]
CaO_8	1035	1042	8	[2, 67, 80, 84, 102, 114, 118, 149, 151]
CaO_7	1043	1048	6	[1, 78, 98, 108, 112, 123, 143, 147]
CaO_9	1043	1088	46	[2, 67, 80, 83, 84, 102, 114, 118, 149, 151]
CaO_8	1049	1158	110	[1, 78, 97, 98, 108, 112, 123, 143, 147]
CaO_10	1089	1099	11	[2, 67, 80, 83, 84, 102, 114, 118, 122, 149, 151]
CaO_9	1100	1111	12	[2, 67, 80, 83, 84, 102, 114, 118, 122, 151]
CaO_10	1112	1115	4	[2, 67, 80, 83, 84, 87, 102, 114, 118, 122, 151]
CaO_9	1116	1124	9	[2, 67, 80, 83, 84, 87, 102, 114, 118, 151]
CaO_8	1125	1151	27	[2, 67, 83, 84, 87, 102, 114, 118, 151]
CaO_9	1152	1168	17	[2, 67, 83, 84, 87, 102, 114, 118, 149, 151]
CaO_7	1159	1170	12	[1, 78, 98, 108, 112, 123, 143, 147]
CaO_8	1169	1172	4	[2, 83, 84, 87, 102, 114, 118, 149, 151]
CaO_8	1171	1185	15	[1, 78, 98, 108, 112, 119, 123, 143, 147]
CaO_9	1173	1175	3	[2, 83, 84, 87, 102, 114, 118, 122, 149, 151]
CaO_10	1176	1192	17	[2, 80, 83, 84, 87, 102, 114, 118, 122, 149, 151]
CaO_9	1186	1212	27	[1, 78, 97, 98, 108, 112, 119, 123, 143, 147]
CaO_11	1193	1193	1	[2, 67, 80, 83, 84, 87, 102, 114, 118, 122, 149, 151]
CaO_10	1194	1198	5	[2, 67, 80, 83, 84, 87, 102, 114, 118, 149, 151]
CaO_9	1199	1211	13	[2, 67, 80, 84, 87, 102, 114, 118, 149, 151]
CaO_8	1212	1222	11	[2, 67, 80, 84, 102, 114, 118, 149, 151]
CaO_8	1213	1234	22	[1, 78, 98, 108, 112, 119, 123, 143, 147]
CaO_9	1223	1242	20	[2, 67, 80, 83, 84, 102, 114, 118, 149, 151]
CaO_9	1235	1244	10	[1, 78, 98, 108, 112, 119, 123, 134, 143, 147]
CaO_8	1243	1267	25	[2, 67, 80, 84, 102, 114, 118, 149, 151]
CaO_8	1245	1252	8	[1, 78, 98, 108, 112, 119, 123, 143, 147]
CaO_9	1253	1262	10	[1, 78, 97, 98, 108, 112, 119, 123, 143, 147]
CaO_8	1263	1336	74	[1, 78, 97, 98, 108, 112, 123, 143, 147]
CaO_7	1268	1275	8	[2, 67, 80, 84, 114, 118, 149, 151]
CaO_8	1276	1301	26	[2, 67, 80, 83, 84, 114, 118, 149, 151]
CaO_8	1302	1317	16	[2, 67, 80, 83, 84, 102, 114, 149, 151]
CaO_9	1318	1326	9	[2, 67, 80, 83, 84, 102, 114, 118, 149, 151]
CaO_8	1327	1340	14	[2, 67, 80, 83, 84, 114, 118, 149, 151]
CaO_7	1337	1366	30	[1, 78, 98, 108, 112, 123, 143, 147]
CaO_9	1341	1426	86	[2, 67, 80, 83, 84, 102, 114, 118, 149, 151]
CaO_8	1367	1368	2	[1, 78, 97, 98, 108, 112, 123, 143, 147]
CaO_9	1369	1385	17	[1, 67, 78, 97, 98, 108, 112, 123, 143, 147]
CaO_8	1386	1435	50	[1, 78, 97, 98, 108, 112, 123, 143, 147]
CaO_8	1427	1501	75	[2, 67, 80, 84, 102, 114, 118, 149, 151]
CaO_7	1436	1457	22	[1, 78, 98, 108, 112, 123, 143, 147]
CaO_8	1458	1498	41	[1, 66, 78, 98, 108, 112, 123, 143, 147]
CaO_9	1499	1516	18	[1, 66, 78, 97, 98, 108, 112, 123, 143, 147]
CaO_9	1502	1516	15	[2, 67, 80, 83, 84, 102, 114, 118, 149, 151]
CaO_8	1517	1540	24	[1, 78, 97, 98, 108, 112, 123, 143, 147]
CaO_8	1517	1525	9	[2, 67, 83, 84, 102, 114, 118, 149, 151]
CaO_7	1526	1548	23	[2, 67, 83, 84, 114, 118, 149, 151]
CaO_9	1541	1581	41	[1, 78, 97, 98, 108, 112, 123, 133, 143, 147]
CaO_6	1549	1568	20	[2, 67, 83, 84, 114, 118, 151]
CaO_7	1569	1582	14	[2, 67, 83, 84, 114, 118, 122, 151]
CaO_8	1582	1608	27	[1, 78, 98, 108, 112, 123, 133, 143, 147]
CaO_6	1583	1598	16	[2, 67, 83, 84, 114, 118, 151]
CaO_7	1599	1608	10	[2, 67, 83, 84, 102, 114, 118, 151]
CaO_9	1609	1632	24	[1, 78, 98, 108, 112, 123, 133, 136, 143, 147]
CaO_8	1609	1613	5	[2, 67, 83, 84, 102, 114, 118, 149, 151]
CaO_9	1614	1621	8	[2, 67, 80, 83, 84, 102, 114, 118, 149, 151]
CaO_8	1622	1667	46	[2, 67, 80, 83, 84, 102, 118, 149, 151]
CaO_8	1633	1682	50	[1, 78, 98, 108, 112, 123, 136, 143, 147]
CaO_7	1668	1709	42	[2, 80, 83, 84, 102, 118, 149, 151]
CaO_7	1683	1686	4	[1, 78, 98, 108, 112, 123, 143, 147]
CaO_8	1687	1729	43	[1, 67, 78, 98, 108, 112, 123, 143, 147]
CaO_8	1710	1717	8	[2, 67, 80, 83, 84, 102, 118, 149, 151]
CaO_9	1718	1782	65	[2, 67, 80, 83, 84, 102, 118, 125, 149, 151]
CaO_7	1730	1802	73	[1, 78, 98, 108, 112, 123, 143, 147]
CaO_10	1783	1799	17	[2, 67, 80, 83, 84, 102, 118, 122, 125, 149, 151]
CaO_9	1800	1804	5	[2, 67, 80, 84, 102, 118, 122, 125, 149, 151]
CaO_8	1803	1837	35	[1, 78, 98, 108, 112, 123, 136, 143, 147]
CaO_8	1805	1832	28	[2, 67, 80, 84, 102, 118, 125, 149, 151]
CaO_9	1833	1839	7	[2, 67, 80, 84, 87, 102, 118, 125, 149, 151]
CaO_7	1838	1852	15	[1, 78, 98, 108, 123, 136, 143, 147]
CaO_10	1840	1851	12	[2, 67, 80, 83, 84, 87, 102, 118, 125, 149, 151]
CaO_9	1852	1905	54	[2, 67, 80, 84, 87, 102, 118, 125, 149, 151]
CaO_8	1853	1884	32	[1, 78, 98, 108, 112, 123, 136, 143, 147]
CaO_9	1885	1897	13	[1, 78, 98, 108, 112, 123, 133, 136, 143, 147]
CaO_8	1898	1918	21	[1, 78, 98, 108, 112, 123, 136, 143, 147]
CaO_8	1906	1911	6	[2, 67, 80, 84, 87, 102, 118, 125, 151]
CaO_9	1912	1923	12	[2, 67, 80, 84, 87, 102, 118, 125, 149, 151]
CaO_7	1919	1953	35	[1, 78, 98, 108, 112, 123, 143, 147]
CaO_10	1924	1931	8	[2, 67, 80, 84, 87, 102, 114, 118, 125, 149, 151]
CaO_9	1932	1944	13	[2, 67, 80, 84, 102, 114, 118, 125, 149, 151]
CaO_10	1945	1956	12	[2, 67, 80, 83, 84, 102, 114, 118, 125, 149, 151]
CaO_8	1954	1986	33	[1, 78, 97, 98, 108, 112, 123, 143, 147]
CaO_9	1957	1988	32	[2, 67, 80, 84, 102, 114, 118, 125, 149, 151]
CaO_7	1987	2117	131	[1, 78, 98, 108, 112, 123, 143, 147]
CaO_8	1989	1997	9	[2, 67, 84, 102, 114, 118, 125, 149, 151]
CaO_9	1998	2010	13	[2, 67, 84, 102, 114, 118, 125, 139, 149, 151]
CaO_8	2011	2054	44	[2, 67, 84, 102, 114, 118, 125, 139, 151]
CaO_7	2055	2062	8	[2, 67, 84, 102, 114, 118, 125, 151]
CaO_8	2063	2066	4	[2, 67, 80, 84, 102, 114, 118, 125, 151]
CaO_9	2067	2082	16	[2, 67, 80, 84, 102, 114, 118, 125, 149, 151]
CaO_8	2083	2104	22	[2, 67, 80, 84, 102, 114, 125, 149, 151]
CaO_9	2105	2142	38	[2, 67, 80, 84, 102, 114, 118, 125, 149, 151]
CaO_8	2118	2160	43	[1, 78, 97, 98, 108, 112, 123, 143, 147]
CaO_8	2143	2202	60	[2, 67, 80, 84, 102, 114, 118, 125, 151]
CaO_7	2161	2198	38	[1, 78, 98, 108, 112, 123, 143, 147]
CaO_8	2199	2205	7	[1, 78, 97, 98, 108, 112, 123, 143, 147]
CaO_7	2203	2205	3	[2, 67, 80, 84, 102, 114, 125, 151]
CaO_9	2206	2230	25	[1, 78, 97, 98, 108, 112, 123, 127, 143, 147]
CaO_8	2206	2206	1	[2, 67, 80, 83, 84, 102, 114, 125, 151]
CaO_7	2207	2228	22	[2, 67, 80, 84, 102, 114, 125, 151]
CaO_8	2229	2261	33	[2, 67, 80, 84, 102, 114, 118, 125, 151]
CaO_8	2231	2308	78	[1, 78, 97, 98, 108, 112, 123, 143, 147]
CaO_7	2262	2303	42	[2, 67, 84, 102, 114, 118, 125, 151]
CaO_8	2304	2350	47	[2, 67, 80, 84, 102, 114, 118, 125, 151]
CaO_7	2309	2378	70	[1, 78, 98, 108, 112, 123, 143, 147]
CaO_9	2351	2360	10	[2, 67, 80, 84, 102, 114, 118, 125, 149, 151]
CaO_8	2361	2403	43	[2, 67, 80, 84, 102, 118, 125, 149, 151]
CaO_8	2379	2407	29	[1, 78, 98, 108, 112, 123, 136, 143, 147]
CaO_7	2404	2410	7	[2, 67, 80, 84, 102, 118, 149, 151]
CaO_9	2408	2438	31	[1, 78, 97, 98, 108, 112, 123, 136, 143, 147]
CaO_8	2411	2418	8	[2, 67, 80, 83, 84, 102, 118, 149, 151]
CaO_7	2419	2431	13	[2, 67, 80, 84, 102, 118, 149, 151]
CaO_8	2432	2449	18	[2, 67, 80, 84, 102, 118, 125, 149, 151]
CaO_8	2439	2459	21	[1, 78, 97, 98, 108, 112, 123, 143, 147]
CaO_9	2450	2463	14	[2, 67, 80, 84, 102, 114, 118, 125, 149, 151]
CaO_7	2460	2546	87	[1, 78, 97, 98, 108, 112, 143, 147]
CaO_8	2464	2467	4	[2, 67, 80, 84, 102, 114, 118, 125, 151]
CaO_7	2468	2493	26	[2, 80, 84, 102, 114, 118, 125, 151]
CaO_8	2494	2515	22	[2, 80, 84, 102, 114, 118, 122, 125, 151]
CaO_8	2516	2542	27	[2, 67, 80, 84, 102, 114, 118, 125, 151]
CaO_9	2543	2552	10	[2, 67, 80, 84, 102, 114, 118, 125, 149, 151]
CaO_8	2547	2551	5	[1, 78, 97, 98, 108, 112, 123, 143, 147]
CaO_7	2552	2576	25	[1, 78, 98, 108, 112, 123, 143, 147]
CaO_8	2553	2585	33	[2, 67, 80, 84, 102, 114, 118, 149, 151]
CaO_6	2577	2585	9	[1, 78, 98, 108, 112, 143, 147]
CaO_7	2586	2593	8	[1, 78, 98, 108, 112, 123, 143, 147]
CaO_9	2586	2600	15	[2, 67, 80, 84, 102, 114, 118, 125, 149, 151]
CaO_8	2594	2631	38	[1, 78, 97, 98, 108, 112, 123, 143, 147]
CaO_10	2601	2608	8	[2, 67, 80, 83, 84, 102, 114, 118, 125, 149, 151]
CaO_9	2609	2616	8	[2, 67, 80, 84, 102, 114, 118, 125, 149, 151]
CaO_8	2617	2629	13	[2, 67, 84, 102, 114, 118, 125, 149, 151]
CaO_9	2630	2638	9	[2, 67, 80, 83, 84, 102, 118, 125, 149, 151]
CaO_9	2632	2685	54	[1, 78, 97, 98, 108, 112, 123, 127, 143, 147]
CaO_8	2639	2663	25	[2, 67, 80, 83, 84, 102, 125, 149, 151]
CaO_7	2664	2672	9	[2, 67, 83, 84, 102, 125, 149, 151]
CaO_8	2673	2686	14	[2, 67, 83, 84, 102, 125, 140, 149, 151]
CaO_8	2686	2686	1	[1, 78, 97, 98, 108, 112, 123, 127, 143]
CaO_9	2687	2690	4	[1, 78, 97, 98, 108, 112, 119, 123, 127, 143]
CaO_9	2687	2705	19	[2, 67, 83, 84, 102, 112, 125, 140, 149, 151]
CaO_10	2691	2709	19	[1, 78, 97, 98, 108, 112, 119, 123, 127, 143, 147]
CaO_8	2706	2712	7	[2, 67, 83, 84, 102, 112, 125, 149, 151]
CaO_9	2710	2750	41	[1, 78, 97, 98, 108, 112, 123, 127, 143, 147]
CaO_9	2713	2713	1	[2, 67, 83, 84, 102, 112, 114, 125, 149, 151]
CaO_8	2714	2715	2	[2, 67, 84, 102, 112, 114, 125, 149, 151]
CaO_7	2716	2725	10	[2, 67, 84, 102, 114, 125, 149, 151]
CaO_6	2726	2730	5	[2, 67, 84, 114, 125, 149, 151]
CaO_7	2731	2735	5	[2, 67, 84, 114, 118, 125, 149, 151]
CaO_8	2736	2767	32	[2, 67, 80, 84, 114, 118, 125, 149, 151]
CaO_8	2751	2753	3	[1, 78, 98, 108, 112, 123, 127, 143, 147]
CaO_7	2754	2761	8	[1, 78, 98, 108, 112, 123, 143, 147]
CaO_8	2762	2808	47	[1, 78, 97, 98, 108, 112, 123, 143, 147]
CaO_7	2768	2819	52	[2, 67, 80, 84, 114, 118, 125, 151]
CaO_9	2809	2903	95	[1, 78, 97, 98, 108, 112, 123, 127, 143, 147]
CaO_8	2820	2831	12	[2, 67, 80, 84, 114, 118, 125, 149, 151]
CaO_9	2832	2847	16	[2, 67, 80, 84, 102, 114, 118, 125, 149, 151]
CaO_8	2848	2891	44	[2, 67, 80, 84, 102, 114, 118, 125, 151]
CaO_7	2892	2900	9	[2, 80, 84, 102, 114, 118, 125, 151]
CaO_8	2901	2910	10	[2, 67, 80, 84, 102, 114, 118, 125, 151]
CaO_8	2904	2904	1	[1, 78, 97, 98, 112, 123, 127, 143, 147]
CaO_9	2905	2906	2	[1, 78, 97, 98, 108, 112, 123, 127, 143, 147]
CaO_8	2907	2971	65	[1, 78, 98, 108, 112, 123, 127, 143, 147]
CaO_9	2911	2955	45	[2, 67, 80, 84, 102, 114, 118, 125, 149, 151]
CaO_8	2956	2972	17	[2, 67, 80, 84, 114, 118, 125, 149, 151]
CaO_9	2972	2997	26	[1, 78, 97, 98, 108, 112, 123, 127, 143, 147]
CaO_9	2973	2979	7	[2, 67, 80, 84, 114, 118, 125, 141, 149, 151]
CaO_8	2980	3003	24	[2, 67, 80, 84, 114, 125, 141, 149, 151]
CaO_10	2998	2998	1	[1, 78, 97, 98, 108, 112, 119, 123, 127, 143, 147]
CaO_9	2999	3021	23	[1, 78, 97, 98, 108, 112, 123, 127, 143, 147]
CaO_7	3004	3008	5	[2, 67, 80, 84, 114, 125, 141, 151]
CaO_8	3009	3012	4	[2, 67, 80, 84, 114, 125, 141, 149, 151]
CaO_9	3013	3019	7	[2, 67, 80, 84, 114, 118, 125, 141, 149, 151]
CaO_8	3020	3068	49	[2, 67, 80, 84, 114, 118, 125, 149, 151]
CaO_10	3022	3024	3	[1, 78, 97, 98, 108, 112, 123, 127, 143, 147, 152]
CaO_9	3025	3051	27	[1, 78, 97, 98, 108, 112, 123, 127, 143, 147]
CaO_8	3052	3085	34	[1, 78, 97, 98, 112, 123, 127, 143, 147]
CaO_9	3069	3148	80	[2, 67, 80, 84, 114, 118, 125, 141, 149, 151]
CaO_9	3086	3088	3	[1, 78, 97, 98, 108, 112, 123, 127, 143, 147]
CaO_8	3089	3112	24	[1, 78, 98, 108, 112, 123, 127, 143, 147]
CaO_7	3113	3132	20	[1, 78, 98, 112, 123, 127, 143, 147]
CaO_8	3133	3175	43	[1, 78, 97, 98, 112, 123, 127, 143, 147]
CaO_10	3149	3164	16	[2, 67, 80, 84, 114, 118, 125, 139, 141, 149, 151]
CaO_9	3165	3167	3	[2, 67, 80, 84, 114, 118, 125, 139, 141, 149]
CaO_10	3168	3182	15	[2, 67, 80, 84, 95, 114, 118, 125, 139, 141, 149]
CaO_7	3176	3184	9	[1, 78, 97, 98, 112, 127, 143, 147]
CaO_9	3183	3200	18	[2, 67, 80, 84, 95, 114, 118, 125, 139, 141]
CaO_8	3185	3206	22	[1, 78, 97, 98, 108, 112, 127, 143, 147]
CaO_8	3201	3216	16	[2, 67, 84, 95, 114, 118, 125, 139, 141]
CaO_9	3207	3232	26	[1, 78, 97, 98, 108, 112, 119, 127, 143, 147]
CaO_7	3217	3224	8	[2, 67, 84, 114, 118, 125, 139, 141]
CaO_8	3225	3236	12	[2, 67, 84, 114, 118, 125, 139, 141, 149]
CaO_8	3233	3235	3	[1, 78, 97, 98, 108, 112, 127, 143, 147]
CaO_9	3236	3292	57	[1, 78, 97, 98, 108, 112, 123, 127, 143, 147]
CaO_7	3237	3263	27	[2, 67, 84, 114, 125, 139, 141, 149]
CaO_8	3264	3271	8	[2, 67, 84, 114, 125, 139, 141, 149, 151]
CaO_9	3272	3310	39	[2, 67, 84, 114, 118, 125, 139, 141, 149, 151]
CaO_8	3293	3349	57	[1, 78, 98, 108, 112, 123, 127, 143, 147]
CaO_8	3311	3326	16	[2, 67, 84, 114, 118, 125, 139, 149, 151]
CaO_7	3327	3475	149	[2, 67, 84, 114, 118, 125, 149, 151]
CaO_7	3350	3367	18	[1, 78, 98, 108, 112, 123, 127, 143]
CaO_8	3368	3406	39	[1, 78, 98, 108, 112, 123, 127, 134, 143]
CaO_9	3407	3426	20	[1, 78, 98, 108, 112, 123, 127, 134, 143, 152]
CaO_8	3427	3463	37	[1, 78, 98, 108, 112, 123, 134, 143, 152]
CaO_7	3464	3480	17	[1, 78, 98, 108, 112, 123, 134, 143]
CaO_8	3476	3478	3	[2, 67, 84, 102, 114, 118, 125, 149, 151]
CaO_7	3479	3502	24	[2, 67, 84, 114, 118, 125, 149, 151]
CaO_8	3481	3484	4	[1, 78, 97, 98, 108, 112, 123, 134, 143]
CaO_9	3485	3523	39	[1, 78, 97, 98, 108, 112, 123, 127, 134, 143]
CaO_8	3503	3510	8	[2, 67, 84, 114, 118, 125, 139, 149, 151]
CaO_8	3511	3564	54	[2, 67, 80, 84, 114, 118, 125, 149, 151]
CaO_8	3524	3536	13	[1, 78, 98, 108, 112, 123, 127, 134, 143]
CaO_7	3537	3600	64	[1, 78, 98, 108, 112, 123, 134, 143]
CaO_9	3565	3583	19	[2, 67, 80, 84, 114, 118, 125, 141, 149, 151]
CaO_8	3584	3671	88	[2, 67, 80, 84, 114, 118, 125, 149, 151]
CaO_9	3601	3625	25	[1, 78, 98, 102, 108, 112, 123, 127, 134, 143]
CaO_8	3626	3636	11	[1, 78, 98, 108, 112, 123, 127, 134, 143]
CaO_9	3637	3637	1	[1, 78, 98, 108, 112, 123, 127, 134, 143, 152]
CaO_10	3638	3693	56	[1, 78, 98, 102, 108, 112, 123, 127, 134, 143, 152]
CaO_9	3672	3685	14	[2, 67, 80, 84, 114, 118, 122, 125, 149, 151]
CaO_8	3686	3695	10	[2, 67, 80, 84, 114, 122, 125, 149, 151]
CaO_9	3694	3707	14	[1, 78, 98, 102, 108, 112, 123, 134, 143, 152]
CaO_7	3696	3712	17	[2, 67, 84, 114, 122, 125, 149, 151]
CaO_10	3708	3833	126	[1, 78, 98, 102, 108, 112, 123, 127, 134, 143, 152]
CaO_6	3713	3737	25	[2, 67, 84, 114, 125, 149, 151]
CaO_7	3738	3759	22	[2, 67, 84, 114, 118, 125, 149, 151]
CaO_8	3760	3766	7	[2, 67, 80, 84, 114, 118, 125, 149, 151]
CaO_9	3767	3810	44	[2, 67, 71, 80, 84, 114, 118, 125, 149, 151]
CaO_8	3811	3837	27	[2, 67, 80, 84, 114, 118, 125, 149, 151]
CaO_9	3834	3845	12	[1, 78, 102, 108, 112, 123, 127, 134, 143, 152]
CaO_9	3838	3875	38	[2, 67, 80, 84, 114, 118, 125, 139, 149, 151]
CaO_10	3846	3851	6	[1, 78, 98, 102, 108, 112, 123, 127, 134, 143, 152]
CaO_9	3852	3858	7	[1, 78, 98, 102, 108, 112, 123, 127, 143, 152]
CaO_10	3859	3862	4	[1, 78, 98, 102, 108, 112, 123, 127, 133, 143, 152]
CaO_9	3863	3864	2	[1, 78, 98, 108, 112, 123, 127, 133, 143, 152]
CaO_10	3865	3888	24	[1, 78, 98, 108, 112, 123, 127, 133, 134, 143, 152]
CaO_10	3876	3889	14	[2, 67, 80, 84, 114, 118, 125, 139, 141, 149, 151]
CaO_9	3889	3896	8	[1, 78, 98, 108, 112, 123, 127, 133, 143, 152]
CaO_9	3890	3928	39	[2, 67, 80, 84, 114, 118, 125, 141, 149, 151]
CaO_8	3897	3961	65	[1, 78, 98, 108, 112, 123, 127, 143, 152]
CaO_8	3929	3973	45	[2, 67, 84, 114, 118, 125, 141, 149, 151]
CaO_9	3962	3965	4	[1, 78, 97, 98, 108, 112, 123, 127, 143, 152]
CaO_8	3966	3967	2	[1, 78, 97, 98, 108, 112, 123, 127, 143]
CaO_9	3968	3971	4	[1, 78, 97, 98, 108, 112, 123, 127, 143, 147]
CaO_8	3972	3980	9	[1, 78, 98, 108, 112, 123, 127, 143, 147]
CaO_7	3974	4054	81	[2, 67, 84, 114, 118, 125, 149, 151]
CaO_9	3981	3983	3	[1, 78, 98, 102, 108, 112, 123, 127, 143, 147]
CaO_8	3984	3996	13	[1, 78, 98, 102, 108, 112, 123, 127, 143]
CaO_9	3997	4009	13	[1, 78, 97, 98, 102, 108, 112, 123, 127, 143]
CaO_8	4010	4059	50	[1, 78, 98, 102, 108, 112, 123, 127, 143]
CaO_8	4055	4086	32	[2, 67, 80, 84, 114, 118, 125, 149, 151]
CaO_9	4060	4072	13	[1, 78, 98, 102, 108, 112, 123, 127, 143, 152]
CaO_8	4073	4154	82	[1, 78, 98, 108, 112, 123, 127, 143, 152]
CaO_7	4087	4097	11	[2, 67, 80, 84, 118, 125, 149, 151]
CaO_8	4098	4114	17	[2, 67, 80, 83, 84, 118, 125, 149, 151]
CaO_7	4115	4120	6	[2, 67, 80, 83, 84, 118, 149, 151]
CaO_8	4121	4131	11	[2, 67, 80, 83, 84, 102, 118, 149, 151]
CaO_9	4132	4157	26	[2, 67, 71, 80, 83, 84, 102, 118, 149, 151]
CaO_7	4155	4160	6	[1, 78, 98, 108, 112, 123, 127, 143]
CaO_8	4158	4187	30	[2, 67, 71, 83, 84, 102, 118, 149, 151]
CaO_8	4161	4188	28	[1, 78, 98, 108, 112, 123, 127, 134, 143]
CaO_7	4188	4211	24	[2, 67, 83, 84, 102, 118, 149, 151]
CaO_9	4189	4245	57	[1, 78, 98, 108, 112, 123, 127, 134, 143, 152]
CaO_8	4212	4219	8	[2, 67, 83, 84, 102, 118, 125, 149, 151]
CaO_7	4220	4223	4	[2, 67, 83, 84, 102, 125, 149, 151]
CaO_8	4224	4241	18	[2, 67, 83, 84, 102, 114, 125, 149, 151]
CaO_7	4242	4244	3	[2, 67, 83, 84, 114, 125, 149, 151]
CaO_7	4245	4279	35	[2, 67, 84, 114, 118, 125, 149, 151]
CaO_10	4246	4264	19	[1, 78, 86, 98, 108, 112, 123, 127, 134, 143, 152]
CaO_11	4265	4272	8	[1, 78, 86, 97, 98, 108, 112, 123, 127, 134, 143, 152]
CaO_10	4273	4276	4	[1, 78, 86, 97, 98, 108, 112, 123, 127, 143, 152]
CaO_9	4277	4295	19	[1, 78, 97, 98, 108, 112, 123, 127, 143, 152]
CaO_8	4280	4352	73	[2, 67, 80, 84, 114, 118, 125, 149, 151]
CaO_8	4296	4316	21	[1, 78, 98, 108, 112, 123, 127, 143, 152]
CaO_9	4317	4321	5	[1, 78, 98, 102, 108, 112, 123, 127, 143, 152]
CaO_8	4322	4347	26	[1, 78, 98, 102, 108, 123, 127, 143, 152]
CaO_9	4348	4351	4	[1, 78, 98, 102, 108, 123, 127, 134, 143, 152]
CaO_8	4352	4352	1	[1, 78, 98, 108, 123, 127, 134, 143, 152]
CaO_9	4353	4367	15	[1, 78, 98, 108, 123, 127, 134, 136, 143, 152]
CaO_7	4353	4358	6	[2, 67, 84, 114, 118, 125, 149, 151]
CaO_6	4359	4392	34	[2, 67, 84, 114, 118, 125, 149]
CaO_8	4368	4403	36	[1, 78, 98, 108, 123, 127, 134, 143, 152]
CaO_7	4393	4411	19	[2, 67, 84, 114, 118, 125, 141, 149]
CaO_7	4404	4410	7	[1, 98, 108, 123, 127, 134, 143, 152]
CaO_8	4411	4415	5	[1, 78, 98, 108, 123, 127, 134, 143, 152]
CaO_8	4412	4432	21	[2, 67, 80, 84, 114, 118, 125, 141, 149]
CaO_9	4416	4442	27	[1, 78, 98, 108, 112, 123, 127, 134, 143, 152]
CaO_9	4433	4453	21	[2, 67, 80, 84, 114, 118, 125, 141, 149, 151]
CaO_10	4443	4464	22	[1, 78, 98, 102, 108, 112, 123, 127, 134, 143, 152]
CaO_8	4454	4462	9	[2, 67, 84, 114, 118, 125, 141, 149, 151]
CaO_7	4463	4486	24	[2, 67, 84, 114, 118, 125, 149, 151]
CaO_9	4465	4466	2	[1, 78, 98, 108, 112, 123, 127, 134, 143, 152]
CaO_8	4467	4484	18	[1, 78, 98, 108, 112, 123, 127, 143, 152]
CaO_7	4485	4500	16	[1, 78, 98, 108, 112, 123, 127, 143]
CaO_8	4487	4506	20	[2, 67, 80, 84, 114, 118, 125, 149, 151]
CaO_8	4501	4537	37	[1, 78, 98, 108, 112, 123, 127, 143, 152]
CaO_7	4507	4544	38	[2, 67, 84, 114, 118, 125, 149, 151]
CaO_7	4538	4562	25	[1, 78, 98, 108, 112, 123, 127, 152]
CaO_8	4545	4557	13	[2, 67, 84, 114, 118, 122, 125, 149, 151]
CaO_9	4558	4563	6	[2, 67, 80, 84, 114, 118, 122, 125, 149, 151]
CaO_8	4563	4569	7	[1, 78, 98, 108, 112, 123, 127, 134, 152]
CaO_8	4564	4568	5	[2, 67, 80, 84, 114, 118, 125, 149, 151]
CaO_9	4569	4583	15	[2, 67, 80, 84, 114, 118, 122, 125, 149, 151]
CaO_9	4570	4588	19	[1, 78, 98, 108, 112, 123, 127, 134, 143, 152]
CaO_8	4584	4587	4	[2, 67, 80, 84, 118, 122, 125, 149, 151]
CaO_7	4588	4588	1	[2, 67, 80, 84, 118, 125, 149, 151]
CaO_8	4589	4604	16	[1, 78, 98, 108, 112, 123, 127, 143, 152]
CaO_8	4589	4591	3	[2, 67, 71, 80, 84, 118, 125, 149, 151]
CaO_9	4592	4638	47	[2, 67, 71, 80, 83, 84, 118, 125, 149, 151]
CaO_9	4605	4610	6	[1, 78, 98, 108, 112, 123, 127, 133, 143, 152]
CaO_8	4611	4648	38	[1, 78, 98, 108, 112, 123, 127, 143, 152]
CaO_8	4639	4648	10	[2, 67, 71, 83, 84, 118, 125, 149, 151]
CaO_7	4649	4666	18	[1, 78, 98, 108, 112, 123, 127, 143]
CaO_8	4649	4651	3	[2, 67, 71, 84, 118, 122, 125, 149, 151]
CaO_9	4652	4678	27	[2, 67, 71, 84, 114, 118, 122, 125, 149, 151]
CaO_8	4667	4740	74	[1, 78, 98, 102, 108, 112, 123, 127, 143]
CaO_10	4679	4681	3	[2, 67, 71, 80, 84, 114, 118, 122, 125, 149, 151]
CaO_9	4682	4685	4	[2, 67, 71, 80, 84, 114, 118, 125, 149, 151]
CaO_8	4686	4714	29	[2, 67, 71, 80, 84, 118, 125, 149, 151]
CaO_9	4715	4716	2	[2, 67, 71, 80, 84, 118, 122, 125, 149, 151]
CaO_10	4717	4777	61	[2, 67, 71, 80, 84, 114, 118, 122, 125, 149, 151]
CaO_9	4741	4819	79	[1, 78, 98, 102, 108, 112, 123, 127, 143, 152]
CaO_9	4778	4814	37	[2, 67, 71, 80, 84, 118, 122, 125, 149, 151]
CaO_10	4815	4843	29	[2, 67, 71, 80, 84, 114, 118, 122, 125, 149, 151]
CaO_8	4820	4899	80	[1, 78, 98, 102, 108, 112, 123, 127, 143]
CaO_9	4844	4848	5	[2, 67, 71, 80, 84, 114, 118, 125, 149, 151]
CaO_8	4849	4876	28	[2, 67, 71, 84, 114, 118, 125, 149, 151]
CaO_7	4877	5014	138	[2, 67, 84, 114, 118, 125, 149, 151]
CaO_7	4900	4911	12	[1, 78, 98, 108, 112, 123, 127, 143]
CaO_8	4912	4916	5	[1, 78, 97, 98, 108, 112, 123, 127, 143]
CaO_9	4917	4943	27	[1, 78, 97, 98, 108, 112, 123, 127, 143, 152]
CaO_8	4944	4995	52	[1, 78, 98, 108, 112, 123, 127, 143, 152]
CaO_7	4996	5002	7	[1, 78, 108, 112, 123, 127, 143, 152]
CaO_8	5003	5032	30	[1, 78, 102, 108, 112, 123, 127, 143, 152]
CaO_8	5015	5071	57	[2, 67, 84, 114, 118, 125, 141, 149, 151]
CaO_9	5033	5055	23	[1, 78, 98, 102, 108, 112, 123, 127, 143, 152]
CaO_10	5056	5061	6	[1, 78, 98, 102, 108, 112, 123, 127, 134, 143, 152]
CaO_9	5062	5087	26	[1, 78, 98, 108, 112, 123, 127, 134, 143, 152]
CaO_9	5072	5091	20	[2, 67, 80, 84, 114, 118, 125, 141, 149, 151]
CaO_8	5088	5092	5	[1, 78, 98, 108, 112, 123, 127, 143, 152]
CaO_8	5092	5155	64	[2, 67, 84, 114, 118, 125, 141, 149, 151]
CaO_7	5093	5117	25	[1, 78, 98, 108, 112, 123, 127, 143]
CaO_8	5118	5127	10	[1, 78, 98, 108, 112, 123, 127, 143, 152]
CaO_9	5128	5134	7	[1, 78, 98, 108, 112, 123, 127, 134, 143, 152]
CaO_10	5135	5216	82	[1, 78, 98, 102, 108, 112, 123, 127, 134, 143, 152]
CaO_9	5156	5165	10	[2, 67, 84, 114, 118, 122, 125, 141, 149, 151]
CaO_10	5166	5174	9	[2, 67, 71, 84, 114, 118, 122, 125, 141, 149, 151]
CaO_11	5175	5175	1	[2, 67, 71, 80, 84, 114, 118, 122, 125, 141, 149, 151]
CaO_10	5176	5184	9	[2, 67, 80, 84, 114, 118, 122, 125, 141, 149, 151]
CaO_9	5185	5224	40	[2, 67, 80, 84, 114, 118, 125, 141, 149, 151]
CaO_9	5217	5220	4	[1, 78, 98, 102, 108, 112, 123, 127, 143, 152]
CaO_8	5221	5222	2	[1, 78, 98, 102, 112, 123, 127, 143, 152]
CaO_9	5223	5227	5	[1, 78, 98, 102, 108, 112, 123, 127, 143, 152]
CaO_8	5225	5291	67	[2, 80, 84, 114, 118, 125, 141, 149, 151]
CaO_8	5228	5236	9	[1, 78, 98, 102, 108, 112, 123, 127, 143]
CaO_7	5237	5268	32	[1, 78, 98, 108, 112, 123, 127, 143]
CaO_8	5269	5282	14	[1, 78, 98, 108, 112, 123, 127, 134, 143]
CaO_9	5283	5327	45	[1, 78, 98, 108, 112, 123, 127, 134, 143, 152]
CaO_7	5292	5338	47	[2, 80, 84, 118, 125, 141, 149, 151]
CaO_8	5328	5362	35	[1, 78, 98, 108, 112, 123, 127, 143, 152]
CaO_8	5339	5373	35	[2, 80, 84, 114, 118, 125, 141, 149, 151]
CaO_7	5363	5384	22	[1, 78, 98, 108, 112, 123, 127, 143]
CaO_7	5374	5400	27	[2, 80, 84, 118, 125, 141, 149, 151]
CaO_8	5385	5411	27	[1, 78, 98, 108, 112, 123, 127, 143, 152]
CaO_8	5401	5431	31	[2, 67, 80, 84, 118, 125, 141, 149, 151]
CaO_7	5412	5491	80	[1, 78, 98, 108, 112, 123, 127, 143]
CaO_9	5432	5459	28	[2, 67, 80, 84, 114, 118, 125, 141, 149, 151]
CaO_8	5460	5476	17	[2, 67, 84, 114, 118, 125, 141, 149, 151]
CaO_9	5477	5495	19	[2, 67, 80, 84, 114, 118, 125, 141, 149, 151]
CaO_8	5492	5501	10	[1, 78, 87, 98, 108, 112, 123, 127, 143]
CaO_8	5496	5523	28	[2, 67, 80, 84, 118, 125, 141, 149, 151]
CaO_9	5502	5506	5	[1, 78, 87, 98, 102, 108, 112, 123, 127, 143]
CaO_10	5507	5511	5	[1, 78, 87, 98, 102, 108, 112, 123, 127, 143, 152]
CaO_9	5512	5512	1	[1, 78, 98, 102, 108, 112, 123, 127, 143, 152]
CaO_8	5513	5553	41	[1, 98, 102, 108, 112, 123, 127, 143, 152]
CaO_7	5524	5525	2	[2, 67, 80, 84, 118, 125, 149, 151]
CaO_6	5526	5564	39	[2, 67, 84, 118, 125, 149, 151]
CaO_9	5554	5560	7	[1, 98, 102, 108, 112, 123, 127, 134, 143, 152]
CaO_8	5561	5575	15	[1, 98, 108, 112, 123, 127, 134, 143, 152]
CaO_7	5565	5579	15	[2, 67, 80, 84, 118, 125, 149, 151]
CaO_9	5576	5577	2	[1, 78, 98, 108, 112, 123, 127, 134, 143, 152]
CaO_8	5578	5613	36	[1, 78, 98, 108, 112, 123, 127, 143, 152]
CaO_8	5580	5582	3	[2, 67, 80, 84, 118, 125, 141, 149, 151]
CaO_9	5583	5604	22	[2, 67, 80, 84, 114, 118, 125, 141, 149, 151]
CaO_8	5605	5626	22	[2, 67, 80, 84, 114, 118, 125, 149, 151]
CaO_9	5614	5620	7	[1, 78, 97, 98, 108, 112, 123, 127, 143, 152]
CaO_8	5621	5648	28	[1, 78, 98, 108, 112, 123, 127, 143, 152]
CaO_9	5627	5627	1	[2, 67, 80, 84, 114, 118, 125, 141, 149, 151]
CaO_8	5628	5664	37	[2, 67, 84, 114, 118, 125, 141, 149, 151]
CaO_9	5649	5651	3	[1, 78, 98, 108, 112, 123, 127, 133, 143, 152]
CaO_8	5652	5686	35	[1, 78, 98, 112, 123, 127, 133, 143, 152]
CaO_7	5665	5699	35	[2, 67, 84, 114, 118, 125, 141, 151]
CaO_9	5687	5705	19	[1, 78, 98, 108, 112, 123, 127, 133, 143, 152]
CaO_8	5700	5722	23	[2, 67, 80, 84, 114, 118, 125, 141, 151]
CaO_8	5706	5744	39	[1, 78, 98, 108, 112, 123, 127, 143, 152]
CaO_9	5723	5734	12	[2, 67, 80, 84, 114, 118, 125, 141, 149, 151]
CaO_8	5735	5749	15	[2, 67, 84, 114, 118, 125, 141, 149, 151]
CaO_9	5745	5747	3	[1, 78, 98, 108, 112, 123, 127, 134, 143, 152]
CaO_8	5748	5776	29	[1, 78, 98, 108, 112, 123, 127, 134, 143]
CaO_9	5750	5811	62	[2, 67, 80, 84, 114, 118, 125, 141, 149, 151]
CaO_9	5777	5795	19	[1, 78, 98, 108, 112, 123, 127, 134, 143, 152]
CaO_8	5796	5835	40	[1, 78, 98, 108, 112, 123, 127, 143, 152]
CaO_8	5812	5816	5	[2, 80, 84, 114, 118, 125, 141, 149, 151]
CaO_7	5817	5818	2	[2, 80, 84, 114, 118, 125, 141, 151]
CaO_6	5819	5843	25	[2, 80, 84, 118, 125, 141, 151]
CaO_9	5836	5878	43	[1, 78, 98, 108, 112, 123, 127, 134, 143, 152]
CaO_7	5844	5845	2	[2, 80, 84, 118, 125, 141, 149, 151]
CaO_8	5846	5867	22	[2, 67, 80, 84, 118, 125, 141, 149, 151]
CaO_7	5868	5868	1	[2, 67, 80, 84, 118, 141, 149, 151]
CaO_6	5869	5890	22	[2, 67, 80, 84, 118, 149, 151]
CaO_10	5879	5879	1	[1, 78, 98, 102, 108, 112, 123, 127, 134, 143, 152]
CaO_9	5880	5906	27	[1, 78, 98, 102, 112, 123, 127, 134, 143, 152]
CaO_5	5891	5894	4	[2, 80, 84, 118, 149, 151]
CaO_6	5895	5925	31	[2, 71, 80, 84, 118, 149, 151]
CaO_8	5907	5908	2	[1, 78, 102, 112, 123, 127, 134, 143, 152]
CaO_7	5909	5926	18	[1, 78, 102, 112, 123, 127, 134, 143]
CaO_7	5926	5927	2	[2, 71, 80, 84, 118, 125, 149, 151]
CaO_8	5927	5960	34	[1, 78, 102, 112, 123, 127, 134, 143, 152]
CaO_8	5928	5960	33	[2, 71, 80, 84, 118, 125, 141, 149, 151]
CaO_8	5961	5969	9	[1, 78, 98, 102, 112, 123, 127, 134, 152]
CaO_9	5961	5966	6	[2, 71, 80, 84, 118, 122, 125, 141, 149, 151]
CaO_10	5967	5993	27	[2, 71, 80, 84, 114, 118, 122, 125, 141, 149, 151]
CaO_7	5970	6026	57	[1, 78, 98, 102, 123, 127, 134, 152]
CaO_9	5994	6006	13	[2, 71, 80, 84, 114, 118, 122, 125, 149, 151]
CaO_8	6007	6009	3	[2, 71, 80, 84, 118, 122, 125, 149, 151]
CaO_7	6010	6069	60	[2, 71, 80, 84, 118, 125, 149, 151]
CaO_8	6027	6027	1	[1, 78, 98, 102, 123, 127, 134, 143, 152]
CaO_7	6028	6029	2	[1, 78, 98, 102, 123, 127, 143, 152]
CaO_6	6030	6038	9	[1, 78, 98, 123, 127, 143, 152]
CaO_7	6039	6046	8	[1, 78, 98, 112, 123, 127, 143, 152]
CaO_8	6047	6076	30	[1, 78, 98, 112, 123, 127, 134, 143, 152]
CaO_8	6070	6098	29	[2, 71, 80, 84, 114, 118, 125, 149, 151]
CaO_9	6077	6097	21	[1, 78, 98, 102, 112, 123, 127, 134, 143, 152]
CaO_10	6098	6103	6	[1, 76, 78, 98, 102, 112, 123, 127, 134, 143, 152]
CaO_9	6099	6103	5	[2, 71, 80, 84, 114, 118, 122, 125, 149, 151]
CaO_9	6104	6133	30	[1, 78, 98, 102, 112, 123, 127, 134, 143, 152]
CaO_8	6104	6115	12	[2, 80, 84, 114, 118, 122, 125, 149, 151]
CaO_9	6116	6178	63	[2, 80, 84, 114, 118, 122, 125, 141, 149, 151]
CaO_8	6134	6150	17	[1, 78, 102, 112, 123, 127, 134, 143, 152]
CaO_7	6151	6157	7	[1, 78, 102, 112, 123, 127, 143, 152]
CaO_6	6158	6159	2	[1, 78, 102, 112, 123, 127, 143]
CaO_5	6160	6223	64	[1, 78, 112, 123, 127, 143]
CaO_8	6179	6257	79	[2, 80, 84, 114, 118, 125, 141, 149, 151]
CaO_6	6224	6257	34	[1, 67, 78, 112, 123, 127, 143]
CaO_5	6258	6264	7	[1, 78, 112, 123, 127, 143]
CaO_9	6258	6267	10	[2, 67, 80, 84, 114, 118, 125, 141, 149, 151]
CaO_6	6265	6265	1	[1, 78, 108, 112, 123, 127, 143]
CaO_8	6266	6308	43	[1, 78, 87, 102, 108, 112, 123, 127, 143]
CaO_8	6268	6285	18	[2, 80, 84, 114, 118, 125, 141, 149, 151]
CaO_9	6286	6293	8	[2, 67, 80, 84, 114, 118, 125, 141, 149, 151]
CaO_8	6294	6299	6	[2, 67, 80, 84, 118, 125, 141, 149, 151]
CaO_8	6300	6302	3	[2, 67, 80, 83, 84, 118, 141, 149, 151]
CaO_7	6303	6305	3	[2, 67, 80, 84, 118, 141, 149, 151]
CaO_8	6306	6326	21	[2, 66, 67, 80, 84, 118, 141, 149, 151]
CaO_7	6309	6312	4	[1, 78, 87, 102, 108, 112, 127, 143]
CaO_8	6313	6325	13	[1, 67, 78, 87, 102, 108, 112, 127, 143]
CaO_7	6326	6337	12	[1, 78, 87, 102, 108, 112, 127, 143]
CaO_7	6327	6344	18	[2, 67, 80, 84, 118, 141, 149, 151]
CaO_8	6338	6342	5	[1, 67, 78, 87, 102, 108, 112, 127, 143]
CaO_7	6343	6365	23	[1, 67, 78, 87, 108, 112, 127, 143]
CaO_8	6345	6378	34	[2, 67, 80, 84, 118, 125, 141, 149, 151]
CaO_8	6366	6422	57	[1, 67, 78, 82, 87, 108, 112, 127, 143]
CaO_9	6379	6441	63	[2, 67, 80, 84, 114, 118, 125, 141, 149, 151]
CaO_7	6423	6427	5	[1, 67, 78, 87, 108, 112, 127, 143]
CaO_6	6428	6451	24	[1, 67, 87, 108, 112, 127, 143]
CaO_8	6442	6468	27	[2, 80, 84, 114, 118, 125, 141, 149, 151]
CaO_7	6452	6479	28	[1, 67, 87, 102, 108, 112, 127, 143]
CaO_9	6469	6476	8	[2, 71, 80, 84, 114, 118, 125, 141, 149, 151]
CaO_10	6477	6519	43	[2, 71, 80, 84, 114, 118, 122, 125, 141, 149, 151]
CaO_8	6480	6513	34	[1, 67, 78, 87, 102, 108, 112, 127, 143]
CaO_7	6514	6546	33	[1, 67, 78, 102, 108, 112, 127, 143]
CaO_9	6520	6545	26	[2, 80, 84, 114, 118, 122, 125, 141, 149, 151]
CaO_8	6546	6710	165	[2, 80, 84, 114, 118, 125, 141, 149, 151]
CaO_6	6547	6561	15	[1, 67, 78, 108, 112, 127, 143]
CaO_7	6562	6587	26	[1, 66, 67, 78, 108, 112, 127, 143]
CaO_6	6588	6615	28	[1, 67, 78, 108, 112, 127, 143]
CaO_7	6616	6627	12	[1, 67, 78, 97, 108, 112, 127, 143]
CaO_8	6628	6639	12	[1, 67, 78, 97, 102, 108, 112, 127, 143]
CaO_7	6640	6642	3	[1, 67, 78, 102, 108, 112, 127, 143]
CaO_6	6643	6654	12	[1, 67, 102, 108, 112, 127, 143]
CaO_7	6655	6658	4	[1, 67, 87, 102, 108, 112, 127, 143]
CaO_6	6659	6664	6	[1, 67, 87, 108, 112, 127, 143]
CaO_7	6665	6679	15	[1, 67, 87, 97, 108, 112, 127, 143]
CaO_6	6680	6685	6	[1, 67, 97, 108, 112, 127, 143]
CaO_8	6686	6724	39	[1, 67, 78, 87, 97, 108, 112, 127, 143]
CaO_9	6711	6717	7	[2, 80, 84, 102, 114, 118, 125, 141, 149, 151]
CaO_10	6718	6759	42	[2, 80, 83, 84, 102, 114, 118, 125, 141, 149, 151]
CaO_7	6725	6759	35	[1, 67, 87, 97, 108, 112, 127, 143]
CaO_8	6760	6784	25	[1, 67, 78, 87, 97, 108, 112, 127, 143]
CaO_9	6760	6800	41	[2, 80, 84, 102, 114, 118, 125, 141, 149, 151]
CaO_9	6785	6792	8	[1, 67, 78, 87, 97, 108, 112, 127, 143, 147]
CaO_8	6793	6854	62	[1, 67, 87, 97, 108, 112, 127, 143, 147]
CaO_8	6801	6814	14	[2, 84, 102, 114, 118, 125, 141, 149, 151]
CaO_9	6815	6830	16	[2, 80, 84, 102, 114, 118, 125, 141, 149, 151]
CaO_10	6831	6846	16	[2, 67, 80, 84, 102, 114, 118, 125, 141, 149, 151]
CaO_9	6847	6853	7	[2, 80, 84, 102, 114, 118, 125, 141, 149, 151]
CaO_8	6854	6930	77	[2, 80, 84, 114, 118, 125, 141, 149, 151]
CaO_9	6855	6864	10	[1, 67, 78, 87, 97, 108, 112, 127, 143, 147]
CaO_8	6865	6903	39	[1, 67, 78, 87, 97, 108, 112, 127, 143]
CaO_7	6904	6960	57	[1, 67, 78, 87, 108, 112, 127, 143]
CaO_9	6931	6934	4	[2, 71, 80, 84, 114, 118, 125, 141, 149, 151]
CaO_8	6935	6948	14	[2, 71, 80, 84, 118, 125, 141, 149, 151]
CaO_9	6949	6980	32	[2, 67, 71, 80, 84, 118, 125, 141, 149, 151]
CaO_6	6961	6965	5	[1, 78, 87, 108, 112, 127, 143]
CaO_7	6966	6984	19	[1, 78, 87, 102, 108, 112, 127, 143]
CaO_10	6981	6981	1	[2, 67, 71, 80, 84, 114, 118, 125, 141, 149, 151]
CaO_9	6982	7073	92	[2, 67, 80, 84, 114, 118, 125, 141, 149, 151]
CaO_8	6985	6999	15	[1, 66, 78, 87, 102, 108, 112, 127, 143]
CaO_7	7000	7030	31	[1, 78, 87, 102, 108, 112, 127, 143]
CaO_8	7031	7062	32	[1, 67, 78, 87, 102, 108, 112, 127, 143]
CaO_9	7063	7067	5	[1, 67, 78, 87, 97, 102, 108, 112, 127, 143]
CaO_10	7068	7070	3	[1, 67, 78, 87, 97, 98, 102, 108, 112, 127, 143]
CaO_9	7071	7073	3	[1, 67, 78, 87, 97, 102, 108, 112, 127, 143]
CaO_8	7074	7078	5	[1, 67, 78, 87, 97, 108, 112, 127, 143]
CaO_8	7074	7076	3	[2, 80, 84, 114, 118, 125, 141, 149, 151]
CaO_9	7077	7082	6	[2, 67, 80, 84, 114, 118, 125, 141, 149, 151]
CaO_7	7079	7088	10	[1, 67, 78, 87, 108, 112, 127, 143]
CaO_8	7083	7094	12	[2, 67, 80, 114, 118, 125, 141, 149, 151]
CaO_8	7089	7178	90	[1, 67, 78, 82, 87, 108, 112, 127, 143]
CaO_9	7095	7098	4	[2, 67, 80, 84, 114, 118, 125, 141, 149, 151]
CaO_8	7099	7107	9	[2, 80, 84, 114, 118, 125, 141, 149, 151]
CaO_9	7108	7188	81	[2, 67, 80, 84, 114, 118, 125, 141, 149, 151]
CaO_7	7179	7207	29	[1, 67, 78, 87, 108, 112, 127, 143]
CaO_10	7189	7214	26	[2, 67, 80, 84, 114, 118, 125, 141, 147, 149, 151]
CaO_8	7208	7224	17	[1, 66, 67, 78, 87, 108, 112, 127, 143]
CaO_9	7215	7215	1	[2, 67, 80, 84, 114, 118, 125, 141, 149, 151]
CaO_8	7216	7240	25	[2, 80, 84, 114, 118, 125, 141, 149, 151]
CaO_9	7225	7267	43	[1, 66, 67, 78, 82, 87, 108, 112, 127, 143]
CaO_9	7241	7255	15	[2, 80, 83, 84, 114, 118, 125, 141, 149, 151]
CaO_8	7256	7262	7	[2, 80, 83, 84, 114, 118, 141, 149, 151]
CaO_7	7263	7267	5	[2, 80, 83, 84, 118, 141, 149, 151]
CaO_8	7268	7279	12	[1, 66, 67, 78, 82, 87, 108, 112, 143]
CaO_8	7268	7278	11	[2, 80, 83, 84, 118, 125, 141, 149, 151]
CaO_8	7279	7298	20	[2, 80, 84, 114, 118, 125, 141, 149, 151]
CaO_9	7280	7289	10	[1, 66, 67, 78, 82, 87, 102, 108, 112, 143]
CaO_8	7290	7360	71	[1, 67, 78, 82, 87, 102, 108, 112, 143]
CaO_7	7299	7361	63	[2, 84, 114, 118, 125, 141, 149, 151]
CaO_7	7361	7366	6	[1, 67, 78, 87, 102, 108, 112, 143]
CaO_8	7362	7363	2	[2, 67, 84, 114, 118, 125, 141, 149, 151]
CaO_7	7364	7365	2	[2, 67, 84, 114, 125, 141, 149, 151]
CaO_8	7366	7375	10	[2, 67, 80, 84, 114, 125, 141, 149, 151]
CaO_8	7367	7394	28	[1, 67, 78, 82, 87, 102, 108, 112, 143]
CaO_7	7376	7402	27	[2, 67, 84, 114, 125, 141, 149, 151]
CaO_7	7395	7397	3	[1, 67, 78, 82, 102, 108, 112, 143]
CaO_6	7398	7408	11	[1, 67, 78, 82, 108, 112, 143]
CaO_8	7403	7449	47	[2, 67, 84, 114, 118, 125, 141, 149, 151]
CaO_7	7409	7409	1	[1, 67, 78, 82, 108, 112, 127, 143]
CaO_8	7410	7429	20	[1, 67, 78, 82, 87, 108, 112, 127, 143]
CaO_7	7430	7435	6	[1, 67, 78, 87, 108, 112, 127, 143]
CaO_6	7436	7456	21	[1, 78, 87, 108, 112, 127, 143]
CaO_9	7450	7570	121	[2, 67, 80, 84, 114, 118, 125, 141, 149, 151]
CaO_7	7457	7501	45	[1, 67, 78, 87, 108, 112, 127, 143]
CaO_6	7502	7507	6	[1, 78, 87, 108, 112, 127, 143]
CaO_7	7508	7558	51	[1, 67, 78, 87, 108, 112, 127, 143]
CaO_8	7559	7585	27	[1, 67, 78, 87, 98, 108, 112, 127, 143]
CaO_10	7571	7574	4	[2, 67, 80, 84, 102, 114, 118, 125, 141, 149, 151]
CaO_9	7575	7578	4	[2, 67, 80, 84, 102, 114, 125, 141, 149, 151]
CaO_8	7579	7586	8	[2, 80, 84, 102, 114, 125, 141, 149, 151]
CaO_7	7586	7591	6	[1, 67, 78, 87, 98, 108, 112, 143]
CaO_9	7587	7590	4	[2, 80, 84, 102, 114, 118, 125, 141, 149, 151]
CaO_8	7591	7607	17	[2, 80, 84, 114, 118, 125, 141, 149, 151]
CaO_8	7592	7601	10	[1, 67, 78, 82, 87, 98, 108, 112, 143]
CaO_7	7602	7622	21	[1, 67, 78, 82, 87, 108, 112, 143]
CaO_7	7608	7629	22	[2, 84, 114, 118, 125, 141, 149, 151]
CaO_6	7623	7707	85	[1, 67, 78, 87, 108, 112, 143]
CaO_6	7630	7669	40	[2, 84, 114, 125, 141, 149, 151]
CaO_7	7670	7678	9	[2, 84, 114, 118, 125, 141, 149, 151]
CaO_8	7679	7679	1	[2, 80, 84, 114, 118, 125, 141, 149, 151]
CaO_9	7680	7708	29	[2, 67, 80, 84, 114, 118, 125, 141, 149, 151]
CaO_7	7708	7708	1	[1, 67, 78, 87, 108, 112, 127, 143]
