# Supplementary material for: Pressure‐Induced Coordination Changes in a Pyrolitic Silicate Melt From Ab Initio Molecular Dynamics Simulations
Source: J Geophys Res Solid Earth. 2019 Nov 29;124(11):11232–50. doi: 10.1029/2019JB018238 (PMC6988478; doi:10.1029/2019JB018238)
Supplement: Supplementary file 2 — Data Set S1 [file JGRB-124-11232-s002.zip › Data/2000K/CaO/pyr-100.a11.5.T2.nvt.outcar.umd.dat.r0.stat.dat]

Cluster	Time	Percent
CaO_8	6394	0.4147100791282916	9
CaO_9	4176	0.2708522506161629	10
CaO_10	1177	0.0763393436243352	11
CaO_7	2984	0.19354001816059152	8
CaO_11	68	0.004410429368270853	12
CaO_6	544	0.03528343494616682	7
CaO_5	75	0.004864444156181087	6
