# Supplementary material for: Pressure‐Induced Coordination Changes in a Pyrolitic Silicate Melt From Ab Initio Molecular Dynamics Simulations
Source: J Geophys Res Solid Earth. 2019 Nov 29;124(11):11232–50. doi: 10.1029/2019JB018238 (PMC6988478; doi:10.1029/2019JB018238)
Supplement: Supplementary file 2 — Data Set S1 [file JGRB-124-11232-s002.zip › Data/2000K/CaO/pyr-100.a12.0.T2.nvt.outcar.umd.dat.r0.popul.dat]

Formula	Begin	End	Lifetime	[Composition]
CaO_8	0	16	17	[1, 66, 74, 84, 100, 108, 124, 141, 144]
CaO_8	0	61	62	[2, 83, 90, 99, 102, 104, 107, 140, 149]
CaO_9	17	35	19	[1, 66, 74, 84, 100, 108, 124, 141, 143, 144]
CaO_8	36	61	26	[1, 66, 74, 84, 100, 108, 124, 141, 143]
CaO_9	62	82	21	[1, 66, 74, 84, 100, 108, 112, 124, 141, 143]
CaO_9	62	93	32	[2, 73, 83, 90, 99, 102, 104, 107, 140, 149]
CaO_10	83	116	34	[1, 66, 74, 76, 84, 100, 108, 112, 124, 141, 143]
CaO_8	94	122	29	[2, 83, 90, 99, 102, 104, 107, 140, 149]
CaO_9	117	127	11	[1, 66, 74, 76, 84, 100, 108, 112, 124, 143]
CaO_7	123	127	5	[2, 83, 90, 99, 102, 104, 107, 149]
CaO_8	128	142	15	[1, 66, 74, 76, 84, 100, 108, 124, 143]
CaO_6	128	136	9	[2, 83, 90, 102, 104, 107, 149]
CaO_7	137	155	19	[2, 83, 90, 102, 104, 107, 140, 149]
CaO_9	143	195	53	[1, 66, 74, 76, 78, 84, 100, 108, 124, 143]
CaO_6	156	170	15	[2, 83, 90, 102, 104, 107, 149]
CaO_7	171	179	9	[2, 83, 90, 102, 104, 107, 140, 149]
CaO_8	180	185	6	[2, 66, 83, 90, 102, 104, 107, 140, 149]
CaO_7	186	191	6	[2, 83, 90, 102, 104, 107, 140, 149]
CaO_6	192	203	12	[2, 83, 90, 102, 104, 107, 149]
CaO_10	196	199	4	[1, 66, 67, 74, 76, 78, 84, 100, 108, 124, 143]
CaO_9	200	204	5	[1, 66, 67, 74, 76, 78, 84, 100, 108, 143]
CaO_5	204	210	7	[2, 83, 102, 104, 107, 149]
CaO_10	205	213	9	[1, 66, 67, 74, 76, 78, 84, 100, 108, 143, 144]
CaO_7	211	225	15	[2, 83, 102, 104, 107, 118, 140, 149]
CaO_9	214	265	52	[1, 66, 67, 74, 76, 78, 84, 100, 108, 144]
CaO_8	226	229	4	[2, 81, 83, 102, 104, 107, 118, 140, 149]
CaO_7	230	252	23	[2, 81, 83, 102, 104, 118, 140, 149]
CaO_6	253	266	14	[2, 83, 102, 104, 118, 140, 149]
CaO_8	266	277	12	[1, 66, 67, 74, 76, 78, 84, 100, 108]
CaO_7	267	286	20	[2, 67, 83, 102, 104, 118, 140, 149]
CaO_7	278	280	3	[1, 66, 67, 74, 76, 84, 100, 108]
CaO_6	281	289	9	[1, 66, 74, 76, 84, 100, 108]
CaO_8	287	295	9	[2, 67, 83, 84, 102, 104, 118, 140, 149]
CaO_7	290	298	9	[1, 66, 67, 74, 76, 84, 100, 108]
CaO_7	296	323	28	[2, 67, 83, 84, 102, 118, 140, 149]
CaO_8	299	299	1	[1, 66, 67, 74, 76, 84, 100, 108, 144]
CaO_9	300	305	6	[1, 66, 67, 74, 76, 84, 100, 108, 143, 144]
CaO_10	306	310	5	[1, 66, 67, 74, 76, 84, 100, 108, 138, 143, 144]
CaO_9	311	315	5	[1, 66, 74, 76, 84, 100, 108, 138, 143, 144]
CaO_8	316	317	2	[1, 74, 76, 84, 100, 108, 138, 143, 144]
CaO_9	318	346	29	[1, 74, 76, 84, 100, 108, 124, 138, 143, 144]
CaO_8	324	330	7	[2, 67, 83, 84, 102, 118, 140, 149, 151]
CaO_7	331	347	17	[2, 83, 84, 102, 118, 140, 149, 151]
CaO_10	347	365	19	[1, 74, 76, 84, 100, 108, 124, 138, 143, 144, 145]
CaO_6	348	374	27	[2, 84, 102, 118, 140, 149, 151]
CaO_9	366	387	22	[1, 74, 76, 84, 100, 108, 124, 138, 143, 144]
CaO_7	375	381	7	[2, 81, 84, 102, 118, 140, 149, 151]
CaO_6	382	394	13	[2, 81, 84, 102, 118, 140, 149]
CaO_9	388	410	23	[1, 74, 76, 84, 100, 124, 138, 141, 143, 144]
CaO_7	395	424	30	[2, 81, 83, 84, 102, 118, 140, 149]
CaO_8	411	413	3	[1, 74, 84, 100, 124, 138, 141, 143, 144]
CaO_7	414	420	7	[1, 74, 84, 100, 124, 141, 143, 144]
CaO_6	421	421	1	[1, 74, 84, 100, 124, 141, 143]
CaO_7	422	427	6	[1, 66, 74, 84, 100, 124, 141, 143]
CaO_8	425	456	32	[2, 81, 83, 84, 102, 104, 118, 140, 149]
CaO_8	428	469	42	[1, 66, 74, 84, 100, 108, 124, 141, 143]
CaO_9	457	473	17	[2, 72, 81, 83, 84, 102, 104, 118, 140, 149]
CaO_9	470	476	7	[1, 66, 74, 76, 84, 100, 108, 124, 141, 143]
CaO_10	474	505	32	[2, 67, 72, 81, 83, 84, 102, 104, 118, 140, 149]
CaO_10	477	517	41	[1, 66, 74, 76, 84, 100, 108, 112, 124, 141, 143]
CaO_9	506	532	27	[2, 72, 81, 83, 84, 102, 104, 118, 140, 149]
CaO_9	518	542	25	[1, 66, 76, 84, 100, 108, 112, 124, 141, 143]
CaO_8	533	563	31	[2, 81, 83, 84, 102, 104, 118, 140, 149]
CaO_8	543	578	36	[1, 66, 76, 84, 100, 108, 112, 141, 143]
CaO_7	564	567	4	[2, 81, 84, 102, 104, 118, 140, 149]
CaO_8	568	608	41	[2, 74, 81, 84, 102, 104, 118, 140, 149]
CaO_9	579	583	5	[1, 66, 74, 76, 84, 100, 108, 112, 141, 143]
CaO_10	584	612	29	[1, 66, 74, 76, 84, 100, 108, 112, 124, 141, 143]
CaO_9	609	625	17	[2, 66, 74, 81, 84, 102, 104, 118, 140, 149]
CaO_9	613	620	8	[1, 66, 74, 76, 84, 100, 108, 124, 141, 143]
CaO_8	621	666	46	[1, 66, 74, 76, 84, 100, 108, 124, 143]
CaO_8	626	676	51	[2, 66, 74, 84, 102, 104, 118, 140, 149]
CaO_9	667	680	14	[1, 66, 74, 76, 84, 100, 108, 124, 141, 143]
CaO_7	677	682	6	[2, 66, 84, 102, 104, 118, 140, 149]
CaO_8	681	686	6	[1, 66, 74, 76, 84, 100, 108, 124, 141]
CaO_8	683	706	24	[2, 66, 67, 84, 102, 104, 118, 140, 149]
CaO_7	687	698	12	[1, 66, 74, 76, 84, 100, 108, 124]
CaO_8	699	796	98	[1, 66, 74, 76, 84, 100, 108, 112, 124]
CaO_9	707	717	11	[2, 66, 67, 81, 84, 102, 104, 118, 140, 149]
CaO_8	718	730	13	[2, 66, 81, 84, 102, 104, 118, 140, 149]
CaO_7	731	749	19	[2, 66, 84, 102, 104, 118, 140, 149]
CaO_8	750	756	7	[2, 66, 81, 84, 102, 104, 118, 140, 149]
CaO_9	757	763	7	[2, 66, 72, 81, 84, 102, 104, 118, 140, 149]
CaO_8	764	765	2	[2, 72, 81, 84, 102, 104, 118, 140, 149]
CaO_9	766	772	7	[2, 72, 81, 83, 84, 102, 104, 118, 140, 149]
CaO_8	773	816	44	[2, 72, 83, 84, 102, 104, 118, 140, 149]
CaO_9	797	890	94	[1, 66, 74, 76, 84, 100, 108, 112, 124, 143]
CaO_7	817	829	13	[2, 83, 84, 102, 104, 118, 140, 149]
CaO_8	830	843	14	[2, 67, 83, 84, 102, 104, 118, 140, 149]
CaO_7	844	857	14	[2, 67, 84, 102, 104, 118, 140, 149]
CaO_8	858	863	6	[2, 66, 67, 84, 102, 104, 118, 140, 149]
CaO_9	864	865	2	[2, 66, 67, 74, 84, 102, 104, 118, 140, 149]
CaO_8	866	904	39	[2, 66, 67, 84, 102, 104, 118, 140, 149]
CaO_8	891	939	49	[1, 66, 74, 76, 84, 100, 108, 124, 143]
CaO_9	905	911	7	[2, 66, 67, 81, 84, 102, 104, 118, 140, 149]
CaO_8	912	950	39	[2, 67, 81, 84, 102, 104, 118, 140, 149]
CaO_9	940	965	26	[1, 66, 74, 76, 84, 100, 108, 112, 124, 143]
CaO_9	951	965	15	[2, 67, 81, 84, 90, 102, 104, 118, 140, 149]
CaO_8	966	992	27	[1, 66, 74, 76, 84, 100, 108, 124, 143]
CaO_8	966	974	9	[2, 67, 81, 84, 102, 104, 118, 140, 149]
CaO_7	975	977	3	[2, 67, 81, 102, 104, 118, 140, 149]
CaO_6	978	1008	31	[2, 67, 81, 102, 104, 118, 149]
CaO_9	993	1075	83	[1, 66, 74, 76, 84, 100, 108, 112, 124, 143]
CaO_7	1009	1031	23	[2, 67, 81, 83, 102, 104, 118, 149]
CaO_6	1032	1047	16	[2, 67, 81, 102, 104, 118, 149]
CaO_7	1048	1065	18	[2, 67, 81, 83, 102, 104, 118, 149]
CaO_8	1066	1070	5	[2, 67, 81, 83, 95, 102, 104, 118, 149]
CaO_9	1071	1074	4	[2, 67, 81, 83, 89, 95, 102, 104, 118, 149]
CaO_10	1075	1077	3	[2, 67, 81, 83, 84, 89, 95, 102, 104, 118, 149]
CaO_8	1076	1096	21	[1, 66, 74, 84, 100, 108, 112, 124, 143]
CaO_9	1078	1130	53	[2, 67, 81, 84, 89, 95, 102, 104, 118, 149]
CaO_9	1097	1192	96	[1, 66, 74, 76, 84, 100, 108, 112, 124, 143]
CaO_10	1131	1145	15	[2, 67, 81, 84, 89, 95, 102, 104, 118, 140, 149]
CaO_9	1146	1147	2	[2, 67, 81, 84, 95, 102, 104, 118, 140, 149]
CaO_10	1148	1156	9	[2, 67, 81, 83, 84, 95, 102, 104, 118, 140, 149]
CaO_9	1157	1159	3	[2, 67, 81, 84, 95, 102, 104, 118, 140, 149]
CaO_8	1160	1172	13	[2, 67, 81, 84, 95, 102, 104, 118, 149]
CaO_7	1173	1176	4	[2, 67, 81, 84, 102, 104, 118, 149]
CaO_8	1177	1193	17	[2, 67, 81, 83, 84, 102, 104, 118, 149]
CaO_10	1193	1200	8	[1, 66, 67, 74, 76, 84, 100, 108, 112, 124, 143]
CaO_7	1194	1255	62	[2, 67, 81, 84, 102, 104, 118, 149]
CaO_9	1201	1212	12	[1, 66, 67, 74, 76, 84, 100, 108, 112, 124]
CaO_10	1213	1217	5	[1, 66, 67, 74, 76, 84, 100, 108, 112, 124, 143]
CaO_9	1218	1222	5	[1, 66, 67, 74, 76, 84, 100, 108, 112, 143]
CaO_8	1223	1249	27	[1, 66, 67, 74, 76, 84, 100, 108, 112]
CaO_8	1250	1331	82	[1, 66, 67, 74, 76, 100, 108, 112, 143]
CaO_8	1256	1271	16	[2, 67, 81, 84, 102, 104, 118, 140, 149]
CaO_7	1272	1284	13	[2, 81, 84, 102, 104, 118, 140, 149]
CaO_8	1285	1304	20	[2, 81, 83, 84, 102, 104, 118, 140, 149]
CaO_7	1305	1310	6	[2, 81, 83, 84, 102, 104, 140, 149]
CaO_8	1311	1316	6	[2, 81, 83, 84, 102, 104, 118, 140, 149]
CaO_9	1317	1329	13	[2, 81, 83, 84, 89, 102, 104, 118, 140, 149]
CaO_8	1330	1346	17	[2, 81, 83, 84, 102, 104, 118, 140, 149]
CaO_7	1332	1396	65	[1, 66, 74, 76, 100, 108, 112, 143]
CaO_7	1347	1365	19	[2, 81, 83, 84, 102, 104, 140, 149]
CaO_8	1366	1378	13	[2, 67, 81, 83, 84, 102, 104, 140, 149]
CaO_7	1379	1391	13	[2, 67, 83, 84, 102, 104, 140, 149]
CaO_8	1392	1392	1	[2, 67, 83, 84, 102, 104, 118, 140, 149]
CaO_7	1393	1402	10	[2, 83, 84, 102, 104, 118, 140, 149]
CaO_8	1397	1432	36	[1, 66, 67, 74, 76, 100, 108, 112, 143]
CaO_8	1403	1406	4	[2, 81, 83, 84, 102, 104, 118, 140, 149]
CaO_7	1407	1408	2	[2, 81, 84, 102, 104, 118, 140, 149]
CaO_8	1409	1428	20	[2, 81, 84, 89, 102, 104, 118, 140, 149]
CaO_9	1429	1445	17	[2, 67, 81, 84, 89, 102, 104, 118, 140, 149]
CaO_9	1433	1435	3	[1, 66, 67, 74, 76, 84, 100, 108, 112, 143]
CaO_8	1436	1443	8	[1, 66, 67, 74, 76, 84, 100, 108, 143]
CaO_9	1444	1447	4	[1, 66, 67, 74, 76, 84, 100, 108, 112, 143]
CaO_8	1446	1455	10	[2, 67, 81, 84, 89, 102, 104, 140, 149]
CaO_8	1448	1471	24	[1, 66, 67, 74, 76, 100, 108, 112, 143]
CaO_9	1456	1468	13	[2, 67, 81, 84, 89, 95, 102, 104, 140, 149]
CaO_10	1469	1482	14	[2, 67, 81, 84, 89, 95, 102, 104, 118, 140, 149]
CaO_7	1472	1518	47	[1, 66, 74, 76, 100, 108, 112, 143]
CaO_9	1483	1486	4	[2, 67, 81, 84, 89, 102, 104, 118, 140, 149]
CaO_10	1487	1493	7	[2, 67, 81, 84, 89, 95, 102, 104, 118, 140, 149]
CaO_9	1494	1499	6	[2, 67, 81, 84, 89, 102, 104, 118, 140, 149]
CaO_8	1500	1508	9	[2, 67, 81, 84, 89, 102, 104, 118, 149]
CaO_9	1509	1510	2	[2, 67, 81, 83, 84, 89, 102, 104, 118, 149]
CaO_8	1511	1534	24	[2, 67, 81, 83, 84, 89, 102, 104, 149]
CaO_8	1519	1536	18	[1, 66, 67, 74, 76, 100, 108, 112, 143]
CaO_9	1535	1536	2	[2, 67, 81, 83, 84, 89, 102, 104, 118, 149]
CaO_7	1537	1546	10	[1, 66, 74, 76, 100, 108, 112, 143]
CaO_8	1537	1546	10	[2, 67, 81, 84, 89, 102, 104, 118, 149]
CaO_8	1547	1550	4	[1, 66, 74, 76, 98, 100, 108, 112, 143]
CaO_9	1547	1580	34	[2, 67, 81, 84, 89, 102, 104, 118, 140, 149]
CaO_9	1551	1564	14	[1, 66, 74, 76, 98, 100, 103, 108, 112, 143]
CaO_8	1565	1573	9	[1, 66, 74, 76, 98, 100, 108, 112, 143]
CaO_9	1574	1607	34	[1, 66, 67, 74, 76, 98, 100, 108, 112, 143]
CaO_8	1581	1603	23	[2, 67, 81, 84, 89, 102, 104, 118, 149]
CaO_7	1604	1616	13	[2, 67, 81, 84, 89, 102, 118, 149]
CaO_10	1608	1609	2	[1, 66, 67, 74, 76, 98, 100, 108, 112, 136, 143]
CaO_9	1610	1611	2	[1, 66, 74, 76, 98, 100, 108, 112, 136, 143]
CaO_8	1612	1617	6	[1, 66, 74, 76, 100, 108, 112, 136, 143]
CaO_8	1617	1619	3	[2, 67, 81, 84, 89, 95, 102, 118, 149]
CaO_7	1618	1652	35	[1, 66, 74, 76, 108, 112, 136, 143]
CaO_9	1620	1658	39	[2, 67, 81, 84, 89, 95, 102, 118, 140, 149]
CaO_6	1653	1681	29	[1, 66, 74, 76, 108, 112, 143]
CaO_10	1659	1686	28	[2, 67, 81, 84, 89, 95, 102, 104, 118, 140, 149]
CaO_7	1682	1685	4	[1, 66, 74, 76, 100, 108, 112, 143]
CaO_6	1686	1704	19	[1, 66, 74, 76, 108, 112, 143]
CaO_9	1687	1689	3	[2, 67, 81, 84, 95, 102, 104, 118, 140, 149]
CaO_10	1690	1698	9	[2, 67, 81, 83, 84, 95, 102, 104, 118, 140, 149]
CaO_9	1699	1797	99	[2, 67, 81, 83, 84, 102, 104, 118, 140, 149]
CaO_7	1705	1731	27	[1, 66, 74, 76, 100, 108, 112, 143]
CaO_8	1732	1741	10	[1, 66, 74, 76, 98, 100, 108, 112, 143]
CaO_7	1742	1810	69	[1, 66, 74, 76, 100, 108, 112, 143]
CaO_8	1798	1839	42	[2, 67, 81, 84, 102, 104, 118, 140, 149]
CaO_8	1811	1853	43	[1, 66, 67, 74, 76, 100, 108, 112, 143]
CaO_9	1840	1846	7	[2, 67, 81, 83, 84, 102, 104, 118, 140, 149]
CaO_10	1847	1899	53	[2, 67, 81, 83, 84, 95, 102, 104, 118, 140, 149]
CaO_7	1854	1870	17	[1, 66, 67, 74, 76, 108, 112, 143]
CaO_8	1871	1886	16	[1, 66, 67, 74, 76, 98, 108, 112, 143]
CaO_7	1887	1894	8	[1, 66, 67, 76, 98, 108, 112, 143]
CaO_8	1895	1926	32	[1, 66, 67, 76, 98, 103, 108, 112, 143]
CaO_10	1900	1939	40	[2, 67, 74, 81, 83, 84, 102, 104, 118, 140, 149]
CaO_7	1927	1956	30	[1, 66, 76, 98, 103, 108, 112, 143]
CaO_9	1940	1948	9	[2, 67, 81, 83, 84, 102, 104, 118, 140, 149]
CaO_8	1949	1951	3	[2, 67, 81, 84, 102, 104, 118, 140, 149]
CaO_9	1952	1997	46	[2, 67, 81, 83, 84, 102, 104, 118, 140, 149]
CaO_8	1957	2054	98	[1, 66, 76, 98, 103, 108, 112, 136, 143]
CaO_8	1998	2034	37	[2, 67, 81, 83, 102, 104, 118, 140, 149]
CaO_9	2035	2088	54	[2, 67, 81, 83, 84, 102, 104, 118, 140, 149]
CaO_7	2055	2080	26	[1, 66, 76, 98, 108, 112, 136, 143]
CaO_8	2081	2114	34	[1, 66, 76, 98, 103, 108, 112, 136, 143]
CaO_10	2089	2116	28	[2, 67, 81, 83, 84, 95, 102, 104, 118, 140, 149]
CaO_7	2115	2157	43	[1, 66, 76, 98, 103, 108, 136, 143]
CaO_9	2117	2303	187	[2, 67, 81, 83, 84, 102, 104, 118, 140, 149]
CaO_8	2158	2260	103	[1, 66, 76, 98, 103, 108, 112, 136, 143]
CaO_9	2261	2261	1	[1, 66, 76, 98, 103, 108, 112, 136, 143, 144]
CaO_10	2262	2283	22	[1, 66, 76, 98, 100, 103, 108, 112, 136, 143, 144]
CaO_9	2284	2288	5	[1, 66, 76, 98, 103, 108, 112, 136, 143, 144]
CaO_8	2289	2298	10	[1, 66, 76, 98, 103, 108, 112, 136, 143]
CaO_7	2299	2317	19	[1, 76, 98, 103, 108, 112, 136, 143]
CaO_10	2304	2314	11	[2, 67, 81, 83, 84, 95, 102, 104, 118, 140, 149]
CaO_9	2315	2383	69	[2, 67, 81, 84, 95, 102, 104, 118, 140, 149]
CaO_8	2318	2324	7	[1, 76, 98, 103, 108, 112, 136, 143, 152]
CaO_9	2325	2348	24	[1, 76, 98, 103, 108, 112, 134, 136, 143, 152]
CaO_8	2349	2364	16	[1, 76, 98, 103, 108, 134, 136, 143, 152]
CaO_9	2365	2383	19	[1, 76, 98, 103, 108, 112, 134, 136, 143, 152]
CaO_10	2384	2415	32	[1, 66, 76, 98, 103, 108, 112, 134, 136, 143, 152]
CaO_10	2384	2408	25	[2, 67, 81, 83, 84, 95, 102, 104, 118, 140, 149]
CaO_9	2409	2448	40	[2, 67, 83, 84, 95, 102, 104, 118, 140, 149]
CaO_9	2416	2439	24	[1, 66, 76, 98, 103, 108, 112, 134, 136, 143]
CaO_10	2440	2453	14	[1, 66, 76, 78, 98, 103, 108, 112, 134, 136, 143]
CaO_10	2449	2452	4	[2, 67, 81, 83, 84, 95, 102, 104, 118, 140, 149]
CaO_9	2453	2468	16	[2, 67, 81, 83, 84, 102, 104, 118, 140, 149]
CaO_9	2454	2456	3	[1, 66, 76, 98, 103, 108, 112, 134, 136, 143]
CaO_8	2457	2461	5	[1, 66, 76, 98, 103, 108, 112, 134, 136]
CaO_7	2462	2463	2	[1, 76, 98, 103, 108, 112, 134, 136]
CaO_8	2464	2467	4	[1, 74, 76, 98, 103, 108, 112, 134, 136]
CaO_7	2468	2471	4	[1, 74, 76, 98, 103, 112, 134, 136]
CaO_10	2469	2520	52	[2, 67, 81, 83, 84, 95, 102, 104, 118, 140, 149]
CaO_6	2472	2487	16	[1, 76, 98, 103, 112, 134, 136]
CaO_5	2488	2491	4	[1, 76, 98, 103, 134, 136]
CaO_6	2492	2535	44	[1, 76, 98, 103, 134, 136, 143]
CaO_9	2521	2544	24	[2, 67, 81, 83, 84, 102, 104, 118, 140, 149]
CaO_7	2536	2561	26	[1, 66, 76, 98, 103, 134, 136, 143]
CaO_10	2545	2563	19	[2, 67, 81, 83, 84, 95, 102, 104, 118, 140, 149]
CaO_6	2562	2562	1	[1, 76, 98, 103, 134, 136, 143]
CaO_7	2563	2569	7	[1, 76, 98, 103, 134, 136, 143, 152]
CaO_9	2564	2569	6	[2, 67, 81, 83, 84, 102, 104, 118, 140, 149]
CaO_8	2570	2618	49	[1, 76, 98, 103, 108, 134, 136, 143, 152]
CaO_8	2570	2601	32	[2, 67, 81, 83, 84, 102, 118, 140, 149]
CaO_7	2602	2616	15	[2, 67, 83, 84, 102, 118, 140, 149]
CaO_9	2617	2701	85	[2, 67, 81, 83, 84, 102, 104, 118, 140, 149]
CaO_7	2619	2632	14	[1, 76, 98, 103, 134, 136, 143, 152]
CaO_8	2633	2659	27	[1, 66, 76, 98, 103, 134, 136, 143, 152]
CaO_7	2660	2661	2	[1, 76, 98, 103, 134, 136, 143, 152]
CaO_6	2662	2664	3	[1, 76, 98, 134, 136, 143, 152]
CaO_5	2665	2665	1	[1, 76, 98, 134, 136, 143]
CaO_6	2666	2668	3	[1, 76, 98, 103, 134, 136, 143]
CaO_7	2669	2682	14	[1, 66, 76, 98, 103, 134, 136, 143]
CaO_8	2683	2684	2	[1, 66, 76, 98, 103, 134, 136, 143, 152]
CaO_9	2685	2702	18	[1, 66, 76, 98, 103, 108, 134, 136, 143, 152]
CaO_10	2702	2810	109	[2, 67, 81, 83, 84, 95, 102, 104, 118, 140, 149]
CaO_8	2703	2722	20	[1, 66, 76, 98, 103, 134, 136, 143, 152]
CaO_9	2723	2735	13	[1, 66, 76, 98, 103, 121, 134, 136, 143, 152]
CaO_8	2736	2769	34	[1, 76, 98, 103, 121, 134, 136, 143, 152]
CaO_7	2770	2774	5	[1, 76, 98, 103, 134, 136, 143, 152]
CaO_8	2775	2778	4	[1, 76, 78, 98, 103, 134, 136, 143, 152]
CaO_9	2779	2780	2	[1, 66, 76, 78, 98, 103, 134, 136, 143, 152]
CaO_8	2781	2835	55	[1, 66, 76, 78, 98, 103, 134, 136, 152]
CaO_9	2811	2855	45	[2, 67, 81, 83, 84, 102, 104, 118, 140, 149]
CaO_9	2836	2837	2	[1, 66, 76, 78, 98, 103, 112, 134, 136, 152]
CaO_8	2838	2846	9	[1, 66, 76, 78, 98, 103, 112, 134, 152]
CaO_9	2847	2865	19	[1, 66, 76, 78, 98, 103, 112, 134, 136, 152]
CaO_10	2856	2914	59	[2, 67, 81, 83, 84, 95, 102, 104, 118, 140, 149]
CaO_8	2866	2892	27	[1, 66, 76, 78, 98, 103, 134, 136, 152]
CaO_9	2893	2903	11	[1, 66, 76, 78, 98, 103, 134, 136, 143, 152]
CaO_8	2904	2960	57	[1, 66, 76, 98, 103, 134, 136, 143, 152]
CaO_9	2915	2972	58	[2, 67, 81, 83, 84, 102, 104, 118, 140, 149]
CaO_7	2961	2975	15	[1, 66, 76, 98, 103, 134, 136, 143]
CaO_10	2973	3001	29	[2, 67, 81, 83, 84, 95, 102, 104, 118, 140, 149]
CaO_6	2976	2990	15	[1, 76, 98, 103, 134, 136, 143]
CaO_7	2991	2994	4	[1, 66, 76, 98, 103, 134, 136, 143]
CaO_8	2995	3035	41	[1, 66, 76, 98, 100, 103, 134, 136, 143]
CaO_9	3002	3014	13	[2, 67, 81, 84, 95, 102, 104, 118, 140, 149]
CaO_10	3015	3031	17	[2, 67, 81, 83, 84, 95, 102, 104, 118, 140, 149]
CaO_9	3032	3159	128	[2, 67, 81, 83, 84, 102, 104, 118, 140, 149]
CaO_9	3036	3045	10	[1, 66, 76, 78, 98, 100, 103, 134, 136, 143]
CaO_10	3046	3050	5	[1, 66, 76, 78, 98, 100, 103, 112, 134, 136, 143]
CaO_11	3051	3081	31	[1, 66, 76, 78, 98, 100, 103, 108, 112, 134, 136, 143]
CaO_10	3082	3097	16	[1, 66, 76, 98, 100, 103, 108, 112, 134, 136, 143]
CaO_9	3098	3100	3	[1, 66, 98, 100, 103, 108, 112, 134, 136, 143]
CaO_8	3101	3108	8	[1, 66, 98, 103, 108, 112, 134, 136, 143]
CaO_8	3109	3138	30	[1, 66, 78, 98, 103, 108, 112, 136, 143]
CaO_9	3139	3140	2	[1, 66, 78, 98, 103, 108, 112, 134, 136, 143]
CaO_8	3141	3146	6	[1, 66, 78, 98, 103, 108, 134, 136, 143]
CaO_7	3147	3163	17	[1, 66, 98, 103, 108, 134, 136, 143]
CaO_8	3160	3179	20	[2, 67, 81, 84, 102, 104, 118, 140, 149]
CaO_8	3164	3165	2	[1, 66, 76, 98, 103, 108, 134, 136, 143]
CaO_7	3166	3177	12	[1, 66, 76, 98, 103, 134, 136, 143]
CaO_8	3178	3190	13	[1, 66, 76, 98, 100, 103, 134, 136, 143]
CaO_9	3180	3186	7	[2, 67, 81, 83, 84, 102, 104, 118, 140, 149]
CaO_10	3187	3202	16	[2, 67, 81, 83, 84, 95, 102, 104, 118, 140, 149]
CaO_7	3191	3210	20	[1, 66, 76, 98, 103, 134, 136, 143]
CaO_9	3203	3217	15	[2, 67, 81, 84, 95, 102, 104, 118, 140, 149]
CaO_8	3211	3213	3	[1, 66, 76, 98, 103, 134, 136, 143, 152]
CaO_7	3214	3234	21	[1, 66, 76, 98, 134, 136, 143, 152]
CaO_8	3218	3225	8	[2, 67, 81, 84, 102, 104, 118, 140, 149]
CaO_7	3226	3245	20	[2, 67, 84, 102, 104, 118, 140, 149]
CaO_6	3235	3244	10	[1, 66, 76, 98, 134, 136, 143]
CaO_5	3245	3260	16	[1, 66, 76, 134, 136, 143]
CaO_8	3246	3267	22	[2, 67, 83, 84, 102, 104, 118, 140, 149]
CaO_6	3261	3295	35	[1, 66, 76, 78, 134, 136, 143]
CaO_9	3268	3314	47	[2, 67, 83, 84, 95, 102, 104, 118, 140, 149]
CaO_7	3296	3299	4	[1, 66, 76, 78, 134, 136, 143, 152]
CaO_8	3300	3307	8	[1, 66, 76, 78, 103, 134, 136, 143, 152]
CaO_9	3308	3356	49	[1, 66, 76, 78, 98, 103, 134, 136, 143, 152]
CaO_8	3315	3406	92	[2, 67, 83, 84, 102, 104, 118, 140, 149]
CaO_10	3357	3374	18	[1, 66, 76, 78, 98, 103, 108, 134, 136, 143, 152]
CaO_9	3375	3378	4	[1, 76, 78, 98, 103, 108, 134, 136, 143, 152]
CaO_8	3379	3402	24	[1, 76, 78, 98, 103, 134, 136, 143, 152]
CaO_9	3403	3431	29	[1, 66, 76, 78, 98, 103, 134, 136, 143, 152]
CaO_9	3407	3410	4	[2, 67, 83, 84, 95, 102, 104, 118, 140, 149]
CaO_8	3411	3421	11	[2, 67, 84, 95, 102, 104, 118, 140, 149]
CaO_7	3422	3423	2	[2, 67, 84, 102, 104, 118, 140, 149]
CaO_8	3424	3463	40	[2, 67, 83, 84, 102, 104, 118, 140, 149]
CaO_10	3432	3434	3	[1, 66, 76, 78, 98, 103, 112, 134, 136, 143, 152]
CaO_9	3435	3439	5	[1, 66, 76, 78, 98, 103, 134, 136, 143, 152]
CaO_10	3440	3482	43	[1, 66, 76, 78, 98, 100, 103, 134, 136, 143, 152]
CaO_9	3464	3485	22	[2, 67, 81, 83, 84, 102, 104, 118, 140, 149]
CaO_9	3483	3601	119	[1, 66, 76, 78, 98, 103, 134, 136, 143, 152]
CaO_8	3486	3589	104	[2, 67, 83, 84, 102, 104, 118, 140, 149]
CaO_7	3590	3598	9	[2, 67, 83, 84, 102, 104, 118, 149]
CaO_8	3599	3623	25	[2, 67, 83, 84, 102, 104, 118, 149, 151]
CaO_8	3602	3618	17	[1, 66, 76, 78, 98, 103, 134, 136, 143]
CaO_7	3619	3633	15	[1, 66, 76, 98, 103, 134, 136, 143]
CaO_7	3624	3625	2	[2, 67, 83, 84, 102, 104, 118, 149]
CaO_8	3626	3627	2	[2, 67, 83, 84, 102, 104, 118, 140, 149]
CaO_7	3628	3655	28	[2, 67, 84, 102, 104, 118, 140, 149]
CaO_8	3634	3636	3	[1, 66, 76, 98, 103, 112, 134, 136, 143]
CaO_7	3637	3673	37	[1, 76, 98, 103, 112, 134, 136, 143]
CaO_8	3656	3659	4	[2, 67, 81, 84, 102, 104, 118, 140, 149]
CaO_7	3660	3662	3	[2, 67, 81, 84, 102, 104, 118, 149]
CaO_8	3663	3669	7	[2, 67, 81, 83, 84, 102, 104, 118, 149]
CaO_7	3670	3690	21	[2, 67, 81, 83, 102, 104, 118, 149]
CaO_8	3674	3683	10	[1, 66, 76, 98, 103, 112, 134, 136, 143]
CaO_9	3684	3690	7	[1, 66, 76, 98, 103, 112, 134, 136, 143, 152]
CaO_10	3691	3744	54	[1, 66, 76, 78, 98, 103, 112, 134, 136, 143, 152]
CaO_8	3691	3717	27	[2, 67, 81, 83, 102, 104, 118, 140, 149]
CaO_9	3718	3734	17	[2, 67, 81, 83, 84, 102, 104, 118, 140, 149]
CaO_10	3735	3743	9	[2, 67, 81, 83, 84, 95, 102, 104, 118, 140, 149]
CaO_9	3744	3750	7	[2, 67, 81, 83, 84, 95, 102, 104, 118, 149]
CaO_9	3745	3783	39	[1, 76, 78, 98, 103, 112, 134, 136, 143, 152]
CaO_10	3751	3752	2	[2, 67, 80, 81, 83, 84, 95, 102, 104, 118, 149]
CaO_9	3753	3763	11	[2, 67, 80, 81, 83, 95, 102, 104, 118, 149]
CaO_8	3764	3766	3	[2, 67, 80, 81, 95, 102, 104, 118, 149]
CaO_7	3767	3767	1	[2, 67, 81, 95, 102, 104, 118, 149]
CaO_6	3768	3776	9	[2, 67, 81, 95, 102, 104, 149]
CaO_7	3777	3795	19	[2, 67, 81, 89, 95, 102, 104, 149]
CaO_8	3784	3809	26	[1, 76, 98, 103, 112, 134, 136, 143, 152]
CaO_8	3796	3820	25	[2, 67, 81, 89, 95, 102, 104, 118, 149]
CaO_9	3810	3814	5	[1, 76, 98, 103, 108, 112, 134, 136, 143, 152]
CaO_8	3815	3817	3	[1, 76, 98, 103, 112, 134, 136, 143, 152]
CaO_9	3818	3846	29	[1, 76, 87, 98, 103, 112, 134, 136, 143, 152]
CaO_7	3821	3832	12	[2, 67, 81, 89, 95, 102, 104, 118]
CaO_8	3833	3838	6	[2, 67, 71, 81, 89, 95, 102, 104, 118]
CaO_7	3839	3852	14	[2, 71, 81, 89, 95, 102, 104, 118]
CaO_8	3847	3870	24	[1, 76, 87, 98, 103, 112, 134, 136, 143]
CaO_8	3853	3860	8	[2, 67, 71, 81, 89, 95, 102, 104, 118]
CaO_7	3861	3869	9	[2, 67, 81, 89, 95, 102, 104, 118]
CaO_6	3870	3874	5	[2, 67, 89, 95, 102, 104, 118]
CaO_7	3871	3872	2	[1, 76, 98, 103, 112, 134, 136, 143]
CaO_8	3873	3894	22	[1, 76, 98, 103, 112, 134, 136, 143, 152]
CaO_7	3875	3897	23	[2, 67, 81, 89, 95, 102, 104, 118]
CaO_9	3895	4023	129	[1, 76, 87, 98, 103, 112, 134, 136, 143, 152]
CaO_6	3898	3947	50	[2, 67, 89, 95, 102, 104, 118]
CaO_7	3948	3992	45	[2, 67, 81, 89, 95, 102, 104, 118]
CaO_8	3993	4034	42	[2, 67, 71, 81, 89, 95, 102, 104, 118]
CaO_10	4024	4026	3	[1, 76, 87, 98, 103, 112, 121, 134, 136, 143, 152]
CaO_9	4027	4039	13	[1, 76, 98, 103, 112, 121, 134, 136, 143, 152]
CaO_7	4035	4037	3	[2, 67, 71, 89, 95, 102, 104, 118]
CaO_8	4038	4047	10	[2, 67, 71, 89, 95, 102, 104, 118, 136]
CaO_8	4040	4143	104	[1, 76, 98, 103, 112, 134, 136, 143, 152]
CaO_7	4048	4077	30	[2, 71, 89, 95, 102, 104, 118, 136]
CaO_8	4078	4088	11	[2, 67, 71, 89, 95, 102, 104, 118, 136]
CaO_9	4089	4092	4	[2, 67, 71, 89, 95, 102, 104, 114, 118, 136]
CaO_8	4093	4098	6	[2, 67, 71, 89, 95, 102, 104, 118, 136]
CaO_7	4099	4101	3	[2, 71, 89, 95, 102, 104, 118, 136]
CaO_6	4102	4102	1	[2, 71, 89, 95, 102, 104, 118]
CaO_7	4103	4135	33	[2, 71, 72, 89, 95, 102, 104, 118]
CaO_8	4136	4141	6	[2, 71, 72, 89, 95, 102, 104, 114, 118]
CaO_7	4142	4156	15	[2, 72, 89, 95, 102, 104, 114, 118]
CaO_9	4144	4148	5	[1, 76, 87, 98, 103, 112, 134, 136, 143, 152]
CaO_8	4149	4154	6	[1, 76, 87, 103, 112, 134, 136, 143, 152]
CaO_9	4155	4180	26	[1, 76, 87, 103, 112, 134, 136, 143, 144, 152]
CaO_8	4157	4174	18	[2, 67, 72, 89, 95, 102, 104, 114, 118]
CaO_7	4175	4214	40	[2, 67, 89, 95, 102, 104, 114, 118]
CaO_8	4181	4182	2	[1, 76, 87, 103, 112, 134, 136, 143, 152]
CaO_9	4183	4213	31	[1, 76, 87, 98, 103, 112, 134, 136, 143, 152]
CaO_10	4214	4257	44	[1, 76, 87, 98, 103, 112, 121, 134, 136, 143, 152]
CaO_6	4215	4222	8	[2, 67, 89, 95, 102, 104, 118]
CaO_7	4223	4256	34	[2, 67, 83, 89, 95, 102, 104, 118]
CaO_6	4257	4257	1	[2, 67, 89, 95, 102, 104, 118]
CaO_9	4258	4271	14	[1, 76, 87, 98, 103, 112, 134, 136, 143, 152]
CaO_7	4258	4278	21	[2, 67, 89, 95, 102, 104, 118, 146]
CaO_8	4272	4364	93	[1, 76, 98, 103, 112, 134, 136, 143, 152]
CaO_8	4279	4310	32	[2, 67, 89, 95, 102, 104, 118, 146, 149]
CaO_7	4311	4326	16	[2, 67, 89, 95, 102, 104, 146, 149]
CaO_8	4327	4349	23	[2, 67, 83, 89, 95, 102, 104, 146, 149]
CaO_7	4350	4370	21	[2, 67, 83, 89, 95, 102, 104, 149]
CaO_7	4365	4422	58	[1, 76, 98, 103, 112, 134, 136, 143]
CaO_7	4371	4380	10	[2, 67, 83, 89, 95, 102, 104, 151]
CaO_8	4381	4455	75	[2, 67, 83, 89, 95, 102, 104, 118, 151]
CaO_8	4423	4446	24	[1, 76, 98, 103, 112, 134, 136, 143, 152]
CaO_7	4447	4480	34	[1, 76, 103, 112, 134, 136, 143, 152]
CaO_9	4456	4464	9	[2, 67, 71, 83, 89, 95, 102, 104, 118, 151]
CaO_8	4465	4505	41	[2, 67, 71, 89, 95, 102, 104, 118, 151]
CaO_6	4481	4498	18	[1, 76, 103, 112, 134, 136, 152]
CaO_7	4499	4510	12	[1, 76, 78, 103, 112, 134, 136, 152]
CaO_7	4506	4515	10	[2, 67, 71, 89, 95, 102, 104, 118]
CaO_8	4511	4555	45	[1, 66, 76, 78, 103, 112, 134, 136, 152]
CaO_8	4516	4539	24	[2, 67, 71, 83, 89, 95, 102, 104, 118]
CaO_7	4540	4573	34	[2, 67, 71, 83, 95, 102, 104, 118]
CaO_7	4556	4558	3	[1, 66, 76, 103, 112, 134, 136, 152]
CaO_8	4559	4564	6	[1, 66, 76, 98, 103, 112, 134, 136, 152]
CaO_9	4565	4591	27	[1, 66, 76, 98, 103, 112, 121, 134, 136, 152]
CaO_8	4574	4575	2	[2, 67, 71, 83, 89, 95, 102, 104, 118]
CaO_7	4576	4580	5	[2, 67, 71, 89, 95, 102, 104, 118]
CaO_6	4581	4622	42	[2, 67, 89, 95, 102, 104, 118]
CaO_8	4592	4597	6	[1, 76, 98, 103, 112, 121, 134, 136, 152]
CaO_7	4598	4625	28	[1, 76, 98, 103, 112, 121, 134, 136]
CaO_7	4623	4641	19	[2, 67, 83, 89, 95, 102, 104, 118]
CaO_8	4626	4628	3	[1, 76, 98, 103, 112, 121, 134, 136, 143]
CaO_7	4629	4629	1	[1, 76, 98, 103, 112, 134, 136, 143]
CaO_6	4630	4646	17	[1, 76, 103, 112, 134, 136, 143]
CaO_8	4642	4642	1	[2, 67, 83, 89, 95, 102, 104, 118, 149]
CaO_9	4643	4653	11	[2, 67, 80, 83, 89, 95, 102, 104, 118, 149]
CaO_7	4647	4654	8	[1, 76, 103, 112, 134, 136, 143, 152]
CaO_8	4654	4675	22	[2, 67, 80, 83, 89, 95, 102, 104, 118]
CaO_6	4655	4675	21	[1, 76, 103, 112, 134, 136, 143]
CaO_8	4676	4687	12	[1, 76, 87, 100, 103, 112, 134, 136, 143]
CaO_7	4676	4825	150	[2, 67, 83, 89, 95, 102, 104, 118]
CaO_9	4688	4705	18	[1, 76, 87, 98, 100, 103, 112, 134, 136, 143]
CaO_8	4706	4709	4	[1, 76, 87, 98, 103, 112, 134, 136, 143]
CaO_7	4710	4785	76	[1, 76, 98, 103, 112, 134, 136, 143]
CaO_8	4786	4803	18	[1, 76, 98, 103, 112, 121, 134, 136, 143]
CaO_9	4804	4840	37	[1, 76, 78, 98, 103, 112, 121, 134, 136, 143]
CaO_8	4826	4827	2	[2, 67, 83, 89, 95, 102, 104, 118, 136]
CaO_7	4828	4841	14	[2, 67, 89, 95, 102, 104, 118, 136]
CaO_8	4841	4850	10	[1, 76, 78, 98, 103, 112, 121, 134, 143]
CaO_8	4842	4864	23	[2, 67, 83, 89, 95, 102, 104, 118, 136]
CaO_7	4851	4862	12	[1, 76, 98, 103, 112, 121, 134, 143]
CaO_8	4863	4953	91	[1, 76, 98, 103, 112, 121, 134, 136, 143]
CaO_7	4865	4866	2	[2, 67, 89, 95, 102, 104, 118, 136]
CaO_8	4867	4879	13	[2, 67, 72, 89, 95, 102, 104, 118, 136]
CaO_7	4880	4880	1	[2, 67, 89, 95, 102, 104, 118, 136]
CaO_6	4881	4916	36	[2, 67, 89, 95, 102, 104, 118]
CaO_7	4917	4924	8	[2, 67, 89, 95, 102, 104, 114, 118]
CaO_6	4925	5031	107	[2, 67, 89, 95, 102, 104, 118]
CaO_9	4954	5010	57	[1, 76, 87, 98, 103, 112, 121, 134, 136, 143]
CaO_8	5011	5048	38	[1, 76, 87, 98, 103, 112, 134, 136, 143]
CaO_7	5032	5099	68	[2, 67, 89, 95, 102, 104, 114, 118]
CaO_7	5049	5079	31	[1, 76, 87, 98, 103, 112, 136, 143]
CaO_8	5080	5115	36	[1, 76, 87, 98, 103, 112, 134, 136, 143]
CaO_8	5100	5142	43	[2, 67, 89, 95, 102, 104, 114, 118, 146]
CaO_7	5116	5120	5	[1, 76, 98, 103, 112, 134, 136, 143]
CaO_8	5121	5138	18	[1, 66, 76, 98, 103, 112, 134, 136, 143]
CaO_9	5139	5147	9	[1, 66, 76, 78, 98, 103, 112, 134, 136, 143]
CaO_7	5143	5149	7	[2, 67, 89, 95, 102, 104, 118, 146]
CaO_8	5148	5167	20	[1, 66, 76, 98, 103, 112, 134, 136, 143]
CaO_6	5150	5175	26	[2, 67, 89, 95, 102, 104, 118]
CaO_9	5168	5177	10	[1, 66, 76, 78, 98, 103, 112, 134, 136, 143]
CaO_7	5176	5189	14	[2, 67, 89, 95, 102, 104, 114, 118]
CaO_8	5178	5190	13	[1, 66, 76, 98, 103, 112, 134, 136, 143]
CaO_6	5190	5194	5	[2, 67, 89, 95, 102, 104, 118]
CaO_9	5191	5196	6	[1, 66, 76, 84, 98, 103, 112, 134, 136, 143]
CaO_7	5195	5207	13	[2, 67, 89, 95, 102, 104, 114, 118]
CaO_8	5197	5210	14	[1, 66, 76, 84, 98, 112, 134, 136, 143]
CaO_8	5208	5221	14	[2, 67, 89, 95, 102, 104, 114, 118, 149]
CaO_9	5211	5211	1	[1, 66, 76, 84, 98, 103, 112, 134, 136, 143]
CaO_8	5212	5216	5	[1, 76, 84, 98, 103, 112, 134, 136, 143]
CaO_7	5217	5309	93	[1, 76, 98, 103, 112, 134, 136, 143]
CaO_7	5222	5248	27	[2, 67, 89, 95, 102, 104, 118, 149]
CaO_8	5249	5284	36	[2, 67, 89, 95, 102, 104, 118, 149, 151]
CaO_9	5285	5293	9	[2, 67, 89, 95, 102, 104, 114, 118, 149, 151]
CaO_8	5294	5294	1	[2, 67, 89, 95, 102, 104, 114, 118, 151]
CaO_7	5295	5313	19	[2, 67, 89, 95, 102, 104, 118, 151]
CaO_8	5310	5321	12	[1, 76, 98, 103, 112, 134, 136, 143, 144]
CaO_6	5314	5354	41	[2, 67, 89, 95, 102, 104, 118]
CaO_9	5322	5325	4	[1, 76, 78, 98, 103, 112, 134, 136, 143, 144]
CaO_8	5326	5330	5	[1, 76, 78, 98, 103, 112, 134, 136, 143]
CaO_7	5331	5349	19	[1, 76, 78, 98, 112, 134, 136, 143]
CaO_8	5350	5374	25	[1, 66, 76, 78, 98, 112, 134, 136, 143]
CaO_7	5355	5370	16	[2, 67, 89, 95, 102, 104, 114, 118]
CaO_6	5371	5388	18	[2, 67, 89, 95, 102, 104, 118]
CaO_9	5375	5396	22	[1, 66, 76, 78, 98, 112, 134, 136, 143, 152]
CaO_5	5389	5408	20	[2, 89, 95, 102, 104, 118]
CaO_8	5397	5458	62	[1, 66, 76, 78, 98, 112, 134, 136, 143]
CaO_6	5409	5423	15	[2, 67, 89, 95, 102, 104, 118]
CaO_7	5424	5428	5	[2, 67, 89, 95, 102, 104, 118, 149]
CaO_8	5429	5459	31	[2, 67, 71, 89, 95, 102, 104, 118, 149]
CaO_9	5459	5487	29	[1, 66, 76, 78, 98, 103, 112, 134, 136, 143]
CaO_8	5460	5580	121	[2, 67, 81, 89, 95, 102, 104, 118, 149]
CaO_8	5488	5509	22	[1, 66, 76, 98, 103, 112, 134, 136, 143]
CaO_9	5510	5513	4	[1, 66, 76, 87, 98, 103, 112, 134, 136, 143]
CaO_8	5514	5534	21	[1, 76, 87, 98, 103, 112, 134, 136, 143]
CaO_7	5535	5572	38	[1, 76, 98, 103, 112, 134, 136, 143]
CaO_6	5573	5589	17	[1, 76, 98, 103, 134, 136, 143]
CaO_9	5581	5599	19	[2, 67, 81, 89, 95, 102, 104, 114, 118, 149]
CaO_7	5590	5596	7	[1, 76, 98, 103, 112, 134, 136, 143]
CaO_8	5597	5612	16	[1, 76, 78, 98, 103, 112, 134, 136, 143]
CaO_8	5600	5860	261	[2, 67, 81, 89, 95, 102, 104, 118, 149]
CaO_8	5613	5644	32	[1, 66, 76, 78, 98, 112, 134, 136, 143]
CaO_9	5645	5650	6	[1, 66, 76, 78, 98, 103, 112, 134, 136, 143]
CaO_10	5651	5691	41	[1, 66, 76, 78, 98, 100, 103, 112, 134, 136, 143]
CaO_9	5692	5745	54	[1, 66, 76, 98, 100, 103, 112, 134, 136, 143]
CaO_10	5746	5750	5	[1, 66, 76, 78, 98, 100, 103, 112, 134, 136, 143]
CaO_9	5751	5799	49	[1, 66, 76, 78, 98, 103, 112, 134, 136, 143]
CaO_8	5800	5805	6	[1, 76, 78, 98, 103, 112, 134, 136, 143]
CaO_9	5806	5834	29	[1, 76, 78, 98, 103, 112, 134, 136, 143, 152]
CaO_8	5835	5841	7	[1, 76, 78, 98, 103, 112, 134, 136, 143]
CaO_7	5842	5851	10	[1, 76, 98, 103, 112, 134, 136, 143]
CaO_8	5852	5881	30	[1, 66, 76, 98, 103, 112, 134, 136, 143]
CaO_7	5861	5873	13	[2, 67, 81, 95, 102, 104, 118, 149]
CaO_8	5874	5895	22	[2, 67, 81, 83, 95, 102, 104, 118, 149]
CaO_9	5882	5919	38	[1, 66, 76, 78, 98, 103, 112, 134, 136, 143]
CaO_9	5896	5966	71	[2, 67, 71, 81, 83, 95, 102, 104, 118, 149]
CaO_10	5920	5947	28	[1, 66, 76, 78, 98, 103, 112, 134, 136, 143, 152]
CaO_9	5948	5970	23	[1, 66, 76, 78, 98, 103, 112, 134, 136, 143]
CaO_8	5967	5971	5	[2, 67, 71, 81, 83, 95, 102, 104, 118]
CaO_10	5971	5971	1	[1, 66, 76, 78, 98, 100, 103, 112, 134, 136, 143]
CaO_9	5972	6003	32	[1, 66, 76, 98, 100, 103, 112, 134, 136, 143]
CaO_9	5972	5972	1	[2, 67, 71, 81, 83, 89, 95, 102, 104, 118]
CaO_8	5973	6034	62	[2, 67, 81, 83, 89, 95, 102, 104, 118]
CaO_8	6004	6052	49	[1, 66, 76, 98, 103, 112, 134, 136, 143]
CaO_7	6035	6055	21	[2, 67, 83, 89, 95, 102, 104, 118]
CaO_9	6053	6064	12	[1, 66, 76, 98, 100, 103, 112, 134, 136, 143]
CaO_8	6056	6139	84	[2, 67, 83, 89, 95, 102, 104, 118, 149]
CaO_10	6065	6068	4	[1, 66, 72, 76, 98, 100, 103, 112, 134, 136, 143]
CaO_9	6069	6073	5	[1, 66, 72, 76, 98, 103, 112, 134, 136, 143]
CaO_8	6074	6084	11	[1, 72, 76, 98, 103, 112, 134, 136, 143]
CaO_9	6085	6094	10	[1, 66, 72, 76, 98, 103, 112, 134, 136, 143]
CaO_10	6095	6098	4	[1, 66, 72, 76, 98, 100, 103, 112, 134, 136, 143]
CaO_9	6099	6127	29	[1, 66, 76, 98, 100, 103, 112, 134, 136, 143]
CaO_8	6128	6148	21	[1, 66, 76, 98, 103, 112, 134, 136, 143]
CaO_9	6140	6144	5	[2, 67, 72, 83, 89, 95, 102, 104, 118, 149]
CaO_7	6145	6149	5	[2, 67, 72, 83, 89, 102, 104, 118]
CaO_9	6149	6158	10	[1, 66, 76, 78, 98, 103, 112, 134, 136, 143]
CaO_9	6150	6151	2	[2, 67, 72, 81, 83, 89, 102, 104, 118, 137]
CaO_10	6152	6154	3	[2, 67, 71, 72, 81, 83, 89, 102, 104, 118, 137]
CaO_9	6155	6167	13	[2, 67, 71, 72, 83, 89, 102, 104, 118, 137]
CaO_8	6159	6160	2	[1, 66, 76, 78, 98, 103, 112, 136, 143]
CaO_9	6161	6188	28	[1, 66, 76, 78, 98, 103, 108, 112, 136, 143]
CaO_8	6168	6179	12	[2, 67, 71, 72, 83, 89, 102, 104, 118]
CaO_7	6180	6204	25	[2, 71, 72, 83, 89, 102, 104, 118]
CaO_8	6189	6233	45	[1, 66, 76, 78, 98, 103, 112, 136, 143]
CaO_6	6205	6236	32	[2, 71, 72, 83, 102, 104, 118]
CaO_9	6234	6240	7	[1, 66, 76, 78, 98, 103, 112, 123, 136, 143]
CaO_7	6237	6263	27	[2, 71, 72, 83, 102, 104, 118, 149]
CaO_10	6241	6244	4	[1, 66, 76, 78, 98, 103, 112, 123, 136, 143, 152]
CaO_9	6245	6283	39	[1, 66, 76, 78, 98, 103, 112, 123, 136, 152]
CaO_8	6264	6301	38	[2, 67, 71, 72, 83, 102, 104, 118, 149]
CaO_10	6284	6293	10	[1, 66, 76, 78, 98, 103, 112, 123, 136, 143, 152]
CaO_9	6294	6297	4	[1, 66, 76, 78, 98, 103, 112, 123, 136, 143]
CaO_8	6298	6299	2	[1, 76, 78, 98, 103, 112, 123, 136, 143]
CaO_9	6300	6334	35	[1, 66, 76, 78, 98, 103, 112, 123, 136, 143]
CaO_7	6302	6305	4	[2, 71, 72, 83, 102, 104, 118, 149]
CaO_6	6306	6313	8	[2, 71, 72, 83, 102, 104, 118]
CaO_5	6314	6314	1	[2, 71, 72, 83, 104, 118]
CaO_6	6315	6321	7	[2, 67, 71, 72, 83, 104, 118]
CaO_7	6322	6339	18	[2, 67, 71, 72, 83, 104, 118, 149]
CaO_8	6335	6350	16	[1, 66, 76, 78, 98, 112, 123, 136, 143]
CaO_8	6340	6352	13	[2, 67, 71, 72, 83, 90, 104, 118, 149]
CaO_9	6351	6384	34	[1, 66, 76, 78, 98, 103, 112, 123, 136, 143]
CaO_9	6353	6353	1	[2, 67, 71, 72, 83, 89, 90, 104, 118, 149]
CaO_8	6354	6367	14	[2, 67, 71, 72, 83, 89, 90, 104, 118]
CaO_7	6368	6384	17	[2, 71, 72, 83, 89, 90, 104, 118]
CaO_10	6385	6400	16	[1, 66, 76, 78, 98, 103, 112, 123, 134, 136, 143]
CaO_8	6385	6468	84	[2, 71, 72, 83, 89, 90, 102, 104, 118]
CaO_8	6401	6422	22	[1, 76, 98, 103, 112, 123, 134, 136, 143]
CaO_9	6423	6424	2	[1, 66, 76, 98, 103, 112, 123, 134, 136, 143]
CaO_8	6425	6463	39	[1, 66, 76, 98, 103, 112, 123, 136, 143]
CaO_7	6464	6474	11	[1, 76, 98, 103, 112, 123, 136, 143]
CaO_7	6469	6473	5	[2, 71, 72, 83, 89, 102, 104, 118]
CaO_6	6474	6506	33	[2, 71, 83, 89, 102, 104, 118]
CaO_6	6475	6531	57	[1, 76, 98, 103, 112, 136, 143]
CaO_7	6507	6534	28	[2, 71, 83, 89, 102, 104, 118, 136]
CaO_7	6532	6537	6	[1, 76, 98, 103, 112, 136, 143, 144]
CaO_6	6535	6564	30	[2, 71, 83, 89, 102, 104, 118]
CaO_8	6538	6540	3	[1, 76, 98, 103, 112, 134, 136, 143, 144]
CaO_9	6541	6584	44	[1, 76, 98, 103, 112, 134, 136, 143, 144, 152]
CaO_5	6565	6569	5	[2, 71, 83, 102, 104, 118]
CaO_6	6570	6574	5	[2, 71, 83, 102, 104, 118, 151]
CaO_7	6575	6575	1	[2, 71, 83, 102, 104, 118, 149, 151]
CaO_8	6576	6600	25	[2, 67, 71, 83, 102, 104, 118, 149, 151]
CaO_8	6585	6587	3	[1, 76, 98, 103, 112, 134, 136, 143, 152]
CaO_9	6588	6597	10	[1, 66, 76, 98, 103, 112, 134, 136, 143, 152]
CaO_10	6598	6607	10	[1, 66, 76, 78, 98, 103, 112, 134, 136, 143, 152]
CaO_7	6601	6608	8	[2, 67, 83, 102, 104, 118, 149, 151]
CaO_9	6608	6634	27	[1, 66, 76, 78, 98, 112, 134, 136, 143, 152]
CaO_8	6609	6646	38	[2, 67, 83, 102, 104, 118, 141, 149, 151]
CaO_8	6635	6661	27	[1, 66, 76, 78, 98, 112, 134, 136, 143]
CaO_9	6647	6703	57	[2, 67, 83, 102, 104, 118, 140, 141, 149, 151]
CaO_9	6662	6716	55	[1, 66, 76, 78, 98, 112, 134, 136, 143, 152]
CaO_8	6704	6704	1	[2, 67, 83, 102, 104, 140, 141, 149, 151]
CaO_9	6705	6725	21	[2, 67, 83, 84, 102, 104, 140, 141, 149, 151]
CaO_8	6717	6736	20	[1, 76, 78, 98, 112, 134, 136, 143, 152]
CaO_10	6726	6774	49	[2, 67, 83, 84, 102, 104, 118, 140, 141, 149, 151]
CaO_9	6737	6781	45	[1, 76, 78, 98, 103, 112, 134, 136, 143, 152]
CaO_9	6775	6823	49	[2, 67, 83, 84, 102, 104, 118, 140, 141, 151]
CaO_10	6782	6820	39	[1, 66, 76, 78, 98, 103, 112, 134, 136, 143, 152]
CaO_9	6821	6868	48	[1, 66, 76, 78, 103, 112, 134, 136, 143, 152]
CaO_10	6824	6843	20	[2, 67, 83, 84, 102, 104, 118, 140, 141, 149, 151]
CaO_9	6844	6895	52	[2, 67, 83, 84, 102, 104, 140, 141, 149, 151]
CaO_10	6869	6962	94	[1, 66, 76, 78, 98, 103, 112, 134, 136, 143, 152]
CaO_8	6896	6922	27	[2, 67, 83, 84, 102, 104, 140, 149, 151]
CaO_7	6923	6938	16	[2, 67, 83, 84, 102, 140, 149, 151]
CaO_6	6939	6940	2	[2, 67, 83, 84, 102, 140, 151]
CaO_7	6941	6941	1	[2, 67, 83, 84, 102, 140, 141, 151]
CaO_6	6942	6942	1	[2, 67, 84, 102, 140, 141, 151]
CaO_9	6943	6965	23	[2, 67, 83, 84, 102, 104, 118, 140, 141, 151]
CaO_9	6963	7010	48	[1, 66, 76, 78, 103, 112, 134, 136, 143, 152]
CaO_10	6966	6985	20	[2, 67, 83, 84, 102, 104, 118, 140, 141, 149, 151]
CaO_9	6986	7037	52	[2, 67, 83, 84, 102, 104, 140, 141, 149, 151]
CaO_10	7011	7111	101	[1, 66, 76, 78, 98, 103, 112, 134, 136, 143, 152]
CaO_8	7038	7064	27	[2, 67, 83, 84, 102, 104, 140, 149, 151]
CaO_7	7065	7080	16	[2, 67, 83, 84, 102, 140, 149, 151]
CaO_6	7081	7082	2	[2, 67, 83, 84, 102, 140, 151]
CaO_7	7083	7083	1	[2, 67, 83, 84, 102, 140, 141, 151]
CaO_6	7084	7097	14	[2, 67, 84, 102, 140, 141, 151]
CaO_7	7098	7120	23	[2, 67, 83, 84, 102, 140, 141, 151]
CaO_9	7112	7143	32	[1, 66, 76, 98, 103, 112, 134, 136, 143, 152]
CaO_8	7121	7144	24	[2, 67, 83, 84, 102, 104, 140, 141, 151]
CaO_10	7144	7199	56	[1, 66, 76, 78, 98, 103, 112, 134, 136, 143, 152]
CaO_9	7145	7171	27	[2, 67, 73, 83, 84, 102, 104, 140, 141, 151]
CaO_10	7172	7180	9	[2, 67, 73, 83, 84, 102, 104, 118, 140, 141, 151]
CaO_9	7181	7211	31	[2, 67, 73, 84, 102, 104, 118, 140, 141, 151]
CaO_9	7200	7218	19	[1, 66, 76, 78, 98, 103, 134, 136, 143, 152]
CaO_10	7212	7231	20	[2, 67, 73, 84, 102, 104, 118, 140, 141, 149, 151]
CaO_8	7219	7222	4	[1, 76, 78, 98, 103, 134, 136, 143, 152]
CaO_7	7223	7232	10	[1, 76, 78, 98, 103, 134, 136, 143]
CaO_9	7232	7234	3	[2, 67, 73, 102, 104, 118, 140, 141, 149, 151]
CaO_8	7233	7235	3	[1, 66, 76, 78, 98, 103, 134, 136, 143]
CaO_8	7235	7254	20	[2, 67, 73, 102, 104, 118, 140, 141, 151]
CaO_7	7236	7238	3	[1, 66, 76, 78, 98, 134, 136, 143]
CaO_8	7239	7239	1	[1, 66, 76, 78, 98, 112, 134, 136, 143]
CaO_9	7240	7277	38	[1, 66, 76, 78, 98, 112, 134, 136, 143, 152]
CaO_9	7255	7267	13	[2, 67, 73, 102, 104, 118, 140, 141, 149, 151]
CaO_10	7268	7288	21	[2, 67, 73, 83, 102, 104, 118, 140, 141, 149, 151]
CaO_10	7278	7328	51	[1, 66, 76, 78, 98, 103, 112, 134, 136, 143, 152]
CaO_9	7289	7323	35	[2, 67, 73, 83, 102, 104, 140, 141, 149, 151]
CaO_8	7324	7328	5	[2, 67, 73, 83, 102, 140, 141, 149, 151]
CaO_9	7329	7372	44	[1, 76, 78, 98, 103, 112, 134, 136, 143, 152]
CaO_9	7329	7346	18	[2, 67, 73, 83, 84, 102, 140, 141, 149, 151]
CaO_10	7347	7354	8	[2, 67, 73, 83, 84, 102, 104, 140, 141, 149, 151]
CaO_9	7355	7402	48	[2, 67, 73, 84, 102, 104, 140, 141, 149, 151]
CaO_8	7373	7408	36	[1, 76, 78, 98, 103, 112, 136, 143, 152]
CaO_8	7403	7426	24	[2, 67, 73, 102, 104, 140, 141, 149, 151]
CaO_9	7409	7455	47	[1, 76, 78, 98, 103, 112, 136, 143, 144, 152]
CaO_9	7427	7452	26	[2, 67, 73, 102, 104, 118, 140, 141, 149, 151]
CaO_8	7453	7479	27	[2, 67, 73, 102, 104, 118, 141, 149, 151]
CaO_8	7456	7492	37	[1, 76, 78, 98, 103, 112, 136, 143, 152]
CaO_7	7480	7491	12	[2, 67, 73, 102, 104, 118, 141, 151]
CaO_8	7492	7498	7	[2, 67, 73, 102, 104, 110, 118, 141, 151]
CaO_7	7493	7515	23	[1, 76, 78, 98, 112, 136, 143, 152]
CaO_7	7499	7526	28	[2, 73, 102, 104, 110, 118, 141, 151]
CaO_8	7516	7520	5	[1, 76, 78, 98, 103, 112, 136, 143, 152]
CaO_7	7521	7533	13	[1, 76, 78, 98, 103, 112, 136, 143]
CaO_6	7527	7555	29	[2, 73, 102, 104, 118, 141, 151]
CaO_6	7534	7538	5	[1, 76, 78, 98, 112, 136, 143]
CaO_7	7539	7540	2	[1, 76, 78, 98, 103, 112, 136, 143]
CaO_8	7541	7552	12	[1, 76, 78, 98, 103, 108, 112, 136, 143]
CaO_7	7553	7561	9	[1, 76, 78, 98, 103, 112, 136, 143]
CaO_7	7556	7566	11	[2, 71, 73, 102, 104, 118, 141, 151]
CaO_6	7562	7587	26	[1, 76, 78, 98, 112, 136, 143]
CaO_8	7567	7576	10	[2, 71, 73, 102, 104, 118, 141, 149, 151]
CaO_7	7577	7632	56	[2, 73, 102, 104, 118, 141, 149, 151]
CaO_7	7588	7614	27	[1, 76, 78, 98, 112, 136, 143, 144]
CaO_6	7615	7659	45	[1, 76, 78, 98, 112, 136, 143]
CaO_8	7633	7658	26	[2, 67, 73, 102, 104, 118, 141, 149, 151]
CaO_7	7659	7669	11	[2, 67, 73, 102, 104, 118, 141, 149]
CaO_7	7660	7662	3	[1, 76, 78, 98, 103, 112, 136, 143]
CaO_8	7663	7670	8	[1, 76, 78, 98, 103, 112, 136, 143, 144]
CaO_8	7670	7694	25	[2, 67, 73, 95, 102, 104, 118, 141, 149]
CaO_9	7671	7698	28	[1, 76, 78, 98, 103, 112, 136, 143, 144, 152]
CaO_7	7695	7757	63	[2, 67, 73, 102, 104, 118, 141, 149]
CaO_8	7699	7703	5	[1, 76, 78, 98, 103, 112, 136, 143, 144]
CaO_9	7704	7735	32	[1, 76, 78, 98, 103, 112, 136, 143, 144, 152]
CaO_8	7736	7799	64	[1, 76, 78, 98, 103, 112, 136, 143, 144]
CaO_6	7758	7797	40	[2, 73, 102, 104, 118, 141, 149]
CaO_7	7798	7817	20	[2, 71, 73, 102, 104, 118, 141, 149]
CaO_9	7800	7821	22	[1, 76, 78, 98, 103, 112, 136, 143, 144, 152]
CaO_6	7818	7827	10	[2, 73, 102, 104, 118, 141, 149]
CaO_8	7822	7870	49	[1, 76, 78, 98, 103, 112, 136, 143, 152]
CaO_7	7828	7838	11	[2, 73, 84, 102, 104, 118, 141, 149]
CaO_8	7839	7854	16	[2, 73, 84, 102, 104, 118, 141, 149, 151]
CaO_7	7855	7864	10	[2, 73, 102, 104, 118, 141, 149, 151]
CaO_8	7865	7904	40	[2, 73, 84, 102, 104, 118, 141, 149, 151]
CaO_9	7871	7892	22	[1, 72, 76, 78, 98, 103, 112, 136, 143, 152]
CaO_8	7893	7918	26	[1, 72, 76, 78, 98, 112, 136, 143, 152]
CaO_9	7905	7951	47	[2, 67, 73, 84, 102, 104, 118, 141, 149, 151]
CaO_7	7919	7946	28	[1, 76, 78, 98, 112, 136, 143, 152]
CaO_8	7947	7955	9	[1, 76, 78, 98, 112, 136, 143, 144, 152]
CaO_8	7952	8076	125	[2, 67, 73, 102, 104, 118, 141, 149, 151]
CaO_9	7956	8003	48	[1, 72, 76, 78, 98, 112, 136, 143, 144, 152]
CaO_8	8004	8048	45	[1, 72, 76, 78, 98, 112, 136, 143, 144]
CaO_9	8049	8089	41	[1, 72, 76, 78, 98, 112, 136, 143, 144, 152]
CaO_7	8077	8100	24	[2, 67, 73, 102, 104, 118, 141, 149]
CaO_8	8090	8095	6	[1, 76, 78, 98, 112, 136, 143, 144, 152]
CaO_9	8096	8099	4	[1, 76, 78, 98, 100, 112, 136, 143, 144, 152]
CaO_8	8100	8137	38	[1, 76, 78, 98, 100, 112, 136, 143, 144]
CaO_8	8101	8110	10	[2, 67, 71, 73, 102, 104, 118, 141, 149]
CaO_7	8111	8124	14	[2, 67, 71, 73, 102, 104, 118, 149]
CaO_8	8125	8154	30	[2, 67, 71, 72, 73, 102, 104, 118, 149]
CaO_9	8138	8193	56	[1, 76, 78, 98, 100, 112, 136, 143, 144, 152]
CaO_9	8155	8178	24	[2, 67, 71, 72, 73, 102, 104, 118, 141, 149]
CaO_8	8179	8194	16	[2, 67, 71, 72, 73, 102, 104, 118, 141]
CaO_8	8194	8195	2	[1, 76, 78, 98, 112, 136, 143, 144, 152]
CaO_7	8195	8206	12	[2, 67, 71, 72, 73, 102, 104, 118]
CaO_9	8196	8207	12	[1, 76, 78, 98, 108, 112, 136, 143, 144, 152]
CaO_8	8207	8235	29	[2, 67, 71, 72, 73, 102, 104, 118, 149]
CaO_8	8208	8233	26	[1, 76, 78, 98, 108, 112, 136, 143, 144]
CaO_9	8234	8238	5	[1, 76, 78, 98, 100, 108, 112, 136, 143, 144]
CaO_8	8236	8252	17	[2, 67, 71, 72, 73, 102, 118, 149, 151]
CaO_8	8239	8295	57	[1, 76, 78, 98, 100, 112, 136, 143, 144]
CaO_9	8253	8256	4	[2, 67, 71, 72, 73, 102, 118, 141, 149, 151]
CaO_9	8257	8267	11	[2, 67, 72, 73, 102, 104, 118, 141, 149, 151]
CaO_10	8268	8283	16	[2, 67, 72, 73, 84, 102, 104, 118, 141, 149, 151]
CaO_9	8284	8329	46	[2, 67, 73, 84, 102, 104, 118, 141, 149, 151]
CaO_9	8296	8362	67	[1, 76, 78, 98, 100, 108, 112, 136, 143, 144]
CaO_8	8330	8346	17	[2, 67, 73, 84, 102, 104, 118, 141, 149]
CaO_7	8347	8374	28	[2, 73, 84, 102, 104, 118, 141, 149]
CaO_10	8363	8384	22	[1, 67, 76, 78, 98, 100, 108, 112, 136, 143, 144]
CaO_8	8375	8381	7	[2, 72, 73, 84, 102, 104, 118, 141, 149]
CaO_9	8382	8402	21	[2, 72, 73, 84, 102, 104, 118, 141, 149, 151]
CaO_9	8385	8423	39	[1, 67, 76, 78, 98, 100, 112, 136, 143, 144]
CaO_10	8403	8405	3	[2, 72, 73, 84, 102, 104, 118, 140, 141, 149, 151]
CaO_9	8406	8409	4	[2, 73, 84, 102, 104, 118, 140, 141, 149, 151]
CaO_10	8410	8419	10	[2, 67, 73, 84, 102, 104, 118, 140, 141, 149, 151]
CaO_9	8420	8447	28	[2, 67, 73, 84, 102, 104, 118, 141, 149, 151]
CaO_8	8424	8425	2	[1, 76, 78, 98, 100, 112, 136, 143, 144]
CaO_7	8426	8466	41	[1, 76, 78, 100, 112, 136, 143, 144]
CaO_10	8448	8480	33	[2, 67, 73, 84, 102, 104, 118, 140, 141, 149, 151]
CaO_8	8467	8471	5	[1, 76, 78, 98, 100, 112, 136, 143, 144]
CaO_9	8472	8497	26	[1, 72, 76, 78, 98, 100, 112, 136, 143, 144]
CaO_9	8481	8503	23	[2, 67, 73, 84, 102, 104, 118, 141, 149, 151]
CaO_10	8498	8506	9	[1, 72, 76, 78, 98, 100, 108, 112, 136, 143, 144]
CaO_8	8504	8505	2	[2, 67, 73, 84, 102, 104, 118, 141, 151]
CaO_7	8506	8516	11	[2, 67, 84, 102, 104, 118, 141, 151]
CaO_9	8507	8517	11	[1, 72, 76, 78, 98, 108, 112, 136, 143, 144]
CaO_8	8517	8530	14	[2, 67, 84, 102, 104, 114, 118, 141, 151]
CaO_8	8518	8542	25	[1, 72, 76, 78, 98, 112, 136, 143, 144]
CaO_9	8531	8560	30	[2, 67, 73, 84, 102, 104, 114, 118, 141, 151]
CaO_9	8543	8592	50	[1, 72, 76, 78, 98, 112, 136, 143, 144, 152]
CaO_8	8561	8602	42	[2, 67, 73, 102, 104, 114, 118, 141, 151]
CaO_10	8593	8626	34	[1, 72, 76, 78, 98, 100, 112, 136, 143, 144, 152]
CaO_7	8603	8667	65	[2, 67, 73, 102, 104, 118, 141, 151]
CaO_9	8627	8643	17	[1, 72, 76, 78, 98, 100, 112, 136, 143, 144]
CaO_8	8644	8667	24	[1, 76, 78, 98, 100, 112, 136, 143, 144]
CaO_9	8668	8677	10	[1, 76, 78, 98, 100, 103, 112, 136, 143, 144]
CaO_8	8668	8682	15	[2, 67, 73, 84, 102, 104, 118, 141, 151]
CaO_8	8678	8684	7	[1, 76, 78, 98, 100, 112, 136, 143, 144]
CaO_7	8683	8687	5	[2, 67, 73, 84, 102, 104, 118, 141]
CaO_9	8685	8701	17	[1, 76, 78, 98, 100, 103, 112, 136, 143, 144]
CaO_8	8688	8760	73	[2, 67, 73, 84, 102, 104, 118, 141, 151]
CaO_8	8702	8712	11	[1, 76, 78, 98, 100, 112, 136, 143, 144]
CaO_7	8713	8736	24	[1, 76, 98, 100, 112, 136, 143, 144]
CaO_8	8737	8740	4	[1, 76, 78, 98, 100, 112, 136, 143, 144]
CaO_7	8741	8750	10	[1, 76, 78, 98, 112, 136, 143, 144]
CaO_6	8751	8804	54	[1, 76, 78, 98, 112, 136, 143]
CaO_9	8761	8784	24	[2, 67, 73, 84, 102, 104, 118, 141, 149, 151]
CaO_8	8785	8799	15	[2, 67, 73, 84, 102, 104, 118, 141, 149]
CaO_7	8800	8872	73	[2, 73, 84, 102, 104, 118, 141, 149]
CaO_5	8805	8818	14	[1, 76, 98, 112, 136, 143]
CaO_6	8819	8832	14	[1, 76, 98, 112, 136, 143, 144]
CaO_7	8833	8833	1	[1, 76, 98, 100, 112, 136, 143, 144]
CaO_8	8834	8842	9	[1, 74, 76, 98, 100, 112, 136, 143, 144]
CaO_9	8843	8853	11	[1, 74, 76, 78, 98, 100, 112, 136, 143, 144]
CaO_10	8854	8870	17	[1, 74, 76, 78, 98, 100, 108, 112, 136, 143, 144]
CaO_9	8871	8908	38	[1, 74, 76, 78, 98, 100, 112, 136, 143, 144]
CaO_8	8873	9032	160	[2, 73, 84, 102, 104, 118, 141, 149, 151]
CaO_8	8909	8970	62	[1, 76, 78, 98, 100, 112, 136, 143, 144]
CaO_9	8971	9042	72	[1, 76, 78, 98, 100, 103, 112, 136, 143, 144]
CaO_9	9033	9050	18	[2, 67, 73, 84, 102, 104, 118, 141, 149, 151]
CaO_8	9043	9046	4	[1, 76, 78, 98, 103, 112, 136, 143, 144]
CaO_7	9047	9117	71	[1, 76, 78, 98, 103, 112, 136, 143]
CaO_8	9051	9083	33	[2, 67, 73, 84, 102, 104, 118, 141, 149]
CaO_9	9084	9116	33	[2, 67, 73, 84, 102, 104, 118, 141, 149, 151]
CaO_8	9117	9136	20	[2, 67, 73, 84, 102, 104, 118, 141, 149]
CaO_7	9118	9143	26	[1, 76, 78, 98, 100, 112, 136, 143]
CaO_9	9137	9147	11	[2, 67, 73, 84, 102, 104, 118, 141, 149, 151]
CaO_8	9144	9183	40	[1, 76, 78, 98, 100, 112, 136, 143, 144]
CaO_8	9148	9166	19	[2, 73, 84, 102, 104, 118, 141, 149, 151]
CaO_7	9167	9186	20	[2, 73, 102, 104, 118, 141, 149, 151]
CaO_7	9184	9210	27	[1, 76, 78, 98, 112, 136, 143, 144]
CaO_8	9187	9194	8	[2, 72, 73, 102, 104, 118, 141, 149, 151]
CaO_9	9195	9218	24	[2, 71, 72, 73, 102, 104, 118, 141, 149, 151]
CaO_8	9211	9266	56	[1, 76, 78, 98, 103, 112, 136, 143, 144]
CaO_10	9219	9220	2	[2, 71, 72, 73, 102, 104, 114, 118, 141, 149, 151]
CaO_9	9221	9221	1	[2, 71, 73, 102, 104, 114, 118, 141, 149, 151]
CaO_8	9222	9239	18	[2, 71, 73, 102, 104, 118, 141, 149, 151]
CaO_8	9240	9246	7	[2, 73, 102, 104, 118, 141, 144, 149, 151]
CaO_7	9247	9273	27	[2, 73, 102, 104, 118, 141, 144, 149]
CaO_7	9267	9299	33	[1, 76, 78, 98, 103, 112, 136, 143]
CaO_8	9274	9276	3	[2, 72, 73, 102, 104, 118, 141, 144, 149]
CaO_9	9277	9281	5	[2, 71, 72, 73, 102, 104, 118, 141, 144, 149]
CaO_8	9282	9305	24	[2, 72, 73, 102, 104, 118, 141, 144, 149]
CaO_8	9300	9324	25	[1, 67, 76, 78, 98, 103, 112, 136, 143]
CaO_7	9306	9336	31	[2, 72, 73, 102, 104, 118, 141, 149]
CaO_7	9325	9326	2	[1, 76, 78, 98, 103, 112, 136, 143]
CaO_8	9327	9589	263	[1, 76, 78, 98, 103, 112, 136, 143, 144]
CaO_8	9337	9355	19	[2, 71, 72, 73, 102, 104, 118, 141, 149]
CaO_7	9356	9363	8	[2, 72, 73, 102, 104, 118, 141, 149]
CaO_6	9364	9389	26	[2, 73, 102, 104, 118, 141, 149]
CaO_7	9390	9394	5	[2, 73, 102, 104, 118, 141, 149, 151]
CaO_6	9395	9418	24	[2, 73, 102, 104, 118, 141, 149]
CaO_7	9419	9433	15	[2, 73, 102, 104, 114, 118, 141, 149]
CaO_8	9434	9547	114	[2, 73, 102, 104, 114, 118, 141, 149, 151]
CaO_7	9548	9601	54	[2, 73, 102, 104, 118, 141, 149, 151]
CaO_9	9590	9596	7	[1, 76, 78, 98, 100, 103, 112, 136, 143, 144]
CaO_8	9597	9613	17	[1, 76, 78, 98, 100, 112, 136, 143, 144]
CaO_8	9602	9613	12	[2, 73, 84, 102, 104, 118, 141, 149, 151]
CaO_7	9614	9647	34	[1, 76, 78, 98, 112, 136, 143, 144]
CaO_9	9614	9641	28	[2, 72, 73, 84, 102, 104, 118, 141, 149, 151]
CaO_10	9642	9644	3	[2, 71, 72, 73, 84, 102, 104, 118, 141, 149, 151]
CaO_9	9645	9658	14	[2, 71, 73, 84, 102, 104, 118, 141, 149, 151]
CaO_6	9648	9667	20	[1, 76, 78, 98, 112, 136, 143]
CaO_8	9659	9670	12	[2, 73, 84, 102, 104, 118, 141, 149, 151]
CaO_7	9668	9719	52	[1, 76, 78, 98, 103, 112, 136, 143]
CaO_7	9671	9784	114	[2, 73, 84, 102, 118, 141, 149, 151]
CaO_8	9720	9722	3	[1, 72, 76, 78, 98, 103, 112, 136, 143]
CaO_9	9723	9822	100	[1, 72, 76, 78, 98, 103, 112, 136, 143, 144]
CaO_8	9785	9858	74	[2, 73, 84, 102, 104, 118, 141, 149, 151]
CaO_8	9823	9851	29	[1, 72, 76, 78, 98, 112, 136, 143, 144]
CaO_7	9852	9899	48	[1, 76, 78, 98, 112, 136, 143, 144]
CaO_9	9859	9880	22	[2, 73, 84, 102, 104, 114, 118, 141, 149, 151]
CaO_8	9881	9899	19	[2, 73, 102, 104, 114, 118, 141, 149, 151]
CaO_6	9900	9937	38	[1, 76, 78, 98, 112, 136, 143]
CaO_9	9900	9909	10	[2, 71, 73, 102, 104, 114, 118, 141, 149, 151]
CaO_8	9910	9942	33	[2, 73, 102, 104, 114, 118, 141, 149, 151]
CaO_7	9938	9939	2	[1, 76, 78, 93, 98, 112, 136, 143]
CaO_8	9940	9955	16	[1, 76, 78, 93, 98, 112, 136, 143, 144]
CaO_7	9943	9950	8	[2, 102, 104, 114, 118, 141, 149, 151]
CaO_6	9951	9951	1	[2, 102, 104, 118, 141, 149, 151]
CaO_7	9952	10019	68	[2, 84, 102, 104, 118, 141, 149, 151]
CaO_9	9956	9968	13	[1, 76, 78, 93, 98, 102, 112, 136, 143, 144]
CaO_10	9969	9976	8	[1, 76, 78, 93, 98, 102, 103, 112, 136, 143, 144]
CaO_9	9977	9992	16	[1, 76, 78, 93, 98, 103, 112, 136, 143, 144]
CaO_8	9993	10001	9	[1, 76, 78, 93, 98, 103, 136, 143, 144]
CaO_9	10002	10002	1	[1, 76, 78, 93, 98, 103, 112, 136, 143, 144]
CaO_8	10003	10018	16	[1, 76, 78, 93, 98, 103, 112, 136, 143]
CaO_9	10019	10028	10	[1, 76, 78, 93, 98, 102, 103, 112, 136, 143]
CaO_6	10020	10046	27	[2, 84, 102, 104, 118, 141, 149]
CaO_8	10029	10038	10	[1, 76, 78, 93, 98, 102, 103, 136, 143]
CaO_7	10039	10041	3	[1, 76, 78, 93, 102, 103, 136, 143]
CaO_8	10042	10043	2	[1, 76, 78, 93, 102, 103, 136, 143, 144]
CaO_7	10044	10049	6	[1, 76, 78, 93, 103, 136, 143, 144]
CaO_7	10047	10052	6	[2, 71, 84, 102, 104, 118, 141, 149]
CaO_8	10050	10060	11	[1, 76, 78, 93, 103, 121, 136, 143, 144]
CaO_8	10053	10081	29	[2, 71, 84, 102, 104, 118, 141, 149, 151]
CaO_9	10061	10081	21	[1, 76, 78, 93, 102, 103, 121, 136, 143, 144]
CaO_8	10082	10095	14	[1, 76, 78, 93, 102, 103, 136, 143, 144]
CaO_9	10082	10091	10	[2, 71, 84, 102, 104, 114, 118, 141, 149, 151]
CaO_8	10092	10099	8	[2, 71, 84, 102, 114, 118, 141, 149, 151]
CaO_9	10096	10105	10	[1, 76, 78, 93, 102, 103, 112, 136, 143, 144]
CaO_7	10100	10100	1	[2, 84, 102, 114, 118, 141, 149, 151]
CaO_6	10101	10221	121	[2, 84, 102, 118, 141, 149, 151]
CaO_8	10106	10106	1	[1, 76, 78, 93, 102, 103, 112, 136, 144]
CaO_9	10107	10121	15	[1, 76, 78, 93, 98, 102, 103, 112, 136, 144]
CaO_8	10122	10127	6	[1, 76, 78, 98, 102, 103, 112, 136, 144]
CaO_9	10128	10141	14	[1, 76, 78, 98, 102, 103, 112, 136, 143, 144]
CaO_8	10142	10144	3	[1, 76, 78, 102, 103, 112, 136, 143, 144]
CaO_7	10145	10149	5	[1, 76, 78, 103, 112, 136, 143, 144]
CaO_8	10150	10181	32	[1, 76, 78, 100, 103, 112, 136, 143, 144]
CaO_9	10182	10208	27	[1, 76, 78, 98, 100, 103, 112, 136, 143, 144]
CaO_8	10209	10247	39	[1, 76, 78, 100, 103, 112, 136, 143, 144]
CaO_7	10222	10249	28	[2, 84, 102, 104, 118, 141, 149, 151]
CaO_9	10248	10255	8	[1, 74, 76, 78, 100, 103, 112, 136, 143, 144]
CaO_8	10250	10270	21	[2, 67, 84, 102, 104, 118, 141, 149, 151]
CaO_8	10256	10281	26	[1, 76, 78, 100, 103, 112, 136, 143, 144]
CaO_7	10271	10326	56	[2, 84, 102, 104, 118, 141, 149, 151]
CaO_7	10282	10307	26	[1, 76, 78, 100, 103, 112, 136, 143]
CaO_8	10308	10308	1	[1, 76, 78, 100, 103, 112, 134, 136, 143]
CaO_9	10309	10311	3	[1, 76, 78, 98, 100, 103, 112, 134, 136, 143]
CaO_10	10312	10321	10	[1, 76, 78, 98, 100, 103, 112, 134, 136, 143, 144]
CaO_9	10322	10336	15	[1, 76, 78, 98, 100, 103, 112, 134, 136, 143]
CaO_6	10327	10366	40	[2, 102, 104, 118, 141, 149, 151]
CaO_8	10337	10376	40	[1, 76, 78, 98, 100, 103, 112, 136, 143]
CaO_7	10367	10379	13	[2, 71, 102, 104, 118, 141, 149, 151]
CaO_9	10377	10398	22	[1, 75, 76, 78, 98, 100, 103, 112, 136, 143]
CaO_6	10380	10455	76	[2, 102, 104, 118, 141, 149, 151]
CaO_8	10399	10498	100	[1, 76, 78, 98, 100, 103, 112, 136, 143]
CaO_7	10456	10459	4	[2, 102, 104, 118, 141, 144, 149, 151]
CaO_6	10460	10511	52	[2, 102, 118, 141, 144, 149, 151]
CaO_7	10499	10524	26	[1, 76, 78, 100, 103, 112, 136, 143]
CaO_5	10512	10513	2	[2, 102, 118, 141, 149, 151]
CaO_6	10514	10530	17	[2, 102, 114, 118, 141, 149, 151]
CaO_8	10525	10538	14	[1, 76, 78, 100, 103, 112, 136, 143, 144]
CaO_7	10531	10533	3	[2, 67, 102, 114, 118, 141, 149, 151]
CaO_8	10534	10537	4	[2, 67, 84, 102, 114, 118, 141, 149, 151]
CaO_7	10538	10551	14	[2, 84, 102, 114, 118, 141, 149, 151]
CaO_9	10539	10585	47	[1, 76, 78, 93, 100, 103, 112, 136, 143, 144]
CaO_8	10552	10558	7	[2, 71, 84, 102, 114, 118, 141, 149, 151]
CaO_7	10559	10574	16	[2, 71, 102, 114, 118, 141, 149, 151]
CaO_6	10575	10582	8	[2, 71, 102, 118, 141, 149, 151]
CaO_7	10583	10597	15	[2, 71, 72, 102, 118, 141, 149, 151]
CaO_10	10586	10598	13	[1, 76, 78, 93, 98, 100, 103, 112, 136, 143, 144]
CaO_6	10598	10640	43	[2, 71, 102, 118, 141, 149, 151]
CaO_9	10599	10603	5	[1, 76, 78, 93, 98, 100, 103, 112, 136, 144]
CaO_8	10604	10656	53	[1, 76, 78, 93, 98, 103, 112, 136, 144]
CaO_7	10641	10644	4	[2, 71, 72, 102, 118, 141, 149, 151]
CaO_6	10645	10647	3	[2, 72, 102, 118, 141, 149, 151]
CaO_7	10648	10676	29	[2, 72, 83, 102, 118, 141, 149, 151]
CaO_7	10657	10662	6	[1, 76, 78, 93, 98, 112, 136, 144]
CaO_8	10663	10674	12	[1, 76, 78, 93, 98, 102, 112, 136, 144]
CaO_9	10675	10695	21	[1, 76, 78, 93, 98, 102, 103, 112, 136, 144]
CaO_8	10677	10690	14	[2, 71, 72, 83, 102, 118, 141, 149, 151]
CaO_9	10691	10707	17	[2, 71, 72, 83, 87, 102, 118, 141, 149, 151]
CaO_8	10696	10696	1	[1, 76, 78, 93, 98, 102, 103, 112, 136]
CaO_9	10697	10698	2	[1, 76, 78, 93, 98, 100, 102, 103, 112, 136]
CaO_8	10699	10702	4	[1, 76, 78, 93, 98, 100, 103, 112, 136]
CaO_9	10703	10703	1	[1, 76, 78, 93, 98, 100, 102, 103, 112, 136]
CaO_10	10704	10721	18	[1, 76, 78, 93, 98, 100, 102, 103, 112, 136, 144]
CaO_8	10708	10709	2	[2, 71, 72, 83, 102, 118, 141, 149, 151]
CaO_9	10710	10736	27	[2, 71, 72, 83, 102, 118, 121, 141, 149, 151]
CaO_9	10722	10748	27	[1, 76, 78, 93, 100, 102, 103, 112, 136, 144]
CaO_8	10737	10738	2	[2, 72, 83, 102, 118, 121, 141, 149, 151]
CaO_9	10739	10751	13	[2, 72, 83, 84, 102, 118, 121, 141, 149, 151]
CaO_8	10749	10757	9	[1, 76, 78, 93, 100, 102, 103, 112, 136]
CaO_8	10752	10773	22	[2, 83, 84, 102, 118, 121, 141, 149, 151]
CaO_9	10758	10808	51	[1, 76, 78, 93, 100, 102, 103, 112, 136, 143]
CaO_7	10774	10783	10	[2, 83, 84, 102, 118, 141, 149, 151]
CaO_6	10784	10795	12	[2, 84, 102, 118, 141, 149, 151]
CaO_7	10796	10811	16	[2, 84, 102, 118, 141, 144, 149, 151]
CaO_8	10809	10834	26	[1, 76, 78, 93, 100, 103, 112, 136, 143]
CaO_6	10812	10886	75	[2, 84, 102, 118, 141, 149, 151]
CaO_9	10835	10923	89	[1, 76, 78, 93, 100, 103, 112, 136, 143, 144]
CaO_7	10887	10949	63	[2, 71, 84, 102, 118, 141, 149, 151]
CaO_8	10924	10931	8	[1, 76, 78, 93, 100, 103, 112, 136, 144]
CaO_7	10932	10954	23	[1, 76, 78, 93, 100, 103, 112, 136]
CaO_6	10950	11100	151	[2, 84, 102, 118, 141, 149, 151]
CaO_8	10955	10969	15	[1, 76, 78, 93, 100, 103, 112, 136, 144]
CaO_9	10970	11002	33	[1, 76, 78, 93, 100, 103, 112, 136, 143, 144]
CaO_8	11003	11013	11	[1, 76, 78, 93, 100, 103, 112, 136, 143]
CaO_9	11014	11027	14	[1, 76, 78, 93, 100, 102, 103, 112, 136, 143]
CaO_10	11028	11054	27	[1, 76, 78, 93, 100, 102, 103, 112, 136, 143, 144]
CaO_9	11055	11059	5	[1, 76, 78, 93, 100, 102, 112, 136, 143, 144]
CaO_8	11060	11063	4	[1, 76, 78, 93, 100, 102, 112, 136, 143]
CaO_7	11064	11090	27	[1, 76, 78, 93, 100, 112, 136, 143]
CaO_6	11091	11093	3	[1, 76, 78, 100, 112, 136, 143]
CaO_7	11094	11143	50	[1, 67, 76, 78, 100, 112, 136, 143]
CaO_7	11101	11108	8	[2, 84, 102, 118, 141, 144, 149, 151]
CaO_6	11109	11127	19	[2, 102, 118, 141, 144, 149, 151]
CaO_7	11128	11135	8	[2, 84, 102, 118, 141, 144, 149, 151]
CaO_8	11136	11142	7	[2, 72, 84, 102, 118, 141, 144, 149, 151]
CaO_7	11143	11240	98	[2, 72, 84, 102, 118, 141, 149, 151]
CaO_6	11144	11153	10	[1, 67, 76, 78, 100, 112, 143]
CaO_7	11154	11165	12	[1, 67, 76, 78, 100, 112, 143, 144]
CaO_6	11166	11173	8	[1, 67, 76, 78, 100, 112, 144]
CaO_7	11174	11179	6	[1, 67, 76, 78, 100, 112, 136, 144]
CaO_8	11180	11198	19	[1, 67, 76, 78, 100, 103, 112, 136, 144]
CaO_7	11199	11227	29	[1, 76, 78, 100, 103, 112, 136, 144]
CaO_8	11228	11231	4	[1, 76, 78, 98, 100, 103, 112, 136, 144]
CaO_9	11232	11289	58	[1, 76, 78, 98, 100, 103, 112, 136, 143, 144]
CaO_6	11241	11250	10	[2, 72, 84, 102, 141, 149, 151]
CaO_5	11251	11262	12	[2, 84, 102, 141, 149, 151]
CaO_6	11263	11312	50	[2, 84, 102, 118, 141, 149, 151]
CaO_8	11290	11323	34	[1, 76, 78, 98, 100, 103, 112, 136, 144]
CaO_7	11313	11337	25	[2, 84, 102, 114, 118, 141, 149, 151]
CaO_9	11324	11335	12	[1, 76, 78, 93, 98, 100, 103, 112, 136, 144]
CaO_8	11336	11340	5	[1, 76, 78, 93, 98, 100, 103, 112, 136]
CaO_6	11338	11357	20	[2, 84, 102, 118, 141, 149, 151]
CaO_9	11341	11354	14	[1, 76, 78, 93, 98, 100, 103, 112, 134, 136]
CaO_8	11355	11371	17	[1, 76, 78, 93, 98, 100, 103, 112, 136]
CaO_5	11358	11384	27	[2, 102, 118, 141, 149, 151]
CaO_9	11372	11387	16	[1, 76, 78, 93, 98, 100, 103, 112, 136, 143]
CaO_6	11385	11421	37	[2, 84, 102, 118, 141, 149, 151]
CaO_8	11388	11434	47	[1, 76, 78, 93, 98, 100, 103, 112, 143]
CaO_7	11422	11464	43	[2, 83, 84, 102, 118, 141, 149, 151]
CaO_7	11435	11448	14	[1, 76, 93, 98, 100, 103, 112, 143]
CaO_6	11449	11450	2	[1, 76, 93, 98, 100, 103, 112]
CaO_7	11451	11462	12	[1, 76, 93, 98, 100, 103, 112, 144]
CaO_8	11463	11520	58	[1, 76, 93, 98, 100, 103, 112, 136, 144]
CaO_8	11465	11466	2	[2, 72, 83, 84, 102, 118, 141, 149, 151]
CaO_9	11467	11487	21	[2, 66, 72, 83, 84, 102, 118, 141, 149, 151]
CaO_8	11488	11495	8	[2, 66, 83, 84, 102, 118, 141, 149, 151]
CaO_7	11496	11515	20	[2, 83, 84, 102, 118, 141, 149, 151]
CaO_6	11516	11575	60	[2, 84, 102, 118, 141, 149, 151]
CaO_9	11521	11566	46	[1, 76, 93, 98, 100, 102, 103, 112, 136, 144]
CaO_8	11567	11580	14	[1, 76, 93, 98, 102, 103, 112, 136, 144]
CaO_5	11576	11598	23	[2, 84, 102, 141, 149, 151]
CaO_7	11581	11582	2	[1, 76, 93, 98, 102, 103, 112, 136]
CaO_6	11583	11589	7	[1, 76, 93, 98, 103, 112, 136]
CaO_7	11590	11605	16	[1, 76, 78, 93, 98, 103, 112, 136]
CaO_6	11599	11599	1	[2, 72, 84, 102, 141, 149, 151]
CaO_7	11600	11624	25	[2, 72, 83, 84, 102, 141, 149, 151]
CaO_6	11606	11630	25	[1, 76, 93, 98, 103, 112, 136]
CaO_8	11625	11634	10	[2, 72, 83, 84, 102, 118, 141, 149, 151]
CaO_7	11631	11661	31	[1, 76, 93, 98, 103, 112, 136, 143]
CaO_9	11635	11647	13	[2, 67, 72, 83, 84, 102, 118, 141, 149, 151]
CaO_8	11648	11656	9	[2, 67, 72, 84, 102, 118, 141, 149, 151]
CaO_7	11657	11673	17	[2, 72, 84, 102, 118, 141, 149, 151]
CaO_8	11662	11664	3	[1, 76, 93, 98, 103, 108, 112, 136, 143]
CaO_7	11665	11707	43	[1, 76, 93, 98, 103, 112, 136, 143]
CaO_6	11674	11677	4	[2, 84, 102, 118, 141, 149, 151]
CaO_7	11678	11689	12	[2, 67, 84, 102, 118, 141, 149, 151]
CaO_6	11690	11719	30	[2, 84, 102, 118, 141, 149, 151]
CaO_8	11708	11708	1	[1, 76, 93, 98, 102, 103, 112, 136, 143]
CaO_9	11709	11724	16	[1, 76, 93, 98, 100, 102, 103, 112, 136, 143]
CaO_7	11720	11746	27	[2, 72, 84, 102, 118, 141, 149, 151]
CaO_8	11725	11726	2	[1, 76, 93, 98, 100, 102, 103, 136, 143]
CaO_7	11727	11734	8	[1, 76, 93, 100, 102, 103, 136, 143]
CaO_8	11735	11739	5	[1, 76, 78, 93, 100, 102, 103, 136, 143]
CaO_9	11740	11753	14	[1, 76, 78, 93, 98, 100, 102, 103, 136, 143]
CaO_6	11747	11792	46	[2, 72, 84, 102, 118, 149, 151]
CaO_10	11754	11782	29	[1, 76, 78, 93, 98, 100, 102, 103, 136, 143, 144]
CaO_9	11783	11881	99	[1, 76, 78, 93, 100, 102, 103, 136, 143, 144]
CaO_5	11793	11804	12	[2, 84, 102, 118, 149, 151]
CaO_6	11805	11833	29	[2, 83, 84, 102, 118, 149, 151]
CaO_7	11834	11837	4	[2, 72, 83, 84, 102, 118, 149, 151]
CaO_8	11838	11842	5	[2, 71, 72, 83, 84, 102, 118, 149, 151]
CaO_7	11843	11844	2	[2, 71, 83, 84, 102, 118, 149, 151]
CaO_6	11845	11878	34	[2, 71, 84, 102, 118, 149, 151]
CaO_5	11879	11913	35	[2, 84, 102, 118, 149, 151]
CaO_10	11882	11883	2	[1, 76, 78, 93, 100, 102, 103, 108, 136, 143, 144]
CaO_9	11884	11886	3	[1, 76, 78, 93, 100, 102, 103, 108, 136, 143]
CaO_10	11887	11887	1	[1, 76, 78, 86, 93, 100, 102, 103, 108, 136, 143]
CaO_11	11888	11904	17	[1, 76, 78, 86, 93, 100, 102, 103, 108, 112, 136, 143]
CaO_9	11905	11915	11	[1, 76, 78, 86, 93, 100, 102, 103, 112, 136]
CaO_6	11914	11927	14	[2, 84, 102, 118, 144, 149, 151]
CaO_10	11916	11917	2	[1, 76, 78, 86, 93, 98, 100, 102, 103, 112, 136]
CaO_9	11918	11920	3	[1, 76, 78, 86, 93, 98, 100, 102, 103, 136]
CaO_8	11921	11936	16	[1, 76, 78, 86, 93, 98, 100, 102, 136]
CaO_7	11928	11944	17	[2, 72, 84, 102, 118, 144, 149, 151]
CaO_7	11937	11940	4	[1, 76, 78, 93, 98, 100, 102, 136]
CaO_6	11941	11944	4	[1, 76, 78, 93, 98, 102, 136]
CaO_7	11945	11947	3	[1, 76, 78, 93, 98, 102, 136, 143]
CaO_8	11945	12041	97	[2, 71, 72, 84, 102, 118, 144, 149, 151]
CaO_8	11948	11952	5	[1, 76, 78, 93, 98, 102, 103, 136, 143]
CaO_9	11953	11988	36	[1, 76, 78, 86, 93, 98, 102, 103, 136, 143]
CaO_10	11989	12005	17	[1, 76, 78, 86, 93, 98, 102, 103, 108, 136, 143]
CaO_9	12006	12058	53	[1, 76, 78, 86, 93, 102, 103, 108, 136, 143]
CaO_9	12042	12043	2	[2, 71, 72, 84, 102, 118, 141, 144, 149, 151]
CaO_9	12044	12056	13	[2, 71, 84, 102, 114, 118, 141, 144, 149, 151]
CaO_8	12057	12063	7	[2, 71, 84, 102, 114, 118, 141, 149, 151]
CaO_8	12059	12066	8	[1, 76, 86, 93, 102, 103, 108, 136, 143]
CaO_7	12064	12071	8	[2, 71, 84, 102, 118, 141, 149, 151]
CaO_9	12067	12076	10	[1, 76, 86, 93, 98, 102, 103, 108, 136, 143]
CaO_8	12072	12109	38	[2, 71, 84, 102, 118, 141, 144, 149, 151]
CaO_8	12077	12080	4	[1, 76, 86, 98, 102, 103, 108, 136, 143]
CaO_7	12081	12090	10	[1, 76, 98, 102, 103, 108, 136, 143]
CaO_6	12091	12094	4	[1, 76, 98, 102, 103, 136, 143]
CaO_7	12095	12097	3	[1, 76, 98, 102, 103, 112, 136, 143]
CaO_8	12098	12109	12	[1, 76, 78, 98, 102, 103, 112, 136, 143]
CaO_9	12110	12126	17	[1, 76, 78, 98, 102, 103, 112, 136, 143, 144]
CaO_7	12110	12132	23	[2, 71, 84, 102, 118, 141, 149, 151]
CaO_8	12127	12135	9	[1, 76, 78, 98, 102, 103, 136, 143, 144]
CaO_6	12133	12260	128	[2, 84, 102, 118, 141, 149, 151]
CaO_7	12136	12138	3	[1, 76, 78, 98, 102, 103, 136, 143]
CaO_8	12139	12139	1	[1, 76, 78, 86, 98, 102, 103, 136, 143]
CaO_9	12140	12150	11	[1, 76, 78, 86, 98, 102, 103, 112, 136, 143]
CaO_10	12151	12160	10	[1, 76, 78, 86, 93, 98, 102, 103, 112, 136, 143]
CaO_9	12161	12161	1	[1, 76, 78, 86, 93, 98, 103, 112, 136, 143]
CaO_8	12162	12196	35	[1, 76, 78, 86, 93, 98, 103, 112, 136]
CaO_7	12197	12215	19	[1, 76, 78, 93, 98, 103, 112, 136]
CaO_6	12216	12279	64	[1, 76, 78, 93, 98, 103, 136]
CaO_7	12261	12287	27	[2, 71, 84, 102, 118, 141, 149, 151]
CaO_7	12280	12284	5	[1, 76, 78, 93, 98, 103, 136, 143]
CaO_8	12285	12285	1	[1, 76, 78, 93, 98, 103, 112, 136, 143]
CaO_9	12286	12294	9	[1, 76, 78, 93, 98, 102, 103, 112, 136, 143]
CaO_8	12288	12302	15	[2, 71, 84, 102, 118, 141, 144, 149, 151]
CaO_8	12295	12314	20	[1, 76, 78, 93, 102, 103, 112, 136, 143]
CaO_9	12303	12317	15	[2, 71, 83, 84, 102, 118, 141, 144, 149, 151]
CaO_9	12315	12332	18	[1, 76, 78, 93, 102, 103, 112, 136, 143, 152]
CaO_8	12318	12340	23	[2, 71, 84, 102, 118, 141, 144, 149, 151]
CaO_10	12333	12362	30	[1, 76, 78, 93, 102, 103, 108, 112, 136, 143, 152]
CaO_9	12341	12362	22	[2, 71, 84, 102, 104, 118, 141, 144, 149, 151]
CaO_9	12363	12373	11	[1, 76, 78, 93, 102, 103, 108, 112, 136, 143]
CaO_8	12363	12404	42	[2, 71, 84, 102, 118, 141, 144, 149, 151]
CaO_8	12374	12379	6	[1, 76, 78, 93, 103, 108, 112, 136, 143]
CaO_9	12380	12396	17	[1, 75, 76, 78, 93, 103, 108, 112, 136, 143]
CaO_8	12397	12403	7	[1, 75, 76, 78, 93, 103, 112, 136, 143]
CaO_9	12404	12428	25	[1, 75, 76, 78, 93, 103, 108, 112, 136, 143]
CaO_9	12405	12411	7	[2, 67, 71, 84, 102, 118, 141, 144, 149, 151]
CaO_8	12412	12419	8	[2, 71, 84, 102, 118, 141, 144, 149, 151]
CaO_7	12420	12442	23	[2, 84, 102, 118, 141, 144, 149, 151]
CaO_10	12429	12436	8	[1, 75, 76, 78, 93, 102, 103, 108, 112, 136, 143]
CaO_11	12437	12443	7	[1, 75, 76, 78, 93, 98, 102, 103, 108, 112, 136, 143]
CaO_8	12443	12446	4	[2, 83, 84, 102, 118, 141, 144, 149, 151]
CaO_10	12444	12461	18	[1, 75, 78, 93, 98, 102, 103, 108, 112, 136, 143]
CaO_7	12447	12448	2	[2, 83, 84, 102, 141, 144, 149, 151]
CaO_8	12449	12451	3	[2, 83, 84, 102, 121, 141, 144, 149, 151]
CaO_9	12452	12487	36	[2, 71, 83, 84, 102, 121, 141, 144, 149, 151]
CaO_9	12462	12491	30	[1, 75, 78, 93, 98, 103, 108, 112, 136, 143]
CaO_10	12488	12507	20	[2, 71, 83, 84, 102, 118, 121, 141, 144, 149, 151]
CaO_8	12492	12496	5	[1, 78, 93, 98, 103, 108, 112, 136, 143]
CaO_6	12497	12501	5	[1, 78, 93, 103, 108, 112, 136]
CaO_7	12502	12503	2	[1, 78, 93, 103, 108, 112, 136, 143]
CaO_8	12504	12506	3	[1, 76, 78, 93, 103, 108, 112, 136, 143]
CaO_9	12507	12562	56	[1, 76, 78, 93, 98, 103, 108, 112, 136, 143]
CaO_9	12508	12513	6	[2, 71, 83, 84, 102, 118, 141, 144, 149, 151]
CaO_8	12514	12519	6	[2, 83, 84, 102, 118, 141, 144, 149, 151]
CaO_7	12520	12541	22	[2, 84, 102, 118, 141, 144, 149, 151]
CaO_6	12542	12674	133	[2, 84, 102, 118, 141, 149, 151]
CaO_8	12563	12589	27	[1, 76, 78, 93, 98, 103, 108, 112, 136]
CaO_9	12590	12606	17	[1, 76, 78, 86, 93, 98, 103, 108, 112, 136]
CaO_10	12607	12652	46	[1, 76, 78, 86, 93, 98, 103, 108, 112, 136, 152]
CaO_9	12653	12655	3	[1, 76, 78, 86, 93, 98, 103, 108, 112, 136]
CaO_8	12656	12659	4	[1, 76, 86, 93, 98, 103, 108, 112, 136]
CaO_9	12660	12677	18	[1, 76, 86, 93, 98, 103, 108, 112, 121, 136]
CaO_7	12675	12724	50	[2, 84, 102, 118, 141, 144, 149, 151]
CaO_10	12678	12681	4	[1, 76, 86, 93, 98, 102, 103, 108, 112, 121, 136]
CaO_9	12682	12697	16	[1, 76, 86, 93, 98, 102, 103, 112, 121, 136]
CaO_10	12698	12702	5	[1, 76, 86, 93, 98, 102, 103, 108, 112, 121, 136]
CaO_11	12703	12733	31	[1, 76, 86, 93, 98, 102, 103, 108, 112, 121, 136, 152]
CaO_8	12725	12743	19	[2, 71, 84, 102, 118, 141, 144, 149, 151]
CaO_10	12734	12743	10	[1, 76, 86, 93, 98, 102, 103, 108, 112, 136, 152]
CaO_9	12744	12796	53	[1, 76, 86, 93, 98, 102, 103, 108, 112, 136]
CaO_7	12744	12796	53	[2, 71, 102, 118, 141, 144, 149, 151]
CaO_8	12797	12797	1	[1, 76, 86, 93, 98, 103, 108, 112, 136]
CaO_6	12797	12798	2	[2, 71, 102, 118, 144, 149, 151]
CaO_9	12798	12814	17	[1, 76, 86, 93, 97, 98, 103, 108, 112, 136]
CaO_7	12799	12837	39	[2, 71, 102, 118, 122, 144, 149, 151]
CaO_8	12815	12868	54	[1, 76, 93, 97, 98, 103, 108, 112, 136]
CaO_8	12838	12843	6	[2, 71, 102, 118, 122, 141, 144, 149, 151]
CaO_8	12844	12873	30	[2, 71, 102, 110, 118, 141, 144, 149, 151]
CaO_9	12869	12870	2	[1, 76, 86, 93, 97, 98, 103, 108, 112, 136]
CaO_8	12871	12880	10	[1, 76, 86, 93, 97, 98, 103, 108, 112]
CaO_9	12874	12874	1	[2, 71, 84, 102, 110, 118, 141, 144, 149, 151]
CaO_8	12875	12879	5	[2, 84, 102, 110, 118, 141, 144, 149, 151]
CaO_7	12880	12923	44	[2, 84, 102, 118, 141, 144, 149, 151]
CaO_7	12881	12888	8	[1, 76, 93, 97, 98, 103, 108, 112]
CaO_6	12889	12894	6	[1, 93, 97, 98, 103, 108, 112]
CaO_7	12895	12914	20	[1, 86, 93, 97, 98, 103, 108, 112]
CaO_8	12915	12917	3	[1, 76, 86, 93, 97, 98, 103, 108, 112]
CaO_9	12918	12946	29	[1, 76, 86, 93, 97, 98, 103, 108, 112, 143]
CaO_8	12924	12925	2	[2, 71, 84, 102, 118, 141, 144, 149, 151]
CaO_9	12926	12935	10	[2, 71, 84, 102, 104, 118, 141, 144, 149, 151]
CaO_8	12936	12985	50	[2, 71, 84, 102, 118, 141, 144, 149, 151]
CaO_8	12947	12959	13	[1, 76, 86, 93, 98, 103, 108, 112, 143]
CaO_9	12960	13010	51	[1, 76, 86, 93, 98, 103, 108, 112, 136, 143]
CaO_7	12986	13009	24	[2, 84, 102, 118, 141, 144, 149, 151]
CaO_6	13010	13037	28	[2, 84, 102, 118, 141, 149, 151]
CaO_8	13011	13013	3	[1, 76, 86, 93, 98, 103, 108, 112, 136]
CaO_9	13014	13025	12	[1, 76, 86, 93, 97, 98, 103, 108, 112, 136]
CaO_8	13026	13107	82	[1, 76, 86, 93, 98, 103, 108, 112, 136]
CaO_7	13038	13051	14	[2, 67, 84, 102, 118, 141, 149, 151]
CaO_6	13052	13114	63	[2, 84, 102, 118, 141, 149, 151]
CaO_9	13108	13137	30	[1, 76, 86, 93, 97, 98, 103, 108, 112, 136]
CaO_7	13115	13128	14	[2, 71, 84, 102, 118, 141, 149, 151]
CaO_6	13129	13247	119	[2, 84, 102, 118, 141, 149, 151]
CaO_10	13138	13145	8	[1, 76, 86, 93, 97, 98, 103, 108, 112, 136, 143]
CaO_9	13146	13157	12	[1, 76, 86, 93, 98, 103, 108, 112, 136, 143]
CaO_8	13158	13166	9	[1, 76, 86, 93, 98, 103, 108, 112, 143]
CaO_9	13167	13182	16	[1, 76, 86, 93, 97, 98, 103, 108, 112, 143]
CaO_8	13183	13193	11	[1, 76, 93, 97, 98, 103, 108, 112, 143]
CaO_6	13194	13216	23	[1, 76, 97, 98, 108, 112, 143]
CaO_7	13217	13247	31	[1, 76, 93, 97, 98, 108, 112, 143]
CaO_8	13248	13260	13	[1, 76, 93, 97, 98, 108, 112, 140, 143]
CaO_6	13248	13256	9	[2, 71, 102, 118, 141, 149, 151]
CaO_7	13257	13263	7	[2, 71, 102, 118, 141, 144, 149, 151]
CaO_9	13261	13272	12	[1, 76, 86, 93, 97, 98, 108, 112, 140, 143]
CaO_8	13264	13280	17	[2, 71, 102, 114, 118, 141, 144, 149, 151]
CaO_8	13273	13303	31	[1, 76, 86, 93, 97, 98, 108, 112, 140]
CaO_7	13281	13302	22	[2, 71, 102, 118, 141, 144, 149, 151]
CaO_6	13303	13330	28	[2, 102, 118, 141, 144, 149, 151]
CaO_7	13304	13316	13	[1, 76, 86, 93, 97, 98, 108, 112]
CaO_8	13317	13341	25	[1, 76, 86, 93, 97, 98, 108, 112, 136]
CaO_7	13331	13367	37	[2, 71, 102, 118, 141, 144, 149, 151]
CaO_9	13342	13388	47	[1, 76, 86, 93, 97, 98, 103, 108, 112, 136]
CaO_6	13368	13382	15	[2, 102, 118, 141, 144, 149, 151]
CaO_7	13383	13390	8	[2, 102, 110, 118, 141, 144, 149, 151]
CaO_10	13389	13406	18	[1, 76, 86, 93, 97, 98, 103, 108, 112, 136, 143]
CaO_8	13391	13424	34	[2, 84, 102, 110, 118, 141, 144, 149, 151]
CaO_9	13407	13441	35	[1, 76, 86, 93, 97, 98, 103, 108, 112, 136]
CaO_7	13425	13431	7	[2, 102, 110, 118, 141, 144, 149, 151]
CaO_8	13432	13436	5	[2, 87, 102, 110, 118, 141, 144, 149, 151]
CaO_9	13437	13460	24	[2, 87, 102, 110, 118, 122, 141, 144, 149, 151]
CaO_10	13442	13476	35	[1, 76, 86, 93, 97, 98, 103, 108, 112, 136, 143]
CaO_10	13461	13465	5	[2, 87, 102, 110, 114, 118, 122, 141, 144, 149, 151]
CaO_9	13466	13474	9	[2, 87, 110, 114, 118, 122, 141, 144, 149, 151]
CaO_8	13475	13496	22	[2, 87, 110, 114, 118, 122, 141, 144, 151]
CaO_9	13477	13485	9	[1, 76, 86, 93, 97, 103, 108, 112, 136, 143]
CaO_8	13486	13503	18	[1, 76, 86, 93, 97, 103, 108, 112, 143]
CaO_7	13497	13498	2	[2, 87, 110, 118, 122, 141, 144, 151]
CaO_6	13499	13518	20	[2, 87, 110, 118, 141, 144, 151]
CaO_7	13504	13546	43	[1, 76, 86, 93, 97, 103, 108, 112]
CaO_7	13519	13522	4	[2, 87, 110, 114, 118, 141, 144, 151]
CaO_8	13523	13546	24	[2, 87, 110, 114, 118, 141, 144, 149, 151]
CaO_8	13547	13648	102	[1, 76, 86, 93, 97, 98, 103, 108, 112]
CaO_7	13547	13565	19	[2, 110, 114, 118, 141, 144, 149, 151]
CaO_8	13566	13607	42	[2, 84, 110, 114, 118, 141, 144, 149, 151]
CaO_9	13608	13620	13	[2, 84, 102, 110, 114, 118, 141, 144, 149, 151]
CaO_8	13621	13674	54	[2, 84, 102, 110, 118, 141, 144, 149, 151]
CaO_9	13649	13688	40	[1, 76, 86, 93, 97, 98, 103, 108, 112, 143]
CaO_7	13675	13695	21	[2, 102, 110, 118, 141, 144, 149, 151]
CaO_8	13689	13704	16	[1, 76, 86, 93, 98, 103, 108, 112, 143]
CaO_8	13696	13719	24	[2, 87, 102, 110, 118, 141, 144, 149, 151]
CaO_9	13705	13712	8	[1, 76, 86, 93, 98, 103, 108, 112, 136, 143]
CaO_10	13713	13740	28	[1, 76, 86, 93, 97, 98, 103, 108, 112, 136, 143]
CaO_9	13720	13721	2	[2, 72, 87, 102, 110, 118, 141, 144, 149, 151]
CaO_10	13722	13731	10	[2, 72, 87, 102, 110, 118, 122, 141, 144, 149, 151]
CaO_11	13732	13735	4	[2, 72, 87, 102, 110, 114, 118, 122, 141, 144, 149, 151]
CaO_10	13736	13740	5	[2, 87, 102, 110, 114, 118, 122, 141, 144, 149, 151]
CaO_11	13741	13763	23	[1, 76, 86, 93, 97, 98, 102, 103, 108, 112, 136, 143]
CaO_9	13741	13778	38	[2, 87, 102, 110, 118, 122, 141, 144, 149, 151]
CaO_10	13764	13786	23	[1, 76, 86, 93, 98, 102, 103, 108, 112, 136, 143]
CaO_8	13779	13782	4	[2, 102, 110, 118, 122, 141, 144, 149, 151]
CaO_9	13783	13787	5	[2, 84, 102, 110, 118, 122, 141, 144, 149, 151]
CaO_9	13787	13797	11	[1, 76, 86, 93, 98, 103, 108, 112, 136, 143]
CaO_8	13788	13847	60	[2, 84, 102, 110, 118, 141, 144, 149, 151]
CaO_10	13798	13798	1	[1, 76, 86, 93, 97, 98, 103, 108, 112, 136, 143]
CaO_9	13799	13843	45	[1, 76, 86, 93, 97, 98, 103, 108, 136, 143]
CaO_8	13844	13867	24	[1, 76, 86, 93, 97, 98, 103, 108, 136]
CaO_7	13848	13888	41	[2, 84, 102, 118, 141, 144, 149, 151]
CaO_7	13868	13868	1	[1, 76, 86, 93, 97, 98, 108, 136]
CaO_8	13869	13888	20	[1, 76, 86, 93, 97, 98, 108, 136, 143]
CaO_9	13889	13893	5	[1, 76, 86, 93, 97, 98, 108, 112, 136, 143]
CaO_6	13889	13950	62	[2, 84, 102, 118, 141, 149, 151]
CaO_10	13894	13909	16	[1, 76, 86, 93, 97, 98, 103, 108, 112, 136, 143]
CaO_9	13910	13926	17	[1, 76, 86, 93, 97, 98, 108, 112, 136, 143]
CaO_8	13927	13942	16	[1, 76, 86, 93, 98, 108, 112, 136, 143]
CaO_9	13943	13984	42	[1, 76, 86, 93, 98, 108, 112, 136, 138, 143]
CaO_7	13951	13961	11	[2, 84, 102, 114, 118, 141, 149, 151]
CaO_6	13962	13964	3	[2, 102, 114, 118, 141, 149, 151]
CaO_7	13965	14015	51	[2, 102, 104, 114, 118, 141, 149, 151]
CaO_9	13985	14016	32	[1, 76, 86, 93, 98, 103, 108, 112, 136, 143]
CaO_6	14016	14022	7	[2, 102, 104, 114, 118, 141, 149]
CaO_8	14017	14052	36	[1, 76, 86, 93, 98, 108, 112, 136, 143]
CaO_7	14023	14052	30	[2, 102, 104, 114, 118, 141, 147, 149]
CaO_9	14053	14064	12	[1, 76, 86, 93, 97, 98, 108, 112, 136, 143]
CaO_6	14053	14090	38	[2, 104, 114, 118, 141, 147, 149]
CaO_10	14065	14104	40	[1, 76, 86, 93, 97, 98, 103, 108, 112, 136, 143]
CaO_7	14091	14103	13	[2, 104, 114, 118, 141, 147, 149, 151]
CaO_8	14104	14106	3	[2, 104, 114, 118, 141, 144, 147, 149, 151]
CaO_9	14105	14157	53	[1, 76, 86, 93, 97, 98, 108, 112, 136, 143]
CaO_9	14107	14115	9	[2, 102, 104, 114, 118, 141, 144, 147, 149, 151]
CaO_8	14116	14150	35	[2, 102, 104, 114, 118, 141, 144, 149, 151]
CaO_7	14151	14153	3	[2, 102, 114, 118, 141, 144, 149, 151]
CaO_8	14154	14160	7	[2, 102, 110, 114, 118, 141, 144, 149, 151]
CaO_8	14158	14177	20	[1, 76, 86, 93, 97, 98, 108, 112, 143]
CaO_9	14161	14163	3	[2, 87, 102, 110, 114, 118, 141, 144, 149, 151]
CaO_8	14164	14179	16	[2, 87, 102, 110, 118, 141, 144, 149, 151]
CaO_7	14178	14204	27	[1, 76, 86, 97, 98, 108, 112, 143]
CaO_7	14180	14225	46	[2, 87, 102, 118, 141, 144, 149, 151]
CaO_8	14205	14258	54	[1, 76, 86, 97, 98, 103, 108, 112, 143]
CaO_8	14226	14234	9	[2, 83, 87, 102, 118, 141, 144, 149, 151]
CaO_7	14235	14248	14	[2, 83, 87, 102, 118, 144, 149, 151]
CaO_6	14249	14285	37	[2, 87, 102, 118, 144, 149, 151]
CaO_9	14259	14264	6	[1, 76, 86, 97, 98, 103, 108, 112, 136, 143]
CaO_10	14265	14277	13	[1, 76, 86, 97, 98, 102, 103, 108, 112, 136, 143]
CaO_9	14278	14296	19	[1, 76, 86, 98, 102, 103, 108, 112, 136, 143]
CaO_7	14286	14294	9	[2, 87, 102, 118, 141, 144, 149, 151]
CaO_6	14295	14332	38	[2, 87, 102, 118, 141, 149, 151]
CaO_10	14297	14317	21	[1, 76, 86, 97, 98, 102, 103, 108, 112, 136, 143]
CaO_9	14318	14338	21	[1, 76, 86, 97, 98, 103, 108, 112, 136, 143]
CaO_7	14333	14357	25	[2, 87, 102, 110, 118, 141, 149, 151]
CaO_10	14339	14371	33	[1, 76, 86, 93, 97, 98, 103, 108, 112, 136, 143]
CaO_8	14358	14366	9	[2, 87, 102, 110, 118, 141, 147, 149, 151]
CaO_7	14367	14390	24	[2, 87, 110, 118, 141, 147, 149, 151]
CaO_9	14372	14388	17	[1, 76, 86, 97, 98, 103, 108, 112, 136, 143]
CaO_8	14389	14464	76	[1, 76, 97, 98, 103, 108, 112, 136, 143]
CaO_8	14391	14400	10	[2, 87, 110, 118, 122, 141, 147, 149, 151]
CaO_7	14401	14405	5	[2, 87, 110, 118, 122, 141, 149, 151]
CaO_8	14406	14442	37	[2, 87, 110, 114, 118, 122, 141, 149, 151]
CaO_9	14443	14460	18	[2, 87, 110, 114, 118, 122, 141, 148, 149, 151]
CaO_8	14461	14480	20	[2, 87, 110, 118, 122, 141, 148, 149, 151]
CaO_9	14465	14474	10	[1, 76, 97, 98, 103, 108, 112, 136, 143, 144]
CaO_8	14475	14500	26	[1, 76, 98, 103, 108, 112, 136, 143, 144]
CaO_7	14481	14491	11	[2, 87, 110, 118, 141, 148, 149, 151]
CaO_6	14492	14493	2	[2, 110, 118, 141, 148, 149, 151]
CaO_7	14494	14507	14	[2, 84, 110, 118, 141, 148, 149, 151]
CaO_7	14501	14520	20	[1, 76, 98, 103, 108, 112, 136, 143]
CaO_8	14508	14509	2	[2, 67, 84, 110, 118, 141, 148, 149, 151]
CaO_7	14510	14512	3	[2, 67, 110, 118, 141, 148, 149, 151]
CaO_8	14513	14544	32	[2, 67, 87, 110, 118, 141, 148, 149, 151]
CaO_8	14521	14541	21	[1, 76, 97, 98, 103, 108, 112, 136, 143]
CaO_7	14542	14554	13	[1, 76, 97, 98, 108, 112, 136, 143]
CaO_7	14545	14565	21	[2, 87, 110, 118, 141, 148, 149, 151]
CaO_6	14555	14562	8	[1, 76, 97, 98, 108, 112, 143]
CaO_8	14563	14596	34	[1, 76, 97, 98, 102, 108, 112, 136, 143]
CaO_8	14566	14604	39	[2, 87, 110, 118, 141, 144, 148, 149, 151]
CaO_9	14597	14618	22	[1, 76, 97, 98, 102, 103, 108, 112, 136, 143]
CaO_7	14605	14611	7	[2, 87, 110, 118, 141, 148, 149, 151]
CaO_6	14612	14628	17	[2, 110, 118, 141, 148, 149, 151]
CaO_8	14619	14629	11	[1, 76, 97, 102, 103, 108, 112, 136, 143]
CaO_7	14629	14640	12	[2, 87, 110, 118, 141, 148, 149, 151]
CaO_7	14630	14631	2	[1, 76, 97, 103, 108, 112, 136, 143]
CaO_8	14632	14674	43	[1, 76, 97, 98, 103, 108, 112, 136, 143]
CaO_8	14641	14647	7	[2, 87, 102, 110, 118, 141, 148, 149, 151]
CaO_7	14648	14670	23	[2, 87, 102, 110, 118, 141, 149, 151]
CaO_8	14671	14780	110	[2, 87, 102, 110, 118, 141, 144, 149, 151]
CaO_7	14675	14686	12	[1, 76, 98, 103, 108, 112, 136, 143]
CaO_8	14687	14736	50	[1, 76, 97, 98, 103, 108, 112, 136, 143]
CaO_7	14737	14769	33	[1, 76, 97, 98, 103, 108, 112, 143]
CaO_6	14770	14798	29	[1, 76, 97, 103, 108, 112, 143]
CaO_7	14781	14851	71	[2, 87, 102, 118, 141, 144, 149, 151]
CaO_7	14799	14801	3	[1, 76, 97, 103, 108, 112, 124, 143]
CaO_8	14802	14821	20	[1, 76, 97, 103, 108, 112, 124, 134, 143]
CaO_7	14822	14879	58	[1, 76, 97, 103, 108, 112, 134, 143]
CaO_8	14852	14864	13	[2, 87, 102, 110, 118, 141, 144, 149, 151]
CaO_7	14865	14867	3	[2, 102, 110, 118, 141, 144, 149, 151]
CaO_8	14868	14868	1	[2, 102, 110, 118, 141, 144, 148, 149, 151]
CaO_7	14869	14873	5	[2, 102, 110, 118, 141, 148, 149, 151]
CaO_6	14874	14888	15	[2, 102, 110, 118, 141, 149, 151]
CaO_6	14880	14938	59	[1, 76, 97, 108, 112, 134, 143]
CaO_6	14889	14914	26	[2, 110, 118, 141, 144, 149, 151]
CaO_7	14915	14940	26	[2, 87, 110, 118, 141, 144, 149, 151]
CaO_7	14939	14943	5	[1, 76, 97, 108, 112, 113, 134, 143]
CaO_8	14941	14955	15	[2, 87, 110, 118, 122, 141, 144, 149, 151]
CaO_6	14944	14977	34	[1, 76, 97, 108, 112, 134, 143]
CaO_9	14956	14980	25	[2, 87, 102, 110, 118, 122, 141, 144, 149, 151]
CaO_7	14978	15020	43	[1, 76, 97, 108, 112, 134, 136, 143]
CaO_8	14981	14983	3	[2, 87, 102, 110, 118, 141, 144, 149, 151]
CaO_9	14984	15007	24	[2, 84, 87, 102, 110, 118, 141, 144, 149, 151]
CaO_8	15008	15013	6	[2, 84, 102, 110, 118, 141, 144, 149, 151]
CaO_7	15014	15084	71	[2, 84, 102, 110, 118, 141, 149, 151]
CaO_8	15021	15030	10	[1, 76, 97, 108, 112, 116, 134, 136, 143]
CaO_9	15031	15035	5	[1, 76, 93, 97, 108, 112, 116, 134, 136, 143]
CaO_8	15036	15069	34	[1, 76, 93, 97, 108, 112, 134, 136, 143]
CaO_7	15070	15090	21	[1, 76, 97, 108, 112, 134, 136, 143]
CaO_8	15085	15108	24	[2, 84, 102, 110, 118, 141, 148, 149, 151]
CaO_8	15091	15151	61	[1, 76, 97, 103, 108, 112, 134, 136, 143]
CaO_7	15109	15230	122	[2, 84, 110, 118, 141, 148, 149, 151]
CaO_9	15152	15162	11	[1, 76, 78, 97, 103, 108, 112, 134, 136, 143]
CaO_8	15163	15173	11	[1, 76, 97, 103, 108, 112, 134, 136, 143]
CaO_9	15174	15187	14	[1, 76, 97, 103, 108, 112, 134, 136, 143, 147]
CaO_8	15188	15209	22	[1, 76, 97, 108, 112, 134, 136, 143, 147]
CaO_7	15210	15245	36	[1, 76, 97, 108, 112, 134, 143, 147]
CaO_8	15231	15253	23	[2, 84, 110, 118, 141, 144, 148, 149, 151]
CaO_6	15246	15285	40	[1, 76, 97, 108, 112, 134, 143]
CaO_7	15254	15262	9	[2, 84, 110, 118, 141, 148, 149, 151]
CaO_8	15263	15271	9	[2, 84, 110, 118, 141, 147, 148, 149, 151]
CaO_9	15272	15317	46	[2, 67, 84, 110, 118, 141, 147, 148, 149, 151]
CaO_7	15286	15321	36	[1, 76, 97, 108, 112, 134, 136, 143]
CaO_8	15318	15354	37	[2, 84, 110, 118, 141, 147, 148, 149, 151]
CaO_6	15322	15335	14	[1, 76, 108, 112, 134, 136, 143]
CaO_7	15336	15355	20	[1, 76, 97, 108, 112, 134, 136, 143]
CaO_7	15355	15402	48	[2, 84, 110, 118, 141, 148, 149, 151]
CaO_8	15356	15375	20	[1, 76, 97, 102, 108, 112, 134, 136, 143]
CaO_7	15376	15381	6	[1, 76, 97, 108, 112, 134, 136, 143]
CaO_8	15382	15386	5	[1, 76, 86, 97, 108, 112, 134, 136, 143]
CaO_9	15387	15396	10	[1, 76, 86, 97, 108, 112, 134, 136, 143, 147]
CaO_8	15397	15409	13	[1, 76, 97, 108, 112, 134, 136, 143, 147]
CaO_8	15403	15417	15	[2, 84, 102, 110, 118, 141, 148, 149, 151]
CaO_9	15410	15437	28	[1, 76, 86, 97, 108, 112, 134, 136, 143, 147]
CaO_7	15418	15419	2	[2, 84, 110, 118, 141, 148, 149, 151]
CaO_8	15420	15466	47	[2, 84, 87, 110, 118, 141, 148, 149, 151]
CaO_10	15438	15456	19	[1, 76, 86, 97, 108, 112, 124, 134, 136, 143, 147]
CaO_9	15457	15487	31	[1, 76, 86, 97, 108, 112, 134, 136, 143, 147]
CaO_7	15467	15480	14	[2, 84, 87, 110, 118, 141, 148, 151]
CaO_6	15481	15484	4	[2, 84, 110, 118, 141, 148, 151]
CaO_7	15485	15502	18	[2, 84, 110, 114, 118, 141, 148, 151]
CaO_10	15488	15488	1	[1, 76, 86, 97, 108, 112, 124, 134, 136, 143, 147]
CaO_9	15489	15509	21	[1, 76, 97, 108, 112, 124, 134, 136, 143, 147]
CaO_8	15503	15506	4	[2, 84, 110, 114, 118, 141, 147, 148, 151]
CaO_7	15507	15513	7	[2, 84, 110, 114, 141, 147, 148, 151]
CaO_8	15510	15516	7	[1, 76, 97, 108, 112, 124, 134, 136, 143]
CaO_8	15514	15536	23	[2, 84, 110, 114, 141, 147, 148, 149, 151]
CaO_7	15517	15537	21	[1, 76, 97, 108, 112, 134, 136, 143]
CaO_7	15537	15572	36	[2, 84, 110, 114, 141, 147, 148, 151]
CaO_8	15538	15555	18	[1, 76, 97, 108, 112, 124, 134, 136, 143]
CaO_9	15556	15562	7	[1, 76, 97, 108, 112, 124, 134, 136, 143, 147]
CaO_7	15563	15579	17	[1, 76, 97, 108, 112, 134, 143, 147]
CaO_6	15573	15576	4	[2, 84, 110, 141, 147, 148, 151]
CaO_7	15577	15578	2	[2, 84, 110, 141, 147, 148, 149, 151]
CaO_6	15579	15616	38	[2, 84, 110, 147, 148, 149, 151]
CaO_8	15580	15583	4	[1, 76, 97, 108, 112, 124, 134, 143, 147]
CaO_7	15584	15605	22	[1, 76, 97, 108, 112, 124, 134, 143]
CaO_6	15606	15620	15	[1, 76, 97, 108, 112, 134, 143]
CaO_7	15617	15633	17	[2, 84, 110, 118, 147, 148, 149, 151]
CaO_7	15621	15637	17	[1, 76, 97, 100, 108, 112, 134, 143]
CaO_8	15634	15639	6	[2, 84, 110, 118, 141, 147, 148, 149, 151]
CaO_6	15638	15649	12	[1, 76, 97, 108, 112, 134, 143]
CaO_7	15640	15693	54	[2, 84, 110, 118, 141, 147, 149, 151]
CaO_7	15650	15681	32	[1, 76, 78, 97, 108, 112, 134, 143]
CaO_8	15682	15704	23	[1, 76, 78, 97, 108, 112, 134, 143, 147]
CaO_6	15694	15715	22	[2, 84, 110, 118, 141, 149, 151]
CaO_7	15705	15819	115	[1, 76, 97, 108, 112, 134, 143, 147]
CaO_7	15716	15738	23	[2, 84, 110, 118, 141, 148, 149, 151]
CaO_6	15739	15817	79	[2, 84, 110, 118, 141, 148, 151]
CaO_7	15818	15841	24	[2, 67, 84, 110, 118, 141, 148, 151]
CaO_8	15820	15834	15	[1, 76, 97, 108, 112, 124, 134, 143, 147]
CaO_7	15835	15840	6	[1, 76, 97, 108, 112, 124, 143, 147]
CaO_6	15841	15966	126	[1, 76, 97, 108, 112, 143, 147]
CaO_6	15842	15846	5	[2, 67, 84, 118, 141, 148, 151]
CaO_7	15847	15931	85	[2, 67, 84, 118, 141, 148, 149, 151]
CaO_8	15932	15940	9	[2, 67, 84, 102, 118, 141, 148, 149, 151]
CaO_7	15941	15973	33	[2, 67, 84, 102, 118, 141, 149, 151]
CaO_7	15967	15998	32	[1, 76, 97, 108, 112, 136, 143, 147]
CaO_8	15974	15986	13	[2, 67, 83, 84, 102, 118, 141, 149, 151]
CaO_7	15987	16048	62	[2, 83, 84, 102, 118, 141, 149, 151]
CaO_8	15999	16026	28	[1, 76, 97, 108, 112, 123, 136, 143, 147]
CaO_7	16027	16093	67	[1, 76, 97, 108, 112, 123, 143, 147]
CaO_8	16049	16074	26	[2, 66, 83, 84, 102, 118, 141, 149, 151]
CaO_9	16075	16088	14	[2, 66, 83, 84, 102, 118, 141, 148, 149, 151]
CaO_8	16089	16092	4	[2, 66, 83, 84, 102, 118, 141, 148, 149]
CaO_9	16093	16123	31	[2, 66, 67, 83, 84, 102, 118, 141, 148, 149]
CaO_6	16094	16123	30	[1, 76, 97, 108, 112, 123, 147]
CaO_7	16124	16144	21	[1, 76, 97, 108, 112, 123, 143, 147]
CaO_9	16124	16129	6	[2, 66, 67, 84, 102, 118, 141, 148, 149, 151]
CaO_8	16130	16156	27	[2, 66, 84, 102, 118, 141, 148, 149, 151]
CaO_8	16145	16147	3	[1, 76, 97, 108, 112, 123, 136, 143, 147]
CaO_7	16148	16155	8	[1, 76, 97, 108, 112, 123, 136, 147]
CaO_8	16156	16169	14	[1, 76, 97, 108, 112, 123, 134, 136, 147]
CaO_7	16157	16172	16	[2, 84, 102, 118, 141, 148, 149, 151]
CaO_9	16170	16185	16	[1, 76, 97, 108, 112, 123, 134, 136, 143, 147]
CaO_6	16173	16177	5	[2, 84, 118, 141, 148, 149, 151]
CaO_7	16178	16225	48	[2, 84, 118, 122, 141, 148, 149, 151]
CaO_10	16186	16216	31	[1, 76, 97, 108, 112, 123, 127, 134, 136, 143, 147]
CaO_9	16217	16255	39	[1, 76, 97, 108, 112, 123, 127, 134, 136, 147]
CaO_6	16226	16252	27	[2, 84, 122, 141, 148, 149, 151]
CaO_7	16253	16273	21	[2, 84, 122, 135, 141, 148, 149, 151]
CaO_8	16256	16263	8	[1, 76, 97, 108, 112, 123, 127, 136, 147]
CaO_9	16264	16273	10	[1, 76, 97, 108, 112, 123, 127, 136, 143, 147]
CaO_8	16274	16279	6	[1, 76, 97, 108, 112, 123, 136, 143, 147]
CaO_6	16274	16296	23	[2, 84, 135, 141, 148, 149, 151]
CaO_7	16280	16283	4	[1, 76, 108, 112, 123, 136, 143, 147]
CaO_6	16284	16319	36	[1, 76, 108, 112, 123, 136, 143]
CaO_7	16297	16308	12	[2, 84, 122, 135, 141, 148, 149, 151]
CaO_6	16309	16316	8	[2, 84, 122, 141, 148, 149, 151]
CaO_5	16317	16319	3	[2, 84, 141, 148, 149, 151]
CaO_7	16320	16322	3	[1, 76, 108, 112, 123, 127, 136, 143]
CaO_6	16320	16423	104	[2, 84, 118, 141, 148, 149, 151]
CaO_8	16323	16325	3	[1, 72, 76, 108, 112, 123, 127, 136, 143]
CaO_9	16326	16326	1	[1, 72, 76, 108, 112, 123, 127, 136, 143, 147]
CaO_8	16327	16331	5	[1, 72, 76, 108, 112, 123, 127, 136, 147]
CaO_7	16332	16338	7	[1, 72, 76, 108, 112, 123, 136, 147]
CaO_8	16339	16355	17	[1, 72, 76, 78, 108, 112, 123, 136, 147]
CaO_7	16356	16373	18	[1, 76, 78, 108, 112, 123, 136, 147]
CaO_8	16374	16407	34	[1, 76, 78, 108, 112, 123, 136, 143, 147]
CaO_7	16408	16422	15	[1, 76, 78, 108, 112, 123, 143, 147]
CaO_6	16423	16424	2	[1, 76, 108, 112, 123, 143, 147]
CaO_7	16424	16424	1	[2, 84, 114, 118, 141, 148, 149, 151]
CaO_7	16425	16465	41	[1, 76, 97, 108, 112, 123, 143, 147]
CaO_8	16425	16465	41	[2, 84, 102, 114, 118, 141, 148, 149, 151]
CaO_6	16466	16518	53	[1, 76, 108, 112, 123, 143, 147]
CaO_9	16466	16466	1	[2, 83, 84, 102, 114, 118, 141, 148, 149, 151]
CaO_8	16467	16471	5	[2, 83, 102, 114, 118, 141, 148, 149, 151]
CaO_7	16472	16552	81	[2, 83, 102, 114, 118, 141, 149, 151]
CaO_7	16519	16531	13	[1, 76, 108, 112, 123, 136, 143, 147]
CaO_8	16532	16539	8	[1, 76, 97, 108, 112, 123, 136, 143, 147]
CaO_9	16540	16554	15	[1, 76, 78, 97, 108, 112, 123, 136, 143, 147]
CaO_8	16553	16585	33	[2, 83, 102, 114, 118, 141, 144, 149, 151]
CaO_8	16555	16571	17	[1, 76, 78, 97, 108, 112, 123, 143, 147]
CaO_7	16572	16577	6	[1, 76, 78, 108, 112, 123, 143, 147]
CaO_8	16578	16612	35	[1, 76, 78, 108, 112, 123, 136, 143, 147]
CaO_9	16586	16608	23	[2, 83, 102, 114, 118, 122, 141, 144, 149, 151]
CaO_10	16609	16620	12	[2, 83, 84, 102, 114, 118, 122, 141, 144, 149, 151]
CaO_9	16613	16662	50	[1, 67, 76, 78, 108, 112, 123, 136, 143, 147]
CaO_9	16621	16622	2	[2, 83, 84, 102, 114, 118, 122, 144, 149, 151]
CaO_8	16623	16623	1	[2, 83, 102, 114, 118, 122, 144, 149, 151]
CaO_7	16624	16640	17	[2, 83, 102, 114, 118, 144, 149, 151]
CaO_8	16641	16643	3	[2, 83, 84, 102, 114, 118, 144, 149, 151]
CaO_9	16644	16653	10	[2, 83, 84, 102, 114, 118, 144, 148, 149, 151]
CaO_10	16654	16673	20	[2, 83, 84, 102, 114, 118, 141, 144, 148, 149, 151]
CaO_10	16663	16663	1	[1, 67, 76, 78, 100, 108, 112, 123, 136, 143, 147]
CaO_9	16664	16703	40	[1, 67, 76, 78, 100, 108, 112, 123, 143, 147]
CaO_9	16674	16693	20	[2, 83, 84, 102, 114, 118, 141, 148, 149, 151]
CaO_10	16694	16709	16	[2, 67, 83, 84, 102, 114, 118, 141, 148, 149, 151]
CaO_8	16704	16728	25	[1, 67, 76, 78, 108, 112, 123, 143, 147]
CaO_9	16710	16714	5	[2, 67, 83, 84, 114, 118, 141, 148, 149, 151]
CaO_8	16715	16721	7	[2, 67, 83, 84, 118, 141, 148, 149, 151]
CaO_7	16722	16722	1	[2, 67, 83, 84, 141, 148, 149, 151]
CaO_6	16723	16821	99	[2, 83, 84, 141, 148, 149, 151]
CaO_9	16729	16738	10	[1, 67, 76, 78, 97, 108, 112, 123, 143, 147]
CaO_10	16739	16757	19	[1, 67, 76, 78, 97, 108, 112, 123, 136, 143, 147]
CaO_9	16758	16761	4	[1, 76, 78, 97, 108, 112, 123, 136, 143, 147]
CaO_8	16762	16819	58	[1, 76, 78, 108, 112, 123, 136, 143, 147]
CaO_7	16820	16840	21	[1, 76, 78, 108, 112, 123, 143, 147]
CaO_7	16822	16848	27	[2, 83, 84, 87, 141, 148, 149, 151]
CaO_8	16841	16885	45	[1, 76, 78, 108, 112, 123, 136, 143, 147]
CaO_8	16849	16860	12	[2, 83, 84, 87, 114, 141, 148, 149, 151]
CaO_9	16861	16861	1	[2, 83, 84, 87, 102, 114, 141, 148, 149, 151]
CaO_10	16862	16886	25	[2, 67, 83, 84, 87, 102, 114, 141, 148, 149, 151]
CaO_7	16886	16887	2	[1, 76, 78, 108, 112, 123, 143, 147]
CaO_9	16887	16902	16	[2, 67, 83, 84, 87, 102, 114, 141, 148, 151]
CaO_6	16888	16917	30	[1, 76, 78, 108, 112, 123, 143]
CaO_10	16903	16906	4	[2, 67, 83, 84, 87, 102, 114, 118, 141, 148, 151]
CaO_9	16907	16909	3	[2, 67, 83, 84, 87, 102, 114, 118, 141, 151]
CaO_9	16910	16953	44	[2, 83, 84, 87, 102, 114, 118, 141, 149, 151]
CaO_7	16918	16938	21	[1, 76, 78, 108, 112, 123, 136, 143]
CaO_8	16939	16949	11	[1, 76, 78, 108, 112, 123, 136, 143, 144]
CaO_7	16950	16952	3	[1, 76, 108, 112, 123, 136, 143, 144]
CaO_8	16953	16959	7	[1, 67, 76, 108, 112, 123, 136, 143, 144]
CaO_8	16954	16958	5	[2, 83, 84, 102, 114, 118, 141, 149, 151]
CaO_9	16959	16971	13	[2, 67, 83, 84, 102, 114, 118, 141, 149, 151]
CaO_9	16960	16969	10	[1, 67, 76, 108, 112, 123, 136, 143, 144, 147]
CaO_8	16970	16973	4	[1, 67, 76, 108, 112, 123, 143, 144, 147]
CaO_8	16972	17000	29	[2, 83, 84, 102, 114, 118, 141, 149, 151]
CaO_9	16974	16979	6	[1, 67, 76, 78, 108, 112, 123, 143, 144, 147]
CaO_8	16980	17127	148	[1, 67, 76, 78, 108, 112, 123, 143, 147]
CaO_7	17001	17006	6	[2, 83, 84, 102, 114, 141, 149, 151]
CaO_6	17007	17021	15	[2, 83, 84, 114, 141, 149, 151]
CaO_5	17022	17035	14	[2, 83, 84, 141, 149, 151]
CaO_6	17036	17060	25	[2, 83, 84, 118, 141, 149, 151]
CaO_7	17061	17091	31	[2, 83, 84, 87, 118, 141, 149, 151]
CaO_6	17092	17111	20	[2, 83, 84, 118, 141, 149, 151]
CaO_7	17112	17120	9	[2, 83, 84, 102, 118, 141, 149, 151]
CaO_8	17121	17141	21	[2, 83, 84, 87, 102, 118, 141, 149, 151]
CaO_7	17128	17156	29	[1, 76, 78, 108, 112, 123, 143, 147]
CaO_9	17142	17144	3	[2, 83, 84, 87, 102, 110, 118, 141, 149, 151]
CaO_8	17145	17152	8	[2, 83, 84, 87, 102, 110, 118, 149, 151]
CaO_7	17153	17165	13	[2, 83, 84, 87, 102, 110, 149, 151]
CaO_8	17157	17180	24	[1, 76, 78, 108, 112, 123, 136, 143, 147]
CaO_8	17166	17181	16	[2, 83, 84, 87, 102, 110, 118, 149, 151]
CaO_9	17181	17193	13	[1, 76, 78, 97, 108, 112, 123, 136, 143, 147]
CaO_9	17182	17185	4	[2, 83, 84, 87, 102, 110, 118, 122, 149, 151]
CaO_10	17186	17200	15	[2, 83, 84, 87, 102, 110, 118, 122, 141, 149, 151]
CaO_10	17194	17205	12	[1, 76, 78, 97, 108, 112, 123, 134, 136, 143, 147]
CaO_10	17201	17206	6	[2, 67, 83, 87, 102, 110, 118, 122, 141, 149, 151]
CaO_9	17206	17279	74	[1, 76, 78, 108, 112, 123, 134, 136, 143, 147]
CaO_9	17207	17213	7	[2, 67, 83, 87, 102, 110, 118, 141, 149, 151]
CaO_8	17214	17241	28	[2, 67, 83, 87, 110, 118, 141, 149, 151]
CaO_9	17242	17269	28	[2, 67, 83, 84, 87, 110, 118, 141, 149, 151]
CaO_8	17270	17289	20	[2, 67, 83, 84, 87, 110, 141, 149, 151]
CaO_8	17280	17282	3	[1, 76, 78, 108, 112, 123, 134, 143, 147]
CaO_9	17283	17290	8	[1, 76, 78, 98, 108, 112, 123, 134, 143, 147]
CaO_7	17290	17304	15	[2, 67, 83, 84, 110, 141, 149, 151]
CaO_8	17291	17298	8	[1, 76, 78, 108, 112, 123, 134, 143, 147]
CaO_9	17299	17345	47	[1, 76, 78, 108, 112, 123, 134, 136, 143, 147]
CaO_8	17305	17312	8	[2, 66, 67, 83, 84, 110, 141, 149, 151]
CaO_7	17313	17314	2	[2, 66, 67, 83, 84, 110, 141, 149]
CaO_6	17315	17320	6	[2, 66, 83, 84, 110, 141, 149]
CaO_7	17321	17324	4	[2, 66, 83, 84, 87, 110, 141, 149]
CaO_8	17325	17333	9	[2, 66, 83, 84, 87, 110, 141, 149, 151]
CaO_9	17334	17335	2	[2, 66, 83, 84, 87, 110, 141, 148, 149, 151]
CaO_8	17336	17354	19	[2, 83, 84, 87, 110, 141, 148, 149, 151]
CaO_8	17346	17419	74	[1, 76, 78, 108, 112, 123, 136, 143, 147]
CaO_7	17355	17357	3	[2, 83, 84, 87, 110, 141, 149, 151]
CaO_6	17358	17367	10	[2, 83, 84, 87, 110, 141, 151]
CaO_7	17368	17369	2	[2, 83, 84, 87, 110, 114, 141, 151]
CaO_8	17370	17390	21	[2, 83, 84, 87, 110, 114, 141, 148, 151]
CaO_7	17391	17394	4	[2, 83, 84, 87, 110, 114, 141, 151]
CaO_8	17395	17407	13	[2, 83, 84, 87, 110, 114, 141, 149, 151]
CaO_7	17408	17413	6	[2, 84, 87, 110, 114, 141, 149, 151]
CaO_8	17414	17420	7	[2, 84, 87, 102, 110, 114, 141, 149, 151]
CaO_9	17420	17433	14	[1, 76, 78, 108, 112, 123, 134, 136, 143, 147]
CaO_7	17421	17433	13	[2, 87, 102, 110, 114, 141, 149, 151]
CaO_8	17434	17445	12	[1, 76, 78, 108, 112, 123, 134, 143, 147]
CaO_8	17434	17444	11	[2, 87, 102, 110, 114, 118, 141, 149, 151]
CaO_7	17445	17483	39	[2, 87, 110, 114, 118, 141, 149, 151]
CaO_7	17446	17454	9	[1, 78, 108, 112, 123, 134, 143, 147]
CaO_8	17455	17461	7	[1, 76, 78, 108, 112, 123, 134, 143, 147]
CaO_9	17462	17470	9	[1, 67, 76, 78, 108, 112, 123, 134, 143, 147]
CaO_10	17471	17471	1	[1, 67, 76, 78, 108, 112, 123, 134, 136, 143, 147]
CaO_9	17472	17483	12	[1, 76, 78, 108, 112, 123, 134, 136, 143, 147]
CaO_10	17484	17505	22	[1, 67, 76, 78, 108, 112, 123, 134, 136, 143, 147]
CaO_8	17484	17487	4	[2, 87, 110, 114, 118, 122, 141, 149, 151]
CaO_7	17488	17499	12	[2, 87, 114, 118, 122, 141, 149, 151]
CaO_6	17500	17546	47	[2, 87, 114, 118, 141, 149, 151]
CaO_9	17506	17549	44	[1, 76, 78, 108, 112, 123, 134, 136, 143, 147]
CaO_7	17547	17551	5	[2, 71, 87, 114, 118, 141, 149, 151]
CaO_8	17550	17599	50	[1, 76, 78, 108, 112, 123, 136, 143, 147]
CaO_8	17552	17599	48	[2, 71, 87, 114, 118, 139, 141, 149, 151]
CaO_9	17600	17670	71	[1, 76, 78, 108, 112, 123, 134, 136, 143, 147]
CaO_7	17600	17638	39	[2, 71, 87, 114, 118, 141, 149, 151]
CaO_8	17639	17650	12	[2, 71, 83, 87, 114, 118, 141, 149, 151]
CaO_7	17651	17657	7	[2, 83, 87, 114, 118, 141, 149, 151]
CaO_6	17658	17663	6	[2, 83, 87, 114, 141, 149, 151]
CaO_7	17664	17702	39	[2, 83, 84, 87, 114, 141, 149, 151]
CaO_8	17671	17688	18	[1, 76, 78, 108, 112, 123, 134, 143, 147]
CaO_9	17689	17689	1	[1, 76, 78, 108, 112, 123, 127, 134, 143, 147]
CaO_8	17690	17707	18	[1, 78, 108, 112, 123, 127, 134, 143, 147]
CaO_8	17703	17704	2	[2, 83, 84, 87, 114, 118, 141, 149, 151]
CaO_7	17705	17719	15	[2, 83, 87, 114, 118, 141, 149, 151]
CaO_7	17708	17739	32	[1, 78, 108, 112, 123, 127, 143, 147]
CaO_7	17720	17731	12	[2, 71, 83, 87, 118, 141, 149, 151]
CaO_8	17732	17738	7	[2, 71, 83, 84, 87, 118, 141, 149, 151]
CaO_9	17739	17787	49	[2, 71, 83, 84, 87, 114, 118, 141, 149, 151]
CaO_8	17740	17766	27	[1, 78, 97, 108, 112, 123, 127, 143, 147]
CaO_7	17767	17833	67	[1, 78, 108, 112, 123, 127, 143, 147]
CaO_8	17788	17791	4	[2, 71, 83, 84, 87, 114, 118, 149, 151]
CaO_9	17792	17812	21	[2, 67, 71, 83, 84, 87, 114, 118, 149, 151]
CaO_8	17813	17838	26	[2, 67, 83, 84, 87, 114, 118, 149, 151]
CaO_8	17834	17872	39	[1, 76, 78, 108, 112, 123, 127, 143, 147]
CaO_9	17839	17842	4	[2, 67, 83, 84, 87, 114, 118, 141, 149, 151]
CaO_8	17843	17925	83	[2, 83, 84, 87, 114, 118, 141, 149, 151]
CaO_7	17873	18021	149	[1, 76, 78, 108, 112, 123, 143, 147]
CaO_9	17926	17970	45	[2, 67, 83, 84, 87, 114, 118, 141, 149, 151]
CaO_8	17971	17999	29	[2, 83, 84, 87, 114, 118, 141, 149, 151]
CaO_9	18000	18013	14	[2, 83, 84, 87, 102, 114, 118, 141, 149, 151]
CaO_10	18014	18024	11	[2, 67, 83, 84, 87, 102, 114, 118, 141, 149, 151]
CaO_6	18022	18038	17	[1, 78, 108, 112, 123, 143, 147]
CaO_9	18025	18038	14	[2, 67, 83, 84, 87, 114, 118, 141, 149, 151]
CaO_7	18039	18047	9	[1, 78, 108, 112, 123, 134, 143, 147]
CaO_8	18039	18062	24	[2, 67, 83, 84, 87, 114, 141, 149, 151]
CaO_8	18048	18116	69	[1, 78, 97, 108, 112, 123, 134, 143, 147]
CaO_9	18063	18081	19	[2, 67, 83, 84, 87, 110, 114, 141, 149, 151]
CaO_8	18082	18108	27	[2, 67, 83, 84, 110, 114, 141, 149, 151]
CaO_7	18109	18120	12	[2, 67, 83, 84, 110, 141, 149, 151]
CaO_9	18117	18135	19	[1, 78, 97, 98, 108, 112, 123, 134, 143, 147]
CaO_6	18121	18131	11	[2, 83, 84, 110, 141, 149, 151]
CaO_7	18132	18132	1	[2, 83, 84, 110, 141, 148, 149, 151]
CaO_8	18133	18153	21	[2, 83, 84, 110, 114, 141, 148, 149, 151]
CaO_8	18136	18147	12	[1, 97, 98, 108, 112, 123, 134, 143, 147]
CaO_9	18148	18168	21	[1, 97, 98, 108, 112, 123, 134, 136, 143, 147]
CaO_7	18154	18159	6	[2, 83, 84, 110, 141, 148, 149, 151]
CaO_8	18160	18180	21	[2, 67, 83, 84, 110, 141, 148, 149, 151]
CaO_10	18169	18201	33	[1, 86, 97, 98, 108, 112, 123, 134, 136, 143, 147]
CaO_7	18181	18182	2	[2, 67, 83, 84, 110, 141, 149, 151]
CaO_8	18183	18187	5	[2, 67, 83, 84, 110, 114, 141, 149, 151]
CaO_9	18188	18221	34	[2, 67, 83, 84, 87, 110, 114, 141, 149, 151]
CaO_8	18202	18232	31	[1, 97, 98, 108, 112, 123, 134, 143, 147]
CaO_10	18222	18234	13	[2, 67, 83, 84, 87, 110, 114, 118, 141, 149, 151]
CaO_7	18233	18275	43	[1, 97, 108, 112, 123, 134, 143, 147]
CaO_11	18235	18241	7	[2, 67, 83, 84, 87, 110, 114, 118, 141, 148, 149, 151]
CaO_11	18242	18245	4	[2, 67, 83, 84, 87, 102, 110, 114, 141, 148, 149, 151]
CaO_10	18246	18250	5	[2, 67, 83, 84, 87, 102, 114, 141, 148, 149, 151]
CaO_9	18251	18258	8	[2, 67, 83, 84, 87, 114, 141, 148, 149, 151]
CaO_8	18259	18287	29	[2, 67, 83, 84, 87, 114, 141, 149, 151]
CaO_8	18276	18280	5	[1, 76, 97, 108, 112, 123, 134, 143, 147]
CaO_9	18281	18326	46	[1, 76, 78, 97, 108, 112, 123, 134, 143, 147]
CaO_7	18288	18307	20	[2, 67, 83, 84, 87, 114, 149, 151]
CaO_6	18308	18336	29	[2, 83, 84, 87, 114, 149, 151]
CaO_8	18327	18334	8	[1, 78, 97, 108, 112, 123, 134, 143, 147]
CaO_7	18335	18371	37	[1, 97, 108, 112, 123, 134, 143, 147]
CaO_7	18337	18338	2	[2, 83, 84, 87, 114, 118, 149, 151]
CaO_8	18339	18359	21	[2, 83, 84, 87, 114, 118, 141, 149, 151]
CaO_9	18360	18361	2	[2, 83, 84, 87, 102, 114, 118, 141, 149, 151]
CaO_8	18362	18366	5	[2, 83, 84, 87, 102, 118, 141, 149, 151]
CaO_9	18367	18367	1	[2, 67, 83, 84, 87, 102, 118, 141, 149, 151]
CaO_8	18368	18380	13	[2, 67, 83, 84, 87, 118, 141, 149, 151]
CaO_8	18372	18373	2	[1, 97, 98, 108, 112, 123, 134, 143, 147]
CaO_7	18374	18397	24	[1, 98, 108, 112, 123, 134, 143, 147]
CaO_9	18381	18392	12	[2, 67, 83, 84, 87, 110, 118, 141, 149, 151]
CaO_8	18393	18396	4	[2, 67, 83, 84, 87, 110, 141, 149, 151]
CaO_7	18397	18418	22	[2, 83, 84, 87, 110, 141, 149, 151]
CaO_8	18398	18434	37	[1, 78, 98, 108, 112, 123, 134, 143, 147]
CaO_8	18419	18447	29	[2, 83, 84, 87, 110, 114, 141, 149, 151]
CaO_7	18435	18444	10	[1, 78, 108, 112, 123, 134, 143, 147]
CaO_8	18445	18454	10	[1, 78, 97, 108, 112, 123, 134, 143, 147]
CaO_9	18448	18482	35	[2, 83, 84, 87, 110, 114, 118, 141, 149, 151]
CaO_9	18455	18506	52	[1, 78, 97, 98, 108, 112, 123, 134, 143, 147]
CaO_8	18483	18498	16	[2, 83, 84, 87, 114, 118, 141, 149, 151]
CaO_7	18499	18557	59	[2, 83, 84, 87, 114, 141, 149, 151]
CaO_8	18507	18534	28	[1, 97, 98, 108, 112, 123, 134, 143, 147]
CaO_7	18535	18550	16	[1, 97, 108, 112, 123, 134, 143, 147]
CaO_8	18551	18555	5	[1, 97, 108, 112, 123, 134, 136, 143, 147]
CaO_7	18556	18560	5	[1, 97, 108, 112, 123, 134, 136, 143]
CaO_8	18558	18587	30	[2, 83, 84, 87, 114, 118, 141, 149, 151]
CaO_8	18561	18623	63	[1, 97, 108, 112, 123, 134, 136, 143, 147]
CaO_7	18588	18600	13	[2, 83, 84, 87, 114, 141, 149, 151]
CaO_6	18601	18611	11	[2, 84, 87, 114, 141, 149, 151]
CaO_5	18612	18616	5	[2, 84, 114, 141, 149, 151]
CaO_6	18617	18646	30	[2, 84, 110, 114, 141, 149, 151]
CaO_7	18624	18661	38	[1, 97, 108, 112, 134, 136, 143, 147]
CaO_7	18647	18647	1	[2, 84, 110, 114, 141, 148, 149, 151]
CaO_8	18648	18652	5	[2, 84, 110, 114, 135, 141, 148, 149, 151]
CaO_7	18653	18679	27	[2, 84, 110, 114, 141, 148, 149, 151]
CaO_6	18662	18672	11	[1, 97, 108, 112, 134, 143, 147]
CaO_7	18673	18694	22	[1, 67, 97, 108, 112, 134, 143, 147]
CaO_6	18680	18689	10	[2, 84, 110, 114, 141, 149, 151]
CaO_7	18690	18721	32	[2, 84, 87, 110, 114, 141, 149, 151]
CaO_8	18695	18697	3	[1, 67, 97, 108, 112, 134, 136, 143, 147]
CaO_9	18698	18713	16	[1, 67, 78, 97, 108, 112, 134, 136, 143, 147]
CaO_8	18714	18747	34	[1, 78, 97, 108, 112, 134, 136, 143, 147]
CaO_8	18722	18738	17	[2, 67, 84, 87, 110, 114, 141, 149, 151]
CaO_9	18739	18746	8	[2, 67, 84, 87, 110, 114, 122, 141, 149, 151]
CaO_8	18747	18751	5	[2, 84, 87, 110, 114, 122, 141, 149, 151]
CaO_9	18748	18774	27	[1, 78, 97, 108, 112, 123, 134, 136, 143, 147]
CaO_7	18752	18752	1	[2, 84, 87, 110, 114, 122, 149, 151]
CaO_8	18753	18756	4	[2, 84, 87, 110, 114, 118, 122, 149, 151]
CaO_7	18757	18782	26	[2, 84, 87, 110, 114, 118, 149, 151]
CaO_9	18775	18790	16	[1, 76, 78, 108, 112, 123, 134, 136, 143, 147]
CaO_8	18783	18786	4	[2, 84, 87, 102, 110, 114, 118, 149, 151]
CaO_9	18787	18810	24	[2, 83, 84, 87, 102, 110, 114, 118, 149, 151]
CaO_10	18791	18832	42	[1, 76, 78, 97, 108, 112, 123, 134, 136, 143, 147]
CaO_8	18811	18813	3	[2, 83, 84, 87, 102, 110, 118, 149, 151]
CaO_9	18814	18876	63	[2, 67, 83, 84, 87, 102, 110, 118, 149, 151]
CaO_9	18833	18854	22	[1, 78, 97, 108, 112, 123, 134, 136, 143, 147]
CaO_8	18855	18860	6	[1, 78, 97, 108, 112, 123, 134, 143, 147]
CaO_9	18861	18865	5	[1, 78, 97, 98, 108, 112, 123, 134, 143, 147]
CaO_10	18866	18874	9	[1, 76, 78, 97, 98, 108, 112, 123, 134, 143, 147]
CaO_11	18875	18904	30	[1, 76, 78, 97, 98, 108, 112, 123, 134, 136, 143, 147]
CaO_8	18877	18894	18	[2, 67, 83, 84, 87, 102, 110, 149, 151]
CaO_7	18895	18896	2	[2, 67, 83, 84, 87, 102, 149, 151]
CaO_8	18897	18919	23	[2, 67, 83, 84, 87, 102, 118, 149, 151]
CaO_10	18905	18936	32	[1, 78, 97, 98, 108, 112, 123, 134, 136, 143, 147]
CaO_9	18920	18954	35	[2, 67, 83, 84, 87, 102, 114, 118, 149, 151]
CaO_9	18937	18976	40	[1, 78, 97, 98, 108, 112, 123, 134, 136, 143]
CaO_8	18955	18981	27	[2, 67, 83, 84, 87, 114, 118, 149, 151]
CaO_10	18977	18996	20	[1, 78, 97, 98, 108, 112, 123, 134, 136, 143, 147]
CaO_9	18982	19003	22	[2, 67, 83, 84, 87, 102, 114, 118, 149, 151]
CaO_11	18997	19010	14	[1, 76, 78, 97, 98, 108, 112, 123, 134, 136, 143, 147]
CaO_10	19004	19015	12	[2, 67, 83, 84, 87, 102, 114, 118, 122, 149, 151]
CaO_10	19011	19015	5	[1, 78, 97, 98, 108, 112, 123, 134, 136, 143, 147]
CaO_9	19016	19019	4	[1, 78, 97, 108, 112, 123, 134, 136, 143, 147]
CaO_9	19016	19031	16	[2, 83, 84, 87, 102, 114, 118, 122, 149, 151]
CaO_8	19020	19028	9	[1, 78, 108, 112, 123, 134, 136, 143, 147]
CaO_9	19029	19038	10	[1, 76, 78, 108, 112, 123, 134, 136, 143, 147]
CaO_8	19032	19044	13	[2, 83, 84, 87, 114, 118, 122, 149, 151]
CaO_10	19039	19040	2	[1, 76, 78, 98, 108, 112, 123, 134, 136, 143, 147]
CaO_9	19041	19042	2	[1, 76, 78, 108, 112, 123, 134, 136, 143, 147]
CaO_8	19043	19078	36	[1, 78, 108, 112, 123, 134, 136, 143, 147]
CaO_9	19045	19057	13	[2, 67, 83, 84, 87, 114, 118, 122, 149, 151]
CaO_8	19058	19079	22	[2, 67, 83, 84, 87, 114, 118, 149, 151]
CaO_7	19079	19083	5	[1, 78, 108, 112, 123, 134, 143, 147]
CaO_9	19080	19124	45	[2, 67, 83, 84, 87, 102, 114, 118, 149, 151]
CaO_6	19084	19091	8	[1, 78, 108, 112, 134, 143, 147]
CaO_5	19092	19096	5	[1, 78, 108, 112, 143, 147]
CaO_6	19097	19103	7	[1, 78, 100, 108, 112, 143, 147]
CaO_7	19104	19110	7	[1, 78, 97, 100, 108, 112, 143, 147]
CaO_6	19111	19129	19	[1, 78, 97, 108, 112, 143, 147]
CaO_8	19125	19162	38	[2, 67, 83, 84, 87, 102, 114, 149, 151]
CaO_7	19130	19143	14	[1, 78, 97, 108, 112, 123, 143, 147]
CaO_8	19144	19146	3	[1, 78, 97, 108, 112, 123, 134, 143, 147]
CaO_7	19147	19170	24	[1, 78, 108, 112, 123, 134, 143, 147]
CaO_9	19163	19174	12	[2, 67, 83, 84, 87, 102, 114, 118, 149, 151]
CaO_8	19171	19215	45	[1, 78, 98, 108, 112, 123, 134, 143, 147]
CaO_10	19175	19176	2	[2, 67, 83, 84, 87, 102, 114, 118, 122, 149, 151]
CaO_9	19177	19189	13	[2, 83, 84, 87, 102, 114, 118, 122, 149, 151]
CaO_8	19190	19213	24	[2, 83, 84, 87, 114, 118, 122, 149, 151]
CaO_9	19214	19219	6	[2, 67, 83, 84, 87, 114, 118, 122, 149, 151]
CaO_9	19216	19218	3	[1, 76, 78, 98, 108, 112, 123, 134, 143, 147]
CaO_10	19219	19231	13	[1, 76, 78, 98, 102, 108, 112, 123, 134, 143, 147]
CaO_8	19220	19253	34	[2, 67, 83, 87, 114, 118, 122, 149, 151]
CaO_9	19232	19256	25	[1, 76, 78, 102, 108, 112, 123, 134, 143, 147]
CaO_9	19254	19293	40	[2, 67, 83, 87, 114, 118, 122, 141, 149, 151]
CaO_10	19257	19272	16	[1, 76, 78, 98, 102, 108, 112, 123, 134, 143, 147]
CaO_11	19273	19291	19	[1, 76, 78, 97, 98, 102, 108, 112, 123, 134, 143, 147]
CaO_10	19292	19294	3	[1, 76, 78, 97, 98, 108, 112, 123, 134, 143, 147]
CaO_10	19294	19314	21	[2, 67, 71, 83, 87, 114, 118, 122, 141, 149, 151]
CaO_9	19295	19311	17	[1, 78, 97, 98, 108, 112, 123, 134, 143, 147]
CaO_10	19312	19320	9	[1, 76, 78, 97, 98, 108, 112, 123, 134, 143, 147]
CaO_9	19315	19320	6	[2, 67, 83, 87, 114, 118, 122, 141, 149, 151]
CaO_9	19321	19352	32	[1, 78, 97, 98, 108, 112, 123, 134, 143, 147]
CaO_8	19321	19361	41	[2, 67, 83, 87, 114, 118, 122, 149, 151]
CaO_10	19353	19370	18	[1, 76, 78, 97, 98, 108, 112, 123, 134, 143, 147]
CaO_9	19362	19367	6	[2, 67, 71, 83, 87, 114, 118, 122, 149, 151]
CaO_8	19368	19368	1	[2, 67, 71, 83, 87, 114, 118, 149, 151]
CaO_9	19369	19390	22	[2, 67, 71, 83, 87, 102, 114, 118, 149, 151]
CaO_9	19371	19373	3	[1, 78, 97, 98, 108, 112, 123, 134, 143, 147]
CaO_9	19374	19381	8	[1, 78, 98, 108, 112, 123, 134, 143, 147, 152]
CaO_8	19382	19387	6	[1, 78, 98, 108, 112, 123, 134, 143, 152]
CaO_9	19388	19390	3	[1, 78, 98, 108, 112, 123, 134, 143, 147, 152]
CaO_8	19391	19391	1	[1, 78, 98, 108, 112, 123, 134, 143, 147]
CaO_10	19391	19394	4	[2, 67, 71, 83, 87, 102, 114, 118, 140, 149, 151]
CaO_9	19392	19395	4	[1, 76, 78, 98, 108, 112, 123, 134, 143, 147]
CaO_9	19395	19396	2	[2, 67, 83, 87, 102, 114, 118, 140, 149, 151]
CaO_8	19396	19424	29	[1, 78, 98, 108, 112, 123, 134, 143, 147]
CaO_8	19397	19400	4	[2, 67, 83, 87, 102, 118, 140, 149, 151]
CaO_9	19401	19421	21	[2, 67, 83, 87, 102, 114, 118, 140, 149, 151]
CaO_10	19422	19454	33	[2, 67, 71, 83, 87, 102, 114, 118, 140, 149, 151]
CaO_7	19425	19454	30	[1, 78, 98, 108, 112, 123, 143, 147]
CaO_8	19455	19511	57	[1, 78, 97, 98, 108, 112, 123, 143, 147]
CaO_9	19455	19464	10	[2, 67, 71, 83, 87, 114, 118, 140, 149, 151]
CaO_10	19465	19474	10	[2, 67, 71, 83, 87, 102, 114, 118, 140, 149, 151]
CaO_9	19475	19475	1	[2, 67, 71, 83, 87, 102, 114, 118, 149, 151]
CaO_10	19476	19485	10	[2, 67, 71, 83, 87, 102, 114, 118, 122, 149, 151]
CaO_11	19486	19493	8	[2, 67, 71, 80, 83, 87, 102, 114, 118, 122, 149, 151]
CaO_10	19494	19508	15	[2, 67, 71, 83, 87, 102, 114, 118, 122, 149, 151]
CaO_9	19509	19553	45	[2, 67, 71, 83, 87, 114, 118, 122, 149, 151]
CaO_7	19512	19539	28	[1, 78, 98, 108, 112, 123, 143, 147]
CaO_8	19540	19551	12	[1, 76, 78, 98, 108, 112, 123, 143, 147]
CaO_9	19552	19573	22	[1, 76, 78, 98, 102, 108, 112, 123, 143, 147]
CaO_10	19554	19555	2	[2, 67, 71, 83, 84, 87, 114, 118, 122, 149, 151]
CaO_9	19556	19565	10	[2, 71, 83, 84, 87, 114, 118, 122, 149, 151]
CaO_10	19566	19578	13	[2, 71, 83, 84, 87, 110, 114, 118, 122, 149, 151]
CaO_8	19574	19583	10	[1, 76, 78, 102, 108, 112, 123, 143, 147]
CaO_9	19579	19587	9	[2, 71, 83, 84, 87, 110, 114, 118, 149, 151]
CaO_7	19584	19596	13	[1, 78, 102, 108, 112, 123, 143, 147]
CaO_10	19588	19598	11	[2, 71, 80, 83, 84, 87, 110, 114, 118, 149, 151]
CaO_8	19597	19616	20	[1, 76, 78, 102, 108, 112, 123, 143, 147]
CaO_11	19599	19607	9	[2, 67, 71, 80, 83, 84, 87, 110, 114, 118, 149, 151]
CaO_10	19608	19608	1	[2, 67, 71, 83, 84, 87, 110, 114, 118, 149, 151]
CaO_9	19609	19612	4	[2, 67, 83, 84, 87, 110, 114, 118, 149, 151]
CaO_8	19613	19680	68	[2, 67, 83, 84, 87, 110, 114, 149, 151]
CaO_9	19617	19661	45	[1, 76, 78, 98, 102, 108, 112, 123, 143, 147]
CaO_8	19662	19665	4	[1, 78, 98, 102, 108, 112, 123, 143, 147]
CaO_9	19666	19671	6	[1, 78, 97, 98, 102, 108, 112, 123, 143, 147]
CaO_10	19672	19687	16	[1, 76, 78, 97, 98, 102, 108, 112, 123, 143, 147]
CaO_7	19681	19686	6	[2, 67, 83, 84, 87, 114, 149, 151]
CaO_8	19687	19710	24	[2, 67, 83, 84, 87, 110, 114, 149, 151]
CaO_9	19688	19696	9	[1, 76, 78, 97, 98, 108, 112, 123, 143, 147]
CaO_8	19697	19715	19	[1, 78, 97, 98, 108, 112, 123, 143, 147]
CaO_7	19711	19743	33	[2, 67, 83, 84, 110, 114, 149, 151]
CaO_7	19716	19734	19	[1, 97, 98, 108, 112, 123, 143, 147]
CaO_8	19735	19776	42	[1, 78, 97, 98, 108, 112, 123, 143, 147]
CaO_6	19744	19751	8	[2, 67, 83, 84, 114, 149, 151]
CaO_7	19752	19752	1	[2, 67, 83, 84, 87, 114, 149, 151]
CaO_8	19753	19783	31	[2, 67, 83, 84, 87, 114, 118, 149, 151]
CaO_9	19777	19798	22	[1, 78, 97, 98, 108, 112, 123, 127, 143, 147]
CaO_9	19784	19787	4	[2, 67, 71, 83, 84, 87, 114, 118, 149, 151]
CaO_8	19788	19835	48	[2, 67, 71, 83, 84, 87, 114, 149, 151]
CaO_8	19799	19923	125	[1, 78, 97, 98, 108, 112, 123, 143, 147]
CaO_7	19836	19839	4	[2, 71, 83, 84, 87, 114, 149, 151]
CaO_8	19840	19869	30	[2, 71, 83, 84, 87, 114, 118, 149, 151]
CaO_7	19870	19879	10	[2, 71, 83, 84, 87, 114, 149, 151]
CaO_8	19880	19915	36	[2, 71, 83, 84, 87, 102, 114, 149, 151]
CaO_9	19916	19942	27	[2, 67, 71, 83, 84, 87, 102, 114, 149, 151]
CaO_7	19924	19937	14	[1, 78, 97, 108, 112, 123, 143, 147]
CaO_8	19938	19963	26	[1, 78, 97, 98, 108, 112, 123, 143, 147]
CaO_10	19943	19959	17	[2, 67, 71, 83, 84, 87, 102, 110, 114, 149, 151]
CaO_11	19960	19993	34	[2, 67, 71, 83, 84, 87, 102, 110, 114, 118, 149, 151]
CaO_7	19964	19974	11	[1, 78, 98, 108, 112, 123, 143, 147]
CaO_8	19975	19984	10	[1, 76, 78, 98, 108, 112, 123, 143, 147]
CaO_9	19985	20006	22	[1, 76, 78, 97, 98, 108, 112, 123, 143, 147]
CaO_10	19994	20003	10	[2, 67, 71, 83, 84, 87, 102, 114, 118, 149, 151]
CaO_9	20004	20015	12	[2, 67, 71, 83, 84, 87, 102, 114, 149, 151]
CaO_8	20007	20009	3	[1, 76, 78, 98, 108, 112, 123, 143, 147]
CaO_7	20010	20038	29	[1, 76, 78, 98, 108, 112, 123, 143]
CaO_8	20016	20030	15	[2, 67, 71, 83, 84, 87, 114, 149, 151]
CaO_7	20031	20035	5	[2, 67, 71, 83, 84, 87, 114, 149]
CaO_8	20036	20048	13	[2, 67, 71, 83, 84, 87, 114, 140, 149]
CaO_8	20039	20071	33	[1, 76, 78, 98, 108, 112, 123, 143, 147]
CaO_9	20049	20135	87	[2, 67, 71, 83, 84, 87, 114, 140, 149, 151]
CaO_9	20072	20082	11	[1, 76, 78, 98, 108, 112, 123, 134, 143, 147]
CaO_8	20083	20091	9	[1, 78, 98, 108, 112, 123, 134, 143, 147]
CaO_9	20092	20133	42	[1, 78, 98, 108, 112, 123, 127, 134, 143, 147]
CaO_8	20134	20140	7	[1, 78, 98, 108, 112, 123, 134, 143, 147]
CaO_10	20136	20175	40	[2, 67, 71, 83, 84, 87, 102, 114, 140, 149, 151]
CaO_7	20141	20165	25	[1, 78, 98, 108, 112, 123, 143, 147]
CaO_8	20166	20402	237	[1, 78, 97, 98, 108, 112, 123, 143, 147]
CaO_9	20176	20185	10	[2, 67, 71, 83, 84, 87, 102, 140, 149, 151]
CaO_8	20186	20227	42	[2, 67, 71, 83, 84, 87, 102, 149, 151]
CaO_9	20228	20283	56	[2, 67, 71, 83, 84, 87, 102, 110, 149, 151]
CaO_10	20284	20286	3	[2, 67, 71, 83, 84, 87, 102, 110, 114, 149, 151]
CaO_9	20287	20320	34	[2, 67, 71, 83, 84, 87, 110, 114, 149, 151]
CaO_8	20321	20331	11	[2, 67, 71, 83, 84, 87, 114, 149, 151]
CaO_7	20332	20343	12	[2, 67, 71, 84, 87, 114, 149, 151]
CaO_8	20344	20365	22	[2, 67, 71, 84, 87, 114, 122, 149, 151]
CaO_9	20366	20380	15	[2, 67, 71, 83, 84, 87, 114, 122, 149, 151]
CaO_8	20381	20421	41	[2, 67, 71, 83, 84, 87, 114, 149, 151]
CaO_9	20403	20416	14	[1, 78, 97, 98, 108, 112, 123, 136, 143, 147]
CaO_10	20417	20424	8	[1, 78, 97, 98, 108, 112, 123, 127, 136, 143, 147]
CaO_9	20422	20438	17	[2, 67, 71, 83, 84, 87, 102, 114, 149, 151]
CaO_9	20425	20451	27	[1, 78, 97, 98, 108, 112, 123, 127, 143, 147]
CaO_8	20439	20457	19	[2, 67, 71, 83, 84, 87, 102, 149, 151]
CaO_8	20452	20489	38	[1, 78, 97, 98, 108, 112, 127, 143, 147]
CaO_7	20458	20469	12	[2, 71, 83, 84, 87, 102, 149, 151]
CaO_6	20470	20478	9	[2, 71, 83, 87, 102, 149, 151]
CaO_7	20479	20488	10	[2, 67, 71, 83, 87, 102, 149, 151]
CaO_8	20489	20499	11	[2, 67, 71, 83, 87, 102, 114, 149, 151]
CaO_7	20490	20490	1	[1, 78, 97, 98, 108, 127, 143, 147]
CaO_8	20491	20505	15	[1, 78, 97, 98, 108, 127, 136, 143, 147]
CaO_7	20500	20512	13	[2, 67, 71, 83, 87, 102, 149, 151]
CaO_9	20506	20533	28	[1, 78, 97, 98, 103, 108, 127, 136, 143, 147]
CaO_8	20513	20534	22	[2, 67, 71, 83, 84, 87, 102, 149, 151]
CaO_8	20534	20535	2	[1, 78, 97, 98, 108, 127, 136, 143, 147]
CaO_8	20535	20546	12	[2, 67, 71, 83, 84, 87, 135, 149, 151]
CaO_7	20536	20552	17	[1, 78, 97, 98, 108, 127, 143, 147]
CaO_9	20547	20548	2	[2, 67, 71, 83, 84, 87, 114, 135, 149, 151]
CaO_8	20549	20599	51	[2, 67, 71, 83, 87, 114, 135, 149, 151]
CaO_8	20553	20625	73	[1, 78, 97, 98, 108, 112, 127, 143, 147]
CaO_9	20600	20633	34	[2, 67, 71, 83, 87, 102, 114, 135, 149, 151]
CaO_9	20626	20630	5	[1, 76, 78, 97, 98, 108, 112, 127, 143, 147]
CaO_8	20631	20708	78	[1, 78, 97, 98, 108, 112, 127, 143, 147]
CaO_8	20634	20657	24	[2, 67, 71, 83, 87, 102, 114, 149, 151]
CaO_7	20658	20668	11	[2, 67, 71, 83, 87, 102, 114, 151]
CaO_8	20669	20692	24	[2, 67, 71, 83, 87, 102, 114, 135, 151]
CaO_9	20693	20751	59	[2, 67, 71, 83, 84, 87, 102, 114, 135, 151]
CaO_9	20709	20811	103	[1, 78, 97, 98, 103, 108, 112, 127, 143, 147]
CaO_10	20752	20753	2	[2, 67, 71, 83, 84, 87, 102, 110, 114, 135, 151]
CaO_9	20754	20771	18	[2, 67, 71, 83, 84, 87, 102, 114, 135, 151]
CaO_8	20772	20779	8	[2, 67, 71, 83, 84, 87, 114, 135, 151]
CaO_9	20780	20781	2	[2, 67, 71, 83, 84, 87, 114, 135, 141, 151]
CaO_8	20782	20815	34	[2, 67, 71, 83, 84, 114, 135, 141, 151]
CaO_8	20812	20881	70	[1, 78, 97, 98, 108, 112, 127, 143, 147]
CaO_9	20816	20828	13	[2, 67, 71, 83, 84, 87, 114, 135, 141, 151]
CaO_8	20829	20841	13	[2, 67, 71, 83, 84, 87, 135, 141, 151]
CaO_8	20842	20859	18	[2, 67, 71, 83, 84, 87, 135, 148, 151]
CaO_9	20860	20870	11	[2, 67, 71, 83, 84, 87, 114, 135, 148, 151]
CaO_8	20871	20916	46	[2, 67, 71, 83, 84, 87, 114, 135, 151]
CaO_9	20882	20892	11	[1, 78, 97, 98, 108, 112, 123, 127, 143, 147]
CaO_10	20893	20925	33	[1, 76, 78, 97, 98, 108, 112, 123, 127, 143, 147]
CaO_7	20917	20937	21	[2, 67, 71, 83, 87, 114, 135, 151]
CaO_9	20926	20937	12	[1, 78, 97, 98, 108, 112, 123, 127, 143, 147]
CaO_10	20938	20939	2	[1, 78, 97, 98, 108, 112, 123, 127, 136, 143, 147]
CaO_8	20938	20941	4	[2, 67, 71, 83, 87, 110, 114, 135, 151]
CaO_9	20940	20980	41	[1, 78, 97, 98, 108, 112, 123, 136, 143, 147]
CaO_7	20942	20948	7	[2, 67, 71, 87, 110, 114, 135, 151]
CaO_8	20949	20968	20	[2, 67, 71, 83, 87, 110, 114, 135, 151]
CaO_7	20969	20978	10	[2, 67, 71, 83, 87, 114, 135, 151]
CaO_8	20979	21024	46	[2, 67, 71, 83, 84, 87, 114, 135, 151]
CaO_8	20981	21033	53	[1, 78, 97, 98, 108, 112, 123, 143, 147]
CaO_9	21025	21033	9	[2, 67, 71, 83, 84, 87, 114, 135, 149, 151]
CaO_7	21034	21052	19	[1, 78, 98, 108, 112, 123, 143, 147]
CaO_8	21034	21056	23	[2, 67, 71, 83, 84, 87, 114, 135, 151]
CaO_8	21053	21056	4	[1, 78, 97, 98, 108, 112, 123, 143, 147]
CaO_9	21057	21070	14	[1, 78, 97, 98, 108, 112, 123, 136, 143, 147]
CaO_9	21057	21077	21	[2, 67, 71, 83, 84, 87, 110, 114, 135, 151]
CaO_8	21071	21087	17	[1, 78, 97, 98, 108, 112, 123, 136, 143]
CaO_10	21078	21158	81	[2, 67, 71, 83, 84, 87, 110, 114, 135, 149, 151]
CaO_9	21088	21139	52	[1, 78, 97, 98, 108, 112, 123, 127, 136, 143]
CaO_8	21140	21160	21	[1, 78, 97, 98, 108, 112, 123, 127, 143]
CaO_9	21159	21166	8	[2, 67, 71, 83, 84, 87, 114, 135, 149, 151]
CaO_7	21161	21211	51	[1, 78, 97, 98, 112, 123, 127, 143]
CaO_10	21167	21176	10	[2, 67, 71, 83, 84, 87, 110, 114, 135, 149, 151]
CaO_9	21177	21210	34	[2, 67, 71, 83, 84, 87, 110, 114, 135, 151]
CaO_8	21211	21222	12	[2, 67, 71, 83, 84, 87, 114, 135, 151]
CaO_8	21212	21216	5	[1, 76, 78, 97, 98, 112, 123, 127, 143]
CaO_9	21217	21230	14	[1, 76, 78, 97, 98, 108, 112, 123, 127, 143]
CaO_7	21223	21229	7	[2, 67, 71, 83, 87, 114, 135, 151]
CaO_8	21230	21251	22	[2, 67, 71, 83, 87, 110, 114, 135, 151]
CaO_10	21231	21231	1	[1, 76, 78, 97, 98, 108, 112, 123, 127, 143, 147]
CaO_9	21232	21240	9	[1, 78, 97, 98, 108, 112, 123, 127, 143, 147]
CaO_10	21241	21249	9	[1, 76, 78, 97, 98, 108, 112, 123, 127, 143, 147]
CaO_9	21250	21282	33	[1, 76, 78, 97, 98, 108, 112, 123, 143, 147]
CaO_9	21252	21263	12	[2, 67, 71, 83, 84, 87, 110, 114, 135, 151]
CaO_8	21264	21338	75	[2, 67, 71, 83, 84, 87, 114, 135, 151]
CaO_10	21283	21308	26	[1, 76, 78, 97, 98, 108, 112, 123, 133, 143, 147]
CaO_9	21309	21317	9	[1, 76, 78, 97, 98, 108, 123, 133, 143, 147]
CaO_7	21318	21322	5	[1, 78, 97, 98, 108, 123, 143, 147]
CaO_8	21323	21334	12	[1, 78, 97, 98, 108, 112, 123, 143, 147]
CaO_9	21335	21384	50	[1, 78, 97, 98, 108, 112, 123, 136, 143, 147]
CaO_9	21339	21375	37	[2, 67, 71, 83, 84, 87, 114, 135, 149, 151]
CaO_8	21376	21396	21	[2, 67, 71, 83, 84, 114, 135, 149, 151]
CaO_8	21385	21412	28	[1, 78, 97, 98, 108, 112, 123, 143, 147]
CaO_9	21397	21398	2	[2, 67, 71, 83, 84, 87, 114, 135, 149, 151]
CaO_8	21399	21414	16	[2, 67, 71, 83, 84, 87, 114, 135, 151]
CaO_7	21413	21449	37	[1, 78, 97, 98, 108, 112, 143, 147]
CaO_9	21415	21415	1	[2, 67, 71, 83, 84, 87, 110, 114, 135, 151]
CaO_10	21416	21449	34	[2, 67, 71, 83, 84, 87, 110, 114, 135, 148, 151]
