# Supplementary material for: Pressure‐Induced Coordination Changes in a Pyrolitic Silicate Melt From Ab Initio Molecular Dynamics Simulations
Source: J Geophys Res Solid Earth. 2019 Nov 29;124(11):11232–50. doi: 10.1029/2019JB018238 (PMC6988478; doi:10.1029/2019JB018238)
Supplement: Supplementary file 2 — Data Set S1 [file JGRB-124-11232-s002.zip › Data/2000K/CaO/pyr-100.a12.0.T2.nvt.outcar.umd.dat.r0.stat.dat]

Cluster	Time	Percent
CaO_8	14883	0.34692307692307695	9
CaO_9	10851	0.2529370629370629	10
CaO_10	3158	0.07361305361305362	11
CaO_7	9147	0.21321678321678322	8
CaO_6	4417	0.10296037296037296	7
CaO_5	206	0.004801864801864802	6
CaO_11	238	0.005547785547785548	12
