# Supplementary material for: Pressure‐Induced Coordination Changes in a Pyrolitic Silicate Melt From Ab Initio Molecular Dynamics Simulations
Source: J Geophys Res Solid Earth. 2019 Nov 29;124(11):11232–50. doi: 10.1029/2019JB018238 (PMC6988478; doi:10.1029/2019JB018238)
Supplement: Supplementary file 2 — Data Set S1 [file JGRB-124-11232-s002.zip › Data/2000K/CaO/pyr-100.a12.5.T2.nvt.outcar.umd.dat.r0.popul.dat]

Formula	Begin	End	Lifetime	[Composition]
CaO_8	0	36	37	[1, 74, 100, 124, 138, 140, 141, 143, 144]
CaO_7	0	16	17	[2, 83, 84, 102, 112, 118, 140, 149]
CaO_6	17	22	6	[2, 83, 84, 102, 112, 140, 149]
CaO_5	23	48	26	[2, 83, 84, 102, 112, 149]
CaO_7	37	47	11	[1, 74, 100, 124, 138, 140, 141, 144]
CaO_8	48	61	14	[1, 74, 100, 124, 138, 140, 141, 143, 144]
CaO_4	49	52	4	[2, 83, 102, 112, 149]
CaO_5	53	69	17	[2, 83, 102, 112, 140, 149]
CaO_7	62	88	27	[1, 74, 100, 124, 138, 140, 141, 144]
CaO_6	70	102	33	[2, 83, 84, 102, 112, 140, 149]
CaO_7	89	146	58	[1, 74, 100, 124, 138, 141, 143, 144]
CaO_7	103	111	9	[2, 83, 84, 102, 112, 137, 140, 149]
CaO_8	112	120	9	[2, 83, 84, 90, 102, 112, 137, 140, 149]
CaO_9	121	129	9	[2, 83, 84, 90, 102, 112, 118, 137, 140, 149]
CaO_8	130	156	27	[2, 83, 84, 90, 102, 112, 118, 140, 149]
CaO_8	147	173	27	[1, 74, 100, 111, 124, 138, 141, 143, 144]
CaO_9	157	172	16	[2, 83, 84, 90, 102, 112, 118, 137, 140, 149]
CaO_8	173	211	39	[2, 83, 84, 90, 102, 118, 137, 140, 149]
CaO_7	174	178	5	[1, 74, 100, 111, 124, 138, 141, 143]
CaO_6	179	218	40	[1, 74, 100, 124, 138, 141, 143]
CaO_9	212	233	22	[2, 83, 84, 90, 102, 112, 118, 137, 140, 149]
CaO_7	219	223	5	[1, 74, 100, 124, 138, 141, 143, 144]
CaO_6	224	226	3	[1, 74, 100, 124, 138, 141, 143]
CaO_7	227	229	3	[1, 74, 100, 111, 124, 138, 141, 143]
CaO_6	230	250	21	[1, 74, 100, 111, 124, 138, 141]
CaO_8	234	262	29	[2, 83, 84, 90, 102, 118, 137, 140, 149]
CaO_5	251	267	17	[1, 74, 100, 124, 138, 141]
CaO_7	263	285	23	[2, 83, 84, 102, 118, 137, 140, 149]
CaO_6	268	273	6	[1, 74, 100, 124, 138, 141, 144]
CaO_5	274	303	30	[1, 74, 100, 124, 138, 141]
CaO_6	286	340	55	[2, 83, 84, 102, 118, 140, 149]
CaO_6	304	318	15	[1, 74, 100, 124, 138, 140, 141]
CaO_7	319	325	7	[1, 74, 100, 124, 138, 140, 141, 144]
CaO_8	326	358	33	[1, 74, 100, 124, 138, 140, 141, 144, 147]
CaO_7	341	509	169	[2, 83, 84, 102, 112, 118, 140, 149]
CaO_7	359	370	12	[1, 74, 100, 124, 138, 140, 141, 144]
CaO_6	371	392	22	[1, 74, 100, 124, 138, 140, 141]
CaO_8	393	405	13	[1, 74, 100, 124, 138, 140, 141, 144, 147]
CaO_7	406	477	72	[1, 74, 100, 124, 138, 140, 141, 144]
CaO_6	478	481	4	[1, 74, 100, 124, 138, 140, 141]
CaO_7	482	496	15	[1, 74, 100, 124, 138, 140, 141, 147]
CaO_6	497	544	48	[1, 74, 100, 124, 138, 140, 141]
CaO_8	510	542	33	[2, 66, 83, 84, 102, 112, 118, 140, 149]
CaO_7	543	556	14	[2, 83, 84, 102, 112, 118, 140, 149]
CaO_7	545	595	51	[1, 74, 100, 111, 124, 138, 140, 141]
CaO_6	557	580	24	[2, 83, 102, 112, 118, 140, 149]
CaO_5	581	637	57	[2, 83, 102, 112, 118, 140]
CaO_8	596	619	24	[1, 74, 100, 111, 124, 138, 140, 141, 147]
CaO_7	620	649	30	[1, 74, 100, 111, 124, 138, 140, 141]
CaO_6	638	669	32	[2, 83, 84, 102, 112, 118, 140]
CaO_6	650	692	43	[1, 74, 100, 124, 138, 140, 141]
CaO_6	670	670	1	[2, 83, 102, 105, 112, 118, 140]
CaO_5	671	682	12	[2, 102, 105, 112, 118, 140]
CaO_4	683	695	13	[2, 102, 112, 118, 140]
CaO_5	693	746	54	[1, 100, 124, 138, 140, 141]
CaO_5	696	696	1	[2, 83, 102, 112, 118, 140]
CaO_6	697	702	6	[2, 83, 90, 102, 112, 118, 140]
CaO_7	703	760	58	[2, 83, 84, 90, 102, 112, 118, 140]
CaO_6	747	832	86	[1, 100, 124, 138, 140, 141, 147]
CaO_6	761	790	30	[2, 84, 90, 102, 112, 118, 140]
CaO_7	791	830	40	[2, 84, 90, 102, 112, 118, 140, 149]
CaO_6	831	847	17	[2, 84, 90, 102, 118, 140, 149]
CaO_5	833	872	40	[1, 100, 124, 140, 141, 147]
CaO_7	848	934	87	[2, 84, 89, 90, 102, 118, 140, 149]
CaO_6	873	884	12	[1, 100, 124, 140, 141, 144, 147]
CaO_5	885	895	11	[1, 100, 124, 140, 141, 144]
CaO_6	896	921	26	[1, 74, 100, 124, 140, 141, 144]
CaO_5	922	947	26	[1, 74, 100, 124, 140, 141]
CaO_6	935	950	16	[2, 84, 90, 102, 118, 140, 149]
CaO_6	948	1019	72	[1, 74, 100, 124, 140, 141, 144]
CaO_7	951	974	24	[2, 83, 84, 90, 102, 118, 140, 149]
CaO_8	975	1010	36	[2, 83, 84, 90, 102, 112, 118, 140, 149]
CaO_9	1011	1057	47	[2, 83, 84, 89, 90, 102, 112, 118, 140, 149]
CaO_5	1020	1047	28	[1, 100, 124, 140, 141, 144]
CaO_6	1048	1113	66	[1, 100, 124, 140, 141, 144, 147]
CaO_8	1058	1074	17	[2, 84, 89, 90, 102, 112, 118, 140, 149]
CaO_7	1075	1086	12	[2, 89, 90, 102, 112, 118, 140, 149]
CaO_6	1087	1092	6	[2, 90, 102, 112, 118, 140, 149]
CaO_7	1093	1142	50	[2, 84, 90, 102, 112, 118, 140, 149]
CaO_5	1114	1116	3	[1, 100, 124, 141, 144, 147]
CaO_6	1117	1125	9	[1, 95, 100, 124, 141, 144, 147]
CaO_5	1126	1130	5	[1, 100, 124, 141, 144, 147]
CaO_6	1131	1172	42	[1, 100, 124, 140, 141, 144, 147]
CaO_6	1143	1170	28	[2, 90, 102, 112, 118, 140, 149]
CaO_7	1171	1192	22	[2, 84, 90, 102, 112, 118, 140, 149]
CaO_7	1173	1230	58	[1, 74, 100, 124, 140, 141, 144, 147]
CaO_8	1193	1206	14	[2, 84, 89, 90, 102, 112, 118, 140, 149]
CaO_9	1207	1231	25	[2, 84, 89, 90, 102, 104, 112, 118, 140, 149]
CaO_8	1231	1316	86	[1, 74, 95, 100, 124, 140, 141, 144, 147]
CaO_8	1232	1238	7	[2, 84, 89, 90, 102, 112, 118, 140, 149]
CaO_7	1239	1263	25	[2, 84, 89, 90, 102, 112, 140, 149]
CaO_8	1264	1306	43	[2, 84, 89, 90, 102, 112, 118, 140, 149]
CaO_9	1307	1332	26	[2, 84, 89, 90, 95, 102, 112, 118, 140, 149]
CaO_7	1317	1332	16	[1, 74, 95, 100, 124, 141, 144, 147]
CaO_8	1333	1337	5	[1, 74, 95, 100, 124, 140, 141, 144, 147]
CaO_8	1333	1357	25	[2, 84, 89, 90, 95, 112, 118, 140, 149]
CaO_7	1338	1378	41	[1, 74, 100, 124, 140, 141, 144, 147]
CaO_7	1358	1392	35	[2, 84, 89, 90, 112, 118, 140, 149]
CaO_6	1379	1396	18	[1, 100, 124, 140, 141, 144, 147]
CaO_6	1393	1435	43	[2, 84, 90, 112, 118, 140, 149]
CaO_7	1397	1446	50	[1, 100, 124, 140, 141, 143, 144, 147]
CaO_7	1436	1451	16	[2, 84, 90, 95, 112, 118, 140, 149]
CaO_8	1447	1447	1	[1, 95, 100, 124, 140, 141, 143, 144, 147]
CaO_7	1448	1514	67	[1, 95, 100, 124, 140, 141, 144, 147]
CaO_6	1452	1467	16	[2, 84, 90, 95, 112, 118, 140]
CaO_7	1468	1472	5	[2, 84, 90, 95, 102, 112, 118, 140]
CaO_6	1473	1501	29	[2, 84, 95, 102, 112, 118, 140]
CaO_7	1502	1527	26	[2, 84, 95, 102, 112, 118, 140, 141]
CaO_8	1515	1524	10	[1, 76, 95, 100, 124, 140, 141, 144, 147]
CaO_7	1525	1562	38	[1, 76, 95, 100, 140, 141, 144, 147]
CaO_6	1528	1535	8	[2, 84, 95, 102, 112, 118, 140]
CaO_5	1536	1544	9	[2, 95, 102, 112, 118, 140]
CaO_4	1545	1574	30	[2, 102, 112, 118, 140]
CaO_8	1563	1591	29	[1, 76, 95, 100, 124, 140, 141, 144, 147]
CaO_5	1575	1576	2	[2, 95, 102, 112, 118, 140]
CaO_6	1577	1586	10	[2, 95, 102, 112, 118, 140, 141]
CaO_7	1587	1594	8	[2, 95, 102, 105, 112, 118, 140, 141]
CaO_7	1592	1602	11	[1, 76, 95, 100, 124, 140, 141, 144]
CaO_6	1595	1595	1	[2, 95, 102, 105, 112, 118, 140]
CaO_7	1596	1632	37	[2, 95, 97, 102, 105, 112, 118, 140]
CaO_8	1603	1609	7	[1, 76, 95, 100, 124, 140, 141, 143, 144]
CaO_7	1610	1637	28	[1, 76, 95, 100, 140, 141, 143, 144]
CaO_6	1633	1644	12	[2, 97, 102, 105, 112, 118, 140]
CaO_8	1638	1644	7	[1, 76, 95, 100, 111, 140, 141, 143, 144]
CaO_7	1645	1679	35	[1, 76, 100, 111, 140, 141, 143, 144]
CaO_7	1645	1656	12	[2, 95, 97, 102, 105, 112, 118, 140]
CaO_6	1657	1671	15	[2, 95, 97, 102, 105, 118, 140]
CaO_5	1672	1695	24	[2, 95, 97, 102, 105, 140]
CaO_6	1680	1683	4	[1, 76, 100, 140, 141, 143, 144]
CaO_7	1684	1694	11	[1, 76, 95, 100, 140, 141, 143, 144]
CaO_6	1695	1695	1	[1, 95, 100, 140, 141, 143, 144]
CaO_7	1696	1736	41	[1, 95, 100, 140, 141, 143, 144, 147]
CaO_6	1696	1710	15	[2, 95, 97, 102, 105, 140, 141]
CaO_7	1711	1727	17	[2, 95, 97, 102, 105, 112, 140, 141]
CaO_8	1728	1740	13	[2, 95, 97, 102, 105, 112, 119, 140, 141]
CaO_8	1737	1749	13	[1, 76, 95, 100, 140, 141, 143, 144, 147]
CaO_7	1741	1758	18	[2, 95, 97, 102, 105, 112, 119, 140]
CaO_7	1750	1755	6	[1, 95, 100, 140, 141, 143, 144, 147]
CaO_6	1756	1765	10	[1, 95, 100, 140, 141, 144, 147]
CaO_6	1759	1784	26	[2, 95, 97, 102, 105, 119, 140]
CaO_7	1766	1849	84	[1, 95, 100, 140, 141, 143, 144, 147]
CaO_7	1785	1791	7	[2, 95, 97, 102, 105, 119, 140, 141]
CaO_8	1792	1805	14	[2, 95, 97, 102, 105, 118, 119, 140, 141]
CaO_7	1806	1818	13	[2, 95, 97, 102, 105, 119, 140, 141]
CaO_6	1819	1935	117	[2, 97, 102, 105, 119, 140, 141]
CaO_6	1850	1864	15	[1, 95, 100, 140, 141, 143, 144]
CaO_5	1865	1910	46	[1, 95, 100, 140, 141, 144]
CaO_6	1911	1917	7	[1, 92, 95, 100, 140, 141, 144]
CaO_5	1918	1925	8	[1, 95, 100, 140, 141, 144]
CaO_6	1926	1935	10	[1, 76, 95, 100, 140, 141, 144]
CaO_7	1936	1968	33	[1, 76, 95, 100, 140, 141, 143, 144]
CaO_5	1936	1977	42	[2, 102, 105, 119, 140, 141]
CaO_6	1969	2035	67	[1, 76, 100, 140, 141, 143, 144]
CaO_4	1978	2009	32	[2, 102, 105, 119, 140]
CaO_3	2010	2018	9	[2, 102, 105, 140]
CaO_4	2019	2053	35	[2, 102, 105, 112, 140]
CaO_7	2036	2071	36	[1, 76, 100, 111, 140, 141, 143, 144]
CaO_5	2054	2055	2	[2, 102, 105, 112, 117, 140]
CaO_6	2056	2132	77	[2, 102, 105, 112, 117, 140, 141]
CaO_6	2072	2128	57	[1, 100, 111, 140, 141, 143, 144]
CaO_7	2129	2197	69	[1, 100, 111, 140, 141, 143, 144, 147]
CaO_5	2133	2153	21	[2, 102, 105, 117, 140, 141]
CaO_6	2154	2220	67	[2, 102, 105, 117, 140, 141, 151]
CaO_8	2198	2200	3	[1, 95, 100, 111, 140, 141, 143, 144, 147]
CaO_7	2201	2202	2	[1, 95, 100, 140, 141, 143, 144, 147]
CaO_8	2203	2218	16	[1, 95, 100, 124, 140, 141, 143, 144, 147]
CaO_7	2219	2226	8	[1, 95, 100, 124, 140, 141, 144, 147]
CaO_5	2221	2233	13	[2, 102, 105, 117, 140, 151]
CaO_6	2227	2308	82	[1, 95, 100, 140, 141, 144, 147]
CaO_4	2234	2252	19	[2, 102, 117, 140, 151]
CaO_5	2253	2271	19	[2, 102, 117, 140, 141, 151]
CaO_6	2272	2304	33	[2, 97, 102, 117, 140, 141, 151]
CaO_5	2305	2313	9	[2, 102, 117, 140, 141, 151]
CaO_7	2309	2309	1	[1, 95, 100, 140, 141, 143, 144, 147]
CaO_6	2310	2328	19	[1, 100, 140, 141, 143, 144, 147]
CaO_6	2314	2337	24	[2, 97, 102, 117, 140, 141, 151]
CaO_7	2329	2331	3	[1, 82, 100, 140, 141, 143, 144, 147]
CaO_6	2332	2336	5	[1, 82, 100, 140, 141, 143, 144]
CaO_5	2337	2367	31	[1, 82, 100, 140, 143, 144]
CaO_5	2338	2341	4	[2, 97, 102, 117, 140, 141]
CaO_6	2342	2366	25	[2, 97, 102, 112, 117, 140, 141]
CaO_7	2367	2377	11	[2, 95, 97, 102, 112, 117, 140, 141]
CaO_6	2368	2372	5	[1, 82, 100, 124, 140, 143, 144]
CaO_5	2373	2390	18	[1, 100, 124, 140, 143, 144]
CaO_6	2378	2397	20	[2, 97, 102, 112, 117, 140, 141]
CaO_6	2391	2406	16	[1, 100, 124, 140, 141, 143, 144]
CaO_7	2398	2459	62	[2, 95, 97, 102, 112, 117, 140, 141]
CaO_7	2407	2448	42	[1, 95, 100, 124, 140, 141, 143, 144]
CaO_8	2449	2467	19	[1, 95, 100, 124, 140, 141, 143, 144, 147]
CaO_6	2460	2460	1	[2, 95, 102, 112, 117, 140, 141]
CaO_5	2461	2514	54	[2, 95, 102, 112, 117, 140]
CaO_7	2468	2474	7	[1, 95, 100, 124, 141, 143, 144, 147]
CaO_6	2475	2484	10	[1, 95, 100, 124, 141, 144, 147]
CaO_5	2485	2506	22	[1, 95, 100, 141, 144, 147]
CaO_6	2507	2514	8	[1, 95, 100, 111, 141, 144, 147]
CaO_5	2515	2515	1	[1, 95, 111, 141, 144, 147]
CaO_6	2515	2515	1	[2, 95, 97, 102, 112, 117, 140]
CaO_6	2516	2540	25	[1, 95, 111, 141, 144, 147, 152]
CaO_7	2516	2544	29	[2, 95, 97, 102, 112, 117, 140, 141]
CaO_5	2541	2547	7	[1, 111, 141, 144, 147, 152]
CaO_7	2545	2612	68	[2, 95, 97, 102, 112, 117, 140, 151]
CaO_4	2548	2578	31	[1, 111, 141, 144, 147]
CaO_5	2579	2579	1	[1, 95, 111, 141, 144, 147]
CaO_6	2580	2598	19	[1, 95, 111, 141, 144, 147, 152]
CaO_4	2599	2605	7	[1, 111, 141, 144, 147]
CaO_5	2606	2632	27	[1, 111, 141, 143, 144, 147]
CaO_8	2613	2616	4	[2, 95, 97, 102, 105, 112, 117, 140, 151]
CaO_7	2617	2622	6	[2, 95, 97, 102, 105, 117, 140, 151]
CaO_8	2623	2647	25	[2, 95, 97, 102, 105, 117, 140, 141, 151]
CaO_6	2633	2661	29	[1, 82, 111, 141, 143, 144, 147]
CaO_7	2648	2649	2	[2, 95, 97, 102, 105, 140, 141, 151]
CaO_6	2650	2654	5	[2, 95, 102, 105, 140, 141, 151]
CaO_5	2655	2663	9	[2, 95, 105, 140, 141, 151]
CaO_7	2662	2663	2	[1, 82, 95, 111, 141, 143, 144, 147]
CaO_8	2664	2697	34	[1, 82, 95, 100, 111, 141, 143, 144, 147]
CaO_4	2664	2672	9	[2, 95, 140, 141, 151]
CaO_5	2673	2702	30	[2, 95, 117, 140, 141, 151]
CaO_7	2698	2736	39	[1, 82, 95, 100, 141, 143, 144, 147]
CaO_6	2703	2761	59	[2, 95, 112, 117, 140, 141, 151]
CaO_6	2737	2796	60	[1, 82, 100, 141, 143, 144, 147]
CaO_7	2762	2787	26	[2, 95, 105, 112, 117, 140, 141, 151]
CaO_6	2788	2817	30	[2, 95, 112, 117, 140, 141, 151]
CaO_7	2797	2837	41	[1, 82, 100, 111, 141, 143, 144, 147]
CaO_7	2818	2839	22	[2, 95, 102, 112, 117, 140, 141, 151]
CaO_7	2838	2866	29	[1, 82, 100, 111, 141, 144, 147, 152]
CaO_6	2840	2859	20	[2, 95, 102, 112, 140, 141, 151]
CaO_5	2860	2882	23	[2, 95, 102, 112, 141, 151]
CaO_8	2867	2882	16	[1, 82, 98, 100, 111, 141, 144, 147, 152]
CaO_9	2883	2933	51	[1, 82, 98, 100, 111, 115, 141, 144, 147, 152]
CaO_4	2883	2898	16	[2, 95, 102, 141, 151]
CaO_5	2899	2922	24	[2, 95, 102, 112, 141, 151]
CaO_6	2923	2934	12	[2, 84, 95, 102, 112, 141, 151]
CaO_8	2934	2949	16	[1, 98, 100, 111, 115, 141, 144, 147, 152]
CaO_4	2935	2960	26	[2, 95, 112, 141, 151]
CaO_7	2950	2982	33	[1, 98, 111, 115, 141, 144, 147, 152]
CaO_4	2961	2986	26	[2, 95, 100, 141, 151]
CaO_6	2983	3036	54	[1, 111, 115, 141, 144, 147, 152]
CaO_3	2987	3030	44	[2, 95, 141, 151]
CaO_4	3031	3045	15	[2, 95, 100, 141, 151]
CaO_7	3037	3053	17	[1, 111, 115, 124, 141, 144, 147, 152]
CaO_3	3046	3061	16	[2, 95, 141, 151]
CaO_6	3054	3095	42	[1, 111, 124, 141, 144, 147, 152]
CaO_4	3062	3087	26	[2, 95, 140, 141, 151]
CaO_5	3088	3094	7	[2, 95, 117, 140, 141, 151]
CaO_6	3095	3110	16	[2, 95, 97, 117, 140, 141, 151]
CaO_5	3096	3121	26	[1, 111, 124, 141, 144, 147]
CaO_7	3111	3216	106	[2, 95, 97, 112, 117, 140, 141, 151]
CaO_6	3122	3139	18	[1, 111, 115, 124, 141, 144, 147]
CaO_7	3140	3159	20	[1, 111, 115, 124, 141, 144, 147, 152]
CaO_6	3160	3213	54	[1, 111, 115, 141, 144, 147, 152]
CaO_7	3214	3237	24	[1, 85, 111, 115, 141, 144, 147, 152]
CaO_8	3217	3240	24	[2, 95, 97, 112, 117, 124, 140, 141, 151]
CaO_7	3238	3256	19	[1, 98, 111, 115, 141, 144, 147, 152]
CaO_7	3241	3247	7	[2, 95, 97, 117, 124, 140, 141, 151]
CaO_6	3248	3288	41	[2, 95, 97, 117, 140, 141, 151]
CaO_6	3257	3297	41	[1, 111, 115, 141, 144, 147, 152]
CaO_5	3289	3305	17	[2, 95, 97, 140, 141, 151]
CaO_7	3298	3320	23	[1, 111, 115, 124, 141, 144, 147, 152]
CaO_4	3306	3332	27	[2, 95, 140, 141, 151]
CaO_8	3321	3331	11	[1, 95, 111, 115, 124, 141, 144, 147, 152]
CaO_7	3332	3349	18	[1, 95, 111, 115, 141, 144, 147, 152]
CaO_5	3333	3367	35	[2, 95, 112, 140, 141, 151]
CaO_8	3350	3369	20	[1, 82, 95, 111, 115, 141, 144, 147, 152]
CaO_3	3368	3374	7	[2, 95, 141, 151]
CaO_7	3370	3379	10	[1, 82, 95, 111, 141, 144, 147, 152]
CaO_4	3375	3408	34	[2, 95, 112, 141, 151]
CaO_6	3380	3440	61	[1, 82, 111, 141, 144, 147, 152]
CaO_5	3409	3433	25	[2, 95, 112, 140, 141, 151]
CaO_4	3434	3441	8	[2, 95, 140, 141, 151]
CaO_5	3441	3445	5	[1, 82, 111, 141, 144, 147]
CaO_5	3442	3459	18	[2, 95, 118, 140, 141, 151]
CaO_6	3446	3494	49	[1, 82, 95, 111, 141, 144, 147]
CaO_6	3460	3480	21	[2, 95, 112, 118, 140, 141, 151]
CaO_6	3481	3513	33	[2, 95, 112, 117, 140, 141, 151]
CaO_7	3495	3504	10	[1, 82, 95, 111, 124, 141, 144, 147]
CaO_6	3505	3527	23	[1, 82, 111, 124, 141, 144, 147]
CaO_7	3514	3519	6	[2, 95, 97, 112, 117, 140, 141, 151]
CaO_6	3520	3559	40	[2, 95, 97, 112, 140, 141, 151]
CaO_7	3528	3616	89	[1, 82, 111, 124, 141, 143, 144, 147]
CaO_5	3560	3581	22	[2, 95, 112, 140, 141, 151]
CaO_4	3582	3656	75	[2, 95, 140, 141, 151]
CaO_6	3617	3629	13	[1, 82, 124, 141, 143, 144, 147]
CaO_5	3630	3658	29	[1, 82, 124, 141, 144, 147]
CaO_5	3657	3688	32	[2, 95, 112, 140, 141, 151]
CaO_6	3659	3671	13	[1, 82, 100, 124, 141, 144, 147]
CaO_7	3672	3705	34	[1, 82, 100, 111, 124, 141, 144, 147]
CaO_6	3689	3701	13	[2, 95, 102, 112, 140, 141, 151]
CaO_7	3702	3702	1	[2, 95, 97, 102, 112, 140, 141, 151]
CaO_6	3703	3751	49	[2, 95, 97, 112, 140, 141, 151]
CaO_8	3706	3722	17	[1, 82, 100, 111, 124, 141, 144, 147, 152]
CaO_7	3723	3739	17	[1, 100, 111, 124, 141, 144, 147, 152]
CaO_6	3740	3784	45	[1, 111, 124, 141, 144, 147, 152]
CaO_5	3752	3824	73	[2, 95, 112, 140, 141, 151]
CaO_5	3785	3803	19	[1, 111, 141, 144, 147, 152]
CaO_6	3804	3817	14	[1, 111, 115, 141, 144, 147, 152]
CaO_5	3818	3823	6	[1, 111, 141, 144, 147, 152]
CaO_6	3824	3837	14	[1, 111, 115, 141, 144, 147, 152]
CaO_4	3825	3829	5	[2, 95, 140, 141, 151]
CaO_5	3830	3855	26	[2, 95, 112, 140, 141, 151]
CaO_7	3838	3862	25	[1, 91, 111, 115, 141, 144, 147, 152]
CaO_4	3856	3870	15	[2, 95, 140, 141, 151]
CaO_6	3863	3875	13	[1, 91, 111, 141, 144, 147, 152]
CaO_5	3871	3985	115	[2, 95, 112, 140, 141, 151]
CaO_7	3876	3894	19	[1, 82, 91, 111, 141, 144, 147, 152]
CaO_6	3895	3906	12	[1, 82, 91, 111, 141, 144, 147]
CaO_5	3907	3940	34	[1, 82, 111, 141, 144, 147]
CaO_6	3941	3962	22	[1, 82, 95, 111, 141, 144, 147]
CaO_5	3963	3981	19	[1, 82, 95, 141, 144, 147]
CaO_6	3982	4002	21	[1, 82, 95, 141, 143, 144, 147]
CaO_6	3986	3995	10	[2, 84, 95, 112, 140, 141, 151]
CaO_7	3996	4010	15	[2, 66, 84, 95, 112, 140, 141, 151]
CaO_5	4003	4034	32	[1, 82, 141, 143, 144, 147]
CaO_6	4011	4035	25	[2, 84, 95, 112, 140, 141, 151]
CaO_4	4035	4045	11	[1, 82, 141, 143, 144]
CaO_5	4036	4063	28	[2, 95, 112, 140, 141, 151]
CaO_5	4046	4065	20	[1, 82, 141, 143, 144, 147]
CaO_6	4064	4095	32	[2, 95, 112, 117, 140, 141, 151]
CaO_6	4066	4073	8	[1, 82, 95, 141, 143, 144, 147]
CaO_7	4074	4104	31	[1, 82, 95, 124, 141, 143, 144, 147]
CaO_5	4096	4099	4	[2, 112, 117, 140, 141, 151]
CaO_4	4100	4105	6	[2, 117, 140, 141, 151]
CaO_6	4105	4128	24	[1, 82, 95, 124, 141, 144, 147]
CaO_5	4106	4123	18	[2, 95, 117, 140, 141, 151]
CaO_6	4124	4124	1	[2, 95, 97, 117, 140, 141, 151]
CaO_5	4125	4129	5	[2, 95, 117, 140, 141, 151]
CaO_7	4129	4131	3	[1, 82, 95, 100, 124, 141, 144, 147]
CaO_4	4130	4144	15	[2, 117, 140, 141, 151]
CaO_6	4132	4166	35	[1, 82, 95, 100, 141, 144, 147]
CaO_6	4145	4148	4	[2, 95, 117, 140, 141, 148, 151]
CaO_5	4149	4228	80	[2, 95, 117, 141, 148, 151]
CaO_5	4167	4298	132	[1, 82, 95, 141, 144, 147]
CaO_4	4229	4263	35	[2, 117, 141, 148, 151]
CaO_3	4264	4278	15	[2, 117, 141, 151]
CaO_4	4279	4287	9	[2, 117, 140, 141, 151]
CaO_5	4288	4289	2	[2, 97, 117, 140, 141, 151]
CaO_6	4290	4324	35	[2, 97, 112, 117, 140, 141, 151]
CaO_6	4299	4345	47	[1, 82, 95, 100, 141, 144, 147]
CaO_5	4325	4358	34	[2, 97, 112, 117, 140, 151]
CaO_5	4346	4398	53	[1, 82, 95, 141, 144, 147]
CaO_6	4359	4367	9	[2, 97, 112, 117, 140, 141, 151]
CaO_5	4368	4370	3	[2, 112, 117, 140, 141, 151]
CaO_6	4371	4429	59	[2, 112, 117, 140, 141, 148, 151]
CaO_6	4399	4399	1	[1, 82, 95, 111, 141, 144, 147]
CaO_7	4400	4429	30	[1, 82, 95, 111, 124, 141, 144, 147]
CaO_6	4430	4447	18	[1, 82, 95, 111, 141, 144, 147]
CaO_5	4430	4451	22	[2, 117, 140, 141, 148, 151]
CaO_7	4448	4473	26	[1, 82, 95, 111, 141, 144, 147, 152]
CaO_4	4452	4462	11	[2, 117, 140, 141, 151]
CaO_5	4463	4484	22	[2, 97, 117, 140, 141, 151]
CaO_8	4474	4501	28	[1, 82, 95, 111, 115, 141, 144, 147, 152]
CaO_6	4485	4486	2	[2, 97, 112, 117, 140, 141, 151]
CaO_5	4487	4512	26	[2, 112, 117, 140, 141, 151]
CaO_7	4502	4558	57	[1, 82, 111, 115, 141, 144, 147, 152]
CaO_6	4513	4517	5	[2, 95, 112, 117, 140, 141, 151]
CaO_5	4518	4543	26	[2, 95, 117, 140, 141, 151]
CaO_6	4544	4635	92	[2, 95, 112, 117, 140, 141, 151]
CaO_6	4559	4638	80	[1, 82, 111, 141, 144, 147, 152]
CaO_5	4636	4700	65	[2, 95, 112, 140, 141, 151]
CaO_7	4639	4671	33	[1, 82, 111, 124, 141, 144, 147, 152]
CaO_8	4672	4691	20	[1, 82, 111, 124, 140, 141, 144, 147, 152]
CaO_7	4692	4724	33	[1, 82, 111, 124, 140, 144, 147, 152]
CaO_6	4701	4730	30	[2, 66, 95, 112, 140, 141, 151]
CaO_8	4725	4742	18	[1, 82, 111, 124, 140, 141, 144, 147, 152]
CaO_5	4731	4754	24	[2, 66, 95, 112, 140, 151]
CaO_7	4743	4757	15	[1, 82, 111, 140, 141, 144, 147, 152]
CaO_6	4755	4756	2	[2, 66, 95, 112, 140, 141, 151]
CaO_5	4757	4790	34	[2, 95, 112, 140, 141, 151]
CaO_6	4758	4772	15	[1, 82, 111, 140, 144, 147, 152]
CaO_7	4773	4776	4	[1, 82, 111, 140, 141, 144, 147, 152]
CaO_6	4777	4824	48	[1, 82, 111, 140, 141, 144, 147]
CaO_4	4791	4803	13	[2, 95, 140, 141, 151]
CaO_5	4804	5000	197	[2, 95, 110, 140, 141, 151]
CaO_7	4825	4842	18	[1, 82, 100, 111, 140, 141, 144, 147]
CaO_6	4843	4843	1	[1, 82, 100, 140, 141, 144, 147]
CaO_7	4844	4863	20	[1, 82, 100, 124, 140, 141, 144, 147]
CaO_6	4864	4912	49	[1, 82, 124, 140, 141, 144, 147]
CaO_7	4913	4951	39	[1, 82, 124, 140, 141, 143, 144, 147]
CaO_8	4952	4957	6	[1, 82, 111, 124, 140, 141, 143, 144, 147]
CaO_7	4958	4995	38	[1, 111, 124, 140, 141, 143, 144, 147]
CaO_8	4996	5008	13	[1, 100, 111, 124, 140, 141, 143, 144, 147]
CaO_4	5001	5017	17	[2, 95, 140, 141, 151]
CaO_7	5009	5021	13	[1, 100, 124, 140, 141, 143, 144, 147]
CaO_5	5018	5023	6	[2, 66, 95, 140, 141, 151]
CaO_6	5022	5037	16	[1, 100, 140, 141, 143, 144, 147]
CaO_6	5024	5042	19	[2, 66, 95, 102, 140, 141, 151]
CaO_5	5038	5052	15	[1, 100, 140, 141, 143, 147]
CaO_7	5043	5058	16	[2, 66, 95, 102, 112, 140, 141, 151]
CaO_6	5053	5055	3	[1, 100, 111, 140, 141, 143, 147]
CaO_7	5056	5079	24	[1, 100, 111, 124, 140, 141, 143, 147]
CaO_6	5059	5059	1	[2, 66, 95, 112, 140, 141, 151]
CaO_5	5060	5103	44	[2, 66, 95, 140, 141, 151]
CaO_8	5080	5080	1	[1, 100, 111, 124, 140, 141, 143, 144, 147]
CaO_7	5081	5085	5	[1, 100, 124, 140, 141, 143, 144, 147]
CaO_8	5086	5091	6	[1, 95, 100, 124, 140, 141, 143, 144, 147]
CaO_9	5092	5109	18	[1, 82, 95, 100, 124, 140, 141, 143, 144, 147]
CaO_6	5104	5105	2	[2, 66, 95, 102, 140, 141, 151]
CaO_5	5106	5118	13	[2, 95, 102, 140, 141, 151]
CaO_8	5110	5121	12	[1, 82, 95, 100, 124, 141, 143, 144, 147]
CaO_4	5119	5158	40	[2, 95, 140, 141, 151]
CaO_9	5122	5125	4	[1, 82, 95, 100, 111, 124, 141, 143, 144, 147]
CaO_8	5126	5216	91	[1, 82, 100, 111, 124, 141, 143, 144, 147]
CaO_6	5159	5185	27	[2, 95, 100, 110, 140, 141, 151]
CaO_5	5186	5219	34	[2, 95, 100, 140, 141, 151]
CaO_7	5217	5231	15	[1, 82, 111, 124, 141, 143, 144, 147]
CaO_6	5220	5238	19	[2, 66, 95, 100, 140, 141, 151]
CaO_6	5232	5241	10	[1, 82, 111, 124, 141, 144, 147]
CaO_7	5239	5305	67	[2, 66, 95, 100, 112, 140, 141, 151]
CaO_5	5242	5252	11	[1, 82, 111, 124, 141, 144]
CaO_6	5253	5263	11	[1, 82, 111, 124, 141, 144, 152]
CaO_7	5264	5281	18	[1, 82, 111, 124, 141, 144, 147, 152]
CaO_6	5282	5290	9	[1, 82, 124, 141, 144, 147, 152]
CaO_7	5291	5303	13	[1, 82, 111, 124, 141, 144, 147, 152]
CaO_8	5304	5316	13	[1, 82, 91, 111, 124, 141, 144, 147, 152]
CaO_6	5306	5324	19	[2, 66, 100, 112, 140, 141, 151]
CaO_9	5317	5328	12	[1, 82, 91, 100, 111, 124, 141, 144, 147, 152]
CaO_7	5325	5338	14	[2, 66, 95, 100, 112, 140, 141, 151]
CaO_8	5329	5342	14	[1, 82, 91, 100, 111, 141, 144, 147, 152]
CaO_6	5339	5377	39	[2, 95, 100, 112, 140, 141, 151]
CaO_7	5343	5351	9	[1, 82, 91, 111, 141, 144, 147, 152]
CaO_6	5352	5356	5	[1, 82, 91, 111, 141, 147, 152]
CaO_7	5357	5359	3	[1, 82, 91, 111, 124, 141, 147, 152]
CaO_8	5360	5409	50	[1, 82, 91, 98, 111, 124, 141, 147, 152]
CaO_7	5378	5391	14	[2, 66, 95, 100, 112, 140, 141, 151]
CaO_6	5392	5401	10	[2, 95, 100, 112, 140, 141, 151]
CaO_5	5402	5481	80	[2, 95, 100, 140, 141, 151]
CaO_7	5410	5419	10	[1, 82, 91, 98, 111, 141, 147, 152]
CaO_8	5420	5421	2	[1, 82, 91, 98, 111, 141, 144, 147, 152]
CaO_7	5422	5435	14	[1, 82, 91, 111, 141, 144, 147, 152]
CaO_8	5436	5454	19	[1, 82, 91, 111, 124, 141, 144, 147, 152]
CaO_7	5455	5494	40	[1, 82, 91, 111, 124, 141, 144, 152]
CaO_4	5482	5503	22	[2, 100, 140, 141, 151]
CaO_6	5495	5512	18	[1, 82, 91, 111, 124, 141, 152]
CaO_3	5504	5511	8	[2, 140, 141, 151]
CaO_4	5512	5519	8	[2, 112, 140, 141, 151]
CaO_7	5513	5552	40	[1, 82, 91, 111, 124, 141, 144, 152]
CaO_3	5520	5523	4	[2, 112, 141, 151]
CaO_4	5524	5531	8	[2, 100, 112, 141, 151]
CaO_5	5532	5535	4	[2, 84, 100, 112, 141, 151]
CaO_6	5536	5566	31	[2, 84, 100, 112, 140, 141, 151]
CaO_8	5553	5565	13	[1, 82, 91, 100, 111, 124, 141, 144, 152]
CaO_7	5566	5605	40	[1, 82, 91, 111, 124, 141, 144, 152]
CaO_5	5567	5638	72	[2, 84, 112, 140, 141, 151]
CaO_6	5606	5742	137	[1, 91, 111, 124, 141, 144, 152]
CaO_4	5639	5641	3	[2, 112, 140, 141, 151]
CaO_5	5642	5662	21	[2, 95, 112, 140, 141, 151]
CaO_6	5663	5700	38	[2, 95, 97, 112, 140, 141, 151]
CaO_7	5701	5721	21	[2, 95, 97, 112, 117, 140, 141, 151]
CaO_6	5722	5739	18	[2, 95, 97, 112, 140, 141, 151]
CaO_5	5740	5766	27	[2, 97, 112, 140, 141, 151]
CaO_7	5743	5768	26	[1, 91, 111, 124, 141, 144, 147, 152]
CaO_3	5767	5783	17	[2, 112, 140, 151]
CaO_8	5769	5801	33	[1, 82, 91, 111, 124, 141, 144, 147, 152]
CaO_4	5784	5792	9	[2, 100, 112, 140, 151]
CaO_5	5793	5814	22	[2, 95, 100, 112, 140, 151]
CaO_7	5802	5839	38	[1, 82, 91, 111, 141, 144, 147, 152]
CaO_6	5815	5815	1	[2, 76, 95, 100, 112, 140, 151]
CaO_5	5816	5832	17	[2, 76, 95, 112, 140, 151]
CaO_7	5833	5854	22	[2, 76, 84, 95, 112, 140, 141, 151]
CaO_6	5840	5861	22	[1, 82, 91, 111, 141, 144, 152]
CaO_8	5855	5856	2	[2, 76, 84, 95, 100, 112, 140, 141, 151]
CaO_7	5857	5890	34	[2, 76, 84, 95, 100, 140, 141, 151]
CaO_5	5862	6014	153	[1, 91, 111, 141, 144, 152]
CaO_8	5891	5926	36	[2, 76, 84, 95, 100, 112, 140, 141, 151]
CaO_7	5927	5935	9	[2, 84, 95, 100, 112, 140, 141, 151]
CaO_6	5936	5950	15	[2, 95, 100, 112, 140, 141, 151]
CaO_7	5951	6068	118	[2, 84, 95, 100, 112, 140, 141, 151]
CaO_6	6015	6051	37	[1, 82, 91, 111, 141, 144, 152]
CaO_5	6052	6063	12	[1, 82, 111, 141, 144, 152]
CaO_6	6064	6074	11	[1, 82, 111, 124, 141, 144, 152]
CaO_6	6069	6182	114	[2, 84, 100, 112, 140, 141, 151]
CaO_7	6075	6077	3	[1, 82, 91, 111, 124, 141, 144, 152]
CaO_6	6078	6105	28	[1, 91, 111, 124, 141, 144, 152]
CaO_5	6106	6122	17	[1, 91, 111, 124, 144, 152]
CaO_6	6123	6158	36	[1, 91, 111, 120, 124, 144, 152]
CaO_7	6159	6165	7	[1, 91, 111, 120, 124, 144, 147, 152]
CaO_6	6166	6201	36	[1, 91, 111, 120, 144, 147, 152]
CaO_7	6183	6185	3	[2, 76, 84, 100, 112, 140, 141, 151]
CaO_8	6186	6216	31	[2, 66, 76, 84, 100, 112, 140, 141, 151]
CaO_5	6202	6315	114	[1, 91, 111, 144, 147, 152]
CaO_9	6217	6218	2	[2, 66, 76, 84, 95, 100, 112, 140, 141, 151]
CaO_8	6219	6225	7	[2, 66, 76, 84, 95, 112, 140, 141, 151]
CaO_7	6226	6235	10	[2, 76, 84, 95, 112, 140, 141, 151]
CaO_6	6236	6367	132	[2, 84, 95, 112, 140, 141, 151]
CaO_4	6316	6371	56	[1, 91, 111, 144, 152]
CaO_7	6368	6409	42	[2, 84, 95, 100, 112, 140, 141, 151]
CaO_5	6372	6374	3	[1, 70, 91, 111, 144, 152]
CaO_6	6375	6388	14	[1, 70, 91, 111, 120, 144, 152]
CaO_5	6389	6434	46	[1, 91, 111, 120, 144, 152]
CaO_8	6410	6444	35	[2, 76, 84, 95, 100, 112, 140, 141, 151]
CaO_4	6435	6452	18	[1, 91, 111, 144, 152]
CaO_7	6445	6458	14	[2, 84, 95, 100, 112, 140, 141, 151]
CaO_5	6453	6454	2	[1, 91, 111, 141, 144, 152]
CaO_6	6455	6564	110	[1, 91, 111, 141, 144, 147, 152]
CaO_6	6459	6466	8	[2, 84, 95, 100, 140, 141, 151]
CaO_5	6467	6475	9	[2, 95, 100, 140, 141, 151]
CaO_6	6476	6476	1	[2, 95, 100, 140, 141, 144, 151]
CaO_6	6477	6484	8	[2, 76, 95, 112, 140, 141, 151]
CaO_8	6485	6493	9	[2, 76, 87, 95, 100, 140, 141, 144, 151]
CaO_7	6494	6566	73	[2, 76, 95, 100, 140, 141, 144, 151]
CaO_5	6565	6593	29	[1, 91, 111, 141, 144, 147]
CaO_8	6567	6583	17	[2, 76, 82, 95, 100, 140, 141, 144, 151]
CaO_7	6584	6586	3	[2, 76, 95, 100, 140, 141, 144, 151]
CaO_6	6587	6625	39	[2, 76, 95, 100, 140, 141, 144]
CaO_6	6594	6598	5	[1, 85, 91, 111, 141, 144, 147]
CaO_7	6599	6639	41	[1, 85, 91, 111, 124, 141, 144, 147]
CaO_7	6626	6683	58	[2, 76, 95, 100, 140, 141, 144, 151]
CaO_6	6640	6671	32	[1, 91, 111, 124, 141, 144, 147]
CaO_5	6672	6746	75	[1, 91, 111, 124, 141, 144]
CaO_8	6684	6705	22	[2, 76, 95, 100, 112, 140, 141, 144, 151]
CaO_7	6706	6706	1	[2, 76, 95, 112, 140, 141, 144, 151]
CaO_6	6707	6756	50	[2, 76, 95, 140, 141, 144, 151]
CaO_4	6747	6759	13	[1, 91, 111, 141, 144]
CaO_7	6757	6763	7	[2, 76, 95, 100, 140, 141, 144, 151]
CaO_5	6760	6780	21	[1, 70, 91, 111, 141, 144]
CaO_6	6764	6793	30	[2, 76, 95, 100, 140, 141, 151]
CaO_6	6781	6809	29	[1, 70, 91, 111, 124, 141, 144]
CaO_7	6794	6798	5	[2, 76, 95, 100, 112, 140, 141, 151]
CaO_6	6799	6826	28	[2, 76, 95, 112, 140, 141, 151]
CaO_5	6810	6843	34	[1, 91, 111, 124, 141, 144]
CaO_7	6827	6857	31	[2, 76, 84, 95, 112, 140, 141, 151]
CaO_5	6844	6914	71	[1, 91, 111, 141, 144, 147]
CaO_6	6858	6873	16	[2, 76, 84, 112, 140, 141, 151]
CaO_5	6874	6916	43	[2, 76, 112, 140, 141, 151]
CaO_6	6915	6945	31	[1, 91, 111, 124, 141, 144, 147]
CaO_6	6917	6961	45	[2, 76, 95, 112, 140, 141, 151]
CaO_5	6946	6969	24	[1, 91, 111, 124, 141, 144]
CaO_7	6962	7019	58	[2, 76, 95, 112, 140, 141, 144, 151]
CaO_6	6970	7017	48	[1, 70, 91, 111, 124, 141, 144]
CaO_5	7018	7029	12	[1, 91, 111, 124, 141, 144]
CaO_6	7020	7107	88	[2, 76, 95, 140, 141, 144, 151]
CaO_6	7030	7061	32	[1, 70, 91, 111, 124, 141, 144]
CaO_5	7062	7065	4	[1, 70, 91, 111, 141, 144]
CaO_6	7066	7069	4	[1, 70, 91, 111, 141, 144, 147]
CaO_5	7070	7120	51	[1, 91, 111, 141, 144, 147]
CaO_5	7108	7118	11	[2, 76, 95, 141, 144, 151]
CaO_5	7119	7134	16	[2, 76, 140, 141, 144, 151]
CaO_6	7121	7174	54	[1, 91, 111, 120, 141, 144, 147]
CaO_6	7135	7145	11	[2, 76, 112, 140, 141, 144, 151]
CaO_7	7146	7163	18	[2, 76, 112, 140, 141, 143, 144, 151]
CaO_6	7164	7206	43	[2, 76, 112, 140, 141, 143, 151]
CaO_7	7175	7236	62	[1, 85, 91, 111, 120, 141, 144, 147]
CaO_7	7207	7215	9	[2, 76, 112, 124, 140, 141, 143, 151]
CaO_6	7216	7283	68	[2, 76, 124, 140, 141, 143, 151]
CaO_6	7237	7242	6	[1, 91, 111, 120, 141, 144, 147]
CaO_7	7243	7258	16	[1, 70, 91, 111, 120, 141, 144, 147]
CaO_7	7259	7282	24	[1, 91, 111, 120, 124, 141, 144, 147]
CaO_8	7283	7315	33	[1, 70, 91, 111, 120, 124, 141, 144, 147]
CaO_5	7284	7290	7	[2, 76, 124, 140, 141, 151]
CaO_4	7291	7302	12	[2, 76, 140, 141, 151]
CaO_5	7303	7328	26	[2, 76, 112, 140, 141, 151]
CaO_7	7316	7320	5	[1, 70, 91, 111, 120, 141, 144, 147]
CaO_6	7321	7327	7	[1, 70, 91, 111, 141, 144, 147]
CaO_7	7328	7372	45	[1, 70, 91, 111, 120, 141, 144, 147]
CaO_6	7329	7380	52	[2, 76, 100, 112, 140, 141, 151]
CaO_6	7373	7394	22	[1, 91, 111, 120, 141, 144, 147]
CaO_5	7381	7384	4	[2, 76, 100, 112, 140, 151]
CaO_6	7385	7403	19	[2, 76, 84, 100, 112, 140, 151]
CaO_7	7395	7397	3	[1, 85, 91, 111, 120, 141, 144, 147]
CaO_8	7398	7406	9	[1, 70, 85, 91, 111, 120, 141, 144, 147]
CaO_7	7404	7414	11	[2, 76, 84, 95, 100, 112, 140, 151]
CaO_7	7407	7421	15	[1, 70, 85, 91, 111, 120, 141, 147]
CaO_8	7415	7420	6	[2, 76, 84, 95, 100, 112, 140, 141, 151]
CaO_7	7421	7454	34	[2, 84, 95, 100, 112, 140, 141, 151]
CaO_6	7422	7455	34	[1, 85, 91, 111, 120, 141, 147]
CaO_6	7455	7553	99	[2, 84, 95, 112, 140, 141, 151]
CaO_5	7456	7491	36	[1, 85, 91, 111, 141, 147]
CaO_6	7492	7500	9	[1, 85, 91, 111, 141, 144, 147]
CaO_7	7501	7515	15	[1, 70, 85, 91, 111, 141, 144, 147]
CaO_8	7516	7525	10	[1, 70, 85, 91, 111, 124, 141, 144, 147]
CaO_7	7526	7572	47	[1, 85, 91, 111, 124, 141, 144, 147]
CaO_7	7554	7618	65	[2, 76, 84, 95, 112, 140, 141, 151]
CaO_8	7573	7575	3	[1, 70, 85, 91, 111, 124, 141, 144, 147]
CaO_9	7576	7588	13	[1, 70, 85, 91, 95, 111, 124, 141, 144, 147]
CaO_8	7589	7592	4	[1, 70, 85, 91, 111, 124, 141, 144, 147]
CaO_7	7593	7597	5	[1, 70, 91, 111, 124, 141, 144, 147]
CaO_6	7598	7598	1	[1, 70, 91, 111, 141, 144, 147]
CaO_7	7599	7659	61	[1, 70, 85, 91, 111, 141, 144, 147]
CaO_6	7619	7679	61	[2, 76, 84, 112, 140, 141, 151]
CaO_6	7660	7801	142	[1, 70, 91, 111, 141, 144, 147]
CaO_7	7680	7715	36	[2, 66, 76, 84, 112, 140, 141, 151]
CaO_8	7716	7754	39	[2, 66, 76, 78, 84, 112, 140, 141, 151]
CaO_7	7755	7783	29	[2, 66, 76, 84, 112, 140, 141, 151]
CaO_6	7784	7873	90	[2, 76, 84, 112, 140, 141, 151]
CaO_7	7802	7819	18	[1, 70, 91, 111, 120, 141, 144, 147]
CaO_6	7820	7841	22	[1, 91, 111, 120, 141, 144, 147]
CaO_7	7842	7843	2	[1, 85, 91, 111, 120, 141, 144, 147]
CaO_6	7844	7863	20	[1, 91, 111, 120, 141, 144, 147]
CaO_7	7864	7888	25	[1, 85, 91, 111, 120, 141, 144, 147]
CaO_7	7874	7924	51	[2, 76, 84, 95, 112, 140, 141, 151]
CaO_8	7889	7920	32	[1, 70, 85, 91, 111, 120, 141, 144, 147]
CaO_7	7921	7924	4	[1, 70, 91, 111, 120, 141, 144, 147]
CaO_6	7925	8092	168	[1, 70, 91, 111, 120, 144, 147]
CaO_6	7925	7947	23	[2, 76, 95, 112, 140, 141, 151]
CaO_7	7948	7975	28	[2, 76, 95, 112, 140, 141, 144, 151]
CaO_6	7976	7994	19	[2, 76, 95, 112, 140, 141, 144]
CaO_6	7995	8051	57	[2, 76, 95, 140, 141, 143, 144]
CaO_7	8052	8083	32	[2, 76, 95, 140, 141, 143, 144, 151]
CaO_7	8084	8108	25	[2, 76, 84, 95, 140, 141, 144, 151]
CaO_7	8093	8133	41	[1, 70, 91, 111, 120, 141, 144, 147]
CaO_8	8109	8112	4	[2, 76, 84, 95, 112, 140, 141, 144, 151]
CaO_7	8113	8187	75	[2, 76, 84, 95, 112, 140, 144, 151]
CaO_6	8134	8152	19	[1, 70, 91, 111, 141, 144, 147]
CaO_5	8153	8167	15	[1, 70, 91, 141, 144, 147]
CaO_6	8168	8195	28	[1, 70, 91, 111, 141, 144, 147]
CaO_6	8188	8196	9	[2, 76, 84, 112, 140, 144, 151]
CaO_5	8196	8322	127	[1, 91, 111, 141, 144, 147]
CaO_7	8197	8205	9	[2, 76, 84, 112, 140, 141, 144, 151]
CaO_8	8206	8214	9	[2, 76, 84, 112, 127, 140, 141, 144, 151]
CaO_9	8215	8219	5	[2, 76, 84, 100, 112, 127, 140, 141, 144, 151]
CaO_8	8220	8224	5	[2, 76, 84, 100, 112, 127, 140, 141, 151]
CaO_7	8225	8225	1	[2, 76, 100, 112, 127, 140, 141, 151]
CaO_6	8226	8271	46	[2, 76, 100, 112, 140, 141, 151]
CaO_7	8272	8281	10	[2, 76, 100, 112, 140, 141, 144, 151]
CaO_6	8282	8302	21	[2, 76, 100, 112, 140, 141, 151]
CaO_7	8303	8377	75	[2, 76, 84, 100, 112, 140, 141, 151]
CaO_6	8323	8326	4	[1, 91, 93, 111, 141, 144, 147]
CaO_7	8327	8346	20	[1, 70, 91, 93, 111, 141, 144, 147]
CaO_6	8347	8367	21	[1, 70, 91, 93, 111, 144, 147]
CaO_7	8368	8385	18	[1, 70, 91, 93, 111, 144, 147, 152]
CaO_8	8378	8383	6	[2, 76, 84, 100, 112, 124, 140, 141, 151]
CaO_7	8384	8388	5	[2, 76, 84, 100, 112, 140, 141, 151]
CaO_6	8386	8391	6	[1, 91, 93, 111, 144, 147, 152]
CaO_8	8389	8434	46	[2, 76, 84, 100, 112, 124, 140, 141, 151]
CaO_7	8392	8406	15	[1, 91, 93, 111, 141, 144, 147, 152]
CaO_6	8407	8410	4	[1, 91, 93, 111, 141, 144, 147]
CaO_7	8411	8423	13	[1, 91, 93, 111, 141, 144, 147, 152]
CaO_6	8424	8443	20	[1, 91, 93, 141, 144, 147, 152]
CaO_7	8435	8469	35	[2, 76, 100, 112, 124, 140, 141, 151]
CaO_7	8444	8452	9	[1, 91, 93, 98, 141, 144, 147, 152]
CaO_8	8453	8496	44	[1, 82, 91, 93, 98, 141, 144, 147, 152]
CaO_8	8470	8477	8	[2, 76, 100, 112, 124, 140, 141, 143, 151]
CaO_7	8478	8503	26	[2, 76, 100, 124, 140, 141, 143, 151]
CaO_7	8497	8529	33	[1, 82, 91, 93, 98, 141, 144, 147]
CaO_8	8504	8524	21	[2, 76, 100, 124, 140, 141, 143, 144, 151]
CaO_7	8525	8554	30	[2, 76, 100, 124, 140, 141, 143, 144]
CaO_6	8530	8575	46	[1, 82, 91, 93, 141, 144, 147]
CaO_6	8555	8609	55	[2, 76, 100, 124, 140, 141, 144]
CaO_5	8576	8593	18	[1, 82, 91, 93, 144, 147]
CaO_6	8594	8607	14	[1, 82, 91, 93, 144, 147, 152]
CaO_7	8608	8632	25	[1, 76, 82, 91, 93, 144, 147, 152]
CaO_7	8610	8629	20	[2, 76, 100, 124, 140, 141, 143, 144]
CaO_6	8630	8701	72	[2, 76, 100, 124, 141, 143, 144]
CaO_8	8633	8686	54	[1, 76, 82, 91, 93, 98, 144, 147, 152]
CaO_7	8687	8712	26	[1, 76, 82, 91, 93, 98, 144, 147]
CaO_7	8702	8704	3	[2, 76, 100, 124, 140, 141, 143, 144]
CaO_8	8705	8728	24	[2, 76, 100, 124, 140, 141, 143, 144, 147]
CaO_8	8713	8717	5	[1, 76, 82, 91, 93, 98, 144, 147, 152]
CaO_7	8718	8726	9	[1, 82, 91, 93, 98, 144, 147, 152]
CaO_6	8727	8731	5	[1, 91, 93, 98, 144, 147, 152]
CaO_7	8729	8799	71	[2, 76, 100, 124, 140, 141, 143, 144]
CaO_5	8732	8748	17	[1, 91, 93, 98, 144, 147]
CaO_6	8749	8754	6	[1, 91, 93, 98, 144, 147, 152]
CaO_7	8755	8761	7	[1, 69, 91, 93, 98, 144, 147, 152]
CaO_8	8762	8796	35	[1, 69, 82, 91, 93, 98, 144, 147, 152]
CaO_9	8797	8803	7	[1, 69, 82, 91, 93, 98, 141, 144, 147, 152]
CaO_6	8800	8808	9	[2, 76, 124, 140, 141, 143, 144]
CaO_8	8804	8846	43	[1, 69, 82, 91, 98, 141, 144, 147, 152]
CaO_7	8809	8824	16	[2, 76, 100, 124, 140, 141, 143, 144]
CaO_6	8825	8825	1	[2, 76, 100, 124, 140, 141, 144]
CaO_7	8826	8840	15	[2, 76, 100, 124, 140, 141, 144, 151]
CaO_8	8841	8878	38	[2, 76, 100, 124, 140, 141, 143, 144, 151]
CaO_9	8847	8886	40	[1, 69, 82, 91, 93, 98, 141, 144, 147, 152]
CaO_7	8879	8896	18	[2, 76, 100, 124, 140, 141, 144, 151]
CaO_8	8887	8889	3	[1, 69, 82, 91, 93, 98, 144, 147, 152]
CaO_7	8890	8920	31	[1, 82, 91, 93, 98, 144, 147, 152]
CaO_6	8897	8941	45	[2, 76, 100, 124, 140, 141, 144]
CaO_6	8921	8942	22	[1, 91, 93, 98, 144, 147, 152]
CaO_7	8942	9014	73	[2, 76, 100, 111, 124, 140, 141, 144]
CaO_7	8943	8958	16	[1, 82, 91, 93, 98, 144, 147, 152]
CaO_6	8959	8960	2	[1, 82, 91, 93, 144, 147, 152]
CaO_7	8961	8967	7	[1, 76, 82, 91, 93, 144, 147, 152]
CaO_8	8968	8969	2	[1, 76, 82, 91, 93, 141, 144, 147, 152]
CaO_7	8970	8983	14	[1, 76, 82, 91, 93, 141, 144, 147]
CaO_8	8984	9106	123	[1, 76, 82, 91, 93, 98, 141, 144, 147]
CaO_8	9015	9015	1	[2, 76, 100, 111, 124, 140, 141, 144, 151]
CaO_7	9016	9020	5	[2, 76, 111, 124, 140, 141, 144, 151]
CaO_6	9021	9024	4	[2, 76, 124, 140, 141, 144, 151]
CaO_7	9025	9031	7	[2, 76, 100, 124, 140, 141, 144, 151]
CaO_6	9032	9050	19	[2, 76, 124, 140, 141, 144, 151]
CaO_7	9051	9051	1	[2, 76, 124, 140, 141, 143, 144, 151]
CaO_6	9052	9058	7	[2, 76, 124, 140, 143, 144, 151]
CaO_6	9059	9086	28	[2, 76, 124, 140, 141, 144, 151]
CaO_7	9087	9134	48	[2, 76, 124, 140, 141, 143, 144, 151]
CaO_9	9107	9114	8	[1, 76, 82, 91, 93, 98, 141, 144, 147, 152]
CaO_8	9115	9123	9	[1, 76, 82, 93, 98, 141, 144, 147, 152]
CaO_9	9124	9128	5	[1, 76, 82, 91, 93, 98, 141, 144, 147, 152]
CaO_8	9129	9186	58	[1, 82, 91, 93, 98, 141, 144, 147, 152]
CaO_6	9135	9195	61	[2, 76, 124, 140, 141, 144, 151]
CaO_7	9187	9216	30	[1, 82, 91, 98, 141, 144, 147, 152]
CaO_5	9196	9218	23	[2, 76, 124, 140, 141, 144]
CaO_6	9217	9326	110	[1, 82, 91, 141, 144, 147, 152]
CaO_6	9219	9239	21	[2, 76, 124, 140, 141, 143, 144]
CaO_7	9240	9245	6	[2, 76, 124, 140, 141, 143, 144, 145]
CaO_6	9246	9351	106	[2, 76, 124, 140, 141, 143, 144]
CaO_7	9327	9332	6	[1, 82, 91, 98, 141, 144, 147, 152]
CaO_8	9333	9392	60	[1, 82, 91, 93, 98, 141, 144, 147, 152]
CaO_6	9352	9352	1	[2, 76, 111, 124, 141, 143, 144]
CaO_5	9353	9401	49	[2, 111, 124, 141, 143, 144]
CaO_7	9393	9394	2	[1, 82, 91, 93, 98, 144, 147, 152]
CaO_6	9395	9405	11	[1, 82, 91, 98, 144, 147, 152]
CaO_4	9402	9449	48	[2, 111, 124, 141, 144]
CaO_5	9406	9427	22	[1, 82, 91, 98, 144, 147]
CaO_6	9428	9473	46	[1, 82, 91, 98, 141, 144, 147]
CaO_5	9450	9464	15	[2, 111, 124, 140, 141, 144]
CaO_6	9465	9480	16	[2, 111, 124, 140, 141, 143, 144]
CaO_5	9474	9486	13	[1, 82, 91, 98, 144, 147]
CaO_5	9481	9484	4	[2, 124, 140, 141, 143, 144]
CaO_6	9485	9490	6	[2, 124, 140, 141, 143, 144, 151]
CaO_6	9487	9513	27	[1, 82, 91, 93, 98, 144, 147]
CaO_7	9491	9496	6	[2, 76, 124, 140, 141, 143, 144, 151]
CaO_6	9497	9504	8	[2, 76, 124, 140, 141, 143, 151]
CaO_5	9505	9513	9	[2, 76, 140, 141, 143, 151]
CaO_7	9514	9555	42	[1, 82, 91, 93, 98, 144, 147, 152]
CaO_4	9514	9533	20	[2, 76, 140, 143, 151]
CaO_5	9534	9578	45	[2, 76, 112, 140, 143, 151]
CaO_6	9556	9603	48	[1, 82, 91, 93, 98, 144, 147]
CaO_6	9579	9595	17	[2, 76, 95, 112, 140, 143, 151]
CaO_5	9596	9627	32	[2, 76, 95, 112, 140, 151]
CaO_5	9604	9608	5	[1, 82, 91, 93, 144, 147]
CaO_6	9609	9624	16	[1, 82, 91, 93, 141, 144, 147]
CaO_5	9625	9685	61	[1, 82, 91, 141, 144, 147]
CaO_6	9628	9670	43	[2, 76, 95, 100, 112, 140, 151]
CaO_5	9671	9678	8	[2, 76, 95, 112, 140, 151]
CaO_6	9679	9691	13	[2, 76, 78, 95, 112, 140, 151]
CaO_6	9686	9816	131	[1, 82, 91, 98, 141, 144, 147]
CaO_7	9692	9696	5	[2, 76, 78, 95, 112, 140, 141, 151]
CaO_6	9697	9745	49	[2, 76, 95, 112, 140, 141, 151]
CaO_5	9746	9766	21	[2, 76, 95, 140, 141, 151]
CaO_6	9767	9792	26	[2, 76, 82, 95, 140, 141, 151]
CaO_5	9793	9794	2	[2, 76, 95, 140, 141, 151]
CaO_4	9795	9846	52	[2, 76, 140, 141, 151]
CaO_7	9817	9866	50	[1, 82, 91, 98, 111, 141, 144, 147]
CaO_5	9847	9860	14	[2, 76, 112, 140, 141, 151]
CaO_6	9861	9879	19	[2, 76, 112, 117, 140, 141, 151]
CaO_6	9867	9877	11	[1, 82, 91, 111, 141, 144, 147]
CaO_5	9878	9886	9	[1, 82, 91, 141, 144, 147]
CaO_5	9880	9900	21	[2, 76, 117, 140, 141, 151]
CaO_6	9887	9897	11	[1, 82, 91, 93, 141, 144, 147]
CaO_7	9898	9899	2	[1, 82, 87, 91, 93, 141, 144, 147]
CaO_8	9900	9918	19	[1, 82, 87, 91, 93, 111, 141, 144, 147]
CaO_4	9901	9901	1	[2, 76, 140, 141, 151]
CaO_5	9902	9912	11	[2, 76, 140, 141, 144, 151]
CaO_6	9913	9919	7	[2, 76, 117, 140, 141, 144, 151]
CaO_7	9919	9951	33	[1, 82, 87, 91, 93, 141, 144, 147]
CaO_7	9920	9923	4	[2, 76, 117, 124, 140, 141, 144, 151]
CaO_6	9924	9964	41	[2, 76, 124, 140, 141, 144, 151]
CaO_8	9952	10008	57	[1, 76, 82, 87, 91, 93, 141, 144, 147]
CaO_7	9965	9968	4	[2, 76, 124, 140, 141, 143, 144, 151]
CaO_6	9969	10036	68	[2, 76, 124, 140, 141, 143, 144]
CaO_9	10009	10018	10	[1, 76, 82, 87, 91, 93, 98, 141, 144, 147]
CaO_8	10019	10021	3	[1, 82, 87, 91, 93, 98, 141, 144, 147]
CaO_7	10022	10048	27	[1, 82, 87, 91, 98, 141, 144, 147]
CaO_7	10037	10041	5	[2, 76, 124, 140, 141, 143, 144, 151]
CaO_6	10042	10057	16	[2, 124, 140, 141, 143, 144, 151]
CaO_6	10049	10060	12	[1, 82, 87, 91, 141, 144, 147]
CaO_5	10058	10093	36	[2, 124, 141, 143, 144, 151]
CaO_5	10061	10068	8	[1, 82, 91, 141, 144, 147]
CaO_6	10069	10073	5	[1, 82, 87, 91, 141, 144, 147]
CaO_7	10074	10106	33	[1, 82, 87, 91, 93, 141, 144, 147]
CaO_4	10094	10094	1	[2, 124, 141, 144, 151]
CaO_5	10095	10161	67	[2, 77, 124, 141, 144, 151]
CaO_6	10107	10118	12	[1, 82, 87, 91, 93, 144, 147]
CaO_7	10119	10135	17	[1, 82, 87, 91, 93, 98, 144, 147]
CaO_8	10136	10150	15	[1, 82, 87, 91, 93, 98, 138, 144, 147]
CaO_9	10151	10160	10	[1, 82, 87, 91, 93, 98, 122, 138, 144, 147]
CaO_8	10161	10161	1	[1, 82, 87, 91, 93, 98, 138, 144, 147]
CaO_6	10162	10202	41	[1, 82, 87, 93, 98, 144, 147]
CaO_6	10162	10203	42	[2, 77, 111, 124, 141, 144, 151]
CaO_7	10203	10290	88	[1, 82, 87, 91, 93, 98, 144, 147]
CaO_7	10204	10210	7	[2, 77, 111, 117, 124, 141, 144, 151]
CaO_8	10211	10213	3	[2, 77, 111, 117, 124, 140, 141, 144, 151]
CaO_7	10214	10252	39	[2, 77, 117, 124, 140, 141, 144, 151]
CaO_6	10253	10270	18	[2, 117, 124, 140, 141, 144, 151]
CaO_5	10271	10275	5	[2, 117, 124, 140, 141, 151]
CaO_6	10276	10298	23	[2, 97, 117, 124, 140, 141, 151]
CaO_8	10291	10311	21	[1, 82, 87, 91, 93, 98, 141, 144, 147]
CaO_5	10299	10307	9	[2, 97, 117, 140, 141, 151]
CaO_6	10308	10410	103	[2, 97, 112, 117, 140, 141, 151]
CaO_7	10312	10418	107	[1, 82, 87, 91, 93, 98, 144, 147]
CaO_5	10411	10424	14	[2, 97, 117, 140, 141, 151]
CaO_6	10419	10423	5	[1, 82, 91, 93, 98, 144, 147]
CaO_7	10424	10466	43	[1, 82, 87, 91, 93, 98, 144, 147]
CaO_6	10425	10435	11	[2, 97, 112, 117, 140, 141, 151]
CaO_5	10436	10436	1	[2, 97, 117, 140, 141, 151]
CaO_4	10437	10448	12	[2, 97, 117, 140, 151]
CaO_5	10449	10459	11	[2, 97, 112, 117, 140, 151]
CaO_6	10460	10521	62	[2, 97, 112, 117, 140, 141, 151]
CaO_8	10467	10483	17	[1, 82, 87, 91, 93, 98, 122, 144, 147]
CaO_7	10484	10498	15	[1, 82, 87, 91, 93, 98, 144, 147]
CaO_7	10499	10515	17	[1, 82, 87, 91, 93, 98, 122, 144]
CaO_6	10516	10521	6	[1, 82, 87, 91, 93, 98, 122]
CaO_5	10522	10522	1	[1, 82, 87, 91, 93, 98]
CaO_5	10522	10567	46	[2, 97, 112, 117, 140, 151]
CaO_4	10523	10540	18	[1, 87, 91, 93, 98]
CaO_5	10541	10550	10	[1, 87, 91, 93, 98, 122]
CaO_6	10551	10591	41	[1, 82, 87, 91, 93, 98, 122]
CaO_6	10568	10631	64	[2, 97, 102, 112, 117, 140, 151]
CaO_5	10592	10645	54	[1, 82, 87, 93, 98, 122]
CaO_5	10632	10648	17	[2, 97, 112, 117, 140, 151]
CaO_6	10646	10712	67	[1, 82, 87, 93, 98, 122, 144]
CaO_6	10649	10660	12	[2, 97, 112, 117, 127, 140, 151]
CaO_7	10661	10672	12	[2, 97, 105, 112, 117, 127, 140, 151]
CaO_6	10673	10679	7	[2, 97, 112, 117, 127, 140, 151]
CaO_5	10680	10680	1	[2, 97, 112, 117, 140, 151]
CaO_6	10681	10721	41	[2, 95, 97, 112, 117, 140, 151]
CaO_7	10713	10741	29	[1, 82, 87, 91, 93, 98, 122, 144]
CaO_5	10722	10738	17	[2, 95, 112, 117, 140, 151]
CaO_6	10739	10766	28	[2, 95, 112, 117, 140, 141, 151]
CaO_9	10742	10746	5	[1, 76, 82, 87, 91, 93, 98, 122, 144, 147]
CaO_8	10747	10749	3	[1, 76, 82, 87, 91, 98, 122, 144, 147]
CaO_7	10750	10778	29	[1, 76, 82, 87, 91, 98, 144, 147]
CaO_7	10767	10780	14	[2, 95, 97, 112, 117, 140, 141, 151]
CaO_6	10779	10787	9	[1, 76, 82, 87, 98, 144, 147]
CaO_6	10781	10798	18	[2, 95, 112, 117, 140, 141, 151]
CaO_7	10788	10805	18	[1, 69, 76, 82, 87, 98, 144, 147]
CaO_7	10799	10804	6	[2, 95, 97, 112, 117, 140, 141, 151]
CaO_6	10805	10807	3	[2, 97, 112, 117, 140, 141, 151]
CaO_8	10806	10823	18	[1, 69, 76, 82, 87, 98, 122, 144, 147]
CaO_7	10808	10831	24	[2, 97, 112, 117, 127, 140, 141, 151]
CaO_7	10824	10847	24	[1, 76, 82, 87, 98, 122, 144, 147]
CaO_8	10832	10844	13	[2, 95, 97, 112, 117, 127, 140, 141, 151]
CaO_7	10845	10852	8	[2, 95, 97, 112, 117, 127, 140, 151]
CaO_8	10848	10857	10	[1, 76, 82, 87, 93, 98, 122, 144, 147]
CaO_8	10853	10868	16	[2, 95, 97, 102, 112, 117, 127, 140, 151]
CaO_7	10858	10908	51	[1, 76, 82, 87, 93, 98, 122, 144]
CaO_7	10869	10874	6	[2, 95, 102, 112, 117, 127, 140, 151]
CaO_8	10875	10893	19	[2, 95, 102, 105, 112, 117, 127, 140, 151]
CaO_7	10894	10894	1	[2, 102, 105, 112, 117, 127, 140, 151]
CaO_6	10895	10895	1	[2, 102, 105, 112, 117, 127, 140]
CaO_7	10896	10914	19	[2, 97, 102, 105, 112, 117, 127, 140]
CaO_6	10909	11054	146	[1, 82, 87, 93, 98, 122, 144]
CaO_6	10915	10920	6	[2, 102, 105, 112, 117, 127, 140]
CaO_5	10921	10960	40	[2, 102, 105, 112, 117, 127]
CaO_6	10961	10991	31	[2, 97, 102, 105, 112, 117, 127]
CaO_7	10992	11059	68	[2, 97, 105, 112, 117, 127, 142, 151]
CaO_7	11055	11075	21	[1, 82, 87, 91, 93, 98, 122, 144]
CaO_6	11060	11096	37	[2, 97, 105, 117, 127, 142, 151]
CaO_6	11076	11107	32	[1, 82, 87, 93, 98, 122, 144]
CaO_5	11097	11108	12	[2, 105, 117, 127, 142, 151]
CaO_5	11108	11151	44	[1, 82, 87, 98, 122, 144]
CaO_6	11109	11143	35	[2, 97, 105, 117, 127, 142, 151]
CaO_5	11144	11208	65	[2, 105, 117, 127, 142, 151]
CaO_6	11152	11158	7	[1, 82, 87, 91, 98, 122, 144]
CaO_7	11159	11172	14	[1, 82, 87, 91, 93, 98, 122, 144]
CaO_6	11173	11211	39	[1, 82, 87, 93, 98, 122, 144]
CaO_6	11209	11246	38	[2, 105, 117, 127, 140, 142, 151]
CaO_7	11212	11216	5	[1, 76, 82, 87, 93, 98, 122, 144]
CaO_8	11217	11234	18	[1, 76, 82, 87, 93, 98, 122, 144, 147]
CaO_7	11235	11243	9	[1, 82, 87, 93, 98, 122, 144, 147]
CaO_8	11244	11247	4	[1, 76, 82, 87, 93, 98, 122, 144, 147]
CaO_7	11247	11250	4	[2, 97, 105, 117, 127, 140, 142, 151]
CaO_9	11248	11286	39	[1, 76, 82, 87, 91, 93, 98, 122, 144, 147]
CaO_6	11251	11271	21	[2, 105, 117, 127, 140, 142, 151]
CaO_7	11272	11284	13	[2, 105, 117, 127, 140, 141, 142, 151]
CaO_8	11285	11288	4	[2, 105, 117, 124, 127, 140, 141, 142, 151]
CaO_8	11287	11305	19	[1, 82, 87, 91, 93, 98, 122, 144, 147]
CaO_7	11289	11370	82	[2, 105, 117, 124, 140, 141, 142, 151]
CaO_9	11306	11335	30	[1, 82, 87, 91, 93, 98, 106, 122, 144, 147]
CaO_8	11336	11371	36	[1, 82, 87, 91, 93, 98, 122, 144, 147]
CaO_8	11371	11377	7	[2, 77, 105, 117, 124, 140, 141, 142, 151]
CaO_7	11372	11426	55	[1, 82, 87, 93, 98, 122, 144, 147]
CaO_9	11378	11397	20	[2, 77, 97, 105, 117, 124, 140, 141, 142, 151]
CaO_8	11398	11404	7	[2, 77, 105, 117, 124, 140, 141, 142, 151]
CaO_7	11405	11405	1	[2, 77, 105, 117, 124, 140, 142, 151]
CaO_6	11406	11420	15	[2, 77, 105, 117, 124, 140, 151]
CaO_5	11421	11428	8	[2, 105, 117, 124, 140, 151]
CaO_8	11427	11483	57	[1, 76, 82, 87, 93, 98, 122, 144, 147]
CaO_6	11429	11436	8	[2, 95, 105, 117, 124, 140, 151]
CaO_7	11437	11478	42	[2, 95, 105, 117, 124, 127, 140, 151]
CaO_8	11479	11487	9	[2, 95, 105, 112, 117, 124, 127, 140, 151]
CaO_9	11484	11487	4	[1, 76, 82, 87, 91, 93, 98, 122, 144, 147]
CaO_8	11488	11526	39	[1, 76, 87, 91, 93, 98, 122, 144, 147]
CaO_7	11488	11510	23	[2, 105, 112, 117, 124, 127, 140, 151]
CaO_6	11511	11532	22	[2, 105, 112, 117, 127, 140, 151]
CaO_9	11527	11542	16	[1, 76, 87, 91, 93, 98, 106, 122, 144, 147]
CaO_7	11533	11559	27	[2, 105, 112, 117, 127, 140, 142, 151]
CaO_8	11543	11546	4	[1, 76, 91, 93, 98, 106, 122, 144, 147]
CaO_7	11547	11552	6	[1, 76, 91, 93, 98, 122, 144, 147]
CaO_8	11553	11597	45	[1, 76, 87, 91, 93, 98, 122, 144, 147]
CaO_6	11560	11573	14	[2, 105, 112, 117, 127, 140, 142]
CaO_7	11574	11576	3	[2, 97, 105, 112, 117, 127, 140, 142]
CaO_8	11577	11585	9	[2, 97, 105, 112, 117, 127, 140, 142, 151]
CaO_7	11586	11604	19	[2, 105, 112, 117, 127, 140, 142, 151]
CaO_7	11598	11723	126	[1, 76, 87, 93, 98, 122, 144, 147]
CaO_6	11605	11649	45	[2, 105, 112, 117, 140, 142, 151]
CaO_5	11650	11662	13	[2, 105, 112, 140, 142, 151]
CaO_4	11663	11689	27	[2, 105, 112, 140, 151]
CaO_5	11690	11741	52	[2, 95, 105, 112, 140, 151]
CaO_8	11724	11773	50	[1, 76, 82, 87, 93, 98, 122, 144, 147]
CaO_4	11742	11760	19	[2, 95, 105, 112, 151]
CaO_5	11761	11836	76	[2, 95, 102, 105, 112, 151]
CaO_7	11774	11870	97	[1, 82, 87, 93, 98, 122, 144, 147]
CaO_6	11837	11860	24	[2, 76, 95, 102, 105, 112, 151]
CaO_5	11861	11985	125	[2, 95, 102, 105, 112, 151]
CaO_6	11871	11880	10	[1, 82, 87, 93, 98, 122, 147]
CaO_7	11881	11882	2	[1, 82, 87, 93, 98, 122, 144, 147]
CaO_8	11883	11890	8	[1, 82, 87, 91, 93, 98, 122, 144, 147]
CaO_9	11891	11905	15	[1, 82, 87, 91, 93, 98, 122, 144, 147, 152]
CaO_8	11906	11921	16	[1, 82, 87, 91, 93, 98, 144, 147, 152]
CaO_9	11922	11936	15	[1, 82, 87, 91, 93, 98, 122, 144, 147, 152]
CaO_8	11937	11954	18	[1, 82, 87, 91, 93, 98, 122, 147, 152]
CaO_8	11955	11962	8	[1, 82, 87, 91, 93, 98, 122, 138, 147]
CaO_7	11963	11985	23	[1, 82, 87, 93, 98, 122, 138, 147]
CaO_6	11986	11996	11	[1, 82, 87, 93, 98, 122, 138]
CaO_6	11986	11996	11	[2, 74, 95, 102, 105, 112, 151]
CaO_7	11997	11999	3	[1, 82, 87, 91, 93, 98, 122, 138]
CaO_5	11997	12001	5	[2, 95, 102, 105, 112, 151]
CaO_8	12000	12024	25	[1, 82, 87, 91, 93, 98, 122, 138, 147]
CaO_6	12002	12047	46	[2, 95, 102, 105, 112, 140, 151]
CaO_8	12025	12032	8	[1, 82, 87, 93, 98, 122, 138, 144, 147]
CaO_7	12033	12037	5	[1, 82, 87, 93, 98, 138, 144, 147]
CaO_8	12038	12042	5	[1, 76, 82, 87, 93, 98, 138, 144, 147]
CaO_7	12043	12071	29	[1, 76, 82, 87, 93, 98, 138, 147]
CaO_7	12048	12058	11	[2, 95, 102, 105, 112, 121, 140, 151]
CaO_6	12059	12063	5	[2, 95, 102, 105, 112, 121, 151]
CaO_7	12064	12067	4	[2, 95, 102, 105, 112, 121, 140, 151]
CaO_8	12068	12082	15	[2, 95, 102, 105, 112, 117, 121, 140, 151]
CaO_8	12072	12129	58	[1, 76, 82, 87, 93, 98, 138, 144, 147]
CaO_7	12083	12100	18	[2, 95, 102, 105, 112, 117, 140, 151]
CaO_6	12101	12107	7	[2, 95, 102, 105, 112, 117, 151]
CaO_7	12108	12140	33	[2, 95, 102, 105, 112, 117, 140, 151]
CaO_7	12130	12187	58	[1, 76, 82, 87, 93, 98, 138, 147]
CaO_8	12141	12184	44	[2, 95, 102, 105, 112, 117, 140, 141, 151]
CaO_7	12185	12186	2	[2, 95, 105, 112, 117, 140, 141, 151]
CaO_6	12187	12197	11	[2, 95, 105, 112, 140, 141, 151]
CaO_6	12188	12203	16	[1, 82, 87, 93, 98, 138, 147]
CaO_6	12198	12210	13	[2, 76, 105, 112, 140, 141, 151]
CaO_7	12204	12205	2	[1, 82, 87, 93, 98, 122, 138, 147]
CaO_8	12206	12219	14	[1, 82, 87, 93, 98, 122, 138, 144, 147]
CaO_7	12211	12224	14	[2, 76, 105, 112, 117, 140, 141, 151]
CaO_8	12220	12249	30	[1, 82, 87, 93, 98, 118, 122, 138, 147]
CaO_9	12225	12225	1	[2, 76, 95, 105, 112, 117, 124, 140, 141, 151]
CaO_8	12226	12232	7	[2, 76, 95, 105, 112, 117, 124, 140, 141]
CaO_7	12233	12257	25	[2, 95, 105, 112, 117, 124, 140, 141]
CaO_7	12250	12291	42	[1, 82, 93, 98, 118, 122, 138, 147]
CaO_8	12258	12273	16	[2, 76, 95, 105, 112, 117, 124, 140, 141]
CaO_7	12274	12274	1	[2, 76, 105, 112, 117, 124, 140, 141]
CaO_6	12275	12298	24	[2, 76, 105, 112, 117, 124, 140]
CaO_8	12292	12316	25	[1, 82, 87, 93, 98, 118, 122, 138, 147]
CaO_5	12299	12301	3	[2, 105, 112, 117, 124, 140]
CaO_6	12302	12317	16	[2, 105, 112, 117, 124, 140, 142]
CaO_7	12317	12328	12	[1, 82, 87, 93, 98, 122, 138, 147]
CaO_5	12318	12320	3	[2, 105, 112, 124, 140, 142]
CaO_6	12321	12328	8	[2, 105, 112, 117, 124, 140, 142]
CaO_8	12329	12331	3	[1, 82, 87, 91, 93, 98, 122, 138, 147]
CaO_7	12329	12339	11	[2, 95, 105, 112, 117, 124, 140, 142]
CaO_7	12332	12335	4	[1, 82, 87, 93, 98, 122, 138, 147]
CaO_8	12336	12336	1	[1, 82, 87, 93, 98, 122, 138, 144, 147]
CaO_9	12337	12349	13	[1, 82, 87, 91, 93, 98, 122, 138, 144, 147]
CaO_6	12340	12400	61	[2, 105, 112, 117, 124, 140, 142]
CaO_10	12350	12357	8	[1, 76, 82, 87, 91, 93, 98, 122, 138, 144, 147]
CaO_9	12358	12365	8	[1, 82, 87, 91, 93, 98, 122, 138, 144, 147]
CaO_8	12366	12445	80	[1, 82, 91, 93, 98, 122, 138, 144, 147]
CaO_7	12401	12414	14	[2, 74, 105, 112, 117, 124, 140, 142]
CaO_6	12415	12434	20	[2, 74, 105, 112, 117, 124, 140]
CaO_7	12435	12436	2	[2, 74, 95, 105, 112, 117, 124, 140]
CaO_6	12437	12441	5	[2, 95, 105, 112, 117, 124, 140]
CaO_5	12442	12503	62	[2, 95, 105, 112, 117, 140]
CaO_9	12446	12447	2	[1, 82, 87, 91, 93, 98, 122, 138, 144, 147]
CaO_10	12448	12469	22	[1, 82, 87, 91, 93, 98, 114, 122, 138, 144, 147]
CaO_9	12470	12485	16	[1, 87, 91, 93, 98, 114, 122, 138, 144, 147]
CaO_8	12486	12503	18	[1, 87, 91, 93, 98, 114, 122, 138, 144]
CaO_7	12504	12507	4	[1, 87, 91, 93, 98, 122, 138, 144]
CaO_6	12504	12539	36	[2, 95, 105, 112, 117, 140, 151]
CaO_8	12508	12535	28	[1, 87, 91, 93, 98, 122, 138, 144, 147]
CaO_7	12536	12544	9	[1, 91, 93, 98, 122, 138, 144, 147]
CaO_7	12540	12559	20	[2, 95, 102, 105, 112, 117, 140, 151]
CaO_8	12545	12547	3	[1, 82, 91, 93, 98, 122, 138, 144, 147]
CaO_7	12548	12574	27	[1, 82, 91, 93, 98, 122, 138, 144]
CaO_8	12560	12605	46	[2, 95, 102, 105, 112, 117, 121, 140, 151]
CaO_8	12575	12578	4	[1, 82, 87, 91, 93, 98, 122, 138, 144]
CaO_7	12579	12609	31	[1, 82, 87, 91, 93, 98, 122, 144]
CaO_7	12606	12626	21	[2, 102, 105, 112, 117, 121, 140, 151]
CaO_6	12610	12616	7	[1, 82, 87, 91, 93, 98, 144]
CaO_7	12617	12619	3	[1, 82, 87, 91, 93, 98, 138, 144]
CaO_8	12620	12633	14	[1, 82, 87, 91, 93, 98, 122, 138, 144]
CaO_6	12627	12636	10	[2, 105, 112, 117, 121, 140, 151]
CaO_9	12634	12686	53	[1, 82, 87, 91, 93, 98, 118, 122, 138, 144]
CaO_7	12637	12637	1	[2, 83, 105, 112, 117, 121, 140, 151]
CaO_8	12638	12648	11	[2, 83, 102, 105, 112, 117, 121, 140, 151]
CaO_7	12649	12674	26	[2, 102, 105, 112, 117, 121, 140, 151]
CaO_6	12675	12689	15	[2, 105, 112, 117, 121, 140, 151]
CaO_8	12687	12693	7	[1, 82, 87, 93, 98, 118, 122, 138, 144]
CaO_5	12690	12718	29	[2, 105, 112, 117, 140, 151]
CaO_7	12694	12710	17	[1, 82, 87, 93, 98, 118, 122, 144]
CaO_6	12711	12726	16	[1, 82, 87, 93, 98, 118, 122]
CaO_6	12719	12741	23	[2, 105, 112, 117, 140, 142, 151]
CaO_5	12727	12736	10	[1, 82, 87, 93, 98, 122]
CaO_6	12737	12751	15	[1, 82, 87, 91, 93, 98, 122]
CaO_7	12742	12745	4	[2, 105, 112, 117, 124, 140, 142, 151]
CaO_8	12746	12792	47	[2, 105, 112, 117, 121, 124, 140, 142, 151]
CaO_7	12752	12807	56	[1, 82, 87, 91, 93, 98, 122, 144]
CaO_7	12793	12843	51	[2, 105, 112, 117, 124, 140, 142, 151]
CaO_6	12808	12850	43	[1, 82, 91, 93, 98, 122, 144]
CaO_6	12844	12957	114	[2, 105, 112, 117, 124, 140, 151]
CaO_5	12851	12854	4	[1, 82, 93, 98, 122, 144]
CaO_6	12855	12881	27	[1, 82, 87, 93, 98, 122, 144]
CaO_7	12882	12937	56	[1, 82, 87, 93, 98, 122, 138, 144]
CaO_6	12938	12959	22	[1, 82, 87, 93, 98, 122, 144]
CaO_7	12958	12967	10	[2, 105, 112, 117, 124, 140, 142, 151]
CaO_7	12960	12960	1	[1, 82, 87, 93, 98, 122, 138, 144]
CaO_8	12961	12968	8	[1, 82, 87, 91, 93, 98, 122, 138, 144]
CaO_8	12968	12974	7	[2, 77, 105, 112, 117, 124, 140, 142, 151]
CaO_7	12969	12970	2	[1, 82, 87, 91, 93, 98, 138, 144]
CaO_7	12971	12981	11	[1, 82, 87, 91, 93, 122, 138, 144]
CaO_7	12975	13090	116	[2, 77, 105, 117, 124, 140, 142, 151]
CaO_8	12982	13002	21	[1, 82, 87, 91, 93, 118, 122, 138, 144]
CaO_7	13003	13019	17	[1, 82, 87, 93, 118, 122, 138, 144]
CaO_6	13020	13031	12	[1, 82, 87, 93, 118, 122, 138]
CaO_7	13032	13034	3	[1, 82, 87, 93, 114, 118, 122, 138]
CaO_8	13035	13036	2	[1, 82, 87, 93, 114, 118, 122, 133, 138]
CaO_7	13037	13046	10	[1, 82, 93, 114, 118, 122, 133, 138]
CaO_6	13047	13082	36	[1, 82, 93, 114, 118, 122, 138]
CaO_7	13083	13115	33	[1, 82, 91, 93, 114, 118, 122, 138]
CaO_6	13091	13094	4	[2, 77, 105, 117, 124, 140, 151]
CaO_5	13095	13105	11	[2, 77, 117, 124, 140, 151]
CaO_6	13106	13110	5	[2, 77, 105, 117, 124, 140, 151]
CaO_5	13111	13117	7	[2, 105, 117, 124, 140, 151]
CaO_6	13116	13120	5	[1, 82, 91, 93, 118, 122, 138]
CaO_6	13118	13128	11	[2, 105, 117, 124, 140, 141, 151]
CaO_7	13121	13122	2	[1, 82, 87, 91, 93, 118, 122, 138]
CaO_8	13123	13178	56	[1, 82, 87, 91, 93, 118, 122, 138, 144]
CaO_5	13129	13131	3	[2, 105, 117, 124, 140, 151]
CaO_6	13132	13157	26	[2, 105, 112, 117, 124, 140, 151]
CaO_7	13158	13177	20	[2, 105, 112, 117, 124, 140, 142, 151]
CaO_8	13178	13188	11	[2, 97, 105, 112, 117, 124, 140, 142, 151]
CaO_7	13179	13304	126	[1, 82, 87, 93, 118, 122, 138, 144]
CaO_7	13189	13204	16	[2, 97, 105, 112, 117, 140, 142, 151]
CaO_6	13205	13222	18	[2, 105, 112, 117, 140, 142, 151]
CaO_7	13223	13296	74	[2, 105, 112, 117, 124, 140, 142, 151]
CaO_6	13297	13363	67	[2, 105, 112, 117, 124, 140, 151]
CaO_8	13305	13319	15	[1, 82, 87, 93, 98, 118, 122, 138, 144]
CaO_7	13320	13324	5	[1, 82, 87, 93, 98, 118, 122, 144]
CaO_7	13325	13346	22	[1, 82, 87, 91, 93, 98, 122, 144]
CaO_6	13347	13354	8	[1, 82, 87, 91, 93, 98, 122]
CaO_5	13355	13365	11	[1, 82, 87, 93, 98, 122]
CaO_5	13364	13396	33	[2, 105, 112, 117, 140, 151]
CaO_6	13366	13389	24	[1, 82, 87, 93, 98, 122, 144]
CaO_5	13390	13417	28	[1, 82, 87, 93, 122, 144]
CaO_4	13397	13405	9	[2, 105, 112, 140, 151]
CaO_5	13406	13427	22	[2, 105, 112, 124, 140, 151]
CaO_6	13418	13419	2	[1, 82, 87, 91, 93, 122, 144]
CaO_7	13420	13471	52	[1, 82, 87, 91, 93, 122, 138, 144]
CaO_6	13428	13445	18	[2, 76, 105, 112, 124, 140, 151]
CaO_6	13446	13451	6	[2, 105, 112, 124, 140, 142, 151]
CaO_7	13452	13458	7	[2, 105, 112, 117, 124, 140, 142, 151]
CaO_8	13459	13460	2	[2, 76, 105, 112, 117, 124, 140, 142, 151]
CaO_9	13461	13469	9	[2, 76, 105, 112, 117, 124, 140, 141, 142, 151]
CaO_8	13470	13480	11	[2, 105, 112, 117, 124, 140, 141, 142, 151]
CaO_8	13472	13530	59	[1, 82, 87, 91, 93, 98, 122, 138, 144]
CaO_7	13481	13492	12	[2, 105, 112, 117, 124, 140, 142, 151]
CaO_6	13493	13552	60	[2, 105, 117, 124, 140, 142, 151]
CaO_7	13531	13540	10	[1, 82, 87, 91, 93, 98, 122, 144]
CaO_6	13541	13560	20	[1, 82, 91, 93, 98, 122, 144]
CaO_7	13553	13566	14	[2, 105, 117, 124, 140, 141, 142, 151]
CaO_7	13561	13587	27	[1, 82, 91, 93, 98, 122, 138, 144]
CaO_6	13567	13592	26	[2, 105, 117, 124, 140, 142, 151]
CaO_6	13588	13629	42	[1, 82, 91, 93, 122, 138, 144]
CaO_5	13593	13594	2	[2, 105, 117, 140, 142, 151]
CaO_6	13595	13641	47	[2, 105, 117, 124, 140, 142, 151]
CaO_5	13630	13638	9	[1, 82, 91, 93, 122, 144]
CaO_6	13639	13669	31	[1, 82, 87, 91, 93, 122, 144]
CaO_7	13642	13678	37	[2, 105, 117, 124, 140, 141, 142, 151]
CaO_7	13670	13680	11	[1, 82, 87, 91, 93, 98, 122, 144]
CaO_6	13679	13690	12	[2, 105, 117, 124, 140, 142, 151]
CaO_6	13681	13705	25	[1, 82, 87, 91, 93, 122, 144]
CaO_5	13691	13718	28	[2, 105, 117, 124, 140, 151]
CaO_5	13706	13710	5	[1, 82, 91, 93, 122, 144]
CaO_4	13711	13719	9	[1, 82, 93, 122, 144]
CaO_6	13719	13777	59	[2, 105, 112, 117, 124, 140, 151]
CaO_5	13720	13745	26	[1, 82, 91, 93, 122, 144]
CaO_6	13746	13747	2	[1, 82, 91, 93, 98, 122, 144]
CaO_7	13748	13751	4	[1, 82, 87, 91, 93, 98, 122, 144]
CaO_8	13752	13771	20	[1, 82, 87, 91, 93, 98, 114, 122, 144]
CaO_7	13772	13784	13	[1, 82, 87, 91, 93, 114, 122, 144]
CaO_7	13778	13789	12	[2, 105, 112, 117, 124, 140, 142, 151]
CaO_8	13785	13798	14	[1, 82, 87, 91, 93, 98, 114, 122, 144]
CaO_6	13790	13842	53	[2, 105, 117, 124, 140, 142, 151]
CaO_7	13799	13811	13	[1, 82, 87, 91, 93, 114, 122, 144]
CaO_8	13812	13845	34	[1, 82, 87, 91, 93, 114, 122, 138, 144]
CaO_7	13843	13901	59	[2, 105, 117, 124, 127, 140, 142, 151]
CaO_9	13846	13855	10	[1, 76, 82, 87, 91, 93, 114, 122, 138, 144]
CaO_8	13856	13874	19	[1, 76, 82, 87, 91, 93, 122, 138, 144]
CaO_7	13875	13876	2	[1, 82, 87, 91, 93, 122, 138, 144]
CaO_6	13877	13920	44	[1, 82, 87, 91, 93, 122, 144]
CaO_8	13902	13905	4	[2, 97, 105, 117, 124, 127, 140, 142, 151]
CaO_7	13906	13907	2	[2, 105, 117, 124, 127, 140, 142, 151]
CaO_6	13908	13970	63	[2, 105, 117, 124, 140, 142, 151]
CaO_5	13921	13966	46	[1, 82, 91, 93, 122, 144]
CaO_6	13967	13999	33	[1, 82, 87, 91, 93, 122, 144]
CaO_7	13971	14052	82	[2, 105, 117, 124, 140, 141, 142, 151]
CaO_7	14000	14015	16	[1, 82, 87, 91, 93, 118, 122, 144]
CaO_6	14016	14018	3	[1, 82, 87, 91, 93, 122, 144]
CaO_7	14019	14030	12	[1, 82, 87, 91, 93, 122, 138, 144]
CaO_6	14031	14037	7	[1, 82, 87, 93, 122, 138, 144]
CaO_7	14038	14049	12	[1, 82, 87, 93, 118, 122, 138, 144]
CaO_6	14050	14116	67	[1, 82, 87, 93, 118, 122, 144]
CaO_6	14053	14099	47	[2, 105, 117, 140, 141, 142, 151]
CaO_5	14100	14108	9	[2, 105, 117, 140, 142, 151]
CaO_6	14109	14123	15	[2, 105, 117, 124, 140, 142, 151]
CaO_5	14117	14120	4	[1, 82, 87, 93, 122, 144]
CaO_6	14121	14125	5	[1, 82, 87, 93, 98, 122, 144]
CaO_7	14124	14148	25	[2, 77, 105, 117, 124, 140, 142, 151]
CaO_7	14126	14134	9	[1, 82, 87, 91, 93, 98, 122, 144]
CaO_7	14135	14144	10	[1, 76, 82, 87, 93, 98, 122, 144]
CaO_6	14145	14197	53	[1, 82, 87, 93, 98, 122, 144]
CaO_6	14149	14164	16	[2, 77, 105, 117, 124, 140, 151]
CaO_7	14165	14213	49	[2, 77, 105, 117, 124, 140, 142, 151]
CaO_5	14198	14199	2	[1, 82, 87, 93, 122, 144]
CaO_6	14200	14220	21	[1, 82, 87, 91, 93, 122, 144]
CaO_6	14214	14226	13	[2, 77, 105, 117, 140, 142, 151]
CaO_7	14221	14255	35	[1, 82, 87, 91, 93, 122, 138, 144]
CaO_5	14227	14257	31	[2, 105, 117, 140, 142, 151]
CaO_6	14256	14268	13	[1, 82, 87, 93, 122, 138, 144]
CaO_6	14258	14274	17	[2, 105, 117, 124, 140, 142, 151]
CaO_5	14269	14278	10	[1, 82, 93, 122, 138, 144]
CaO_7	14275	14294	20	[2, 97, 105, 117, 124, 140, 142, 151]
CaO_6	14279	14280	2	[1, 67, 82, 93, 122, 138, 144]
CaO_5	14281	14304	24	[1, 67, 82, 93, 122, 144]
CaO_6	14295	14342	48	[2, 105, 117, 124, 140, 142, 151]
CaO_6	14305	14336	32	[1, 67, 82, 93, 98, 122, 144]
CaO_5	14337	14356	20	[1, 82, 93, 98, 122, 144]
CaO_7	14343	14343	1	[2, 77, 105, 117, 124, 140, 142, 151]
CaO_8	14344	14454	111	[2, 77, 105, 117, 124, 140, 141, 142, 151]
CaO_6	14357	14357	1	[1, 82, 93, 98, 114, 122, 144]
CaO_5	14358	14381	24	[1, 82, 93, 98, 122, 144]
CaO_6	14382	14387	6	[1, 82, 87, 93, 98, 122, 144]
CaO_7	14388	14413	26	[1, 67, 82, 87, 93, 98, 122, 144]
CaO_6	14414	14419	6	[1, 67, 82, 87, 93, 98, 122]
CaO_6	14420	14432	13	[1, 67, 82, 87, 93, 98, 144]
CaO_5	14433	14440	8	[1, 67, 82, 87, 93, 98]
CaO_4	14441	14441	1	[1, 82, 87, 93, 98]
CaO_5	14442	14465	24	[1, 67, 82, 87, 93, 98]
CaO_7	14455	14455	1	[2, 77, 105, 117, 140, 141, 142, 151]
CaO_8	14456	14477	22	[2, 77, 97, 105, 117, 140, 141, 142, 151]
CaO_5	14466	14480	15	[1, 82, 87, 93, 98, 122]
CaO_7	14478	14500	23	[2, 97, 105, 117, 140, 141, 142, 151]
CaO_6	14481	14570	90	[1, 82, 87, 93, 98, 118, 122]
CaO_6	14501	14511	11	[2, 105, 117, 140, 141, 142, 151]
CaO_7	14512	14548	37	[2, 105, 117, 124, 140, 141, 142, 151]
CaO_8	14549	14552	4	[2, 77, 105, 117, 124, 140, 141, 142, 151]
CaO_9	14553	14562	10	[2, 77, 97, 105, 117, 124, 140, 141, 142, 151]
CaO_8	14563	14631	69	[2, 77, 105, 117, 124, 140, 141, 142, 151]
CaO_7	14571	14589	19	[1, 67, 82, 87, 93, 98, 118, 122]
CaO_6	14590	14635	46	[1, 67, 82, 87, 93, 98, 118]
CaO_7	14632	14638	7	[2, 77, 105, 117, 124, 140, 141, 151]
CaO_5	14636	14657	22	[1, 82, 87, 93, 98, 118]
CaO_8	14639	14647	9	[2, 77, 105, 117, 124, 140, 141, 142, 151]
CaO_7	14648	14693	46	[2, 105, 117, 124, 140, 141, 142, 151]
CaO_6	14658	14659	2	[1, 82, 87, 93, 98, 118, 144]
CaO_7	14660	14676	17	[1, 82, 87, 91, 93, 98, 118, 144]
CaO_8	14677	14702	26	[1, 82, 87, 91, 93, 98, 118, 122, 144]
CaO_8	14694	14708	15	[2, 77, 105, 117, 124, 140, 141, 142, 151]
CaO_7	14703	14756	54	[1, 82, 91, 93, 98, 118, 122, 144]
CaO_7	14709	14717	9	[2, 77, 117, 124, 140, 141, 142, 151]
CaO_6	14718	14774	57	[2, 77, 117, 124, 140, 141, 151]
CaO_6	14757	14799	43	[1, 82, 91, 93, 98, 118, 122]
CaO_6	14775	14796	22	[2, 117, 124, 140, 141, 142, 151]
CaO_5	14797	14800	4	[2, 117, 124, 140, 141, 142]
CaO_7	14800	14852	53	[1, 82, 87, 91, 93, 98, 118, 122]
CaO_6	14801	14806	6	[2, 105, 117, 124, 140, 141, 142]
CaO_5	14807	14809	3	[2, 117, 124, 140, 141, 142]
CaO_4	14810	14821	12	[2, 117, 124, 140, 142]
CaO_5	14822	14826	5	[2, 117, 124, 127, 140, 142]
CaO_6	14827	14836	10	[2, 105, 117, 124, 127, 140, 142]
CaO_7	14837	14869	33	[2, 105, 117, 124, 127, 140, 142, 151]
CaO_6	14853	14863	11	[1, 82, 87, 93, 98, 118, 122]
CaO_7	14864	14912	49	[1, 67, 82, 87, 93, 98, 118, 122]
CaO_8	14870	14898	29	[2, 105, 117, 124, 127, 140, 141, 142, 151]
CaO_7	14899	14926	28	[2, 105, 117, 127, 140, 141, 142, 151]
CaO_6	14913	14971	59	[1, 67, 82, 87, 93, 118, 122]
CaO_6	14927	14972	46	[2, 105, 117, 140, 141, 142, 151]
CaO_7	14972	14991	20	[1, 67, 82, 87, 93, 98, 118, 122]
CaO_7	14973	14993	21	[2, 105, 117, 124, 140, 141, 142, 151]
CaO_8	14992	15006	15	[1, 67, 82, 87, 91, 93, 98, 118, 122]
CaO_8	14994	15007	14	[2, 77, 105, 117, 124, 140, 141, 142, 151]
CaO_7	15007	15007	1	[1, 82, 87, 91, 93, 98, 118, 122]
CaO_8	15008	15016	9	[1, 82, 87, 91, 93, 98, 118, 122, 144]
CaO_7	15008	15012	5	[2, 105, 117, 124, 140, 141, 142, 151]
CaO_7	15013	15082	70	[2, 77, 117, 124, 140, 141, 142, 151]
CaO_7	15017	15081	65	[1, 82, 87, 91, 93, 98, 122, 144]
CaO_8	15082	15109	28	[1, 82, 87, 91, 93, 98, 106, 122, 144]
CaO_6	15083	15103	21	[2, 77, 117, 140, 141, 142, 151]
CaO_7	15104	15135	32	[2, 77, 117, 124, 140, 141, 142, 151]
CaO_7	15110	15128	19	[1, 82, 87, 91, 98, 106, 122, 144]
CaO_6	15129	15130	2	[1, 82, 87, 98, 106, 122, 144]
CaO_7	15131	15136	6	[1, 82, 87, 93, 98, 106, 122, 144]
CaO_6	15136	15164	29	[2, 77, 117, 124, 141, 142, 151]
CaO_8	15137	15158	22	[1, 82, 87, 93, 98, 106, 122, 144, 147]
CaO_7	15159	15161	3	[1, 82, 87, 93, 98, 106, 122, 144]
CaO_6	15162	15208	47	[1, 82, 93, 98, 106, 122, 144]
CaO_5	15165	15172	8	[2, 77, 117, 124, 141, 151]
CaO_6	15173	15205	33	[2, 77, 111, 117, 124, 141, 151]
CaO_7	15206	15218	13	[2, 77, 111, 117, 124, 140, 141, 151]
CaO_5	15209	15209	1	[1, 82, 93, 98, 122, 144]
CaO_4	15210	15234	25	[1, 93, 98, 122, 144]
CaO_6	15219	15224	6	[2, 77, 111, 117, 124, 141, 151]
CaO_5	15225	15248	24	[2, 77, 117, 124, 141, 151]
CaO_5	15235	15243	9	[1, 93, 98, 106, 122, 144]
CaO_6	15244	15266	23	[1, 82, 93, 98, 106, 122, 144]
CaO_6	15249	15252	4	[2, 77, 111, 117, 124, 141, 151]
CaO_7	15253	15266	14	[2, 77, 111, 117, 124, 140, 141, 151]
CaO_7	15267	15276	10	[1, 82, 87, 93, 98, 106, 122, 144]
CaO_6	15267	15329	63	[2, 77, 117, 124, 140, 141, 151]
CaO_6	15277	15279	3	[1, 82, 87, 93, 98, 106, 144]
CaO_5	15280	15317	38	[1, 82, 93, 98, 106, 144]
CaO_6	15318	15320	3	[1, 82, 93, 98, 106, 144, 147]
CaO_5	15321	15344	24	[1, 82, 98, 106, 144, 147]
CaO_7	15330	15330	1	[2, 77, 117, 124, 140, 141, 142, 151]
CaO_6	15331	15343	13	[2, 117, 124, 127, 140, 141, 142]
CaO_7	15344	15380	37	[2, 117, 124, 127, 140, 141, 142, 151]
CaO_6	15345	15352	8	[1, 82, 91, 98, 106, 144, 147]
CaO_7	15353	15354	2	[1, 82, 87, 91, 98, 106, 144, 147]
CaO_8	15355	15360	6	[1, 82, 87, 91, 93, 98, 106, 144, 147]
CaO_7	15361	15386	26	[1, 82, 91, 93, 98, 106, 144, 147]
CaO_6	15381	15385	5	[2, 117, 127, 140, 141, 142, 151]
CaO_7	15386	15398	13	[2, 97, 117, 127, 140, 141, 142, 151]
CaO_6	15387	15394	8	[1, 82, 93, 98, 106, 144, 147]
CaO_8	15395	15436	42	[1, 82, 87, 91, 93, 98, 106, 144, 147]
CaO_6	15399	15449	51	[2, 117, 127, 140, 141, 142, 151]
CaO_7	15437	15442	6	[1, 82, 87, 91, 93, 98, 144, 147]
CaO_6	15443	15483	41	[1, 82, 87, 91, 98, 144, 147]
CaO_7	15450	15491	42	[2, 95, 117, 127, 140, 141, 142, 151]
CaO_7	15484	15510	27	[1, 82, 87, 91, 98, 122, 144, 147]
CaO_6	15492	15553	62	[2, 95, 117, 127, 140, 141, 151]
CaO_8	15511	15571	61	[1, 82, 87, 91, 93, 98, 122, 144, 147]
CaO_7	15554	15571	18	[2, 95, 100, 117, 127, 140, 141, 151]
CaO_9	15572	15574	3	[1, 82, 87, 91, 93, 98, 118, 122, 144, 147]
CaO_7	15572	15576	5	[2, 95, 100, 112, 127, 140, 141, 151]
CaO_8	15575	15579	5	[1, 82, 91, 93, 98, 118, 122, 144, 147]
CaO_8	15577	15578	2	[2, 81, 95, 100, 112, 127, 140, 141, 151]
CaO_7	15579	15595	17	[2, 81, 95, 100, 112, 140, 141, 151]
CaO_7	15580	15592	13	[1, 82, 91, 93, 98, 118, 122, 144]
CaO_6	15593	15593	1	[1, 82, 91, 93, 98, 118, 144]
CaO_5	15594	15670	77	[1, 82, 91, 93, 98, 144]
CaO_6	15596	15621	26	[2, 95, 100, 112, 140, 141, 151]
CaO_7	15622	15638	17	[2, 95, 100, 112, 127, 140, 141, 151]
CaO_6	15639	15656	18	[2, 95, 100, 112, 127, 140, 141]
CaO_7	15657	15680	24	[2, 74, 95, 100, 112, 127, 140, 141]
CaO_6	15671	15717	47	[1, 82, 91, 93, 98, 118, 144]
CaO_6	15681	15698	18	[2, 95, 100, 112, 127, 140, 141]
CaO_7	15699	15721	23	[2, 76, 95, 100, 112, 127, 140, 141]
CaO_8	15718	15752	35	[1, 82, 87, 91, 93, 98, 118, 122, 144]
CaO_7	15722	15796	75	[2, 78, 95, 100, 112, 127, 140, 141]
CaO_7	15753	15820	68	[1, 82, 91, 93, 98, 118, 122, 144]
CaO_6	15797	15822	26	[2, 95, 100, 112, 127, 140, 141]
CaO_6	15821	15827	7	[1, 82, 91, 93, 98, 118, 144]
CaO_7	15823	15856	34	[2, 78, 95, 100, 112, 127, 140, 141]
CaO_7	15828	15832	5	[1, 82, 87, 91, 93, 98, 118, 144]
CaO_8	15833	15843	11	[1, 76, 82, 87, 91, 93, 98, 118, 144]
CaO_9	15844	15848	5	[1, 76, 82, 87, 91, 93, 98, 118, 122, 144]
CaO_8	15849	15898	50	[1, 82, 87, 91, 93, 98, 118, 122, 144]
CaO_8	15857	15875	19	[2, 74, 78, 95, 100, 112, 127, 140, 141]
CaO_7	15876	15923	48	[2, 78, 95, 100, 112, 127, 140, 141]
CaO_7	15899	15950	52	[1, 82, 87, 91, 93, 118, 122, 144]
CaO_6	15924	15970	47	[2, 78, 95, 100, 112, 140, 141]
CaO_6	15951	15969	19	[1, 82, 87, 91, 118, 122, 144]
CaO_7	15970	15989	20	[1, 76, 82, 87, 91, 118, 122, 144]
CaO_5	15971	15979	9	[2, 95, 100, 112, 140, 141]
CaO_7	15980	16019	40	[2, 95, 100, 105, 112, 140, 141, 151]
CaO_8	15990	15992	3	[1, 76, 82, 87, 91, 98, 118, 122, 144]
CaO_7	15993	15998	6	[1, 82, 87, 91, 98, 118, 122, 144]
CaO_8	15999	16066	68	[1, 82, 87, 91, 93, 98, 118, 122, 144]
CaO_8	16020	16029	10	[2, 95, 97, 100, 105, 112, 140, 141, 151]
CaO_9	16030	16032	3	[2, 95, 97, 100, 105, 112, 127, 140, 141, 151]
CaO_8	16033	16062	30	[2, 95, 100, 105, 112, 127, 140, 141, 151]
CaO_7	16063	16122	60	[2, 95, 100, 105, 112, 127, 140, 141]
CaO_7	16067	16082	16	[1, 82, 87, 91, 93, 118, 122, 144]
CaO_8	16083	16089	7	[1, 76, 82, 87, 91, 93, 118, 122, 144]
CaO_7	16090	16116	27	[1, 76, 82, 87, 91, 93, 118, 144]
CaO_8	16117	16121	5	[1, 76, 82, 87, 91, 93, 98, 118, 144]
CaO_7	16122	16132	11	[1, 76, 82, 87, 91, 93, 118, 144]
CaO_8	16123	16143	21	[2, 95, 100, 105, 112, 127, 140, 141, 151]
CaO_8	16133	16136	4	[1, 76, 82, 87, 91, 93, 118, 122, 144]
CaO_7	16137	16160	24	[1, 82, 87, 91, 93, 118, 122, 144]
CaO_7	16144	16151	8	[2, 95, 100, 105, 127, 140, 141, 151]
CaO_6	16152	16172	21	[2, 95, 105, 127, 140, 141, 151]
CaO_6	16161	16163	3	[1, 82, 87, 93, 118, 122, 144]
CaO_7	16164	16224	61	[1, 82, 87, 93, 114, 118, 122, 144]
CaO_7	16173	16238	66	[2, 95, 100, 105, 127, 140, 141, 151]
CaO_6	16225	16231	7	[1, 82, 87, 93, 118, 122, 144]
CaO_7	16232	16277	46	[1, 82, 87, 93, 98, 118, 122, 144]
CaO_6	16239	16355	117	[2, 95, 100, 105, 140, 141, 151]
CaO_6	16278	16280	3	[1, 82, 93, 98, 118, 122, 144]
CaO_5	16281	16307	27	[1, 82, 93, 98, 122, 144]
CaO_6	16308	16310	3	[1, 82, 87, 93, 98, 122, 144]
CaO_7	16311	16312	2	[1, 82, 87, 91, 93, 98, 122, 144]
CaO_6	16313	16319	7	[1, 82, 91, 93, 98, 122, 144]
CaO_7	16320	16359	40	[1, 82, 91, 93, 98, 114, 122, 144]
CaO_7	16356	16427	72	[2, 95, 97, 100, 105, 140, 141, 151]
CaO_8	16360	16394	35	[1, 82, 87, 91, 93, 98, 114, 122, 144]
CaO_7	16395	16399	5	[1, 82, 87, 93, 98, 114, 122, 144]
CaO_8	16400	16414	15	[1, 67, 82, 87, 93, 98, 114, 122, 144]
CaO_7	16415	16438	24	[1, 82, 87, 93, 98, 114, 122, 144]
CaO_6	16428	16432	5	[2, 95, 100, 105, 140, 141, 151]
CaO_7	16433	16455	23	[2, 95, 100, 105, 127, 140, 141, 151]
CaO_8	16439	16459	21	[1, 82, 87, 93, 98, 114, 122, 138, 144]
CaO_6	16456	16507	52	[2, 95, 100, 105, 140, 141, 151]
CaO_9	16460	16509	50	[1, 82, 87, 91, 93, 98, 114, 122, 138, 144]
CaO_7	16508	16584	77	[2, 95, 100, 105, 127, 140, 141, 151]
CaO_8	16510	16520	11	[1, 82, 91, 93, 98, 114, 122, 138, 144]
CaO_7	16521	16548	28	[1, 91, 93, 98, 114, 122, 138, 144]
CaO_6	16549	16553	5	[1, 93, 98, 114, 122, 138, 144]
CaO_5	16554	16568	15	[1, 93, 98, 114, 122, 144]
CaO_6	16569	16582	14	[1, 82, 93, 98, 114, 122, 144]
CaO_7	16583	16607	25	[1, 82, 87, 93, 98, 114, 122, 144]
CaO_8	16585	16647	63	[2, 82, 95, 100, 105, 127, 140, 141, 151]
CaO_6	16608	16616	9	[1, 82, 87, 93, 98, 122, 144]
CaO_7	16617	16655	39	[1, 82, 87, 93, 98, 122, 144, 147]
CaO_7	16648	16706	59	[2, 95, 100, 105, 127, 140, 141, 151]
CaO_6	16656	16691	36	[1, 82, 87, 98, 122, 144, 147]
CaO_7	16692	16716	25	[1, 67, 82, 87, 98, 122, 144, 147]
CaO_6	16707	16767	61	[2, 95, 105, 127, 140, 141, 151]
CaO_6	16717	16721	5	[1, 82, 87, 98, 122, 144, 147]
CaO_7	16722	16774	53	[1, 67, 82, 87, 98, 122, 144, 147]
CaO_5	16768	16775	8	[2, 95, 105, 127, 140, 141]
CaO_6	16775	16775	1	[1, 82, 87, 98, 122, 144, 147]
CaO_5	16776	16799	24	[1, 82, 98, 122, 144, 147]
CaO_6	16776	16778	3	[2, 82, 95, 105, 127, 140, 141]
CaO_7	16779	16779	1	[2, 81, 82, 95, 105, 127, 140, 141]
CaO_8	16780	16786	7	[2, 81, 82, 95, 100, 105, 127, 140, 141]
CaO_9	16787	16790	4	[2, 81, 82, 95, 97, 100, 105, 127, 140, 141]
CaO_8	16791	16796	6	[2, 81, 82, 95, 97, 100, 105, 140, 141]
CaO_7	16797	16799	3	[2, 81, 82, 95, 97, 105, 140, 141]
CaO_6	16800	16816	17	[1, 69, 82, 98, 122, 144, 147]
CaO_8	16800	16804	5	[2, 81, 82, 95, 97, 105, 127, 140, 141]
CaO_7	16805	16820	16	[2, 81, 82, 95, 105, 127, 140, 141]
CaO_7	16817	16861	45	[1, 69, 82, 87, 98, 122, 144, 147]
CaO_6	16821	16840	20	[2, 81, 82, 95, 105, 140, 141]
CaO_7	16841	16850	10	[2, 81, 82, 95, 100, 105, 140, 141]
CaO_6	16851	16869	19	[2, 81, 95, 100, 105, 140, 141]
CaO_6	16862	16867	6	[1, 69, 82, 98, 122, 144, 147]
CaO_8	16868	16910	43	[1, 67, 69, 82, 87, 98, 122, 144, 147]
CaO_6	16870	16881	12	[2, 95, 100, 105, 140, 141, 151]
CaO_7	16882	16907	26	[2, 95, 100, 105, 112, 140, 141, 151]
CaO_8	16908	16913	6	[2, 82, 95, 100, 105, 112, 140, 141, 151]
CaO_7	16911	16950	40	[1, 67, 69, 82, 98, 122, 144, 147]
CaO_9	16914	16916	3	[2, 82, 95, 100, 105, 112, 127, 140, 141, 151]
CaO_8	16917	16944	28	[2, 82, 95, 105, 112, 127, 140, 141, 151]
CaO_7	16945	16972	28	[2, 95, 105, 112, 127, 140, 141, 151]
CaO_8	16951	16975	25	[1, 67, 69, 81, 82, 98, 122, 144, 147]
CaO_8	16973	16987	15	[2, 74, 95, 105, 112, 127, 140, 141, 151]
CaO_7	16976	17000	25	[1, 67, 69, 82, 98, 122, 144, 147]
CaO_7	16988	16993	6	[2, 95, 105, 112, 127, 140, 141, 151]
CaO_6	16994	16998	5	[2, 95, 105, 112, 140, 141, 151]
CaO_7	16999	17022	24	[2, 78, 95, 105, 112, 140, 141, 151]
CaO_6	17001	17040	40	[1, 67, 82, 98, 122, 144, 147]
CaO_8	17023	17038	16	[2, 78, 95, 100, 105, 112, 140, 141, 151]
CaO_9	17039	17044	6	[2, 78, 95, 97, 100, 105, 112, 140, 141, 151]
CaO_5	17041	17046	6	[1, 82, 98, 122, 144, 147]
CaO_8	17045	17149	105	[2, 78, 95, 100, 105, 112, 140, 141, 151]
CaO_6	17047	17076	30	[1, 82, 93, 98, 122, 144, 147]
CaO_5	17077	17093	17	[1, 82, 93, 98, 122, 144]
CaO_6	17094	17136	43	[1, 82, 87, 93, 98, 122, 144]
CaO_7	17137	17164	28	[1, 82, 87, 91, 93, 98, 122, 144]
CaO_7	17150	17160	11	[2, 95, 100, 105, 112, 140, 141, 151]
CaO_6	17161	17184	24	[2, 95, 105, 112, 140, 141, 151]
CaO_6	17165	17182	18	[1, 82, 91, 93, 98, 122, 144]
CaO_7	17183	17188	6	[1, 82, 87, 91, 93, 98, 122, 144]
CaO_7	17185	17251	67	[2, 95, 105, 112, 127, 140, 141, 151]
CaO_8	17189	17205	17	[1, 82, 87, 91, 93, 98, 114, 122, 144]
CaO_9	17206	17220	15	[1, 82, 87, 89, 91, 93, 98, 114, 122, 144]
CaO_8	17221	17263	43	[1, 87, 89, 91, 93, 98, 114, 122, 144]
CaO_6	17252	17278	27	[2, 95, 105, 112, 140, 141, 151]
CaO_9	17264	17268	5	[1, 82, 87, 89, 91, 93, 98, 114, 122, 144]
CaO_8	17269	17283	15	[1, 82, 87, 89, 91, 98, 114, 122, 144]
CaO_5	17279	17338	60	[2, 95, 105, 112, 140, 151]
CaO_7	17284	17323	40	[1, 82, 87, 91, 98, 114, 122, 144]
CaO_8	17324	17327	4	[1, 76, 82, 87, 91, 98, 114, 122, 144]
CaO_7	17328	17388	61	[1, 82, 87, 91, 98, 114, 122, 144]
CaO_6	17339	17358	20	[2, 78, 95, 105, 112, 140, 151]
CaO_7	17359	17362	4	[2, 78, 95, 105, 112, 127, 140, 151]
CaO_8	17363	17376	14	[2, 78, 95, 97, 105, 112, 127, 140, 151]
CaO_7	17377	17378	2	[2, 78, 95, 105, 112, 127, 140, 151]
CaO_6	17379	17381	3	[2, 95, 105, 112, 127, 140, 151]
CaO_5	17382	17385	4	[2, 95, 105, 112, 127, 140]
CaO_6	17386	17388	3	[2, 74, 95, 105, 112, 127, 140]
CaO_8	17389	17417	29	[1, 82, 87, 91, 93, 98, 114, 122, 144]
CaO_7	17389	17396	8	[2, 74, 95, 97, 105, 112, 127, 140]
CaO_6	17397	17426	30	[2, 74, 95, 105, 112, 127, 140]
CaO_7	17418	17433	16	[1, 82, 87, 91, 93, 98, 122, 144]
CaO_5	17427	17459	33	[2, 95, 105, 112, 127, 140]
CaO_6	17434	17434	1	[1, 82, 91, 93, 98, 122, 144]
CaO_7	17435	17477	43	[1, 82, 91, 93, 98, 122, 144, 147]
CaO_6	17460	17477	18	[2, 95, 102, 105, 112, 127, 140]
CaO_6	17478	17500	23	[1, 82, 93, 98, 122, 144, 147]
CaO_7	17478	17479	2	[2, 95, 100, 102, 105, 112, 127, 140]
CaO_8	17480	17482	3	[2, 78, 95, 100, 102, 105, 112, 127, 140]
CaO_7	17483	17498	16	[2, 78, 95, 100, 102, 105, 112, 127]
CaO_8	17499	17506	8	[2, 78, 95, 100, 102, 105, 112, 127, 151]
CaO_7	17501	17521	21	[1, 67, 82, 93, 98, 122, 144, 147]
CaO_7	17507	17546	40	[2, 78, 95, 100, 105, 112, 127, 151]
CaO_6	17522	17536	15	[1, 67, 82, 93, 98, 122, 144]
CaO_5	17537	17549	13	[1, 82, 93, 98, 122, 144]
CaO_8	17547	17584	38	[2, 78, 95, 100, 105, 112, 127, 140, 151]
CaO_6	17550	17601	52	[1, 82, 93, 98, 106, 122, 144]
CaO_9	17585	17586	2	[2, 78, 95, 100, 105, 112, 127, 134, 140, 151]
CaO_8	17587	17587	1	[2, 78, 95, 100, 105, 112, 127, 134, 140]
CaO_9	17588	17603	16	[2, 74, 78, 95, 100, 105, 112, 127, 134, 140]
CaO_5	17602	17619	18	[1, 82, 98, 106, 122, 144]
CaO_8	17604	17620	17	[2, 74, 78, 95, 100, 105, 112, 127, 140]
CaO_6	17620	17623	4	[1, 82, 98, 106, 122, 144, 147]
CaO_7	17621	17863	243	[2, 74, 78, 95, 100, 105, 112, 140]
CaO_7	17624	17645	22	[1, 82, 87, 98, 106, 122, 144, 147]
CaO_6	17646	17689	44	[1, 82, 87, 98, 106, 122, 144]
CaO_5	17690	17707	18	[1, 82, 87, 98, 122, 144]
CaO_6	17708	17726	19	[1, 82, 87, 98, 122, 144, 147]
CaO_7	17727	17732	6	[1, 82, 87, 98, 106, 122, 144, 147]
CaO_6	17733	17761	29	[1, 82, 98, 106, 122, 144, 147]
CaO_5	17762	17809	48	[1, 82, 98, 106, 144, 147]
CaO_6	17810	17815	6	[1, 82, 93, 98, 106, 144, 147]
CaO_7	17816	17837	22	[1, 82, 93, 98, 106, 122, 144, 147]
CaO_6	17838	17875	38	[1, 82, 93, 98, 122, 144, 147]
CaO_8	17864	17884	21	[2, 74, 78, 95, 97, 100, 105, 112, 140]
CaO_7	17876	17911	36	[1, 82, 87, 93, 98, 122, 144, 147]
CaO_9	17885	17902	18	[2, 74, 78, 95, 97, 100, 105, 112, 127, 140]
CaO_8	17903	17936	34	[2, 74, 78, 95, 97, 100, 105, 112, 140]
CaO_6	17912	17917	6	[1, 82, 93, 98, 122, 144, 147]
CaO_5	17918	17921	4	[1, 82, 93, 122, 144, 147]
CaO_4	17922	17923	2	[1, 82, 93, 122, 144]
CaO_5	17924	17935	12	[1, 67, 82, 93, 122, 144]
CaO_6	17936	17941	6	[1, 67, 82, 93, 114, 122, 144]
CaO_7	17937	17961	25	[2, 74, 78, 95, 100, 105, 112, 140]
CaO_6	17942	17942	1	[1, 82, 93, 114, 122, 138, 144]
CaO_7	17943	17951	9	[1, 82, 87, 93, 114, 122, 138, 144]
CaO_6	17952	17961	10	[1, 82, 87, 93, 114, 122, 144]
CaO_7	17962	18004	43	[1, 82, 87, 93, 98, 114, 122, 144]
CaO_6	17962	17964	3	[2, 74, 78, 95, 105, 112, 140]
CaO_7	17965	17982	18	[2, 74, 78, 95, 97, 105, 112, 140]
CaO_6	17983	18061	79	[2, 74, 78, 95, 105, 112, 140]
CaO_8	18005	18011	7	[1, 82, 87, 89, 93, 98, 114, 122, 144]
CaO_9	18012	18015	4	[1, 82, 87, 89, 93, 98, 106, 114, 122, 144]
CaO_8	18016	18038	23	[1, 82, 87, 93, 98, 106, 114, 122, 144]
CaO_9	18039	18056	18	[1, 82, 87, 91, 93, 98, 106, 114, 122, 144]
CaO_8	18057	18098	42	[1, 82, 87, 91, 93, 98, 114, 122, 144]
CaO_7	18062	18091	30	[2, 74, 78, 95, 100, 105, 112, 140]
CaO_6	18092	18101	10	[2, 74, 78, 95, 100, 112, 140]
CaO_7	18099	18113	15	[1, 82, 87, 93, 98, 114, 122, 144]
CaO_5	18102	18144	43	[2, 74, 78, 95, 100, 140]
CaO_6	18114	18119	6	[1, 82, 87, 98, 114, 122, 144]
CaO_7	18120	18142	23	[1, 82, 87, 98, 114, 122, 144, 147]
CaO_6	18143	18248	106	[1, 82, 87, 98, 122, 144, 147]
CaO_6	18145	18154	10	[2, 74, 78, 95, 100, 105, 140]
CaO_7	18155	18156	2	[2, 74, 78, 95, 100, 105, 127, 140]
CaO_8	18157	18206	50	[2, 74, 78, 95, 97, 100, 105, 127, 140]
CaO_7	18207	18240	34	[2, 78, 95, 97, 100, 105, 127, 140]
CaO_6	18241	18249	9	[2, 78, 95, 97, 105, 127, 140]
CaO_7	18249	18264	16	[1, 82, 87, 93, 98, 122, 144, 147]
CaO_7	18250	18260	11	[2, 78, 81, 95, 97, 105, 127, 140]
CaO_6	18261	18283	23	[2, 78, 81, 95, 97, 105, 140]
CaO_6	18265	18276	12	[1, 82, 87, 98, 122, 144, 147]
CaO_7	18277	18279	3	[1, 82, 87, 98, 106, 122, 144, 147]
CaO_6	18280	18289	10	[1, 82, 87, 98, 106, 144, 147]
CaO_7	18284	18284	1	[2, 78, 81, 95, 97, 102, 105, 140]
CaO_8	18285	18344	60	[2, 78, 81, 95, 97, 102, 105, 127, 140]
CaO_7	18290	18305	16	[1, 82, 87, 93, 98, 106, 144, 147]
CaO_7	18306	18431	126	[1, 82, 87, 93, 98, 122, 144, 147]
CaO_7	18345	18345	1	[2, 78, 81, 95, 97, 102, 105, 127]
CaO_8	18346	18352	7	[2, 78, 81, 95, 97, 100, 102, 105, 127]
CaO_7	18353	18356	4	[2, 78, 95, 97, 100, 102, 105, 127]
CaO_8	18357	18416	60	[2, 78, 95, 97, 100, 102, 105, 112, 127]
CaO_9	18417	18423	7	[2, 78, 95, 97, 100, 102, 105, 112, 127, 140]
CaO_8	18424	18434	11	[2, 78, 95, 97, 100, 105, 112, 127, 140]
CaO_6	18432	18434	3	[1, 82, 87, 98, 122, 144, 147]
CaO_7	18435	18454	20	[1, 82, 87, 98, 106, 122, 144, 147]
CaO_7	18435	18522	88	[2, 78, 95, 97, 100, 105, 112, 140]
CaO_6	18455	18465	11	[1, 82, 87, 98, 106, 122, 144]
CaO_5	18466	18471	6	[1, 82, 87, 98, 106, 122]
CaO_6	18472	18479	8	[1, 82, 87, 91, 98, 106, 122]
CaO_5	18480	18500	21	[1, 82, 87, 91, 98, 122]
CaO_6	18501	18524	24	[1, 82, 87, 91, 98, 122, 144]
CaO_8	18523	18562	40	[2, 78, 95, 97, 100, 105, 112, 127, 140]
CaO_7	18525	18551	27	[1, 82, 87, 91, 98, 114, 122, 144]
CaO_8	18552	18552	1	[1, 82, 87, 91, 93, 98, 114, 122, 144]
CaO_9	18553	18565	13	[1, 82, 87, 91, 93, 98, 114, 122, 138, 144]
CaO_9	18563	18573	11	[2, 74, 78, 95, 97, 100, 105, 112, 127, 140]
CaO_8	18566	18579	14	[1, 87, 91, 93, 98, 114, 122, 138, 144]
CaO_8	18574	18594	21	[2, 78, 95, 97, 100, 105, 112, 127, 140]
CaO_7	18580	18634	55	[1, 87, 91, 93, 98, 114, 122, 144]
CaO_7	18595	18644	50	[2, 78, 95, 97, 100, 105, 112, 140]
CaO_6	18635	18646	12	[1, 87, 93, 98, 114, 122, 144]
CaO_6	18645	18652	8	[2, 78, 95, 100, 105, 112, 140]
CaO_7	18647	18650	4	[1, 87, 93, 98, 114, 122, 144, 147]
CaO_8	18651	18661	11	[1, 82, 87, 93, 98, 114, 122, 144, 147]
CaO_7	18653	18700	48	[2, 74, 78, 95, 100, 105, 112, 140]
CaO_7	18662	18695	34	[1, 82, 93, 98, 114, 122, 144, 147]
CaO_6	18696	18700	5	[1, 82, 98, 114, 122, 144, 147]
CaO_7	18701	18764	64	[1, 82, 87, 98, 114, 122, 144, 147]
CaO_6	18701	18728	28	[2, 78, 95, 100, 105, 112, 140]
CaO_7	18729	18855	127	[2, 74, 78, 95, 100, 105, 112, 140]
CaO_7	18765	18852	88	[1, 82, 87, 98, 106, 114, 122, 144]
CaO_6	18853	18882	30	[1, 82, 87, 98, 114, 122, 144]
CaO_8	18856	18857	2	[2, 74, 76, 78, 95, 100, 105, 112, 140]
CaO_7	18858	18860	3	[2, 74, 76, 78, 95, 100, 112, 140]
CaO_6	18861	18863	3	[2, 74, 76, 78, 95, 100, 112]
CaO_5	18864	18885	22	[2, 74, 76, 78, 95, 100]
CaO_7	18883	18905	23	[1, 82, 87, 91, 98, 114, 122, 144]
CaO_6	18886	18886	1	[2, 74, 76, 78, 95, 100, 127]
CaO_7	18887	18887	1	[2, 74, 76, 78, 95, 100, 105, 127]
CaO_8	18888	18897	10	[2, 74, 76, 78, 95, 100, 105, 127, 140]
CaO_7	18898	18917	20	[2, 74, 78, 95, 100, 105, 127, 140]
CaO_8	18906	18912	7	[1, 82, 87, 89, 91, 98, 114, 122, 144]
CaO_9	18913	18935	23	[1, 82, 87, 89, 91, 98, 114, 122, 138, 144]
CaO_6	18918	18928	11	[2, 74, 78, 95, 105, 127, 140]
CaO_7	18929	18942	14	[2, 74, 78, 95, 105, 112, 127, 140]
CaO_8	18936	18950	15	[1, 82, 87, 91, 98, 114, 122, 138, 144]
CaO_7	18943	18973	31	[2, 74, 78, 95, 97, 105, 127, 140]
CaO_9	18951	18954	4	[1, 82, 87, 91, 93, 98, 114, 122, 138, 144]
CaO_8	18955	18977	23	[1, 82, 91, 93, 98, 114, 122, 138, 144]
CaO_6	18974	18984	11	[2, 74, 78, 95, 105, 127, 140]
CaO_7	18978	18987	10	[1, 82, 91, 98, 114, 122, 138, 144]
CaO_5	18985	18995	11	[2, 78, 95, 105, 127, 140]
CaO_6	18988	18996	9	[1, 82, 91, 98, 114, 122, 144]
CaO_6	18996	18996	1	[2, 78, 95, 105, 112, 127, 140]
CaO_7	18997	19027	31	[1, 82, 91, 93, 98, 114, 122, 144]
CaO_7	18997	19011	15	[2, 78, 95, 100, 105, 112, 127, 140]
CaO_8	19012	19081	70	[2, 78, 95, 100, 105, 112, 123, 127, 140]
CaO_8	19028	19045	18	[1, 82, 87, 91, 93, 98, 114, 122, 144]
CaO_9	19046	19066	21	[1, 82, 87, 91, 93, 98, 114, 122, 138, 144]
CaO_8	19067	19096	30	[1, 82, 87, 91, 98, 114, 122, 138, 144]
CaO_7	19082	19111	30	[2, 78, 95, 100, 105, 112, 127, 140]
CaO_7	19097	19123	27	[1, 82, 87, 91, 98, 114, 122, 144]
CaO_6	19112	19154	43	[2, 78, 95, 100, 105, 127, 140]
CaO_6	19124	19136	13	[1, 82, 87, 91, 98, 122, 144]
CaO_5	19137	19151	15	[1, 82, 91, 98, 122, 144]
CaO_6	19152	19211	60	[1, 82, 91, 98, 106, 122, 144]
CaO_7	19155	19173	19	[2, 78, 95, 100, 105, 127, 140, 142]
CaO_6	19174	19174	1	[2, 78, 95, 100, 105, 140, 142]
CaO_5	19175	19193	19	[2, 78, 100, 105, 140, 142]
CaO_6	19194	19201	8	[2, 78, 97, 100, 105, 140, 142]
CaO_5	19202	19236	35	[2, 78, 100, 105, 140, 142]
CaO_7	19212	19244	33	[1, 82, 91, 98, 106, 122, 138, 144]
CaO_6	19237	19246	10	[2, 78, 95, 100, 105, 140, 142]
CaO_6	19245	19250	6	[1, 82, 91, 106, 122, 138, 144]
CaO_7	19247	19251	5	[2, 78, 95, 97, 100, 105, 140, 142]
CaO_5	19251	19294	44	[1, 82, 91, 122, 138, 144]
CaO_8	19252	19270	19	[2, 78, 95, 97, 100, 105, 127, 140, 142]
CaO_7	19271	19278	8	[2, 78, 95, 100, 105, 127, 140, 142]
CaO_6	19279	19323	45	[2, 78, 95, 100, 105, 140, 142]
CaO_6	19295	19301	7	[1, 82, 91, 114, 122, 138, 144]
CaO_7	19302	19306	5	[1, 82, 91, 98, 114, 122, 138, 144]
CaO_6	19307	19307	1	[1, 82, 91, 98, 114, 122, 144]
CaO_7	19308	19324	17	[1, 82, 87, 91, 98, 114, 122, 144]
CaO_7	19324	19373	50	[2, 78, 95, 100, 105, 127, 140, 142]
CaO_6	19325	19353	29	[1, 82, 91, 98, 114, 122, 144]
CaO_5	19354	19363	10	[1, 82, 91, 98, 114, 122]
CaO_6	19364	19373	10	[1, 82, 89, 91, 98, 114, 122]
CaO_5	19374	19394	21	[1, 89, 91, 98, 114, 122]
CaO_8	19374	19378	5	[2, 78, 95, 97, 100, 105, 127, 140, 142]
CaO_7	19379	19421	43	[2, 78, 97, 100, 105, 127, 140, 142]
CaO_6	19395	19399	5	[1, 89, 91, 93, 98, 114, 122]
CaO_5	19400	19414	15	[1, 91, 93, 98, 114, 122]
CaO_6	19415	19419	5	[1, 82, 91, 93, 98, 114, 122]
CaO_7	19420	19434	15	[1, 82, 91, 93, 98, 114, 122, 138]
CaO_8	19422	19524	103	[2, 78, 95, 97, 100, 105, 127, 140, 142]
CaO_8	19435	19440	6	[1, 82, 87, 91, 93, 98, 114, 122, 138]
CaO_9	19441	19444	4	[1, 82, 87, 91, 93, 98, 114, 122, 138, 144]
CaO_8	19445	19466	22	[1, 82, 87, 91, 93, 98, 114, 122, 144]
CaO_7	19467	19473	7	[1, 82, 87, 91, 98, 114, 122, 144]
CaO_8	19474	19489	16	[1, 82, 87, 91, 98, 106, 114, 122, 144]
CaO_7	19490	19519	30	[1, 82, 91, 98, 106, 114, 122, 144]
CaO_6	19520	19554	35	[1, 82, 91, 98, 114, 122, 144]
CaO_7	19525	19552	28	[2, 78, 95, 97, 100, 105, 140, 142]
CaO_8	19553	19566	14	[2, 78, 95, 97, 100, 105, 127, 140, 142]
CaO_7	19555	19593	39	[1, 82, 91, 98, 114, 122, 144, 147]
CaO_7	19567	19597	31	[2, 78, 97, 100, 105, 127, 140, 142]
CaO_6	19594	19597	4	[1, 82, 91, 98, 114, 122, 144]
CaO_5	19598	19618	21	[1, 82, 91, 98, 122, 144]
CaO_6	19598	19609	12	[2, 78, 100, 105, 127, 140, 142]
CaO_8	19610	19647	38	[2, 78, 95, 97, 100, 105, 127, 140, 142]
CaO_6	19619	19630	12	[1, 82, 87, 91, 98, 122, 144]
CaO_7	19631	19631	1	[1, 82, 87, 91, 98, 114, 122, 144]
CaO_8	19632	19653	22	[1, 82, 87, 91, 98, 114, 122, 138, 144]
CaO_7	19648	19684	37	[2, 78, 97, 100, 105, 127, 140, 142]
CaO_7	19654	19666	13	[1, 82, 87, 91, 98, 122, 138, 144]
CaO_6	19667	19673	7	[1, 82, 87, 91, 98, 138, 144]
CaO_5	19674	19679	6	[1, 82, 87, 91, 98, 144]
CaO_6	19680	19708	29	[1, 82, 87, 91, 98, 122, 144]
CaO_6	19685	19694	10	[2, 78, 97, 100, 127, 140, 142]
CaO_7	19695	19750	56	[2, 78, 95, 97, 100, 127, 140, 142]
CaO_7	19709	19711	3	[1, 82, 87, 91, 98, 122, 144, 147]
CaO_6	19712	19743	32	[1, 82, 91, 98, 122, 144, 147]
CaO_5	19744	19749	6	[1, 82, 98, 122, 144, 147]
CaO_6	19750	19754	5	[1, 82, 87, 98, 122, 144, 147]
CaO_8	19751	19758	8	[2, 78, 82, 95, 97, 100, 127, 140, 142]
CaO_5	19755	19781	27	[1, 82, 87, 98, 122, 144]
CaO_7	19759	19762	4	[2, 78, 95, 97, 100, 127, 140, 142]
CaO_6	19763	19777	15	[2, 78, 95, 97, 100, 140, 142]
CaO_7	19778	19816	39	[2, 78, 95, 97, 100, 105, 140, 142]
CaO_6	19782	19814	33	[1, 82, 87, 91, 98, 122, 144]
CaO_7	19815	19828	14	[1, 82, 87, 91, 98, 114, 122, 144]
CaO_6	19817	19872	56	[2, 78, 95, 97, 100, 140, 142]
CaO_8	19829	19848	20	[1, 82, 87, 91, 98, 114, 122, 138, 144]
CaO_7	19849	19858	10	[1, 82, 87, 91, 98, 114, 122, 144]
CaO_8	19859	19872	14	[1, 82, 87, 91, 98, 114, 122, 138, 144]
CaO_7	19873	19923	51	[1, 82, 87, 91, 98, 114, 122, 144]
CaO_5	19873	19887	15	[2, 78, 95, 100, 140, 142]
CaO_6	19888	19908	21	[2, 78, 95, 100, 127, 140, 142]
CaO_7	19909	19926	18	[2, 76, 78, 95, 100, 127, 140, 142]
CaO_6	19924	19930	7	[1, 82, 87, 91, 98, 114, 122]
CaO_8	19927	19946	20	[2, 76, 78, 95, 100, 105, 127, 140, 142]
CaO_7	19931	19980	50	[1, 82, 87, 91, 93, 98, 114, 122]
CaO_9	19947	19958	12	[2, 76, 78, 95, 97, 100, 105, 127, 140, 142]
CaO_8	19959	19961	3	[2, 78, 95, 97, 100, 105, 127, 140, 142]
CaO_7	19962	19984	23	[2, 78, 97, 100, 105, 127, 140, 142]
CaO_8	19981	19990	10	[1, 82, 87, 91, 93, 98, 114, 122, 144]
CaO_6	19985	20009	25	[2, 78, 97, 100, 105, 127, 142]
CaO_7	19991	20026	36	[1, 82, 87, 91, 98, 114, 122, 144]
CaO_7	20010	20021	12	[2, 78, 97, 100, 102, 105, 127, 142]
CaO_8	20022	20022	1	[2, 78, 95, 97, 100, 102, 105, 127, 142]
CaO_7	20023	20050	28	[2, 78, 95, 97, 100, 105, 127, 142]
CaO_6	20027	20033	7	[1, 82, 87, 91, 98, 114, 122]
CaO_7	20034	20045	12	[1, 82, 87, 91, 98, 114, 122, 144]
CaO_8	20046	20068	23	[1, 82, 87, 91, 98, 114, 122, 138, 144]
CaO_8	20051	20071	21	[2, 78, 95, 97, 100, 105, 112, 127, 142]
CaO_7	20069	20080	12	[1, 82, 87, 91, 98, 114, 122, 144]
CaO_8	20072	20079	8	[2, 78, 95, 100, 105, 112, 127, 140, 142]
CaO_9	20080	20094	15	[2, 78, 95, 100, 102, 105, 112, 127, 140, 142]
CaO_6	20081	20119	39	[1, 82, 87, 91, 98, 114, 122]
CaO_8	20095	20097	3	[2, 78, 95, 100, 105, 112, 127, 140, 142]
CaO_7	20098	20108	11	[2, 78, 95, 100, 105, 127, 140, 142]
CaO_8	20109	20118	10	[2, 78, 95, 97, 100, 105, 127, 140, 142]
CaO_7	20119	20143	25	[2, 78, 97, 100, 105, 127, 140, 142]
CaO_7	20120	20140	21	[1, 82, 87, 91, 98, 114, 122, 138]
CaO_8	20141	20203	63	[1, 82, 87, 91, 98, 114, 122, 138, 144]
CaO_8	20144	20153	10	[2, 78, 95, 97, 100, 105, 127, 140, 142]
CaO_7	20154	20158	5	[2, 78, 95, 100, 105, 127, 140, 142]
CaO_6	20159	20192	34	[2, 78, 95, 100, 105, 140, 142]
CaO_7	20193	20257	65	[2, 78, 95, 100, 102, 105, 140, 142]
CaO_7	20204	20206	3	[1, 82, 87, 91, 98, 114, 122, 144]
CaO_6	20207	20210	4	[1, 82, 87, 91, 98, 114, 144]
CaO_8	20211	20214	4	[1, 82, 87, 91, 98, 114, 122, 138, 144]
CaO_7	20215	20224	10	[1, 82, 91, 98, 114, 122, 138, 144]
CaO_6	20225	20244	20	[1, 82, 91, 98, 114, 122, 144]
CaO_7	20245	20248	4	[1, 82, 91, 98, 114, 122, 138, 144]
CaO_8	20249	20249	1	[1, 82, 91, 98, 106, 114, 122, 138, 144]
CaO_7	20250	20276	27	[1, 82, 91, 98, 106, 114, 138, 144]
CaO_6	20258	20279	22	[2, 78, 95, 100, 105, 140, 142]
CaO_6	20277	20277	1	[1, 82, 91, 98, 106, 114, 144]
CaO_6	20278	20289	12	[1, 82, 87, 91, 98, 106, 144]
CaO_7	20280	20285	6	[2, 78, 95, 100, 105, 127, 140, 142]
CaO_8	20286	20294	9	[2, 78, 95, 100, 102, 105, 127, 140, 142]
CaO_5	20290	20303	14	[1, 82, 91, 98, 106, 144]
CaO_7	20295	20303	9	[2, 78, 95, 100, 105, 127, 140, 142]
CaO_6	20304	20309	6	[1, 82, 87, 91, 98, 106, 144]
CaO_6	20304	20333	30	[2, 78, 95, 100, 105, 140, 142]
CaO_7	20310	20326	17	[1, 82, 87, 91, 98, 106, 122, 144]
CaO_6	20327	20330	4	[1, 82, 87, 91, 98, 122, 144]
CaO_7	20331	20356	26	[1, 82, 87, 91, 98, 114, 122, 144]
CaO_8	20334	20482	149	[2, 78, 95, 100, 105, 127, 140, 141, 142]
CaO_8	20357	20376	20	[1, 82, 87, 91, 98, 114, 122, 138, 144]
CaO_7	20377	20395	19	[1, 82, 87, 91, 98, 114, 122, 138]
CaO_8	20396	20396	1	[1, 82, 87, 91, 98, 114, 122, 138, 144]
CaO_7	20397	20445	49	[1, 82, 87, 91, 98, 114, 122, 144]
CaO_8	20446	20481	36	[1, 82, 87, 91, 98, 106, 114, 122, 144]
CaO_7	20482	20502	21	[1, 82, 87, 91, 98, 106, 114, 122]
CaO_7	20483	20509	27	[2, 78, 100, 105, 127, 140, 141, 142]
CaO_6	20503	20522	20	[1, 82, 87, 91, 98, 114, 122]
CaO_8	20510	20577	68	[2, 78, 95, 100, 105, 127, 140, 141, 142]
CaO_5	20523	20551	29	[1, 87, 91, 98, 114, 122]
CaO_6	20552	20617	66	[1, 82, 87, 91, 98, 114, 122]
CaO_8	20578	20657	80	[2, 78, 95, 100, 127, 140, 141, 142, 151]
CaO_7	20618	20631	14	[1, 82, 87, 91, 98, 114, 122, 144]
CaO_8	20632	20667	36	[1, 82, 87, 89, 91, 98, 114, 122, 144]
CaO_7	20658	20670	13	[2, 78, 95, 100, 140, 141, 142, 151]
CaO_7	20668	20679	12	[1, 82, 87, 89, 91, 114, 122, 144]
CaO_6	20671	20704	34	[2, 78, 95, 100, 140, 141, 142]
CaO_8	20680	20702	23	[1, 82, 87, 89, 91, 98, 114, 122, 144]
CaO_7	20703	20743	41	[1, 82, 87, 91, 98, 114, 122, 144]
CaO_7	20705	20706	2	[2, 78, 95, 100, 140, 141, 142, 151]
CaO_8	20707	20737	31	[2, 78, 95, 100, 105, 140, 141, 142, 151]
CaO_7	20738	20797	60	[2, 78, 95, 100, 105, 140, 141, 142]
CaO_6	20744	20749	6	[1, 82, 91, 98, 114, 122, 144]
CaO_5	20750	20751	2	[1, 82, 91, 98, 114, 144]
CaO_6	20752	20780	29	[1, 82, 91, 98, 106, 114, 144]
CaO_6	20781	20787	7	[1, 82, 91, 93, 98, 106, 114]
CaO_7	20788	20788	1	[1, 82, 91, 93, 98, 106, 114, 144]
CaO_8	20789	20790	2	[1, 82, 89, 91, 93, 98, 106, 114, 144]
CaO_7	20791	20796	6	[1, 82, 89, 91, 98, 106, 114, 144]
CaO_8	20797	20803	7	[1, 82, 89, 91, 93, 98, 106, 114, 144]
CaO_8	20798	20798	1	[2, 78, 95, 100, 105, 127, 140, 141, 142]
CaO_7	20799	20801	3	[2, 78, 100, 105, 127, 140, 141, 142]
CaO_6	20802	20802	1	[2, 78, 105, 127, 140, 141, 142]
CaO_7	20803	20823	21	[2, 74, 78, 105, 127, 140, 141, 142]
CaO_7	20804	20828	25	[1, 89, 91, 93, 98, 106, 114, 144]
CaO_6	20824	20856	33	[2, 74, 78, 105, 127, 140, 142]
CaO_8	20829	20830	2	[1, 82, 89, 91, 93, 98, 106, 114, 144]
CaO_7	20831	20852	22	[1, 82, 89, 91, 98, 106, 114, 144]
CaO_8	20853	20863	11	[1, 82, 87, 89, 91, 98, 106, 114, 144]
CaO_7	20857	20869	13	[2, 74, 78, 100, 105, 127, 140, 142]
CaO_9	20864	20878	15	[1, 82, 87, 89, 91, 98, 106, 114, 122, 144]
CaO_8	20870	20872	3	[2, 74, 78, 100, 105, 127, 140, 141, 142]
CaO_7	20873	20883	11	[2, 74, 78, 100, 105, 140, 141, 142]
CaO_8	20879	20880	2	[1, 82, 87, 91, 98, 106, 114, 122, 144]
CaO_9	20881	20896	16	[1, 82, 87, 91, 98, 106, 114, 122, 138, 144]
CaO_6	20884	20889	6	[2, 78, 100, 105, 140, 141, 142]
CaO_5	20890	20898	9	[2, 78, 105, 140, 141, 142]
CaO_8	20897	20898	2	[1, 82, 87, 91, 98, 106, 114, 122, 138]
CaO_9	20899	20904	6	[1, 82, 87, 89, 91, 98, 106, 114, 122, 138]
CaO_6	20899	20903	5	[2, 78, 95, 105, 140, 141, 142]
CaO_7	20904	20982	79	[2, 78, 95, 100, 105, 140, 141, 142]
CaO_8	20905	20925	21	[1, 82, 87, 89, 91, 98, 114, 122, 138]
CaO_9	20926	20938	13	[1, 82, 87, 89, 91, 98, 114, 122, 138, 144]
CaO_8	20939	20939	1	[1, 82, 89, 91, 98, 114, 122, 138, 144]
CaO_7	20940	20946	7	[1, 82, 89, 91, 98, 114, 122, 144]
CaO_6	20947	20971	25	[1, 89, 91, 98, 114, 122, 144]
CaO_7	20972	20992	21	[1, 89, 91, 93, 98, 114, 122, 144]
CaO_6	20983	21002	20	[2, 78, 95, 105, 140, 141, 142]
CaO_8	20993	20995	3	[1, 87, 89, 91, 93, 98, 114, 122, 144]
CaO_7	20996	20996	1	[1, 87, 89, 91, 98, 114, 122, 144]
CaO_6	20997	21001	5	[1, 87, 91, 98, 114, 122, 144]
CaO_7	21002	21026	25	[1, 87, 91, 98, 114, 122, 138, 144]
CaO_5	21003	21016	14	[2, 78, 105, 140, 141, 142]
CaO_6	21017	21019	3	[2, 78, 95, 105, 140, 141, 142]
CaO_7	21020	21093	74	[2, 78, 95, 100, 105, 140, 141, 142]
CaO_6	21027	21098	72	[1, 87, 91, 98, 114, 122, 144]
CaO_8	21094	21103	10	[2, 78, 95, 100, 105, 127, 140, 141, 142]
CaO_7	21099	21130	32	[1, 82, 87, 91, 98, 114, 122, 144]
CaO_7	21104	21111	8	[2, 78, 95, 105, 127, 140, 141, 142]
CaO_6	21112	21115	4	[2, 78, 95, 127, 140, 141, 142]
CaO_5	21116	21141	26	[2, 78, 95, 127, 141, 142]
CaO_8	21131	21143	13	[1, 82, 87, 89, 91, 98, 114, 122, 144]
CaO_6	21142	21187	46	[2, 78, 95, 100, 127, 141, 142]
CaO_6	21144	21145	2	[1, 82, 87, 98, 114, 122, 144]
CaO_7	21146	21165	20	[1, 82, 87, 98, 106, 114, 122, 144]
CaO_6	21166	21175	10	[1, 82, 87, 98, 106, 122, 144]
CaO_5	21176	21188	13	[1, 82, 87, 98, 122, 144]
CaO_7	21188	21297	110	[2, 78, 95, 100, 127, 140, 141, 142]
CaO_6	21189	21246	58	[1, 82, 87, 98, 122, 144, 147]
CaO_7	21247	21276	30	[1, 82, 87, 98, 114, 122, 144, 147]
CaO_6	21277	21284	8	[1, 82, 87, 98, 114, 122, 144]
CaO_7	21285	21332	48	[1, 82, 87, 91, 98, 114, 122, 144]
CaO_8	21298	21312	15	[2, 78, 81, 95, 100, 127, 140, 141, 142]
CaO_7	21313	21317	5	[2, 78, 81, 100, 127, 140, 141, 142]
CaO_8	21318	21319	2	[2, 78, 81, 95, 100, 127, 140, 141, 142]
CaO_9	21320	21334	15	[2, 78, 81, 95, 100, 105, 127, 140, 141, 142]
CaO_5	21333	21351	19	[1, 82, 87, 91, 98, 114]
CaO_8	21335	21356	22	[2, 78, 81, 95, 100, 105, 140, 141, 142]
CaO_5	21352	21382	31	[1, 87, 91, 93, 98, 114]
CaO_7	21357	21379	23	[2, 78, 95, 100, 105, 140, 141, 142]
CaO_8	21380	21405	26	[2, 78, 95, 100, 105, 112, 140, 141, 142]
CaO_6	21383	21393	11	[1, 87, 89, 91, 93, 98, 114]
CaO_7	21394	21402	9	[1, 87, 89, 91, 93, 98, 114, 151]
CaO_8	21403	21415	13	[1, 87, 89, 91, 93, 98, 114, 122, 151]
CaO_9	21406	21406	1	[2, 78, 95, 100, 105, 112, 127, 140, 141, 142]
CaO_8	21407	21455	49	[2, 78, 100, 105, 112, 127, 140, 141, 142]
CaO_7	21416	21435	20	[1, 87, 89, 91, 93, 98, 114, 122]
CaO_6	21436	21456	21	[1, 89, 91, 93, 98, 114, 122]
CaO_7	21456	21474	19	[2, 78, 100, 105, 127, 140, 141, 142]
CaO_7	21457	21490	34	[1, 89, 91, 93, 98, 114, 122, 151]
CaO_6	21475	21480	6	[2, 78, 105, 127, 140, 141, 142]
CaO_7	21481	21500	20	[2, 76, 78, 105, 127, 140, 141, 142]
CaO_8	21491	21494	4	[1, 87, 89, 91, 93, 98, 114, 122, 151]
CaO_7	21495	21522	28	[1, 87, 89, 91, 93, 114, 122, 151]
CaO_8	21501	21502	2	[2, 76, 78, 95, 105, 127, 140, 141, 142]
CaO_7	21503	21514	12	[2, 76, 78, 95, 127, 140, 141, 142]
CaO_6	21515	21544	30	[2, 76, 78, 127, 140, 141, 142]
CaO_6	21523	21548	26	[1, 87, 89, 91, 114, 122, 151]
CaO_7	21545	21583	39	[2, 76, 78, 100, 127, 140, 141, 142]
CaO_7	21549	21598	50	[1, 87, 89, 91, 114, 122, 138, 151]
CaO_8	21584	21603	20	[2, 76, 78, 100, 105, 127, 140, 141, 142]
CaO_6	21599	21599	1	[1, 87, 91, 114, 122, 138, 151]
CaO_5	21600	21654	55	[1, 87, 91, 114, 138, 151]
CaO_9	21604	21607	4	[2, 76, 78, 97, 100, 105, 127, 140, 141, 142]
CaO_8	21608	21608	1	[2, 76, 78, 97, 100, 127, 140, 141, 142]
CaO_7	21609	21623	15	[2, 76, 78, 97, 100, 140, 141, 142]
CaO_8	21624	21655	32	[2, 76, 78, 95, 97, 100, 140, 141, 142]
CaO_6	21655	21712	58	[1, 87, 91, 98, 114, 138, 151]
CaO_7	21656	21677	22	[2, 76, 78, 97, 100, 140, 141, 142]
CaO_8	21678	21681	4	[2, 76, 78, 94, 97, 100, 140, 141, 142]
CaO_9	21682	21703	22	[2, 76, 78, 94, 97, 100, 105, 140, 141, 142]
CaO_8	21704	21731	28	[2, 76, 78, 94, 100, 105, 140, 141, 142]
CaO_7	21713	21774	62	[1, 87, 89, 91, 98, 114, 138, 151]
CaO_7	21732	21735	4	[2, 76, 78, 94, 100, 105, 141, 142]
CaO_8	21736	21774	39	[2, 76, 78, 94, 97, 100, 105, 141, 142]
CaO_6	21775	21788	14	[1, 87, 91, 98, 114, 138, 151]
CaO_7	21775	21804	30	[2, 76, 78, 97, 100, 105, 141, 142]
CaO_7	21789	21820	32	[1, 87, 91, 98, 114, 122, 138, 151]
CaO_8	21805	21836	32	[2, 76, 78, 95, 97, 100, 105, 141, 142]
CaO_6	21821	21824	4	[1, 87, 91, 98, 114, 138, 151]
CaO_5	21825	21847	23	[1, 91, 98, 114, 138, 151]
CaO_7	21837	21914	78	[2, 76, 78, 95, 100, 105, 141, 142]
CaO_4	21848	21863	16	[1, 91, 98, 138, 151]
CaO_5	21864	21901	38	[1, 91, 98, 114, 138, 151]
CaO_6	21902	21914	13	[1, 91, 98, 114, 122, 138, 151]
CaO_7	21915	21943	29	[1, 87, 91, 98, 114, 122, 138, 151]
CaO_8	21915	21928	14	[2, 76, 78, 94, 95, 100, 105, 141, 142]
CaO_7	21929	21982	54	[2, 76, 78, 94, 100, 105, 141, 142]
CaO_6	21944	21945	2	[1, 87, 91, 98, 114, 122, 151]
CaO_7	21946	21957	12	[1, 87, 91, 98, 114, 122, 136, 151]
CaO_6	21958	21968	11	[1, 87, 91, 98, 114, 122, 151]
CaO_7	21969	21985	17	[1, 82, 87, 91, 98, 114, 122, 151]
CaO_8	21983	21998	16	[2, 76, 78, 94, 95, 100, 105, 141, 142]
CaO_6	21986	21992	7	[1, 87, 91, 98, 114, 122, 151]
CaO_5	21993	22004	12	[1, 87, 91, 98, 114, 151]
CaO_7	21999	22029	31	[2, 78, 94, 95, 100, 105, 141, 142]
CaO_4	22005	22043	39	[1, 91, 98, 114, 151]
CaO_8	22030	22075	46	[2, 78, 81, 94, 95, 100, 105, 141, 142]
CaO_5	22044	22048	5	[1, 91, 98, 114, 122, 151]
CaO_6	22049	22052	4	[1, 89, 91, 98, 114, 122, 151]
CaO_7	22053	22082	30	[1, 89, 91, 98, 114, 122, 139, 151]
CaO_9	22076	22178	103	[2, 78, 81, 94, 95, 97, 100, 105, 141, 142]
CaO_8	22083	22122	40	[1, 89, 91, 93, 98, 114, 122, 139, 151]
CaO_7	22123	22129	7	[1, 89, 91, 98, 114, 122, 139, 151]
CaO_8	22130	22139	10	[1, 89, 91, 93, 98, 114, 122, 139, 151]
CaO_7	22140	22152	13	[1, 89, 91, 93, 98, 114, 139, 151]
CaO_6	22153	22233	81	[1, 89, 91, 98, 114, 139, 151]
CaO_10	22179	22202	24	[2, 76, 78, 81, 94, 95, 97, 100, 105, 141, 142]
CaO_9	22203	22217	15	[2, 76, 78, 94, 95, 97, 100, 105, 141, 142]
CaO_10	22218	22224	7	[2, 76, 78, 81, 94, 95, 97, 100, 105, 141, 142]
CaO_9	22225	22239	15	[2, 76, 78, 81, 94, 95, 97, 105, 141, 142]
CaO_7	22234	22254	21	[1, 89, 91, 93, 98, 114, 139, 151]
CaO_8	22240	22263	24	[2, 76, 78, 81, 94, 95, 105, 141, 142]
CaO_8	22255	22307	53	[1, 89, 91, 93, 98, 99, 114, 139, 151]
CaO_7	22264	22272	9	[2, 78, 81, 94, 95, 105, 141, 142]
CaO_8	22273	22290	18	[2, 78, 81, 94, 95, 100, 105, 141, 142]
CaO_7	22291	22306	16	[2, 78, 94, 95, 100, 105, 141, 142]
CaO_8	22307	22352	46	[2, 76, 78, 94, 95, 100, 105, 141, 142]
CaO_7	22308	22332	25	[1, 89, 91, 93, 98, 99, 114, 139]
CaO_8	22333	22351	19	[1, 89, 91, 93, 98, 99, 114, 122, 139]
CaO_9	22352	22370	19	[1, 89, 91, 93, 98, 99, 114, 122, 133, 139]
CaO_9	22353	22400	48	[2, 76, 78, 87, 94, 95, 100, 105, 141, 142]
CaO_8	22371	22380	10	[1, 89, 91, 93, 98, 114, 122, 133, 139]
CaO_7	22381	22411	31	[1, 89, 91, 93, 98, 114, 122, 139]
CaO_8	22401	22412	12	[2, 76, 78, 94, 95, 100, 105, 141, 142]
CaO_8	22412	22439	28	[1, 89, 91, 93, 98, 114, 122, 139, 151]
CaO_9	22413	22431	19	[2, 76, 78, 87, 94, 95, 100, 105, 141, 142]
CaO_8	22432	22433	2	[2, 76, 78, 87, 94, 95, 100, 105, 141]
CaO_7	22434	22505	72	[2, 76, 78, 94, 95, 100, 105, 141]
CaO_7	22440	22455	16	[1, 89, 91, 98, 114, 122, 139, 151]
CaO_8	22456	22470	15	[1, 89, 91, 93, 98, 114, 122, 139, 151]
CaO_7	22471	22530	60	[1, 89, 91, 93, 98, 114, 122, 139]
CaO_6	22506	22514	9	[2, 76, 78, 94, 95, 105, 141]
CaO_7	22515	22517	3	[2, 76, 78, 94, 95, 105, 141, 142]
CaO_6	22518	22519	2	[2, 78, 94, 95, 105, 141, 142]
CaO_7	22520	22542	23	[2, 78, 81, 94, 95, 105, 141, 142]
CaO_6	22531	22545	15	[1, 89, 91, 93, 98, 114, 139]
CaO_6	22543	22576	34	[2, 78, 94, 95, 105, 141, 142]
CaO_7	22546	22565	20	[1, 89, 91, 93, 98, 114, 139, 151]
CaO_8	22566	22609	44	[1, 89, 91, 93, 98, 114, 133, 139, 151]
CaO_7	22577	22600	24	[2, 78, 94, 95, 100, 105, 141, 142]
CaO_8	22601	22609	9	[2, 76, 78, 94, 95, 100, 105, 141, 142]
CaO_7	22610	22616	7	[1, 89, 91, 93, 98, 114, 139, 151]
CaO_7	22610	22611	2	[2, 76, 78, 94, 95, 100, 105, 141]
CaO_6	22612	22657	46	[2, 78, 94, 95, 100, 105, 141]
CaO_8	22617	22618	2	[1, 89, 91, 93, 98, 114, 133, 139, 151]
CaO_7	22619	22658	40	[1, 89, 91, 98, 114, 133, 139, 151]
CaO_7	22658	22680	23	[2, 76, 78, 94, 95, 100, 105, 141]
CaO_8	22659	22664	6	[1, 89, 91, 98, 114, 133, 135, 139, 151]
CaO_9	22665	22688	24	[1, 89, 91, 93, 98, 114, 133, 135, 139, 151]
CaO_6	22681	22684	4	[2, 78, 94, 95, 100, 105, 141]
CaO_7	22685	22691	7	[2, 78, 87, 94, 95, 100, 105, 141]
CaO_8	22689	22747	59	[1, 89, 91, 93, 98, 114, 133, 139, 151]
CaO_8	22692	22711	20	[2, 78, 87, 94, 95, 100, 105, 134, 141]
CaO_7	22712	22732	21	[2, 78, 94, 95, 100, 105, 134, 141]
CaO_6	22733	22748	16	[2, 78, 94, 95, 100, 105, 141]
CaO_9	22748	22799	52	[1, 89, 91, 93, 98, 114, 133, 138, 139, 151]
CaO_5	22749	22757	9	[2, 78, 94, 95, 100, 105]
CaO_6	22758	22772	15	[2, 78, 94, 95, 100, 105, 112]
CaO_7	22773	22781	9	[2, 78, 94, 95, 100, 105, 112, 142]
CaO_8	22782	22791	10	[2, 78, 94, 95, 100, 105, 112, 134, 142]
CaO_7	22792	22820	29	[2, 78, 94, 95, 105, 112, 134, 142]
CaO_8	22800	22807	8	[1, 89, 91, 98, 114, 133, 138, 139, 151]
CaO_7	22808	22870	63	[1, 89, 91, 98, 133, 138, 139, 151]
CaO_6	22821	22864	44	[2, 78, 94, 95, 105, 112, 142]
CaO_7	22865	22906	42	[2, 78, 94, 95, 105, 112, 141, 142]
CaO_8	22871	22878	8	[1, 89, 91, 98, 114, 133, 138, 139, 151]
CaO_7	22879	22917	39	[1, 89, 91, 98, 133, 138, 139, 151]
CaO_8	22907	22916	10	[2, 78, 94, 95, 100, 105, 112, 141, 142]
CaO_7	22917	22987	71	[2, 78, 94, 95, 100, 105, 141, 142]
CaO_6	22918	22927	10	[1, 89, 91, 98, 133, 139, 151]
CaO_7	22928	22932	5	[1, 89, 91, 98, 114, 133, 139, 151]
CaO_6	22933	22939	7	[1, 89, 91, 98, 114, 133, 151]
CaO_7	22940	22970	31	[1, 89, 91, 98, 114, 122, 133, 151]
CaO_6	22971	22985	15	[1, 89, 91, 98, 114, 122, 151]
CaO_7	22986	23001	16	[1, 89, 91, 98, 114, 122, 133, 151]
CaO_8	22988	23014	27	[2, 78, 94, 95, 100, 105, 112, 141, 142]
CaO_6	23002	23011	10	[1, 89, 91, 98, 114, 133, 151]
CaO_7	23012	23037	26	[1, 89, 91, 93, 98, 114, 133, 151]
CaO_6	23015	23048	34	[2, 78, 94, 95, 100, 105, 141]
CaO_5	23038	23053	16	[1, 89, 91, 93, 114, 151]
CaO_7	23049	23069	21	[2, 78, 94, 95, 100, 102, 105, 141]
CaO_6	23054	23068	15	[1, 89, 91, 93, 114, 138, 151]
CaO_7	23069	23073	5	[1, 89, 91, 93, 98, 114, 138, 151]
CaO_8	23070	23085	16	[2, 78, 94, 95, 100, 102, 105, 112, 141]
CaO_6	23074	23079	6	[1, 89, 91, 98, 114, 138, 151]
CaO_7	23080	23084	5	[1, 89, 91, 98, 114, 138, 144, 151]
CaO_8	23085	23097	13	[1, 82, 89, 91, 98, 114, 138, 144, 151]
CaO_9	23086	23116	31	[2, 78, 94, 95, 100, 102, 105, 112, 141, 142]
CaO_9	23098	23106	9	[1, 82, 89, 91, 98, 114, 122, 138, 144, 151]
CaO_8	23107	23110	4	[1, 82, 89, 91, 114, 122, 138, 144, 151]
CaO_7	23111	23127	17	[1, 82, 89, 91, 114, 122, 138, 144]
CaO_8	23117	23168	52	[2, 78, 94, 95, 100, 102, 105, 112, 142]
CaO_8	23128	23128	1	[1, 82, 87, 89, 91, 114, 122, 138, 144]
CaO_7	23129	23153	25	[1, 82, 87, 91, 114, 122, 138, 144]
CaO_8	23154	23157	4	[1, 82, 87, 91, 114, 122, 138, 144, 147]
CaO_7	23158	23169	12	[1, 82, 87, 91, 114, 122, 144, 147]
CaO_7	23169	23194	26	[2, 78, 94, 95, 102, 105, 112, 142]
CaO_6	23170	23186	17	[1, 82, 87, 91, 122, 144, 147]
CaO_7	23187	23220	34	[1, 82, 87, 91, 98, 122, 144, 147]
CaO_8	23195	23204	10	[2, 78, 80, 94, 95, 102, 105, 112, 142]
CaO_7	23205	23215	11	[2, 78, 80, 94, 95, 102, 105, 142]
CaO_6	23216	23233	18	[2, 78, 94, 95, 102, 105, 142]
CaO_6	23221	23248	28	[1, 82, 91, 98, 122, 144, 147]
CaO_5	23234	23252	19	[2, 78, 94, 95, 102, 142]
CaO_7	23249	23274	26	[1, 82, 91, 98, 106, 122, 144, 147]
CaO_6	23253	23254	2	[2, 78, 80, 94, 95, 102, 142]
CaO_7	23255	23274	20	[2, 78, 80, 94, 95, 100, 102, 142]
CaO_8	23275	23282	8	[1, 82, 89, 91, 98, 106, 122, 144, 147]
CaO_6	23275	23294	20	[2, 78, 94, 95, 100, 102, 142]
CaO_9	23283	23303	21	[1, 82, 89, 91, 98, 106, 114, 122, 144, 147]
CaO_7	23295	23317	23	[2, 78, 80, 94, 95, 100, 102, 142]
CaO_8	23304	23324	21	[1, 82, 89, 91, 98, 106, 122, 144, 147]
CaO_8	23318	23343	26	[2, 78, 80, 81, 94, 95, 100, 102, 142]
CaO_7	23325	23331	7	[1, 82, 89, 91, 98, 122, 144, 147]
CaO_6	23332	23360	29	[1, 82, 89, 98, 122, 144, 147]
CaO_7	23344	23356	13	[2, 78, 80, 94, 95, 100, 102, 142]
CaO_8	23357	23357	1	[2, 78, 80, 94, 95, 100, 102, 142, 151]
CaO_6	23358	23377	20	[2, 78, 94, 95, 102, 142, 151]
CaO_7	23361	23367	7	[1, 82, 89, 98, 106, 122, 144, 147]
CaO_6	23368	23369	2	[1, 82, 89, 98, 106, 144, 147]
CaO_7	23370	23392	23	[1, 69, 82, 89, 98, 106, 144, 147]
CaO_7	23378	23389	12	[2, 78, 80, 94, 95, 102, 142, 151]
CaO_6	23390	23400	11	[2, 78, 94, 95, 102, 142, 151]
CaO_6	23393	23402	10	[1, 69, 82, 89, 98, 144, 147]
CaO_5	23401	23405	5	[2, 78, 94, 95, 102, 151]
CaO_7	23403	23436	34	[1, 69, 82, 89, 98, 144, 147, 150]
CaO_6	23406	23414	9	[2, 78, 80, 94, 95, 102, 151]
CaO_5	23415	23449	35	[2, 78, 94, 95, 102, 151]
CaO_6	23437	23489	53	[1, 69, 82, 89, 98, 147, 150]
CaO_6	23450	23458	9	[2, 78, 81, 94, 95, 102, 151]
CaO_5	23459	23461	3	[2, 78, 81, 94, 95, 102]
CaO_6	23462	23463	2	[2, 78, 81, 94, 95, 100, 102]
CaO_5	23464	23480	17	[2, 78, 94, 95, 100, 102]
CaO_7	23481	23566	86	[2, 78, 80, 94, 95, 100, 102, 142]
CaO_7	23490	23527	38	[1, 64, 69, 82, 89, 98, 147, 150]
CaO_7	23528	23545	18	[1, 64, 67, 69, 82, 89, 98, 147]
CaO_5	23546	23571	26	[1, 64, 69, 82, 89, 98]
CaO_6	23567	23584	18	[2, 78, 80, 94, 95, 102, 142]
CaO_6	23572	23659	88	[1, 64, 69, 82, 89, 98, 150]
CaO_7	23585	23588	4	[2, 78, 80, 94, 95, 102, 104, 142]
CaO_8	23589	23606	18	[2, 78, 80, 94, 95, 102, 104, 112, 142]
CaO_7	23607	23644	38	[2, 78, 80, 94, 95, 102, 112, 142]
CaO_6	23645	23684	40	[2, 78, 80, 94, 95, 102, 142]
CaO_7	23660	23701	42	[1, 64, 67, 69, 82, 89, 98, 150]
CaO_7	23685	23692	8	[2, 78, 80, 94, 95, 100, 102, 142]
CaO_6	23693	23730	38	[2, 78, 94, 95, 100, 102, 142]
CaO_6	23702	23726	25	[1, 64, 69, 82, 89, 98, 150]
CaO_7	23727	23737	11	[1, 64, 69, 82, 89, 98, 133, 150]
CaO_7	23731	23776	46	[2, 78, 80, 94, 95, 100, 102, 142]
CaO_8	23738	23756	19	[1, 64, 69, 82, 89, 98, 128, 133, 150]
CaO_7	23757	23897	141	[1, 64, 69, 82, 89, 98, 133, 150]
CaO_6	23777	23827	51	[2, 78, 94, 95, 100, 102, 142]
CaO_7	23828	23874	47	[2, 78, 94, 95, 100, 102, 105, 142]
CaO_6	23875	23878	4	[2, 78, 94, 95, 100, 105, 142]
CaO_7	23879	23887	9	[2, 78, 94, 95, 100, 105, 141, 142]
CaO_8	23888	23900	13	[2, 78, 94, 95, 100, 105, 134, 141, 142]
CaO_8	23898	23969	72	[1, 64, 67, 69, 82, 89, 98, 133, 150]
CaO_7	23901	23969	69	[2, 78, 94, 95, 105, 134, 141, 142]
CaO_7	23970	23979	10	[1, 64, 67, 69, 82, 89, 98, 133]
CaO_6	23970	24012	43	[2, 78, 94, 105, 134, 141, 142]
CaO_8	23980	23983	4	[1, 64, 67, 69, 82, 89, 98, 133, 147]
CaO_9	23984	23984	1	[1, 64, 67, 69, 82, 89, 98, 133, 147, 150]
CaO_8	23985	23990	6	[1, 64, 67, 69, 82, 89, 98, 147, 150]
CaO_7	23991	24016	26	[1, 64, 67, 69, 82, 89, 98, 147]
CaO_7	24013	24014	2	[2, 78, 94, 97, 105, 134, 141, 142]
CaO_6	24015	24027	13	[2, 78, 97, 105, 134, 141, 142]
CaO_8	24017	24027	11	[1, 64, 67, 69, 82, 89, 98, 147, 150]
CaO_7	24028	24074	47	[1, 64, 67, 69, 82, 98, 147, 150]
CaO_7	24028	24030	3	[2, 78, 95, 97, 105, 134, 141, 142]
CaO_8	24031	24039	9	[2, 78, 95, 97, 100, 105, 134, 141, 142]
CaO_9	24040	24047	8	[2, 78, 94, 95, 97, 100, 105, 134, 141, 142]
CaO_8	24048	24056	9	[2, 78, 94, 95, 100, 105, 134, 141, 142]
CaO_7	24057	24110	54	[2, 78, 94, 95, 100, 134, 141, 142]
CaO_8	24075	24096	22	[1, 64, 67, 69, 82, 89, 98, 147, 150]
CaO_7	24097	24100	4	[1, 64, 67, 69, 82, 89, 98, 147]
CaO_6	24101	24109	9	[1, 64, 67, 69, 82, 89, 98]
CaO_5	24110	24152	43	[1, 64, 67, 82, 89, 98]
CaO_8	24111	24111	1	[2, 78, 81, 94, 95, 100, 134, 141, 142]
CaO_7	24112	24136	25	[2, 78, 81, 94, 95, 100, 141, 142]
CaO_8	24137	24138	2	[2, 78, 81, 94, 95, 100, 110, 141, 142]
CaO_7	24139	24147	9	[2, 78, 81, 94, 95, 100, 141, 142]
CaO_6	24148	24167	20	[2, 81, 94, 95, 100, 141, 142]
CaO_7	24153	24170	18	[1, 64, 67, 82, 89, 98, 122, 147]
CaO_7	24168	24207	40	[2, 81, 94, 95, 100, 110, 141, 142]
CaO_6	24171	24171	1	[1, 64, 67, 82, 89, 98, 147]
CaO_5	24172	24188	17	[1, 64, 82, 89, 98, 147]
CaO_6	24189	24192	4	[1, 64, 82, 89, 98, 106, 147]
CaO_7	24193	24242	50	[1, 64, 82, 89, 98, 106, 144, 147]
CaO_8	24208	24221	14	[2, 78, 81, 94, 95, 100, 110, 141, 142]
CaO_8	24222	24240	19	[2, 78, 81, 94, 95, 100, 134, 141, 142]
CaO_7	24241	24266	26	[2, 78, 81, 95, 100, 134, 141, 142]
CaO_8	24243	24256	14	[1, 64, 82, 89, 91, 98, 106, 144, 147]
CaO_7	24257	24261	5	[1, 64, 82, 89, 98, 106, 144, 147]
CaO_6	24262	24287	26	[1, 82, 89, 98, 106, 144, 147]
CaO_6	24267	24271	5	[2, 78, 81, 95, 100, 134, 142]
CaO_7	24272	24281	10	[2, 78, 81, 95, 100, 105, 134, 142]
CaO_8	24282	24338	57	[2, 78, 81, 95, 100, 105, 134, 141, 142]
CaO_7	24288	24300	13	[1, 82, 89, 91, 98, 106, 144, 147]
[truncated: 713 more rows]
