# Supplementary material for: Pressure‐Induced Coordination Changes in a Pyrolitic Silicate Melt From Ab Initio Molecular Dynamics Simulations
Source: J Geophys Res Solid Earth. 2019 Nov 29;124(11):11232–50. doi: 10.1029/2019JB018238 (PMC6988478; doi:10.1029/2019JB018238)
Supplement: Supplementary file 2 — Data Set S1 [file JGRB-124-11232-s002.zip › Data/2000K/CaO/pyr-100.a12.5.T2.nvt.outcar.umd.dat.r0.stat.dat]

Cluster	Time	Percent
CaO_8	11097	0.1678261395602069	9
CaO_7	23539	0.35599346662230424	8
CaO_6	20195	0.30542028371797586	7
CaO_5	7954	0.12029279211155137	6
CaO_4	1213	0.0183448776504038	5
CaO_9	1822	0.027555125374308098	10
CaO_3	120	0.0018148271377151327	4
CaO_10	182	0.0027524878255346177	11
