# Supplementary material for: Pressure‐Induced Coordination Changes in a Pyrolitic Silicate Melt From Ab Initio Molecular Dynamics Simulations
Source: J Geophys Res Solid Earth. 2019 Nov 29;124(11):11232–50. doi: 10.1029/2019JB018238 (PMC6988478; doi:10.1029/2019JB018238)
Supplement: Supplementary file 2 — Data Set S1 [file JGRB-124-11232-s002.zip › Data/2000K/CaO/pyr-100.a13.0.T2.nvt.outcar.umd.dat.r0.popul.dat]

Formula	Begin	End	Lifetime	[Composition]
CaO_4	0	67	68	[1, 140, 141, 142, 148]
CaO_8	0	20	21	[2, 66, 71, 75, 90, 102, 104, 112, 149]
CaO_9	21	25	5	[2, 66, 71, 75, 83, 90, 102, 104, 112, 149]
CaO_8	26	34	9	[2, 71, 75, 83, 90, 102, 104, 112, 149]
CaO_7	35	40	6	[2, 71, 75, 83, 90, 102, 104, 112]
CaO_6	41	59	19	[2, 75, 83, 90, 102, 104, 112]
CaO_7	60	61	2	[2, 75, 83, 90, 102, 104, 112, 149]
CaO_6	62	95	34	[2, 75, 90, 102, 104, 112, 149]
CaO_5	68	109	42	[1, 124, 140, 141, 142, 148]
CaO_7	96	125	30	[2, 66, 75, 90, 102, 104, 112, 149]
CaO_4	110	127	18	[1, 140, 141, 142, 148]
CaO_8	126	169	44	[2, 66, 75, 83, 90, 102, 104, 112, 149]
CaO_5	128	229	102	[1, 77, 140, 141, 142, 148]
CaO_7	170	203	34	[2, 66, 75, 90, 102, 104, 112, 149]
CaO_6	204	205	2	[2, 75, 90, 102, 104, 112, 149]
CaO_7	206	237	32	[2, 75, 83, 90, 102, 104, 112, 149]
CaO_4	230	288	59	[1, 77, 140, 142, 148]
CaO_8	238	252	15	[2, 75, 83, 90, 102, 104, 112, 118, 149]
CaO_7	253	274	22	[2, 75, 83, 90, 102, 104, 112, 149]
CaO_8	275	291	17	[2, 71, 75, 83, 90, 102, 104, 112, 149]
CaO_5	289	295	7	[1, 70, 77, 140, 142, 148]
CaO_7	292	316	25	[2, 75, 83, 90, 102, 104, 112, 149]
CaO_6	296	311	16	[1, 70, 77, 117, 140, 142, 148]
CaO_5	312	378	67	[1, 77, 117, 140, 142, 148]
CaO_6	317	362	46	[2, 75, 83, 90, 102, 104, 112]
CaO_5	363	376	14	[2, 75, 83, 102, 104, 112]
CaO_6	377	392	16	[2, 66, 75, 83, 102, 104, 112]
CaO_6	379	404	26	[1, 77, 117, 140, 142, 148, 151]
CaO_7	393	409	17	[2, 66, 75, 83, 102, 104, 112, 149]
CaO_5	405	416	12	[1, 77, 117, 140, 142, 148]
CaO_8	410	425	16	[2, 66, 71, 75, 83, 102, 104, 112, 149]
CaO_4	417	488	72	[1, 77, 140, 142, 148]
CaO_7	426	427	2	[2, 66, 71, 75, 102, 104, 112, 149]
CaO_8	428	435	8	[2, 66, 71, 74, 75, 102, 104, 112, 149]
CaO_9	436	436	1	[2, 66, 71, 74, 75, 102, 104, 112, 118, 149]
CaO_8	437	481	45	[2, 66, 74, 75, 102, 104, 112, 118, 149]
CaO_7	482	506	25	[2, 74, 75, 102, 104, 112, 118, 149]
CaO_5	489	490	2	[1, 77, 117, 140, 142, 148]
CaO_4	491	491	1	[1, 77, 140, 142, 148]
CaO_5	492	525	34	[1, 77, 140, 141, 142, 148]
CaO_6	507	532	26	[2, 74, 75, 102, 104, 112, 149]
CaO_4	526	548	23	[1, 77, 140, 142, 148]
CaO_7	533	543	11	[2, 74, 75, 83, 102, 104, 112, 149]
CaO_6	544	567	24	[2, 75, 83, 102, 104, 112, 149]
CaO_5	549	549	1	[1, 77, 140, 141, 142, 148]
CaO_6	550	556	7	[1, 77, 117, 140, 141, 142, 148]
CaO_7	557	590	34	[1, 70, 77, 117, 140, 141, 142, 148]
CaO_7	568	602	35	[2, 71, 75, 83, 102, 104, 112, 149]
CaO_6	591	697	107	[1, 70, 77, 140, 141, 142, 148]
CaO_6	603	661	59	[2, 71, 75, 83, 102, 104, 112]
CaO_5	662	683	22	[2, 71, 75, 83, 102, 104]
CaO_6	684	684	1	[2, 71, 75, 83, 102, 104, 112]
CaO_7	685	685	1	[2, 71, 75, 83, 102, 104, 110, 112]
CaO_8	686	696	11	[2, 71, 75, 83, 102, 104, 110, 112, 125]
CaO_9	697	698	2	[2, 66, 71, 75, 83, 102, 104, 110, 112, 125]
CaO_5	698	813	116	[1, 77, 140, 141, 142, 148]
CaO_8	699	707	9	[2, 66, 71, 75, 83, 102, 104, 110, 125]
CaO_7	708	715	8	[2, 66, 71, 75, 83, 104, 110, 125]
CaO_8	716	717	2	[2, 66, 71, 75, 83, 104, 110, 125, 135]
CaO_9	718	719	2	[2, 66, 71, 75, 83, 104, 110, 125, 135, 136]
CaO_10	720	720	1	[2, 66, 71, 75, 83, 104, 110, 125, 135, 136, 139]
CaO_11	721	724	4	[2, 66, 71, 75, 83, 104, 110, 112, 125, 135, 136, 139]
CaO_10	725	726	2	[2, 71, 75, 83, 104, 110, 112, 125, 135, 136, 139]
CaO_9	727	782	56	[2, 71, 75, 83, 104, 110, 125, 135, 136, 139]
CaO_8	783	792	10	[2, 71, 75, 83, 104, 110, 125, 135, 139]
CaO_7	793	852	60	[2, 71, 75, 83, 104, 125, 135, 139]
CaO_6	814	854	41	[1, 77, 117, 140, 141, 142, 148]
CaO_8	853	882	30	[2, 71, 75, 83, 104, 112, 125, 135, 139]
CaO_5	855	894	40	[1, 77, 140, 141, 142, 148]
CaO_7	883	909	27	[2, 71, 75, 83, 104, 112, 135, 139]
CaO_6	895	936	42	[1, 77, 117, 140, 141, 142, 148]
CaO_8	910	952	43	[2, 71, 75, 83, 90, 104, 112, 135, 139]
CaO_5	937	987	51	[1, 77, 117, 141, 142, 148]
CaO_7	953	970	18	[2, 71, 75, 83, 90, 104, 112, 135]
CaO_6	971	988	18	[2, 71, 75, 83, 104, 112, 135]
CaO_6	988	1075	88	[1, 70, 77, 117, 141, 142, 148]
CaO_5	989	996	8	[2, 71, 75, 83, 112, 135]
CaO_6	997	1016	20	[2, 71, 75, 83, 112, 125, 135]
CaO_7	1017	1105	89	[2, 71, 75, 83, 110, 112, 125, 135]
CaO_5	1076	1104	29	[1, 70, 77, 117, 141, 148]
CaO_4	1105	1109	5	[1, 70, 77, 141, 148]
CaO_6	1106	1119	14	[2, 71, 75, 83, 112, 125, 135]
CaO_5	1110	1110	1	[1, 70, 77, 141, 142, 148]
CaO_6	1111	1160	50	[1, 70, 77, 117, 141, 142, 148]
CaO_7	1120	1127	8	[2, 71, 75, 83, 112, 125, 135, 139]
CaO_8	1128	1140	13	[2, 71, 75, 83, 104, 112, 125, 135, 139]
CaO_9	1141	1151	11	[2, 71, 75, 83, 90, 104, 112, 125, 135, 139]
CaO_8	1152	1206	55	[2, 71, 75, 83, 90, 104, 112, 125, 135]
CaO_5	1161	1169	9	[1, 70, 77, 117, 141, 148]
CaO_6	1170	1179	10	[1, 70, 77, 117, 140, 141, 148]
CaO_7	1180	1215	36	[1, 70, 77, 117, 140, 141, 148, 151]
CaO_7	1207	1213	7	[2, 71, 75, 83, 90, 104, 112, 125]
CaO_5	1214	1265	52	[2, 71, 75, 83, 104, 112]
CaO_6	1216	1222	7	[1, 70, 77, 117, 140, 141, 148]
CaO_5	1223	1245	23	[1, 70, 77, 117, 141, 148]
CaO_6	1246	1268	23	[1, 70, 77, 117, 141, 148, 151]
CaO_6	1266	1296	31	[2, 71, 75, 83, 104, 112, 125]
CaO_5	1269	1304	36	[1, 70, 77, 117, 141, 148]
CaO_7	1297	1320	24	[2, 71, 75, 83, 104, 112, 125, 140]
CaO_6	1305	1318	14	[1, 70, 77, 117, 141, 148, 151]
CaO_5	1319	1430	112	[1, 70, 77, 117, 141, 148]
CaO_6	1321	1326	6	[2, 71, 75, 83, 104, 112, 140]
CaO_7	1327	1343	17	[2, 71, 75, 83, 90, 104, 112, 140]
CaO_8	1344	1344	1	[2, 71, 75, 83, 90, 104, 112, 125, 140]
CaO_7	1345	1356	12	[2, 71, 75, 83, 90, 104, 112, 125]
CaO_8	1357	1402	46	[2, 71, 75, 83, 90, 102, 104, 112, 125]
CaO_7	1403	1406	4	[2, 71, 75, 83, 90, 104, 112, 125]
CaO_6	1407	1431	25	[2, 71, 75, 83, 104, 112, 125]
CaO_4	1431	1512	82	[1, 70, 77, 117, 141]
CaO_7	1432	1463	32	[2, 71, 75, 83, 102, 104, 112, 125]
CaO_6	1464	1475	12	[2, 71, 75, 83, 102, 104, 112]
CaO_7	1476	1486	11	[2, 71, 75, 83, 102, 104, 112, 125]
CaO_6	1487	1488	2	[2, 71, 75, 83, 102, 104, 112]
CaO_5	1489	1490	2	[2, 71, 75, 83, 102, 112]
CaO_6	1491	1539	49	[2, 71, 75, 83, 90, 102, 112]
CaO_5	1513	1524	12	[1, 70, 77, 117, 141, 147]
CaO_6	1525	1532	8	[1, 70, 77, 117, 140, 141, 147]
CaO_7	1533	1570	38	[1, 70, 77, 117, 140, 141, 142, 147]
CaO_7	1540	1609	70	[2, 71, 75, 83, 90, 102, 104, 112]
CaO_6	1571	1618	48	[1, 77, 117, 140, 141, 142, 147]
CaO_8	1610	1613	4	[2, 66, 71, 75, 83, 90, 102, 104, 112]
CaO_7	1614	1631	18	[2, 66, 71, 75, 83, 90, 104, 112]
CaO_5	1619	1628	10	[1, 77, 117, 140, 141, 147]
CaO_7	1629	1647	19	[1, 74, 77, 117, 140, 141, 142, 147]
CaO_8	1632	1642	11	[2, 66, 71, 75, 83, 90, 104, 112, 149]
CaO_7	1643	1694	52	[2, 66, 75, 83, 90, 104, 112, 149]
CaO_6	1648	1692	45	[1, 74, 77, 117, 140, 141, 142]
CaO_7	1693	1700	8	[1, 70, 74, 77, 117, 140, 141, 142]
CaO_8	1695	1703	9	[2, 66, 75, 83, 84, 90, 104, 112, 149]
CaO_8	1701	1716	16	[1, 70, 74, 77, 117, 127, 140, 141, 142]
CaO_7	1704	1717	14	[2, 75, 83, 84, 90, 104, 112, 149]
CaO_7	1717	1747	31	[1, 70, 74, 117, 127, 140, 141, 142]
CaO_8	1718	1753	36	[2, 75, 83, 84, 90, 104, 112, 140, 149]
CaO_8	1748	1752	5	[1, 70, 74, 77, 117, 127, 140, 141, 142]
CaO_7	1753	1824	72	[1, 70, 74, 77, 117, 127, 141, 142]
CaO_7	1754	1757	4	[2, 83, 84, 90, 104, 112, 140, 149]
CaO_6	1758	1770	13	[2, 83, 84, 90, 112, 140, 149]
CaO_7	1771	1782	12	[2, 83, 84, 90, 102, 112, 140, 149]
CaO_8	1783	1798	16	[2, 83, 84, 90, 102, 112, 118, 140, 149]
CaO_7	1799	1814	16	[2, 83, 84, 90, 102, 112, 140, 149]
CaO_6	1815	1860	46	[2, 83, 90, 102, 112, 140, 149]
CaO_6	1825	1838	14	[1, 70, 74, 77, 117, 141, 142]
CaO_5	1839	1853	15	[1, 70, 77, 117, 141, 142]
CaO_4	1854	1874	21	[1, 70, 77, 117, 141]
CaO_7	1861	1861	1	[2, 83, 90, 102, 112, 118, 140, 149]
CaO_6	1862	1917	56	[2, 83, 90, 102, 112, 118, 140]
CaO_5	1875	1884	10	[1, 70, 77, 117, 140, 141]
CaO_6	1885	1909	25	[1, 70, 77, 117, 140, 141, 142]
CaO_7	1910	1912	3	[1, 70, 77, 117, 140, 141, 142, 143]
CaO_6	1913	1915	3	[1, 77, 117, 140, 141, 142, 143]
CaO_7	1916	1926	11	[1, 77, 117, 127, 140, 141, 142, 143]
CaO_5	1918	1936	19	[2, 83, 90, 102, 112, 118]
CaO_8	1927	1954	28	[1, 74, 77, 117, 127, 140, 141, 142, 143]
CaO_6	1937	1960	24	[2, 83, 90, 102, 104, 112, 118]
CaO_7	1955	2088	134	[1, 74, 77, 117, 127, 140, 142, 143]
CaO_7	1961	1974	14	[2, 75, 83, 90, 102, 104, 112, 118]
CaO_8	1975	1976	2	[2, 75, 83, 84, 90, 102, 104, 112, 118]
CaO_9	1977	2007	31	[2, 75, 83, 84, 90, 102, 104, 112, 118, 149]
CaO_8	2008	2014	7	[2, 75, 83, 84, 90, 102, 104, 112, 149]
CaO_7	2015	2036	22	[2, 75, 84, 90, 102, 104, 112, 149]
CaO_8	2037	2080	44	[2, 75, 84, 90, 102, 104, 112, 118, 149]
CaO_7	2081	2086	6	[2, 75, 90, 102, 104, 112, 118, 149]
CaO_6	2087	2108	22	[2, 90, 102, 104, 112, 118, 149]
CaO_6	2089	2204	116	[1, 74, 77, 117, 127, 142, 143]
CaO_7	2109	2139	31	[2, 90, 102, 104, 112, 118, 140, 149]
CaO_8	2140	2148	9	[2, 83, 90, 102, 104, 112, 118, 140, 149]
CaO_9	2149	2210	62	[2, 75, 83, 90, 102, 104, 112, 118, 140, 149]
CaO_7	2205	2247	43	[1, 74, 77, 108, 117, 127, 142, 143]
CaO_10	2211	2215	5	[2, 66, 75, 83, 90, 102, 104, 112, 118, 140, 149]
CaO_9	2216	2216	1	[2, 66, 75, 83, 90, 102, 104, 112, 140, 149]
CaO_8	2217	2341	125	[2, 66, 75, 83, 90, 102, 104, 112, 149]
CaO_5	2248	2262	15	[1, 77, 108, 117, 142, 143]
CaO_4	2263	2334	72	[1, 77, 108, 142, 143]
CaO_5	2335	2358	24	[1, 77, 108, 117, 142, 143]
CaO_7	2342	2592	251	[2, 75, 83, 90, 102, 104, 112, 149]
CaO_6	2359	2400	42	[1, 77, 108, 117, 127, 142, 143]
CaO_5	2401	2441	41	[1, 77, 108, 117, 142, 143]
CaO_6	2442	2452	11	[1, 77, 108, 117, 140, 142, 143]
CaO_7	2453	2456	4	[1, 77, 108, 117, 138, 140, 142, 143]
CaO_7	2457	2463	7	[1, 74, 77, 108, 117, 138, 142, 143]
CaO_8	2464	2484	21	[1, 74, 77, 108, 117, 127, 138, 142, 143]
CaO_7	2485	2512	28	[1, 77, 108, 117, 127, 138, 142, 143]
CaO_8	2513	2522	10	[1, 77, 108, 117, 127, 138, 141, 142, 143]
CaO_7	2523	2581	59	[1, 77, 108, 117, 138, 141, 142, 143]
CaO_8	2582	2591	10	[1, 77, 108, 117, 138, 141, 142, 143, 147]
CaO_7	2592	2592	1	[1, 77, 108, 117, 138, 141, 142, 143]
CaO_6	2593	2673	81	[1, 77, 108, 117, 138, 142, 143]
CaO_8	2593	2602	10	[2, 75, 83, 90, 102, 104, 112, 140, 149]
CaO_7	2603	2684	82	[2, 75, 83, 90, 102, 104, 112, 149]
CaO_7	2674	2696	23	[1, 77, 87, 108, 117, 138, 142, 143]
CaO_8	2685	2704	20	[2, 75, 83, 90, 102, 104, 112, 137, 149]
CaO_8	2697	2697	1	[1, 77, 87, 108, 117, 124, 138, 142, 143]
CaO_7	2698	2712	15	[1, 77, 108, 117, 124, 138, 142, 143]
CaO_7	2705	2782	78	[2, 75, 83, 90, 102, 104, 112, 149]
CaO_6	2713	2823	111	[1, 77, 108, 117, 124, 142, 143]
CaO_6	2783	2785	3	[2, 83, 90, 102, 104, 112, 149]
CaO_7	2786	2801	16	[2, 66, 83, 90, 102, 104, 112, 149]
CaO_8	2802	2815	14	[2, 66, 75, 83, 90, 102, 104, 112, 149]
CaO_7	2816	2819	4	[2, 66, 75, 83, 102, 104, 112, 149]
CaO_6	2820	2822	3	[2, 75, 83, 102, 104, 112, 149]
CaO_7	2823	2837	15	[2, 75, 83, 102, 104, 112, 140, 149]
CaO_7	2824	2862	39	[1, 70, 77, 108, 117, 124, 142, 143]
CaO_6	2838	2866	29	[2, 75, 83, 102, 104, 112, 149]
CaO_6	2863	2926	64	[1, 77, 108, 117, 124, 142, 143]
CaO_7	2867	2878	12	[2, 75, 83, 84, 102, 104, 112, 149]
CaO_8	2879	2905	27	[2, 75, 83, 84, 90, 102, 104, 112, 149]
CaO_7	2906	2967	62	[2, 75, 83, 90, 102, 104, 112, 149]
CaO_5	2927	2929	3	[1, 108, 117, 124, 142, 143]
CaO_6	2930	2966	37	[1, 108, 117, 124, 127, 142, 143]
CaO_5	2967	2988	22	[1, 108, 117, 124, 142, 143]
CaO_6	2968	2973	6	[2, 75, 83, 90, 102, 104, 112]
CaO_7	2974	3040	67	[2, 75, 83, 90, 102, 104, 112, 149]
CaO_6	2989	2996	8	[1, 77, 108, 117, 124, 142, 143]
CaO_7	2997	3021	25	[1, 74, 77, 108, 117, 124, 142, 143]
CaO_6	3022	3026	5	[1, 74, 77, 108, 117, 142, 143]
CaO_5	3027	3032	6	[1, 74, 108, 117, 142, 143]
CaO_4	3033	3046	14	[1, 108, 117, 142, 143]
CaO_6	3041	3076	36	[2, 75, 83, 90, 102, 112, 149]
CaO_5	3047	3054	8	[1, 108, 117, 124, 142, 143]
CaO_6	3055	3114	60	[1, 77, 108, 117, 124, 142, 143]
CaO_5	3077	3091	15	[2, 83, 90, 102, 112, 149]
CaO_6	3092	3094	3	[2, 83, 90, 102, 112, 140, 149]
CaO_7	3095	3101	7	[2, 75, 83, 90, 102, 112, 140, 149]
CaO_6	3102	3112	11	[2, 75, 83, 90, 102, 112, 149]
CaO_5	3113	3126	14	[2, 83, 90, 102, 112, 149]
CaO_7	3115	3129	15	[1, 70, 77, 108, 117, 124, 142, 143]
CaO_6	3127	3127	1	[2, 75, 83, 90, 102, 112, 149]
CaO_7	3128	3161	34	[2, 75, 83, 84, 90, 102, 112, 149]
CaO_6	3130	3201	72	[1, 70, 77, 108, 117, 124, 143]
CaO_8	3162	3221	60	[2, 75, 83, 84, 90, 102, 104, 112, 149]
CaO_7	3202	3218	17	[1, 70, 77, 108, 117, 124, 142, 143]
CaO_6	3219	3235	17	[1, 77, 108, 117, 124, 142, 143]
CaO_7	3222	3222	1	[2, 75, 83, 84, 90, 102, 104, 112]
CaO_8	3223	3260	38	[2, 71, 75, 83, 84, 90, 102, 104, 112]
CaO_5	3236	3339	104	[1, 108, 117, 124, 142, 143]
CaO_9	3261	3262	2	[2, 66, 71, 75, 83, 84, 90, 102, 104, 112]
CaO_8	3263	3324	62	[2, 66, 75, 83, 84, 90, 102, 104, 112]
CaO_9	3325	3337	13	[2, 66, 75, 83, 84, 90, 102, 104, 112, 140]
CaO_10	3338	3340	3	[2, 66, 71, 75, 83, 84, 90, 102, 104, 112, 140]
CaO_6	3340	3374	35	[1, 70, 108, 117, 124, 142, 143]
CaO_9	3341	3360	20	[2, 71, 75, 83, 84, 90, 102, 104, 112, 140]
CaO_8	3361	3389	29	[2, 75, 83, 84, 90, 102, 104, 112, 140]
CaO_7	3375	3385	11	[1, 70, 108, 117, 124, 127, 142, 143]
CaO_8	3386	3391	6	[1, 70, 74, 108, 117, 124, 127, 142, 143]
CaO_7	3390	3407	18	[2, 75, 83, 90, 102, 104, 112, 140]
CaO_7	3392	3404	13	[1, 74, 108, 117, 124, 127, 142, 143]
CaO_8	3405	3424	20	[1, 74, 77, 108, 117, 124, 127, 142, 143]
CaO_8	3408	3412	5	[2, 75, 83, 84, 90, 102, 104, 112, 140]
CaO_7	3413	3461	49	[2, 75, 83, 84, 90, 102, 112, 140]
CaO_7	3425	3436	12	[1, 74, 108, 117, 124, 127, 142, 143]
CaO_6	3437	3457	21	[1, 74, 117, 124, 127, 142, 143]
CaO_5	3458	3473	16	[1, 74, 117, 124, 142, 143]
CaO_8	3462	3486	25	[2, 75, 83, 84, 90, 102, 112, 140, 149]
CaO_6	3474	3536	63	[1, 74, 117, 124, 127, 142, 143]
CaO_7	3487	3507	21	[2, 75, 83, 84, 102, 112, 140, 149]
CaO_6	3508	3593	86	[2, 75, 83, 84, 102, 112, 149]
CaO_7	3537	3538	2	[1, 74, 108, 117, 124, 127, 142, 143]
CaO_8	3539	3572	34	[1, 74, 87, 108, 117, 124, 127, 142, 143]
CaO_7	3573	3601	29	[1, 87, 108, 117, 124, 127, 142, 143]
CaO_7	3594	3639	46	[2, 75, 83, 84, 102, 104, 112, 149]
CaO_6	3602	3696	95	[1, 87, 108, 117, 124, 142, 143]
CaO_6	3640	3651	12	[2, 75, 83, 102, 104, 112, 149]
CaO_7	3652	3689	38	[2, 75, 83, 90, 102, 104, 112, 149]
CaO_8	3690	3698	9	[2, 66, 75, 83, 90, 102, 104, 112, 149]
CaO_5	3697	3749	53	[1, 87, 108, 124, 142, 143]
CaO_7	3699	3704	6	[2, 66, 75, 83, 90, 102, 104, 112]
CaO_6	3705	3809	105	[2, 75, 83, 90, 102, 104, 112]
CaO_4	3750	3785	36	[1, 108, 124, 142, 143]
CaO_5	3786	3789	4	[1, 77, 108, 124, 142, 143]
CaO_6	3790	3804	15	[1, 77, 108, 117, 124, 142, 143]
CaO_7	3805	3841	37	[1, 77, 108, 117, 124, 141, 142, 143]
CaO_7	3810	3838	29	[2, 75, 83, 90, 102, 104, 112, 149]
CaO_6	3839	3875	37	[2, 83, 90, 102, 104, 112, 149]
CaO_8	3842	3846	5	[1, 74, 77, 108, 117, 124, 141, 142, 143]
CaO_7	3847	3857	11	[1, 74, 77, 108, 117, 141, 142, 143]
CaO_8	3858	3901	44	[1, 74, 77, 108, 117, 127, 141, 142, 143]
CaO_7	3876	3888	13	[2, 83, 90, 102, 104, 112, 136, 149]
CaO_6	3889	3899	11	[2, 83, 90, 102, 104, 112, 149]
CaO_5	3900	3923	24	[2, 83, 90, 102, 104, 149]
CaO_9	3902	3905	4	[1, 74, 77, 100, 108, 117, 127, 141, 142, 143]
CaO_8	3906	3912	7	[1, 74, 77, 100, 108, 117, 127, 142, 143]
CaO_7	3913	3974	62	[1, 74, 77, 100, 108, 127, 142, 143]
CaO_6	3924	3936	13	[2, 76, 83, 90, 102, 104, 149]
CaO_5	3937	3946	10	[2, 76, 83, 90, 102, 149]
CaO_6	3947	3987	41	[2, 76, 83, 90, 102, 136, 149]
CaO_6	3975	3981	7	[1, 74, 77, 108, 127, 142, 143]
CaO_5	3982	4030	49	[1, 74, 77, 108, 142, 143]
CaO_7	3988	4001	14	[2, 76, 83, 90, 102, 118, 136, 149]
CaO_8	4002	4016	15	[2, 76, 83, 90, 102, 104, 118, 136, 149]
CaO_7	4017	4030	14	[2, 76, 83, 90, 102, 104, 118, 149]
CaO_6	4031	4046	16	[1, 74, 77, 108, 117, 142, 143]
CaO_8	4031	4050	20	[2, 76, 83, 90, 102, 104, 118, 137, 149]
CaO_5	4047	4057	11	[1, 77, 108, 117, 142, 143]
CaO_7	4051	4059	9	[2, 76, 90, 102, 104, 118, 137, 149]
CaO_6	4058	4133	76	[1, 74, 77, 108, 117, 142, 143]
CaO_8	4060	4069	10	[2, 76, 89, 90, 102, 104, 118, 137, 149]
CaO_9	4070	4088	19	[2, 76, 89, 90, 102, 104, 118, 122, 137, 149]
CaO_8	4089	4129	41	[2, 89, 90, 102, 104, 118, 122, 137, 149]
CaO_7	4130	4143	14	[2, 89, 90, 102, 104, 118, 137, 149]
CaO_7	4134	4161	28	[1, 74, 77, 108, 117, 127, 142, 143]
CaO_6	4144	4156	13	[2, 89, 90, 102, 104, 118, 149]
CaO_7	4157	4170	14	[2, 76, 89, 90, 102, 104, 118, 149]
CaO_6	4162	4175	14	[1, 74, 77, 108, 117, 142, 143]
CaO_8	4171	4178	8	[2, 76, 89, 90, 102, 104, 118, 137, 149]
CaO_5	4176	4205	30	[1, 74, 77, 108, 117, 143]
CaO_7	4179	4181	3	[2, 89, 90, 102, 104, 118, 137, 149]
CaO_6	4182	4186	5	[2, 90, 102, 104, 118, 137, 149]
CaO_7	4187	4228	42	[2, 83, 90, 102, 104, 118, 137, 149]
CaO_6	4206	4260	55	[1, 74, 77, 108, 117, 124, 143]
CaO_8	4229	4230	2	[2, 83, 90, 102, 104, 112, 118, 137, 149]
CaO_9	4231	4234	4	[2, 83, 90, 102, 104, 112, 118, 136, 137, 149]
CaO_7	4235	4272	38	[2, 83, 90, 102, 112, 118, 136, 149]
CaO_7	4261	4275	15	[1, 74, 77, 108, 117, 124, 138, 143]
CaO_6	4273	4282	10	[2, 83, 90, 102, 112, 118, 149]
CaO_6	4276	4331	56	[1, 77, 108, 117, 124, 138, 143]
CaO_7	4283	4292	10	[2, 83, 84, 90, 102, 112, 118, 149]
CaO_6	4293	4298	6	[2, 83, 84, 90, 102, 112, 149]
CaO_7	4299	4310	12	[2, 83, 84, 90, 95, 102, 112, 149]
CaO_6	4311	4371	61	[2, 83, 90, 95, 102, 112, 149]
CaO_7	4332	4357	26	[1, 74, 77, 108, 117, 124, 138, 143]
CaO_6	4358	4377	20	[1, 74, 77, 108, 117, 124, 143]
CaO_5	4372	4384	13	[2, 83, 90, 95, 112, 149]
CaO_7	4378	4421	44	[1, 74, 77, 108, 117, 124, 142, 143]
CaO_6	4385	4414	30	[2, 83, 84, 90, 95, 112, 149]
CaO_7	4415	4422	8	[2, 83, 84, 90, 95, 112, 140, 149]
CaO_8	4422	4428	7	[1, 74, 77, 108, 117, 124, 127, 142, 143]
CaO_8	4423	4431	9	[2, 83, 84, 90, 95, 104, 112, 140, 149]
CaO_7	4429	4454	26	[1, 74, 108, 117, 124, 127, 142, 143]
CaO_9	4432	4433	2	[2, 66, 83, 84, 90, 95, 104, 112, 140, 149]
CaO_8	4434	4437	4	[2, 66, 83, 84, 95, 104, 112, 140, 149]
CaO_9	4438	4481	44	[2, 66, 83, 84, 95, 102, 104, 112, 140, 149]
CaO_8	4455	4464	10	[1, 74, 108, 117, 124, 127, 142, 143, 144]
CaO_9	4465	4466	2	[1, 74, 77, 108, 117, 124, 127, 142, 143, 144]
CaO_8	4467	4473	7	[1, 74, 77, 108, 117, 127, 142, 143, 144]
CaO_7	4474	4492	19	[1, 74, 77, 108, 117, 127, 142, 143]
CaO_7	4482	4486	5	[2, 66, 83, 95, 102, 104, 112, 149]
CaO_6	4487	4529	43	[2, 83, 95, 102, 104, 112, 149]
CaO_8	4493	4525	33	[1, 74, 77, 108, 117, 127, 142, 143, 144]
CaO_7	4526	4530	5	[1, 74, 77, 108, 127, 142, 143, 144]
CaO_7	4530	4548	19	[2, 83, 95, 102, 104, 112, 118, 149]
CaO_6	4531	4567	37	[1, 74, 77, 108, 127, 143, 144]
CaO_8	4549	4549	1	[2, 83, 90, 95, 102, 104, 112, 118, 149]
CaO_9	4550	4568	19	[2, 66, 83, 90, 95, 102, 104, 112, 118, 149]
CaO_5	4568	4568	1	[1, 74, 77, 108, 127, 143]
CaO_6	4569	4583	15	[1, 74, 77, 100, 108, 127, 143]
CaO_8	4569	4628	60	[2, 66, 83, 90, 102, 104, 112, 118, 149]
CaO_7	4584	4591	8	[1, 74, 77, 100, 108, 127, 142, 143]
CaO_6	4592	4606	15	[1, 74, 77, 100, 108, 127, 143]
CaO_5	4607	4628	22	[1, 74, 77, 100, 108, 143]
CaO_6	4629	4667	39	[1, 74, 77, 100, 108, 124, 143]
CaO_7	4629	4650	22	[2, 83, 90, 102, 104, 112, 118, 149]
CaO_6	4651	4673	23	[2, 83, 90, 102, 104, 112, 149]
CaO_5	4668	4717	50	[1, 74, 77, 100, 108, 143]
CaO_7	4674	4675	2	[2, 66, 83, 90, 102, 104, 112, 149]
CaO_6	4676	4688	13	[2, 66, 83, 102, 104, 112, 149]
CaO_5	4689	4697	9	[2, 83, 102, 104, 112, 149]
CaO_6	4698	4797	100	[2, 75, 83, 102, 104, 112, 149]
CaO_6	4718	4919	202	[1, 74, 77, 100, 108, 143, 144]
CaO_6	4798	4801	4	[2, 83, 95, 102, 104, 112, 149]
CaO_5	4802	4830	29	[2, 83, 102, 104, 112, 149]
CaO_6	4831	4839	9	[2, 75, 83, 102, 104, 112, 149]
CaO_7	4840	4869	30	[2, 75, 83, 102, 104, 112, 140, 149]
CaO_6	4870	4879	10	[2, 83, 102, 104, 112, 140, 149]
CaO_7	4880	4883	4	[2, 66, 83, 102, 104, 112, 140, 149]
CaO_6	4884	4910	27	[2, 66, 83, 102, 104, 112, 149]
CaO_7	4911	4920	10	[2, 66, 83, 84, 102, 104, 112, 149]
CaO_7	4920	4981	62	[1, 74, 77, 100, 108, 124, 143, 144]
CaO_6	4921	4948	28	[2, 66, 83, 84, 102, 112, 149]
CaO_5	4949	4955	7	[2, 66, 83, 102, 112, 149]
CaO_6	4956	4957	2	[2, 66, 83, 102, 104, 112, 149]
CaO_7	4958	4974	17	[2, 66, 75, 83, 102, 104, 112, 149]
CaO_6	4975	4982	8	[2, 66, 83, 102, 104, 112, 149]
CaO_6	4982	5023	42	[1, 74, 77, 100, 108, 124, 143]
CaO_5	4983	4999	17	[2, 83, 102, 104, 112, 149]
CaO_6	5000	5040	41	[2, 75, 83, 102, 104, 112, 149]
CaO_5	5024	5030	7	[1, 74, 77, 100, 108, 124]
CaO_6	5031	5040	10	[1, 74, 77, 100, 108, 124, 138]
CaO_7	5041	5055	15	[1, 74, 77, 100, 108, 111, 124, 138]
CaO_5	5041	5047	7	[2, 83, 102, 104, 112, 149]
CaO_6	5048	5057	10	[2, 83, 90, 102, 104, 112, 149]
CaO_9	5056	5057	2	[1, 74, 77, 100, 108, 111, 124, 138, 143, 144]
CaO_8	5058	5074	17	[1, 74, 77, 100, 111, 124, 138, 143, 144]
CaO_5	5058	5102	45	[2, 83, 90, 102, 104, 149]
CaO_7	5075	5130	56	[1, 74, 77, 100, 124, 138, 143, 144]
CaO_6	5103	5155	53	[2, 83, 90, 102, 104, 136, 149]
CaO_6	5131	5155	25	[1, 74, 100, 124, 138, 143, 144]
CaO_7	5156	5196	41	[1, 74, 100, 108, 124, 138, 143, 144]
CaO_5	5156	5180	25	[2, 83, 90, 102, 104, 149]
CaO_6	5181	5238	58	[2, 75, 83, 90, 102, 104, 149]
CaO_6	5197	5247	51	[1, 74, 100, 108, 124, 143, 144]
CaO_7	5239	5282	44	[2, 75, 83, 90, 102, 104, 112, 149]
CaO_7	5248	5273	26	[1, 74, 100, 108, 124, 138, 143, 144]
CaO_6	5274	5304	31	[1, 74, 100, 108, 124, 138, 144]
CaO_6	5283	5324	42	[2, 75, 83, 90, 102, 112, 149]
CaO_7	5305	5319	15	[1, 74, 77, 100, 108, 124, 138, 144]
CaO_6	5320	5392	73	[1, 74, 77, 100, 108, 124, 144]
CaO_5	5325	5368	44	[2, 83, 90, 102, 112, 149]
CaO_4	5369	5387	19	[2, 83, 90, 102, 112]
CaO_5	5388	5403	16	[2, 83, 90, 102, 112, 149]
CaO_5	5393	5438	46	[1, 74, 77, 100, 108, 124]
CaO_6	5404	5530	127	[2, 83, 90, 102, 104, 112, 149]
CaO_6	5439	5495	57	[1, 74, 77, 100, 108, 124, 141]
CaO_7	5496	5499	4	[1, 74, 77, 100, 108, 117, 124, 141]
CaO_8	5500	5510	11	[1, 74, 77, 100, 108, 117, 124, 140, 141]
CaO_7	5511	5513	3	[1, 74, 77, 100, 108, 124, 140, 141]
CaO_8	5514	5518	5	[1, 74, 77, 100, 108, 124, 127, 140, 141]
CaO_9	5519	5528	10	[1, 74, 77, 100, 108, 117, 124, 127, 140, 141]
CaO_10	5529	5543	15	[1, 74, 77, 100, 108, 117, 124, 127, 140, 141, 144]
CaO_5	5531	5573	43	[2, 83, 90, 102, 104, 112]
CaO_9	5544	5545	2	[1, 74, 77, 100, 108, 117, 124, 127, 141, 144]
CaO_8	5546	5582	37	[1, 74, 77, 100, 108, 124, 127, 141, 144]
CaO_6	5574	5637	64	[2, 83, 90, 102, 104, 112, 149]
CaO_7	5583	5585	3	[1, 74, 77, 100, 108, 124, 141, 144]
CaO_6	5586	5805	220	[1, 74, 77, 100, 124, 141, 144]
CaO_5	5638	5716	79	[2, 83, 90, 104, 112, 149]
CaO_6	5717	5773	57	[2, 83, 90, 102, 104, 112, 149]
CaO_5	5774	5779	6	[2, 83, 90, 102, 104, 112]
CaO_4	5780	5797	18	[2, 83, 90, 102, 112]
CaO_5	5798	5821	24	[2, 83, 90, 102, 112, 140]
CaO_7	5806	5833	28	[1, 74, 77, 95, 100, 124, 141, 144]
CaO_6	5822	5840	19	[2, 83, 90, 102, 112, 140, 149]
CaO_6	5834	5855	22	[1, 74, 77, 100, 124, 141, 144]
CaO_5	5841	5903	63	[2, 83, 90, 102, 112, 149]
CaO_5	5856	5968	113	[1, 74, 100, 124, 141, 144]
CaO_6	5904	5988	85	[2, 66, 83, 90, 102, 112, 149]
CaO_6	5969	6012	44	[1, 74, 100, 124, 141, 143, 144]
CaO_5	5989	6033	45	[2, 83, 90, 102, 112, 149]
CaO_5	6013	6014	2	[1, 74, 100, 124, 141, 143]
CaO_4	6015	6019	5	[1, 74, 100, 124, 141]
CaO_5	6020	6027	8	[1, 74, 100, 124, 141, 147]
CaO_6	6028	6096	69	[1, 74, 95, 100, 124, 141, 147]
CaO_6	6034	6036	3	[2, 66, 83, 90, 102, 112, 149]
CaO_7	6037	6063	27	[2, 66, 83, 90, 102, 112, 140, 149]
CaO_6	6064	6071	8	[2, 66, 83, 102, 112, 140, 149]
CaO_7	6072	6092	21	[2, 66, 83, 90, 102, 112, 140, 149]
CaO_6	6093	6094	2	[2, 83, 90, 102, 112, 140, 149]
CaO_5	6095	6105	11	[2, 83, 102, 112, 140, 149]
CaO_7	6097	6116	20	[1, 74, 95, 100, 111, 124, 141, 147]
CaO_6	6106	6153	48	[2, 83, 84, 102, 112, 140, 149]
CaO_8	6117	6135	19	[1, 74, 95, 100, 111, 124, 138, 141, 147]
CaO_7	6136	6161	26	[1, 74, 95, 100, 124, 138, 141, 147]
CaO_7	6154	6163	10	[2, 74, 83, 84, 102, 112, 140, 149]
CaO_8	6162	6201	40	[1, 74, 82, 95, 100, 124, 138, 141, 147]
CaO_8	6164	6172	9	[2, 74, 83, 84, 102, 112, 118, 140, 149]
CaO_7	6173	6260	88	[2, 83, 84, 102, 112, 118, 140, 149]
CaO_7	6202	6205	4	[1, 74, 95, 100, 124, 138, 141, 147]
CaO_6	6206	6214	9	[1, 74, 95, 100, 124, 138, 141]
CaO_7	6215	6222	8	[1, 74, 95, 100, 124, 138, 141, 143]
CaO_6	6223	6243	21	[1, 74, 100, 124, 138, 141, 143]
CaO_5	6244	6347	104	[1, 74, 100, 124, 141, 143]
CaO_6	6261	6284	24	[2, 83, 102, 112, 118, 140, 149]
CaO_7	6285	6398	114	[2, 83, 84, 102, 112, 118, 140, 149]
CaO_6	6348	6440	93	[1, 74, 100, 124, 141, 143, 144]
CaO_6	6399	6461	63	[2, 84, 102, 112, 118, 140, 149]
CaO_5	6441	6456	16	[1, 74, 100, 124, 141, 143]
CaO_6	6457	6464	8	[1, 74, 100, 124, 138, 141, 143]
CaO_7	6462	6493	32	[2, 84, 102, 112, 118, 140, 141, 149]
CaO_7	6465	6495	31	[1, 74, 100, 124, 138, 141, 143, 144]
CaO_6	6494	6498	5	[2, 84, 102, 112, 118, 140, 141]
CaO_8	6496	6505	10	[1, 74, 100, 124, 138, 141, 143, 144, 147]
CaO_7	6499	6519	21	[2, 84, 102, 112, 118, 140, 141, 149]
CaO_7	6506	6520	15	[1, 74, 100, 124, 138, 141, 144, 147]
CaO_6	6520	6523	4	[2, 84, 102, 118, 140, 141, 149]
CaO_8	6521	6552	32	[1, 74, 100, 124, 138, 141, 143, 144, 147]
CaO_5	6524	6557	34	[2, 84, 102, 118, 140, 149]
CaO_9	6553	6554	2	[1, 74, 95, 100, 124, 138, 141, 143, 144, 147]
CaO_8	6555	6583	29	[1, 95, 100, 124, 138, 141, 143, 144, 147]
CaO_6	6558	6559	2	[2, 84, 102, 112, 118, 140, 149]
CaO_7	6560	6621	62	[2, 66, 84, 102, 112, 118, 140, 149]
CaO_7	6584	6648	65	[1, 100, 124, 138, 141, 143, 144, 147]
CaO_6	6622	6655	34	[2, 84, 102, 112, 118, 140, 149]
CaO_6	6649	6703	55	[1, 100, 124, 138, 143, 144, 147]
CaO_5	6656	6662	7	[2, 102, 112, 118, 140, 149]
CaO_6	6663	6699	37	[2, 83, 102, 112, 118, 140, 149]
CaO_7	6700	6728	29	[2, 83, 102, 112, 118, 122, 140, 149]
CaO_7	6704	6713	10	[1, 100, 124, 138, 141, 143, 144, 147]
CaO_6	6714	6775	62	[1, 100, 124, 138, 141, 143, 147]
CaO_8	6729	6746	18	[2, 83, 102, 112, 118, 122, 140, 149, 151]
CaO_7	6747	6748	2	[2, 83, 102, 112, 118, 122, 140, 151]
CaO_6	6749	6757	9	[2, 83, 102, 112, 118, 140, 151]
CaO_5	6758	6760	3	[2, 102, 112, 118, 140, 151]
CaO_4	6761	6774	14	[2, 102, 112, 118, 140]
CaO_5	6775	6785	11	[2, 102, 112, 118, 122, 140]
CaO_5	6776	6783	8	[1, 100, 124, 138, 141, 147]
CaO_4	6784	6787	4	[1, 100, 138, 141, 147]
CaO_6	6786	6806	21	[2, 102, 112, 118, 122, 140, 149]
CaO_5	6788	6822	35	[1, 95, 100, 138, 141, 147]
CaO_5	6807	6837	31	[2, 102, 112, 118, 140, 149]
CaO_4	6823	6841	19	[1, 95, 138, 141, 147]
CaO_6	6838	6850	13	[2, 84, 102, 112, 118, 140, 149]
CaO_5	6842	6846	5	[1, 95, 111, 138, 141, 147]
CaO_6	6847	6856	10	[1, 95, 100, 111, 138, 141, 147]
CaO_7	6851	6893	43	[2, 66, 84, 102, 112, 118, 140, 149]
CaO_5	6857	6943	87	[1, 95, 111, 138, 141, 147]
CaO_6	6894	7022	129	[2, 84, 102, 112, 118, 140, 149]
CaO_6	6944	6962	19	[1, 95, 110, 111, 138, 141, 147]
CaO_5	6963	6966	4	[1, 110, 111, 138, 141, 147]
CaO_4	6967	7001	35	[1, 111, 138, 141, 147]
CaO_5	7002	7120	119	[1, 111, 124, 138, 141, 147]
CaO_5	7023	7041	19	[2, 84, 102, 118, 140, 149]
CaO_6	7042	7050	9	[2, 84, 102, 104, 118, 140, 149]
CaO_7	7051	7071	21	[2, 84, 102, 104, 112, 118, 140, 149]
CaO_6	7072	7080	9	[2, 84, 102, 112, 118, 140, 149]
CaO_7	7081	7105	25	[2, 66, 84, 102, 112, 118, 140, 149]
CaO_6	7106	7288	183	[2, 84, 102, 112, 118, 140, 149]
CaO_4	7121	7175	55	[1, 111, 138, 141, 147]
CaO_5	7176	7207	32	[1, 111, 124, 138, 141, 147]
CaO_6	7208	7288	81	[1, 111, 124, 138, 141, 147, 148]
CaO_5	7289	7312	24	[1, 111, 124, 141, 147, 148]
CaO_5	7289	7294	6	[2, 84, 102, 118, 140, 149]
CaO_4	7295	7302	8	[2, 84, 102, 140, 149]
CaO_5	7303	7306	4	[2, 84, 90, 102, 140, 149]
CaO_6	7307	7329	23	[2, 83, 84, 90, 102, 140, 149]
CaO_6	7313	7318	6	[1, 111, 115, 124, 141, 147, 148]
CaO_5	7319	7350	32	[1, 111, 115, 141, 147, 148]
CaO_7	7330	7340	11	[2, 83, 84, 90, 102, 122, 140, 149]
CaO_6	7341	7351	11	[2, 83, 90, 102, 122, 140, 149]
CaO_6	7351	7393	43	[1, 92, 111, 115, 141, 147, 148]
CaO_7	7352	7378	27	[2, 66, 83, 90, 102, 122, 140, 149]
CaO_6	7379	7379	1	[2, 66, 83, 90, 102, 122, 149]
CaO_5	7380	7386	7	[2, 66, 83, 90, 102, 149]
CaO_4	7387	7399	13	[2, 83, 90, 102, 149]
CaO_7	7394	7415	22	[1, 77, 92, 111, 115, 141, 147, 148]
CaO_5	7400	7402	3	[2, 83, 90, 102, 118, 149]
CaO_4	7403	7413	11	[2, 90, 102, 118, 149]
CaO_5	7414	7443	30	[2, 90, 102, 118, 122, 149]
CaO_8	7416	7453	38	[1, 77, 92, 111, 115, 124, 141, 147, 148]
CaO_4	7444	7546	103	[2, 90, 102, 118, 122]
CaO_7	7454	7487	34	[1, 77, 92, 111, 115, 141, 147, 148]
CaO_6	7488	7515	28	[1, 77, 111, 115, 141, 147, 148]
CaO_7	7516	7527	12	[1, 77, 110, 111, 115, 141, 147, 148]
CaO_6	7528	7531	4	[1, 110, 111, 115, 141, 147, 148]
CaO_5	7532	7549	18	[1, 111, 115, 141, 147, 148]
CaO_5	7547	7566	20	[2, 90, 102, 118, 122, 149]
CaO_6	7550	7563	14	[1, 111, 115, 138, 141, 147, 148]
CaO_7	7564	7580	17	[1, 77, 111, 115, 138, 141, 147, 148]
CaO_4	7567	7570	4	[2, 90, 102, 118, 149]
CaO_5	7571	7590	20	[2, 90, 102, 104, 118, 149]
CaO_8	7581	7588	8	[1, 77, 110, 111, 115, 138, 141, 147, 148]
CaO_7	7589	7607	19	[1, 110, 111, 115, 138, 141, 147, 148]
CaO_6	7591	7602	12	[2, 66, 90, 102, 104, 118, 149]
CaO_7	7603	7614	12	[2, 66, 90, 102, 104, 118, 140, 149]
CaO_8	7608	7612	5	[1, 95, 110, 111, 115, 138, 141, 147, 148]
CaO_7	7613	7655	43	[1, 95, 110, 111, 115, 141, 147, 148]
CaO_6	7615	7680	66	[2, 66, 90, 102, 104, 118, 149]
CaO_6	7656	7687	32	[1, 95, 110, 111, 115, 141, 148]
CaO_4	7681	7689	9	[2, 90, 102, 118, 149]
CaO_5	7688	7705	18	[1, 95, 110, 115, 141, 148]
CaO_5	7690	7699	10	[2, 72, 90, 102, 118, 149]
CaO_6	7700	7787	88	[2, 72, 90, 102, 104, 118, 149]
CaO_6	7706	7717	12	[1, 95, 110, 115, 141, 147, 148]
CaO_7	7718	7748	31	[1, 95, 110, 111, 115, 141, 147, 148]
CaO_6	7749	7810	62	[1, 110, 111, 115, 141, 147, 148]
CaO_7	7788	7796	9	[2, 72, 89, 90, 102, 104, 118, 149]
CaO_8	7797	7798	2	[2, 72, 89, 90, 102, 104, 118, 122, 149]
CaO_7	7799	7829	31	[2, 72, 89, 102, 104, 118, 122, 149]
CaO_7	7811	7864	54	[1, 92, 110, 111, 115, 141, 147, 148]
CaO_6	7830	7865	36	[2, 72, 89, 102, 118, 122, 149]
CaO_8	7865	7868	4	[1, 92, 110, 111, 115, 138, 141, 147, 148]
CaO_7	7866	7867	2	[2, 72, 89, 102, 118, 122, 137, 149]
CaO_6	7868	7875	8	[2, 72, 89, 118, 122, 137, 149]
CaO_9	7869	7884	16	[1, 77, 92, 110, 111, 115, 138, 141, 147, 148]
CaO_7	7876	7904	29	[2, 72, 84, 89, 118, 122, 137, 149]
CaO_8	7885	7888	4	[1, 92, 110, 111, 115, 138, 141, 147, 148]
CaO_7	7889	7893	5	[1, 92, 110, 111, 115, 141, 147, 148]
CaO_6	7894	7910	17	[1, 92, 111, 115, 141, 147, 148]
CaO_8	7905	7913	9	[2, 72, 84, 89, 104, 118, 122, 137, 149]
CaO_7	7911	7912	2	[1, 92, 110, 111, 115, 141, 147, 148]
CaO_6	7913	7933	21	[1, 110, 111, 115, 141, 147, 148]
CaO_7	7914	7963	50	[2, 72, 84, 89, 118, 122, 137, 149]
CaO_5	7934	7954	21	[1, 110, 111, 115, 141, 147]
CaO_6	7955	7971	17	[1, 77, 110, 111, 115, 141, 147]
CaO_8	7964	7983	20	[2, 72, 81, 84, 89, 118, 122, 137, 149]
CaO_7	7972	8037	66	[1, 77, 110, 111, 115, 141, 147, 148]
CaO_7	7984	8049	66	[2, 72, 81, 84, 89, 118, 137, 149]
CaO_6	8038	8242	205	[1, 110, 111, 115, 141, 147, 148]
CaO_6	8050	8157	108	[2, 72, 81, 89, 118, 137, 149]
CaO_7	8158	8210	53	[2, 72, 81, 84, 89, 118, 137, 149]
CaO_6	8211	8220	10	[2, 72, 81, 84, 89, 118, 149]
CaO_7	8221	8222	2	[2, 72, 81, 84, 89, 104, 118, 149]
CaO_6	8223	8250	28	[2, 72, 84, 89, 104, 118, 149]
CaO_7	8243	8269	27	[1, 95, 110, 111, 115, 141, 147, 148]
CaO_7	8251	8251	1	[2, 72, 84, 89, 102, 104, 118, 149]
CaO_6	8252	8253	2	[2, 72, 84, 89, 102, 118, 149]
CaO_5	8254	8262	9	[2, 72, 89, 102, 118, 149]
CaO_6	8263	8290	28	[2, 72, 84, 89, 102, 118, 149]
CaO_8	8270	8270	1	[1, 95, 110, 111, 115, 138, 141, 147, 148]
CaO_7	8271	8300	30	[1, 110, 111, 115, 138, 141, 147, 148]
CaO_7	8291	8292	2	[2, 72, 84, 89, 102, 104, 118, 149]
CaO_6	8293	8368	76	[2, 72, 89, 102, 104, 118, 149]
CaO_6	8301	8324	24	[1, 110, 111, 115, 141, 147, 148]
CaO_5	8325	8353	29	[1, 111, 115, 141, 147, 148]
CaO_6	8354	8678	325	[1, 111, 115, 138, 141, 147, 148]
CaO_7	8369	8375	7	[2, 72, 89, 102, 104, 118, 137, 149]
CaO_8	8376	8418	43	[2, 72, 89, 90, 102, 104, 118, 137, 149]
CaO_7	8419	8423	5	[2, 72, 89, 90, 102, 104, 118, 149]
CaO_6	8424	8432	9	[2, 72, 89, 90, 102, 104, 118]
CaO_5	8433	8490	58	[2, 72, 90, 102, 104, 118]
CaO_5	8491	8500	10	[2, 72, 89, 90, 102, 118]
CaO_4	8501	8807	307	[2, 72, 89, 102, 118]
CaO_5	8679	8720	42	[1, 111, 115, 141, 147, 148]
CaO_6	8721	8758	38	[1, 77, 111, 115, 141, 147, 148]
CaO_7	8759	8798	40	[1, 77, 92, 111, 115, 141, 147, 148]
CaO_8	8799	8817	19	[1, 77, 92, 96, 111, 115, 141, 147, 148]
CaO_5	8808	8812	5	[2, 72, 89, 102, 104, 118]
CaO_6	8813	8813	1	[2, 72, 89, 95, 102, 104, 118]
CaO_7	8814	8832	19	[2, 72, 89, 95, 102, 104, 118, 149]
CaO_7	8818	8820	3	[1, 77, 92, 111, 115, 141, 147, 148]
CaO_6	8821	8833	13	[1, 77, 111, 115, 141, 147, 148]
CaO_8	8833	8840	8	[2, 72, 89, 95, 102, 104, 118, 149, 151]
CaO_5	8834	8850	17	[1, 111, 115, 141, 147, 148]
CaO_7	8841	8906	66	[2, 72, 89, 95, 102, 118, 149, 151]
CaO_6	8851	8993	143	[1, 110, 111, 115, 141, 147, 148]
CaO_6	8907	8943	37	[2, 72, 89, 95, 102, 118, 149]
CaO_7	8944	8963	20	[2, 72, 89, 90, 95, 102, 118, 149]
CaO_8	8964	8970	7	[2, 72, 89, 90, 95, 102, 104, 118, 149]
CaO_7	8971	9003	33	[2, 72, 89, 90, 95, 102, 104, 149]
CaO_5	8994	9019	26	[1, 111, 115, 141, 147, 148]
CaO_6	9004	9047	44	[2, 72, 89, 90, 95, 104, 149]
CaO_6	9020	9024	5	[1, 110, 111, 115, 141, 147, 148]
CaO_7	9025	9027	3	[1, 77, 110, 111, 115, 141, 147, 148]
CaO_6	9028	9044	17	[1, 77, 111, 115, 141, 147, 148]
CaO_7	9045	9058	14	[1, 77, 110, 111, 115, 141, 147, 148]
CaO_5	9048	9085	38	[2, 89, 90, 95, 104, 149]
CaO_6	9059	9061	3	[1, 77, 111, 115, 141, 147, 148]
CaO_5	9062	9092	31	[1, 111, 115, 141, 147, 148]
CaO_4	9086	9096	11	[2, 89, 95, 104, 149]
CaO_6	9093	9121	29	[1, 77, 111, 115, 141, 147, 148]
CaO_3	9097	9101	5	[2, 89, 95, 149]
CaO_4	9102	9116	15	[2, 89, 95, 137, 149]
CaO_5	9117	9122	6	[2, 89, 95, 102, 137, 149]
CaO_5	9122	9139	18	[1, 77, 115, 141, 147, 148]
CaO_4	9123	9144	22	[2, 89, 95, 102, 149]
CaO_6	9140	9143	4	[1, 77, 111, 115, 141, 147, 148]
CaO_5	9144	9172	29	[1, 111, 115, 141, 147, 148]
CaO_5	9145	9148	4	[2, 89, 95, 102, 118, 149]
CaO_6	9149	9216	68	[2, 89, 95, 102, 118, 149, 151]
CaO_6	9173	9232	60	[1, 110, 111, 115, 141, 147, 148]
CaO_5	9217	9255	39	[2, 89, 95, 102, 118, 151]
CaO_5	9233	9245	13	[1, 111, 115, 141, 147, 148]
CaO_6	9246	9256	11	[1, 111, 115, 138, 141, 147, 148]
CaO_6	9256	9333	78	[2, 89, 95, 102, 118, 149, 151]
CaO_7	9257	9260	4	[1, 110, 111, 115, 138, 141, 147, 148]
CaO_6	9261	9266	6	[1, 110, 111, 115, 141, 147, 148]
CaO_7	9267	9274	8	[1, 77, 110, 111, 115, 141, 147, 148]
CaO_8	9275	9277	3	[1, 77, 110, 111, 115, 138, 141, 147, 148]
CaO_7	9278	9295	18	[1, 77, 111, 115, 138, 141, 147, 148]
CaO_8	9296	9299	4	[1, 77, 96, 111, 115, 138, 141, 147, 148]
CaO_9	9300	9344	45	[1, 77, 92, 96, 111, 115, 138, 141, 147, 148]
CaO_7	9334	9349	16	[2, 66, 89, 95, 102, 118, 149, 151]
CaO_8	9345	9348	4	[1, 77, 92, 96, 111, 115, 141, 147, 148]
CaO_7	9349	9384	36	[1, 77, 92, 96, 111, 115, 141, 148]
CaO_8	9350	9354	5	[2, 66, 84, 89, 95, 102, 118, 149, 151]
CaO_7	9355	9368	14	[2, 84, 89, 95, 102, 118, 149, 151]
CaO_8	9369	9375	7	[2, 66, 84, 89, 95, 102, 118, 149, 151]
CaO_7	9376	9380	5	[2, 66, 84, 95, 102, 118, 149, 151]
CaO_8	9381	9397	17	[2, 66, 84, 95, 102, 118, 140, 149, 151]
CaO_5	9385	9399	15	[1, 77, 111, 115, 141, 148]
CaO_7	9398	9409	12	[2, 66, 84, 95, 102, 118, 149, 151]
CaO_4	9400	9403	4	[1, 111, 115, 141, 148]
CaO_5	9404	9507	104	[1, 111, 115, 141, 147, 148]
CaO_6	9410	9414	5	[2, 66, 84, 95, 102, 118, 149]
CaO_7	9415	9425	11	[2, 66, 84, 89, 95, 102, 118, 149]
CaO_8	9426	9432	7	[2, 66, 84, 89, 95, 102, 118, 149, 151]
CaO_7	9433	9465	33	[2, 84, 89, 95, 102, 118, 149, 151]
CaO_8	9466	9473	8	[2, 84, 89, 95, 102, 112, 118, 149, 151]
CaO_7	9474	9500	27	[2, 84, 89, 95, 102, 118, 149, 151]
CaO_6	9501	9510	10	[2, 84, 89, 95, 102, 118, 151]
CaO_6	9508	9527	20	[1, 77, 111, 115, 141, 147, 148]
CaO_5	9511	9529	19	[2, 89, 95, 102, 118, 151]
CaO_7	9528	9641	114	[1, 77, 92, 111, 115, 141, 147, 148]
CaO_6	9530	9787	258	[2, 89, 95, 102, 118, 136, 151]
CaO_6	9642	9692	51	[1, 92, 111, 115, 141, 147, 148]
CaO_7	9693	9700	8	[1, 77, 92, 111, 115, 141, 147, 148]
CaO_6	9701	9745	45	[1, 77, 111, 115, 141, 147, 148]
CaO_7	9746	9754	9	[1, 77, 111, 115, 138, 141, 147, 148]
CaO_6	9755	9811	57	[1, 111, 115, 138, 141, 147, 148]
CaO_5	9788	9802	15	[2, 95, 102, 118, 136, 151]
CaO_6	9803	9900	98	[2, 95, 102, 118, 136, 140, 151]
CaO_5	9812	9871	60	[1, 111, 115, 138, 141, 147]
CaO_4	9872	9872	1	[1, 111, 115, 138, 141]
CaO_5	9873	9918	46	[1, 77, 111, 115, 138, 141]
CaO_7	9901	9930	30	[2, 66, 95, 102, 118, 136, 140, 151]
CaO_6	9919	9967	49	[1, 77, 111, 115, 138, 141, 144]
CaO_6	9931	9948	18	[2, 66, 95, 102, 136, 140, 151]
CaO_7	9949	10119	171	[2, 66, 95, 102, 112, 136, 140, 151]
CaO_8	9968	9970	3	[1, 77, 98, 111, 115, 138, 141, 144, 147]
CaO_9	9971	10010	40	[1, 77, 98, 100, 111, 115, 138, 141, 144, 147]
CaO_8	10011	10016	6	[1, 77, 98, 100, 111, 115, 138, 141, 147]
CaO_7	10017	10017	1	[1, 77, 98, 100, 111, 115, 141, 147]
CaO_6	10018	10049	32	[1, 98, 100, 111, 115, 141, 147]
CaO_7	10050	10063	14	[1, 98, 100, 111, 115, 141, 147, 148]
CaO_6	10064	10064	1	[1, 98, 111, 115, 141, 147, 148]
CaO_5	10065	10096	32	[1, 98, 111, 115, 141, 147]
CaO_6	10097	10139	43	[1, 98, 111, 115, 141, 147, 148]
CaO_6	10120	10192	73	[2, 66, 95, 112, 136, 140, 151]
CaO_7	10140	10140	1	[1, 98, 111, 115, 138, 141, 147, 148]
CaO_6	10141	10156	16	[1, 98, 111, 115, 138, 141, 148]
CaO_5	10157	10172	16	[1, 111, 115, 138, 141, 148]
CaO_6	10173	10217	45	[1, 77, 111, 115, 138, 141, 148]
CaO_7	10193	10226	34	[2, 66, 95, 112, 119, 136, 140, 151]
CaO_7	10218	10227	10	[1, 77, 111, 115, 138, 141, 146, 148]
CaO_8	10227	10251	25	[2, 66, 95, 102, 112, 119, 136, 140, 151]
CaO_6	10228	10236	9	[1, 77, 111, 115, 141, 146, 148]
CaO_7	10237	10267	31	[1, 77, 111, 115, 124, 141, 146, 148]
CaO_7	10252	10295	44	[2, 66, 95, 102, 112, 136, 140, 151]
CaO_6	10268	10290	23	[1, 77, 111, 115, 124, 141, 148]
CaO_5	10291	10302	12	[1, 111, 115, 124, 141, 148]
CaO_6	10296	10300	5	[2, 66, 95, 102, 112, 140, 151]
CaO_7	10301	10324	24	[2, 66, 84, 95, 102, 112, 140, 151]
CaO_4	10303	10310	8	[1, 111, 115, 141, 148]
CaO_5	10311	10352	42	[1, 111, 115, 138, 141, 148]
CaO_8	10325	10369	45	[2, 66, 84, 95, 102, 112, 140, 149, 151]
CaO_6	10353	10359	7	[1, 67, 111, 115, 138, 141, 148]
CaO_5	10360	10365	6	[1, 67, 111, 115, 138, 141]
CaO_6	10366	10383	18	[1, 67, 111, 115, 138, 141, 147]
CaO_7	10370	10394	25	[2, 66, 84, 95, 102, 140, 149, 151]
CaO_5	10384	10414	31	[1, 111, 115, 138, 141, 147]
CaO_6	10395	10409	15	[2, 66, 84, 95, 102, 140, 151]
CaO_5	10410	10443	34	[2, 66, 95, 102, 140, 151]
CaO_6	10415	10469	55	[1, 111, 115, 138, 141, 144, 147]
CaO_6	10444	10556	113	[2, 66, 95, 102, 136, 140, 151]
CaO_5	10470	10470	1	[1, 111, 115, 138, 141, 147]
CaO_6	10471	10517	47	[1, 111, 115, 124, 138, 141, 147]
CaO_7	10518	10605	88	[1, 111, 115, 124, 138, 141, 147, 148]
CaO_7	10557	10575	19	[2, 66, 95, 102, 112, 136, 140, 151]
CaO_6	10576	10591	16	[2, 95, 102, 112, 136, 140, 151]
CaO_7	10592	10642	51	[2, 66, 95, 102, 112, 136, 140, 151]
CaO_8	10606	10615	10	[1, 77, 111, 115, 124, 138, 141, 147, 148]
CaO_7	10616	10648	33	[1, 77, 111, 115, 124, 138, 141, 147]
CaO_6	10643	10712	70	[2, 66, 95, 102, 112, 140, 151]
CaO_8	10649	10675	27	[1, 77, 111, 115, 124, 138, 141, 147, 148]
CaO_7	10676	10679	4	[1, 77, 111, 115, 138, 141, 147, 148]
CaO_6	10680	10687	8	[1, 111, 115, 138, 141, 147, 148]
CaO_7	10688	10797	110	[1, 77, 111, 115, 138, 141, 147, 148]
CaO_7	10713	10723	11	[2, 66, 84, 95, 102, 112, 140, 151]
CaO_6	10724	10734	11	[2, 84, 95, 102, 112, 140, 151]
CaO_7	10735	10740	6	[2, 84, 95, 102, 112, 118, 140, 151]
CaO_6	10741	10784	44	[2, 84, 102, 112, 118, 140, 151]
CaO_5	10785	10787	3	[2, 84, 102, 112, 140, 151]
CaO_6	10788	10801	14	[2, 84, 102, 112, 136, 140, 151]
CaO_6	10798	10875	78	[1, 77, 111, 115, 138, 141, 148]
CaO_7	10802	10815	14	[2, 84, 102, 104, 112, 136, 140, 151]
CaO_8	10816	10826	11	[2, 84, 95, 102, 104, 112, 136, 140, 151]
CaO_9	10827	10845	19	[2, 66, 84, 95, 102, 104, 112, 136, 140, 151]
CaO_8	10846	10852	7	[2, 66, 84, 102, 104, 112, 136, 140, 151]
CaO_7	10853	10968	116	[2, 66, 84, 102, 104, 112, 136, 140]
CaO_7	10876	10889	14	[1, 77, 111, 115, 138, 141, 147, 148]
CaO_6	10890	10899	10	[1, 77, 111, 115, 138, 141, 148]
CaO_7	10900	10908	9	[1, 77, 95, 111, 115, 138, 141, 148]
CaO_6	10909	10926	18	[1, 77, 95, 115, 138, 141, 148]
CaO_7	10927	10943	17	[1, 77, 95, 115, 138, 141, 146, 148]
CaO_6	10944	10952	9	[1, 77, 95, 138, 141, 146, 148]
CaO_5	10953	10981	29	[1, 77, 138, 141, 146, 148]
CaO_6	10969	11040	72	[2, 84, 102, 104, 112, 136, 140]
CaO_4	10982	10996	15	[1, 77, 141, 146, 148]
CaO_5	10997	11007	11	[1, 77, 115, 141, 146, 148]
CaO_4	11008	11019	12	[1, 77, 141, 146, 148]
CaO_5	11020	11033	14	[1, 77, 111, 141, 146, 148]
CaO_4	11034	11067	34	[1, 77, 141, 146, 148]
CaO_7	11041	11056	16	[2, 84, 102, 104, 112, 136, 140, 149]
CaO_6	11057	11084	28	[2, 84, 102, 104, 112, 136, 149]
CaO_5	11068	11106	39	[1, 77, 115, 141, 146, 148]
CaO_7	11085	11093	9	[2, 84, 102, 104, 112, 136, 140, 149]
CaO_8	11094	11129	36	[2, 66, 84, 102, 104, 112, 136, 140, 149]
CaO_6	11107	11157	51	[1, 77, 111, 115, 141, 146, 148]
CaO_7	11130	11171	42	[2, 66, 84, 102, 104, 112, 136, 149]
CaO_5	11158	11205	48	[1, 77, 111, 115, 141, 148]
CaO_8	11172	11176	5	[2, 66, 84, 102, 104, 112, 136, 140, 149]
CaO_7	11177	11201	25	[2, 66, 84, 102, 104, 112, 136, 140]
CaO_8	11202	11216	15	[2, 66, 84, 102, 104, 112, 136, 140, 149]
CaO_6	11206	11268	63	[1, 77, 81, 111, 115, 141, 148]
CaO_7	11217	11252	36	[2, 66, 84, 102, 112, 136, 140, 149]
CaO_8	11253	11308	56	[2, 66, 75, 84, 102, 112, 136, 140, 149]
CaO_5	11269	11269	1	[1, 77, 81, 111, 115, 148]
CaO_4	11270	11278	9	[1, 77, 111, 115, 148]
CaO_5	11279	11324	46	[1, 77, 81, 111, 115, 148]
CaO_7	11309	11310	2	[2, 66, 75, 102, 112, 136, 140, 149]
CaO_6	11311	11324	14	[2, 66, 102, 112, 136, 140, 149]
CaO_6	11325	11328	4	[1, 77, 79, 81, 111, 115, 148]
CaO_5	11325	11341	17	[2, 102, 112, 136, 140, 149]
CaO_7	11329	11333	5	[1, 68, 77, 79, 81, 111, 115, 148]
CaO_6	11334	11393	60	[1, 68, 77, 81, 111, 115, 148]
CaO_4	11342	11356	15	[2, 102, 136, 140, 149]
CaO_5	11357	11366	10	[2, 95, 102, 136, 140, 149]
CaO_6	11367	11393	27	[2, 95, 102, 118, 136, 140, 149]
CaO_5	11394	11397	4	[1, 68, 81, 111, 115, 148]
CaO_7	11394	11400	7	[2, 95, 102, 118, 136, 140, 149, 151]
CaO_4	11398	11400	3	[1, 68, 81, 115, 148]
CaO_3	11401	11401	1	[1, 68, 81, 148]
CaO_8	11401	11419	19	[2, 84, 95, 102, 118, 136, 140, 149, 151]
CaO_4	11402	11435	34	[1, 68, 81, 96, 148]
CaO_7	11420	11423	4	[2, 84, 102, 118, 136, 140, 149, 151]
CaO_6	11424	11435	12	[2, 84, 102, 118, 136, 140, 151]
CaO_3	11436	11452	17	[1, 68, 81, 148]
CaO_5	11436	11442	7	[2, 102, 118, 136, 140, 151]
CaO_6	11443	11456	14	[2, 102, 118, 121, 136, 140, 151]
CaO_4	11453	11518	66	[1, 68, 77, 81, 148]
CaO_7	11457	11467	11	[2, 102, 104, 118, 121, 136, 140, 151]
CaO_6	11468	11473	6	[2, 102, 104, 118, 121, 136, 140]
CaO_5	11474	11493	20	[2, 102, 118, 121, 136, 140]
CaO_6	11494	11509	16	[2, 102, 104, 118, 121, 136, 140]
CaO_5	11510	11523	14	[2, 102, 118, 121, 136, 140]
CaO_5	11519	11528	10	[1, 68, 77, 81, 111, 148]
CaO_4	11524	11525	2	[2, 102, 118, 136, 140]
CaO_5	11526	11550	25	[2, 102, 118, 136, 140, 151]
CaO_4	11529	11545	17	[1, 77, 81, 111, 148]
CaO_5	11546	11546	1	[1, 77, 81, 111, 115, 148]
CaO_6	11547	11576	30	[1, 68, 77, 81, 111, 115, 148]
CaO_6	11551	11556	6	[2, 102, 112, 118, 136, 140, 151]
CaO_5	11557	11588	32	[2, 102, 112, 118, 136, 140]
CaO_5	11577	11675	99	[1, 77, 81, 111, 115, 148]
CaO_6	11589	11590	2	[2, 84, 102, 112, 118, 136, 140]
CaO_7	11591	11692	102	[2, 66, 84, 102, 112, 118, 136, 140]
CaO_6	11676	11708	33	[1, 77, 81, 111, 115, 141, 148]
CaO_8	11693	11693	1	[2, 66, 84, 102, 112, 118, 136, 140, 151]
CaO_7	11694	11707	14	[2, 66, 84, 102, 118, 136, 140, 151]
CaO_8	11708	11753	46	[2, 66, 84, 102, 118, 136, 140, 149, 151]
CaO_5	11709	11855	147	[1, 77, 81, 111, 115, 148]
CaO_7	11754	11758	5	[2, 66, 84, 102, 118, 136, 140, 151]
CaO_6	11759	11874	116	[2, 84, 102, 118, 136, 140, 151]
CaO_6	11856	11867	12	[1, 77, 79, 81, 111, 115, 148]
CaO_5	11868	11924	57	[1, 77, 81, 111, 115, 148]
CaO_7	11875	11888	14	[2, 66, 84, 102, 118, 136, 140, 151]
CaO_6	11889	11944	56	[2, 66, 84, 102, 118, 136, 140]
CaO_6	11925	11986	62	[1, 77, 79, 81, 111, 115, 148]
CaO_7	11945	11974	30	[2, 66, 84, 89, 102, 118, 136, 140]
CaO_8	11975	11982	8	[2, 66, 84, 89, 102, 118, 136, 140, 151]
CaO_7	11983	12016	34	[2, 84, 89, 102, 118, 136, 140, 151]
CaO_7	11987	11993	7	[1, 77, 79, 81, 92, 111, 115, 148]
CaO_8	11994	11999	6	[1, 77, 79, 81, 92, 111, 115, 120, 148]
CaO_7	12000	12036	37	[1, 77, 79, 92, 111, 115, 120, 148]
CaO_8	12017	12025	9	[2, 84, 89, 95, 102, 118, 136, 140, 151]
CaO_7	12026	12071	46	[2, 89, 95, 102, 118, 136, 140, 151]
CaO_6	12037	12074	38	[1, 77, 79, 92, 111, 115, 148]
CaO_6	12072	12188	117	[2, 89, 95, 102, 118, 136, 140]
CaO_7	12075	12125	51	[1, 77, 79, 92, 111, 115, 120, 148]
CaO_6	12126	12132	7	[1, 77, 79, 111, 115, 120, 148]
CaO_7	12133	12148	16	[1, 77, 79, 81, 111, 115, 120, 148]
CaO_8	12149	12174	26	[1, 77, 79, 81, 111, 115, 120, 124, 148]
CaO_7	12175	12200	26	[1, 77, 79, 81, 111, 115, 124, 148]
CaO_7	12189	12211	23	[2, 66, 89, 95, 102, 118, 136, 140]
CaO_6	12201	12207	7	[1, 77, 79, 81, 111, 115, 148]
CaO_7	12208	12215	8	[1, 77, 79, 81, 111, 115, 120, 148]
CaO_8	12212	12252	41	[2, 66, 84, 89, 95, 102, 118, 136, 140]
CaO_6	12216	12238	23	[1, 77, 79, 81, 111, 115, 148]
CaO_7	12239	12246	8	[1, 77, 79, 81, 96, 111, 115, 148]
CaO_6	12247	12273	27	[1, 77, 79, 81, 111, 115, 148]
CaO_7	12253	12277	25	[2, 84, 89, 95, 102, 118, 136, 140]
CaO_5	12274	12312	39	[1, 79, 81, 111, 115, 148]
CaO_6	12278	12284	7	[2, 84, 89, 95, 102, 118, 136]
CaO_7	12285	12310	26	[2, 84, 89, 95, 102, 118, 136, 140]
CaO_8	12311	12327	17	[2, 66, 84, 89, 95, 102, 118, 136, 140]
CaO_6	12313	12334	22	[1, 77, 79, 81, 111, 115, 148]
CaO_9	12328	12331	4	[2, 66, 84, 89, 95, 102, 118, 136, 140, 149]
CaO_8	12332	12340	9	[2, 84, 89, 95, 102, 118, 136, 140, 149]
CaO_5	12335	12396	62	[1, 77, 79, 111, 115, 148]
CaO_7	12341	12345	5	[2, 84, 89, 95, 102, 136, 140, 149]
CaO_6	12346	12346	1	[2, 84, 89, 95, 102, 136, 140]
CaO_7	12347	12399	53	[2, 66, 84, 89, 95, 102, 136, 140]
CaO_4	12397	12459	63	[1, 77, 111, 115, 148]
CaO_6	12400	12434	35	[2, 66, 84, 89, 102, 136, 140]
CaO_7	12435	12451	17	[2, 66, 84, 89, 102, 112, 136, 140]
CaO_8	12452	12453	2	[2, 66, 84, 89, 102, 104, 112, 136, 140]
CaO_9	12454	12496	43	[2, 66, 84, 89, 102, 104, 112, 136, 140, 149]
CaO_5	12460	12469	10	[1, 77, 81, 111, 115, 148]
CaO_6	12470	12495	26	[1, 77, 81, 96, 111, 115, 148]
CaO_5	12496	12554	59	[1, 77, 81, 111, 115, 148]
CaO_8	12497	12509	13	[2, 66, 84, 89, 102, 104, 136, 140, 149]
CaO_7	12510	12524	15	[2, 84, 89, 102, 104, 136, 140, 149]
CaO_6	12525	12541	17	[2, 84, 89, 102, 104, 136, 149]
CaO_5	12542	12570	29	[2, 89, 102, 104, 136, 149]
CaO_4	12555	12580	26	[1, 77, 111, 115, 148]
CaO_6	12571	12624	54	[2, 84, 89, 102, 104, 136, 149]
CaO_5	12581	12599	19	[1, 77, 111, 115, 141, 148]
CaO_4	12600	12622	23	[1, 77, 111, 115, 148]
CaO_5	12623	12664	42	[1, 77, 96, 111, 115, 148]
CaO_5	12625	12652	28	[2, 89, 102, 104, 136, 149]
CaO_6	12653	12666	14	[2, 89, 102, 104, 136, 140, 149]
CaO_6	12665	12684	20	[1, 68, 77, 96, 111, 115, 148]
CaO_7	12667	12672	6	[2, 84, 89, 102, 104, 136, 140, 149]
CaO_6	12673	12718	46	[2, 84, 89, 102, 136, 140, 149]
CaO_5	12685	12729	45	[1, 68, 96, 111, 115, 148]
CaO_7	12719	12774	56	[2, 84, 89, 102, 112, 136, 140, 149]
CaO_4	12730	12733	4	[1, 68, 96, 115, 148]
CaO_5	12734	12754	21	[1, 68, 92, 96, 115, 148]
CaO_4	12755	12765	11	[1, 68, 96, 115, 148]
CaO_3	12766	12787	22	[1, 68, 115, 148]
CaO_8	12775	12775	1	[2, 84, 89, 102, 104, 112, 136, 140, 149]
CaO_7	12776	12791	16	[2, 84, 89, 102, 104, 136, 140, 149]
CaO_4	12788	12798	11	[1, 68, 111, 115, 148]
CaO_8	12792	12823	32	[2, 84, 89, 102, 104, 112, 136, 140, 149]
CaO_5	12799	12862	64	[1, 68, 96, 111, 115, 148]
CaO_7	12824	12868	45	[2, 84, 89, 102, 104, 112, 136, 140]
CaO_6	12863	12914	52	[1, 68, 96, 105, 111, 115, 148]
CaO_6	12869	12954	86	[2, 84, 89, 102, 112, 136, 140]
CaO_7	12915	12952	38	[1, 68, 96, 105, 111, 115, 147, 148]
CaO_6	12953	13000	48	[1, 68, 96, 105, 111, 115, 148]
CaO_7	12955	12982	28	[2, 84, 89, 102, 104, 112, 136, 140]
CaO_6	12983	12984	2	[2, 84, 89, 102, 104, 136, 140]
CaO_7	12985	13010	26	[2, 84, 89, 102, 104, 136, 140, 149]
CaO_7	13001	13057	57	[1, 68, 96, 105, 111, 115, 147, 148]
CaO_6	13011	13114	104	[2, 84, 89, 102, 104, 136, 149]
CaO_6	13058	13265	208	[1, 68, 96, 105, 111, 115, 148]
CaO_7	13115	13124	10	[2, 84, 89, 102, 104, 136, 140, 149]
CaO_8	13125	13128	4	[2, 84, 89, 102, 104, 118, 136, 140, 149]
CaO_7	13129	13142	14	[2, 84, 89, 102, 104, 118, 136, 140]
CaO_6	13143	13161	19	[2, 84, 89, 102, 104, 136, 140]
CaO_5	13162	13213	52	[2, 84, 89, 102, 136, 140]
CaO_6	13214	13216	3	[2, 84, 89, 102, 136, 140, 149]
CaO_7	13217	13233	17	[2, 84, 89, 102, 104, 136, 140, 149]
CaO_6	13234	13243	10	[2, 84, 89, 102, 136, 140, 149]
CaO_7	13244	13257	14	[2, 84, 89, 102, 104, 136, 140, 149]
CaO_8	13258	13403	146	[2, 84, 89, 102, 104, 112, 136, 140, 149]
CaO_5	13266	13283	18	[1, 96, 105, 111, 115, 148]
CaO_6	13284	13381	98	[1, 68, 96, 105, 111, 115, 148]
CaO_5	13382	13461	80	[1, 68, 105, 111, 115, 148]
CaO_7	13404	13576	173	[2, 84, 89, 102, 104, 136, 140, 149]
CaO_4	13462	13496	35	[1, 68, 111, 115, 148]
CaO_5	13497	13517	21	[1, 68, 96, 111, 115, 148]
CaO_4	13518	13537	20	[1, 68, 111, 115, 148]
CaO_5	13538	13538	1	[1, 68, 111, 115, 131, 148]
CaO_4	13539	13569	31	[1, 68, 111, 115, 131]
CaO_5	13570	13641	72	[1, 68, 96, 111, 115, 131]
CaO_8	13577	13605	29	[2, 84, 89, 102, 104, 112, 136, 140, 149]
CaO_7	13606	13624	19	[2, 89, 102, 104, 112, 136, 140, 149]
CaO_6	13625	13660	36	[2, 89, 102, 104, 136, 140, 149]
CaO_6	13642	13681	40	[1, 68, 96, 99, 111, 115, 131]
CaO_7	13661	13722	62	[2, 84, 89, 102, 104, 136, 140, 149]
CaO_5	13682	13724	43	[1, 68, 96, 111, 115, 131]
CaO_8	13723	13732	10	[2, 84, 89, 95, 102, 104, 136, 140, 149]
CaO_6	13725	13740	16	[1, 68, 96, 111, 115, 131, 142]
CaO_7	13733	13775	43	[2, 84, 89, 95, 102, 136, 140, 149]
CaO_5	13741	13795	55	[1, 68, 96, 115, 131, 142]
CaO_6	13776	13813	38	[2, 84, 89, 102, 136, 140, 149]
CaO_6	13796	13821	26	[1, 68, 96, 99, 115, 131, 142]
CaO_7	13814	13830	17	[2, 84, 89, 102, 104, 136, 140, 149]
CaO_5	13822	13823	2	[1, 68, 96, 99, 115, 131]
CaO_6	13824	13853	30	[1, 68, 96, 99, 107, 115, 131]
CaO_6	13831	13888	58	[2, 84, 89, 102, 136, 140, 149]
CaO_7	13854	13902	49	[1, 68, 94, 96, 99, 107, 115, 131]
CaO_7	13889	13905	17	[2, 84, 89, 102, 112, 136, 140, 149]
CaO_8	13903	13953	51	[1, 68, 94, 96, 99, 107, 115, 131, 139]
CaO_8	13906	13921	16	[2, 84, 89, 95, 102, 112, 136, 140, 149]
CaO_7	13922	13925	4	[2, 84, 89, 95, 102, 136, 140, 149]
CaO_6	13926	13927	2	[2, 84, 89, 102, 136, 140, 149]
CaO_7	13928	13967	40	[2, 84, 89, 102, 112, 136, 140, 149]
CaO_9	13954	13966	13	[1, 68, 94, 96, 99, 107, 111, 115, 131, 139]
CaO_8	13967	13987	21	[1, 68, 94, 96, 99, 111, 115, 131, 139]
CaO_8	13968	13970	3	[2, 84, 89, 102, 112, 136, 140, 146, 149]
CaO_9	13971	13981	11	[2, 84, 89, 95, 102, 112, 136, 140, 146, 149]
CaO_8	13982	14048	67	[2, 84, 89, 95, 102, 112, 136, 140, 149]
CaO_7	13988	14003	16	[1, 68, 94, 96, 99, 111, 115, 131]
CaO_6	14004	14048	45	[1, 68, 94, 96, 99, 115, 131]
CaO_5	14049	14067	19	[1, 68, 94, 96, 115, 131]
CaO_7	14049	14072	24	[2, 84, 95, 102, 112, 136, 140, 149]
CaO_6	14068	14102	35	[1, 68, 92, 94, 96, 115, 131]
CaO_6	14073	14155	83	[2, 84, 102, 112, 136, 140, 149]
CaO_7	14103	14109	7	[1, 68, 85, 92, 94, 96, 115, 131]
CaO_8	14110	14123	14	[1, 68, 85, 92, 94, 96, 105, 115, 131]
CaO_7	14124	14137	14	[1, 68, 85, 92, 96, 105, 115, 131]
CaO_6	14138	14159	22	[1, 68, 92, 96, 105, 115, 131]
CaO_5	14156	14216	61	[2, 102, 112, 136, 140, 149]
CaO_5	14160	14160	1	[1, 68, 92, 96, 115, 131]
CaO_6	14161	14240	80	[1, 68, 92, 94, 96, 115, 131]
CaO_6	14217	14237	21	[2, 84, 102, 112, 136, 140, 149]
CaO_7	14238	14242	5	[2, 84, 102, 104, 112, 136, 140, 149]
CaO_7	14241	14264	24	[1, 68, 92, 94, 96, 111, 115, 131]
CaO_8	14243	14244	2	[2, 66, 84, 102, 104, 112, 136, 140, 149]
CaO_7	14245	14260	16	[2, 66, 84, 102, 104, 112, 136, 149]
CaO_8	14261	14288	28	[2, 66, 75, 84, 102, 104, 112, 136, 149]
CaO_6	14265	14275	11	[1, 68, 92, 96, 111, 115, 131]
CaO_7	14276	14283	8	[1, 68, 77, 92, 96, 111, 115, 131]
CaO_8	14284	14308	25	[1, 68, 77, 85, 92, 96, 111, 115, 131]
CaO_7	14289	14308	20	[2, 66, 84, 102, 104, 112, 136, 149]
CaO_7	14309	14330	22	[1, 68, 77, 92, 96, 111, 115, 131]
CaO_6	14309	14335	27	[2, 66, 102, 104, 112, 136, 149]
CaO_6	14331	14337	7	[1, 68, 77, 96, 111, 115, 131]
CaO_7	14336	14347	12	[2, 66, 102, 104, 112, 136, 140, 149]
CaO_5	14338	14380	43	[1, 68, 96, 111, 115, 131]
CaO_8	14348	14349	2	[2, 66, 84, 102, 104, 112, 136, 140, 149]
CaO_9	14350	14365	16	[2, 66, 84, 89, 102, 104, 112, 136, 140, 149]
CaO_8	14366	14371	6	[2, 66, 84, 89, 102, 112, 136, 140, 149]
CaO_7	14372	14405	34	[2, 84, 89, 102, 112, 136, 140, 149]
CaO_6	14381	14490	110	[1, 68, 77, 96, 111, 115, 131]
CaO_6	14406	14407	2	[2, 84, 89, 102, 136, 140, 149]
CaO_5	14408	14437	30	[2, 89, 102, 136, 140, 149]
CaO_6	14438	14457	20	[2, 84, 89, 102, 136, 140, 149]
CaO_5	14458	14459	2	[2, 84, 89, 102, 136, 140]
CaO_6	14460	14469	10	[2, 84, 89, 102, 136, 140, 146]
CaO_7	14470	14491	22	[2, 84, 89, 95, 102, 136, 140, 146]
CaO_5	14491	14530	40	[1, 68, 77, 96, 115, 131]
CaO_6	14492	14503	12	[2, 84, 89, 95, 102, 136, 140]
CaO_7	14504	14531	28	[2, 84, 89, 95, 102, 136, 140, 149]
CaO_4	14531	14549	19	[1, 68, 77, 96, 115]
CaO_6	14532	14561	30	[2, 84, 89, 95, 136, 140, 149]
CaO_5	14550	14554	5	[1, 68, 77, 96, 99, 115]
CaO_6	14555	14569	15	[1, 68, 77, 96, 99, 111, 115]
CaO_7	14562	14566	5	[2, 84, 89, 95, 136, 140, 146, 149]
CaO_6	14567	14696	130	[2, 84, 89, 95, 136, 140, 146]
CaO_7	14570	14573	4	[1, 68, 77, 96, 99, 111, 115, 131]
CaO_6	14574	14607	34	[1, 68, 77, 96, 111, 115, 131]
CaO_7	14608	14705	98	[1, 68, 77, 96, 99, 111, 115, 131]
CaO_7	14697	14698	2	[2, 84, 89, 95, 136, 140, 146, 149]
CaO_6	14699	14714	16	[2, 89, 95, 136, 140, 146, 149]
CaO_6	14706	14712	7	[1, 68, 96, 99, 111, 115, 131]
CaO_5	14713	14861	149	[1, 68, 96, 111, 115, 131]
CaO_7	14715	14741	27	[2, 84, 89, 95, 136, 140, 146, 149]
CaO_6	14742	14749	8	[2, 89, 95, 136, 140, 146, 149]
CaO_5	14750	14852	103	[2, 89, 95, 136, 140, 146]
CaO_6	14853	15483	631	[2, 84, 89, 95, 136, 140, 146]
CaO_6	14862	14992	131	[1, 68, 77, 96, 111, 115, 131]
CaO_5	14993	15013	21	[1, 68, 77, 96, 115, 131]
CaO_6	15014	15138	125	[1, 68, 77, 96, 111, 115, 131]
CaO_5	15139	15182	44	[1, 68, 96, 111, 115, 131]
CaO_4	15183	15247	65	[1, 68, 96, 115, 131]
CaO_5	15248	15251	4	[1, 68, 96, 115, 131, 142]
CaO_4	15252	15274	23	[1, 68, 115, 131, 142]
CaO_5	15275	15281	7	[1, 68, 111, 115, 131, 142]
CaO_6	15282	15289	8	[1, 68, 99, 111, 115, 131, 142]
CaO_7	15290	15317	28	[1, 68, 99, 107, 111, 115, 131, 142]
CaO_8	15318	15376	59	[1, 68, 92, 99, 107, 111, 115, 131, 142]
CaO_7	15377	15391	15	[1, 68, 92, 99, 111, 115, 131, 142]
CaO_6	15392	15509	118	[1, 68, 99, 111, 115, 131, 142]
CaO_5	15484	15633	150	[2, 89, 95, 136, 140, 146]
CaO_5	15510	15621	112	[1, 68, 99, 115, 131, 142]
CaO_6	15622	15825	204	[1, 68, 92, 99, 115, 131, 142]
CaO_6	15634	15749	116	[2, 84, 89, 95, 136, 140, 146]
CaO_5	15750	15775	26	[2, 84, 89, 95, 136, 140]
CaO_6	15776	15838	63	[2, 84, 89, 95, 102, 136, 140]
CaO_5	15826	16032	207	[1, 68, 99, 115, 131, 142]
CaO_5	15839	15894	56	[2, 84, 89, 102, 136, 140]
CaO_6	15895	15908	14	[2, 84, 89, 102, 112, 136, 140]
CaO_5	15909	15945	37	[2, 84, 89, 102, 136, 140]
CaO_6	15946	16006	61	[2, 84, 89, 102, 136, 140, 149]
CaO_7	16007	16089	83	[2, 84, 89, 102, 112, 136, 140, 149]
CaO_4	16033	16081	49	[1, 68, 115, 131, 142]
CaO_5	16082	16104	23	[1, 68, 85, 115, 131, 142]
CaO_8	16090	16312	223	[2, 84, 89, 102, 104, 112, 136, 140, 149]
CaO_6	16105	16139	35	[1, 68, 85, 111, 115, 131, 142]
CaO_5	16140	16214	75	[1, 68, 85, 111, 115, 131]
CaO_4	16215	16265	51	[1, 68, 111, 115, 131]
CaO_5	16266	16280	15	[1, 68, 96, 111, 115, 131]
CaO_6	16281	16298	18	[1, 68, 85, 96, 111, 115, 131]
CaO_5	16299	16329	31	[1, 68, 96, 111, 115, 131]
CaO_7	16313	16321	9	[2, 84, 89, 102, 104, 112, 136, 140]
CaO_6	16322	16323	2	[2, 84, 102, 104, 112, 136, 140]
CaO_7	16324	16358	35	[2, 72, 84, 102, 104, 112, 136, 140]
CaO_4	16330	16450	121	[1, 68, 111, 115, 131]
CaO_8	16359	16430	72	[2, 72, 84, 89, 102, 104, 112, 136, 140]
CaO_7	16431	16469	39	[2, 84, 89, 102, 104, 112, 136, 140]
CaO_5	16451	16554	104	[1, 68, 99, 111, 115, 131]
CaO_8	16470	16480	11	[2, 84, 89, 102, 104, 112, 136, 140, 149]
CaO_9	16481	16490	10	[2, 84, 89, 102, 104, 112, 136, 137, 140, 149]
CaO_10	16491	16510	20	[2, 72, 84, 89, 102, 104, 112, 136, 137, 140, 149]
CaO_9	16511	16537	27	[2, 72, 84, 89, 102, 104, 112, 136, 137, 140]
CaO_8	16538	16582	45	[2, 72, 84, 89, 102, 104, 136, 137, 140]
CaO_4	16555	16569	15	[1, 68, 99, 115, 131]
CaO_5	16570	16670	101	[1, 68, 99, 111, 115, 131]
CaO_7	16583	16596	14	[2, 72, 84, 89, 102, 136, 137, 140]
CaO_8	16597	16604	8	[2, 72, 84, 89, 102, 136, 137, 140, 146]
CaO_7	16605	16629	25	[2, 72, 84, 89, 102, 136, 137, 146]
CaO_6	16630	16647	18	[2, 72, 84, 89, 102, 136, 137]
CaO_7	16648	16679	32	[2, 72, 84, 89, 102, 118, 136, 137]
CaO_4	16671	16678	8	[1, 68, 111, 115, 131]
CaO_5	16679	16726	48	[1, 68, 92, 111, 115, 131]
CaO_8	16680	16688	9	[2, 72, 84, 89, 102, 118, 136, 137, 149]
CaO_9	16689	16704	16	[2, 72, 84, 89, 102, 104, 118, 136, 137, 149]
CaO_8	16705	16710	6	[2, 72, 84, 89, 102, 104, 136, 137, 149]
CaO_7	16711	16785	75	[2, 72, 84, 89, 104, 136, 137, 149]
CaO_6	16727	16733	7	[1, 68, 92, 99, 111, 115, 131]
CaO_7	16734	16815	82	[1, 68, 92, 99, 111, 115, 131, 150]
CaO_6	16786	16821	36	[2, 72, 84, 89, 104, 137, 149]
CaO_6	16816	16829	14	[1, 68, 92, 99, 111, 115, 131]
CaO_5	16822	16843	22	[2, 72, 84, 104, 137, 149]
CaO_5	16830	16838	9	[1, 68, 92, 111, 115, 131]
CaO_6	16839	16857	19	[1, 68, 92, 111, 115, 131, 150]
CaO_4	16844	16861	18	[2, 72, 84, 137, 149]
CaO_7	16858	16895	38	[1, 68, 92, 111, 115, 131, 139, 150]
CaO_5	16862	16928	67	[2, 72, 84, 136, 137, 149]
CaO_6	16896	16983	88	[1, 68, 111, 115, 131, 139, 150]
CaO_4	16929	16930	2	[2, 72, 84, 136, 137]
CaO_5	16931	16937	7	[2, 72, 84, 136, 137, 140]
CaO_6	16938	16943	6	[2, 72, 84, 89, 136, 137, 140]
CaO_7	16944	16945	2	[2, 72, 84, 89, 118, 136, 137, 140]
CaO_8	16946	16976	31	[2, 72, 84, 89, 102, 118, 136, 137, 140]
CaO_7	16977	17058	82	[2, 72, 84, 89, 102, 118, 136, 137]
CaO_7	16984	17097	114	[1, 68, 107, 111, 115, 131, 139, 150]
CaO_8	17059	17072	14	[2, 72, 84, 89, 102, 118, 136, 137, 149]
CaO_9	17073	17124	52	[2, 72, 84, 89, 102, 118, 136, 137, 140, 149]
CaO_6	17098	17103	6	[1, 68, 111, 115, 131, 139, 150]
CaO_7	17104	17124	21	[1, 68, 75, 111, 115, 131, 139, 150]
CaO_6	17125	17146	22	[1, 68, 75, 111, 115, 131, 139]
CaO_8	17125	17156	32	[2, 72, 84, 89, 102, 136, 137, 140, 149]
CaO_5	17147	17159	13	[1, 75, 111, 115, 131, 139]
CaO_7	17157	17186	30	[2, 72, 84, 89, 136, 137, 140, 149]
CaO_6	17160	17183	24	[1, 75, 111, 115, 131, 139, 150]
CaO_5	17184	17205	22	[1, 111, 115, 131, 139, 150]
CaO_8	17187	17224	38	[2, 72, 84, 89, 102, 136, 137, 140, 149]
CaO_4	17206	17254	49	[1, 111, 115, 131, 150]
CaO_9	17225	17267	43	[2, 72, 83, 84, 89, 102, 136, 137, 140, 149]
CaO_5	17255	17447	193	[1, 111, 115, 131, 148, 150]
CaO_8	17268	17273	6	[2, 72, 83, 84, 89, 102, 136, 137, 140]
CaO_7	17274	17305	32	[2, 72, 84, 89, 102, 136, 137, 140]
CaO_6	17306	17374	69	[2, 72, 84, 89, 102, 136, 140]
CaO_7	17375	17381	7	[2, 72, 84, 89, 102, 112, 136, 140]
CaO_8	17382	17458	77	[2, 72, 84, 89, 95, 102, 112, 136, 140]
CaO_6	17448	17454	7	[1, 107, 111, 115, 131, 148, 150]
CaO_7	17455	17461	7	[1, 68, 107, 111, 115, 131, 148, 150]
CaO_7	17459	17593	135	[2, 84, 89, 95, 102, 112, 136, 140]
CaO_6	17462	17495	34	[1, 68, 107, 111, 115, 131, 148]
CaO_7	17496	17512	17	[1, 68, 96, 107, 111, 115, 131, 148]
CaO_8	17513	17536	24	[1, 68, 96, 107, 111, 115, 131, 148, 150]
CaO_7	17537	17550	14	[1, 68, 96, 111, 115, 131, 148, 150]
CaO_6	17551	17585	35	[1, 68, 111, 115, 131, 148, 150]
CaO_5	17586	17598	13	[1, 68, 111, 115, 131, 148]
CaO_6	17594	17620	27	[2, 84, 95, 102, 112, 136, 140]
CaO_6	17599	17658	60	[1, 68, 111, 115, 131, 148, 150]
CaO_7	17621	17648	28	[2, 84, 95, 102, 112, 136, 140, 146]
CaO_8	17649	17665	17	[2, 84, 89, 95, 102, 112, 136, 140, 146]
CaO_5	17659	17869	211	[1, 68, 111, 115, 131, 150]
CaO_7	17666	17743	78	[2, 84, 89, 95, 102, 136, 140, 146]
CaO_6	17744	17756	13	[2, 84, 89, 95, 102, 136, 140]
CaO_7	17757	17807	51	[2, 84, 89, 95, 102, 118, 136, 140]
CaO_6	17808	17866	59	[2, 84, 89, 95, 102, 136, 140]
CaO_7	17867	18232	366	[2, 84, 89, 95, 102, 136, 140, 146]
CaO_4	17870	17909	40	[1, 111, 115, 131, 150]
CaO_5	17910	17996	87	[1, 92, 111, 115, 131, 150]
CaO_6	17997	18019	23	[1, 92, 99, 111, 115, 131, 150]
CaO_4	18020	18024	5	[1, 99, 115, 131, 150]
CaO_5	18025	18070	46	[1, 68, 99, 115, 131, 150]
CaO_6	18071	18201	131	[1, 68, 99, 115, 131, 139, 150]
CaO_5	18202	18266	65	[1, 68, 99, 115, 131, 139]
CaO_6	18233	18305	73	[2, 89, 95, 102, 136, 140, 146]
CaO_6	18267	18315	49	[1, 68, 99, 111, 115, 131, 139]
CaO_7	18306	18684	379	[2, 84, 89, 95, 102, 136, 140, 146]
CaO_5	18316	18342	27	[1, 68, 99, 115, 131, 139]
CaO_6	18343	18374	32	[1, 68, 99, 109, 115, 131, 139]
CaO_7	18375	18389	15	[1, 68, 99, 109, 115, 131, 139, 142]
CaO_6	18390	18594	205	[1, 68, 99, 109, 115, 131, 142]
CaO_7	18595	18621	27	[1, 68, 99, 109, 115, 131, 139, 142]
CaO_6	18622	18663	42	[1, 68, 109, 115, 131, 139, 142]
CaO_5	18664	18686	23	[1, 68, 109, 115, 131, 142]
CaO_6	18685	18812	128	[2, 89, 95, 102, 136, 140, 146]
CaO_6	18687	18740	54	[1, 68, 109, 115, 131, 139, 142]
CaO_7	18741	18755	15	[1, 68, 109, 111, 115, 131, 139, 142]
CaO_6	18756	18768	13	[1, 109, 111, 115, 131, 139, 142]
CaO_5	18769	18769	1	[1, 109, 115, 131, 139, 142]
CaO_6	18770	18792	23	[1, 92, 109, 115, 131, 139, 142]
CaO_7	18793	18804	12	[1, 92, 109, 115, 131, 139, 142, 150]
CaO_6	18805	18814	10	[1, 92, 109, 115, 131, 139, 142]
CaO_7	18813	18919	107	[2, 84, 89, 95, 102, 136, 140, 146]
CaO_5	18815	18830	16	[1, 92, 109, 115, 131, 142]
CaO_5	18831	18854	24	[1, 68, 109, 115, 131, 142]
CaO_6	18855	18877	23	[1, 68, 99, 109, 115, 131, 142]
CaO_5	18878	18895	18	[1, 68, 99, 115, 131, 142]
CaO_6	18896	18939	44	[1, 68, 99, 111, 115, 131, 142]
CaO_8	18920	18944	25	[2, 84, 89, 95, 102, 118, 136, 140, 146]
CaO_6	18940	18961	22	[1, 68, 111, 115, 131, 142, 150]
CaO_7	18945	18975	31	[2, 84, 89, 102, 118, 136, 140, 146]
CaO_5	18962	19032	71	[1, 68, 115, 131, 142, 150]
CaO_7	18976	19018	43	[2, 84, 89, 102, 112, 136, 140, 146]
CaO_8	19019	19093	75	[2, 84, 89, 95, 102, 112, 136, 140, 146]
CaO_4	19033	19050	18	[1, 68, 115, 131, 142]
CaO_3	19051	19052	2	[1, 115, 131, 142]
CaO_4	19053	19081	29	[1, 115, 131, 142, 150]
CaO_5	19082	19106	25	[1, 92, 115, 131, 142, 150]
CaO_7	19094	19127	34	[2, 84, 89, 95, 102, 112, 140, 146]
CaO_6	19107	19285	179	[1, 68, 92, 115, 131, 142, 150]
CaO_8	19128	19206	79	[2, 84, 89, 95, 102, 112, 136, 140, 146]
CaO_7	19207	19269	63	[2, 89, 95, 102, 112, 136, 140, 146]
CaO_6	19270	19447	178	[2, 89, 95, 102, 136, 140, 146]
CaO_7	19286	19345	60	[1, 68, 92, 115, 131, 139, 142, 150]
CaO_6	19346	19348	3	[1, 68, 115, 131, 139, 142, 150]
CaO_7	19349	19390	42	[1, 68, 111, 115, 131, 139, 142, 150]
CaO_6	19391	19424	34	[1, 68, 111, 115, 131, 139, 142]
CaO_5	19425	19487	63	[1, 68, 111, 115, 131, 139]
CaO_7	19448	19509	62	[2, 84, 89, 95, 102, 136, 140, 146]
CaO_6	19488	19520	33	[1, 68, 99, 111, 115, 131, 139]
CaO_8	19510	19534	25	[2, 84, 89, 95, 102, 112, 136, 140, 146]
CaO_5	19521	19589	69	[1, 68, 99, 115, 131, 139]
CaO_7	19535	19577	43	[2, 84, 89, 95, 102, 112, 136, 140]
CaO_8	19578	19601	24	[2, 84, 89, 95, 102, 112, 136, 140, 149]
CaO_6	19590	19642	53	[1, 68, 99, 115, 131, 139, 142]
CaO_9	19602	19655	54	[2, 84, 89, 95, 102, 112, 118, 136, 140, 149]
CaO_7	19643	19679	37	[1, 68, 99, 111, 115, 131, 139, 142]
CaO_8	19656	19665	10	[2, 84, 89, 95, 102, 112, 118, 136, 140]
CaO_7	19666	19743	78	[2, 84, 89, 95, 102, 118, 136, 140]
CaO_6	19680	19703	24	[1, 68, 99, 115, 131, 139, 142]
CaO_5	19704	19750	47	[1, 68, 99, 115, 131, 142]
CaO_8	19744	19779	36	[2, 84, 89, 95, 102, 114, 118, 136, 140]
CaO_6	19751	19804	54	[1, 68, 92, 99, 115, 131, 142]
CaO_7	19780	19853	74	[2, 84, 89, 95, 102, 118, 136, 140]
CaO_7	19805	19816	12	[1, 68, 92, 99, 111, 115, 131, 142]
CaO_6	19817	19840	24	[1, 68, 99, 111, 115, 131, 142]
CaO_5	19841	19867	27	[1, 68, 99, 115, 131, 142]
CaO_6	19854	19920	67	[2, 84, 89, 102, 118, 136, 140]
CaO_6	19868	19885	18	[1, 68, 99, 111, 115, 131, 142]
CaO_5	19886	19907	22	[1, 68, 99, 115, 131, 142]
CaO_6	19908	19946	39	[1, 68, 99, 115, 131, 139, 142]
CaO_5	19921	19924	4	[2, 84, 102, 118, 136, 140]
CaO_6	19925	19956	32	[2, 84, 102, 118, 136, 140, 149]
CaO_7	19947	19979	33	[1, 68, 99, 111, 115, 131, 139, 142]
CaO_7	19957	20075	119	[2, 84, 102, 112, 118, 136, 140, 149]
CaO_8	19980	19989	10	[1, 68, 92, 99, 111, 115, 131, 139, 142]
CaO_7	19990	20006	17	[1, 68, 92, 99, 111, 115, 131, 139]
CaO_6	20007	20198	192	[1, 68, 99, 111, 115, 131, 139]
CaO_8	20076	20217	142	[2, 84, 95, 102, 112, 118, 136, 140, 149]
CaO_7	20199	20211	13	[1, 68, 99, 111, 115, 131, 139, 142]
CaO_8	20212	20245	34	[1, 68, 81, 99, 111, 115, 131, 139, 142]
CaO_9	20218	20245	28	[2, 84, 95, 102, 112, 118, 136, 140, 146, 149]
CaO_7	20246	20270	25	[1, 68, 99, 111, 115, 131, 139, 142]
CaO_8	20246	20429	184	[2, 84, 95, 102, 112, 118, 136, 140, 149]
CaO_6	20271	20303	33	[1, 68, 99, 111, 115, 131, 142]
CaO_5	20304	20321	18	[1, 68, 111, 115, 131, 142]
CaO_4	20322	20344	23	[1, 68, 111, 115, 131]
CaO_5	20345	20459	115	[1, 68, 111, 115, 131, 139]
CaO_7	20430	20450	21	[2, 84, 95, 102, 112, 136, 140, 149]
CaO_6	20451	20483	33	[2, 84, 102, 112, 136, 140, 149]
CaO_6	20460	20472	13	[1, 68, 111, 115, 131, 139, 148]
CaO_7	20473	20498	26	[1, 68, 111, 115, 124, 131, 139, 148]
CaO_5	20484	20515	32	[2, 84, 102, 112, 136, 140]
CaO_6	20499	20538	40	[1, 68, 111, 115, 131, 139, 148]
CaO_6	20516	20541	26	[2, 84, 102, 112, 118, 136, 140]
CaO_5	20539	20553	15	[1, 68, 111, 115, 131, 139]
CaO_7	20542	20621	80	[2, 84, 95, 102, 112, 118, 136, 140]
CaO_4	20554	20670	117	[1, 111, 115, 131, 139]
CaO_6	20622	20626	5	[2, 84, 95, 102, 118, 136, 140]
CaO_7	20627	20674	48	[2, 84, 89, 95, 102, 118, 136, 140]
CaO_5	20671	20703	33	[1, 68, 111, 115, 131, 139]
CaO_6	20675	20713	39	[2, 84, 89, 95, 118, 136, 140]
CaO_6	20704	20741	38	[1, 68, 77, 111, 115, 131, 139]
CaO_7	20714	20733	20	[2, 84, 89, 95, 118, 136, 140, 149]
CaO_6	20734	20818	85	[2, 84, 95, 118, 136, 140, 149]
CaO_5	20742	20811	70	[1, 68, 111, 115, 131, 139]
CaO_6	20812	20885	74	[1, 68, 99, 111, 115, 131, 139]
CaO_7	20819	20863	45	[2, 84, 95, 112, 118, 136, 140, 149]
CaO_6	20864	20939	76	[2, 84, 112, 118, 136, 140, 149]
CaO_7	20886	20926	41	[1, 68, 99, 111, 115, 131, 139, 142]
CaO_6	20927	20991	65	[1, 68, 99, 111, 115, 131, 142]
CaO_7	20940	21020	81	[2, 84, 102, 112, 118, 136, 140, 149]
CaO_5	20992	21106	115	[1, 68, 99, 115, 131, 142]
CaO_8	21021	21203	183	[2, 84, 95, 102, 112, 118, 136, 140, 149]
CaO_6	21107	21205	99	[1, 68, 99, 111, 115, 131, 142]
CaO_7	21204	21306	103	[2, 84, 95, 112, 118, 136, 140, 149]
CaO_5	21206	21243	38	[1, 68, 99, 111, 115, 131]
CaO_6	21244	21474	231	[1, 68, 99, 111, 115, 131, 139]
CaO_6	21307	21314	8	[2, 95, 112, 118, 136, 140, 149]
CaO_7	21315	21380	66	[2, 89, 95, 112, 118, 136, 140, 149]
CaO_8	21381	21394	14	[2, 89, 95, 102, 112, 118, 136, 140, 149]
CaO_7	21395	21420	26	[2, 95, 102, 112, 118, 136, 140, 149]
CaO_6	21421	21455	35	[2, 95, 102, 112, 118, 136, 140]
CaO_7	21456	21535	80	[2, 84, 95, 102, 112, 118, 136, 140]
CaO_7	21475	21478	4	[1, 68, 99, 111, 115, 131, 139, 150]
CaO_8	21479	21498	20	[1, 68, 99, 109, 111, 115, 131, 139, 150]
CaO_7	21499	21536	38	[1, 68, 99, 109, 111, 115, 131, 139]
CaO_6	21536	21538	3	[2, 84, 95, 112, 118, 136, 140]
CaO_6	21537	21570	34	[1, 68, 99, 109, 111, 115, 131]
CaO_5	21539	21566	28	[2, 84, 95, 118, 136, 140]
CaO_6	21567	21663	97	[2, 84, 89, 95, 118, 136, 140]
CaO_5	21571	21759	189	[1, 68, 109, 111, 115, 131]
CaO_7	21664	21759	96	[2, 84, 89, 95, 118, 136, 140, 146]
CaO_6	21760	21824	65	[1, 68, 109, 111, 115, 131, 139]
CaO_8	21760	21762	3	[2, 84, 89, 95, 102, 118, 136, 140, 146]
CaO_7	21763	21848	86	[2, 84, 89, 95, 102, 118, 136, 140]
CaO_7	21825	21852	28	[1, 68, 109, 111, 115, 120, 131, 139]
CaO_8	21849	21863	15	[2, 84, 89, 95, 102, 118, 136, 140, 149]
CaO_6	21853	21858	6	[1, 68, 109, 111, 115, 120, 131]
CaO_5	21859	21883	25	[1, 68, 109, 111, 115, 131]
CaO_7	21864	21898	35	[2, 84, 89, 95, 102, 118, 136, 140]
CaO_6	21884	21967	84	[1, 68, 99, 109, 111, 115, 131]
CaO_8	21899	21905	7	[2, 84, 89, 95, 102, 112, 118, 136, 140]
CaO_7	21906	21911	6	[2, 84, 95, 102, 112, 118, 136, 140]
CaO_8	21912	22084	173	[2, 84, 95, 102, 112, 118, 136, 140, 149]
CaO_7	21968	21998	31	[1, 68, 96, 99, 109, 111, 115, 131]
CaO_6	21999	22258	260	[1, 68, 99, 109, 111, 115, 131]
CaO_7	22085	22201	117	[2, 84, 95, 102, 112, 118, 136, 140]
CaO_8	22202	22271	70	[2, 84, 89, 95, 102, 112, 118, 136, 140]
CaO_7	22259	22295	37	[1, 68, 99, 109, 111, 115, 131, 139]
CaO_7	22272	22408	137	[2, 84, 95, 102, 112, 118, 136, 140]
CaO_6	22296	22338	43	[1, 68, 99, 109, 115, 131, 139]
CaO_7	22339	22412	74	[1, 68, 99, 109, 111, 115, 131, 139]
CaO_6	22409	22497	89	[2, 84, 102, 112, 118, 136, 140]
CaO_8	22413	22542	130	[1, 68, 92, 99, 109, 111, 115, 131, 139]
CaO_7	22498	22512	15	[2, 84, 102, 112, 118, 136, 140, 149]
CaO_6	22513	22621	109	[2, 84, 102, 112, 118, 136, 140]
CaO_7	22543	22664	122	[1, 68, 92, 99, 109, 111, 115, 131]
CaO_7	22622	22720	99	[2, 84, 95, 102, 112, 118, 136, 140]
CaO_6	22665	22680	16	[1, 68, 92, 109, 111, 115, 131]
CaO_5	22681	22752	72	[1, 68, 109, 111, 115, 131]
CaO_6	22721	22840	120	[2, 84, 95, 102, 118, 136, 140]
CaO_6	22753	22763	11	[1, 68, 99, 109, 111, 115, 131]
CaO_7	22764	22767	4	[1, 68, 99, 109, 111, 115, 131, 139]
CaO_6	22768	22803	36	[1, 68, 99, 111, 115, 131, 139]
CaO_7	22804	22944	141	[1, 68, 99, 109, 111, 115, 131, 139]
CaO_7	22841	22880	40	[2, 84, 95, 102, 104, 118, 136, 140]
CaO_6	22881	22903	23	[2, 84, 95, 102, 118, 136, 140]
CaO_7	22904	22939	36	[2, 84, 95, 102, 118, 136, 140, 146]
CaO_8	22940	22942	3	[2, 84, 89, 95, 102, 118, 136, 140, 146]
CaO_9	22943	23023	81	[2, 84, 89, 95, 102, 112, 118, 136, 140, 146]
CaO_8	22945	22970	26	[1, 68, 99, 109, 111, 115, 131, 139, 150]
CaO_7	22971	23061	91	[1, 68, 99, 109, 111, 115, 131, 139]
CaO_8	23024	23049	26	[2, 84, 89, 95, 102, 112, 136, 140, 146]
CaO_9	23050	23055	6	[2, 84, 89, 95, 102, 112, 118, 136, 140, 146]
CaO_8	23056	23091	36	[2, 84, 89, 95, 102, 118, 136, 140, 146]
CaO_6	23062	23091	30	[1, 68, 109, 111, 115, 131, 139]
CaO_7	23092	23204	113	[1, 68, 109, 111, 115, 120, 131, 139]
CaO_7	23092	23179	88	[2, 84, 89, 95, 118, 136, 140, 146]
CaO_6	23180	23203	24	[2, 84, 89, 95, 118, 136, 140]
CaO_7	23204	23225	22	[2, 84, 89, 95, 102, 118, 136, 140]
CaO_6	23205	23213	9	[1, 68, 109, 111, 115, 131, 139]
CaO_5	23214	23216	3	[1, 68, 111, 115, 131, 139]
CaO_6	23217	23328	112	[1, 68, 99, 111, 115, 131, 139]
CaO_6	23226	23231	6	[2, 89, 95, 102, 118, 136, 140]
CaO_7	23232	23238	7	[2, 89, 95, 102, 114, 118, 136, 140]
CaO_8	23239	23244	6	[2, 89, 95, 102, 112, 114, 118, 136, 140]
CaO_7	23245	23276	32	[2, 89, 95, 102, 112, 118, 136, 140]
CaO_8	23277	23403	127	[2, 84, 89, 95, 102, 112, 118, 136, 140]
CaO_5	23329	23396	68	[1, 68, 99, 111, 115, 131]
CaO_4	23397	23425	29	[1, 99, 111, 115, 131]
CaO_7	23404	23441	38	[2, 84, 89, 95, 112, 118, 136, 140]
CaO_5	23426	23436	11	[1, 99, 111, 115, 131, 142]
CaO_4	23437	23449	13	[1, 99, 111, 115, 131]
CaO_8	23442	23467	26	[2, 84, 89, 95, 100, 112, 118, 136, 140]
CaO_5	23450	23451	2	[1, 99, 111, 115, 131, 142]
CaO_4	23452	23453	2	[1, 111, 115, 131, 142]
CaO_5	23454	23513	60	[1, 92, 111, 115, 131, 142]
CaO_7	23468	23473	6	[2, 84, 89, 95, 100, 112, 118, 140]
CaO_6	23474	23481	8	[2, 84, 89, 95, 112, 118, 140]
CaO_5	23482	23512	31	[2, 84, 89, 95, 112, 140]
CaO_6	23513	23524	12	[2, 84, 89, 95, 112, 118, 140]
CaO_4	23514	23529	16	[1, 92, 111, 115, 131]
CaO_5	23525	23541	17	[2, 84, 95, 112, 118, 140]
CaO_3	23530	23606	77	[1, 111, 115, 131]
CaO_6	23542	23569	28	[2, 84, 95, 100, 112, 118, 140]
CaO_7	23570	23616	47	[2, 84, 89, 95, 100, 112, 118, 140]
CaO_4	23607	23721	115	[1, 109, 111, 115, 131]
CaO_6	23617	23626	10	[2, 84, 89, 95, 112, 118, 140]
CaO_7	23627	23744	118	[2, 84, 89, 95, 112, 118, 136, 140]
CaO_5	23722	23796	75	[1, 109, 111, 115, 120, 131]
CaO_8	23745	23753	9	[2, 84, 89, 95, 102, 112, 118, 136, 140]
CaO_9	23754	23767	14	[2, 84, 89, 95, 102, 112, 114, 118, 136, 140]
CaO_8	23768	23788	21	[2, 84, 89, 95, 102, 114, 118, 136, 140]
CaO_7	23789	23821	33	[2, 84, 89, 95, 102, 114, 118, 136]
CaO_6	23797	23876	80	[1, 68, 109, 111, 115, 120, 131]
CaO_6	23822	23828	7	[2, 84, 89, 95, 102, 118, 136]
CaO_5	23829	23865	37	[2, 89, 95, 102, 118, 136]
CaO_6	23866	23890	25	[2, 84, 89, 95, 102, 118, 136]
CaO_5	23877	23939	63	[1, 68, 109, 111, 115, 131]
CaO_5	23891	23948	58	[2, 84, 89, 95, 118, 136]
CaO_6	23940	23984	45	[1, 68, 96, 109, 111, 115, 131]
CaO_4	23949	24006	58	[2, 89, 95, 118, 136]
CaO_7	23985	24061	77	[1, 68, 96, 107, 109, 111, 115, 131]
CaO_5	24007	24058	52	[2, 89, 95, 118, 136, 146]
CaO_6	24059	24100	42	[2, 84, 89, 95, 118, 136, 146]
CaO_8	24062	24137	76	[1, 68, 96, 99, 107, 109, 111, 115, 131]
CaO_7	24101	24103	3	[2, 66, 84, 89, 95, 118, 136, 146]
CaO_8	24104	24125	22	[2, 66, 81, 84, 89, 95, 118, 136, 146]
CaO_7	24126	24156	31	[2, 66, 81, 84, 89, 95, 118, 136]
CaO_9	24138	24153	16	[1, 68, 96, 99, 107, 109, 111, 115, 131, 139]
CaO_8	24154	24157	4	[1, 68, 99, 107, 109, 111, 115, 131, 139]
CaO_8	24157	24177	21	[2, 66, 81, 84, 89, 95, 118, 136, 149]
CaO_7	24158	24275	118	[1, 68, 99, 109, 111, 115, 131, 139]
CaO_9	24178	24209	32	[2, 66, 81, 84, 89, 95, 104, 118, 136, 149]
CaO_8	24210	24210	1	[2, 81, 84, 89, 95, 104, 118, 136, 149]
CaO_7	24211	24247	37	[2, 84, 89, 95, 104, 118, 136, 149]
CaO_6	24248	24410	163	[2, 84, 89, 95, 104, 118, 136]
CaO_6	24276	24352	77	[1, 68, 109, 111, 115, 131, 139]
CaO_7	24353	24380	28	[1, 68, 99, 109, 111, 115, 131, 139]
CaO_6	24381	24467	87	[1, 68, 99, 109, 111, 115, 131]
CaO_5	24411	24520	110	[2, 84, 89, 95, 118, 136]
CaO_5	24468	24585	118	[1, 68, 99, 111, 115, 131]
CaO_6	24521	24558	38	[2, 83, 84, 89, 95, 118, 136]
CaO_7	24559	24577	19	[2, 83, 84, 89, 95, 118, 136, 140]
CaO_8	24578	24700	123	[2, 83, 84, 89, 95, 118, 136, 140, 146]
CaO_6	24586	24637	52	[1, 68, 77, 99, 111, 115, 131]
CaO_7	24638	24643	6	[1, 68, 77, 99, 111, 115, 131, 139]
CaO_6	24644	24667	24	[1, 68, 99, 111, 115, 131, 139]
CaO_7	24668	24702	35	[1, 68, 99, 107, 111, 115, 131, 139]
CaO_7	24701	24757	57	[2, 83, 89, 95, 118, 136, 140, 146]
CaO_8	24703	24759	57	[1, 68, 92, 99, 107, 111, 115, 131, 139]
CaO_6	24758	24760	3	[2, 83, 89, 95, 118, 136, 140]
CaO_9	24760	24823	64	[1, 68, 92, 99, 107, 109, 111, 115, 131, 139]
CaO_5	24761	24765	5	[2, 83, 89, 95, 118, 136]
CaO_4	24766	24767	2	[2, 89, 95, 118, 136]
CaO_5	24768	24829	62	[2, 81, 89, 95, 118, 136]
CaO_7	24824	24834	11	[1, 92, 99, 107, 109, 111, 115, 131]
CaO_6	24830	24853	24	[2, 81, 89, 95, 104, 118, 136]
CaO_6	24835	24970	136	[1, 92, 99, 107, 109, 115, 131]
CaO_7	24854	24870	17	[2, 81, 84, 89, 95, 104, 118, 136]
CaO_8	24871	24933	63	[2, 81, 83, 84, 89, 95, 104, 118, 136]
CaO_7	24934	24987	54	[2, 81, 83, 89, 95, 104, 118, 136]
CaO_7	24971	24989	19	[1, 68, 92, 99, 107, 109, 115, 131]
CaO_6	24988	25035	48	[2, 81, 83, 89, 95, 118, 136]
CaO_8	24990	25097	108	[1, 68, 92, 99, 107, 109, 111, 115, 131]
CaO_7	25036	25064	29	[2, 72, 81, 83, 89, 95, 118, 136]
CaO_6	25065	25138	74	[2, 72, 83, 89, 95, 118, 136]
CaO_7	25098	25126	29	[1, 68, 92, 99, 109, 111, 115, 131]
CaO_6	25127	25128	2	[1, 92, 99, 109, 111, 115, 131]
CaO_7	25129	25134	6	[1, 92, 99, 109, 111, 115, 131, 139]
CaO_8	25135	25172	38	[1, 92, 99, 109, 111, 115, 120, 131, 139]
CaO_7	25139	25202	64	[2, 72, 83, 89, 95, 104, 118, 136]
CaO_7	25173	25259	87	[1, 99, 109, 111, 115, 120, 131, 139]
CaO_6	25203	25300	98	[2, 72, 83, 89, 95, 118, 136]
CaO_6	25260	25343	84	[1, 109, 111, 115, 120, 131, 139]
CaO_7	25301	25312	12	[2, 72, 81, 83, 89, 95, 118, 136]
CaO_8	25313	25348	36	[2, 72, 81, 83, 84, 89, 95, 118, 136]
CaO_7	25344	25393	50	[1, 107, 109, 111, 115, 120, 131, 139]
CaO_7	25349	25477	129	[2, 81, 83, 84, 89, 95, 118, 136]
CaO_8	25394	25477	84	[1, 107, 109, 111, 115, 120, 131, 139, 150]
CaO_7	25478	25544	67	[1, 109, 111, 115, 120, 131, 139, 150]
CaO_6	25478	25480	3	[2, 83, 84, 89, 95, 118, 136]
CaO_5	25481	25554	74	[2, 83, 89, 95, 118, 136]
CaO_6	25545	25619	75	[1, 109, 111, 115, 120, 131, 139]
CaO_6	25555	25586	32	[2, 83, 89, 95, 114, 118, 136]
CaO_7	25587	25602	16	[2, 83, 89, 95, 102, 114, 118, 136]
CaO_8	25603	25659	57	[2, 81, 83, 89, 95, 102, 114, 118, 136]
CaO_7	25620	25638	19	[1, 109, 111, 115, 120, 131, 139, 150]
CaO_6	25639	25670	32	[1, 109, 111, 115, 120, 131, 139]
CaO_7	25660	25733	74	[2, 81, 83, 89, 95, 102, 118, 136]
CaO_5	25671	25820	150	[1, 109, 111, 115, 131, 139]
CaO_8	25734	25885	152	[2, 81, 83, 89, 95, 102, 104, 118, 136]
CaO_6	25821	25873	53	[1, 68, 109, 111, 115, 131, 139]
CaO_7	25874	25890	17	[1, 68, 109, 111, 115, 124, 131, 139]
CaO_7	25886	25890	5	[2, 83, 89, 95, 102, 104, 118, 136]
CaO_8	25891	25902	12	[1, 68, 96, 109, 111, 115, 124, 131, 139]
CaO_6	25891	25946	56	[2, 89, 95, 102, 104, 118, 136]
CaO_7	25903	25950	48	[1, 68, 96, 109, 111, 115, 131, 139]
CaO_7	25947	25949	3	[2, 84, 89, 95, 102, 104, 118, 136]
CaO_6	25950	26022	73	[2, 84, 89, 95, 102, 104, 136]
CaO_6	25951	26041	91	[1, 68, 109, 111, 115, 131, 139]
CaO_7	26023	26043	21	[2, 83, 84, 89, 95, 102, 104, 136]
CaO_7	26042	26047	6	[1, 68, 99, 109, 111, 115, 131, 139]
CaO_6	26044	26087	44	[2, 83, 89, 95, 102, 104, 136]
CaO_8	26048	26104	57	[1, 68, 99, 109, 111, 115, 131, 139, 150]
CaO_7	26088	26088	1	[2, 83, 89, 95, 102, 104, 136, 140]
CaO_6	26089	26144	56	[2, 83, 89, 95, 102, 136, 140]
CaO_7	26105	26178	74	[1, 68, 99, 109, 111, 115, 131, 139]
CaO_7	26145	26145	1	[2, 83, 89, 95, 102, 136, 140, 146]
CaO_6	26146	26153	8	[2, 89, 95, 102, 136, 140, 146]
CaO_5	26154	26308	155	[2, 89, 95, 136, 140, 146]
CaO_8	26179	26199	21	[1, 68, 99, 109, 111, 115, 124, 131, 139]
CaO_6	26200	26332	133	[1, 68, 99, 111, 115, 124, 131]
CaO_6	26309	26489	181	[2, 83, 89, 95, 136, 140, 146]
CaO_7	26333	26524	192	[1, 68, 99, 109, 111, 115, 124, 131]
CaO_5	26490	26578	89	[2, 83, 89, 95, 136, 146]
CaO_6	26525	26538	14	[1, 68, 99, 109, 111, 115, 131]
CaO_5	26539	26620	82	[1, 68, 109, 111, 115, 131]
CaO_6	26579	26596	18	[2, 83, 89, 95, 118, 136, 146]
CaO_7	26597	26689	93	[2, 81, 83, 89, 95, 118, 136, 146]
CaO_6	26621	26626	6	[1, 68, 109, 111, 115, 131, 150]
CaO_7	26627	26637	11	[1, 68, 99, 109, 111, 115, 131, 150]
CaO_6	26638	26671	34	[1, 68, 99, 109, 111, 115, 131]
CaO_5	26672	26726	55	[1, 99, 109, 111, 115, 131]
CaO_6	26690	26718	29	[2, 81, 83, 89, 95, 118, 136]
CaO_7	26719	26737	19	[2, 72, 81, 83, 89, 95, 118, 136]
CaO_6	26727	26881	155	[1, 99, 109, 111, 115, 131, 139]
CaO_6	26738	26815	78	[2, 72, 81, 83, 89, 95, 118]
CaO_5	26816	26866	51	[2, 81, 83, 89, 95, 118]
CaO_6	26867	26953	87	[2, 81, 83, 89, 95, 118, 146]
CaO_5	26882	26923	42	[1, 99, 109, 111, 115, 139]
CaO_6	26924	26976	53	[1, 68, 99, 109, 111, 115, 139]
CaO_7	26954	27055	102	[2, 81, 83, 89, 95, 118, 136, 146]
CaO_5	26977	27001	25	[1, 99, 109, 111, 115, 139]
CaO_6	27002	27071	70	[1, 99, 109, 111, 115, 131, 139]
CaO_6	27056	27124	69	[2, 81, 89, 95, 118, 136, 146]
CaO_5	27072	27220	149	[1, 109, 111, 115, 131, 139]
CaO_7	27125	27134	10	[2, 81, 89, 90, 95, 118, 136, 146]
CaO_6	27135	27173	39	[2, 81, 89, 90, 95, 136, 146]
CaO_7	27174	27200	27	[2, 81, 83, 89, 90, 95, 136, 146]
CaO_8	27201	27232	32	[2, 81, 83, 89, 90, 95, 136, 140, 146]
CaO_6	27221	27278	58	[1, 109, 111, 115, 124, 131, 139]
CaO_7	27233	27378	146	[2, 81, 83, 90, 95, 136, 140, 146]
CaO_5	27279	27285	7	[1, 109, 111, 115, 124, 131]
CaO_6	27286	27328	43	[1, 109, 111, 115, 120, 124, 131]
CaO_7	27329	27401	73	[1, 109, 111, 115, 120, 124, 131, 150]
CaO_6	27379	27380	2	[2, 81, 83, 90, 95, 136, 146]
CaO_7	27381	27403	23	[2, 81, 83, 90, 95, 118, 136, 146]
CaO_8	27402	27439	38	[1, 109, 111, 115, 120, 124, 131, 139, 150]
CaO_6	27404	27429	26	[2, 81, 83, 90, 118, 136, 146]
CaO_5	27430	27543	114	[2, 81, 83, 90, 136, 146]
CaO_7	27440	27547	108	[1, 109, 111, 115, 120, 124, 131, 150]
CaO_6	27544	27588	45	[2, 81, 83, 90, 118, 136, 146]
CaO_8	27548	27570	23	[1, 109, 111, 115, 120, 124, 131, 139, 150]
CaO_7	27571	27603	33	[1, 109, 111, 120, 124, 131, 139, 150]
CaO_7	27589	27769	181	[2, 81, 83, 90, 95, 118, 136, 146]
CaO_8	27604	27608	5	[1, 79, 109, 111, 120, 124, 131, 139, 150]
CaO_9	27609	27638	30	[1, 70, 79, 109, 111, 120, 124, 131, 139, 150]
CaO_8	27639	27675	37	[1, 70, 109, 111, 120, 124, 131, 139, 150]
CaO_7	27676	27682	7	[1, 70, 109, 111, 120, 124, 131, 150]
CaO_6	27683	27753	71	[1, 109, 111, 120, 124, 131, 150]
CaO_7	27754	27872	119	[1, 92, 109, 111, 120, 124, 131, 150]
CaO_8	27770	27788	19	[2, 81, 83, 90, 95, 104, 118, 136, 146]
CaO_7	27789	27813	25	[2, 81, 83, 90, 95, 104, 118, 136]
CaO_6	27814	27898	85	[2, 81, 83, 90, 95, 118, 136]
CaO_6	27873	27898	26	[1, 92, 109, 111, 120, 124, 150]
CaO_5	27899	27925	27	[1, 109, 111, 120, 124, 150]
CaO_5	27899	27924	26	[2, 81, 83, 90, 95, 136]
CaO_6	27925	27980	56	[2, 81, 83, 90, 95, 118, 136]
CaO_6	27926	27960	35	[1, 109, 111, 120, 124, 131, 150]
CaO_7	27961	27998	38	[1, 109, 111, 120, 124, 131, 139, 150]
CaO_7	27981	28021	41	[2, 81, 83, 90, 95, 118, 136, 146]
CaO_6	27999	28019	21	[1, 109, 111, 120, 124, 139, 150]
CaO_7	28020	28099	80	[1, 68, 109, 111, 120, 124, 139, 150]
CaO_6	28022	28040	19	[2, 81, 83, 90, 95, 118, 136]
CaO_7	28041	28187	147	[2, 81, 83, 89, 90, 95, 118, 136]
CaO_6	28100	28304	205	[1, 68, 109, 111, 120, 124, 139]
CaO_8	28188	28246	59	[2, 81, 83, 89, 90, 95, 104, 118, 136]
CaO_7	28247	28285	39	[2, 81, 83, 89, 90, 95, 118, 136]
CaO_6	28286	28803	518	[2, 81, 83, 89, 90, 118, 136]
CaO_7	28305	28361	57	[1, 68, 109, 111, 120, 124, 131, 139]
CaO_6	28362	28395	34	[1, 68, 109, 120, 124, 131, 139]
CaO_7	28396	28400	5	[1, 68, 109, 115, 120, 124, 131, 139]
CaO_8	28401	28415	15	[1, 68, 109, 111, 115, 120, 124, 131, 139]
CaO_9	28416	28454	39	[1, 68, 109, 111, 115, 120, 124, 131, 139, 150]
CaO_8	28455	28481	27	[1, 68, 109, 115, 120, 124, 131, 139, 150]
CaO_9	28482	28499	18	[1, 68, 107, 109, 115, 120, 124, 131, 139, 150]
CaO_8	28500	28565	66	[1, 68, 107, 109, 115, 120, 124, 131, 139]
CaO_9	28566	28589	24	[1, 68, 99, 107, 109, 115, 120, 124, 131, 139]
CaO_8	28590	28594	5	[1, 68, 99, 107, 109, 120, 124, 131, 139]
CaO_9	28595	28607	13	[1, 68, 92, 99, 107, 109, 120, 124, 131, 139]
CaO_10	28608	28617	10	[1, 68, 92, 99, 107, 109, 115, 120, 124, 131, 139]
CaO_9	28618	28665	48	[1, 68, 92, 107, 109, 115, 120, 124, 131, 139]
CaO_8	28666	28681	16	[1, 92, 107, 109, 115, 120, 124, 131, 139]
CaO_9	28682	28687	6	[1, 92, 107, 109, 115, 120, 124, 131, 139, 150]
CaO_8	28688	28690	3	[1, 107, 109, 115, 120, 124, 131, 139, 150]
CaO_7	28691	28761	71	[1, 107, 109, 115, 120, 124, 139, 150]
CaO_8	28762	28809	48	[1, 92, 107, 109, 115, 120, 124, 139, 150]
CaO_5	28804	28832	29	[2, 81, 83, 89, 118, 136]
CaO_7	28810	28832	23	[1, 92, 107, 109, 115, 120, 124, 139]
CaO_8	28833	28896	64	[1, 92, 107, 109, 115, 120, 124, 131, 139]
CaO_6	28833	28848	16	[2, 81, 83, 89, 118, 122, 136]
CaO_5	28849	28893	45	[2, 81, 83, 89, 118, 122]
CaO_6	28894	28915	22	[2, 81, 83, 89, 118, 122, 151]
CaO_9	28897	28940	44	[1, 92, 107, 109, 115, 120, 124, 131, 139, 150]
CaO_5	28916	28941	26	[2, 81, 83, 89, 118, 151]
CaO_8	28941	28973	33	[1, 92, 107, 109, 120, 124, 131, 139, 150]
CaO_6	28942	29012	71	[2, 81, 83, 89, 118, 136, 151]
CaO_7	28974	29039	66	[1, 107, 109, 120, 124, 131, 139, 150]
CaO_7	29013	29065	53	[2, 81, 83, 89, 118, 136, 146, 151]
CaO_6	29040	29047	8	[1, 107, 109, 124, 131, 139, 150]
CaO_7	29048	29126	79	[1, 99, 107, 109, 124, 131, 139, 150]
CaO_6	29066	29108	43	[2, 81, 83, 89, 136, 146, 151]
CaO_7	29109	29117	9	[2, 81, 83, 89, 95, 136, 146, 151]
CaO_6	29118	29131	14	[2, 81, 83, 89, 95, 136, 151]
CaO_6	29127	29148	22	[1, 99, 107, 109, 124, 131, 139]
CaO_7	29132	29280	149	[2, 81, 83, 89, 95, 136, 146, 151]
CaO_7	29149	29327	179	[1, 68, 99, 107, 109, 124, 131, 139]
CaO_8	29281	29317	37	[2, 81, 83, 89, 90, 95, 136, 146, 151]
CaO_7	29318	29336	19	[2, 81, 83, 89, 90, 95, 136, 146]
CaO_6	29328	29354	27	[1, 68, 107, 109, 124, 131, 139]
CaO_6	29337	29358	22	[2, 81, 89, 90, 95, 136, 146]
CaO_5	29355	29375	21	[1, 107, 109, 124, 131, 139]
CaO_7	29359	29397	39	[2, 81, 89, 90, 95, 122, 136, 146]
CaO_6	29376	29389	14	[1, 107, 109, 115, 124, 131, 139]
CaO_5	29390	29413	24	[1, 107, 109, 115, 124, 139]
CaO_6	29398	29491	94	[2, 81, 89, 90, 95, 136, 146]
CaO_6	29414	29586	173	[1, 107, 109, 115, 124, 131, 139]
CaO_7	29492	29572	81	[2, 81, 89, 90, 95, 104, 136, 146]
CaO_6	29573	29587	15	[2, 81, 89, 90, 95, 136, 146]
CaO_7	29587	29647	61	[1, 99, 107, 109, 115, 124, 131, 139]
CaO_7	29588	29721	134	[2, 81, 89, 90, 95, 136, 140, 146]
CaO_8	29648	29705	58	[1, 75, 99, 107, 109, 115, 124, 131, 139]
CaO_7	29706	29732	27	[1, 99, 107, 109, 115, 124, 131, 139]
CaO_8	29722	29780	59	[2, 81, 83, 89, 90, 95, 136, 140, 146]
CaO_6	29733	29787	55	[1, 99, 107, 109, 115, 124, 139]
CaO_7	29781	29986	206	[2, 81, 89, 90, 95, 136, 140, 146]
CaO_5	29788	29817	30	[1, 99, 107, 109, 124, 139]
CaO_6	29818	29858	41	[1, 77, 99, 107, 109, 124, 139]
CaO_7	29859	29871	13	[1, 77, 99, 107, 109, 115, 124, 139]
CaO_6	29872	30054	183	[1, 99, 107, 109, 115, 124, 139]
CaO_6	29987	30012	26	[2, 81, 89, 90, 95, 140, 146]
CaO_5	30013	30035	23	[2, 81, 89, 90, 95, 140]
CaO_6	30036	30041	6	[2, 81, 89, 90, 95, 104, 140]
CaO_7	30042	30050	9	[2, 72, 81, 89, 90, 95, 104, 140]
CaO_6	30051	30080	30	[2, 72, 81, 89, 90, 95, 104]
CaO_7	30055	30069	15	[1, 77, 99, 107, 109, 115, 124, 139]
CaO_8	30070	30183	114	[1, 77, 99, 107, 109, 115, 124, 131, 139]
CaO_7	30081	30124	44	[2, 72, 81, 89, 90, 95, 104, 140]
CaO_8	30125	30147	23	[2, 72, 81, 83, 89, 90, 95, 104, 140]
CaO_7	30148	30161	14	[2, 72, 81, 83, 89, 90, 95, 140]
CaO_6	30162	30184	23	[2, 72, 81, 83, 89, 90, 95]
CaO_7	30184	30200	17	[1, 77, 99, 107, 109, 115, 124, 139]
CaO_5	30185	30185	1	[2, 81, 83, 89, 90, 95]
CaO_6	30186	30203	18	[2, 81, 83, 89, 90, 95, 146]
CaO_6	30201	30278	78	[1, 77, 107, 109, 115, 124, 139]
CaO_5	30204	30257	54	[2, 81, 89, 90, 95, 146]
CaO_6	30258	30262	5	[2, 81, 89, 90, 95, 136, 146]
CaO_7	30263	30267	5	[2, 81, 83, 89, 90, 95, 136, 146]
CaO_6	30268	30280	13	[2, 81, 83, 89, 90, 95, 136]
CaO_6	30279	30385	107	[1, 77, 107, 109, 124, 131, 139]
CaO_7	30281	30354	74	[2, 81, 83, 89, 90, 95, 136, 140]
CaO_6	30355	30382	28	[2, 83, 89, 90, 95, 136, 140]
CaO_7	30383	30462	80	[2, 83, 89, 90, 95, 102, 136, 140]
CaO_5	30386	30394	9	[1, 107, 109, 124, 131, 139]
CaO_6	30395	30549	155	[1, 99, 107, 109, 124, 131, 139]
CaO_8	30463	30507	45	[2, 81, 83, 89, 90, 95, 102, 136, 140]
CaO_7	30508	30531	24	[2, 81, 83, 89, 90, 95, 136, 140]
CaO_6	30532	30548	17	[2, 81, 83, 89, 90, 95, 136]
CaO_7	30549	30559	11	[2, 81, 83, 89, 90, 95, 104, 136]
CaO_5	30550	30560	11	[1, 99, 109, 124, 131, 139]
CaO_6	30560	30598	39	[2, 81, 83, 89, 90, 95, 136]
CaO_6	30561	30587	27	[1, 99, 109, 115, 124, 131, 139]
CaO_5	30588	30655	68	[1, 99, 109, 115, 124, 131]
CaO_5	30599	30623	25	[2, 81, 89, 90, 95, 136]
CaO_4	30624	30624	1	[2, 81, 89, 90, 95]
CaO_5	30625	30647	23	[2, 81, 89, 90, 95, 122]
CaO_6	30648	30658	11	[2, 81, 89, 90, 95, 118, 122]
CaO_6	30656	30794	139	[1, 99, 107, 109, 115, 124, 131]
CaO_7	30659	30720	62	[2, 81, 89, 90, 95, 118, 122, 146]
CaO_8	30721	30759	39	[2, 72, 81, 89, 90, 95, 118, 122, 146]
CaO_7	30760	30823	64	[2, 72, 81, 89, 90, 95, 118, 122]
CaO_7	30795	30803	9	[1, 99, 107, 109, 115, 124, 131, 142]
CaO_6	30804	30836	33	[1, 99, 107, 109, 124, 131, 142]
CaO_6	30824	30934	111	[2, 72, 81, 89, 90, 95, 118]
CaO_7	30837	30887	51	[1, 99, 107, 109, 115, 124, 131, 142]
CaO_6	30888	30954	67	[1, 107, 109, 115, 124, 131, 142]
CaO_7	30935	30993	59	[2, 72, 81, 83, 89, 90, 95, 118]
CaO_7	30955	30955	1	[1, 92, 107, 109, 115, 124, 131, 142]
CaO_6	30956	31047	92	[1, 92, 109, 115, 124, 131, 142]
CaO_6	30994	31019	26	[2, 72, 81, 83, 90, 95, 118]
CaO_5	31020	31205	186	[2, 72, 83, 90, 95, 118]
CaO_5	31048	31125	78	[1, 92, 109, 115, 131, 142]
CaO_6	31126	31126	1	[1, 92, 107, 109, 115, 131, 142]
CaO_7	31127	31162	36	[1, 92, 96, 107, 109, 115, 131, 142]
CaO_6	31163	31201	39	[1, 92, 96, 107, 115, 131, 142]
CaO_5	31202	31210	9	[1, 96, 107, 115, 131, 142]
CaO_6	31206	31359	154	[2, 72, 83, 90, 95, 118, 126]
CaO_6	31211	31278	68	[1, 96, 107, 115, 117, 131, 142]
CaO_5	31279	31298	20	[1, 96, 107, 117, 131, 142]
CaO_4	31299	31311	13	[1, 96, 107, 131, 142]
CaO_5	31312	31383	72	[1, 96, 107, 117, 131, 142]
CaO_7	31360	31421	62	[2, 72, 83, 88, 90, 95, 118, 126]
CaO_6	31384	31523	140	[1, 73, 96, 107, 117, 131, 142]
CaO_6	31422	31470	49	[2, 72, 83, 90, 95, 118, 126]
CaO_5	31471	31474	4	[2, 72, 83, 90, 95, 118]
CaO_6	31475	31646	172	[2, 72, 83, 89, 90, 95, 118]
CaO_7	31524	31567	44	[1, 73, 96, 107, 115, 117, 131, 142]
CaO_6	31568	31574	7	[1, 73, 96, 107, 115, 131, 142]
CaO_5	31575	31617	43	[1, 96, 107, 115, 131, 142]
CaO_6	31618	32048	431	[1, 92, 96, 107, 115, 131, 142]
CaO_5	31647	31686	40	[2, 72, 89, 90, 95, 118]
CaO_6	31687	31721	35	[2, 72, 81, 89, 90, 95, 118]
CaO_7	31722	31772	51	[2, 67, 72, 81, 89, 90, 95, 118]
CaO_6	31773	31844	72	[2, 72, 81, 89, 90, 95, 118]
CaO_5	31845	31864	20	[2, 72, 89, 90, 95, 118]
CaO_6	31865	32005	141	[2, 72, 81, 89, 90, 95, 118]
CaO_7	32006	32058	53	[2, 72, 81, 83, 89, 90, 95, 118]
CaO_5	32049	32067	19	[1, 96, 107, 115, 131, 142]
CaO_6	32059	32094	36	[2, 72, 81, 83, 90, 95, 118]
CaO_6	32068	32097	30	[1, 73, 96, 107, 115, 131, 142]
CaO_5	32095	32114	20	[2, 72, 81, 83, 90, 118]
CaO_7	32098	32142	45	[1, 73, 96, 107, 115, 117, 131, 142]
CaO_4	32115	32136	22	[2, 72, 83, 90, 118]
CaO_5	32137	32157	21	[2, 72, 83, 90, 118, 126]
CaO_6	32143	32342	200	[1, 73, 96, 107, 117, 131, 142]
CaO_6	32158	32158	1	[2, 72, 82, 83, 90, 118, 126]
CaO_7	32159	32181	23	[2, 72, 82, 83, 89, 90, 118, 126]
CaO_8	32182	32217	36	[2, 65, 72, 82, 83, 89, 90, 118, 126]
CaO_7	32218	32244	27	[2, 65, 72, 82, 83, 90, 118, 126]
CaO_6	32245	32318	74	[2, 72, 82, 83, 90, 118, 126]
CaO_7	32319	32336	18	[2, 72, 82, 83, 90, 113, 118, 126]
CaO_6	32337	32343	7	[2, 72, 82, 83, 113, 118, 126]
CaO_7	32343	32398	56	[1, 73, 96, 107, 109, 117, 131, 142]
CaO_5	32344	32359	16	[2, 72, 82, 113, 118, 126]
CaO_6	32360	32521	162	[2, 72, 76, 82, 113, 118, 126]
CaO_6	32399	32400	2	[1, 73, 96, 107, 109, 131, 142]
CaO_7	32401	32428	28	[1, 73, 96, 107, 109, 131, 142, 149]
CaO_6	32429	32447	19	[1, 96, 107, 109, 131, 142, 149]
CaO_7	32448	32512	65	[1, 96, 99, 107, 109, 131, 142, 149]
CaO_8	32513	32517	5	[1, 96, 99, 107, 109, 117, 131, 142, 149]
CaO_9	32518	32538	21	[1, 73, 96, 99, 107, 109, 117, 131, 142, 149]
CaO_5	32522	32530	9	[2, 72, 76, 113, 118, 126]
CaO_6	32531	32588	58	[2, 72, 76, 82, 113, 118, 126]
CaO_8	32539	32546	8	[1, 96, 99, 107, 109, 117, 131, 142, 149]
CaO_7	32547	32695	149	[1, 96, 99, 107, 109, 117, 131, 142]
CaO_5	32589	32626	38	[2, 72, 76, 113, 118, 126]
CaO_7	32627	32690	64	[2, 72, 76, 82, 88, 113, 118, 126]
CaO_6	32691	32806	116	[2, 72, 76, 88, 113, 118, 126]
CaO_8	32696	32757	62	[1, 96, 99, 107, 109, 117, 131, 142, 149]
CaO_7	32758	32764	7	[1, 96, 99, 107, 109, 117, 131, 142]
CaO_6	32765	32782	18	[1, 96, 107, 109, 117, 131, 142]
CaO_7	32783	32812	30	[1, 73, 96, 107, 109, 117, 131, 142]
CaO_5	32807	32807	1	[2, 72, 88, 113, 118, 126]
CaO_4	32808	32838	31	[2, 72, 88, 113, 118]
CaO_8	32813	32863	51	[1, 73, 96, 99, 107, 109, 117, 131, 142]
CaO_5	32839	32958	120	[2, 72, 88, 113, 118, 129]
CaO_7	32864	32868	5	[1, 96, 99, 107, 109, 117, 131, 142]
CaO_6	32869	32917	49	[1, 96, 107, 109, 117, 131, 142]
CaO_5	32918	33105	188	[1, 96, 107, 109, 131, 142]
CaO_4	32959	32971	13	[2, 72, 113, 118, 129]
CaO_5	32972	32981	10	[2, 72, 76, 113, 118, 129]
CaO_6	32982	32997	16	[2, 72, 76, 90, 113, 118, 129]
CaO_7	32998	33067	70	[2, 72, 76, 90, 113, 118, 126, 129]
CaO_6	33068	33089	22	[2, 72, 76, 113, 118, 126, 129]
CaO_7	33090	33105	16	[2, 72, 76, 89, 113, 118, 126, 129]
CaO_6	33106	33113	8	[1, 96, 107, 109, 124, 131, 142]
CaO_8	33106	33113	8	[2, 72, 76, 82, 89, 113, 118, 126, 129]
CaO_7	33114	33135	22	[1, 96, 107, 109, 115, 124, 131, 142]
CaO_7	33114	33212	99	[2, 72, 76, 82, 89, 113, 118, 126]
CaO_8	33136	33163	28	[1, 92, 96, 107, 109, 115, 124, 131, 142]
CaO_7	33164	33227	64	[1, 92, 96, 107, 115, 124, 131, 142]
CaO_6	33213	33274	62	[2, 72, 82, 89, 113, 118, 126]
CaO_6	33228	33344	117	[1, 96, 107, 115, 124, 131, 142]
CaO_7	33275	33294	20	[2, 72, 76, 82, 89, 113, 118, 126]
CaO_6	33295	33310	16	[2, 72, 76, 82, 89, 118, 126]
CaO_7	33311	33391	81	[2, 72, 76, 82, 89, 113, 118, 126]
CaO_7	33345	33406	62	[1, 96, 107, 109, 115, 124, 131, 142]
CaO_8	33392	33399	8	[2, 72, 76, 82, 88, 89, 113, 118, 126]
CaO_7	33400	33424	25	[2, 72, 76, 82, 88, 89, 118, 126]
CaO_8	33407	33480	74	[1, 96, 99, 107, 109, 115, 124, 131, 142]
CaO_8	33425	33429	5	[2, 72, 76, 82, 88, 89, 113, 118, 126]
CaO_7	33430	33497	68	[2, 72, 76, 82, 88, 113, 118, 126]
CaO_7	33481	33484	4	[1, 96, 107, 109, 115, 124, 131, 142]
CaO_6	33485	33517	33	[1, 107, 109, 115, 124, 131, 142]
CaO_8	33498	33507	10	[2, 72, 76, 82, 88, 89, 113, 118, 126]
CaO_7	33508	33533	26	[2, 72, 76, 82, 89, 113, 118, 126]
CaO_5	33518	33551	34	[1, 107, 109, 115, 131, 142]
CaO_6	33534	33748	215	[2, 76, 82, 89, 113, 118, 126]
CaO_6	33552	33571	20	[1, 99, 107, 109, 115, 131, 142]
CaO_5	33572	33573	2	[1, 107, 109, 115, 131, 142]
CaO_6	33574	33628	55	[1, 96, 107, 109, 115, 131, 142]
CaO_5	33629	33692	64	[1, 107, 109, 115, 131, 142]
CaO_6	33693	33719	27	[1, 92, 107, 109, 115, 131, 142]
CaO_5	33720	33769	50	[1, 107, 109, 115, 131, 142]
CaO_7	33749	33783	35	[2, 76, 82, 88, 89, 113, 118, 126]
CaO_6	33770	33910	141	[1, 99, 107, 109, 115, 131, 142]
CaO_6	33784	33828	45	[2, 76, 82, 89, 113, 118, 126]
CaO_7	33829	33855	27	[2, 76, 82, 88, 89, 113, 118, 126]
CaO_6	33856	33879	24	[2, 76, 82, 89, 113, 118, 126]
CaO_7	33880	34012	133	[2, 72, 76, 82, 89, 113, 118, 126]
CaO_7	33911	33932	22	[1, 99, 107, 109, 115, 117, 131, 142]
CaO_6	33933	34005	73	[1, 99, 107, 109, 115, 131, 142]
CaO_5	34006	34010	5	[1, 107, 109, 115, 131, 142]
CaO_6	34011	34089	79	[1, 92, 107, 109, 115, 131, 142]
CaO_8	34013	34059	47	[2, 72, 76, 82, 88, 89, 113, 118, 126]
CaO_7	34060	34097	38	[2, 76, 82, 88, 89, 113, 118, 126]
CaO_5	34090	34257	168	[1, 92, 107, 115, 131, 142]
CaO_6	34098	34181	84	[2, 76, 82, 88, 113, 118, 126]
CaO_7	34182	34197	16	[2, 72, 76, 82, 88, 113, 118, 126]
CaO_6	34198	34217	20	[2, 72, 76, 82, 88, 113, 118]
CaO_5	34218	34328	111	[2, 72, 76, 88, 113, 118]
CaO_6	34258	34272	15	[1, 92, 107, 115, 131, 142, 150]
CaO_7	34273	34305	33	[1, 92, 107, 109, 115, 131, 142, 150]
CaO_6	34306	34342	37	[1, 92, 107, 115, 131, 142, 150]
CaO_6	34329	34329	1	[2, 72, 76, 88, 89, 113, 118]
CaO_7	34330	34330	1	[2, 72, 76, 88, 89, 113, 118, 126]
CaO_6	34331	34386	56	[2, 76, 88, 89, 113, 118, 126]
CaO_7	34343	34347	5	[1, 92, 107, 109, 115, 131, 142, 150]
CaO_6	34348	34359	12	[1, 107, 109, 115, 131, 142, 150]
CaO_5	34360	34516	157	[1, 107, 115, 131, 142, 150]
CaO_5	34387	34404	18	[2, 76, 89, 113, 118, 126]
CaO_6	34405	34411	7	[2, 64, 76, 89, 113, 118, 126]
CaO_7	34412	34462	51	[2, 64, 76, 82, 89, 113, 118, 126]
CaO_6	34463	34569	107	[2, 76, 82, 89, 113, 118, 126]
CaO_4	34517	34541	25	[1, 107, 115, 131, 142]
CaO_5	34542	34548	7	[1, 92, 107, 115, 131, 142]
CaO_6	34549	34557	9	[1, 92, 107, 115, 131, 142, 150]
CaO_7	34558	34625	68	[1, 92, 96, 107, 115, 131, 142, 150]
CaO_7	34570	34626	57	[2, 72, 76, 82, 89, 113, 118, 126]
CaO_6	34626	34706	81	[1, 92, 107, 115, 131, 142, 150]
CaO_6	34627	34701	75	[2, 72, 82, 89, 113, 118, 126]
CaO_7	34702	34768	67	[2, 72, 82, 89, 90, 113, 118, 126]
CaO_7	34707	34786	80	[1, 92, 107, 109, 115, 131, 142, 150]
CaO_6	34769	34788	20	[2, 72, 82, 89, 90, 113, 118]
CaO_6	34787	34788	2	[1, 92, 107, 109, 115, 131, 142]
CaO_7	34789	34804	16	[1, 92, 96, 107, 109, 115, 131, 142]
CaO_7	34789	34860	72	[2, 72, 82, 89, 90, 113, 118, 126]
CaO_6	34805	34995	191	[1, 92, 96, 107, 115, 131, 142]
CaO_8	34861	34895	35	[2, 72, 76, 82, 89, 90, 113, 118, 126]
CaO_7	34896	35023	128	[2, 72, 76, 82, 89, 90, 113, 126]
CaO_7	34996	35164	169	[1, 73, 92, 96, 107, 115, 131, 142]
CaO_6	35024	35141	118	[2, 72, 76, 82, 89, 90, 113]
CaO_7	35142	35250	109	[2, 72, 76, 82, 89, 90, 113, 118]
CaO_6	35165	35177	13	[1, 73, 92, 96, 107, 131, 142]
CaO_5	35178	35211	34	[1, 92, 96, 107, 131, 142]
CaO_6	35212	35216	5	[1, 92, 96, 107, 117, 131, 142]
CaO_5	35217	35277	61	[1, 96, 107, 117, 131, 142]
CaO_6	35251	35258	8	[2, 72, 82, 89, 90, 113, 118]
CaO_7	35259	35260	2	[2, 72, 82, 89, 90, 113, 118, 126]
CaO_6	35261	35266	6	[2, 72, 89, 90, 113, 118, 126]
CaO_7	35267	35283	17	[2, 72, 89, 90, 113, 114, 118, 126]
CaO_6	35278	35295	18	[1, 96, 99, 107, 117, 131, 142]
CaO_6	35284	35329	46	[2, 72, 89, 90, 113, 118, 126]
CaO_7	35296	35327	32	[1, 96, 99, 107, 117, 131, 142, 149]
CaO_6	35328	35346	19	[1, 96, 99, 107, 117, 131, 142]
CaO_7	35330	35338	9	[2, 72, 89, 90, 113, 118, 126, 129]
CaO_6	35339	35376	38	[2, 72, 89, 90, 113, 118, 129]
CaO_7	35347	35347	1	[1, 96, 99, 107, 115, 117, 131, 142]
CaO_8	35348	35370	23	[1, 73, 96, 99, 107, 115, 117, 131, 142]
CaO_7	35371	35387	17	[1, 96, 99, 107, 115, 117, 131, 142]
CaO_7	35377	35405	29	[2, 72, 76, 89, 90, 113, 118, 129]
CaO_6	35388	35464	77	[1, 96, 99, 107, 117, 131, 142]
CaO_8	35406	35408	3	[2, 71, 72, 76, 89, 90, 113, 118, 129]
CaO_7	35409	35475	67	[2, 72, 76, 89, 90, 113, 118, 129]
CaO_7	35465	35473	9	[1, 73, 96, 99, 107, 117, 131, 142]
CaO_8	35474	35528	55	[1, 73, 96, 99, 107, 115, 117, 131, 142]
CaO_8	35476	35523	48	[2, 72, 76, 89, 90, 113, 118, 126, 129]
CaO_7	35524	35527	4	[2, 72, 89, 90, 113, 118, 126, 129]
CaO_8	35528	35530	3	[2, 72, 82, 89, 90, 113, 118, 126, 129]
CaO_7	35529	35564	36	[1, 73, 96, 107, 115, 117, 131, 142]
CaO_7	35531	35597	67	[2, 72, 82, 89, 90, 113, 118, 126]
CaO_8	35565	35589	25	[1, 73, 92, 96, 107, 115, 117, 131, 142]
CaO_7	35590	35669	80	[1, 73, 92, 96, 107, 115, 131, 142]
CaO_6	35598	35694	97	[2, 72, 82, 89, 113, 118, 126]
CaO_6	35670	35812	143	[1, 92, 96, 107, 115, 131, 142]
CaO_7	35695	35842	148	[2, 72, 82, 89, 113, 118, 126, 129]
CaO_5	35813	35837	25	[1, 92, 96, 115, 131, 142]
CaO_4	35838	35879	42	[1, 92, 115, 131, 142]
CaO_8	35843	35961	119	[2, 72, 76, 82, 89, 113, 118, 126, 129]
CaO_5	35880	35881	2	[1, 92, 108, 115, 131, 142]
CaO_4	35882	35917	36	[1, 92, 108, 131, 142]
CaO_3	35918	35928	11	[1, 92, 131, 142]
CaO_4	35929	35956	28	[1, 92, 96, 131, 142]
CaO_5	35957	35984	28	[1, 92, 96, 115, 131, 142]
CaO_7	35962	36017	56	[2, 72, 76, 89, 113, 118, 126, 129]
CaO_4	35985	35994	10	[1, 92, 115, 131, 142]
CaO_5	35995	36197	203	[1, 92, 108, 115, 131, 142]
CaO_6	36018	36116	99	[2, 72, 89, 113, 118, 126, 129]
CaO_5	36117	36126	10	[2, 72, 89, 113, 118, 129]
CaO_4	36127	36309	183	[2, 72, 113, 118, 129]
CaO_6	36198	36209	12	[1, 92, 108, 115, 131, 142, 145]
CaO_5	36210	36377	168	[1, 92, 108, 131, 142, 145]
CaO_5	36310	36351	42	[2, 72, 90, 113, 118, 129]
CaO_6	36352	36417	66	[2, 72, 76, 90, 113, 118, 129]
CaO_6	36378	36453	76	[1, 80, 92, 108, 131, 142, 145]
CaO_5	36418	36447	30	[2, 72, 76, 113, 118, 129]
CaO_6	36448	36453	6	[2, 72, 76, 113, 118, 129, 145]
CaO_5	36454	36479	26	[1, 80, 108, 131, 142, 145]
CaO_7	36454	36462	9	[2, 72, 76, 90, 113, 118, 129, 145]
CaO_6	36463	36494	32	[2, 72, 90, 113, 118, 129, 145]
CaO_6	36480	36509	30	[1, 80, 108, 131, 142, 145, 149]
CaO_5	36495	36537	43	[2, 72, 90, 113, 118, 129]
CaO_5	36510	36539	30	[1, 80, 108, 142, 145, 149]
CaO_4	36538	36563	26	[2, 72, 90, 113, 118]
CaO_4	36540	36567	28	[1, 80, 108, 142, 149]
CaO_5	36564	36572	9	[2, 72, 82, 90, 113, 118]
CaO_5	36568	36593	26	[1, 80, 108, 131, 142, 149]
CaO_6	36573	36629	57	[2, 72, 82, 90, 113, 118, 129]
CaO_6	36594	36599	6	[1, 66, 80, 108, 131, 142, 149]
CaO_5	36600	36824	225	[1, 80, 108, 131, 142, 149]
CaO_7	36630	36630	1	[2, 72, 82, 89, 90, 113, 118, 129]
CaO_8	36631	36662	32	[2, 72, 76, 82, 89, 90, 113, 118, 129]
CaO_7	36663	36815	153	[2, 72, 76, 82, 89, 90, 113, 118]
CaO_6	36816	36818	3	[2, 72, 76, 89, 90, 113, 118]
CaO_5	36819	36881	63	[2, 72, 76, 89, 113, 118]
CaO_4	36825	36883	59	[1, 108, 131, 142, 149]
CaO_4	36882	36959	78	[2, 72, 89, 113, 118]
CaO_5	36884	37001	118	[1, 108, 117, 131, 142, 149]
CaO_5	36960	37005	46	[2, 72, 89, 113, 118, 129]
CaO_6	37002	37063	62	[1, 80, 108, 117, 131, 142, 149]
CaO_6	37006	37062	57	[2, 72, 89, 113, 118, 129, 145]
CaO_5	37063	37117	55	[2, 72, 89, 113, 118, 129]
CaO_5	37064	37184	121	[1, 80, 108, 131, 142, 149]
CaO_6	37118	37145	28	[2, 72, 89, 113, 118, 129, 145]
CaO_7	37146	37171	26	[2, 72, 89, 113, 118, 120, 129, 145]
CaO_6	37172	37232	61	[2, 72, 89, 113, 118, 129, 145]
CaO_4	37185	37204	20	[1, 108, 131, 142, 149]
CaO_5	37205	37258	54	[1, 66, 108, 131, 142, 149]
CaO_5	37233	37359	127	[2, 72, 89, 113, 118, 129]
CaO_6	37259	37263	5	[1, 66, 108, 109, 131, 142, 149]
CaO_5	37264	37285	22	[1, 108, 109, 131, 142, 149]
CaO_6	37286	37350	65	[1, 92, 108, 109, 131, 142, 149]
CaO_5	37351	37484	134	[1, 108, 109, 131, 142, 149]
CaO_4	37360	37423	64	[2, 72, 89, 113, 118]
CaO_5	37424	37490	67	[2, 72, 89, 90, 113, 118]
CaO_6	37485	37533	49	[1, 92, 108, 109, 131, 142, 149]
CaO_6	37491	37511	21	[2, 72, 89, 90, 113, 118, 145]
CaO_7	37512	37599	88	[2, 72, 76, 89, 90, 113, 118, 145]
CaO_5	37534	37547	14	[1, 108, 109, 131, 142, 149]
CaO_4	37548	37732	185	[1, 108, 131, 142, 149]
CaO_8	37600	37632	33	[2, 72, 76, 82, 89, 90, 113, 118, 145]
CaO_6	37633	37681	49	[2, 72, 76, 82, 89, 90, 113]
CaO_7	37682	37757	76	[2, 65, 72, 76, 82, 89, 90, 113]
CaO_5	37733	37849	117	[1, 66, 108, 131, 142, 149]
CaO_6	37758	37819	62	[2, 65, 76, 82, 89, 90, 113]
CaO_7	37820	37852	33	[2, 65, 76, 82, 83, 89, 90, 113]
CaO_6	37850	37954	105	[1, 66, 80, 108, 131, 142, 149]
CaO_6	37853	37858	6	[2, 65, 76, 82, 89, 90, 113]
CaO_7	37859	37878	20	[2, 65, 72, 76, 82, 89, 90, 113]
CaO_8	37879	37918	40	[2, 65, 72, 76, 82, 83, 89, 90, 113]
CaO_7	37919	37936	18	[2, 65, 72, 76, 82, 83, 89, 90]
CaO_8	37937	38000	64	[2, 65, 72, 76, 82, 83, 89, 90, 113]
CaO_5	37955	38039	85	[1, 66, 108, 131, 142, 149]
CaO_7	38001	38013	13	[2, 65, 72, 76, 82, 89, 90, 113]
CaO_6	38014	38102	89	[2, 65, 72, 76, 82, 89, 90]
CaO_4	38040	38056	17	[1, 108, 131, 142, 149]
CaO_5	38057	38099	43	[1, 108, 117, 131, 142, 149]
CaO_6	38100	38128	29	[1, 80, 108, 117, 131, 142, 149]
CaO_7	38103	38257	155	[2, 65, 72, 76, 82, 89, 90, 113]
CaO_7	38129	38161	33	[1, 66, 80, 108, 117, 131, 142, 149]
CaO_6	38162	38171	10	[1, 66, 80, 108, 131, 142, 149]
CaO_5	38172	38376	205	[1, 80, 108, 131, 142, 149]
CaO_6	38258	38286	29	[2, 65, 72, 76, 82, 90, 113]
CaO_7	38287	38305	19	[2, 65, 72, 76, 80, 82, 90, 113]
CaO_8	38306	38307	2	[2, 65, 72, 76, 80, 82, 90, 113, 145]
CaO_7	38308	38443	136	[2, 65, 72, 76, 82, 90, 113, 145]
CaO_6	38377	38454	78	[1, 80, 108, 109, 131, 142, 149]
CaO_6	38444	38534	91	[2, 65, 72, 82, 90, 113, 145]
CaO_5	38455	38461	7	[1, 80, 109, 131, 142, 149]
CaO_6	38462	38501	40	[1, 75, 80, 109, 131, 142, 149]
CaO_7	38502	38504	3	[1, 75, 80, 99, 109, 131, 142, 149]
CaO_8	38505	38579	75	[1, 75, 80, 99, 109, 117, 131, 142, 149]
CaO_7	38535	38956	422	[2, 65, 72, 76, 82, 90, 113, 145]
CaO_7	38580	38592	13	[1, 75, 80, 99, 109, 131, 142, 149]
CaO_6	38593	38614	22	[1, 75, 80, 109, 131, 142, 149]
CaO_5	38615	38647	33	[1, 75, 80, 109, 131, 142]
CaO_6	38648	38674	27	[1, 75, 80, 109, 131, 139, 142]
CaO_5	38675	38732	58	[1, 75, 80, 109, 131, 142]
CaO_6	38733	38814	82	[1, 75, 80, 108, 109, 131, 142]
CaO_7	38815	38832	18	[1, 75, 80, 108, 109, 131, 142, 149]
CaO_6	38833	38869	37	[1, 80, 108, 109, 131, 142, 149]
CaO_5	38870	38906	37	[1, 80, 108, 109, 131, 142]
CaO_6	38907	38960	54	[1, 65, 80, 108, 109, 131, 142]
CaO_8	38957	38961	5	[2, 65, 72, 76, 82, 89, 90, 113, 145]
CaO_7	38961	38987	27	[1, 65, 75, 80, 108, 109, 131, 142]
CaO_7	38962	39049	88	[2, 65, 72, 76, 82, 89, 90, 113]
CaO_8	38988	38988	1	[1, 65, 75, 78, 80, 108, 109, 131, 142]
CaO_9	38989	39014	26	[1, 65, 66, 75, 78, 80, 108, 109, 131, 142]
CaO_8	39015	39062	48	[1, 65, 66, 78, 80, 108, 109, 131, 142]
CaO_8	39050	39113	64	[2, 65, 72, 76, 82, 89, 90, 113, 118]
CaO_7	39063	39079	17	[1, 65, 66, 78, 80, 108, 109, 142]
CaO_8	39080	39134	55	[1, 65, 66, 78, 80, 108, 109, 142, 149]
CaO_7	39114	39175	62	[2, 65, 72, 76, 82, 89, 90, 113]
CaO_7	39135	39157	23	[1, 65, 78, 80, 108, 109, 142, 149]
CaO_8	39158	39234	77	[1, 65, 78, 80, 108, 109, 131, 142, 149]
CaO_8	39176	39231	56	[2, 65, 72, 76, 82, 89, 90, 113, 145]
CaO_7	39232	39283	52	[2, 65, 72, 82, 89, 90, 113, 145]
CaO_7	39235	39265	31	[1, 65, 80, 108, 109, 131, 142, 149]
CaO_6	39266	39273	8	[1, 65, 80, 108, 109, 131, 142]
CaO_7	39274	39309	36	[1, 65, 80, 108, 109, 131, 142, 145]
CaO_6	39284	39467	184	[2, 65, 72, 82, 90, 113, 145]
CaO_6	39310	39330	21	[1, 65, 80, 108, 109, 131, 142]
CaO_7	39331	39347	17	[1, 65, 80, 94, 108, 109, 131, 142]
CaO_8	39348	39376	29	[1, 65, 78, 80, 94, 108, 109, 131, 142]
CaO_9	39377	39412	36	[1, 65, 78, 80, 94, 108, 109, 131, 142, 149]
CaO_8	39413	39434	22	[1, 65, 78, 80, 108, 109, 131, 142, 149]
CaO_7	39435	39567	133	[1, 78, 80, 108, 109, 131, 142, 149]
CaO_5	39468	39496	29	[2, 65, 72, 82, 113, 145]
CaO_6	39497	39498	2	[2, 65, 72, 76, 82, 113, 145]
CaO_7	39499	39592	94	[2, 65, 72, 76, 82, 113, 118, 145]
CaO_8	39568	39593	26	[1, 75, 78, 80, 108, 109, 131, 142, 149]
CaO_6	39593	39721	129	[2, 65, 72, 82, 113, 118, 145]
CaO_9	39594	39616	23	[1, 65, 75, 78, 80, 108, 109, 131, 142, 149]
CaO_8	39617	39685	69	[1, 75, 78, 80, 108, 109, 131, 142, 149]
CaO_9	39686	39687	2	[1, 65, 75, 78, 80, 108, 109, 131, 142, 149]
CaO_8	39688	39721	34	[1, 65, 75, 78, 80, 108, 109, 131, 142]
CaO_9	39722	39728	7	[1, 65, 66, 75, 78, 80, 108, 109, 131, 142]
CaO_7	39722	39742	21	[2, 65, 72, 76, 82, 113, 118, 145]
CaO_8	39729	39749	21	[1, 65, 66, 75, 78, 80, 108, 109, 131]
CaO_6	39743	39753	11	[2, 65, 72, 76, 82, 113, 118]
CaO_9	39750	39816	67	[1, 65, 66, 75, 78, 80, 94, 108, 109, 131]
CaO_7	39754	39783	30	[2, 65, 72, 76, 82, 89, 113, 118]
CaO_6	39784	39909	126	[2, 65, 72, 76, 82, 113, 118]
CaO_8	39817	39821	5	[1, 65, 66, 78, 80, 94, 108, 109, 131]
CaO_7	39822	39834	13	[1, 65, 66, 78, 94, 108, 109, 131]
CaO_8	39835	39885	51	[1, 65, 66, 78, 80, 94, 108, 109, 131]
CaO_7	39886	39922	37	[1, 65, 66, 78, 80, 94, 108, 109]
CaO_7	39910	39971	62	[2, 65, 72, 76, 82, 90, 113, 118]
CaO_8	39923	39994	72	[1, 65, 66, 78, 80, 94, 108, 109, 145]
CaO_6	39972	40000	29	[2, 65, 72, 82, 90, 113, 118]
CaO_7	39995	40006	12	[1, 65, 78, 80, 94, 108, 109, 145]
CaO_7	40001	40085	85	[2, 65, 72, 82, 90, 113, 118, 145]
CaO_6	40007	40042	36	[1, 65, 78, 80, 94, 108, 145]
CaO_5	40043	40043	1	[1, 65, 78, 94, 108, 145]
CaO_6	40044	40056	13	[1, 65, 66, 78, 94, 108, 145]
CaO_7	40057	40073	17	[1, 65, 66, 78, 94, 108, 131, 145]
CaO_8	40074	40129	56	[1, 65, 66, 78, 94, 108, 109, 131, 145]
CaO_8	40086	40134	49	[2, 65, 72, 76, 82, 90, 113, 118, 145]
CaO_7	40130	40235	106	[1, 65, 66, 94, 108, 109, 131, 145]
CaO_7	40135	40199	65	[2, 65, 72, 76, 82, 90, 113, 118]
CaO_6	40200	40278	79	[2, 72, 76, 82, 90, 113, 118]
CaO_6	40236	40353	118	[1, 65, 94, 108, 109, 131, 145]
CaO_7	40279	40338	60	[2, 65, 72, 76, 82, 90, 113, 118]
CaO_6	40339	40436	98	[2, 72, 76, 82, 90, 113, 118]
CaO_7	40354	40371	18	[1, 65, 80, 94, 108, 109, 131, 145]
CaO_6	40372	40396	25	[1, 65, 80, 94, 108, 131, 145]
CaO_5	40397	40398	2	[1, 65, 80, 108, 131, 145]
CaO_4	40399	40403	5	[1, 80, 108, 131, 145]
CaO_5	40404	40415	12	[1, 80, 108, 113, 131, 145]
CaO_6	40416	40416	1	[1, 66, 80, 108, 113, 131, 145]
CaO_7	40417	40459	43	[1, 66, 80, 108, 109, 113, 131, 145]
CaO_7	40437	40461	25	[2, 72, 76, 82, 90, 113, 118, 145]
CaO_6	40460	40472	13	[1, 66, 80, 108, 109, 131, 145]
CaO_8	40462	40509	48	[2, 65, 72, 76, 82, 90, 113, 118, 145]
CaO_7	40473	40558	86	[1, 66, 80, 108, 109, 131, 145, 149]
CaO_7	40510	40651	142	[2, 65, 72, 76, 90, 113, 118, 145]
CaO_8	40559	40570	12	[1, 65, 66, 80, 108, 109, 131, 145, 149]
CaO_7	40571	40574	4	[1, 65, 66, 80, 108, 109, 131, 149]
CaO_8	40575	40581	7	[1, 65, 66, 78, 80, 108, 109, 131, 149]
CaO_7	40582	40582	1	[1, 65, 66, 78, 80, 108, 109, 131]
CaO_8	40583	40630	48	[1, 65, 66, 78, 80, 108, 109, 131, 142]
CaO_9	40631	40653	23	[1, 65, 66, 78, 80, 94, 108, 109, 131, 142]
CaO_8	40652	40653	2	[2, 65, 72, 76, 82, 90, 113, 118, 145]
CaO_10	40654	40655	2	[1, 65, 66, 75, 78, 80, 94, 108, 109, 131, 142]
CaO_7	40654	40696	43	[2, 65, 72, 82, 90, 113, 118, 145]
CaO_9	40656	40692	37	[1, 66, 75, 78, 80, 94, 108, 109, 131, 142]
CaO_9	40693	40704	12	[1, 65, 66, 75, 78, 80, 94, 108, 109, 131]
CaO_8	40697	40746	50	[2, 65, 72, 76, 82, 90, 113, 118, 145]
[truncated: 27 more rows]
