# Supplementary material for: Pressure‐Induced Coordination Changes in a Pyrolitic Silicate Melt From Ab Initio Molecular Dynamics Simulations
Source: J Geophys Res Solid Earth. 2019 Nov 29;124(11):11232–50. doi: 10.1029/2019JB018238 (PMC6988478; doi:10.1029/2019JB018238)
Supplement: Supplementary file 2 — Data Set S1 [file JGRB-124-11232-s002.zip › Data/2000K/CaO/pyr-100.a13.0.T2.nvt.outcar.umd.dat.r0.stat.dat]

Cluster	Time	Percent
CaO_4	3422	0.04143659788821079	5
CaO_8	8718	0.10556524266201686	9
CaO_9	1456	0.017630533759566018	10
CaO_7	23558	0.28526106751913205	8
CaO_6	30557	0.3700111401724305	7
CaO_5	14676	0.17770996803254868	6
CaO_10	58	0.0007023152184442507	11
CaO_11	4	4.8435532306500046e-05	12
CaO_3	135	0.0016346992153443765	4
