# Supplementary material for: Pressure‐Induced Coordination Changes in a Pyrolitic Silicate Melt From Ab Initio Molecular Dynamics Simulations
Source: J Geophys Res Solid Earth. 2019 Nov 29;124(11):11232–50. doi: 10.1029/2019JB018238 (PMC6988478; doi:10.1029/2019JB018238)
Supplement: Supplementary file 2 — Data Set S1 [file JGRB-124-11232-s002.zip › Data/2000K/FeO/pyr-100.a11.0.T2.nvt.outcar.umd.dat.r0.popul.dat]

Formula	Begin	End	Lifetime	[Composition]
FeO_8	0	13	14	[3, 66, 71, 80, 81, 107, 118, 142, 149]
FeO_5	0	4	5	[4, 79, 82, 87, 143, 144]
FeO_7	0	19	20	[5, 65, 81, 105, 107, 130, 142, 148]
FeO_7	0	9	10	[6, 65, 94, 99, 107, 115, 130, 131]
FeO_6	5	6	2	[4, 79, 82, 87, 126, 143, 144]
FeO_7	7	11	5	[4, 79, 82, 87, 100, 126, 143, 144]
FeO_8	10	31	22	[6, 65, 68, 94, 99, 107, 115, 130, 131]
FeO_8	12	37	26	[4, 79, 82, 87, 90, 100, 126, 143, 144]
FeO_7	14	14	1	[3, 71, 80, 81, 107, 118, 142, 149]
FeO_6	15	265	251	[3, 71, 80, 81, 107, 118, 149]
FeO_6	20	53	34	[5, 65, 81, 105, 107, 130, 142]
FeO_7	32	51	20	[6, 65, 68, 94, 99, 115, 130, 131]
FeO_7	38	42	5	[4, 79, 82, 87, 90, 126, 143, 144]
FeO_6	43	51	9	[4, 79, 82, 87, 90, 143, 144]
FeO_5	52	62	11	[4, 79, 82, 87, 90, 143]
FeO_6	52	97	46	[6, 65, 68, 99, 115, 130, 131]
FeO_7	54	215	162	[5, 65, 81, 105, 107, 130, 142, 148]
FeO_4	63	89	27	[4, 79, 82, 87, 143]
FeO_6	90	239	150	[4, 79, 82, 87, 100, 143, 144]
FeO_7	98	139	42	[6, 65, 68, 94, 99, 115, 130, 131]
FeO_8	140	166	27	[6, 65, 68, 94, 99, 109, 115, 130, 131]
FeO_7	167	181	15	[6, 68, 94, 99, 109, 115, 130, 131]
FeO_7	182	237	56	[6, 65, 68, 94, 99, 115, 130, 131]
FeO_8	216	229	14	[5, 65, 81, 94, 105, 107, 130, 142, 148]
FeO_7	230	230	1	[5, 65, 81, 94, 105, 107, 130, 142]
FeO_8	231	240	10	[5, 65, 80, 81, 94, 105, 107, 130, 142]
FeO_8	238	243	6	[6, 65, 68, 94, 99, 107, 115, 130, 131]
FeO_5	240	249	10	[4, 79, 82, 87, 100, 143]
FeO_7	241	275	35	[5, 65, 81, 94, 105, 107, 130, 142]
FeO_7	244	329	86	[6, 65, 68, 94, 99, 115, 130, 131]
FeO_6	250	263	14	[4, 79, 82, 87, 100, 143, 147]
FeO_5	264	275	12	[4, 79, 82, 87, 100, 143]
FeO_7	266	300	35	[3, 71, 80, 81, 102, 107, 118, 149]
FeO_6	276	276	1	[4, 67, 79, 82, 87, 100, 143]
FeO_6	276	287	12	[5, 65, 81, 94, 105, 130, 142]
FeO_7	277	284	8	[4, 67, 79, 82, 87, 100, 143, 144]
FeO_6	285	285	1	[4, 79, 82, 87, 100, 143, 144]
FeO_5	286	297	12	[4, 79, 82, 87, 100, 143]
FeO_7	288	348	61	[5, 65, 81, 94, 105, 107, 130, 142]
FeO_6	298	325	28	[4, 79, 82, 87, 100, 112, 143]
FeO_6	301	433	133	[3, 71, 80, 81, 107, 118, 149]
FeO_7	326	388	63	[4, 79, 82, 87, 90, 100, 112, 143]
FeO_6	330	383	54	[6, 65, 68, 94, 99, 115, 130]
FeO_6	349	377	29	[5, 65, 81, 105, 107, 130, 142]
FeO_7	378	382	5	[5, 65, 81, 94, 105, 107, 130, 142]
FeO_6	383	444	62	[5, 81, 94, 105, 107, 130, 142]
FeO_7	384	393	10	[6, 65, 68, 94, 99, 115, 130, 131]
FeO_8	389	410	22	[4, 79, 82, 87, 90, 100, 112, 126, 143]
FeO_8	394	397	4	[6, 65, 68, 94, 99, 101, 115, 130, 131]
FeO_7	398	399	2	[6, 65, 94, 99, 101, 115, 130, 131]
FeO_6	400	416	17	[6, 65, 94, 101, 115, 130, 131]
FeO_7	411	428	18	[4, 79, 82, 87, 100, 112, 126, 143]
FeO_5	417	418	2	[6, 65, 94, 101, 115, 130]
FeO_6	419	419	1	[6, 65, 94, 101, 105, 115, 130]
FeO_7	420	442	23	[6, 65, 68, 94, 101, 105, 115, 130]
FeO_6	429	440	12	[4, 79, 82, 87, 100, 112, 143]
FeO_7	434	559	126	[3, 66, 71, 80, 81, 107, 118, 149]
FeO_5	441	457	17	[4, 79, 82, 87, 100, 143]
FeO_6	443	452	10	[6, 65, 68, 94, 101, 115, 130]
FeO_7	445	447	3	[5, 65, 81, 94, 105, 107, 130, 142]
FeO_8	448	494	47	[5, 65, 81, 94, 105, 107, 130, 142, 148]
FeO_7	453	458	6	[6, 65, 68, 94, 101, 115, 130, 131]
FeO_7	458	460	3	[4, 79, 82, 87, 100, 112, 128, 143]
FeO_6	459	470	12	[6, 65, 68, 101, 115, 130, 131]
FeO_8	461	467	7	[4, 67, 79, 82, 87, 100, 112, 128, 143]
FeO_7	468	470	3	[4, 67, 79, 82, 87, 100, 112, 143]
FeO_8	471	474	4	[4, 67, 79, 82, 87, 100, 112, 143, 144]
FeO_7	471	476	6	[6, 65, 68, 101, 115, 121, 130, 131]
FeO_7	475	479	5	[4, 67, 79, 82, 87, 100, 112, 143]
FeO_6	477	499	23	[6, 65, 68, 101, 115, 121, 130]
FeO_6	480	482	3	[4, 67, 79, 82, 87, 100, 143]
FeO_5	483	510	28	[4, 79, 82, 87, 100, 143]
FeO_7	495	499	5	[5, 65, 81, 94, 105, 107, 130, 142]
FeO_6	500	521	22	[5, 65, 81, 105, 107, 130, 142]
FeO_7	500	512	13	[6, 65, 68, 101, 105, 115, 121, 130]
FeO_6	511	519	9	[4, 79, 82, 87, 100, 112, 143]
FeO_6	513	547	35	[6, 65, 68, 101, 105, 115, 130]
FeO_7	520	525	6	[4, 79, 82, 87, 100, 112, 143, 144]
FeO_7	522	611	90	[5, 65, 81, 94, 105, 107, 130, 142]
FeO_6	526	544	19	[4, 79, 82, 87, 100, 143, 144]
FeO_7	545	661	117	[4, 79, 82, 87, 100, 112, 143, 144]
FeO_5	548	566	19	[6, 65, 68, 101, 115, 130]
FeO_8	560	597	38	[3, 66, 71, 80, 81, 107, 118, 142, 149]
FeO_6	567	567	1	[6, 65, 68, 101, 115, 121, 130]
FeO_7	568	579	12	[6, 65, 68, 101, 115, 121, 130, 131]
FeO_6	580	598	19	[6, 65, 68, 101, 115, 121, 130]
FeO_7	598	644	47	[3, 66, 71, 80, 81, 107, 142, 149]
FeO_7	599	606	8	[6, 65, 68, 101, 115, 121, 130, 131]
FeO_6	607	640	34	[6, 65, 68, 101, 115, 130, 131]
FeO_6	612	799	188	[5, 65, 94, 105, 107, 130, 142]
FeO_7	641	647	7	[6, 65, 68, 94, 101, 115, 130, 131]
FeO_8	645	700	56	[3, 66, 71, 80, 81, 107, 118, 142, 149]
FeO_8	648	658	11	[6, 65, 68, 94, 99, 101, 115, 130, 131]
FeO_7	659	764	106	[6, 65, 68, 94, 99, 115, 130, 131]
FeO_6	662	686	25	[4, 79, 82, 87, 100, 112, 143]
FeO_7	687	701	15	[4, 79, 82, 87, 100, 112, 128, 143]
FeO_7	701	713	13	[3, 66, 71, 80, 81, 107, 118, 149]
FeO_8	702	707	6	[4, 79, 82, 87, 100, 112, 128, 143, 144]
FeO_7	708	743	36	[4, 79, 82, 87, 100, 112, 143, 144]
FeO_8	714	722	9	[3, 66, 71, 80, 81, 107, 118, 142, 149]
FeO_7	723	738	16	[3, 71, 80, 81, 107, 118, 142, 149]
FeO_6	739	762	24	[3, 71, 80, 81, 107, 118, 149]
FeO_8	744	758	15	[4, 79, 82, 87, 100, 112, 126, 143, 144]
FeO_7	759	769	11	[4, 79, 82, 87, 100, 112, 143, 144]
FeO_7	763	782	20	[3, 71, 76, 80, 81, 107, 118, 149]
FeO_8	765	774	10	[6, 65, 68, 94, 99, 109, 115, 130, 131]
FeO_8	770	783	14	[4, 79, 82, 87, 90, 100, 112, 143, 144]
FeO_7	775	810	36	[6, 65, 68, 94, 99, 115, 130, 131]
FeO_6	783	821	39	[3, 71, 80, 81, 107, 118, 149]
FeO_7	784	786	3	[4, 79, 82, 87, 90, 100, 112, 143]
FeO_6	787	790	4	[4, 79, 82, 87, 90, 100, 143]
FeO_5	791	803	13	[4, 79, 82, 87, 100, 143]
FeO_7	800	805	6	[5, 65, 94, 105, 107, 130, 142, 148]
FeO_6	804	809	6	[4, 79, 82, 87, 100, 143, 144]
FeO_6	806	812	7	[5, 65, 105, 107, 130, 142, 148]
FeO_7	810	825	16	[4, 79, 82, 87, 90, 100, 143, 144]
FeO_6	811	827	17	[6, 65, 68, 94, 115, 130, 131]
FeO_5	813	826	14	[5, 65, 105, 107, 130, 142]
FeO_5	822	822	1	[3, 71, 80, 107, 118, 149]
FeO_6	823	832	10	[3, 71, 80, 107, 118, 136, 149]
FeO_6	826	920	95	[4, 79, 82, 87, 100, 143, 144]
FeO_6	827	839	13	[5, 65, 105, 107, 130, 142, 148]
FeO_5	828	858	31	[6, 65, 68, 94, 115, 130]
FeO_5	833	885	53	[3, 71, 80, 107, 136, 149]
FeO_7	840	896	57	[5, 65, 94, 105, 107, 130, 142, 148]
FeO_6	859	882	24	[6, 65, 68, 94, 105, 115, 130]
FeO_7	883	890	8	[6, 65, 68, 94, 101, 105, 115, 130]
FeO_6	886	890	5	[3, 66, 71, 80, 107, 136, 149]
FeO_7	891	898	8	[3, 66, 71, 80, 107, 118, 136, 149]
FeO_8	891	893	3	[6, 65, 68, 94, 101, 105, 115, 130, 131]
FeO_7	894	906	13	[6, 65, 68, 94, 105, 115, 130, 131]
FeO_6	897	901	5	[5, 65, 94, 105, 107, 130, 142]
FeO_8	899	905	7	[3, 66, 71, 80, 81, 107, 118, 136, 149]
FeO_5	902	911	10	[5, 65, 94, 105, 107, 142]
FeO_7	906	908	3	[3, 66, 71, 80, 81, 107, 118, 149]
FeO_6	907	914	8	[6, 65, 68, 94, 115, 130, 131]
FeO_6	909	1165	257	[3, 71, 80, 81, 107, 118, 149]
FeO_6	912	924	13	[5, 65, 94, 105, 107, 142, 148]
FeO_7	915	945	31	[6, 65, 68, 94, 99, 115, 130, 131]
FeO_5	921	930	10	[4, 79, 82, 87, 100, 143]
FeO_5	925	929	5	[5, 65, 94, 105, 107, 142]
FeO_6	930	1041	112	[5, 65, 94, 105, 107, 130, 142]
FeO_6	931	977	47	[4, 79, 82, 87, 100, 112, 143]
FeO_6	946	953	8	[6, 65, 68, 94, 115, 130, 131]
FeO_8	954	960	7	[6, 65, 68, 94, 101, 105, 115, 130, 131]
FeO_7	961	983	23	[6, 65, 68, 101, 105, 115, 130, 131]
FeO_5	978	981	4	[4, 79, 82, 87, 112, 143]
FeO_6	982	1021	40	[4, 79, 82, 87, 90, 112, 143]
FeO_6	984	995	12	[6, 65, 68, 105, 115, 130, 131]
FeO_5	996	1016	21	[6, 65, 68, 115, 130, 131]
FeO_4	1017	1019	3	[6, 68, 115, 130, 131]
FeO_5	1020	1073	54	[6, 68, 99, 115, 130, 131]
FeO_7	1022	1094	73	[4, 78, 79, 82, 87, 90, 112, 143]
FeO_5	1042	1071	30	[5, 65, 94, 105, 107, 142]
FeO_6	1072	1094	23	[5, 65, 94, 105, 107, 130, 142]
FeO_6	1074	1092	19	[6, 65, 68, 99, 115, 130, 131]
FeO_7	1093	1099	7	[6, 65, 68, 99, 101, 115, 130, 131]
FeO_6	1095	1102	8	[4, 78, 79, 82, 87, 112, 143]
FeO_5	1095	1119	25	[5, 65, 94, 105, 107, 142]
FeO_6	1100	1141	42	[6, 65, 68, 101, 115, 130, 131]
FeO_7	1103	1118	16	[4, 78, 79, 82, 87, 112, 143, 144]
FeO_6	1119	1126	8	[4, 79, 82, 87, 112, 143, 144]
FeO_6	1120	1120	1	[5, 65, 80, 94, 105, 107, 142]
FeO_7	1121	1144	24	[5, 65, 80, 81, 94, 105, 107, 142]
FeO_7	1127	1159	33	[4, 79, 82, 87, 90, 112, 143, 144]
FeO_5	1142	1147	6	[6, 65, 68, 101, 115, 131]
FeO_6	1145	1167	23	[5, 65, 80, 94, 105, 107, 142]
FeO_6	1148	1154	7	[6, 65, 68, 101, 105, 115, 131]
FeO_7	1155	1163	9	[6, 65, 68, 101, 105, 107, 115, 131]
FeO_8	1160	1165	6	[4, 79, 82, 87, 90, 100, 112, 143, 144]
FeO_6	1164	1177	14	[6, 65, 68, 105, 107, 115, 131]
FeO_7	1166	1182	17	[3, 71, 72, 80, 81, 107, 118, 149]
FeO_7	1166	1189	24	[4, 79, 82, 87, 100, 112, 143, 144]
FeO_7	1168	1168	1	[5, 65, 80, 81, 94, 105, 107, 142]
FeO_8	1169	1171	3	[5, 65, 66, 80, 81, 94, 105, 107, 142]
FeO_7	1172	1192	21	[5, 65, 66, 81, 94, 105, 107, 142]
FeO_7	1178	1225	48	[6, 65, 68, 94, 105, 107, 115, 131]
FeO_6	1183	1246	64	[3, 71, 80, 81, 107, 118, 149]
FeO_6	1190	1209	20	[4, 79, 82, 87, 100, 143, 144]
FeO_6	1193	1201	9	[5, 65, 81, 94, 105, 107, 142]
FeO_7	1202	1206	5	[5, 65, 66, 81, 94, 105, 107, 142]
FeO_8	1207	1242	36	[5, 65, 66, 80, 81, 94, 105, 107, 142]
FeO_7	1210	1236	27	[4, 79, 82, 87, 100, 112, 143, 144]
FeO_8	1226	1235	10	[6, 65, 68, 94, 101, 105, 107, 115, 131]
FeO_7	1236	1242	7	[6, 65, 68, 101, 105, 107, 115, 131]
FeO_6	1237	1247	11	[4, 79, 82, 87, 100, 143, 144]
FeO_7	1243	1244	2	[5, 65, 66, 80, 81, 94, 107, 142]
FeO_6	1243	1265	23	[6, 65, 68, 105, 107, 115, 131]
FeO_6	1245	1284	40	[5, 66, 80, 81, 94, 107, 142]
FeO_5	1247	1312	66	[3, 71, 80, 81, 118, 149]
FeO_5	1248	1276	29	[4, 79, 82, 87, 100, 143]
FeO_7	1266	1277	12	[6, 65, 68, 101, 105, 107, 115, 131]
FeO_6	1277	1301	25	[4, 79, 82, 87, 100, 112, 143]
FeO_6	1278	1312	35	[6, 65, 68, 105, 107, 115, 131]
FeO_7	1285	1316	32	[5, 66, 80, 81, 94, 105, 107, 142]
FeO_7	1302	1373	72	[4, 79, 82, 87, 100, 112, 143, 144]
FeO_6	1313	1322	10	[3, 71, 72, 80, 81, 118, 149]
FeO_7	1313	1333	21	[6, 65, 68, 105, 107, 115, 130, 131]
FeO_6	1317	1317	1	[5, 66, 80, 81, 94, 107, 142]
FeO_5	1318	1349	32	[5, 80, 81, 94, 107, 142]
FeO_7	1323	1331	9	[3, 71, 72, 80, 81, 104, 118, 149]
FeO_6	1332	1411	80	[3, 71, 72, 80, 81, 118, 149]
FeO_6	1334	1396	63	[6, 65, 68, 105, 107, 115, 131]
FeO_6	1350	1353	4	[5, 65, 80, 81, 94, 107, 142]
FeO_7	1354	1356	3	[5, 65, 66, 80, 81, 94, 107, 142]
FeO_8	1357	1370	14	[5, 65, 66, 80, 81, 94, 105, 107, 142]
FeO_7	1371	1410	40	[5, 65, 66, 80, 94, 105, 107, 142]
FeO_6	1374	1375	2	[4, 79, 82, 87, 100, 112, 143]
FeO_7	1376	1378	3	[4, 79, 82, 87, 100, 112, 143, 144]
FeO_8	1379	1419	41	[4, 67, 79, 82, 87, 100, 112, 143, 144]
FeO_7	1397	1473	77	[6, 65, 68, 94, 105, 107, 115, 131]
FeO_6	1411	1427	17	[5, 66, 80, 94, 105, 107, 142]
FeO_7	1412	1417	6	[3, 71, 72, 80, 81, 107, 118, 149]
FeO_6	1418	1421	4	[3, 71, 80, 81, 107, 118, 149]
FeO_7	1420	1420	1	[4, 67, 79, 82, 87, 100, 112, 143]
FeO_6	1421	1436	16	[4, 79, 82, 87, 100, 112, 143]
FeO_6	1422	1434	13	[3, 71, 76, 80, 81, 107, 149]
FeO_5	1428	1499	72	[5, 80, 94, 105, 107, 142]
FeO_7	1435	1468	34	[3, 71, 72, 76, 80, 81, 107, 149]
FeO_7	1437	1481	45	[4, 79, 82, 87, 100, 112, 143, 144]
FeO_8	1469	1479	11	[3, 66, 71, 72, 76, 80, 81, 107, 149]
FeO_8	1474	1482	9	[6, 65, 68, 94, 99, 105, 107, 115, 131]
FeO_7	1480	1495	16	[3, 66, 71, 76, 80, 81, 107, 149]
FeO_6	1482	1605	124	[4, 79, 82, 87, 100, 143, 144]
FeO_7	1483	1495	13	[6, 65, 94, 99, 105, 107, 115, 131]
FeO_6	1496	1498	3	[3, 71, 76, 80, 81, 107, 149]
FeO_6	1496	1506	11	[6, 65, 99, 105, 107, 115, 131]
FeO_7	1499	1510	12	[3, 71, 76, 80, 81, 107, 118, 149]
FeO_6	1500	1502	3	[5, 80, 81, 94, 105, 107, 142]
FeO_7	1503	1514	12	[5, 65, 80, 81, 94, 105, 107, 142]
FeO_5	1507	1514	8	[6, 65, 105, 107, 115, 131]
FeO_6	1511	1578	68	[3, 71, 76, 80, 81, 118, 149]
FeO_5	1515	1534	20	[5, 80, 94, 105, 107, 142]
FeO_6	1515	1526	12	[6, 65, 94, 105, 107, 115, 131]
FeO_5	1527	1528	2	[6, 65, 105, 107, 115, 131]
FeO_6	1529	1530	2	[6, 65, 68, 105, 107, 115, 131]
FeO_7	1531	1567	37	[6, 65, 68, 101, 105, 107, 115, 131]
FeO_5	1535	1553	19	[5, 66, 80, 105, 107, 142]
FeO_4	1554	1566	13	[5, 80, 105, 107, 142]
FeO_5	1567	1596	30	[5, 76, 80, 105, 107, 142]
FeO_8	1568	1599	32	[6, 65, 68, 101, 105, 107, 115, 121, 131]
FeO_7	1579	1764	186	[3, 71, 72, 76, 80, 81, 118, 149]
FeO_6	1597	1656	60	[5, 66, 76, 80, 105, 107, 142]
FeO_7	1600	1660	61	[6, 65, 68, 101, 105, 107, 115, 131]
FeO_7	1606	1627	22	[4, 79, 82, 87, 100, 143, 144, 147]
FeO_6	1628	1652	25	[4, 79, 82, 87, 100, 143, 147]
FeO_5	1653	1673	21	[4, 79, 82, 87, 100, 143]
FeO_7	1657	1667	11	[5, 66, 76, 80, 94, 105, 107, 142]
FeO_8	1661	1669	9	[6, 65, 68, 76, 101, 105, 107, 115, 131]
FeO_8	1668	1678	11	[5, 66, 76, 80, 82, 94, 105, 107, 142]
FeO_7	1670	1671	2	[6, 65, 68, 76, 105, 107, 115, 131]
FeO_6	1672	1677	6	[6, 65, 68, 105, 107, 115, 131]
FeO_6	1674	1692	19	[4, 79, 82, 87, 100, 143, 144]
FeO_7	1678	1685	8	[6, 65, 68, 101, 105, 107, 115, 131]
FeO_7	1679	1686	8	[5, 66, 76, 80, 94, 105, 107, 142]
FeO_6	1686	1708	23	[6, 65, 101, 105, 107, 115, 131]
FeO_6	1687	1692	6	[5, 66, 76, 80, 94, 107, 142]
FeO_7	1693	1737	45	[4, 79, 82, 87, 100, 143, 144, 147]
FeO_7	1693	1694	2	[5, 66, 76, 80, 94, 105, 107, 142]
FeO_6	1695	1706	12	[5, 66, 76, 80, 105, 107, 142]
FeO_7	1707	1736	30	[5, 66, 76, 80, 94, 105, 107, 142]
FeO_5	1709	1767	59	[6, 65, 105, 107, 115, 131]
FeO_6	1737	1766	30	[5, 66, 80, 94, 105, 107, 142]
FeO_8	1738	1758	21	[4, 79, 82, 87, 100, 128, 143, 144, 147]
FeO_7	1759	1763	5	[4, 79, 82, 87, 100, 143, 144, 147]
FeO_6	1764	1829	66	[4, 79, 82, 87, 100, 143, 144]
FeO_6	1765	1770	6	[3, 71, 72, 76, 80, 81, 149]
FeO_5	1767	1788	22	[5, 66, 80, 105, 107, 142]
FeO_6	1768	1849	82	[6, 65, 68, 105, 107, 115, 131]
FeO_5	1771	1780	10	[3, 71, 72, 76, 80, 81]
FeO_6	1781	1800	20	[3, 71, 72, 73, 76, 80, 81]
FeO_6	1789	1809	21	[5, 65, 66, 80, 105, 107, 142]
FeO_5	1801	1858	58	[3, 71, 72, 76, 80, 81]
FeO_6	1810	1908	99	[5, 66, 80, 94, 105, 107, 142]
FeO_5	1830	1845	16	[4, 79, 82, 87, 100, 143]
FeO_6	1846	1867	22	[4, 79, 82, 87, 100, 143, 147]
FeO_5	1850	1892	43	[6, 65, 105, 107, 115, 131]
FeO_6	1859	1916	58	[3, 71, 72, 76, 80, 81, 149]
FeO_7	1868	1887	20	[4, 67, 79, 82, 87, 100, 143, 147]
FeO_8	1888	1888	1	[4, 67, 79, 82, 87, 100, 143, 144, 147]
FeO_7	1889	1900	12	[4, 67, 79, 82, 87, 100, 143, 144]
FeO_6	1893	1958	66	[6, 65, 94, 105, 107, 115, 131]
FeO_5	1901	1902	2	[4, 79, 82, 87, 100, 143]
FeO_6	1903	1953	51	[4, 79, 82, 87, 100, 143, 144]
FeO_7	1909	1943	35	[5, 66, 80, 94, 105, 107, 113, 142]
FeO_7	1917	1932	16	[3, 71, 72, 76, 80, 81, 118, 149]
FeO_6	1933	1975	43	[3, 71, 72, 80, 81, 118, 149]
FeO_6	1944	1959	16	[5, 66, 80, 94, 105, 107, 142]
FeO_7	1954	1972	19	[4, 79, 82, 87, 100, 128, 143, 144]
FeO_5	1959	2065	107	[6, 65, 105, 107, 115, 131]
FeO_5	1960	1973	14	[5, 66, 80, 94, 107, 142]
FeO_6	1973	1984	12	[4, 79, 82, 87, 100, 143, 144]
FeO_6	1974	1992	19	[5, 66, 80, 82, 94, 107, 142]
FeO_7	1976	2052	77	[3, 71, 72, 80, 81, 102, 118, 149]
FeO_5	1985	2002	18	[4, 79, 87, 100, 143, 144]
FeO_7	1993	2017	25	[5, 66, 80, 82, 94, 105, 107, 142]
FeO_6	2003	2038	36	[4, 67, 79, 87, 100, 143, 144]
FeO_6	2018	2214	197	[5, 66, 80, 82, 94, 107, 142]
FeO_7	2039	2045	7	[4, 67, 79, 87, 100, 128, 143, 144]
FeO_6	2046	2093	48	[4, 79, 87, 100, 128, 143, 144]
FeO_8	2053	2104	52	[3, 71, 72, 80, 81, 102, 118, 144, 149]
FeO_6	2066	2082	17	[6, 65, 68, 105, 107, 115, 131]
FeO_5	2083	2142	60	[6, 65, 105, 107, 115, 131]
FeO_5	2094	2108	15	[4, 79, 87, 100, 143, 144]
FeO_7	2105	2137	33	[3, 71, 72, 80, 81, 102, 118, 149]
FeO_4	2109	2115	7	[4, 79, 87, 100, 143]
FeO_5	2116	2117	2	[4, 79, 87, 100, 112, 143]
FeO_6	2118	2129	12	[4, 79, 82, 87, 100, 112, 143]
FeO_7	2130	2190	61	[4, 67, 79, 82, 87, 100, 112, 143]
FeO_6	2138	2167	30	[3, 71, 72, 80, 81, 118, 149]
FeO_6	2143	2150	8	[6, 65, 68, 105, 107, 115, 131]
FeO_7	2151	2166	16	[6, 65, 68, 94, 105, 107, 115, 131]
FeO_6	2167	2235	69	[6, 65, 68, 105, 107, 115, 131]
FeO_7	2168	2185	18	[3, 71, 72, 76, 80, 81, 118, 149]
FeO_8	2186	2203	18	[3, 71, 72, 76, 80, 81, 118, 136, 149]
FeO_6	2191	2210	20	[4, 79, 82, 87, 100, 112, 143]
FeO_7	2204	2244	41	[3, 71, 72, 76, 80, 81, 118, 149]
FeO_7	2211	2213	3	[4, 79, 82, 87, 100, 112, 143, 144]
FeO_6	2214	2273	60	[4, 79, 82, 87, 100, 143, 144]
FeO_7	2215	2247	33	[5, 65, 66, 80, 82, 94, 107, 142]
FeO_7	2236	2249	14	[6, 65, 68, 105, 107, 115, 130, 131]
FeO_6	2245	2250	6	[3, 71, 72, 80, 81, 118, 149]
FeO_8	2248	2260	13	[5, 65, 66, 80, 81, 82, 94, 107, 142]
FeO_6	2250	2253	4	[6, 65, 68, 105, 107, 115, 131]
FeO_5	2251	2299	49	[3, 71, 72, 80, 81, 149]
FeO_7	2254	2264	11	[6, 65, 68, 105, 107, 115, 130, 131]
FeO_9	2261	2264	4	[5, 65, 66, 80, 81, 82, 94, 105, 107, 142]
FeO_8	2265	2289	25	[5, 65, 66, 80, 81, 94, 105, 107, 142]
FeO_8	2265	2271	7	[6, 65, 68, 105, 107, 115, 121, 130, 131]
FeO_7	2272	2292	21	[6, 65, 105, 107, 115, 121, 130, 131]
FeO_7	2274	2290	17	[4, 79, 82, 87, 100, 128, 143, 144]
FeO_7	2290	2297	8	[5, 65, 66, 80, 81, 94, 107, 142]
FeO_6	2291	2345	55	[4, 79, 82, 87, 100, 143, 144]
FeO_6	2293	2324	32	[6, 65, 105, 107, 115, 121, 131]
FeO_6	2298	2310	13	[5, 66, 80, 81, 94, 107, 142]
FeO_6	2300	2304	5	[3, 71, 72, 80, 81, 107, 149]
FeO_5	2305	2328	24	[3, 71, 72, 80, 81, 149]
FeO_5	2311	2405	95	[5, 66, 80, 94, 107, 142]
FeO_5	2325	2422	98	[6, 65, 105, 107, 115, 131]
FeO_6	2329	2346	18	[3, 66, 71, 72, 80, 81, 149]
FeO_7	2346	2352	7	[4, 79, 82, 87, 100, 128, 143, 144]
FeO_5	2347	2350	4	[3, 71, 72, 80, 81, 149]
FeO_6	2351	2382	32	[3, 71, 72, 76, 80, 81, 149]
FeO_8	2353	2368	16	[4, 79, 82, 87, 100, 112, 128, 143, 144]
FeO_7	2369	2472	104	[4, 79, 82, 87, 100, 112, 143, 144]
FeO_5	2383	2410	28	[3, 71, 72, 80, 81, 149]
FeO_6	2406	2429	24	[5, 66, 80, 82, 94, 107, 142]
FeO_6	2411	2444	34	[3, 71, 72, 76, 80, 81, 149]
FeO_6	2423	2457	35	[6, 65, 68, 105, 107, 115, 131]
FeO_7	2430	2445	16	[5, 65, 66, 80, 82, 94, 107, 142]
FeO_7	2445	2453	9	[3, 71, 72, 76, 80, 81, 118, 149]
FeO_6	2446	2464	19	[5, 65, 66, 80, 94, 107, 142]
FeO_6	2454	2457	4	[3, 71, 72, 80, 81, 118, 149]
FeO_7	2458	2473	16	[3, 66, 71, 72, 80, 81, 118, 149]
FeO_7	2458	2478	21	[6, 65, 68, 105, 107, 115, 130, 131]
FeO_7	2465	2487	23	[5, 65, 66, 80, 81, 94, 107, 142]
FeO_6	2473	2489	17	[4, 79, 82, 87, 100, 143, 144]
FeO_6	2474	2481	8	[3, 71, 72, 80, 81, 118, 149]
FeO_6	2479	2549	71	[6, 65, 68, 105, 107, 115, 131]
FeO_5	2482	2491	10	[3, 71, 72, 80, 81, 149]
FeO_8	2488	2591	104	[5, 65, 66, 80, 81, 94, 105, 107, 142]
FeO_5	2490	2518	29	[4, 79, 82, 87, 100, 143]
FeO_6	2492	2496	5	[3, 71, 72, 80, 81, 107, 149]
FeO_7	2497	2505	9	[3, 71, 72, 76, 80, 81, 107, 149]
FeO_6	2506	2578	73	[3, 71, 72, 76, 80, 81, 149]
FeO_6	2519	2537	19	[4, 79, 82, 87, 100, 112, 143]
FeO_5	2538	2540	3	[4, 79, 82, 87, 100, 143]
FeO_6	2541	2586	46	[4, 79, 82, 87, 100, 143, 144]
FeO_7	2550	2607	58	[6, 65, 68, 94, 105, 107, 115, 131]
FeO_7	2579	2582	4	[3, 66, 71, 72, 76, 80, 81, 149]
FeO_6	2583	2595	13	[3, 66, 71, 72, 80, 81, 149]
FeO_7	2587	2596	10	[4, 67, 79, 82, 87, 100, 143, 144]
FeO_7	2592	2640	49	[5, 65, 80, 81, 94, 105, 107, 142]
FeO_5	2596	2617	22	[3, 71, 72, 80, 81, 149]
FeO_6	2597	2600	4	[4, 67, 79, 82, 87, 100, 143]
FeO_7	2601	2643	43	[4, 67, 79, 82, 87, 100, 112, 143]
FeO_6	2608	2691	84	[6, 65, 68, 105, 107, 115, 131]
FeO_6	2618	2623	6	[3, 71, 72, 80, 81, 118, 149]
FeO_7	2624	2649	26	[3, 71, 72, 80, 81, 102, 118, 149]
FeO_6	2641	2669	29	[5, 65, 80, 81, 94, 107, 142]
FeO_6	2644	2715	72	[4, 67, 79, 82, 87, 112, 143]
FeO_6	2650	2654	5	[3, 71, 72, 80, 81, 102, 149]
FeO_5	2655	2660	6	[3, 71, 72, 80, 102, 149]
FeO_4	2661	2663	3	[3, 71, 72, 80, 149]
FeO_5	2664	2670	7	[3, 71, 72, 76, 80, 149]
FeO_7	2670	2677	8	[5, 65, 66, 80, 81, 94, 107, 142]
FeO_6	2671	2722	52	[3, 71, 72, 76, 80, 81, 149]
FeO_8	2678	2697	20	[5, 65, 66, 80, 81, 82, 94, 107, 142]
FeO_7	2692	2715	24	[6, 65, 68, 94, 105, 107, 115, 131]
FeO_6	2698	2769	72	[5, 80, 81, 82, 94, 107, 142]
FeO_7	2716	2719	4	[4, 67, 79, 82, 87, 112, 143, 147]
FeO_6	2716	2786	71	[6, 65, 68, 105, 107, 115, 131]
FeO_8	2720	2739	20	[4, 67, 79, 82, 87, 100, 112, 143, 147]
FeO_7	2723	2779	57	[3, 71, 72, 76, 80, 81, 118, 149]
FeO_7	2740	2800	61	[4, 67, 79, 82, 87, 100, 112, 143]
FeO_7	2770	2778	9	[5, 80, 81, 82, 94, 107, 113, 142]
FeO_8	2779	2787	9	[5, 65, 80, 81, 82, 94, 107, 113, 142]
FeO_6	2780	2817	38	[3, 71, 72, 76, 80, 81, 149]
FeO_7	2787	2838	52	[6, 65, 68, 105, 107, 115, 121, 131]
FeO_9	2788	2797	10	[5, 65, 66, 80, 81, 82, 94, 107, 113, 142]
FeO_8	2798	2801	4	[5, 65, 66, 80, 82, 94, 107, 113, 142]
FeO_6	2801	2813	13	[4, 79, 82, 87, 100, 112, 143]
FeO_7	2802	2816	15	[5, 65, 66, 80, 82, 94, 107, 142]
FeO_5	2814	2821	8	[4, 79, 82, 87, 100, 143]
FeO_8	2817	2907	91	[5, 65, 66, 80, 81, 82, 94, 107, 142]
FeO_7	2818	2822	5	[3, 71, 72, 76, 80, 81, 107, 149]
FeO_6	2822	2852	31	[4, 67, 79, 82, 87, 100, 143]
FeO_8	2823	2861	39	[3, 66, 71, 72, 76, 80, 81, 107, 149]
FeO_6	2839	2851	13	[6, 65, 68, 105, 107, 115, 131]
FeO_7	2852	2857	6	[6, 65, 68, 105, 107, 115, 130, 131]
FeO_7	2853	2862	10	[4, 67, 79, 82, 87, 100, 112, 143]
FeO_6	2858	2876	19	[6, 68, 105, 107, 115, 130, 131]
FeO_7	2862	2877	16	[3, 66, 71, 72, 76, 80, 81, 149]
FeO_6	2863	2872	10	[4, 67, 79, 82, 87, 100, 143]
FeO_7	2873	2883	11	[4, 67, 79, 82, 87, 100, 112, 143]
FeO_7	2877	2972	96	[6, 65, 68, 105, 107, 115, 130, 131]
FeO_8	2878	2886	9	[3, 66, 71, 72, 76, 80, 81, 107, 149]
FeO_6	2884	2906	23	[4, 67, 79, 82, 87, 112, 143]
FeO_7	2887	2924	38	[3, 66, 71, 72, 76, 80, 81, 149]
FeO_7	2907	2916	10	[4, 67, 79, 82, 87, 108, 112, 143]
FeO_7	2908	2915	8	[5, 65, 66, 80, 81, 94, 107, 142]
FeO_6	2916	2991	76	[5, 66, 80, 81, 94, 107, 142]
FeO_6	2917	2950	34	[4, 79, 82, 87, 108, 112, 143]
FeO_6	2925	2949	25	[3, 71, 72, 76, 80, 81, 149]
FeO_5	2950	2951	2	[3, 71, 72, 80, 81, 149]
FeO_7	2951	2987	37	[4, 67, 79, 82, 87, 108, 112, 143]
FeO_6	2952	2965	14	[3, 71, 72, 80, 81, 118, 149]
FeO_7	2966	2967	2	[3, 71, 72, 76, 80, 81, 118, 149]
FeO_8	2968	2980	13	[3, 66, 71, 72, 76, 80, 81, 118, 149]
FeO_8	2973	2982	10	[6, 65, 68, 94, 105, 107, 115, 130, 131]
FeO_7	2981	3002	22	[3, 71, 72, 76, 80, 81, 118, 149]
FeO_6	2983	3011	29	[6, 65, 68, 105, 107, 115, 131]
FeO_6	2988	3006	19	[4, 67, 79, 82, 87, 112, 143]
FeO_7	2992	2994	3	[5, 66, 80, 81, 94, 105, 107, 142]
FeO_6	2995	3010	16	[5, 66, 81, 94, 105, 107, 142]
FeO_6	3003	3010	8	[3, 71, 72, 80, 81, 118, 149]
FeO_7	3007	3013	7	[4, 67, 79, 82, 87, 100, 112, 143]
FeO_7	3011	3019	9	[3, 71, 72, 76, 80, 81, 118, 149]
FeO_7	3011	3012	2	[5, 65, 66, 81, 94, 105, 107, 142]
FeO_7	3012	3040	29	[6, 65, 68, 94, 105, 107, 115, 131]
FeO_8	3013	3035	23	[5, 65, 66, 80, 81, 94, 105, 107, 142]
FeO_8	3014	3023	10	[4, 67, 79, 82, 87, 100, 108, 112, 143]
FeO_6	3020	3055	36	[3, 71, 72, 76, 80, 81, 149]
FeO_7	3024	3076	53	[4, 67, 79, 82, 87, 100, 112, 143]
FeO_7	3036	3088	53	[5, 65, 80, 81, 94, 105, 107, 142]
FeO_8	3041	3052	12	[6, 65, 68, 94, 105, 107, 109, 115, 131]
FeO_7	3053	3056	4	[6, 65, 68, 94, 105, 107, 115, 131]
FeO_5	3056	3109	54	[3, 71, 72, 80, 81, 149]
FeO_6	3057	3170	114	[6, 65, 68, 105, 107, 115, 131]
FeO_6	3077	3098	22	[4, 79, 82, 87, 100, 112, 143]
FeO_6	3089	3131	43	[5, 65, 81, 94, 105, 107, 142]
FeO_7	3099	3123	25	[4, 67, 79, 82, 87, 100, 112, 143]
FeO_6	3110	3112	3	[3, 71, 72, 76, 80, 81, 149]
FeO_7	3113	3156	44	[3, 71, 72, 76, 80, 81, 104, 149]
FeO_6	3124	3128	5	[4, 79, 82, 87, 100, 112, 143]
FeO_7	3129	3164	36	[4, 79, 82, 87, 100, 112, 143, 144]
FeO_7	3132	3151	20	[5, 65, 80, 81, 94, 105, 107, 142]
FeO_6	3152	3156	5	[5, 65, 80, 94, 105, 107, 142]
FeO_6	3157	3278	122	[3, 71, 72, 76, 80, 81, 149]
FeO_7	3157	3176	20	[5, 65, 66, 80, 94, 105, 107, 142]
FeO_6	3165	3165	1	[4, 79, 82, 87, 100, 143, 144]
FeO_7	3166	3204	39	[4, 67, 79, 82, 87, 100, 143, 144]
FeO_7	3171	3262	92	[6, 65, 68, 105, 107, 115, 130, 131]
FeO_6	3177	3188	12	[5, 65, 66, 80, 94, 107, 142]
FeO_7	3189	3193	5	[5, 65, 66, 80, 82, 94, 107, 142]
FeO_8	3194	3205	12	[5, 65, 66, 80, 81, 82, 94, 107, 142]
FeO_6	3205	3225	21	[4, 79, 82, 87, 100, 143, 144]
FeO_7	3206	3215	10	[5, 65, 66, 80, 82, 94, 107, 142]
FeO_6	3216	3308	93	[5, 66, 80, 82, 94, 107, 142]
FeO_7	3226	3235	10	[4, 79, 82, 87, 100, 112, 143, 144]
FeO_8	3236	3241	6	[4, 67, 79, 82, 87, 100, 112, 143, 144]
FeO_9	3242	3246	5	[4, 67, 79, 82, 87, 100, 112, 143, 144, 147]
FeO_8	3247	3261	15	[4, 67, 79, 82, 87, 100, 112, 143, 147]
FeO_7	3262	3266	5	[4, 79, 82, 87, 100, 112, 143, 147]
FeO_6	3263	3267	5	[6, 65, 68, 105, 107, 115, 131]
FeO_8	3267	3322	56	[4, 67, 79, 82, 87, 100, 112, 143, 147]
FeO_7	3268	3283	16	[6, 65, 68, 105, 107, 109, 115, 131]
FeO_7	3279	3309	31	[3, 71, 72, 76, 80, 81, 102, 149]
FeO_8	3284	3284	1	[6, 65, 68, 94, 105, 107, 109, 115, 131]
FeO_7	3285	3302	18	[6, 65, 68, 94, 105, 107, 115, 131]
FeO_8	3303	3306	4	[6, 65, 68, 94, 105, 107, 109, 115, 131]
FeO_7	3307	3313	7	[6, 65, 68, 105, 107, 109, 115, 131]
FeO_7	3309	3329	21	[5, 65, 66, 80, 82, 94, 107, 142]
FeO_6	3310	3328	19	[3, 71, 72, 80, 81, 102, 149]
FeO_8	3314	3324	11	[6, 65, 68, 94, 105, 107, 109, 115, 131]
FeO_7	3323	3449	127	[4, 67, 79, 82, 87, 100, 112, 143]
FeO_7	3325	3332	8	[6, 65, 68, 94, 105, 107, 115, 131]
FeO_7	3329	3352	24	[3, 71, 72, 80, 81, 102, 118, 149]
FeO_8	3330	3349	20	[5, 65, 66, 80, 81, 82, 94, 107, 142]
FeO_6	3333	3363	31	[6, 65, 68, 105, 107, 115, 131]
FeO_7	3350	3354	5	[5, 65, 66, 80, 81, 94, 107, 142]
FeO_6	3353	3379	27	[3, 71, 72, 80, 102, 118, 149]
FeO_8	3355	3364	10	[5, 65, 66, 72, 80, 81, 94, 107, 142]
FeO_7	3364	3386	23	[6, 65, 68, 105, 107, 109, 115, 131]
FeO_9	3365	3394	30	[5, 65, 66, 72, 80, 81, 82, 94, 107, 142]
FeO_7	3380	3481	102	[3, 71, 72, 80, 81, 102, 118, 149]
FeO_6	3387	3489	103	[6, 65, 68, 105, 107, 115, 131]
FeO_8	3395	3395	1	[5, 65, 72, 80, 81, 82, 94, 107, 142]
FeO_7	3396	3407	12	[5, 65, 72, 80, 81, 94, 107, 142]
FeO_8	3408	3410	3	[5, 65, 72, 80, 81, 94, 107, 117, 142]
FeO_7	3411	3413	3	[5, 72, 80, 81, 94, 107, 117, 142]
FeO_8	3414	3417	4	[5, 72, 80, 81, 94, 105, 107, 117, 142]
FeO_7	3418	3419	2	[5, 72, 80, 81, 94, 105, 107, 142]
FeO_8	3420	3424	5	[5, 66, 72, 80, 81, 94, 105, 107, 142]
FeO_7	3425	3461	37	[5, 66, 72, 80, 81, 94, 107, 142]
FeO_8	3450	3460	11	[4, 67, 79, 82, 87, 100, 112, 143, 144]
FeO_7	3461	3503	43	[4, 67, 79, 82, 87, 100, 143, 144]
FeO_6	3462	3462	1	[5, 66, 80, 81, 94, 107, 142]
FeO_7	3463	3490	28	[5, 66, 80, 81, 82, 94, 107, 142]
FeO_6	3482	3501	20	[3, 71, 72, 80, 81, 118, 149]
FeO_7	3490	3493	4	[6, 65, 68, 101, 105, 107, 115, 131]
FeO_8	3491	3504	14	[5, 66, 72, 80, 81, 82, 94, 107, 142]
FeO_6	3494	3534	41	[6, 65, 68, 105, 107, 115, 131]
FeO_7	3502	3507	6	[3, 71, 72, 76, 80, 81, 118, 149]
FeO_8	3504	3513	10	[4, 67, 79, 82, 87, 100, 112, 143, 144]
FeO_7	3505	3524	20	[5, 66, 80, 81, 82, 94, 107, 142]
FeO_6	3508	3560	53	[3, 71, 72, 76, 80, 81, 149]
FeO_7	3514	3523	10	[4, 67, 79, 82, 87, 100, 143, 144]
FeO_8	3524	3554	31	[4, 67, 79, 82, 87, 100, 112, 143, 144]
FeO_6	3525	3538	14	[5, 66, 80, 82, 94, 107, 142]
FeO_7	3535	3536	2	[6, 65, 68, 99, 105, 107, 115, 131]
FeO_8	3537	3546	10	[6, 65, 68, 99, 105, 107, 115, 130, 131]
FeO_7	3539	3561	23	[5, 66, 80, 81, 82, 94, 107, 142]
FeO_7	3547	3646	100	[6, 65, 68, 105, 107, 115, 130, 131]
FeO_7	3555	3630	76	[4, 67, 79, 82, 87, 100, 112, 143]
FeO_7	3561	3572	12	[3, 71, 72, 76, 80, 81, 107, 149]
FeO_6	3562	3588	27	[5, 66, 80, 82, 94, 107, 142]
FeO_6	3573	3573	1	[3, 71, 72, 76, 80, 81, 149]
FeO_5	3574	3592	19	[3, 71, 72, 80, 81, 149]
FeO_7	3589	3657	69	[5, 65, 66, 80, 82, 94, 107, 142]
FeO_6	3593	3599	7	[3, 71, 72, 80, 81, 107, 149]
FeO_7	3600	3630	31	[3, 71, 72, 76, 80, 81, 107, 149]
FeO_6	3631	3681	51	[3, 71, 72, 80, 81, 107, 149]
FeO_8	3631	3650	20	[4, 67, 79, 82, 87, 100, 112, 143, 147]
FeO_6	3647	3659	13	[6, 68, 105, 107, 115, 130, 131]
FeO_7	3651	3684	34	[4, 67, 79, 82, 87, 100, 143, 147]
FeO_8	3658	3682	25	[5, 65, 66, 80, 81, 82, 94, 107, 142]
FeO_7	3660	3737	78	[6, 65, 68, 105, 107, 115, 130, 131]
FeO_5	3682	3693	12	[3, 71, 72, 80, 81, 149]
FeO_9	3683	3690	8	[5, 65, 66, 80, 81, 82, 94, 107, 117, 142]
FeO_6	3685	3724	40	[4, 67, 79, 82, 87, 100, 143]
FeO_8	3691	3705	15	[5, 66, 80, 81, 82, 94, 107, 117, 142]
FeO_6	3694	3741	48	[3, 71, 72, 76, 80, 81, 149]
FeO_9	3706	3723	18	[5, 65, 66, 80, 81, 82, 94, 107, 117, 142]
FeO_8	3724	3726	3	[5, 65, 66, 80, 81, 82, 94, 107, 142]
FeO_7	3725	3770	46	[4, 67, 79, 82, 87, 100, 112, 143]
FeO_7	3727	3737	11	[5, 66, 80, 81, 82, 94, 107, 142]
FeO_8	3738	3772	35	[5, 66, 72, 80, 81, 82, 94, 107, 142]
FeO_6	3738	3823	86	[6, 65, 68, 105, 107, 115, 131]
FeO_7	3742	3754	13	[3, 71, 72, 76, 80, 81, 118, 149]
FeO_6	3755	3852	98	[3, 71, 72, 80, 81, 118, 149]
FeO_8	3771	3791	21	[4, 67, 79, 82, 87, 100, 112, 143, 144]
FeO_7	3773	3807	35	[5, 66, 80, 81, 82, 94, 107, 142]
FeO_7	3792	3808	17	[4, 67, 79, 82, 87, 100, 112, 143]
FeO_8	3808	3844	37	[5, 65, 66, 80, 81, 82, 94, 107, 142]
FeO_8	3809	3830	22	[4, 67, 79, 82, 87, 100, 112, 143, 144]
FeO_7	3824	3847	24	[6, 65, 68, 99, 105, 107, 115, 131]
FeO_7	3831	3968	138	[4, 67, 79, 82, 87, 100, 112, 143]
FeO_7	3845	3846	2	[5, 65, 66, 80, 82, 94, 107, 142]
FeO_8	3847	3851	5	[5, 65, 66, 80, 82, 94, 107, 117, 142]
FeO_6	3848	3991	144	[6, 65, 68, 105, 107, 115, 131]
FeO_7	3852	3874	23	[5, 65, 66, 82, 94, 107, 117, 142]
FeO_7	3853	3901	49	[3, 71, 72, 80, 81, 102, 118, 149]
FeO_8	3875	3886	12	[5, 65, 66, 81, 82, 94, 107, 117, 142]
FeO_7	3887	3892	6	[5, 65, 66, 82, 94, 107, 117, 142]
FeO_8	3893	3898	6	[5, 65, 66, 82, 94, 105, 107, 117, 142]
FeO_9	3899	3903	5	[5, 65, 66, 81, 82, 94, 105, 107, 117, 142]
FeO_8	3902	3940	39	[3, 71, 72, 80, 81, 102, 118, 136, 149]
FeO_8	3904	3904	1	[5, 66, 81, 82, 94, 105, 107, 117, 142]
FeO_7	3905	3928	24	[5, 66, 81, 82, 94, 107, 117, 142]
FeO_6	3929	3929	1	[5, 66, 81, 94, 107, 117, 142]
FeO_7	3930	3954	25	[5, 66, 80, 81, 94, 107, 117, 142]
FeO_7	3941	3954	14	[3, 71, 72, 80, 81, 102, 118, 149]
FeO_8	3955	3957	3	[3, 71, 72, 80, 81, 102, 118, 136, 149]
FeO_8	3955	4063	109	[5, 66, 72, 80, 81, 94, 107, 117, 142]
FeO_7	3958	3971	14	[3, 71, 72, 80, 102, 118, 136, 149]
FeO_6	3969	3992	24	[4, 67, 79, 82, 87, 100, 143]
FeO_8	3972	4140	169	[3, 71, 72, 80, 81, 102, 118, 136, 149]
FeO_7	3992	4081	90	[6, 65, 68, 101, 105, 107, 115, 131]
FeO_7	3993	3997	5	[4, 67, 79, 82, 87, 100, 143, 147]
FeO_8	3998	4024	27	[4, 67, 79, 82, 87, 100, 112, 143, 147]
FeO_7	4025	4037	13	[4, 67, 79, 82, 87, 112, 143, 147]
FeO_8	4038	4053	16	[4, 67, 79, 82, 87, 112, 143, 144, 147]
FeO_7	4054	4054	1	[4, 79, 82, 87, 112, 143, 144, 147]
FeO_6	4055	4069	15	[4, 79, 82, 87, 112, 143, 147]
FeO_7	4064	4163	100	[5, 66, 72, 80, 81, 107, 117, 142]
FeO_7	4070	4071	2	[4, 67, 79, 82, 87, 112, 143, 147]
FeO_8	4072	4076	5	[4, 67, 79, 82, 87, 100, 112, 143, 147]
FeO_7	4077	4151	75	[4, 67, 79, 82, 87, 100, 112, 143]
FeO_6	4082	4211	130	[6, 65, 68, 105, 107, 115, 131]
FeO_7	4141	4183	43	[3, 71, 72, 80, 81, 102, 136, 149]
FeO_8	4152	4161	10	[4, 67, 79, 82, 87, 100, 112, 143, 144]
FeO_7	4162	4285	124	[4, 67, 79, 82, 87, 100, 112, 143]
FeO_6	4164	4182	19	[5, 72, 80, 81, 107, 117, 142]
FeO_5	4183	4184	2	[5, 80, 81, 107, 117, 142]
FeO_8	4184	4189	6	[3, 71, 72, 76, 80, 81, 102, 136, 149]
FeO_6	4185	4194	10	[5, 80, 81, 94, 107, 117, 142]
FeO_7	4190	4208	19	[3, 71, 72, 76, 81, 102, 136, 149]
FeO_7	4195	4225	31	[5, 66, 80, 81, 94, 107, 117, 142]
FeO_8	4209	4212	4	[3, 71, 72, 76, 80, 81, 102, 136, 149]
FeO_7	4212	4232	21	[6, 65, 68, 94, 105, 107, 115, 131]
FeO_7	4213	4269	57	[3, 71, 72, 76, 80, 102, 136, 149]
FeO_8	4226	4309	84	[5, 66, 80, 81, 82, 94, 107, 117, 142]
FeO_8	4233	4241	9	[6, 65, 68, 94, 99, 105, 107, 115, 131]
FeO_7	4242	4263	22	[6, 65, 68, 99, 105, 107, 115, 131]
FeO_6	4264	4286	23	[6, 65, 68, 105, 107, 115, 131]
FeO_8	4270	4286	17	[3, 71, 72, 76, 80, 81, 102, 136, 149]
FeO_6	4286	4350	65	[4, 79, 82, 87, 100, 112, 143]
FeO_7	4287	4289	3	[3, 71, 72, 76, 80, 102, 136, 149]
FeO_7	4287	4373	87	[6, 65, 68, 105, 107, 115, 130, 131]
FeO_6	4290	4325	36	[3, 71, 72, 80, 102, 136, 149]
FeO_7	4310	4318	9	[5, 66, 80, 82, 94, 107, 117, 142]
FeO_6	4319	4341	23	[5, 66, 82, 94, 107, 117, 142]
FeO_7	4326	4452	127	[3, 71, 72, 80, 81, 102, 136, 149]
FeO_5	4342	4369	28	[5, 66, 94, 107, 117, 142]
FeO_7	4351	4370	20	[4, 79, 82, 87, 100, 112, 143, 147]
FeO_6	4370	4386	17	[5, 66, 72, 94, 107, 117, 142]
FeO_6	4371	4374	4	[4, 79, 82, 87, 100, 143, 147]
FeO_6	4374	4398	25	[6, 65, 68, 105, 107, 115, 131]
FeO_5	4375	4388	14	[4, 79, 82, 87, 100, 143]
FeO_7	4387	4412	26	[5, 66, 72, 80, 94, 107, 117, 142]
FeO_6	4389	4406	18	[4, 79, 82, 87, 100, 143, 144]
FeO_7	4399	4418	20	[6, 65, 68, 101, 105, 107, 115, 131]
FeO_7	4407	4437	31	[4, 79, 82, 87, 100, 112, 143, 144]
FeO_8	4413	4428	16	[5, 66, 72, 80, 81, 94, 107, 117, 142]
FeO_8	4419	4424	6	[6, 65, 68, 101, 105, 107, 115, 130, 131]
FeO_7	4425	4626	202	[6, 65, 68, 105, 107, 115, 130, 131]
FeO_7	4429	4431	3	[5, 66, 80, 81, 94, 107, 117, 142]
FeO_6	4432	4454	23	[5, 66, 81, 94, 107, 117, 142]
FeO_8	4438	4440	3	[4, 67, 79, 82, 87, 100, 112, 143, 144]
FeO_7	4441	4476	36	[4, 67, 79, 82, 87, 100, 112, 143]
FeO_6	4453	4613	161	[3, 71, 72, 80, 102, 136, 149]
FeO_7	4455	4500	46	[5, 66, 81, 82, 94, 107, 117, 142]
FeO_8	4477	4504	28	[4, 67, 79, 82, 87, 100, 112, 143, 147]
FeO_6	4501	4542	42	[5, 66, 82, 94, 107, 117, 142]
FeO_7	4505	4542	38	[4, 67, 79, 82, 87, 100, 112, 143]
FeO_6	4543	4604	62	[4, 79, 82, 87, 100, 112, 143]
FeO_7	4543	4547	5	[5, 66, 81, 82, 94, 107, 117, 142]
FeO_6	4548	4596	49	[5, 66, 82, 94, 107, 117, 142]
FeO_7	4597	4597	1	[5, 66, 82, 94, 107, 117, 124, 142]
FeO_8	4598	4604	7	[5, 66, 81, 82, 94, 107, 117, 124, 142]
FeO_5	4605	4619	15	[4, 79, 82, 87, 100, 143]
FeO_9	4605	4614	10	[5, 66, 81, 82, 94, 107, 113, 117, 124, 142]
FeO_7	4614	4670	57	[3, 71, 72, 76, 80, 102, 136, 149]
FeO_8	4615	4618	4	[5, 66, 81, 82, 94, 107, 117, 124, 142]
FeO_7	4619	4621	3	[5, 66, 82, 94, 107, 117, 124, 142]
FeO_6	4620	4622	3	[4, 67, 79, 82, 87, 100, 143]
FeO_6	4622	4622	1	[5, 66, 82, 94, 107, 117, 142]
FeO_7	4623	4634	12	[4, 67, 79, 82, 87, 100, 143, 144]
FeO_7	4623	4643	21	[5, 65, 66, 82, 94, 107, 117, 142]
FeO_8	4627	4637	11	[6, 65, 68, 99, 105, 107, 115, 130, 131]
FeO_6	4635	4650	16	[4, 67, 79, 82, 87, 100, 143]
FeO_7	4638	4693	56	[6, 65, 68, 105, 107, 115, 130, 131]
FeO_6	4644	4660	17	[5, 65, 66, 94, 107, 117, 142]
FeO_7	4651	4662	12	[4, 67, 79, 82, 87, 100, 143, 144]
FeO_7	4661	4666	6	[5, 65, 66, 81, 94, 107, 117, 142]
FeO_6	4663	4677	15	[4, 79, 82, 87, 100, 143, 144]
FeO_6	4667	4684	18	[5, 65, 66, 94, 107, 117, 142]
FeO_6	4671	4675	5	[3, 71, 72, 76, 102, 136, 149]
FeO_7	4676	4682	7	[3, 71, 72, 76, 80, 102, 136, 149]
FeO_5	4678	4696	19	[4, 79, 82, 87, 100, 143]
FeO_8	4683	4685	3	[3, 71, 72, 76, 80, 81, 102, 136, 149]
FeO_7	4685	4714	30	[5, 65, 66, 81, 94, 107, 117, 142]
FeO_7	4686	4698	13	[3, 71, 72, 76, 80, 102, 136, 149]
FeO_8	4694	4702	9	[6, 65, 68, 101, 105, 107, 115, 130, 131]
FeO_6	4697	4737	41	[4, 79, 82, 87, 100, 143, 147]
FeO_6	4699	4699	1	[3, 71, 72, 80, 102, 136, 149]
FeO_5	4700	4711	12	[3, 71, 72, 102, 136, 149]
FeO_7	4703	4722	20	[6, 65, 68, 105, 107, 115, 130, 131]
FeO_6	4712	4760	49	[3, 71, 72, 80, 102, 136, 149]
FeO_6	4715	4723	9	[5, 65, 66, 94, 107, 117, 142]
FeO_8	4723	4733	11	[6, 65, 68, 101, 105, 107, 115, 130, 131]
FeO_7	4724	4739	16	[5, 65, 66, 80, 94, 107, 117, 142]
FeO_7	4734	4739	6	[6, 65, 68, 101, 105, 107, 115, 130]
FeO_7	4738	4799	62	[4, 79, 82, 87, 100, 112, 143, 147]
FeO_8	4740	4740	1	[5, 65, 66, 80, 82, 94, 107, 117, 142]
FeO_6	4740	4767	28	[6, 65, 68, 105, 107, 115, 130]
FeO_7	4741	4818	78	[5, 66, 80, 82, 94, 107, 117, 142]
FeO_7	4761	4773	13	[3, 71, 72, 80, 81, 102, 136, 149]
FeO_7	4768	4810	43	[6, 65, 68, 105, 107, 115, 130, 131]
FeO_7	4774	4790	17	[3, 71, 72, 80, 102, 136, 143, 149]
FeO_6	4791	4813	23	[3, 71, 72, 80, 102, 136, 149]
FeO_8	4800	4819	20	[4, 67, 79, 82, 87, 100, 112, 143, 147]
FeO_8	4811	4815	5	[6, 65, 68, 99, 105, 107, 115, 130, 131]
FeO_5	4814	4833	20	[3, 71, 72, 102, 136, 149]
FeO_7	4816	4937	122	[6, 65, 68, 105, 107, 115, 130, 131]
FeO_8	4819	4864	46	[5, 66, 80, 81, 82, 94, 107, 117, 142]
FeO_7	4820	4836	17	[4, 79, 82, 87, 100, 112, 143, 147]
FeO_6	4834	4843	10	[3, 71, 72, 102, 136, 143, 149]
FeO_6	4837	4945	109	[4, 79, 82, 87, 100, 112, 143]
FeO_5	4844	4854	11	[3, 71, 72, 102, 136, 149]
FeO_6	4855	4957	103	[3, 71, 72, 80, 102, 136, 149]
FeO_7	4865	4866	2	[5, 80, 81, 82, 94, 107, 117, 142]
FeO_6	4867	4872	6	[5, 80, 81, 94, 107, 117, 142]
FeO_5	4873	4883	11	[5, 81, 94, 107, 117, 142]
FeO_6	4884	4890	7	[5, 66, 81, 94, 107, 117, 142]
FeO_7	4891	4895	5	[5, 65, 66, 81, 94, 107, 117, 142]
FeO_8	4896	4907	12	[5, 65, 66, 81, 82, 94, 107, 117, 142]
FeO_9	4908	4925	18	[5, 65, 66, 80, 81, 82, 94, 107, 117, 142]
FeO_8	4926	4926	1	[5, 65, 66, 81, 82, 94, 107, 117, 142]
FeO_7	4927	4931	5	[5, 66, 81, 82, 94, 107, 117, 142]
FeO_8	4932	4948	17	[5, 66, 80, 81, 82, 94, 107, 117, 142]
FeO_6	4938	4962	25	[6, 65, 68, 105, 107, 115, 131]
FeO_7	4946	4977	32	[4, 67, 79, 82, 87, 100, 112, 143]
FeO_9	4949	4961	13	[5, 65, 66, 80, 81, 82, 94, 107, 117, 142]
FeO_5	4958	5015	58	[3, 71, 72, 102, 136, 149]
FeO_8	4962	4972	11	[5, 66, 80, 81, 82, 94, 107, 117, 142]
FeO_5	4963	4979	17	[6, 65, 68, 105, 115, 131]
FeO_7	4973	5063	91	[5, 66, 80, 82, 94, 107, 117, 142]
FeO_8	4978	4988	11	[4, 67, 79, 82, 87, 100, 112, 143, 147]
FeO_6	4980	5050	71	[6, 65, 68, 93, 105, 115, 131]
FeO_7	4989	5006	18	[4, 79, 82, 87, 100, 112, 143, 147]
FeO_6	5007	5060	54	[4, 79, 82, 87, 100, 112, 143]
FeO_6	5016	5029	14	[3, 71, 72, 80, 102, 136, 149]
FeO_5	5030	5048	19	[3, 71, 72, 102, 136, 149]
FeO_6	5049	5121	73	[3, 71, 72, 80, 102, 136, 149]
FeO_7	5051	5066	16	[6, 65, 68, 93, 105, 109, 115, 131]
FeO_7	5061	5140	80	[4, 67, 79, 82, 87, 100, 112, 143]
FeO_8	5064	5095	32	[5, 66, 80, 81, 82, 94, 107, 117, 142]
FeO_6	5067	5083	17	[6, 65, 68, 93, 109, 115, 131]
FeO_5	5084	5156	73	[6, 65, 68, 93, 115, 131]
FeO_7	5096	5101	6	[5, 66, 80, 81, 82, 94, 107, 142]
FeO_8	5102	5120	19	[5, 65, 66, 80, 81, 82, 94, 107, 142]
FeO_7	5121	5123	3	[5, 66, 80, 81, 82, 94, 107, 142]
FeO_5	5122	5146	25	[3, 71, 72, 102, 136, 149]
FeO_6	5124	5132	9	[5, 66, 80, 81, 94, 107, 142]
FeO_7	5133	5145	13	[5, 66, 80, 81, 82, 94, 107, 142]
FeO_6	5141	5175	35	[4, 79, 82, 87, 100, 112, 143]
FeO_8	5146	5174	29	[5, 66, 80, 81, 82, 94, 107, 117, 142]
FeO_6	5147	5180	34	[3, 71, 72, 80, 102, 136, 149]
FeO_6	5157	5283	127	[6, 65, 68, 93, 109, 115, 131]
FeO_9	5175	5213	39	[5, 66, 80, 81, 82, 94, 107, 113, 117, 142]
FeO_7	5176	5261	86	[4, 67, 79, 82, 87, 100, 112, 143]
FeO_7	5181	5185	5	[3, 71, 72, 76, 80, 102, 136, 149]
FeO_6	5186	5195	10	[3, 71, 72, 76, 102, 136, 149]
FeO_7	5196	5226	31	[3, 71, 72, 76, 80, 102, 136, 149]
FeO_8	5214	5222	9	[5, 66, 80, 81, 82, 94, 107, 117, 142]
FeO_7	5223	5254	32	[5, 66, 81, 82, 94, 107, 117, 142]
FeO_8	5227	5233	7	[3, 71, 72, 76, 80, 81, 102, 136, 149]
FeO_7	5234	5297	64	[3, 71, 72, 76, 81, 102, 136, 149]
FeO_6	5255	5263	9	[5, 66, 82, 94, 107, 117, 142]
FeO_8	5262	5279	18	[4, 67, 79, 82, 87, 100, 112, 143, 144]
FeO_7	5264	5281	18	[5, 65, 66, 82, 94, 107, 117, 142]
FeO_7	5280	5341	62	[4, 67, 79, 82, 87, 100, 112, 143]
FeO_7	5282	5292	11	[5, 66, 80, 82, 94, 107, 117, 142]
FeO_5	5284	5295	12	[6, 65, 93, 109, 115, 131]
FeO_8	5293	5294	2	[5, 66, 72, 80, 82, 94, 107, 117, 142]
FeO_9	5295	5295	1	[5, 66, 72, 80, 81, 82, 94, 107, 117, 142]
FeO_8	5296	5304	9	[5, 66, 72, 81, 82, 94, 107, 117, 142]
FeO_6	5296	5331	36	[6, 65, 93, 95, 109, 115, 131]
FeO_8	5298	5324	27	[3, 71, 72, 76, 80, 81, 102, 136, 149]
FeO_7	5305	5324	20	[5, 66, 81, 82, 94, 107, 117, 142]
FeO_7	5325	5350	26	[3, 71, 72, 76, 81, 102, 136, 149]
FeO_8	5325	5327	3	[5, 66, 80, 81, 82, 94, 107, 117, 142]
FeO_9	5328	5340	13	[5, 66, 72, 80, 81, 82, 94, 107, 117, 142]
FeO_7	5332	5420	89	[6, 65, 68, 93, 95, 109, 115, 131]
FeO_8	5341	5345	5	[5, 66, 72, 80, 81, 82, 94, 107, 142]
FeO_8	5342	5392	51	[4, 67, 79, 82, 87, 100, 112, 143, 147]
FeO_7	5346	5374	29	[5, 66, 72, 80, 82, 94, 107, 142]
FeO_6	5351	5408	58	[3, 71, 72, 76, 102, 136, 149]
FeO_8	5375	5379	5	[5, 66, 72, 80, 81, 82, 94, 107, 142]
FeO_9	5380	5382	3	[5, 66, 72, 80, 81, 82, 94, 107, 117, 142]
FeO_8	5383	5406	24	[5, 66, 72, 80, 82, 94, 107, 117, 142]
FeO_7	5393	5438	46	[4, 67, 79, 87, 100, 112, 143, 147]
FeO_9	5407	5411	5	[5, 66, 72, 80, 81, 82, 94, 107, 117, 142]
FeO_5	5409	5450	42	[3, 71, 72, 102, 136, 149]
FeO_8	5412	5418	7	[5, 66, 72, 80, 81, 82, 107, 117, 142]
FeO_7	5419	5447	29	[5, 66, 80, 81, 82, 107, 117, 142]
FeO_6	5421	5423	3	[6, 65, 68, 93, 109, 115, 131]
FeO_5	5424	5458	35	[6, 65, 93, 109, 115, 131]
FeO_7	5439	5482	44	[4, 67, 79, 87, 100, 112, 143, 144]
FeO_8	5448	5458	11	[5, 66, 72, 80, 81, 82, 107, 117, 142]
FeO_6	5451	5517	67	[3, 71, 72, 80, 102, 136, 149]
FeO_7	5459	5486	28	[5, 66, 80, 81, 82, 107, 117, 142]
FeO_7	5459	5507	49	[6, 65, 68, 93, 96, 109, 115, 131]
FeO_6	5483	5521	39	[4, 67, 79, 87, 100, 112, 143]
FeO_6	5487	5507	21	[5, 80, 81, 82, 107, 117, 142]
FeO_7	5508	5512	5	[5, 66, 80, 81, 82, 107, 117, 142]
FeO_6	5508	5537	30	[6, 65, 68, 93, 109, 115, 131]
FeO_8	5513	5557	45	[5, 66, 80, 81, 82, 94, 107, 117, 142]
FeO_7	5518	5519	2	[3, 71, 72, 80, 81, 102, 136, 149]
FeO_8	5520	5566	47	[3, 71, 72, 76, 80, 81, 102, 136, 149]
FeO_7	5522	5564	43	[4, 67, 79, 82, 87, 100, 112, 143]
FeO_7	5538	5551	14	[6, 65, 68, 93, 105, 109, 115, 131]
FeO_8	5552	5553	2	[6, 65, 68, 93, 105, 107, 109, 115, 131]
FeO_7	5554	5561	8	[6, 65, 68, 105, 107, 109, 115, 131]
FeO_7	5558	5565	8	[5, 66, 80, 81, 82, 107, 117, 142]
FeO_6	5562	5564	3	[6, 65, 68, 105, 109, 115, 131]
FeO_6	5565	5681	117	[4, 67, 79, 82, 87, 112, 143]
FeO_5	5565	5651	87	[6, 65, 68, 109, 115, 131]
FeO_8	5566	5571	6	[5, 66, 80, 81, 82, 94, 107, 117, 142]
FeO_7	5567	5670	104	[3, 71, 72, 76, 80, 81, 136, 149]
FeO_7	5572	5596	25	[5, 80, 81, 82, 94, 107, 117, 142]
FeO_8	5597	5600	4	[5, 65, 80, 81, 82, 94, 107, 117, 142]
FeO_7	5601	5610	10	[5, 65, 80, 81, 82, 107, 117, 142]
FeO_8	5611	5615	5	[5, 65, 80, 81, 82, 94, 107, 117, 142]
FeO_7	5616	5621	6	[5, 80, 81, 82, 94, 107, 117, 142]
FeO_8	5622	5640	19	[5, 66, 80, 81, 82, 94, 107, 117, 142]
FeO_7	5641	5646	6	[5, 66, 80, 82, 94, 107, 117, 142]
FeO_8	5647	5658	12	[5, 65, 66, 80, 82, 94, 107, 117, 142]
FeO_6	5652	5731	80	[6, 65, 68, 95, 109, 115, 131]
FeO_7	5659	5663	5	[5, 65, 66, 80, 82, 94, 107, 142]
FeO_6	5664	5722	59	[5, 66, 80, 82, 94, 107, 142]
FeO_8	5671	5677	7	[3, 71, 72, 76, 80, 81, 102, 136, 149]
FeO_7	5678	5683	6	[3, 71, 72, 76, 80, 102, 136, 149]
FeO_7	5682	5708	27	[4, 67, 79, 82, 87, 100, 112, 143]
FeO_6	5684	5900	217	[3, 71, 72, 76, 102, 136, 149]
FeO_8	5709	5720	12	[4, 67, 79, 82, 87, 100, 112, 143, 144]
FeO_7	5721	5721	1	[4, 67, 79, 82, 87, 100, 143, 144]
FeO_6	5722	5766	45	[4, 79, 82, 87, 100, 143, 144]
FeO_7	5723	5761	39	[5, 66, 72, 80, 82, 94, 107, 142]
FeO_7	5732	5758	27	[6, 65, 68, 93, 95, 109, 115, 131]
FeO_6	5759	5811	53	[6, 65, 93, 95, 109, 115, 131]
FeO_9	5762	5786	25	[5, 66, 72, 80, 81, 82, 94, 107, 117, 142]
FeO_7	5767	5773	7	[4, 79, 82, 87, 100, 112, 143, 144]
FeO_6	5774	5816	43	[4, 79, 82, 87, 100, 112, 143]
FeO_8	5787	5827	41	[5, 66, 72, 80, 81, 94, 107, 117, 142]
FeO_7	5812	5833	22	[6, 65, 68, 93, 95, 109, 115, 131]
FeO_7	5817	5832	16	[4, 67, 79, 82, 87, 100, 112, 143]
FeO_7	5828	5849	22	[5, 66, 72, 81, 94, 107, 117, 142]
FeO_8	5833	5853	21	[4, 67, 79, 82, 87, 100, 112, 143, 144]
FeO_8	5834	5851	18	[6, 65, 68, 93, 95, 107, 109, 115, 131]
FeO_8	5850	5850	1	[5, 66, 72, 80, 81, 94, 107, 117, 142]
FeO_9	5851	5893	43	[5, 66, 72, 80, 81, 82, 94, 107, 117, 142]
FeO_7	5852	5983	132	[6, 65, 68, 93, 107, 109, 115, 131]
FeO_7	5854	5924	71	[4, 67, 79, 82, 87, 100, 112, 143]
FeO_8	5894	5923	30	[5, 66, 72, 80, 82, 94, 107, 117, 142]
FeO_7	5901	5930	30	[3, 71, 72, 76, 80, 102, 136, 149]
FeO_7	5924	5956	33	[5, 66, 72, 82, 94, 107, 117, 142]
FeO_8	5925	5959	35	[4, 67, 79, 82, 87, 100, 112, 143, 144]
FeO_6	5931	5961	31	[3, 71, 72, 76, 80, 136, 149]
FeO_8	5957	5968	12	[5, 66, 72, 80, 82, 94, 107, 117, 142]
FeO_7	5960	6018	59	[4, 67, 79, 82, 87, 100, 112, 143]
FeO_7	5962	5965	4	[3, 71, 72, 76, 80, 81, 136, 149]
FeO_6	5966	5968	3	[3, 71, 72, 76, 81, 136, 149]
FeO_5	5969	5986	18	[3, 71, 72, 76, 136, 149]
FeO_7	5969	5982	14	[5, 66, 72, 82, 94, 107, 117, 142]
FeO_8	5983	5999	17	[5, 66, 72, 82, 94, 107, 113, 117, 142]
FeO_8	5984	5988	5	[6, 65, 68, 93, 94, 107, 109, 115, 131]
FeO_6	5987	6019	33	[3, 71, 72, 76, 81, 136, 149]
FeO_7	5989	5989	1	[6, 65, 68, 93, 107, 109, 115, 131]
FeO_6	5990	6035	46	[6, 65, 68, 93, 107, 115, 131]
FeO_9	6000	6014	15	[5, 65, 66, 72, 82, 94, 107, 113, 117, 142]
FeO_8	6015	6020	6	[5, 65, 66, 72, 82, 94, 107, 117, 142]
FeO_6	6019	6044	26	[4, 67, 79, 82, 87, 112, 143]
FeO_7	6020	6025	6	[3, 71, 72, 76, 81, 130, 136, 149]
FeO_7	6021	6029	9	[5, 65, 66, 72, 94, 107, 117, 142]
FeO_8	6026	6031	6	[3, 71, 72, 76, 81, 102, 130, 136, 149]
FeO_8	6030	6055	26	[5, 65, 66, 72, 80, 94, 107, 117, 142]
FeO_7	6032	6055	24	[3, 71, 72, 76, 102, 130, 136, 149]
FeO_7	6036	6056	21	[6, 65, 68, 93, 105, 107, 115, 131]
FeO_7	6045	6046	2	[4, 67, 79, 82, 87, 112, 143, 144]
FeO_8	6047	6071	25	[4, 67, 79, 82, 87, 100, 112, 143, 144]
FeO_6	6056	6057	2	[3, 71, 72, 76, 130, 136, 149]
FeO_7	6056	6077	22	[5, 65, 66, 72, 80, 94, 107, 142]
FeO_6	6057	6162	106	[6, 65, 68, 105, 107, 115, 131]
FeO_5	6058	6109	52	[3, 71, 72, 76, 136, 149]
FeO_7	6072	6082	11	[4, 67, 79, 82, 87, 100, 112, 143]
FeO_6	6078	6099	22	[5, 66, 72, 80, 94, 107, 142]
FeO_8	6083	6085	3	[4, 67, 79, 82, 87, 100, 112, 143, 144]
FeO_7	6086	6117	32	[4, 79, 82, 87, 100, 112, 143, 144]
FeO_7	6100	6103	4	[5, 65, 66, 72, 80, 94, 107, 142]
FeO_8	6104	6105	2	[5, 65, 66, 72, 80, 82, 94, 107, 142]
FeO_9	6106	6108	3	[5, 65, 66, 72, 80, 82, 94, 107, 117, 142]
FeO_10	6109	6119	11	[5, 65, 66, 72, 80, 81, 82, 94, 107, 117, 142]
FeO_6	6110	6126	17	[3, 71, 72, 76, 130, 136, 149]
FeO_6	6118	6126	9	[4, 79, 82, 87, 100, 112, 143]
FeO_9	6120	6123	4	[5, 65, 66, 72, 81, 82, 94, 107, 117, 142]
FeO_8	6124	6136	13	[5, 65, 66, 72, 82, 94, 107, 117, 142]
FeO_7	6127	6129	3	[3, 71, 72, 76, 130, 132, 136, 149]
FeO_7	6127	6158	32	[4, 79, 82, 87, 100, 112, 143, 144]
FeO_6	6130	6155	26	[3, 71, 72, 76, 130, 136, 149]
FeO_7	6137	6169	33	[5, 65, 66, 72, 94, 107, 117, 142]
FeO_8	6156	6172	17	[3, 71, 72, 76, 83, 123, 130, 136, 149]
FeO_8	6159	6162	4	[4, 67, 79, 82, 87, 100, 112, 143, 144]
FeO_7	6163	6177	15	[4, 67, 79, 82, 87, 100, 112, 143]
FeO_6	6163	6180	18	[6, 65, 68, 107, 109, 115, 131]
FeO_8	6170	6176	7	[5, 65, 66, 72, 94, 105, 107, 117, 142]
FeO_7	6173	6235	63	[3, 71, 72, 76, 83, 130, 136, 149]
FeO_9	6177	6177	1	[5, 65, 66, 72, 81, 94, 105, 107, 117, 142]
FeO_8	6178	6224	47	[4, 67, 79, 82, 87, 100, 112, 143, 144]
FeO_8	6178	6186	9	[5, 65, 66, 72, 81, 94, 107, 117, 142]
FeO_7	6181	6214	34	[6, 65, 68, 94, 107, 109, 115, 131]
FeO_9	6187	6219	33	[5, 65, 66, 72, 81, 82, 94, 107, 117, 142]
FeO_6	6215	6216	2	[6, 65, 68, 107, 109, 115, 131]
FeO_7	6217	6261	45	[6, 65, 68, 93, 107, 109, 115, 131]
FeO_10	6220	6221	2	[5, 65, 66, 72, 80, 81, 82, 94, 107, 117, 142]
FeO_9	6222	6228	7	[5, 65, 66, 72, 80, 81, 82, 94, 107, 142]
FeO_7	6225	6259	35	[4, 67, 79, 82, 87, 100, 112, 143]
FeO_8	6229	6247	19	[5, 66, 72, 80, 81, 82, 94, 107, 142]
FeO_6	6236	6270	35	[3, 71, 72, 76, 83, 136, 149]
FeO_7	6248	6258	11	[5, 66, 72, 80, 82, 94, 107, 142]
FeO_8	6259	6269	11	[5, 66, 72, 80, 81, 82, 94, 107, 142]
FeO_8	6260	6266	7	[4, 67, 79, 82, 87, 100, 112, 143, 144]
FeO_6	6262	6277	16	[6, 65, 68, 107, 109, 115, 131]
FeO_7	6267	6299	33	[4, 67, 79, 82, 87, 100, 143, 144]
FeO_9	6270	6285	16	[5, 65, 66, 72, 80, 81, 82, 94, 107, 142]
FeO_7	6271	6289	19	[3, 71, 72, 76, 83, 123, 136, 149]
FeO_7	6278	6322	45	[6, 65, 68, 105, 107, 109, 115, 131]
FeO_8	6286	6289	4	[5, 66, 72, 80, 81, 82, 94, 107, 142]
FeO_8	6290	6299	10	[3, 71, 72, 76, 83, 102, 123, 136, 149]
FeO_6	6290	6306	17	[5, 66, 72, 80, 94, 107, 142]
FeO_6	6300	6301	2	[3, 71, 72, 76, 102, 136, 149]
FeO_6	6300	6313	14	[4, 79, 82, 87, 100, 143, 144]
FeO_5	6302	6329	28	[3, 71, 72, 76, 136, 149]
FeO_7	6307	6327	21	[5, 66, 72, 80, 82, 94, 107, 142]
FeO_7	6314	6319	6	[4, 79, 82, 87, 100, 112, 143, 144]
FeO_8	6320	6362	43	[4, 79, 82, 87, 100, 112, 143, 144, 147]
FeO_6	6323	6327	5	[6, 65, 68, 105, 107, 115, 131]
FeO_8	6328	6332	5	[5, 65, 66, 72, 80, 82, 94, 107, 142]
FeO_7	6328	6353	26	[6, 65, 68, 94, 105, 107, 115, 131]
FeO_6	6330	6353	24	[3, 71, 72, 76, 81, 136, 149]
FeO_7	6333	6333	1	[5, 65, 66, 72, 80, 94, 107, 142]
FeO_8	6334	6411	78	[5, 65, 66, 72, 80, 81, 94, 107, 142]
FeO_7	6354	6361	8	[3, 71, 72, 76, 80, 81, 136, 149]
FeO_6	6354	6361	8	[6, 65, 68, 94, 107, 115, 131]
FeO_8	6362	6377	16	[3, 71, 72, 76, 80, 81, 102, 136, 149]
FeO_7	6362	6364	3	[6, 65, 68, 94, 107, 109, 115, 131]
FeO_9	6363	6363	1	[4, 67, 79, 82, 87, 100, 112, 143, 144, 147]
FeO_8	6364	6373	10	[4, 67, 79, 82, 87, 100, 112, 143, 144]
FeO_6	6365	6384	20	[6, 65, 68, 107, 109, 115, 131]
FeO_7	6374	6426	53	[4, 67, 79, 82, 87, 100, 112, 143]
FeO_7	6378	6493	116	[3, 71, 72, 76, 80, 81, 136, 149]
FeO_7	6385	6423	39	[6, 65, 68, 105, 107, 109, 115, 131]
FeO_9	6412	6423	12	[5, 65, 66, 72, 80, 81, 82, 94, 107, 142]
FeO_8	6424	6442	19	[5, 65, 66, 72, 80, 81, 94, 107, 142]
FeO_6	6424	6438	15	[6, 65, 68, 107, 109, 115, 131]
FeO_6	6427	6461	35	[4, 67, 79, 82, 87, 112, 143]
FeO_7	6439	6479	41	[6, 65, 68, 105, 107, 109, 115, 131]
FeO_9	6443	6445	3	[5, 65, 66, 72, 80, 81, 94, 105, 107, 142]
FeO_8	6446	6447	2	[5, 65, 66, 80, 81, 94, 105, 107, 142]
FeO_7	6448	6461	14	[5, 65, 80, 81, 94, 105, 107, 142]
FeO_7	6462	6487	26	[4, 67, 79, 82, 87, 112, 143, 144]
FeO_8	6462	6472	11	[5, 65, 72, 80, 81, 94, 105, 107, 142]
FeO_9	6473	6479	7	[5, 65, 66, 72, 80, 81, 94, 105, 107, 142]
FeO_10	6480	6481	2	[5, 65, 66, 72, 80, 81, 82, 94, 105, 107, 142]
FeO_8	6480	6489	10	[6, 65, 68, 94, 105, 107, 109, 115, 131]
FeO_9	6482	6483	2	[5, 65, 66, 72, 80, 81, 82, 94, 107, 142]
FeO_8	6484	6491	8	[5, 65, 66, 72, 80, 82, 94, 107, 142]
FeO_6	6488	6511	24	[4, 67, 79, 82, 87, 143, 144]
FeO_7	6490	6501	12	[6, 65, 68, 94, 107, 109, 115, 131]
FeO_7	6492	6554	63	[5, 65, 66, 80, 82, 94, 107, 142]
FeO_6	6494	6545	52	[3, 71, 72, 76, 80, 81, 149]
FeO_8	6502	6525	24	[6, 65, 68, 94, 105, 107, 109, 115, 131]
FeO_5	6512	6520	9	[4, 79, 82, 87, 143, 144]
FeO_6	6521	6573	53	[4, 79, 82, 87, 100, 143, 144]
FeO_7	6526	6529	4	[6, 65, 94, 105, 107, 109, 115, 131]
FeO_6	6530	6557	28	[6, 65, 94, 107, 109, 115, 131]
FeO_7	6546	6585	40	[3, 66, 71, 72, 76, 80, 81, 149]
FeO_6	6555	6590	36	[5, 65, 66, 80, 82, 94, 142]
FeO_7	6558	6608	51	[6, 65, 68, 94, 107, 109, 115, 131]
FeO_7	6574	6583	10	[4, 79, 82, 87, 100, 112, 143, 144]
FeO_8	6584	6593	10	[4, 79, 82, 87, 100, 112, 128, 143, 144]
FeO_6	6586	6663	78	[3, 71, 72, 76, 80, 81, 149]
FeO_7	6591	6633	43	[5, 65, 66, 80, 82, 94, 107, 142]
FeO_9	6594	6595	2	[4, 67, 79, 82, 87, 100, 112, 128, 143, 144]
FeO_8	6596	6617	22	[4, 67, 79, 82, 87, 100, 112, 143, 144]
FeO_8	6609	6626	18	[6, 65, 68, 94, 105, 107, 109, 115, 131]
FeO_7	6618	6627	10	[4, 79, 82, 87, 100, 112, 143, 144]
FeO_7	6627	6682	56	[6, 65, 68, 105, 107, 109, 115, 131]
FeO_6	6628	6719	92	[4, 79, 82, 87, 100, 143, 144]
FeO_8	6634	6644	11	[5, 65, 66, 72, 80, 82, 94, 107, 142]
FeO_9	6645	6646	2	[5, 65, 66, 72, 80, 81, 82, 94, 107, 142]
FeO_8	6647	6658	12	[5, 66, 72, 80, 81, 82, 94, 107, 142]
FeO_7	6659	6671	13	[5, 66, 80, 81, 82, 94, 107, 142]
FeO_5	6664	6690	27	[3, 71, 72, 80, 81, 149]
FeO_6	6672	6677	6	[5, 66, 80, 82, 94, 107, 142]
FeO_5	6678	6680	3	[5, 66, 80, 94, 107, 142]
FeO_6	6681	6682	2	[5, 66, 80, 81, 94, 107, 142]
FeO_7	6683	6720	38	[5, 65, 66, 80, 81, 94, 107, 142]
FeO_6	6683	6742	60	[6, 65, 68, 107, 109, 115, 131]
FeO_6	6691	6772	82	[3, 71, 72, 76, 80, 81, 149]
FeO_7	6720	6721	2	[4, 79, 82, 87, 100, 112, 143, 144]
FeO_6	6721	6735	15	[5, 65, 80, 81, 94, 107, 142]
FeO_6	6722	6830	109	[4, 79, 82, 87, 100, 112, 143]
FeO_7	6736	6740	5	[5, 65, 72, 80, 81, 94, 107, 142]
FeO_8	6741	6769	29	[5, 65, 72, 80, 81, 94, 105, 107, 142]
FeO_7	6743	6758	16	[6, 65, 68, 94, 107, 109, 115, 131]
FeO_6	6759	6787	29	[6, 65, 68, 107, 109, 115, 131]
FeO_7	6770	6799	30	[5, 65, 80, 81, 94, 105, 107, 142]
FeO_7	6773	6926	154	[3, 71, 72, 76, 80, 81, 136, 149]
FeO_7	6788	6816	29	[6, 65, 68, 94, 107, 109, 115, 131]
FeO_8	6800	6802	3	[5, 65, 66, 80, 81, 94, 105, 107, 142]
FeO_7	6803	6824	22	[5, 65, 66, 80, 81, 94, 107, 142]
FeO_6	6817	6857	41	[6, 65, 94, 107, 109, 115, 131]
FeO_8	6825	6830	6	[5, 65, 66, 72, 80, 81, 94, 107, 142]
FeO_7	6831	6884	54	[4, 67, 79, 82, 87, 100, 112, 143]
FeO_7	6831	6848	18	[5, 65, 72, 80, 81, 94, 107, 142]
FeO_6	6849	6854	6	[5, 65, 80, 81, 94, 107, 142]
FeO_7	6855	6882	28	[5, 65, 66, 80, 81, 94, 107, 142]
FeO_7	6858	6886	29	[6, 65, 93, 94, 107, 109, 115, 131]
FeO_6	6883	6897	15	[5, 65, 80, 81, 94, 107, 142]
FeO_6	6885	6888	4	[4, 67, 79, 82, 87, 100, 112]
FeO_6	6887	6890	4	[6, 65, 93, 107, 109, 115, 131]
FeO_5	6889	6901	13	[4, 67, 79, 82, 87, 100]
FeO_7	6891	6920	30	[6, 65, 68, 93, 107, 109, 115, 131]
FeO_7	6898	6906	9	[5, 65, 66, 80, 81, 94, 107, 142]
FeO_6	6902	6908	7	[4, 67, 79, 82, 87, 100, 112]
FeO_8	6907	6959	53	[5, 65, 66, 72, 80, 81, 94, 107, 142]
FeO_5	6909	6926	18	[4, 79, 82, 87, 100, 112]
FeO_8	6921	6933	13	[6, 65, 68, 93, 94, 107, 109, 115, 131]
FeO_6	6927	7019	93	[3, 71, 72, 76, 80, 81, 149]
FeO_6	6927	6929	3	[4, 67, 79, 82, 87, 100, 112]
FeO_7	6930	6967	38	[4, 67, 79, 82, 87, 100, 112, 143]
FeO_7	6934	6966	33	[6, 65, 68, 93, 107, 109, 115, 131]
FeO_9	6960	6960	1	[5, 65, 66, 72, 80, 81, 82, 94, 107, 142]
FeO_8	6961	6974	14	[5, 65, 66, 72, 80, 82, 94, 107, 142]
FeO_6	6967	6992	26	[6, 68, 93, 107, 109, 115, 131]
FeO_6	6968	6981	14	[4, 79, 82, 87, 100, 112, 143]
FeO_7	6975	7010	36	[5, 65, 66, 72, 80, 94, 107, 142]
FeO_7	6982	7010	29	[4, 79, 82, 87, 100, 112, 143, 144]
FeO_7	6993	7055	63	[6, 65, 68, 93, 107, 109, 115, 131]
FeO_6	7011	7013	3	[4, 79, 82, 87, 100, 143, 144]
FeO_6	7011	7011	1	[5, 65, 66, 72, 80, 94, 142]
FeO_7	7012	7012	1	[5, 65, 66, 72, 80, 82, 94, 142]
FeO_8	7013	7026	14	[5, 65, 66, 72, 80, 81, 82, 94, 142]
FeO_5	7014	7035	22	[4, 79, 82, 87, 143, 144]
FeO_7	7020	7036	17	[3, 71, 72, 76, 80, 81, 104, 149]
FeO_7	7027	7070	44	[5, 66, 72, 80, 81, 82, 94, 142]
FeO_6	7036	7036	1	[4, 79, 82, 87, 112, 143, 144]
FeO_6	7037	7147	111	[3, 71, 72, 76, 80, 81, 149]
FeO_7	7037	7052	16	[4, 67, 79, 82, 87, 112, 143, 144]
FeO_6	7053	7056	4	[4, 67, 79, 82, 87, 143, 144]
FeO_8	7056	7068	13	[6, 65, 68, 93, 105, 107, 109, 115, 131]
FeO_7	7057	7092	36	[4, 67, 79, 82, 87, 100, 143, 144]
FeO_7	7069	7117	49	[6, 65, 68, 93, 107, 109, 115, 131]
FeO_6	7071	7076	6	[5, 66, 72, 80, 81, 94, 142]
FeO_7	7077	7124	48	[5, 66, 72, 80, 81, 82, 94, 142]
FeO_8	7093	7093	1	[4, 67, 79, 82, 87, 100, 128, 143, 144]
FeO_7	7094	7113	20	[4, 79, 82, 87, 100, 128, 143, 144]
FeO_6	7114	7129	16	[4, 79, 82, 87, 100, 143, 144]
FeO_6	7118	7124	7	[6, 65, 68, 93, 107, 115, 131]
FeO_8	7125	7126	2	[5, 65, 66, 72, 80, 81, 82, 94, 142]
FeO_7	7125	7143	19	[6, 65, 68, 93, 107, 109, 115, 131]
FeO_7	7127	7129	3	[5, 65, 66, 72, 80, 81, 94, 142]
FeO_7	7130	7163	34	[4, 67, 79, 82, 87, 100, 143, 144]
FeO_6	7130	7141	12	[5, 65, 66, 72, 80, 94, 142]
FeO_7	7142	7156	15	[5, 65, 66, 72, 80, 82, 94, 142]
FeO_8	7144	7230	87	[6, 65, 68, 93, 96, 107, 109, 115, 131]
FeO_7	7148	7184	37	[3, 71, 72, 76, 80, 81, 104, 149]
FeO_6	7157	7169	13	[5, 66, 72, 80, 82, 94, 142]
FeO_6	7164	7170	7	[4, 79, 82, 87, 100, 143, 144]
FeO_7	7170	7215	46	[5, 65, 66, 72, 80, 82, 94, 142]
FeO_5	7171	7173	3	[4, 79, 87, 100, 143, 144]
FeO_4	7174	7190	17	[4, 79, 87, 100, 143]
FeO_6	7185	7196	12	[3, 71, 72, 76, 80, 81, 149]
FeO_5	7191	7198	8	[4, 79, 82, 87, 100, 143]
FeO_7	7197	7222	26	[3, 71, 72, 76, 80, 81, 142, 149]
FeO_6	7199	7207	9	[4, 67, 79, 82, 87, 100, 143]
FeO_7	7208	7208	1	[4, 67, 79, 82, 87, 100, 143, 144]
FeO_8	7209	7231	23	[4, 67, 79, 82, 87, 100, 128, 143, 144]
FeO_8	7216	7216	1	[5, 65, 66, 72, 80, 82, 94, 113, 142]
FeO_7	7217	7249	33	[5, 65, 66, 72, 80, 94, 113, 142]
FeO_8	7223	7239	17	[3, 71, 72, 76, 80, 81, 104, 142, 149]
FeO_7	7231	7299	69	[6, 65, 68, 93, 107, 109, 115, 131]
FeO_7	7232	7236	5	[4, 79, 82, 87, 100, 128, 143, 144]
FeO_6	7237	7275	39	[4, 79, 82, 87, 100, 143, 144]
FeO_7	7240	7252	13	[3, 71, 72, 76, 80, 81, 142, 149]
FeO_8	7250	7252	3	[5, 65, 66, 72, 80, 82, 94, 113, 142]
FeO_6	7253	7291	39	[3, 71, 72, 76, 80, 81, 149]
FeO_7	7253	7266	14	[5, 65, 66, 72, 80, 82, 94, 142]
FeO_6	7267	7314	48	[5, 66, 72, 80, 82, 94, 142]
FeO_5	7276	7283	8	[4, 79, 82, 87, 100, 143]
FeO_6	7284	7296	13	[4, 79, 82, 87, 100, 143, 144]
FeO_7	7292	7339	48	[3, 71, 72, 76, 80, 81, 142, 149]
FeO_7	7297	7299	3	[4, 79, 82, 87, 100, 112, 143, 144]
FeO_6	7300	7306	7	[4, 79, 82, 87, 100, 112, 143]
FeO_6	7300	7345	46	[6, 65, 93, 107, 109, 115, 131]
FeO_7	7307	7310	4	[4, 67, 79, 82, 87, 100, 112, 143]
FeO_6	7311	7342	32	[4, 67, 79, 82, 87, 112, 143]
FeO_7	7315	7335	21	[5, 66, 72, 80, 82, 94, 124, 142]
FeO_6	7336	7337	2	[5, 66, 72, 82, 94, 124, 142]
FeO_7	7338	7341	4	[5, 65, 66, 72, 82, 94, 124, 142]
FeO_6	7340	7379	40	[3, 71, 72, 76, 80, 81, 149]
FeO_6	7342	7345	4	[5, 65, 66, 72, 82, 94, 142]
FeO_7	7343	7353	11	[4, 67, 79, 82, 87, 112, 143, 144]
FeO_5	7346	7363	18	[5, 65, 72, 82, 94, 142]
FeO_7	7346	7380	35	[6, 65, 93, 96, 107, 109, 115, 131]
FeO_6	7354	7443	90	[4, 67, 79, 82, 87, 143, 144]
FeO_6	7364	7372	9	[5, 65, 72, 81, 82, 94, 142]
FeO_7	7373	7381	9	[5, 65, 72, 80, 81, 82, 94, 142]
FeO_7	7380	7485	106	[3, 71, 72, 76, 80, 81, 142, 149]
FeO_6	7381	7405	25	[6, 65, 93, 107, 109, 115, 131]
FeO_6	7382	7389	8	[5, 65, 72, 80, 81, 94, 142]
FeO_5	7390	7396	7	[5, 65, 72, 81, 94, 142]
FeO_4	7397	7432	36	[5, 65, 72, 81, 142]
FeO_7	7406	7407	2	[6, 65, 93, 96, 107, 109, 115, 131]
FeO_8	7408	7436	29	[6, 65, 68, 93, 96, 107, 109, 115, 131]
FeO_5	7433	7445	13	[5, 65, 72, 81, 82, 142]
FeO_9	7437	7449	13	[6, 65, 68, 93, 94, 96, 107, 109, 115, 131]
FeO_5	7444	7461	18	[4, 67, 79, 87, 143, 144]
FeO_6	7446	7448	3	[5, 65, 72, 81, 82, 94, 142]
FeO_7	7449	7467	19	[5, 65, 72, 81, 82, 94, 142, 148]
FeO_8	7450	7459	10	[6, 65, 93, 94, 96, 107, 109, 115, 131]
FeO_7	7460	7502	43	[6, 65, 93, 94, 107, 109, 115, 131]
FeO_6	7462	7462	1	[4, 67, 79, 87, 128, 143, 144]
FeO_7	7463	7482	20	[4, 67, 79, 87, 100, 128, 143, 144]
FeO_6	7468	7497	30	[5, 65, 72, 81, 82, 94, 142]
FeO_6	7483	7531	49	[4, 67, 79, 87, 100, 143, 144]
FeO_6	7486	7496	11	[3, 71, 72, 80, 81, 142, 149]
FeO_7	7497	7506	10	[3, 66, 71, 72, 80, 81, 142, 149]
FeO_6	7498	7540	43	[5, 65, 66, 72, 82, 94, 142]
FeO_6	7503	7515	13	[6, 65, 94, 107, 109, 115, 131]
FeO_8	7507	7513	7	[3, 66, 71, 72, 80, 81, 118, 142, 149]
FeO_7	7514	7522	9	[3, 71, 72, 80, 81, 118, 142, 149]
FeO_7	7516	7547	32	[6, 65, 68, 94, 107, 109, 115, 131]
FeO_8	7523	7564	42	[3, 71, 72, 80, 81, 104, 118, 142, 149]
FeO_7	7532	7625	94	[4, 67, 79, 82, 87, 100, 143, 144]
FeO_7	7541	7542	2	[5, 65, 66, 72, 80, 82, 94, 142]
FeO_6	7543	7601	59	[5, 66, 72, 80, 82, 94, 142]
FeO_6	7548	7580	33	[6, 65, 94, 107, 109, 115, 131]
FeO_7	7565	7582	18	[3, 71, 72, 80, 81, 118, 142, 149]
FeO_7	7581	7582	2	[6, 65, 94, 105, 107, 109, 115, 131]
FeO_8	7583	7614	32	[3, 71, 72, 80, 81, 104, 118, 142, 149]
FeO_8	7583	7589	7	[6, 65, 94, 96, 105, 107, 109, 115, 131]
FeO_7	7590	7604	15	[6, 65, 94, 105, 107, 109, 115, 131]
FeO_7	7602	7622	21	[5, 65, 66, 72, 80, 82, 94, 142]
FeO_6	7605	7610	6	[6, 65, 105, 107, 109, 115, 131]
FeO_7	7611	7612	2	[6, 65, 93, 105, 107, 109, 115, 131]
FeO_6	7613	7615	3	[6, 65, 93, 107, 109, 115, 131]
FeO_7	7615	7631	17	[3, 71, 72, 80, 81, 118, 142, 149]
FeO_7	7616	7619	4	[6, 65, 68, 93, 107, 109, 115, 131]
FeO_8	7620	7624	5	[6, 65, 68, 93, 96, 107, 109, 115, 131]
FeO_6	7623	7684	62	[5, 66, 72, 80, 82, 94, 142]
FeO_7	7625	7704	80	[6, 65, 68, 93, 107, 109, 115, 131]
FeO_6	7626	7636	11	[4, 67, 79, 82, 87, 143, 144]
FeO_6	7632	7632	1	[3, 71, 72, 80, 81, 118, 149]
FeO_5	7633	7646	14	[3, 71, 72, 80, 81, 149]
FeO_7	7637	7658	22	[4, 67, 79, 82, 87, 112, 143, 144]
FeO_6	7647	7651	5	[3, 71, 72, 80, 81, 142, 149]
FeO_7	7652	7654	3	[3, 71, 72, 80, 81, 104, 142, 149]
FeO_8	7655	7665	11	[3, 71, 72, 76, 80, 81, 104, 142, 149]
FeO_6	7659	7690	32	[4, 67, 79, 82, 87, 112, 143]
FeO_7	7666	7669	4	[3, 71, 72, 76, 80, 81, 142, 149]
FeO_6	7670	7683	14	[3, 71, 72, 76, 80, 81, 149]
FeO_7	7684	7703	20	[3, 66, 71, 72, 76, 80, 81, 149]
FeO_5	7685	7695	11	[5, 66, 72, 82, 94, 142]
FeO_7	7691	7717	27	[4, 67, 79, 82, 87, 100, 112, 143]
FeO_6	7696	7701	6	[5, 66, 72, 80, 82, 94, 142]
FeO_7	7702	7709	8	[5, 65, 66, 72, 80, 82, 94, 142]
FeO_6	7704	7733	30	[3, 71, 72, 76, 80, 81, 149]
FeO_6	7705	7716	12	[6, 65, 68, 93, 109, 115, 131]
FeO_8	7710	7727	18	[5, 65, 66, 72, 80, 81, 82, 94, 142]
FeO_5	7717	7743	27	[6, 65, 93, 109, 115, 131]
FeO_6	7718	7727	10	[4, 67, 79, 82, 87, 100, 143]
FeO_5	7728	7746	19	[4, 67, 79, 82, 87, 143]
FeO_7	7728	7758	31	[5, 66, 72, 80, 81, 82, 94, 142]
FeO_5	7734	7766	33	[3, 71, 72, 80, 81, 149]
FeO_6	7744	7750	7	[6, 65, 68, 93, 109, 115, 131]
FeO_6	7747	7761	15	[4, 67, 79, 82, 87, 143, 144]
FeO_7	7751	7766	16	[6, 65, 68, 93, 96, 109, 115, 131]
FeO_8	7759	7786	28	[5, 66, 72, 80, 81, 82, 94, 117, 142]
FeO_7	7762	7798	37	[4, 67, 79, 82, 87, 100, 143, 144]
FeO_6	7767	7767	1	[3, 71, 72, 80, 81, 118, 149]
FeO_8	7767	7773	7	[6, 65, 68, 93, 96, 107, 109, 115, 131]
FeO_7	7768	7805	38	[3, 71, 72, 76, 80, 81, 118, 149]
FeO_7	7774	7804	31	[6, 65, 68, 93, 107, 109, 115, 131]
FeO_7	7787	7788	2	[5, 66, 72, 80, 82, 94, 117, 142]
FeO_8	7789	7801	13	[5, 65, 66, 72, 80, 82, 94, 117, 142]
FeO_6	7799	7809	11	[4, 67, 79, 82, 87, 100, 143]
FeO_7	7802	7814	13	[5, 65, 66, 72, 80, 82, 94, 142]
FeO_6	7805	7831	27	[6, 65, 93, 107, 109, 115, 131]
FeO_8	7806	7818	13	[3, 71, 72, 76, 80, 81, 118, 142, 149]
FeO_7	7810	7817	8	[4, 67, 79, 82, 87, 100, 128, 143]
FeO_6	7815	7872	58	[5, 65, 66, 72, 82, 94, 142]
FeO_6	7818	7823	6	[4, 67, 79, 82, 87, 128, 143]
FeO_7	7819	7822	4	[3, 71, 72, 80, 81, 118, 142, 149]
FeO_6	7823	7837	15	[3, 71, 72, 80, 81, 142, 149]
FeO_7	7824	7855	32	[4, 67, 79, 82, 87, 112, 128, 143]
FeO_7	7832	7839	8	[6, 65, 68, 93, 107, 109, 115, 131]
FeO_7	7838	7859	22	[3, 66, 71, 72, 80, 81, 142, 149]
FeO_6	7840	7845	6	[6, 65, 68, 107, 109, 115, 131]
FeO_7	7846	7857	12	[6, 65, 68, 105, 107, 109, 115, 131]
FeO_6	7856	7863	8	[4, 67, 79, 82, 87, 128, 143]
FeO_6	7858	7859	2	[6, 65, 105, 107, 109, 115, 131]
FeO_6	7860	7875	16	[3, 71, 72, 80, 81, 142, 149]
FeO_7	7860	7869	10	[6, 65, 96, 105, 107, 109, 115, 131]
FeO_7	7864	7869	6	[4, 67, 79, 82, 87, 128, 143, 144]
FeO_8	7870	7871	2	[4, 67, 79, 82, 87, 128, 143, 144, 147]
FeO_6	7870	7907	38	[6, 65, 105, 107, 109, 115, 131]
FeO_7	7872	7875	4	[4, 67, 79, 82, 87, 143, 144, 147]
FeO_7	7873	7903	31	[5, 65, 66, 72, 80, 82, 94, 142]
FeO_7	7876	7897	22	[3, 66, 71, 72, 80, 81, 142, 149]
FeO_8	7876	7886	11	[4, 67, 79, 82, 87, 128, 143, 144, 147]
FeO_7	7887	7905	19	[4, 67, 79, 82, 87, 143, 144, 147]
FeO_6	7898	7902	5	[3, 71, 72, 80, 81, 142, 149]
FeO_7	7903	7916	14	[3, 71, 72, 76, 80, 81, 142, 149]
FeO_6	7904	7940	37	[5, 66, 72, 80, 82, 94, 142]
FeO_6	7906	7914	9	[4, 67, 79, 82, 87, 143, 147]
FeO_7	7908	7924	17	[6, 65, 96, 105, 107, 109, 115, 131]
FeO_7	7915	7941	27	[4, 67, 79, 82, 87, 108, 143, 147]
FeO_8	7917	7924	8	[3, 71, 72, 76, 80, 81, 104, 142, 149]
FeO_9	7925	7937	13	[3, 71, 72, 76, 80, 81, 104, 118, 142, 149]
FeO_6	7925	7928	4	[6, 65, 96, 105, 109, 115, 131]
FeO_5	7929	7938	10	[6, 65, 96, 105, 115, 131]
FeO_8	7938	7958	21	[3, 71, 72, 80, 81, 104, 118, 142, 149]
FeO_6	7939	7946	8	[6, 65, 96, 105, 107, 115, 131]
FeO_7	7941	7964	24	[5, 65, 66, 72, 80, 82, 94, 142]
FeO_6	7942	7948	7	[4, 67, 79, 82, 87, 108, 143]
FeO_7	7947	7950	4	[6, 65, 93, 96, 105, 107, 115, 131]
FeO_7	7949	7960	12	[4, 67, 79, 82, 87, 108, 112, 143]
FeO_8	7951	7969	19	[6, 65, 93, 96, 105, 107, 109, 115, 131]
FeO_7	7959	7960	2	[3, 71, 72, 80, 81, 118, 142, 149]
FeO_6	7961	7966	6	[3, 71, 72, 80, 81, 118, 149]
FeO_6	7961	7962	2	[4, 67, 79, 82, 87, 112, 143]
FeO_7	7963	8030	68	[4, 67, 79, 82, 87, 112, 143, 144]
FeO_8	7965	7999	35	[5, 65, 66, 72, 80, 81, 82, 94, 142]
FeO_7	7967	8018	52	[3, 71, 72, 80, 81, 104, 118, 149]
FeO_9	7970	7987	18	[6, 65, 93, 94, 96, 105, 107, 109, 115, 131]
FeO_8	7988	7991	4	[6, 65, 93, 94, 96, 107, 109, 115, 131]
FeO_7	7992	8001	10	[6, 65, 94, 96, 107, 109, 115, 131]
FeO_7	8000	8007	8	[5, 65, 66, 72, 80, 81, 94, 142]
FeO_6	8002	8016	15	[6, 65, 94, 107, 109, 115, 131]
FeO_6	8008	8019	12	[5, 65, 72, 80, 81, 94, 142]
FeO_5	8017	8025	9	[6, 65, 107, 109, 115, 131]
FeO_6	8019	8060	42	[3, 71, 72, 80, 81, 104, 149]
FeO_5	8020	8025	6	[5, 65, 72, 81, 94, 142]
FeO_6	8026	8044	19	[5, 65, 72, 81, 94, 117, 142]
FeO_6	8026	8045	20	[6, 65, 105, 107, 109, 115, 131]
FeO_8	8031	8037	7	[4, 67, 79, 82, 87, 112, 128, 143, 144]
FeO_7	8038	8087	50	[4, 67, 79, 82, 87, 112, 143, 144]
FeO_5	8045	8049	5	[5, 65, 72, 81, 94, 142]
FeO_5	8046	8059	14	[6, 65, 107, 109, 115, 131]
FeO_6	8050	8051	2	[5, 65, 72, 81, 82, 94, 142]
FeO_7	8052	8056	5	[5, 65, 72, 80, 81, 82, 94, 142]
FeO_8	8057	8059	3	[5, 65, 66, 72, 80, 81, 82, 94, 142]
FeO_7	8060	8078	19	[5, 65, 72, 80, 81, 82, 94, 142]
FeO_6	8060	8065	6	[6, 65, 93, 107, 109, 115, 131]
FeO_7	8061	8093	33	[3, 71, 72, 76, 80, 81, 104, 149]
FeO_7	8066	8078	13	[6, 65, 68, 93, 107, 109, 115, 131]
FeO_6	8079	8089	11	[5, 65, 72, 81, 82, 94, 142]
FeO_8	8079	8086	8	[6, 65, 68, 93, 105, 107, 109, 115, 131]
FeO_9	8087	8096	10	[6, 65, 68, 93, 94, 105, 107, 109, 115, 131]
FeO_6	8088	8137	50	[4, 67, 79, 82, 87, 112, 143]
FeO_7	8090	8113	24	[5, 65, 66, 72, 81, 82, 94, 142]
FeO_8	8094	8095	2	[3, 66, 71, 72, 76, 80, 81, 104, 149]
FeO_7	8096	8108	13	[3, 66, 71, 72, 80, 81, 104, 149]
FeO_8	8097	8129	33	[6, 65, 68, 93, 94, 105, 107, 115, 131]
FeO_6	8109	8111	3	[3, 71, 72, 80, 81, 104, 149]
FeO_7	8112	8126	15	[3, 71, 72, 80, 81, 104, 118, 149]
FeO_6	8114	8189	76	[5, 65, 66, 72, 82, 94, 142]
FeO_8	8127	8132	6	[3, 71, 72, 76, 80, 81, 104, 118, 149]
FeO_7	8130	8152	23	[6, 65, 68, 93, 105, 107, 115, 131]
FeO_9	8133	8139	7	[3, 66, 71, 72, 76, 80, 81, 104, 118, 149]
FeO_5	8138	8146	9	[4, 67, 79, 82, 87, 143]
FeO_10	8140	8143	4	[3, 66, 71, 72, 76, 80, 81, 104, 118, 142, 149]
FeO_9	8144	8169	26	[3, 66, 71, 72, 76, 80, 81, 118, 142, 149]
FeO_6	8147	8162	16	[4, 67, 79, 82, 87, 143, 147]
FeO_7	8153	8206	54	[6, 65, 68, 94, 105, 107, 115, 131]
FeO_5	8163	8174	12	[4, 67, 79, 87, 143, 147]
FeO_8	8170	8170	1	[3, 66, 71, 72, 80, 81, 118, 142, 149]
FeO_8	8171	8174	4	[3, 66, 71, 72, 76, 80, 81, 142, 149]
FeO_7	8175	8205	31	[3, 71, 72, 76, 80, 81, 142, 149]
FeO_6	8175	8180	6	[4, 67, 79, 87, 143, 144, 147]
FeO_8	8181	8191	11	[4, 67, 79, 87, 100, 108, 143, 144, 147]
FeO_5	8190	8198	9	[5, 65, 72, 82, 94, 142]
FeO_9	8192	8202	11	[4, 67, 79, 87, 100, 108, 128, 143, 144, 147]
FeO_6	8199	8201	3	[5, 65, 72, 82, 94, 113, 142]
FeO_7	8202	8242	41	[5, 65, 66, 72, 82, 94, 113, 142]
FeO_8	8203	8211	9	[4, 67, 79, 87, 100, 128, 143, 144, 147]
FeO_6	8206	8212	7	[3, 71, 72, 80, 81, 142, 149]
FeO_8	8207	8216	10	[6, 65, 68, 94, 105, 107, 109, 115, 131]
FeO_7	8212	8229	18	[4, 67, 79, 87, 100, 143, 144, 147]
FeO_7	8213	8218	6	[3, 66, 71, 72, 80, 81, 142, 149]
FeO_7	8217	8247	31	[6, 65, 68, 94, 107, 109, 115, 131]
FeO_8	8219	8220	2	[3, 66, 71, 72, 80, 81, 104, 142, 149]
FeO_7	8221	8235	15	[3, 71, 72, 80, 81, 104, 142, 149]
FeO_6	8230	8237	8	[4, 67, 79, 87, 143, 144, 147]
FeO_6	8236	8253	18	[3, 71, 72, 80, 81, 142, 149]
FeO_7	8238	8238	1	[4, 67, 79, 87, 100, 143, 144, 147]
FeO_8	8239	8252	14	[4, 67, 79, 87, 100, 112, 143, 144, 147]
FeO_8	8243	8246	4	[5, 65, 66, 72, 80, 82, 94, 113, 142]
FeO_7	8247	8273	27	[5, 65, 66, 72, 80, 82, 94, 142]
FeO_6	8248	8258	11	[6, 65, 94, 107, 109, 115, 131]
FeO_9	8253	8262	10	[4, 67, 79, 87, 100, 112, 128, 143, 144, 147]
FeO_7	8254	8260	7	[3, 71, 72, 80, 81, 118, 142, 149]
FeO_7	8259	8286	28	[6, 65, 68, 94, 107, 109, 115, 131]
FeO_8	8261	8286	26	[3, 71, 72, 80, 81, 104, 118, 142, 149]
FeO_8	8263	8266	4	[4, 67, 79, 87, 100, 112, 143, 144, 147]
FeO_7	8267	8269	3	[4, 67, 79, 87, 112, 143, 144, 147]
FeO_6	8270	8283	14	[4, 67, 79, 87, 143, 144, 147]
FeO_8	8274	8309	36	[5, 65, 66, 72, 80, 81, 82, 94, 142]
FeO_5	8284	8296	13	[4, 67, 79, 87, 143, 144]
FeO_7	8287	8307	21	[3, 71, 72, 80, 81, 104, 118, 149]
FeO_6	8287	8312	26	[6, 65, 94, 107, 109, 115, 131]
FeO_6	8297	8306	10	[4, 67, 79, 87, 100, 143, 144]
FeO_5	8307	8361	55	[4, 67, 79, 87, 143, 144]
FeO_6	8308	8321	14	[3, 71, 72, 80, 81, 104, 149]
FeO_7	8310	8346	37	[5, 65, 66, 72, 80, 82, 94, 142]
FeO_7	8313	8355	43	[6, 65, 94, 105, 107, 109, 115, 131]
FeO_7	8322	8332	11	[3, 71, 72, 80, 81, 104, 118, 149]
FeO_6	8333	8354	22	[3, 71, 72, 80, 104, 118, 149]
FeO_6	8347	8386	40	[5, 65, 66, 72, 82, 94, 142]
FeO_7	8355	8363	9	[3, 71, 72, 80, 81, 104, 118, 149]
FeO_6	8356	8392	37	[6, 65, 105, 107, 109, 115, 131]
FeO_6	8362	8383	22	[4, 67, 79, 82, 87, 143, 144]
FeO_6	8364	8379	16	[3, 71, 72, 80, 104, 118, 149]
FeO_5	8380	8385	6	[3, 71, 72, 80, 104, 149]
FeO_5	8384	8402	19	[4, 67, 79, 87, 143, 144]
FeO_7	8386	8390	5	[3, 71, 72, 76, 80, 81, 104, 149]
FeO_7	8387	8393	7	[5, 65, 66, 72, 80, 82, 94, 142]
FeO_8	8391	8403	13	[3, 71, 72, 76, 80, 81, 104, 118, 149]
FeO_7	8393	8478	86	[6, 65, 94, 105, 107, 109, 115, 131]
FeO_6	8394	8395	2	[5, 65, 72, 80, 82, 94, 142]
FeO_7	8396	8396	1	[5, 65, 66, 72, 80, 82, 94, 142]
FeO_8	8397	8423	27	[5, 65, 66, 72, 80, 81, 82, 94, 142]
FeO_6	8403	8406	4	[4, 67, 79, 87, 143, 144, 147]
FeO_7	8404	8451	48	[3, 71, 72, 80, 81, 104, 118, 149]
FeO_7	8407	8415	9	[4, 67, 79, 87, 100, 143, 144, 147]
FeO_6	8416	8422	7	[4, 67, 79, 87, 100, 143, 144]
FeO_7	8423	8430	8	[4, 67, 79, 82, 87, 100, 143, 144]
FeO_7	8424	8433	10	[5, 65, 66, 72, 81, 82, 94, 142]
FeO_7	8431	8435	5	[4, 67, 79, 82, 87, 100, 112, 143]
FeO_8	8434	8496	63	[5, 65, 66, 72, 80, 81, 82, 94, 142]
FeO_8	8436	8450	15	[4, 67, 79, 82, 87, 100, 112, 143, 147]
FeO_9	8451	8466	16	[4, 67, 79, 82, 87, 100, 112, 143, 144, 147]
FeO_6	8452	8481	30	[3, 71, 72, 80, 81, 104, 149]
FeO_8	8467	8468	2	[4, 67, 79, 82, 87, 100, 112, 143, 147]
FeO_7	8469	8474	6	[4, 67, 79, 82, 87, 100, 112, 143]
FeO_6	8475	8485	11	[4, 67, 79, 82, 87, 100, 143]
FeO_6	8479	8550	72	[6, 65, 105, 107, 109, 115, 131]
FeO_7	8482	8554	73	[3, 71, 72, 76, 80, 81, 104, 149]
FeO_5	8486	8492	7	[4, 79, 82, 87, 100, 143]
FeO_6	8493	8500	8	[4, 79, 82, 87, 100, 128, 143]
FeO_7	8497	8528	32	[5, 65, 66, 72, 80, 81, 94, 142]
FeO_7	8501	8515	15	[4, 79, 82, 87, 100, 128, 143, 144]
FeO_6	8516	8517	2	[4, 79, 82, 87, 100, 143, 144]
FeO_5	8518	8573	56	[4, 79, 82, 87, 143, 144]
FeO_8	8529	8562	34	[5, 65, 66, 72, 80, 81, 82, 94, 142]
FeO_7	8551	8587	37	[6, 65, 94, 105, 107, 109, 115, 131]
FeO_6	8555	8568	14	[3, 71, 72, 80, 81, 104, 149]
FeO_7	8563	8637	75	[5, 65, 66, 72, 80, 82, 94, 142]
FeO_7	8569	8657	89	[3, 71, 72, 76, 80, 81, 104, 149]
FeO_6	8574	8576	3	[4, 79, 82, 87, 100, 143, 144]
FeO_5	8577	8582	6	[4, 79, 82, 87, 100, 143]
FeO_6	8583	8606	24	[4, 79, 82, 87, 100, 112, 143]
FeO_6	8588	8615	28	[6, 65, 105, 107, 109, 115, 131]
FeO_7	8607	8650	44	[4, 67, 79, 82, 87, 100, 112, 143]
FeO_5	8616	8626	11	[6, 65, 107, 109, 115, 131]
FeO_6	8627	8635	9	[6, 65, 93, 107, 109, 115, 131]
FeO_7	8636	8654	19	[6, 65, 93, 105, 107, 109, 115, 131]
FeO_6	8638	8646	9	[5, 65, 66, 72, 82, 94, 142]
FeO_5	8647	8648	2	[5, 65, 72, 82, 94, 142]
FeO_6	8649	8667	19	[5, 65, 72, 82, 94, 113, 142]
FeO_8	8651	8658	8	[4, 67, 79, 82, 87, 100, 112, 143, 147]
FeO_6	8655	8667	13	[6, 65, 105, 107, 109, 115, 131]
FeO_6	8658	8678	21	[3, 71, 72, 80, 81, 104, 149]
FeO_7	8659	8660	2	[4, 67, 79, 82, 87, 112, 143, 147]
FeO_6	8661	8676	16	[4, 67, 79, 82, 87, 143, 147]
FeO_7	8668	8685	18	[5, 65, 66, 72, 82, 94, 113, 142]
FeO_7	8668	8690	23	[6, 65, 94, 105, 107, 109, 115, 131]
FeO_7	8677	8684	8	[4, 67, 79, 82, 87, 112, 143, 147]
FeO_7	8679	8685	7	[3, 71, 72, 80, 81, 104, 118, 149]
FeO_8	8685	8689	5	[4, 67, 79, 82, 87, 112, 143, 144, 147]
FeO_8	8686	8718	33	[3, 71, 72, 76, 80, 81, 104, 118, 149]
FeO_8	8686	8723	38	[5, 65, 66, 72, 81, 82, 94, 113, 142]
FeO_7	8690	8722	33	[4, 67, 79, 82, 87, 112, 143, 144]
FeO_8	8691	8707	17	[6, 65, 93, 94, 105, 107, 109, 115, 131]
FeO_7	8708	8792	85	[6, 65, 94, 105, 107, 109, 115, 131]
FeO_7	8719	8726	8	[3, 71, 72, 80, 81, 104, 118, 149]
FeO_8	8723	8745	23	[4, 67, 79, 82, 87, 112, 143, 144, 147]
FeO_7	8724	8736	13	[5, 65, 66, 72, 81, 82, 94, 142]
FeO_6	8727	8747	21	[3, 71, 72, 80, 81, 104, 149]
FeO_8	8737	8757	21	[5, 65, 66, 72, 80, 81, 82, 94, 142]
FeO_7	8746	8762	17	[4, 67, 79, 82, 87, 112, 143, 147]
FeO_7	8748	8762	15	[3, 71, 72, 80, 81, 104, 142, 149]
FeO_7	8758	8777	20	[5, 65, 66, 72, 80, 82, 94, 142]
FeO_6	8763	8774	12	[3, 71, 72, 80, 81, 104, 149]
FeO_6	8763	8772	10	[4, 67, 79, 87, 112, 143, 147]
FeO_5	8773	8785	13	[4, 67, 79, 87, 112, 143]
FeO_7	8775	8777	3	[3, 71, 72, 80, 81, 104, 142, 149]
FeO_8	8778	8788	11	[3, 66, 71, 72, 80, 81, 104, 142, 149]
FeO_8	8778	8790	13	[5, 65, 66, 72, 80, 81, 82, 94, 142]
FeO_6	8786	8797	12	[4, 67, 79, 82, 87, 112, 143]
FeO_7	8789	8809	21	[3, 71, 72, 80, 81, 104, 142, 149]
FeO_7	8791	8810	20	[5, 65, 66, 72, 81, 82, 94, 142]
FeO_6	8793	8822	30	[6, 65, 94, 105, 109, 115, 131]
FeO_7	8798	8798	1	[4, 67, 79, 82, 87, 112, 143, 144]
FeO_6	8799	8827	29	[4, 67, 79, 82, 87, 143, 144]
FeO_6	8810	8844	35	[3, 71, 72, 80, 81, 104, 149]
FeO_8	8811	8843	33	[5, 65, 66, 72, 80, 81, 82, 94, 142]
FeO_7	8823	8873	51	[6, 65, 94, 105, 107, 109, 115, 131]
FeO_7	8828	8871	44	[4, 67, 79, 82, 87, 100, 143, 144]
FeO_7	8844	8865	22	[5, 65, 72, 80, 81, 82, 94, 142]
FeO_7	8845	8885	41	[3, 71, 72, 80, 81, 104, 118, 149]
FeO_8	8866	8924	59	[5, 65, 66, 72, 80, 81, 82, 94, 142]
FeO_6	8872	8876	5	[4, 79, 82, 87, 100, 143, 144]
FeO_6	8874	8879	6	[6, 65, 94, 107, 109, 115, 131]
FeO_7	8877	8917	41	[4, 67, 79, 82, 87, 100, 143, 144]
FeO_7	8880	8892	13	[6, 65, 94, 105, 107, 109, 115, 131]
FeO_8	8886	8891	6	[3, 71, 72, 80, 81, 102, 104, 118, 149]
FeO_7	8892	8906	15	[3, 71, 72, 80, 81, 104, 118, 149]
FeO_6	8893	8908	16	[6, 65, 94, 105, 107, 115, 131]
FeO_8	8907	8919	13	[3, 71, 72, 76, 80, 81, 104, 118, 149]
FeO_5	8909	8932	24	[6, 65, 105, 107, 115, 131]
FeO_6	8918	8924	7	[4, 67, 79, 82, 87, 100, 143]
FeO_7	8920	8945	26	[3, 71, 72, 76, 80, 81, 118, 149]
FeO_5	8925	8977	53	[4, 67, 79, 82, 87, 143]
FeO_7	8925	8949	25	[5, 65, 66, 72, 80, 82, 94, 142]
FeO_6	8933	8960	28	[6, 65, 105, 107, 115, 121, 131]
FeO_6	8946	9178	233	[3, 71, 72, 76, 80, 81, 149]
FeO_8	8950	8985	36	[5, 65, 66, 72, 80, 81, 82, 94, 142]
FeO_5	8961	8972	12	[6, 65, 105, 107, 115, 131]
FeO_6	8973	8977	5	[6, 65, 105, 107, 109, 115, 131]
FeO_6	8978	9004	27	[4, 67, 79, 82, 87, 112, 143]
FeO_7	8978	8980	3	[6, 65, 105, 107, 109, 113, 115, 131]
FeO_8	8981	9004	24	[6, 65, 94, 105, 107, 109, 113, 115, 131]
FeO_7	8986	9006	21	[5, 65, 72, 80, 81, 82, 94, 142]
FeO_5	9005	9057	53	[4, 79, 82, 87, 112, 143]
FeO_7	9005	9014	10	[6, 65, 94, 105, 107, 109, 115, 131]
FeO_8	9007	9029	23	[5, 65, 66, 72, 80, 81, 82, 94, 142]
FeO_6	9015	9048	34	[6, 65, 94, 107, 109, 115, 131]
FeO_7	9030	9093	64	[5, 65, 72, 80, 81, 82, 94, 142]
FeO_7	9049	9103	55	[6, 65, 94, 105, 107, 109, 115, 131]
FeO_6	9058	9067	10	[4, 67, 79, 82, 87, 112, 143]
FeO_7	9068	9102	35	[4, 67, 79, 82, 87, 100, 112, 143]
FeO_8	9094	9168	75	[5, 65, 66, 72, 80, 81, 82, 94, 142]
FeO_8	9103	9124	22	[4, 67, 79, 82, 87, 100, 112, 143, 147]
FeO_6	9104	9136	33	[6, 65, 105, 107, 109, 115, 131]
FeO_7	9125	9127	3	[4, 67, 79, 82, 87, 100, 112, 143]
FeO_6	9128	9149	22	[4, 67, 79, 82, 87, 100, 143]
FeO_7	9137	9166	30	[6, 65, 68, 105, 107, 109, 115, 131]
FeO_5	9150	9158	9	[4, 67, 79, 82, 87, 100]
FeO_6	9159	9186	28	[4, 67, 79, 82, 87, 100, 143]
FeO_6	9167	9167	1	[6, 65, 68, 105, 107, 115, 131]
FeO_7	9168	9182	15	[6, 65, 68, 105, 107, 109, 115, 131]
FeO_7	9169	9175	7	[5, 65, 72, 80, 81, 82, 94, 142]
FeO_8	9176	9193	18	[5, 65, 66, 72, 80, 81, 82, 94, 142]
FeO_7	9179	9221	43	[3, 71, 72, 76, 80, 81, 118, 149]
FeO_6	9183	9198	16	[6, 65, 105, 107, 109, 115, 131]
FeO_7	9187	9207	21	[4, 67, 79, 82, 87, 100, 143, 144]
FeO_7	9194	9234	41	[5, 65, 72, 80, 81, 82, 94, 142]
FeO_7	9199	9268	70	[6, 65, 94, 105, 107, 109, 115, 131]
FeO_6	9208	9223	16	[4, 67, 79, 82, 87, 100, 143]
FeO_6	9222	9237	16	[3, 71, 72, 76, 80, 81, 149]
FeO_7	9224	9243	20	[4, 67, 79, 82, 87, 100, 143, 144]
FeO_8	9235	9326	92	[5, 65, 66, 72, 80, 81, 82, 94, 142]
FeO_7	9238	9242	5	[3, 71, 72, 76, 80, 81, 104, 149]
FeO_8	9243	9251	9	[3, 71, 72, 76, 80, 81, 104, 118, 149]
FeO_6	9244	9251	8	[4, 67, 79, 82, 87, 143, 144]
FeO_7	9252	9275	24	[3, 71, 72, 80, 81, 104, 118, 149]
FeO_5	9252	9267	16	[4, 67, 79, 82, 87, 143]
FeO_6	9268	9307	40	[4, 67, 79, 82, 87, 112, 143]
FeO_8	9269	9295	27	[6, 65, 94, 105, 107, 109, 113, 115, 131]
FeO_6	9276	9305	30	[3, 71, 72, 80, 81, 118, 149]
FeO_7	9296	9301	6	[6, 65, 94, 107, 109, 113, 115, 131]
FeO_6	9302	9311	10	[6, 65, 94, 107, 109, 115, 131]
FeO_7	9306	9312	7	[3, 71, 72, 76, 80, 81, 118, 149]
FeO_7	9308	9355	48	[4, 67, 79, 82, 87, 112, 143, 144]
FeO_7	9312	9322	11	[6, 65, 94, 105, 107, 109, 115, 131]
FeO_8	9313	9320	8	[3, 71, 72, 76, 80, 81, 104, 118, 149]
FeO_7	9321	9330	10	[3, 71, 72, 80, 81, 104, 118, 149]
FeO_6	9323	9405	83	[6, 65, 94, 105, 107, 115, 131]
FeO_7	9327	9331	5	[5, 65, 72, 80, 81, 82, 94, 142]
FeO_6	9331	9337	7	[3, 71, 72, 80, 81, 104, 149]
FeO_8	9332	9419	88	[5, 65, 66, 72, 80, 81, 82, 94, 142]
FeO_5	9338	9338	1	[3, 71, 72, 80, 81, 149]
FeO_6	9339	9359	21	[3, 66, 71, 72, 80, 81, 149]
FeO_6	9356	9420	65	[4, 67, 79, 82, 87, 143, 144]
FeO_5	9360	9370	11	[3, 71, 72, 80, 81, 149]
FeO_6	9371	9384	14	[3, 71, 72, 76, 80, 81, 149]
FeO_7	9385	9385	1	[3, 71, 72, 76, 80, 81, 104, 149]
FeO_8	9386	9396	11	[3, 66, 71, 72, 76, 80, 81, 104, 149]
FeO_7	9397	9417	21	[3, 71, 72, 76, 80, 81, 104, 149]
FeO_5	9406	9427	22	[6, 65, 105, 107, 115, 131]
FeO_6	9418	9547	130	[3, 71, 72, 76, 80, 81, 149]
FeO_7	9420	9421	2	[5, 65, 72, 80, 81, 82, 94, 142]
FeO_7	9421	9440	20	[4, 67, 79, 82, 87, 112, 143, 144]
FeO_6	9422	9441	20	[5, 65, 72, 80, 82, 94, 142]
FeO_6	9428	9449	22	[6, 65, 94, 105, 107, 115, 131]
FeO_6	9441	9455	15	[4, 67, 79, 82, 87, 143, 144]
FeO_7	9442	9463	22	[5, 65, 72, 80, 81, 82, 94, 142]
FeO_7	9450	9475	26	[6, 65, 72, 94, 105, 107, 115, 131]
FeO_7	9456	9499	44	[4, 67, 79, 82, 87, 112, 143, 144]
FeO_8	9464	9491	28	[5, 65, 66, 72, 80, 81, 82, 94, 142]
FeO_5	9476	9528	53	[6, 65, 105, 107, 115, 131]
FeO_7	9492	9629	138	[5, 65, 66, 72, 80, 82, 94, 142]
FeO_6	9500	9541	42	[4, 67, 79, 82, 87, 112, 143]
FeO_6	9529	9622	94	[6, 65, 105, 107, 109, 115, 131]
FeO_7	9542	9560	19	[4, 67, 79, 82, 87, 108, 112, 143]
FeO_5	9548	9551	4	[3, 71, 72, 80, 81, 149]
FeO_6	9552	9558	7	[3, 71, 72, 76, 80, 81, 149]
FeO_7	9559	9571	13	[3, 71, 72, 76, 80, 81, 104, 149]
FeO_8	9561	9636	76	[4, 67, 79, 82, 87, 108, 112, 143, 147]
FeO_6	9572	9573	2	[3, 71, 72, 80, 81, 104, 149]
FeO_7	9574	9583	10	[3, 71, 72, 80, 81, 104, 142, 149]
FeO_6	9584	9587	4	[3, 71, 72, 80, 81, 104, 149]
FeO_5	9588	9607	20	[3, 71, 72, 80, 81, 149]
FeO_6	9608	9683	76	[3, 71, 72, 76, 80, 81, 149]
FeO_7	9623	9669	47	[6, 65, 94, 105, 107, 109, 115, 131]
FeO_6	9630	9634	5	[5, 65, 72, 80, 82, 94, 142]
FeO_7	9635	9643	9	[5, 65, 66, 72, 80, 82, 94, 142]
FeO_7	9637	9660	24	[4, 67, 79, 82, 87, 108, 112, 143]
FeO_8	9644	9740	97	[5, 65, 66, 72, 80, 81, 82, 94, 142]
FeO_8	9661	9689	29	[4, 67, 78, 79, 82, 87, 108, 112, 143]
FeO_6	9670	9677	8	[6, 65, 94, 105, 107, 115, 131]
FeO_5	9678	9720	43	[6, 65, 105, 107, 115, 131]
FeO_7	9684	9764	81	[3, 66, 71, 72, 76, 80, 81, 149]
FeO_7	9690	9693	4	[4, 67, 79, 82, 87, 108, 112, 143]
FeO_6	9694	9697	4	[4, 79, 82, 87, 108, 112, 143]
FeO_7	9698	9716	19	[4, 79, 82, 87, 108, 112, 143, 144]
FeO_6	9717	9717	1	[4, 79, 82, 87, 112, 143, 144]
FeO_7	9718	9733	16	[4, 67, 79, 82, 87, 112, 143, 144]
FeO_6	9721	9750	30	[6, 65, 94, 105, 107, 115, 131]
FeO_8	9734	9736	3	[4, 67, 79, 82, 87, 108, 112, 143, 144]
FeO_7	9737	9743	7	[4, 67, 79, 82, 87, 112, 143, 144]
FeO_7	9741	9742	2	[5, 65, 66, 72, 80, 81, 94, 142]
FeO_6	9743	9798	56	[5, 65, 72, 80, 81, 94, 142]
FeO_6	9744	9771	28	[4, 67, 79, 82, 87, 112, 143]
FeO_7	9751	9757	7	[6, 65, 94, 105, 107, 109, 115, 131]
FeO_6	9758	9787	30	[6, 65, 105, 107, 109, 115, 131]
FeO_6	9765	9809	45	[3, 71, 72, 76, 80, 81, 149]
FeO_5	9772	9810	39	[4, 67, 79, 82, 87, 143]
FeO_5	9788	9809	22	[6, 65, 105, 107, 115, 131]
FeO_7	9799	9833	35	[5, 65, 66, 72, 80, 81, 94, 142]
FeO_5	9810	9832	23	[3, 71, 72, 80, 81, 149]
FeO_6	9810	9815	6	[6, 65, 105, 107, 109, 115, 131]
FeO_6	9811	9854	44	[4, 67, 79, 82, 87, 112, 143]
FeO_7	9816	9840	25	[6, 65, 94, 105, 107, 109, 115, 131]
FeO_6	9833	9841	9	[3, 71, 72, 76, 80, 81, 149]
FeO_8	9834	9841	8	[5, 65, 66, 72, 80, 81, 82, 94, 142]
FeO_6	9841	9877	37	[6, 65, 94, 105, 107, 115, 131]
FeO_7	9842	9875	34	[3, 71, 72, 76, 80, 81, 104, 149]
FeO_7	9842	9872	31	[5, 65, 72, 80, 81, 82, 94, 142]
FeO_7	9855	9888	34	[4, 67, 79, 82, 87, 100, 112, 143]
FeO_8	9873	9946	74	[5, 65, 66, 72, 80, 81, 82, 94, 142]
FeO_8	9876	9893	18	[3, 71, 72, 76, 80, 81, 102, 104, 149]
FeO_7	9878	9907	30	[6, 65, 72, 94, 105, 107, 115, 131]
FeO_6	9889	9927	39	[4, 67, 79, 82, 87, 112, 143]
FeO_7	9894	9908	15	[3, 71, 72, 76, 80, 81, 104, 149]
FeO_6	9908	9970	63	[6, 65, 72, 105, 107, 115, 131]
FeO_6	9909	9950	42	[3, 71, 72, 76, 80, 81, 149]
FeO_7	9928	9983	56	[4, 67, 79, 82, 87, 112, 143, 144]
FeO_7	9947	9962	16	[5, 65, 72, 80, 81, 82, 94, 142]
FeO_7	9951	10018	68	[3, 66, 71, 72, 76, 80, 81, 149]
FeO_6	9963	9994	32	[5, 65, 72, 81, 82, 94, 142]
FeO_7	9971	9973	3	[6, 65, 68, 72, 105, 107, 115, 131]
FeO_8	9974	10002	29	[6, 65, 68, 72, 94, 105, 107, 115, 131]
FeO_8	9984	10035	52	[4, 67, 79, 82, 87, 108, 112, 143, 144]
FeO_7	9995	10003	9	[5, 65, 72, 81, 82, 94, 124, 142]
FeO_7	10003	10005	3	[6, 65, 72, 94, 105, 107, 115, 131]
FeO_6	10004	10010	7	[5, 65, 81, 82, 94, 124, 142]
FeO_6	10006	10073	68	[6, 65, 72, 105, 107, 115, 131]
FeO_7	10011	10026	16	[5, 65, 72, 81, 82, 94, 124, 142]
FeO_6	10019	10108	90	[3, 66, 71, 72, 80, 81, 149]
FeO_6	10027	10039	13	[5, 65, 81, 82, 94, 124, 142]
FeO_7	10036	10050	15	[4, 67, 79, 82, 87, 108, 143, 144]
FeO_7	10040	10056	17	[5, 65, 72, 81, 82, 94, 124, 142]
FeO_6	10051	10098	48	[4, 67, 79, 82, 87, 108, 143]
FeO_8	10057	10066	10	[5, 65, 72, 80, 81, 82, 94, 124, 142]
FeO_7	10067	10067	1	[5, 65, 72, 80, 81, 82, 94, 142]
FeO_8	10068	10086	19	[5, 65, 66, 72, 80, 81, 82, 94, 142]
FeO_5	10074	10142	69	[6, 65, 105, 107, 115, 131]
FeO_9	10087	10101	15	[5, 65, 66, 72, 80, 81, 82, 94, 113, 142]
FeO_7	10099	10102	4	[4, 67, 79, 82, 87, 108, 143, 144]
FeO_10	10102	10106	5	[5, 65, 66, 72, 80, 81, 82, 94, 113, 124, 142]
FeO_8	10103	10117	15	[4, 67, 79, 82, 87, 108, 112, 143, 144]
FeO_9	10107	10108	2	[5, 65, 66, 72, 81, 82, 94, 113, 124, 142]
FeO_7	10109	10109	1	[3, 66, 71, 72, 80, 81, 118, 149]
FeO_8	10109	10131	23	[5, 65, 72, 81, 82, 94, 113, 124, 142]
FeO_6	10110	10125	16	[3, 71, 72, 80, 81, 118, 149]
FeO_7	10118	10119	2	[4, 67, 79, 82, 87, 108, 112, 143]
FeO_6	10120	10210	91	[4, 67, 79, 82, 87, 112, 143]
FeO_5	10126	10152	27	[3, 71, 72, 80, 81, 149]
FeO_7	10132	10136	5	[5, 65, 72, 81, 82, 94, 113, 142]
FeO_6	10137	10165	29	[5, 65, 72, 81, 82, 94, 142]
FeO_6	10143	10188	46	[6, 65, 68, 105, 107, 115, 131]
FeO_6	10153	10158	6	[3, 71, 72, 80, 81, 118, 149]
FeO_5	10159	10183	25	[3, 71, 72, 80, 81, 149]
FeO_7	10166	10178	13	[5, 65, 72, 81, 82, 94, 113, 142]
FeO_6	10179	10188	10	[5, 65, 72, 81, 82, 94, 142]
FeO_6	10184	10189	6	[3, 66, 71, 72, 80, 81, 149]
FeO_7	10189	10219	31	[5, 65, 66, 72, 81, 82, 94, 142]
FeO_5	10189	10246	58	[6, 65, 105, 107, 115, 131]
FeO_5	10190	10211	22	[3, 66, 71, 72, 80, 149]
FeO_5	10211	10243	33	[4, 67, 79, 82, 87, 143]
FeO_6	10212	10253	42	[3, 66, 71, 72, 80, 81, 149]
FeO_8	10220	10245	26	[5, 65, 66, 72, 80, 81, 82, 94, 142]
FeO_6	10244	10250	7	[4, 67, 79, 82, 87, 143, 144]
FeO_7	10246	10252	7	[5, 65, 66, 72, 81, 82, 94, 142]
FeO_6	10247	10266	20	[6, 65, 93, 105, 107, 115, 131]
FeO_5	10251	10274	24	[4, 67, 79, 82, 87, 143]
FeO_6	10253	10295	43	[5, 65, 72, 81, 82, 94, 142]
FeO_7	10254	10327	74	[3, 66, 71, 72, 76, 80, 81, 149]
FeO_7	10267	10333	67	[6, 65, 93, 105, 107, 115, 131, 146]
FeO_6	10275	10340	66	[4, 67, 79, 82, 87, 112, 143]
FeO_7	10296	10337	42	[5, 65, 66, 72, 81, 82, 94, 142]
FeO_6	10328	10337	10	[3, 66, 71, 72, 80, 81, 149]
FeO_6	10334	10352	19	[6, 65, 93, 105, 115, 131, 146]
FeO_5	10338	10387	50	[3, 71, 72, 80, 81, 149]
FeO_7	10338	10391	54	[5, 65, 66, 72, 82, 94, 113, 142]
FeO_7	10341	10501	161	[4, 67, 79, 82, 87, 112, 143, 144]
FeO_5	10353	10357	5	[6, 65, 93, 105, 115, 131]
FeO_6	10358	10362	5	[6, 65, 93, 94, 105, 115, 131]
FeO_7	10363	10370	8	[6, 65, 93, 94, 105, 115, 121, 131]
FeO_6	10371	10373	3	[6, 65, 93, 94, 105, 115, 131]
FeO_7	10374	10401	28	[6, 65, 93, 94, 105, 107, 115, 131]
FeO_6	10388	10394	7	[3, 71, 72, 80, 81, 118, 149]
FeO_8	10392	10426	35	[5, 65, 66, 72, 81, 82, 94, 113, 142]
FeO_7	10395	10404	10	[3, 66, 71, 72, 80, 81, 118, 149]
FeO_6	10402	10408	7	[6, 65, 93, 105, 107, 115, 131]
FeO_8	10405	10413	9	[3, 66, 71, 72, 76, 80, 81, 118, 149]
FeO_5	10409	10531	123	[6, 65, 105, 107, 115, 131]
FeO_7	10414	10430	17	[3, 71, 72, 76, 80, 81, 118, 149]
FeO_7	10427	10436	10	[5, 65, 66, 72, 81, 82, 94, 142]
FeO_7	10431	10431	1	[3, 66, 71, 72, 76, 80, 81, 149]
FeO_8	10432	10441	10	[3, 66, 71, 72, 76, 80, 81, 102, 149]
FeO_8	10437	10466	30	[5, 65, 66, 72, 81, 82, 94, 113, 142]
FeO_7	10442	10503	62	[3, 71, 72, 76, 80, 81, 102, 149]
FeO_9	10467	10480	14	[5, 65, 66, 72, 81, 82, 94, 113, 117, 142]
FeO_10	10481	10482	2	[5, 65, 66, 72, 80, 81, 82, 94, 113, 117, 142]
FeO_9	10483	10487	5	[5, 65, 66, 72, 80, 81, 82, 94, 113, 142]
FeO_8	10488	10493	6	[5, 65, 72, 80, 81, 82, 94, 113, 142]
FeO_7	10494	10496	3	[5, 65, 72, 80, 81, 82, 94, 142]
FeO_8	10497	10550	54	[5, 65, 66, 72, 80, 81, 82, 94, 142]
FeO_8	10502	10524	23	[4, 67, 79, 82, 87, 108, 112, 143, 144]
FeO_6	10504	10528	25	[3, 71, 72, 76, 80, 81, 149]
FeO_7	10525	10532	8	[4, 67, 79, 82, 87, 112, 143, 144]
FeO_7	10529	10568	40	[3, 71, 72, 76, 80, 81, 102, 149]
FeO_6	10532	10543	12	[6, 65, 93, 105, 107, 115, 131]
FeO_6	10533	10540	8	[4, 67, 82, 87, 112, 143, 144]
FeO_7	10541	10554	14	[4, 67, 78, 82, 87, 112, 143, 144]
FeO_5	10544	10570	27	[6, 65, 105, 107, 115, 131]
FeO_7	10551	10577	27	[5, 65, 66, 72, 80, 81, 94, 142]
FeO_8	10555	10594	40	[4, 67, 78, 82, 87, 108, 112, 143, 144]
FeO_6	10569	10584	16	[3, 71, 72, 76, 80, 81, 149]
FeO_6	10571	10630	60	[6, 65, 72, 105, 107, 115, 131]
FeO_8	10578	10619	42	[5, 65, 66, 72, 80, 81, 82, 94, 142]
FeO_7	10585	10605	21	[3, 71, 72, 76, 80, 81, 104, 149]
FeO_7	10595	10605	11	[4, 78, 82, 87, 108, 112, 143, 144]
FeO_6	10606	10619	14	[3, 71, 76, 80, 81, 104, 149]
FeO_6	10606	10624	19	[4, 78, 82, 87, 108, 112, 143]
FeO_7	10620	10633	14	[3, 71, 72, 76, 80, 81, 104, 149]
FeO_7	10620	10628	9	[5, 65, 66, 72, 81, 82, 94, 142]
FeO_5	10625	10636	12	[4, 78, 87, 108, 112, 143]
FeO_8	10629	10684	56	[5, 65, 66, 72, 80, 81, 82, 94, 142]
FeO_7	10631	10714	84	[6, 65, 72, 94, 105, 107, 115, 131]
FeO_6	10634	10662	29	[3, 71, 72, 76, 80, 81, 149]
FeO_6	10637	10644	8	[4, 78, 87, 102, 108, 112, 143]
FeO_7	10645	10650	6	[4, 78, 87, 98, 102, 108, 112, 143]
FeO_8	10651	10669	19	[4, 78, 82, 87, 98, 102, 108, 112, 143]
FeO_7	10663	10676	14	[3, 66, 71, 72, 76, 80, 81, 149]
FeO_7	10670	10682	13	[4, 78, 82, 87, 102, 108, 112, 143]
FeO_6	10677	10678	2	[3, 66, 71, 72, 80, 81, 149]
FeO_5	10679	10695	17	[3, 71, 72, 80, 81, 149]
FeO_6	10683	10697	15	[4, 78, 82, 87, 108, 112, 143]
FeO_7	10685	10706	22	[5, 65, 72, 80, 81, 82, 94, 142]
FeO_6	10696	10723	28	[3, 71, 72, 76, 80, 81, 149]
FeO_7	10698	10717	20	[4, 78, 82, 87, 102, 108, 112, 143]
FeO_8	10707	10836	130	[5, 65, 66, 72, 80, 81, 82, 94, 142]
FeO_6	10715	10728	14	[6, 65, 72, 105, 107, 115, 131]
FeO_6	10718	10746	29	[4, 78, 82, 87, 108, 112, 143]
FeO_5	10724	10749	26	[3, 71, 72, 80, 81, 149]
FeO_7	10729	10818	90	[6, 65, 72, 105, 107, 109, 115, 131]
FeO_7	10747	10752	6	[4, 78, 82, 87, 108, 112, 143, 144]
FeO_6	10750	10774	25	[3, 71, 72, 76, 80, 81, 149]
FeO_6	10753	10821	69	[4, 78, 82, 87, 108, 112, 143]
FeO_7	10775	10788	14	[3, 71, 72, 76, 80, 81, 102, 149]
FeO_6	10789	10873	85	[3, 71, 72, 76, 80, 81, 149]
FeO_6	10819	10827	9	[6, 65, 72, 105, 107, 115, 131]
FeO_7	10822	10843	22	[4, 78, 82, 87, 108, 112, 143, 144]
FeO_7	10828	10848	21	[6, 65, 72, 105, 107, 109, 115, 131]
FeO_7	10837	10938	102	[5, 65, 66, 72, 80, 81, 94, 142]
FeO_6	10844	10849	6	[4, 78, 82, 87, 108, 112, 143]
FeO_6	10849	10862	14	[6, 65, 72, 105, 107, 115, 131]
FeO_5	10850	10870	21	[4, 82, 87, 108, 112, 143]
FeO_7	10863	10866	4	[6, 65, 72, 105, 107, 109, 115, 131]
FeO_6	10867	10943	77	[6, 65, 105, 107, 109, 115, 131]
FeO_6	10871	10884	14	[4, 82, 87, 108, 112, 143, 144]
FeO_7	10874	10924	51	[3, 66, 71, 72, 76, 80, 81, 149]
FeO_7	10885	10886	2	[4, 79, 82, 87, 108, 112, 143, 144]
FeO_6	10887	10892	6	[4, 79, 82, 87, 108, 112, 143]
FeO_7	10893	10903	11	[4, 79, 82, 87, 108, 112, 143, 147]
FeO_6	10904	10924	21	[4, 82, 87, 108, 112, 143, 147]
FeO_6	10925	10938	14	[3, 71, 72, 76, 80, 81, 149]
FeO_6	10925	10946	22	[4, 67, 82, 87, 108, 112, 143]
FeO_5	10939	10946	8	[3, 71, 72, 80, 81, 149]
FeO_8	10939	10953	15	[5, 65, 66, 72, 80, 81, 94, 113, 142]
FeO_5	10944	10946	3	[6, 65, 105, 107, 115, 131]
FeO_6	10947	10956	10	[3, 66, 71, 72, 80, 81, 149]
FeO_7	10947	10956	10	[4, 67, 82, 87, 108, 112, 143, 147]
FeO_6	10947	10986	40	[6, 65, 94, 105, 107, 115, 131]
FeO_7	10954	10960	7	[5, 65, 72, 80, 81, 94, 113, 142]
FeO_7	10957	10977	21	[3, 66, 71, 72, 80, 81, 104, 149]
FeO_6	10957	10988	32	[4, 67, 82, 87, 108, 112, 143]
FeO_8	10961	10972	12	[5, 65, 72, 80, 81, 82, 94, 113, 142]
FeO_7	10973	10994	22	[5, 65, 72, 81, 82, 94, 113, 142]
FeO_6	10978	10990	13	[3, 66, 71, 72, 80, 81, 149]
FeO_7	10987	10996	10	[6, 65, 72, 94, 105, 107, 115, 131]
FeO_5	10989	11005	17	[4, 67, 82, 87, 112, 143]
FeO_7	10991	11112	122	[3, 66, 71, 72, 76, 80, 81, 149]
FeO_8	10995	11013	19	[5, 65, 66, 72, 81, 82, 94, 113, 142]
FeO_6	10997	11009	13	[6, 65, 94, 105, 107, 115, 131]
FeO_6	11006	11044	39	[4, 67, 82, 87, 108, 112, 143]
FeO_7	11010	11020	11	[6, 65, 94, 105, 107, 115, 131, 146]
FeO_7	11014	11019	6	[5, 65, 66, 72, 82, 94, 113, 142]
FeO_6	11020	11028	9	[5, 65, 72, 82, 94, 113, 142]
FeO_6	11021	11025	5	[6, 65, 94, 105, 107, 115, 131]
FeO_7	11026	11026	1	[6, 65, 94, 105, 107, 109, 115, 131]
FeO_6	11027	11030	4	[6, 65, 105, 107, 109, 115, 131]
FeO_7	11029	11055	27	[5, 65, 72, 81, 82, 94, 113, 142]
FeO_7	11031	11045	15	[6, 65, 93, 105, 107, 109, 115, 131]
FeO_7	11045	11065	21	[4, 67, 79, 82, 87, 108, 112, 143]
FeO_6	11046	11050	5	[6, 65, 105, 107, 109, 115, 131]
FeO_5	11051	11076	26	[6, 65, 105, 107, 115, 131]
FeO_7	11056	11081	26	[5, 65, 72, 80, 81, 82, 94, 142]
FeO_6	11066	11072	7	[4, 67, 79, 82, 87, 112, 143]
FeO_7	11073	11143	71	[4, 67, 79, 82, 87, 112, 143, 144]
FeO_6	11077	11111	35	[6, 65, 72, 105, 107, 115, 131]
FeO_8	11082	11114	33	[5, 65, 66, 72, 80, 81, 82, 94, 142]
FeO_7	11112	11175	64	[6, 65, 72, 105, 107, 109, 115, 131]
FeO_6	11113	11128	16	[3, 71, 72, 76, 80, 81, 149]
FeO_9	11115	11126	12	[5, 65, 66, 72, 80, 81, 82, 94, 113, 142]
FeO_8	11127	11174	48	[5, 65, 66, 72, 81, 82, 94, 113, 142]
FeO_7	11129	11259	131	[3, 66, 71, 72, 76, 80, 81, 149]
FeO_6	11144	11190	47	[4, 67, 79, 82, 87, 112, 143]
FeO_7	11175	11198	24	[5, 65, 66, 72, 81, 94, 113, 142]
FeO_8	11176	11203	28	[6, 65, 72, 94, 105, 107, 109, 115, 131]
FeO_5	11191	11193	3	[4, 79, 82, 87, 112, 143]
FeO_4	11194	11228	35	[4, 79, 82, 87, 143]
FeO_6	11199	11212	14	[5, 65, 66, 72, 81, 94, 142]
FeO_7	11204	11222	19	[6, 65, 94, 105, 107, 109, 115, 131]
FeO_7	11213	11217	5	[5, 65, 66, 72, 81, 82, 94, 142]
FeO_6	11218	11258	41	[5, 65, 72, 81, 82, 94, 142]
FeO_6	11223	11238	16	[6, 65, 94, 105, 107, 115, 131]
FeO_5	11229	11237	9	[4, 67, 79, 82, 87, 143]
FeO_6	11238	11239	2	[4, 67, 79, 82, 87, 112, 143]
FeO_7	11239	11323	85	[6, 65, 72, 94, 105, 107, 115, 131]
FeO_7	11240	11309	70	[4, 67, 79, 82, 87, 112, 143, 144]
FeO_7	11259	11281	23	[5, 65, 72, 80, 81, 82, 94, 142]
FeO_8	11260	11281	22	[3, 66, 71, 72, 76, 80, 81, 130, 149]
FeO_7	11282	11302	21	[3, 66, 71, 72, 76, 80, 81, 149]
FeO_8	11282	11307	26	[5, 65, 66, 72, 80, 81, 82, 94, 142]
FeO_6	11303	11358	56	[3, 71, 72, 76, 80, 81, 149]
FeO_7	11308	11318	11	[5, 65, 72, 80, 81, 82, 94, 142]
FeO_6	11310	11340	31	[4, 67, 79, 82, 87, 112, 143]
FeO_8	11319	11363	45	[5, 65, 66, 72, 80, 81, 82, 94, 142]
FeO_6	11324	11340	17	[6, 65, 94, 105, 107, 115, 131]
FeO_7	11341	11434	94	[4, 67, 79, 82, 87, 100, 112, 143]
FeO_5	11341	11350	10	[6, 65, 105, 107, 115, 131]
FeO_6	11351	11466	116	[6, 65, 94, 105, 107, 115, 131]
FeO_5	11359	11397	39	[3, 71, 72, 80, 81, 149]
FeO_7	11364	11406	43	[5, 65, 72, 80, 81, 82, 94, 142]
FeO_6	11398	11476	79	[3, 71, 72, 80, 81, 118, 149]
FeO_8	11407	11528	122	[5, 65, 66, 72, 80, 81, 82, 94, 142]
FeO_8	11435	11473	39	[4, 67, 79, 82, 87, 100, 112, 143, 144]
FeO_5	11467	11489	23	[6, 65, 105, 107, 115, 131]
FeO_7	11474	11483	10	[4, 67, 79, 82, 87, 100, 143, 144]
FeO_5	11477	11486	10	[3, 71, 72, 80, 81, 149]
FeO_6	11484	11530	47	[4, 79, 82, 87, 100, 143, 144]
FeO_6	11487	11494	8	[3, 71, 72, 80, 81, 118, 149]
FeO_6	11490	11507	18	[6, 65, 94, 105, 107, 115, 131]
FeO_7	11495	11500	6	[3, 66, 71, 72, 80, 81, 118, 149]
FeO_6	11501	11519	19	[3, 66, 71, 72, 80, 81, 149]
FeO_5	11508	11521	14	[6, 65, 105, 107, 115, 131]
FeO_7	11520	11529	10	[3, 66, 71, 72, 76, 80, 81, 149]
FeO_6	11522	11553	32	[6, 65, 68, 105, 107, 115, 131]
FeO_7	11529	11562	34	[5, 65, 72, 80, 81, 82, 94, 142]
FeO_6	11530	11582	53	[3, 71, 72, 76, 80, 81, 149]
FeO_7	11531	11553	23	[4, 67, 79, 82, 87, 100, 143, 144]
FeO_6	11554	11559	6	[4, 67, 79, 82, 87, 100, 143]
FeO_5	11554	11589	36	[6, 65, 105, 107, 115, 131]
FeO_7	11560	11577	18	[4, 67, 79, 82, 87, 100, 112, 143]
FeO_8	11563	11563	1	[5, 65, 72, 80, 81, 82, 94, 113, 142]
FeO_8	11564	11581	18	[5, 65, 66, 72, 80, 82, 94, 113, 142]
FeO_8	11578	11586	9	[4, 67, 79, 82, 87, 100, 112, 143, 144]
FeO_7	11582	11585	4	[5, 65, 66, 72, 80, 94, 113, 142]
FeO_7	11583	11616	34	[3, 71, 72, 76, 80, 81, 142, 149]
FeO_8	11586	11595	10	[5, 65, 66, 72, 80, 94, 113, 124, 142]
FeO_9	11587	11587	1	[4, 67, 79, 82, 87, 100, 112, 143, 144, 147]
FeO_8	11588	11624	37	[4, 67, 79, 82, 87, 100, 112, 143, 147]
FeO_6	11590	11604	15	[6, 65, 72, 105, 107, 115, 131]
FeO_7	11596	11600	5	[5, 65, 66, 72, 94, 113, 124, 142]
FeO_8	11601	11613	13	[5, 65, 66, 72, 82, 94, 113, 124, 142]
FeO_5	11605	11618	14	[6, 65, 105, 107, 115, 131]
FeO_9	11614	11628	15	[5, 65, 66, 72, 80, 82, 94, 113, 124, 142]
FeO_6	11617	11637	21	[3, 71, 72, 76, 80, 81, 149]
FeO_6	11619	11664	46	[6, 65, 94, 105, 107, 115, 131]
FeO_7	11625	11673	49	[4, 67, 79, 82, 87, 100, 112, 143]
FeO_8	11629	11638	10	[5, 65, 72, 80, 82, 94, 113, 124, 142]
FeO_7	11638	11655	18	[3, 71, 72, 76, 80, 81, 104, 149]
FeO_7	11639	11641	3	[5, 65, 72, 80, 82, 94, 124, 142]
FeO_6	11642	11650	9	[5, 65, 72, 80, 82, 94, 142]
FeO_7	11651	11651	1	[5, 65, 72, 80, 81, 82, 94, 142]
FeO_8	11652	11704	53	[5, 65, 66, 72, 80, 81, 82, 94, 142]
FeO_6	11656	11725	70	[3, 71, 72, 76, 80, 81, 149]
FeO_7	11665	11962	298	[6, 65, 72, 94, 105, 107, 115, 131]
FeO_6	11674	11686	13	[4, 67, 79, 82, 87, 100, 143]
FeO_7	11687	11734	48	[4, 67, 79, 82, 87, 100, 143, 144]
FeO_7	11705	11707	3	[5, 65, 66, 72, 80, 81, 94, 142]
FeO_6	11708	11713	6	[5, 65, 72, 80, 81, 94, 142]
FeO_7	11714	11725	12	[5, 65, 72, 80, 81, 82, 94, 142]
FeO_7	11726	11753	28	[3, 66, 71, 72, 76, 80, 81, 149]
FeO_8	11726	11891	166	[5, 65, 66, 72, 80, 81, 82, 94, 142]
FeO_6	11735	11750	16	[4, 67, 79, 82, 87, 100, 143]
FeO_5	11751	11758	8	[4, 79, 82, 87, 100, 143]
FeO_6	11754	11759	6	[3, 71, 72, 76, 80, 81, 149]
FeO_6	11759	11774	16	[4, 79, 82, 87, 100, 112, 143]
FeO_7	11760	11778	19	[3, 71, 72, 76, 80, 81, 136, 149]
FeO_7	11775	11804	30	[4, 67, 79, 82, 87, 100, 112, 143]
FeO_8	11779	11802	24	[3, 71, 72, 76, 80, 81, 102, 136, 149]
FeO_7	11803	11842	40	[3, 71, 72, 76, 80, 81, 136, 149]
FeO_6	11805	11810	6	[4, 79, 82, 87, 100, 112, 143]
FeO_5	11811	11838	28	[4, 79, 82, 87, 100, 143]
FeO_6	11839	11844	6	[4, 67, 79, 82, 87, 100, 143]
FeO_7	11843	11856	14	[3, 66, 71, 72, 76, 80, 81, 149]
FeO_5	11845	11848	4	[4, 79, 82, 87, 100, 143]
FeO_6	11849	11852	4	[4, 79, 82, 87, 100, 112, 143]
FeO_7	11853	11886	34	[4, 79, 82, 87, 100, 112, 143, 144]
FeO_6	11857	11887	31	[3, 71, 72, 76, 80, 81, 149]
FeO_6	11887	11887	1	[4, 79, 82, 87, 100, 112, 143]
FeO_7	11888	11920	33	[3, 66, 71, 72, 76, 80, 81, 149]
FeO_7	11888	11937	50	[4, 67, 79, 82, 87, 100, 112, 143]
FeO_7	11892	11914	23	[5, 65, 72, 80, 81, 82, 94, 142]
FeO_6	11915	11946	32	[5, 65, 72, 80, 81, 94, 142]
FeO_6	11921	11965	45	[3, 66, 71, 72, 80, 81, 149]
FeO_6	11938	11981	44	[4, 67, 79, 82, 87, 100, 143]
FeO_7	11947	11991	45	[5, 65, 66, 72, 80, 81, 94, 142]
FeO_6	11963	12076	114	[6, 65, 94, 105, 107, 115, 131]
FeO_5	11966	12012	47	[3, 71, 72, 80, 81, 149]
FeO_5	11982	12029	48	[4, 79, 82, 87, 100, 143]
FeO_8	11992	12005	14	[5, 65, 66, 72, 80, 81, 82, 94, 142]
FeO_7	12006	12028	23	[5, 65, 66, 72, 80, 81, 82, 142]
FeO_6	12013	12035	23	[3, 71, 72, 80, 81, 118, 149]
FeO_8	12029	12061	33	[5, 65, 66, 72, 80, 81, 82, 94, 142]
FeO_6	12030	12030	1	[4, 79, 82, 87, 100, 143, 144]
FeO_7	12031	12047	17	[4, 67, 79, 82, 87, 100, 143, 144]
FeO_7	12036	12079	44	[3, 71, 72, 76, 80, 81, 118, 149]
FeO_6	12048	12051	4	[4, 79, 82, 87, 100, 143, 144]
FeO_7	12052	12068	17	[4, 79, 82, 87, 100, 112, 143, 144]
FeO_7	12062	12068	7	[5, 65, 66, 72, 80, 81, 94, 142]
FeO_8	12069	12105	37	[4, 79, 82, 87, 100, 112, 128, 143, 144]
FeO_8	12069	12089	21	[5, 65, 66, 72, 80, 81, 82, 94, 142]
FeO_7	12077	12077	1	[6, 65, 72, 94, 105, 107, 115, 131]
FeO_6	12078	12130	53	[6, 65, 72, 105, 107, 115, 131]
FeO_6	12080	12115	36	[3, 71, 72, 76, 80, 81, 149]
FeO_7	12090	12145	56	[5, 65, 66, 72, 80, 81, 94, 142]
FeO_7	12106	12120	15	[4, 79, 82, 87, 100, 112, 143, 144]
FeO_7	12116	12152	37	[3, 71, 72, 76, 80, 81, 136, 149]
FeO_6	12121	12124	4	[4, 79, 82, 87, 100, 143, 144]
FeO_5	12125	12153	29	[4, 79, 82, 87, 100, 143]
FeO_7	12131	12146	16	[6, 65, 72, 94, 105, 107, 115, 131]
FeO_8	12146	12189	44	[5, 65, 66, 72, 80, 81, 82, 94, 142]
FeO_8	12147	12170	24	[6, 65, 72, 94, 99, 105, 107, 115, 131]
FeO_8	12153	12164	12	[3, 66, 71, 72, 76, 80, 81, 136, 149]
FeO_6	12154	12177	24	[4, 79, 82, 87, 100, 112, 143]
FeO_7	12165	12253	89	[3, 71, 72, 76, 80, 81, 136, 149]
FeO_7	12171	12189	19	[6, 65, 72, 94, 105, 107, 115, 131]
FeO_8	12178	12181	4	[4, 67, 79, 82, 87, 100, 112, 128, 143]
FeO_9	12182	12190	9	[4, 67, 79, 82, 87, 100, 112, 128, 143, 144]
FeO_7	12190	12250	61	[5, 65, 66, 72, 80, 81, 82, 142]
FeO_6	12190	12240	51	[6, 65, 72, 94, 105, 107, 131]
FeO_8	12191	12195	5	[4, 67, 79, 82, 87, 100, 112, 143, 144]
FeO_7	12196	12314	119	[4, 67, 79, 82, 87, 100, 112, 143]
FeO_7	12241	12325	85	[6, 65, 72, 94, 105, 107, 115, 131]
FeO_8	12251	12330	80	[5, 65, 66, 72, 80, 81, 82, 94, 142]
FeO_8	12254	12270	17	[3, 71, 72, 76, 80, 81, 118, 136, 149]
FeO_7	12271	12287	17	[3, 71, 72, 76, 80, 81, 136, 149]
FeO_8	12288	12297	10	[3, 71, 72, 76, 80, 81, 102, 136, 149]
FeO_7	12298	12304	7	[3, 71, 72, 76, 80, 81, 102, 149]
FeO_6	12305	12330	26	[3, 71, 72, 80, 81, 102, 149]
FeO_6	12315	12315	1	[4, 67, 79, 82, 87, 100, 143]
FeO_5	12316	12320	5	[4, 79, 82, 87, 100, 143]
FeO_6	12321	12345	25	[4, 79, 82, 87, 100, 143, 144]
FeO_6	12326	12362	37	[6, 65, 94, 105, 107, 115, 131]
FeO_7	12331	12339	9	[3, 71, 72, 76, 80, 81, 102, 149]
FeO_7	12331	12382	52	[5, 65, 66, 72, 80, 81, 94, 142]
FeO_7	12340	12385	46	[3, 66, 71, 72, 76, 80, 81, 149]
FeO_7	12346	12378	33	[4, 79, 82, 87, 100, 128, 143, 144]
FeO_5	12363	12402	40	[6, 65, 105, 107, 115, 131]
FeO_6	12379	12387	9	[4, 79, 82, 87, 100, 143, 144]
FeO_6	12383	12386	4	[5, 65, 72, 80, 81, 94, 142]
FeO_6	12386	12501	116	[3, 71, 72, 76, 80, 81, 149]
FeO_7	12387	12437	51	[5, 65, 72, 80, 81, 82, 94, 142]
FeO_5	12388	12406	19	[4, 79, 87, 100, 143, 144]
FeO_6	12403	12405	3	[6, 65, 105, 107, 115, 131, 146]
FeO_6	12406	12413	8	[6, 65, 105, 107, 109, 115, 131]
FeO_6	12407	12448	42	[4, 79, 87, 100, 112, 143, 144]
FeO_5	12414	12431	18	[6, 65, 105, 107, 115, 131]
FeO_6	12432	12459	28	[6, 65, 72, 105, 107, 115, 131]
FeO_8	12438	12524	87	[5, 65, 66, 72, 80, 81, 82, 94, 142]
FeO_7	12449	12452	4	[4, 79, 82, 87, 100, 112, 143, 144]
FeO_8	12453	12454	2	[4, 79, 82, 87, 100, 112, 128, 143, 144]
FeO_9	12455	12465	11	[4, 67, 79, 82, 87, 100, 112, 128, 143, 144]
FeO_7	12460	12490	31	[6, 65, 72, 99, 105, 107, 115, 131]
FeO_8	12466	12478	13	[4, 67, 79, 82, 87, 100, 112, 143, 144]
FeO_7	12479	12537	59	[4, 67, 79, 82, 87, 100, 112, 143]
FeO_8	12491	12522	32	[6, 65, 72, 94, 99, 105, 107, 115, 131]
FeO_7	12502	12606	105	[3, 66, 71, 72, 76, 80, 81, 149]
FeO_7	12523	12528	6	[6, 65, 72, 94, 105, 107, 115, 131]
FeO_7	12525	12541	17	[5, 65, 66, 72, 81, 82, 94, 142]
FeO_8	12529	12596	68	[6, 65, 72, 94, 105, 107, 109, 115, 131]
FeO_6	12538	12570	33	[4, 79, 82, 87, 100, 112, 143]
FeO_8	12542	12548	7	[5, 65, 66, 72, 80, 81, 82, 94, 142]
FeO_7	12549	12575	27	[5, 65, 66, 72, 80, 81, 94, 142]
FeO_7	12571	12599	29	[4, 79, 82, 87, 100, 112, 143, 144]
FeO_8	12576	12585	10	[5, 65, 66, 72, 80, 81, 94, 113, 142]
FeO_8	12586	12690	105	[5, 65, 66, 72, 80, 81, 82, 94, 142]
FeO_7	12597	12602	6	[6, 65, 72, 105, 107, 109, 115, 131]
FeO_6	12600	12626	27	[4, 79, 82, 87, 100, 143, 144]
FeO_8	12603	12685	83	[6, 65, 72, 94, 105, 107, 109, 115, 131]
FeO_8	12607	12649	43	[3, 66, 71, 72, 76, 80, 81, 136, 149]
FeO_7	12627	12651	25	[4, 79, 82, 87, 100, 128, 143, 144]
FeO_7	12650	12659	10	[3, 71, 72, 76, 80, 81, 136, 149]
FeO_6	12652	12687	36	[4, 79, 82, 87, 100, 143, 144]
FeO_8	12660	12712	53	[3, 71, 72, 76, 80, 81, 130, 136, 149]
FeO_7	12686	12693	8	[6, 65, 72, 94, 105, 107, 115, 131]
FeO_7	12688	12691	4	[4, 67, 79, 82, 87, 100, 143, 144]
FeO_7	12691	12691	1	[5, 65, 66, 72, 80, 81, 94, 142]
FeO_6	12692	12705	14	[4, 67, 79, 82, 87, 100, 143]
FeO_6	12692	12730	39	[5, 65, 72, 80, 81, 94, 142]
FeO_6	12694	12748	55	[6, 65, 94, 105, 107, 115, 131]
FeO_7	12706	12774	69	[4, 67, 79, 82, 87, 100, 112, 143]
FeO_7	12713	12728	16	[3, 71, 72, 76, 80, 81, 136, 149]
FeO_8	12729	12760	32	[3, 71, 72, 76, 80, 81, 130, 136, 149]
FeO_7	12731	12744	14	[5, 65, 66, 72, 80, 81, 94, 142]
FeO_8	12745	12767	23	[5, 65, 66, 72, 80, 81, 82, 94, 142]
FeO_7	12749	13003	255	[6, 65, 72, 94, 105, 107, 115, 131]
FeO_7	12761	12794	34	[3, 71, 72, 76, 80, 81, 136, 149]
FeO_7	12768	12813	46	[5, 65, 66, 72, 80, 81, 94, 142]
FeO_6	12775	12803	29	[4, 79, 82, 87, 100, 112, 143]
FeO_6	12795	12840	46	[3, 71, 72, 76, 80, 81, 149]
FeO_5	12804	12847	44	[4, 79, 82, 87, 100, 143]
FeO_8	12814	12839	26	[5, 65, 66, 72, 80, 81, 82, 94, 142]
FeO_7	12840	12856	17	[5, 65, 72, 80, 81, 82, 94, 142]
FeO_7	12841	12855	15	[3, 71, 72, 76, 80, 81, 104, 149]
FeO_6	12848	12870	23	[4, 67, 79, 82, 87, 100, 143]
FeO_6	12856	12860	5	[3, 71, 72, 76, 80, 81, 149]
FeO_6	12857	12865	9	[5, 65, 72, 80, 82, 94, 142]
FeO_7	12861	12876	16	[3, 66, 71, 72, 76, 80, 81, 149]
FeO_7	12866	12944	79	[5, 65, 66, 72, 80, 82, 94, 142]
FeO_5	12871	12896	26	[4, 79, 82, 87, 100, 143]
FeO_6	12877	12887	11	[3, 71, 72, 76, 80, 81, 149]
FeO_5	12888	12896	9	[3, 71, 72, 80, 81, 149]
FeO_6	12897	12968	72	[3, 66, 71, 72, 80, 81, 149]
FeO_6	12897	12900	4	[4, 79, 82, 87, 100, 143, 144]
FeO_7	12901	12959	59	[4, 79, 82, 87, 100, 112, 143, 144]
FeO_8	12945	13044	100	[5, 65, 66, 72, 80, 81, 82, 94, 142]
FeO_6	12960	13028	69	[4, 79, 82, 87, 100, 112, 143]
FeO_7	12969	13004	36	[3, 66, 71, 72, 76, 80, 81, 149]
FeO_6	13004	13126	123	[6, 65, 72, 105, 107, 115, 131]
FeO_6	13005	13030	26	[3, 71, 72, 76, 80, 81, 149]
FeO_5	13029	13040	12	[4, 79, 82, 87, 100, 143]
FeO_7	13031	13043	13	[3, 71, 72, 76, 80, 81, 136, 149]
FeO_6	13041	13053	13	[4, 79, 82, 87, 100, 112, 143]
FeO_8	13044	13053	10	[3, 71, 72, 76, 80, 81, 132, 136, 149]
FeO_7	13045	13153	109	[5, 65, 66, 72, 80, 81, 94, 142]
FeO_7	13054	13120	67	[3, 71, 72, 76, 80, 81, 136, 149]
FeO_7	13054	13056	3	[4, 79, 82, 87, 100, 112, 143, 144]
FeO_6	13057	13096	40	[4, 79, 82, 87, 100, 112, 143]
FeO_5	13097	13103	7	[4, 79, 82, 87, 100, 143]
FeO_6	13104	13106	3	[4, 79, 82, 87, 100, 143, 144]
FeO_7	13107	13114	8	[4, 67, 79, 82, 87, 100, 143, 144]
FeO_6	13115	13117	3	[4, 67, 79, 82, 87, 100, 143]
FeO_5	13118	13140	23	[4, 79, 82, 87, 100, 143]
FeO_8	13121	13210	90	[3, 71, 72, 76, 80, 81, 102, 136, 149]
FeO_7	13127	13196	70	[6, 65, 72, 94, 105, 107, 115, 131]
FeO_6	13141	13147	7	[4, 79, 82, 87, 100, 112, 143]
FeO_7	13148	13163	16	[4, 79, 82, 87, 100, 112, 143, 144]
FeO_8	13154	13170	17	[5, 65, 66, 72, 80, 81, 82, 94, 142]
FeO_8	13164	13171	8	[4, 67, 79, 82, 87, 100, 112, 143, 144]
FeO_7	13171	13206	36	[5, 65, 66, 72, 80, 81, 94, 142]
FeO_7	13172	13210	39	[4, 79, 82, 87, 100, 112, 143, 144]
FeO_6	13197	13213	17	[6, 65, 94, 105, 107, 115, 131]
FeO_8	13207	13239	33	[5, 65, 66, 72, 80, 81, 82, 94, 142]
FeO_7	13211	13218	8	[3, 71, 72, 76, 80, 81, 136, 149]
FeO_8	13211	13227	17	[4, 79, 82, 87, 100, 112, 128, 143, 144]
FeO_7	13214	13512	299	[6, 65, 72, 94, 105, 107, 115, 131]
FeO_6	13219	13228	10	[3, 71, 72, 76, 80, 81, 149]
FeO_7	13228	13228	1	[4, 79, 82, 87, 100, 112, 143, 144]
FeO_7	13229	13245	17	[3, 71, 72, 76, 80, 81, 102, 149]
FeO_6	13229	13252	24	[4, 79, 82, 87, 100, 143, 144]
FeO_7	13240	13268	29	[5, 65, 66, 72, 80, 81, 94, 142]
FeO_6	13246	13281	36	[3, 71, 72, 76, 80, 81, 149]
FeO_7	13253	13261	9	[4, 79, 82, 87, 100, 128, 143, 144]
FeO_6	13262	13279	18	[4, 79, 82, 87, 100, 128, 143]
FeO_8	13269	13359	91	[5, 65, 66, 72, 80, 81, 82, 94, 142]
FeO_7	13280	13284	5	[4, 79, 82, 87, 100, 128, 143, 144]
FeO_7	13282	13293	12	[3, 66, 71, 72, 76, 80, 81, 149]
FeO_6	13285	13294	10	[4, 79, 82, 87, 100, 143, 144]
FeO_6	13294	13302	9	[3, 66, 71, 72, 80, 81, 149]
FeO_7	13295	13307	13	[4, 79, 82, 87, 100, 128, 143, 144]
FeO_7	13303	13330	28	[3, 66, 71, 72, 76, 80, 81, 149]
FeO_8	13308	13312	5	[4, 79, 82, 87, 100, 112, 128, 143, 144]
FeO_7	13313	13330	18	[4, 79, 82, 87, 100, 112, 143, 144]
FeO_6	13331	13349	19	[3, 71, 72, 76, 80, 81, 149]
FeO_6	13331	13363	33	[4, 79, 82, 87, 100, 143, 144]
FeO_7	13350	13486	137	[3, 66, 71, 72, 76, 80, 81, 149]
FeO_9	13360	13366	7	[5, 65, 66, 72, 80, 81, 82, 94, 124, 142]
FeO_7	13364	13385	22	[4, 79, 82, 87, 100, 112, 143, 144]
FeO_8	13367	13371	5	[5, 65, 66, 72, 80, 81, 94, 124, 142]
FeO_8	13372	13382	11	[5, 65, 66, 72, 81, 94, 113, 124, 142]
FeO_7	13383	13384	2	[5, 65, 66, 72, 94, 113, 124, 142]
FeO_8	13385	13390	6	[5, 65, 66, 72, 82, 94, 113, 124, 142]
FeO_6	13386	13415	30	[4, 79, 82, 87, 100, 143, 144]
FeO_9	13391	13400	10	[5, 65, 66, 72, 80, 82, 94, 113, 124, 142]
FeO_8	13401	13406	6	[5, 65, 66, 72, 80, 82, 94, 124, 142]
FeO_9	13407	13428	22	[5, 65, 66, 72, 80, 81, 82, 94, 124, 142]
FeO_7	13416	13427	12	[4, 79, 82, 87, 100, 112, 143, 144]
[truncated: 1,531 more rows]
