# Supplementary material for: Pressure‐Induced Coordination Changes in a Pyrolitic Silicate Melt From Ab Initio Molecular Dynamics Simulations
Source: J Geophys Res Solid Earth. 2019 Nov 29;124(11):11232–50. doi: 10.1029/2019JB018238 (PMC6988478; doi:10.1029/2019JB018238)
Supplement: Supplementary file 2 — Data Set S1 [file JGRB-124-11232-s002.zip › Data/2000K/FeO/pyr-100.a11.0.T2.nvt.outcar.umd.dat.r0.stat.dat]

Cluster	Time	Percent
FeO_8	15949	0.17147987269912265	9
FeO_5	6737	0.07243462927920179	6
FeO_7	37073	0.39860012041974885	8
FeO_6	31635	0.3401320316531911	7
FeO_4	187	0.0020105797350765528	5
FeO_9	1401	0.015063220368140375	10
FeO_10	26	0.0002795458455186651	11
