# Supplementary material for: Pressure‐Induced Coordination Changes in a Pyrolitic Silicate Melt From Ab Initio Molecular Dynamics Simulations
Source: J Geophys Res Solid Earth. 2019 Nov 29;124(11):11232–50. doi: 10.1029/2019JB018238 (PMC6988478; doi:10.1029/2019JB018238)
Supplement: Supplementary file 2 — Data Set S1 [file JGRB-124-11232-s002.zip › Data/2000K/FeO/pyr-100.a11.5.T2.nvt.outcar.umd.dat.r0.popul.dat]

Formula	Begin	End	Lifetime	[Composition]
FeO_7	0	4	5	[3, 71, 80, 81, 102, 104, 107, 149]
FeO_5	0	4	5	[4, 79, 82, 90, 100, 143]
FeO_7	0	9	10	[5, 65, 81, 96, 99, 105, 107, 130]
FeO_6	0	95	96	[6, 68, 96, 101, 110, 115, 146]
FeO_6	5	12	8	[3, 80, 81, 102, 104, 107, 149]
FeO_4	5	9	5	[4, 79, 82, 90, 143]
FeO_5	10	41	32	[4, 71, 79, 82, 90, 143]
FeO_8	10	10	1	[5, 65, 81, 96, 99, 105, 107, 117, 130]
FeO_7	11	37	27	[5, 65, 81, 96, 105, 107, 117, 130]
FeO_7	13	71	59	[3, 80, 81, 102, 104, 107, 118, 149]
FeO_6	38	84	47	[5, 65, 81, 105, 107, 117, 130]
FeO_6	42	56	15	[4, 71, 79, 82, 90, 100, 143]
FeO_5	57	77	21	[4, 71, 79, 82, 100, 143]
FeO_6	72	108	37	[3, 80, 81, 102, 107, 118, 149]
FeO_3	78	80	3	[4, 82, 100, 143]
FeO_4	81	82	2	[4, 82, 100, 143, 144]
FeO_3	83	101	19	[4, 82, 100, 143]
FeO_8	85	103	19	[5, 65, 73, 81, 96, 105, 107, 117, 130]
FeO_5	96	134	39	[6, 96, 101, 110, 115, 146]
FeO_4	102	122	21	[4, 79, 82, 100, 143]
FeO_7	104	117	14	[5, 65, 73, 81, 96, 105, 117, 130]
FeO_5	109	138	30	[3, 80, 81, 102, 107, 149]
FeO_6	118	137	20	[5, 65, 73, 81, 96, 105, 117]
FeO_5	123	147	25	[4, 71, 79, 82, 100, 143]
FeO_6	135	145	11	[6, 68, 96, 101, 110, 115, 146]
FeO_7	138	144	7	[5, 65, 73, 74, 81, 96, 105, 117]
FeO_6	139	217	79	[3, 71, 80, 81, 102, 107, 149]
FeO_6	145	147	3	[5, 65, 74, 81, 96, 105, 117]
FeO_7	146	157	12	[6, 68, 96, 101, 110, 115, 121, 146]
FeO_6	148	177	30	[4, 71, 79, 82, 90, 100, 143]
FeO_5	148	165	18	[5, 65, 74, 81, 105, 117]
FeO_6	158	188	31	[6, 68, 96, 101, 110, 115, 146]
FeO_6	166	192	27	[5, 65, 74, 81, 105, 117, 142]
FeO_7	178	200	23	[4, 71, 79, 82, 90, 100, 143, 144]
FeO_7	189	271	83	[6, 68, 96, 101, 110, 115, 121, 146]
FeO_5	193	210	18	[5, 65, 74, 81, 105, 117]
FeO_6	201	201	1	[4, 71, 79, 82, 90, 143, 144]
FeO_5	202	251	50	[4, 71, 79, 82, 90, 143]
FeO_6	211	244	34	[5, 65, 74, 81, 96, 105, 117]
FeO_5	218	230	13	[3, 80, 81, 102, 107, 149]
FeO_6	231	241	11	[3, 80, 81, 102, 104, 107, 149]
FeO_5	242	296	55	[3, 80, 81, 102, 107, 149]
FeO_5	245	273	29	[5, 65, 81, 96, 105, 117]
FeO_6	252	253	2	[4, 71, 79, 82, 90, 100, 143]
FeO_5	254	273	20	[4, 71, 79, 82, 100, 143]
FeO_6	272	439	168	[6, 68, 96, 101, 110, 115, 146]
FeO_6	274	277	4	[4, 71, 79, 82, 90, 100, 143]
FeO_6	274	285	12	[5, 65, 81, 96, 105, 117, 130]
FeO_5	278	289	12	[4, 79, 82, 100, 143, 144]
FeO_7	286	296	11	[5, 65, 73, 81, 96, 105, 117, 130]
FeO_6	290	359	70	[4, 71, 79, 82, 100, 143, 144]
FeO_6	297	389	93	[3, 66, 80, 81, 102, 107, 149]
FeO_8	297	315	19	[5, 65, 73, 81, 96, 105, 107, 117, 130]
FeO_7	316	353	38	[5, 65, 73, 81, 96, 105, 117, 130]
FeO_6	354	412	59	[5, 65, 81, 96, 105, 117, 130]
FeO_5	360	427	68	[4, 71, 79, 100, 143, 144]
FeO_7	390	390	1	[3, 66, 80, 81, 102, 107, 142, 149]
FeO_8	391	408	18	[3, 65, 66, 80, 81, 102, 107, 142, 149]
FeO_7	409	417	9	[3, 65, 66, 80, 81, 107, 142, 149]
FeO_5	413	461	49	[5, 65, 96, 105, 117, 130]
FeO_6	418	423	6	[3, 66, 80, 81, 107, 142, 149]
FeO_7	424	460	37	[3, 66, 80, 81, 102, 107, 142, 149]
FeO_6	428	439	12	[4, 71, 79, 82, 100, 143, 144]
FeO_5	440	451	12	[4, 79, 82, 100, 143, 144]
FeO_5	440	452	13	[6, 68, 96, 101, 115, 146]
FeO_4	452	457	6	[4, 79, 82, 100, 143]
FeO_6	453	464	12	[6, 68, 96, 101, 110, 115, 146]
FeO_6	458	470	13	[4, 71, 79, 82, 90, 100, 143]
FeO_6	461	463	3	[3, 80, 81, 102, 107, 142, 149]
FeO_6	462	483	22	[5, 65, 73, 96, 105, 117, 130]
FeO_5	464	467	4	[3, 80, 81, 102, 107, 149]
FeO_7	465	481	17	[6, 68, 96, 101, 110, 115, 131, 146]
FeO_6	468	475	8	[3, 80, 81, 102, 107, 142, 149]
FeO_5	471	534	64	[4, 71, 82, 90, 100, 143]
FeO_5	476	479	4	[3, 80, 81, 102, 107, 149]
FeO_4	480	500	21	[3, 81, 102, 107, 149]
FeO_6	482	781	300	[6, 68, 96, 101, 110, 115, 146]
FeO_7	484	492	9	[5, 65, 73, 96, 105, 107, 117, 130]
FeO_6	493	511	19	[5, 65, 73, 96, 105, 117, 130]
FeO_5	501	570	70	[3, 80, 81, 102, 107, 149]
FeO_7	512	513	2	[5, 65, 73, 96, 99, 105, 117, 130]
FeO_6	514	530	17	[5, 65, 96, 99, 105, 117, 130]
FeO_5	531	548	18	[5, 65, 96, 105, 117, 130]
FeO_4	535	543	9	[4, 71, 82, 90, 143]
FeO_5	544	545	2	[4, 71, 79, 82, 90, 143]
FeO_6	546	608	63	[4, 71, 79, 82, 90, 100, 143]
FeO_6	549	558	10	[5, 65, 73, 96, 105, 117, 130]
FeO_5	559	569	11	[5, 65, 96, 105, 117, 130]
FeO_6	570	577	8	[5, 65, 68, 96, 105, 117, 130]
FeO_6	571	602	32	[3, 80, 81, 102, 107, 118, 149]
FeO_5	578	587	10	[5, 65, 68, 96, 117, 130]
FeO_4	588	596	9	[5, 65, 96, 117, 130]
FeO_5	597	613	17	[5, 65, 96, 99, 117, 130]
FeO_7	603	615	13	[3, 80, 81, 102, 104, 107, 118, 149]
FeO_5	609	620	12	[4, 71, 79, 82, 100, 143]
FeO_6	614	628	15	[5, 65, 81, 96, 99, 117, 130]
FeO_6	616	627	12	[3, 80, 81, 102, 107, 118, 149]
FeO_4	621	644	24	[4, 71, 82, 100, 143]
FeO_7	628	680	53	[3, 80, 81, 102, 104, 107, 118, 149]
FeO_7	629	629	1	[5, 65, 81, 96, 99, 109, 117, 130]
FeO_6	630	709	80	[5, 65, 81, 96, 99, 117, 130]
FeO_5	645	658	14	[4, 71, 82, 100, 143, 144]
FeO_6	659	699	41	[4, 71, 79, 82, 100, 143, 144]
FeO_6	681	691	11	[3, 80, 81, 102, 104, 118, 149]
FeO_5	692	706	15	[3, 80, 81, 102, 104, 149]
FeO_5	700	717	18	[4, 71, 79, 82, 100, 143]
FeO_6	707	729	23	[3, 80, 81, 102, 104, 118, 149]
FeO_5	710	731	22	[5, 65, 81, 96, 117, 130]
FeO_6	718	721	4	[4, 71, 79, 82, 100, 143, 144]
FeO_5	722	768	47	[4, 71, 79, 82, 143, 144]
FeO_5	730	734	5	[3, 80, 81, 102, 104, 149]
FeO_6	732	745	14	[5, 65, 81, 96, 105, 117, 130]
FeO_4	735	765	31	[3, 80, 81, 102, 149]
FeO_7	746	780	35	[5, 65, 81, 96, 99, 105, 117, 130]
FeO_5	766	823	58	[3, 80, 81, 102, 107, 149]
FeO_5	769	772	4	[4, 79, 82, 100, 143, 144]
FeO_4	773	777	5	[4, 79, 82, 100, 143]
FeO_3	778	785	8	[4, 79, 100, 143]
FeO_8	781	791	11	[5, 65, 81, 96, 99, 105, 107, 117, 130]
FeO_7	782	838	57	[6, 68, 96, 101, 110, 115, 137, 146]
FeO_4	786	795	10	[4, 79, 100, 143, 144]
FeO_9	792	811	20	[5, 65, 73, 81, 96, 99, 105, 107, 117, 130]
FeO_5	796	804	9	[4, 71, 79, 100, 143, 144]
FeO_6	805	847	43	[4, 71, 79, 82, 100, 143, 144]
FeO_8	812	828	17	[5, 65, 73, 81, 99, 105, 107, 117, 130]
FeO_6	824	850	27	[3, 80, 81, 102, 104, 107, 149]
FeO_7	829	834	6	[5, 65, 81, 99, 105, 107, 117, 130]
FeO_8	835	856	22	[5, 65, 81, 96, 99, 105, 107, 117, 130]
FeO_6	839	884	46	[6, 68, 96, 101, 110, 115, 146]
FeO_5	848	861	14	[4, 71, 79, 82, 100, 143]
FeO_5	851	1106	256	[3, 80, 81, 102, 107, 149]
FeO_7	857	867	11	[5, 65, 81, 96, 105, 107, 117, 130]
FeO_5	862	869	8	[4, 71, 82, 90, 100, 143]
FeO_6	868	918	51	[5, 65, 81, 96, 105, 117, 130]
FeO_6	870	888	19	[4, 71, 79, 82, 90, 100, 143]
FeO_7	885	907	23	[6, 68, 96, 101, 110, 115, 121, 146]
FeO_5	889	918	30	[4, 71, 79, 82, 100, 143]
FeO_6	908	917	10	[6, 96, 101, 110, 115, 121, 146]
FeO_7	918	1002	85	[6, 91, 96, 101, 110, 115, 121, 146]
FeO_6	919	937	19	[4, 71, 79, 82, 100, 143, 144]
FeO_7	919	943	25	[5, 65, 81, 96, 99, 105, 117, 130]
FeO_5	938	948	11	[4, 79, 82, 100, 143, 144]
FeO_6	944	965	22	[5, 65, 96, 99, 105, 117, 130]
FeO_4	949	950	2	[4, 79, 82, 100, 144]
FeO_5	951	967	17	[4, 71, 79, 82, 100, 144]
FeO_7	966	983	18	[5, 65, 96, 99, 105, 107, 117, 130]
FeO_6	968	977	10	[4, 71, 79, 82, 100, 143, 144]
FeO_5	978	1016	39	[4, 71, 79, 82, 100, 143]
FeO_7	984	992	9	[5, 65, 81, 96, 99, 105, 107, 130]
FeO_6	993	1056	64	[5, 65, 81, 96, 99, 107, 130]
FeO_6	1003	1007	5	[6, 96, 101, 110, 115, 121, 146]
FeO_5	1008	1018	11	[6, 96, 101, 110, 115, 146]
FeO_6	1017	1076	60	[4, 71, 79, 82, 90, 100, 143]
FeO_6	1019	1019	1	[6, 96, 101, 110, 115, 121, 146]
FeO_7	1020	1053	34	[6, 68, 96, 101, 110, 115, 121, 146]
FeO_6	1054	1152	99	[6, 68, 96, 101, 110, 115, 146]
FeO_8	1057	1064	8	[5, 65, 73, 81, 96, 99, 105, 107, 130]
FeO_9	1065	1079	15	[5, 65, 73, 81, 96, 99, 105, 107, 117, 130]
FeO_6	1077	1083	7	[4, 71, 79, 82, 100, 143, 144]
FeO_8	1080	1128	49	[5, 65, 81, 96, 99, 105, 107, 117, 130]
FeO_5	1084	1169	86	[4, 79, 82, 100, 143, 144]
FeO_6	1107	1107	1	[3, 76, 80, 81, 102, 107, 149]
FeO_7	1108	1134	27	[3, 71, 76, 80, 81, 102, 107, 149]
FeO_7	1129	1140	12	[5, 65, 81, 96, 105, 107, 117, 130]
FeO_6	1135	1154	20	[3, 71, 80, 81, 102, 107, 149]
FeO_8	1141	1163	23	[5, 65, 73, 81, 96, 105, 107, 117, 130]
FeO_7	1153	1173	21	[6, 68, 96, 101, 110, 115, 130, 146]
FeO_5	1155	1198	44	[3, 80, 81, 102, 107, 149]
FeO_7	1164	1222	59	[5, 65, 81, 96, 105, 107, 117, 130]
FeO_6	1170	1215	46	[4, 71, 79, 82, 100, 143, 144]
FeO_6	1174	1190	17	[6, 68, 96, 101, 110, 130, 146]
FeO_6	1191	1248	58	[6, 68, 96, 101, 115, 130, 146]
FeO_6	1199	1211	13	[3, 80, 81, 102, 107, 142, 149]
FeO_7	1212	1270	59	[3, 66, 80, 81, 102, 107, 142, 149]
FeO_4	1216	1245	30	[4, 79, 82, 100, 144]
FeO_8	1223	1228	6	[5, 65, 81, 96, 105, 107, 117, 130, 142]
FeO_7	1229	1229	1	[5, 65, 81, 96, 105, 117, 130, 142]
FeO_6	1230	1277	48	[5, 65, 81, 105, 117, 130, 142]
FeO_3	1246	1268	23	[4, 79, 82, 100]
FeO_5	1249	1264	16	[6, 68, 96, 101, 115, 146]
FeO_6	1265	1298	34	[6, 68, 96, 101, 115, 130, 146]
FeO_4	1269	1282	14	[4, 71, 79, 82, 100]
FeO_6	1271	1285	15	[3, 66, 80, 81, 102, 107, 149]
FeO_5	1278	1279	2	[5, 65, 81, 105, 117, 142]
FeO_4	1280	1280	1	[5, 65, 81, 117, 142]
FeO_5	1281	1308	28	[5, 65, 81, 107, 117, 142]
FeO_5	1283	1283	1	[4, 71, 79, 82, 100, 143]
FeO_6	1284	1303	20	[4, 71, 79, 82, 100, 143, 144]
FeO_5	1286	1347	62	[3, 80, 81, 102, 107, 149]
FeO_6	1299	1306	8	[6, 68, 96, 101, 110, 115, 146]
FeO_5	1304	1310	7	[4, 71, 79, 82, 100, 143]
FeO_7	1307	1316	10	[6, 68, 96, 101, 110, 115, 130, 146]
FeO_6	1309	1312	4	[5, 65, 81, 107, 117, 130, 142]
FeO_6	1311	1321	11	[4, 71, 79, 82, 100, 143, 144]
FeO_5	1313	1326	14	[5, 65, 81, 107, 117, 142]
FeO_6	1317	1331	15	[6, 68, 96, 101, 110, 115, 146]
FeO_5	1322	1349	28	[4, 71, 82, 100, 143, 144]
FeO_6	1327	1343	17	[5, 65, 81, 107, 117, 130, 142]
FeO_5	1332	1350	19	[6, 68, 96, 101, 115, 146]
FeO_7	1344	1354	11	[5, 65, 66, 81, 107, 117, 130, 142]
FeO_6	1348	1357	10	[3, 66, 80, 81, 102, 107, 149]
FeO_4	1350	1350	1	[4, 71, 82, 100, 143]
FeO_6	1351	1390	40	[4, 71, 79, 82, 100, 143, 144]
FeO_6	1351	1443	93	[6, 68, 96, 101, 110, 115, 146]
FeO_6	1355	1368	14	[5, 65, 81, 107, 117, 130, 142]
FeO_5	1358	1377	20	[3, 80, 81, 102, 107, 149]
FeO_5	1369	1391	23	[5, 65, 81, 117, 130, 142]
FeO_6	1378	1448	71	[3, 66, 80, 81, 102, 107, 149]
FeO_5	1391	1461	71	[4, 79, 82, 100, 143, 144]
FeO_4	1392	1406	15	[5, 65, 81, 117, 142]
FeO_5	1407	1422	16	[5, 65, 81, 105, 117, 142]
FeO_4	1423	1425	3	[5, 65, 81, 105, 117]
FeO_5	1426	1449	24	[5, 65, 81, 96, 105, 117]
FeO_5	1444	1451	8	[6, 68, 96, 101, 115, 146]
FeO_5	1449	1452	4	[3, 80, 81, 102, 107, 149]
FeO_6	1450	1458	9	[5, 65, 81, 96, 105, 107, 117]
FeO_6	1452	1468	17	[6, 68, 96, 101, 110, 115, 146]
FeO_4	1453	1468	16	[3, 80, 81, 107, 149]
FeO_7	1459	1490	32	[5, 65, 81, 96, 105, 107, 117, 130]
FeO_6	1462	1465	4	[4, 71, 82, 90, 100, 143, 144]
FeO_5	1466	1488	23	[4, 82, 90, 100, 143, 144]
FeO_5	1469	1535	67	[3, 80, 81, 102, 107, 149]
FeO_7	1469	1505	37	[6, 68, 96, 101, 110, 115, 121, 146]
FeO_4	1489	1499	11	[4, 82, 90, 100, 143]
FeO_8	1491	1505	15	[5, 65, 73, 81, 96, 105, 107, 117, 130]
FeO_5	1500	1500	1	[4, 79, 82, 90, 100, 143]
FeO_6	1501	1502	2	[4, 71, 79, 82, 90, 100, 143]
FeO_5	1503	1550	48	[4, 71, 79, 82, 100, 143]
FeO_9	1506	1507	2	[5, 65, 73, 81, 96, 99, 105, 107, 117, 130]
FeO_8	1506	1508	3	[6, 68, 96, 101, 110, 115, 121, 130, 146]
FeO_8	1508	1510	3	[5, 65, 81, 96, 99, 105, 107, 117, 130]
FeO_7	1509	1527	19	[6, 68, 96, 101, 110, 115, 130, 146]
FeO_7	1511	1528	18	[5, 65, 81, 96, 105, 107, 117, 130]
FeO_6	1528	1571	44	[6, 68, 96, 101, 110, 115, 146]
FeO_8	1529	1551	23	[5, 65, 73, 81, 96, 105, 107, 117, 130]
FeO_6	1536	1564	29	[3, 66, 80, 81, 102, 107, 149]
FeO_4	1551	1560	10	[4, 79, 82, 100, 143]
FeO_7	1552	1568	17	[5, 65, 81, 96, 105, 107, 117, 130]
FeO_5	1561	1595	35	[4, 71, 79, 82, 100, 143]
FeO_5	1565	1618	54	[3, 80, 81, 102, 107, 149]
FeO_6	1569	1671	103	[5, 65, 81, 96, 105, 117, 130]
FeO_5	1572	1693	122	[6, 96, 101, 110, 115, 146]
FeO_6	1596	1599	4	[4, 71, 79, 82, 100, 143, 144]
FeO_5	1600	1618	19	[4, 79, 82, 100, 143, 144]
FeO_6	1619	1650	32	[3, 71, 80, 81, 102, 107, 149]
FeO_4	1619	1679	61	[4, 79, 100, 143, 144]
FeO_5	1651	1663	13	[3, 80, 81, 102, 107, 149]
FeO_4	1664	1671	8	[3, 80, 81, 102, 107]
FeO_5	1672	1687	16	[3, 66, 80, 81, 102, 107]
FeO_7	1672	1700	29	[5, 65, 73, 81, 96, 105, 117, 130]
FeO_5	1680	1704	25	[4, 79, 82, 100, 143, 144]
FeO_4	1688	1698	11	[3, 80, 81, 102, 107]
FeO_6	1694	1740	47	[6, 96, 101, 110, 115, 121, 146]
FeO_5	1699	1703	5	[3, 80, 81, 102, 104, 107]
FeO_8	1701	1796	96	[5, 65, 73, 81, 96, 105, 107, 117, 130]
FeO_6	1704	1713	10	[3, 80, 81, 102, 104, 107, 149]
FeO_4	1705	1730	26	[4, 79, 100, 143, 144]
FeO_5	1714	1717	4	[3, 80, 81, 102, 104, 107]
FeO_4	1718	1765	48	[3, 80, 81, 102, 107]
FeO_5	1731	1735	5	[4, 71, 79, 100, 143, 144]
FeO_4	1736	1769	34	[4, 71, 79, 100, 144]
FeO_7	1741	1750	10	[6, 68, 96, 101, 110, 115, 121, 146]
FeO_6	1751	1823	73	[6, 68, 96, 101, 115, 121, 146]
FeO_5	1766	1775	10	[3, 71, 80, 81, 102, 107]
FeO_3	1770	1797	28	[4, 79, 100, 144]
FeO_6	1776	1790	15	[3, 66, 71, 80, 81, 102, 107]
FeO_5	1791	1806	16	[3, 71, 80, 81, 102, 107]
FeO_7	1797	1804	8	[5, 65, 73, 81, 96, 105, 117, 130]
FeO_4	1798	1830	33	[4, 79, 100, 143, 144]
FeO_6	1805	1835	31	[5, 65, 81, 96, 105, 117, 130]
FeO_6	1807	1818	12	[3, 66, 71, 80, 81, 102, 107]
FeO_7	1819	1830	12	[3, 66, 71, 80, 81, 102, 107, 149]
FeO_7	1824	1853	30	[6, 68, 96, 101, 110, 115, 121, 146]
FeO_6	1831	1858	28	[3, 66, 71, 80, 81, 102, 107]
FeO_5	1831	1863	33	[4, 79, 82, 100, 143, 144]
FeO_5	1836	1908	73	[5, 65, 81, 96, 105, 117]
FeO_8	1854	1855	2	[6, 68, 96, 101, 106, 110, 115, 121, 146]
FeO_7	1856	1867	12	[6, 68, 96, 101, 106, 110, 115, 146]
FeO_6	1859	1864	6	[3, 71, 80, 81, 102, 107, 149]
FeO_6	1864	1876	13	[4, 79, 82, 90, 100, 143, 144]
FeO_7	1865	1870	6	[3, 66, 71, 80, 81, 102, 107, 149]
FeO_8	1868	1875	8	[6, 68, 96, 101, 106, 110, 115, 121, 146]
FeO_6	1871	1909	39	[3, 66, 71, 80, 81, 102, 107]
FeO_7	1876	1892	17	[6, 68, 96, 101, 110, 115, 121, 146]
FeO_5	1877	1895	19	[4, 79, 82, 90, 100, 143]
FeO_6	1893	1917	25	[6, 68, 96, 101, 110, 115, 146]
FeO_6	1896	1923	28	[4, 79, 82, 90, 100, 143, 144]
FeO_6	1909	1931	23	[5, 65, 81, 96, 105, 107, 117]
FeO_5	1910	1945	36	[3, 71, 80, 81, 102, 107]
FeO_5	1918	2005	88	[6, 96, 101, 110, 115, 146]
FeO_5	1924	1984	61	[4, 79, 82, 100, 143, 144]
FeO_7	1932	1959	28	[5, 65, 81, 96, 105, 107, 117, 142]
FeO_6	1946	1962	17	[3, 66, 71, 80, 81, 102, 107]
FeO_8	1960	1999	40	[5, 65, 81, 96, 105, 107, 117, 130, 142]
FeO_5	1963	2172	210	[3, 71, 80, 81, 102, 107]
FeO_4	1985	2039	55	[4, 79, 82, 100, 143]
FeO_7	2000	2017	18	[5, 65, 81, 96, 105, 107, 117, 142]
FeO_6	2006	2038	33	[6, 96, 101, 110, 115, 121, 146]
FeO_6	2018	2023	6	[5, 65, 81, 96, 107, 117, 142]
FeO_7	2024	2033	10	[5, 65, 81, 96, 105, 107, 117, 142]
FeO_6	2034	2043	10	[5, 65, 81, 96, 105, 107, 117]
FeO_5	2039	2065	27	[6, 96, 101, 115, 121, 146]
FeO_5	2040	2043	4	[4, 79, 82, 100, 143, 144]
FeO_4	2044	2056	13	[4, 79, 82, 100, 143]
FeO_5	2044	2051	8	[5, 65, 81, 96, 107, 117]
FeO_6	2052	2058	7	[5, 65, 81, 96, 107, 117, 130]
FeO_6	2057	2075	19	[4, 79, 82, 100, 143, 144, 147]
FeO_7	2059	2067	9	[5, 65, 81, 96, 107, 117, 130, 142]
FeO_6	2066	2075	10	[6, 96, 101, 110, 115, 121, 146]
FeO_6	2068	2085	18	[5, 65, 81, 96, 107, 117, 130]
FeO_5	2076	2093	18	[4, 79, 82, 100, 143, 144]
FeO_7	2076	2098	23	[6, 68, 96, 101, 110, 115, 121, 146]
FeO_5	2086	2100	15	[5, 65, 81, 107, 117, 130]
FeO_4	2094	2118	25	[4, 79, 82, 100, 143]
FeO_6	2099	2180	82	[6, 96, 101, 110, 115, 121, 146]
FeO_6	2101	2124	24	[5, 65, 81, 96, 107, 117, 130]
FeO_5	2119	2158	40	[4, 79, 82, 90, 100, 143]
FeO_5	2125	2146	22	[5, 65, 81, 107, 117, 130]
FeO_6	2147	2160	14	[5, 65, 81, 105, 107, 117, 130]
FeO_6	2159	2161	3	[4, 79, 82, 90, 100, 143, 144]
FeO_7	2161	2177	17	[5, 65, 81, 99, 105, 107, 117, 130]
FeO_5	2162	2219	58	[4, 79, 82, 100, 143, 144]
FeO_6	2173	2187	15	[3, 71, 80, 81, 102, 104, 107]
FeO_8	2178	2204	27	[5, 65, 81, 96, 99, 105, 107, 117, 130]
FeO_7	2181	2227	47	[6, 68, 96, 101, 110, 115, 121, 146]
FeO_5	2188	2212	25	[3, 71, 80, 81, 102, 107]
FeO_7	2205	2230	26	[5, 65, 81, 96, 105, 107, 117, 130]
FeO_6	2213	2295	83	[3, 71, 80, 81, 102, 107, 118]
FeO_4	2220	2225	6	[4, 79, 100, 143, 144]
FeO_3	2226	2229	4	[4, 79, 100, 143]
FeO_6	2228	2362	135	[6, 68, 96, 101, 110, 115, 146]
FeO_4	2230	2248	19	[4, 79, 82, 100, 143]
FeO_6	2231	2303	73	[5, 65, 81, 96, 105, 117, 130]
FeO_5	2249	2253	5	[4, 79, 82, 90, 100, 143]
FeO_6	2254	2257	4	[4, 79, 82, 87, 90, 100, 143]
FeO_5	2258	2265	8	[4, 79, 82, 90, 100, 143]
FeO_4	2266	2293	28	[4, 79, 82, 90, 143]
FeO_5	2294	2333	40	[4, 79, 82, 90, 100, 143]
FeO_5	2296	2327	32	[3, 71, 80, 81, 102, 107]
FeO_5	2304	2356	53	[5, 65, 81, 96, 105, 117]
FeO_6	2328	2334	7	[3, 71, 80, 81, 102, 107, 149]
FeO_4	2334	2349	16	[4, 79, 82, 100, 143]
FeO_5	2335	2471	137	[3, 71, 80, 81, 102, 107]
FeO_5	2350	2437	88	[4, 79, 82, 90, 100, 143]
FeO_6	2357	2364	8	[5, 65, 74, 81, 96, 105, 117]
FeO_7	2363	2409	47	[6, 68, 96, 101, 110, 115, 129, 146]
FeO_5	2365	2389	25	[5, 65, 81, 96, 105, 117]
FeO_6	2390	2434	45	[5, 65, 81, 96, 105, 107, 117]
FeO_6	2410	2410	1	[6, 68, 96, 101, 110, 115, 146]
FeO_5	2411	2434	24	[6, 96, 101, 110, 115, 146]
FeO_7	2435	2480	46	[5, 65, 81, 96, 105, 107, 117, 130]
FeO_6	2435	2466	32	[6, 68, 96, 101, 110, 115, 146]
FeO_4	2438	2473	36	[4, 79, 82, 100, 143]
FeO_5	2467	2509	43	[6, 68, 96, 101, 115, 146]
FeO_6	2472	2481	10	[3, 71, 80, 81, 102, 107, 118]
FeO_5	2474	2504	31	[4, 79, 82, 90, 100, 143]
FeO_8	2481	2492	12	[5, 65, 73, 81, 96, 105, 107, 117, 130]
FeO_5	2482	2535	54	[3, 71, 80, 81, 102, 107]
FeO_7	2493	2500	8	[5, 65, 73, 81, 96, 105, 117, 130]
FeO_6	2501	2501	1	[5, 65, 73, 81, 96, 105, 130]
FeO_5	2502	2507	6	[5, 65, 73, 81, 105, 130]
FeO_4	2505	2510	6	[4, 79, 82, 90, 143]
FeO_4	2508	2516	9	[5, 65, 81, 105, 130]
FeO_6	2510	2555	46	[6, 68, 96, 101, 110, 115, 146]
FeO_5	2511	2524	14	[4, 79, 82, 87, 90, 143]
FeO_5	2517	2526	10	[5, 65, 81, 105, 107, 130]
FeO_6	2525	2533	9	[4, 79, 82, 87, 90, 100, 143]
FeO_6	2527	2538	12	[5, 65, 81, 99, 105, 107, 130]
FeO_5	2534	2603	70	[4, 79, 82, 87, 100, 143]
FeO_4	2536	2575	40	[3, 71, 80, 81, 107]
FeO_7	2539	2558	20	[5, 65, 81, 96, 99, 105, 107, 130]
FeO_7	2556	2613	58	[6, 68, 96, 101, 110, 115, 121, 146]
FeO_6	2559	2598	40	[5, 65, 96, 99, 105, 107, 130]
FeO_5	2576	2637	62	[3, 71, 80, 81, 107, 118]
FeO_7	2599	2601	3	[5, 65, 96, 99, 105, 107, 117, 130]
FeO_6	2602	2618	17	[5, 65, 96, 105, 107, 117, 130]
FeO_4	2604	2614	11	[4, 79, 82, 87, 100]
FeO_6	2614	2683	70	[6, 96, 101, 110, 115, 121, 146]
FeO_5	2615	2621	7	[4, 79, 82, 87, 100, 144]
FeO_5	2619	2624	6	[5, 65, 96, 105, 107, 130]
FeO_4	2622	2740	119	[4, 79, 87, 100, 144]
FeO_4	2625	2629	5	[5, 65, 96, 105, 130]
FeO_5	2630	2657	28	[5, 65, 96, 105, 117, 130]
FeO_6	2638	2641	4	[3, 71, 80, 81, 102, 107, 118]
FeO_5	2642	2646	5	[3, 71, 80, 81, 107, 118]
FeO_6	2647	2663	17	[3, 71, 80, 81, 107, 118, 149]
FeO_4	2658	2661	4	[5, 65, 96, 105, 130]
FeO_5	2662	2669	8	[5, 65, 96, 105, 130, 131]
FeO_7	2664	2766	103	[3, 71, 80, 81, 102, 107, 118, 149]
FeO_6	2670	2691	22	[5, 65, 96, 105, 117, 130, 131]
FeO_7	2684	2710	27	[6, 96, 101, 110, 114, 115, 121, 146]
FeO_5	2692	2692	1	[5, 65, 96, 105, 117, 130]
FeO_4	2693	2693	1	[5, 65, 96, 105, 130]
FeO_3	2694	2707	14	[5, 65, 96, 130]
FeO_4	2708	2713	6	[5, 65, 96, 105, 130]
FeO_6	2711	2755	45	[6, 96, 101, 110, 115, 121, 146]
FeO_5	2714	2738	25	[5, 65, 96, 99, 105, 130]
FeO_6	2739	2755	17	[5, 65, 96, 99, 105, 107, 130]
FeO_5	2741	2760	20	[4, 71, 79, 87, 100, 144]
FeO_5	2756	2867	112	[5, 65, 96, 99, 107, 130]
FeO_7	2756	2782	27	[6, 91, 96, 101, 110, 115, 121, 146]
FeO_4	2761	2767	7	[4, 79, 87, 100, 144]
FeO_6	2767	2786	20	[3, 80, 81, 102, 107, 118, 149]
FeO_5	2768	2795	28	[4, 79, 82, 87, 100, 144]
FeO_6	2783	2810	28	[6, 96, 101, 110, 115, 121, 146]
FeO_5	2787	2798	12	[3, 80, 81, 102, 107, 149]
FeO_4	2796	2809	14	[4, 79, 82, 100, 144]
FeO_6	2799	2854	56	[3, 66, 80, 81, 102, 107, 149]
FeO_5	2810	2824	15	[4, 79, 82, 100, 126, 144]
FeO_7	2811	2835	25	[6, 68, 96, 101, 110, 115, 121, 146]
FeO_6	2825	2831	7	[4, 71, 79, 82, 100, 126, 144]
FeO_7	2832	2832	1	[4, 71, 79, 82, 100, 124, 126, 144]
FeO_6	2833	2838	6	[4, 71, 79, 82, 100, 124, 126]
FeO_6	2836	2937	102	[6, 68, 96, 101, 110, 115, 146]
FeO_5	2839	2867	29	[4, 71, 79, 82, 100, 126]
FeO_5	2855	2941	87	[3, 80, 81, 102, 107, 149]
FeO_4	2868	2892	25	[4, 79, 82, 100, 126]
FeO_6	2868	3005	138	[5, 65, 96, 99, 105, 107, 130]
FeO_5	2893	2909	17	[4, 79, 82, 100, 126, 144]
FeO_6	2910	2943	34	[4, 79, 82, 90, 100, 126, 144]
FeO_7	2938	2954	17	[6, 68, 96, 101, 110, 115, 121, 146]
FeO_6	2942	2956	15	[3, 71, 80, 81, 102, 107, 149]
FeO_5	2944	2954	11	[4, 79, 82, 100, 126, 144]
FeO_4	2955	2958	4	[4, 79, 82, 100, 126]
FeO_6	2955	2990	36	[6, 68, 96, 101, 110, 115, 146]
FeO_7	2957	2987	31	[3, 71, 80, 81, 102, 107, 118, 149]
FeO_5	2959	2963	5	[4, 79, 82, 100, 126, 143]
FeO_6	2964	2965	2	[4, 79, 82, 90, 100, 126, 143]
FeO_5	2966	3055	90	[4, 79, 82, 90, 100, 143]
FeO_6	2988	3002	15	[3, 71, 80, 81, 102, 107, 149]
FeO_7	2991	3007	17	[6, 68, 91, 96, 101, 110, 115, 146]
FeO_7	3003	3022	20	[3, 71, 80, 81, 102, 107, 118, 149]
FeO_5	3006	3031	26	[5, 65, 99, 105, 107, 130]
FeO_8	3008	3016	9	[6, 68, 91, 96, 101, 110, 115, 121, 146]
FeO_7	3017	3036	20	[6, 91, 96, 101, 110, 115, 121, 146]
FeO_8	3023	3024	2	[3, 66, 71, 80, 81, 102, 107, 118, 149]
FeO_7	3025	3048	24	[3, 66, 80, 81, 102, 107, 118, 149]
FeO_6	3032	3102	71	[5, 65, 96, 99, 105, 107, 130]
FeO_6	3037	3079	43	[6, 96, 101, 110, 115, 121, 146]
FeO_6	3049	3105	57	[3, 80, 81, 102, 107, 118, 149]
FeO_6	3056	3083	28	[4, 71, 79, 82, 90, 100, 143]
FeO_7	3080	3102	23	[6, 91, 96, 101, 110, 115, 121, 146]
FeO_5	3084	3090	7	[4, 79, 82, 90, 100, 143]
FeO_4	3091	3112	22	[4, 79, 82, 90, 100]
FeO_5	3103	3172	70	[5, 65, 99, 105, 107, 130]
FeO_6	3103	3111	9	[6, 96, 101, 110, 115, 121, 146]
FeO_5	3106	3114	9	[3, 81, 102, 107, 118, 149]
FeO_7	3112	3112	1	[6, 68, 96, 101, 110, 115, 121, 146]
FeO_5	3113	3157	45	[4, 71, 79, 82, 90, 100]
FeO_6	3113	3194	82	[6, 68, 96, 101, 110, 115, 146]
FeO_6	3115	3136	22	[3, 76, 81, 102, 107, 118, 149]
FeO_7	3137	3170	34	[3, 76, 80, 81, 102, 107, 118, 149]
FeO_4	3158	3180	23	[4, 71, 79, 90, 100]
FeO_6	3171	3226	56	[3, 80, 81, 102, 107, 118, 149]
FeO_6	3173	3197	25	[5, 65, 99, 105, 107, 130, 142]
FeO_5	3181	3181	1	[4, 71, 79, 90, 100, 126]
FeO_4	3182	3198	17	[4, 71, 79, 100, 126]
FeO_5	3195	3196	2	[6, 68, 96, 101, 115, 146]
FeO_6	3197	3215	19	[6, 68, 96, 101, 110, 115, 146]
FeO_7	3198	3209	12	[5, 65, 96, 99, 105, 107, 130, 142]
FeO_5	3199	3199	1	[4, 71, 79, 82, 100, 126]
FeO_6	3200	3210	11	[4, 71, 79, 82, 100, 126, 144]
FeO_6	3210	3211	2	[5, 65, 99, 105, 107, 130, 142]
FeO_5	3211	3219	9	[4, 71, 79, 100, 126, 144]
FeO_7	3212	3218	7	[5, 65, 66, 99, 105, 107, 130, 142]
FeO_5	3216	3223	8	[6, 68, 96, 101, 115, 146]
FeO_8	3219	3220	2	[5, 65, 66, 96, 99, 105, 107, 130, 142]
FeO_4	3220	3241	22	[4, 79, 100, 126, 144]
FeO_7	3221	3250	30	[5, 65, 96, 99, 105, 107, 130, 142]
FeO_6	3224	3244	21	[6, 68, 96, 101, 110, 115, 146]
FeO_7	3227	3309	83	[3, 71, 80, 81, 102, 107, 118, 149]
FeO_3	3242	3243	2	[4, 79, 100, 144]
FeO_4	3244	3290	47	[4, 79, 87, 100, 144]
FeO_7	3245	3256	12	[6, 68, 96, 101, 110, 115, 137, 146]
FeO_6	3251	3255	5	[5, 65, 96, 99, 105, 107, 130]
FeO_5	3256	3271	16	[5, 65, 96, 99, 105, 130]
FeO_6	3257	3335	79	[6, 68, 96, 101, 110, 115, 146]
FeO_4	3272	3283	12	[5, 65, 96, 105, 130]
FeO_5	3284	3288	5	[5, 65, 96, 105, 130, 142]
FeO_6	3289	3331	43	[5, 65, 96, 105, 107, 130, 142]
FeO_5	3291	3330	40	[4, 79, 87, 100, 126, 144]
FeO_6	3310	3329	20	[3, 71, 80, 81, 102, 107, 149]
FeO_5	3330	3337	8	[3, 71, 80, 81, 107, 149]
FeO_6	3331	3332	2	[4, 79, 82, 87, 100, 126, 144]
FeO_7	3332	3374	43	[5, 65, 81, 96, 105, 107, 130, 142]
FeO_5	3333	3346	14	[4, 79, 82, 87, 100, 144]
FeO_5	3336	3338	3	[6, 96, 101, 110, 115, 146]
FeO_6	3338	3345	8	[3, 71, 76, 80, 81, 107, 149]
FeO_6	3339	3573	235	[6, 68, 96, 101, 110, 115, 146]
FeO_7	3346	3364	19	[3, 71, 76, 80, 81, 107, 136, 149]
FeO_6	3347	3347	1	[4, 79, 82, 87, 100, 126, 144]
FeO_5	3348	3352	5	[4, 79, 82, 100, 126, 144]
FeO_6	3353	3362	10	[4, 79, 82, 100, 126, 143, 144]
FeO_7	3363	3366	4	[4, 79, 82, 87, 100, 126, 143, 144]
FeO_6	3365	3389	25	[3, 71, 76, 81, 107, 136, 149]
FeO_6	3367	3371	5	[4, 79, 82, 87, 100, 126, 143]
FeO_7	3372	3403	32	[4, 79, 82, 87, 90, 100, 126, 143]
FeO_6	3375	3386	12	[5, 65, 81, 96, 105, 107, 130]
FeO_7	3387	3391	5	[5, 65, 81, 96, 105, 107, 117, 130]
FeO_7	3390	3414	25	[3, 71, 76, 80, 81, 107, 136, 149]
FeO_6	3392	3416	25	[5, 65, 81, 105, 107, 117, 130]
FeO_6	3404	3446	43	[4, 79, 82, 87, 90, 126, 143]
FeO_6	3415	3423	9	[3, 71, 76, 80, 81, 107, 149]
FeO_5	3417	3426	10	[5, 65, 81, 105, 107, 117]
FeO_5	3424	3427	4	[3, 71, 80, 81, 107, 149]
FeO_6	3427	3435	9	[5, 65, 81, 96, 105, 107, 117]
FeO_6	3428	3432	5	[3, 71, 80, 81, 107, 136, 149]
FeO_7	3433	3445	13	[3, 71, 76, 80, 81, 107, 136, 149]
FeO_7	3436	3444	9	[5, 65, 81, 96, 105, 107, 117, 130]
FeO_8	3445	3458	14	[5, 65, 74, 81, 96, 105, 107, 117, 130]
FeO_6	3446	3498	53	[3, 71, 76, 80, 81, 107, 149]
FeO_7	3447	3493	47	[4, 79, 82, 87, 90, 100, 126, 143]
FeO_7	3459	3492	34	[5, 65, 81, 96, 105, 107, 117, 130]
FeO_6	3493	3525	33	[5, 65, 81, 105, 107, 117, 130]
FeO_5	3494	3495	2	[4, 79, 82, 87, 100, 126]
FeO_4	3496	3504	9	[4, 79, 82, 87, 100]
FeO_5	3499	3545	47	[3, 71, 80, 81, 107, 149]
FeO_3	3505	3532	28	[4, 79, 87, 100]
FeO_6	3526	3546	21	[5, 65, 96, 105, 107, 117, 130]
FeO_4	3533	3550	18	[4, 79, 87, 100, 126]
FeO_6	3546	3600	55	[3, 71, 80, 81, 107, 118, 149]
FeO_7	3547	3549	3	[5, 65, 81, 96, 105, 107, 117, 130]
FeO_8	3550	3573	24	[5, 65, 81, 96, 105, 107, 117, 130, 142]
FeO_5	3551	3594	44	[4, 79, 87, 100, 126, 144]
FeO_7	3574	3575	2	[5, 65, 81, 96, 105, 107, 117, 130]
FeO_5	3574	3687	114	[6, 68, 96, 101, 115, 146]
FeO_6	3576	3595	20	[5, 65, 81, 96, 105, 107, 130]
FeO_6	3595	3599	5	[4, 79, 82, 87, 100, 126, 144]
FeO_7	3596	3609	14	[5, 65, 81, 96, 99, 105, 107, 130]
FeO_5	3600	3644	45	[4, 79, 82, 87, 100, 144]
FeO_5	3601	3612	12	[3, 71, 80, 81, 107, 149]
FeO_6	3610	3634	25	[5, 65, 81, 96, 105, 107, 130]
FeO_6	3613	3652	40	[3, 71, 80, 81, 107, 118, 149]
FeO_5	3635	3637	3	[5, 65, 81, 96, 107, 130]
FeO_4	3638	3666	29	[5, 65, 81, 107, 130]
FeO_4	3645	3650	6	[4, 79, 82, 87, 100]
FeO_5	3651	3667	17	[4, 79, 82, 87, 100, 126]
FeO_5	3653	3667	15	[3, 71, 80, 81, 107, 149]
FeO_5	3667	3693	27	[5, 65, 81, 105, 107, 130]
FeO_6	3668	3692	25	[3, 71, 76, 80, 81, 107, 149]
FeO_6	3668	3680	13	[4, 79, 82, 87, 100, 126, 143]
FeO_5	3681	3684	4	[4, 79, 82, 87, 100, 126]
FeO_6	3685	3691	7	[4, 79, 82, 87, 100, 126, 143]
FeO_6	3688	3812	125	[6, 68, 96, 101, 110, 115, 146]
FeO_5	3692	3700	9	[4, 79, 82, 87, 100, 126]
FeO_5	3693	3722	30	[3, 71, 80, 81, 107, 149]
FeO_6	3694	3738	45	[5, 65, 81, 96, 105, 107, 130]
FeO_4	3701	3723	23	[4, 79, 82, 87, 100]
FeO_6	3723	3735	13	[3, 71, 80, 81, 107, 136, 149]
FeO_5	3724	3776	53	[4, 79, 82, 87, 100, 144]
FeO_7	3736	3749	14	[3, 71, 76, 80, 81, 107, 136, 149]
FeO_7	3739	3755	17	[5, 65, 81, 96, 105, 107, 117, 130]
FeO_6	3750	3750	1	[3, 71, 76, 81, 107, 136, 149]
FeO_7	3751	3751	1	[3, 71, 76, 81, 107, 126, 136, 149]
FeO_6	3752	3757	6	[3, 71, 81, 107, 126, 136, 149]
FeO_6	3756	3757	2	[5, 65, 81, 105, 107, 117, 130]
FeO_5	3758	3772	15	[3, 71, 81, 107, 136, 149]
FeO_7	3758	3758	1	[5, 65, 74, 81, 105, 107, 117, 130]
FeO_8	3759	3764	6	[5, 65, 74, 81, 105, 107, 117, 130, 142]
FeO_6	3765	3769	5	[5, 65, 74, 81, 105, 107, 117]
FeO_7	3770	3774	5	[5, 65, 74, 81, 105, 107, 117, 142]
FeO_6	3773	3794	22	[3, 71, 76, 81, 107, 136, 149]
FeO_6	3775	3869	95	[5, 65, 81, 105, 107, 117, 142]
FeO_6	3777	3806	30	[4, 79, 82, 87, 100, 126, 144]
FeO_7	3795	3800	6	[3, 71, 76, 80, 81, 107, 136, 149]
FeO_6	3801	3816	16	[3, 71, 80, 81, 107, 136, 149]
FeO_5	3807	3862	56	[4, 79, 82, 87, 100, 144]
FeO_5	3813	3826	14	[6, 96, 101, 110, 115, 146]
FeO_5	3817	3822	6	[3, 71, 81, 107, 136, 149]
FeO_6	3823	3880	58	[3, 71, 76, 81, 107, 136, 149]
FeO_6	3827	3873	47	[6, 68, 96, 101, 110, 115, 146]
FeO_6	3863	3865	3	[4, 67, 79, 82, 87, 100, 144]
FeO_7	3866	3867	2	[4, 67, 79, 82, 87, 100, 126, 144]
FeO_8	3868	3869	2	[4, 67, 79, 82, 87, 100, 126, 143, 144]
FeO_7	3870	3875	6	[4, 67, 79, 82, 87, 100, 126, 143]
FeO_5	3870	3902	33	[5, 65, 81, 107, 117, 142]
FeO_7	3874	3903	30	[6, 68, 96, 101, 104, 110, 115, 146]
FeO_6	3876	3897	22	[4, 67, 82, 87, 100, 126, 143]
FeO_7	3881	3892	12	[3, 71, 76, 80, 81, 107, 136, 149]
FeO_6	3893	3907	15	[3, 71, 80, 81, 107, 136, 149]
FeO_5	3898	3899	2	[4, 67, 82, 87, 100, 143]
FeO_4	3900	3907	8	[4, 82, 87, 100, 143]
FeO_6	3903	3921	19	[5, 65, 80, 81, 107, 117, 142]
FeO_6	3904	3917	14	[6, 68, 96, 101, 110, 115, 146]
FeO_5	3908	3922	15	[3, 71, 80, 81, 107, 149]
FeO_5	3908	3917	10	[4, 82, 87, 90, 100, 143]
FeO_4	3918	3921	4	[4, 82, 90, 100, 143]
FeO_7	3918	3945	28	[6, 68, 96, 101, 110, 115, 121, 146]
FeO_5	3922	3973	52	[4, 82, 87, 90, 100, 143]
FeO_7	3922	3934	13	[5, 65, 80, 81, 105, 107, 117, 142]
FeO_6	3923	3968	46	[3, 71, 80, 81, 107, 118, 149]
FeO_6	3935	3990	56	[5, 65, 80, 81, 105, 107, 142]
FeO_6	3946	3957	12	[6, 68, 96, 101, 110, 115, 146]
FeO_7	3958	4019	62	[6, 68, 96, 101, 110, 115, 121, 146]
FeO_7	3969	3981	13	[3, 71, 80, 81, 107, 118, 136, 149]
FeO_6	3974	4009	36	[4, 82, 87, 90, 100, 126, 143]
FeO_6	3982	4037	56	[3, 71, 80, 81, 107, 136, 149]
FeO_5	3991	4040	50	[5, 65, 80, 81, 107, 142]
FeO_5	4010	4018	9	[4, 82, 87, 100, 126, 143]
FeO_4	4019	4028	10	[4, 82, 87, 100, 143]
FeO_6	4020	4124	105	[6, 96, 101, 110, 115, 121, 146]
FeO_5	4029	4037	9	[4, 82, 87, 100, 143, 144]
FeO_5	4038	4103	66	[3, 71, 80, 81, 107, 149]
FeO_6	4038	4038	1	[4, 82, 87, 100, 126, 143, 144]
FeO_5	4039	4051	13	[4, 82, 87, 100, 126, 143]
FeO_4	4041	4076	36	[5, 65, 81, 107, 142]
FeO_6	4052	4056	5	[4, 82, 87, 100, 126, 143, 144]
FeO_5	4057	4071	15	[4, 82, 87, 100, 143, 144]
FeO_5	4072	4086	15	[4, 79, 82, 87, 100, 144]
FeO_5	4077	4101	25	[5, 65, 81, 105, 107, 142]
FeO_4	4087	4092	6	[4, 82, 87, 100, 144]
FeO_5	4093	4129	37	[4, 82, 87, 100, 126, 144]
FeO_6	4102	4104	3	[5, 65, 81, 96, 105, 107, 142]
FeO_6	4104	4109	6	[3, 71, 80, 81, 107, 118, 149]
FeO_7	4105	4206	102	[5, 65, 81, 96, 105, 107, 130, 142]
FeO_5	4110	4123	14	[3, 71, 80, 81, 107, 149]
FeO_6	4124	4143	20	[3, 71, 80, 81, 107, 118, 149]
FeO_5	4125	4135	11	[6, 96, 101, 110, 115, 146]
FeO_4	4130	4183	54	[4, 87, 100, 126, 144]
FeO_4	4136	4148	13	[6, 101, 110, 115, 146]
FeO_5	4144	4189	46	[3, 71, 80, 81, 107, 149]
FeO_5	4149	4159	11	[6, 91, 101, 110, 115, 146]
FeO_6	4160	4185	26	[6, 91, 101, 110, 115, 121, 146]
FeO_5	4184	4239	56	[4, 82, 87, 100, 126, 144]
FeO_7	4186	4198	13	[6, 91, 101, 110, 111, 115, 121, 146]
FeO_6	4190	4191	2	[3, 71, 80, 81, 104, 107, 149]
FeO_7	4192	4193	2	[3, 71, 80, 81, 104, 107, 118, 149]
FeO_6	4194	4207	14	[3, 71, 80, 81, 104, 107, 118]
FeO_8	4199	4200	2	[6, 91, 96, 101, 110, 111, 115, 121, 146]
FeO_7	4201	4213	13	[6, 91, 96, 101, 110, 115, 121, 146]
FeO_6	4207	4223	17	[5, 65, 81, 96, 105, 107, 142]
FeO_8	4208	4235	28	[3, 71, 80, 81, 104, 107, 118, 142, 149]
FeO_6	4214	4235	22	[6, 96, 101, 110, 115, 121, 146]
FeO_5	4224	4238	15	[5, 65, 81, 105, 107, 142]
FeO_7	4236	4244	9	[3, 71, 80, 81, 104, 107, 118, 149]
FeO_7	4236	4239	4	[6, 68, 96, 101, 110, 115, 121, 146]
FeO_6	4239	4373	135	[5, 65, 81, 105, 107, 117, 142]
FeO_5	4240	4249	10	[4, 82, 87, 100, 126, 143]
FeO_6	4240	4364	125	[6, 68, 96, 101, 110, 115, 146]
FeO_6	4245	4299	55	[3, 71, 80, 81, 107, 118, 149]
FeO_6	4250	4260	11	[4, 82, 87, 100, 126, 143, 144]
FeO_5	4261	4262	2	[4, 82, 87, 100, 126, 143]
FeO_4	4263	4277	15	[4, 82, 87, 100, 143]
FeO_5	4278	4304	27	[4, 82, 87, 90, 100, 143]
FeO_5	4300	4335	36	[3, 71, 80, 81, 107, 149]
FeO_4	4305	4357	53	[4, 82, 87, 100, 143]
FeO_6	4336	4379	44	[3, 71, 80, 81, 107, 118, 149]
FeO_5	4358	4371	14	[4, 82, 87, 100, 112, 143]
FeO_7	4365	4368	4	[6, 68, 96, 101, 104, 110, 115, 146]
FeO_6	4369	4452	84	[6, 68, 96, 101, 110, 115, 146]
FeO_4	4372	4433	62	[4, 82, 87, 112, 143]
FeO_5	4374	4386	13	[5, 65, 81, 105, 107, 142]
FeO_5	4380	4425	46	[3, 71, 80, 81, 107, 149]
FeO_6	4387	4407	21	[5, 65, 80, 81, 105, 107, 142]
FeO_5	4408	4474	67	[5, 65, 81, 105, 107, 142]
FeO_6	4426	4473	48	[3, 71, 80, 81, 107, 136, 149]
FeO_3	4434	4449	16	[4, 82, 87, 143]
FeO_4	4450	4499	50	[4, 82, 87, 100, 143]
FeO_5	4453	4464	12	[6, 96, 101, 110, 115, 146]
FeO_6	4465	4559	95	[6, 68, 96, 101, 110, 115, 146]
FeO_5	4474	4475	2	[3, 71, 80, 81, 107, 149]
FeO_6	4475	4519	45	[5, 65, 81, 105, 107, 130, 142]
FeO_6	4476	4511	36	[3, 71, 76, 80, 81, 107, 149]
FeO_5	4500	4551	52	[4, 82, 87, 100, 143, 144]
FeO_5	4512	4657	146	[3, 71, 80, 81, 107, 149]
FeO_5	4520	4556	37	[5, 65, 81, 105, 107, 142]
FeO_5	4552	4599	48	[4, 82, 87, 100, 126, 143]
FeO_6	4557	4568	12	[5, 65, 81, 105, 107, 117, 142]
FeO_7	4560	4603	44	[6, 68, 91, 96, 101, 110, 115, 146]
FeO_5	4569	4677	109	[5, 65, 81, 105, 107, 142]
FeO_6	4600	4646	47	[4, 82, 87, 90, 100, 126, 143]
FeO_6	4604	4680	77	[6, 68, 96, 101, 110, 115, 146]
FeO_5	4647	4653	7	[4, 82, 87, 100, 126, 143]
FeO_6	4654	4680	27	[4, 79, 82, 87, 100, 143, 144]
FeO_6	4658	4710	53	[3, 71, 80, 81, 107, 118, 149]
FeO_4	4678	4699	22	[5, 65, 81, 107, 142]
FeO_5	4681	4707	27	[4, 82, 87, 100, 143, 144]
FeO_5	4681	4821	141	[6, 68, 96, 101, 115, 146]
FeO_5	4700	4745	46	[5, 65, 81, 107, 130, 142]
FeO_4	4708	4730	23	[4, 82, 87, 100, 144]
FeO_5	4711	4728	18	[3, 71, 80, 81, 107, 149]
FeO_6	4729	4759	31	[3, 71, 80, 81, 107, 142, 149]
FeO_5	4731	4753	23	[4, 82, 87, 100, 143, 144]
FeO_6	4746	4751	6	[5, 65, 81, 105, 107, 130, 142]
FeO_7	4752	4769	18	[5, 65, 81, 105, 107, 117, 130, 142]
FeO_6	4754	4778	25	[4, 82, 87, 100, 126, 143, 144]
FeO_5	4760	4789	30	[3, 71, 80, 81, 107, 149]
FeO_6	4770	4857	88	[5, 65, 81, 105, 107, 117, 142]
FeO_5	4779	4797	19	[4, 82, 87, 100, 126, 143]
FeO_6	4790	4805	16	[3, 71, 76, 80, 81, 107, 149]
FeO_4	4798	4809	12	[4, 82, 87, 100, 143]
FeO_5	4806	4845	40	[3, 71, 80, 81, 107, 149]
FeO_5	4810	4826	17	[4, 82, 87, 100, 143, 144]
FeO_6	4822	4954	133	[6, 68, 96, 101, 110, 115, 146]
FeO_6	4827	4866	40	[4, 82, 87, 90, 100, 143, 144]
FeO_6	4846	4859	14	[3, 71, 80, 81, 107, 118, 149]
FeO_7	4858	4874	17	[5, 65, 81, 96, 105, 107, 117, 142]
FeO_5	4860	5047	188	[3, 71, 80, 81, 107, 149]
FeO_7	4867	4877	11	[4, 82, 87, 90, 100, 126, 143, 144]
FeO_6	4875	4900	26	[5, 65, 81, 105, 107, 117, 142]
FeO_6	4878	4882	5	[4, 82, 87, 90, 100, 126, 143]
FeO_5	4883	4893	11	[4, 82, 90, 100, 126, 143]
FeO_6	4894	4919	26	[4, 79, 82, 90, 100, 126, 143]
FeO_7	4901	4902	2	[5, 65, 81, 105, 107, 117, 130, 142]
FeO_6	4903	4919	17	[5, 65, 81, 105, 107, 130, 142]
FeO_5	4920	4924	5	[4, 79, 82, 90, 126, 143]
FeO_5	4920	4939	20	[5, 65, 81, 107, 130, 142]
FeO_6	4925	4933	9	[4, 79, 82, 87, 90, 126, 143]
FeO_5	4934	4949	16	[4, 82, 87, 90, 126, 143]
FeO_4	4940	4947	8	[5, 65, 81, 107, 142]
FeO_5	4948	4948	1	[5, 65, 81, 105, 107, 142]
FeO_6	4949	4954	6	[5, 65, 81, 105, 107, 130, 142]
FeO_6	4950	4960	11	[4, 82, 87, 90, 126, 143, 144]
FeO_7	4955	4967	13	[5, 65, 81, 96, 105, 107, 130, 142]
FeO_5	4955	5021	67	[6, 68, 101, 110, 115, 146]
FeO_7	4961	4966	6	[4, 79, 82, 87, 90, 126, 143, 144]
FeO_8	4967	4975	9	[4, 79, 82, 87, 90, 100, 126, 143, 144]
FeO_6	4968	5009	42	[5, 65, 81, 96, 107, 130, 142]
FeO_7	4976	4976	1	[4, 79, 82, 87, 100, 126, 143, 144]
FeO_5	4977	4988	12	[4, 79, 82, 87, 100, 144]
FeO_6	4989	4999	11	[4, 79, 82, 87, 100, 143, 144]
FeO_5	5000	5008	9	[4, 82, 87, 100, 143, 144]
FeO_6	5009	5012	4	[4, 82, 87, 100, 126, 143, 144]
FeO_7	5010	5021	12	[5, 65, 81, 96, 105, 107, 130, 142]
FeO_5	5013	5018	6	[4, 82, 87, 100, 126, 144]
FeO_6	5019	5034	16	[4, 79, 82, 87, 100, 126, 144]
FeO_6	5022	5043	22	[5, 65, 96, 105, 107, 130, 142]
FeO_6	5022	5106	85	[6, 68, 96, 101, 110, 115, 146]
FeO_5	5035	5063	29	[4, 82, 87, 100, 126, 143]
FeO_7	5044	5072	29	[5, 65, 96, 105, 107, 117, 130, 142]
FeO_6	5048	5080	33	[3, 71, 80, 81, 107, 118, 149]
FeO_6	5064	5067	4	[4, 79, 82, 87, 100, 126, 143]
FeO_6	5068	5094	27	[4, 79, 82, 87, 100, 126, 144]
FeO_6	5073	5088	16	[5, 65, 96, 105, 107, 130, 142]
FeO_5	5081	5107	27	[3, 71, 80, 107, 118, 149]
FeO_5	5089	5091	3	[5, 65, 96, 105, 107, 130]
FeO_6	5092	5297	206	[5, 65, 96, 105, 107, 130, 142]
FeO_5	5095	5138	44	[4, 79, 82, 87, 100, 144]
FeO_5	5107	5121	15	[6, 68, 96, 101, 115, 146]
FeO_6	5108	5118	11	[3, 71, 80, 81, 107, 118, 149]
FeO_5	5119	5150	32	[3, 71, 80, 107, 118, 149]
FeO_6	5122	5179	58	[6, 68, 96, 101, 110, 115, 146]
FeO_6	5139	5147	9	[4, 79, 82, 87, 100, 126, 144]
FeO_5	5148	5206	59	[4, 79, 82, 100, 126, 144]
FeO_6	5151	5167	17	[3, 71, 80, 81, 107, 118, 149]
FeO_5	5168	5236	69	[3, 71, 80, 81, 107, 149]
FeO_7	5180	5208	29	[6, 68, 91, 96, 101, 110, 115, 146]
FeO_4	5207	5224	18	[4, 79, 82, 100, 144]
FeO_6	5209	5252	44	[6, 68, 91, 101, 110, 115, 146]
FeO_3	5225	5247	23	[4, 79, 100, 144]
FeO_6	5237	5270	34	[3, 71, 80, 81, 107, 142, 149]
FeO_4	5248	5256	9	[4, 79, 87, 100, 144]
FeO_5	5253	5255	3	[6, 68, 101, 110, 115, 146]
FeO_6	5256	5324	69	[6, 68, 96, 101, 110, 115, 146]
FeO_5	5257	5282	26	[4, 79, 87, 100, 126, 144]
FeO_5	5271	5297	27	[3, 71, 81, 107, 142, 149]
FeO_6	5283	5295	13	[4, 67, 79, 87, 100, 126, 144]
FeO_7	5296	5304	9	[4, 67, 79, 87, 100, 126, 143, 144]
FeO_6	5298	5315	18	[3, 71, 81, 107, 118, 142, 149]
FeO_5	5298	5326	29	[5, 65, 105, 107, 130, 142]
FeO_6	5305	5305	1	[4, 67, 79, 87, 126, 143, 144]
FeO_7	5306	5307	2	[4, 67, 79, 82, 87, 126, 143, 144]
FeO_6	5308	5319	12	[4, 67, 79, 82, 87, 126, 143]
FeO_5	5316	5321	6	[3, 71, 81, 107, 142, 149]
FeO_7	5320	5324	5	[4, 67, 79, 82, 87, 126, 143, 144]
FeO_4	5322	5323	2	[3, 71, 81, 107, 149]
FeO_5	5324	5333	10	[3, 71, 80, 81, 107, 149]
FeO_6	5325	5378	54	[4, 67, 82, 87, 126, 143, 144]
FeO_5	5325	5340	16	[6, 68, 101, 110, 115, 146]
FeO_4	5327	5386	60	[5, 65, 105, 107, 142]
FeO_6	5334	5359	26	[3, 71, 80, 81, 107, 142, 149]
FeO_6	5341	5344	4	[6, 68, 96, 101, 110, 115, 146]
FeO_7	5345	5352	8	[6, 68, 96, 101, 104, 110, 115, 146]
FeO_6	5353	5364	12	[6, 68, 96, 101, 104, 115, 146]
FeO_6	5360	5389	30	[3, 71, 80, 81, 107, 118, 149]
FeO_7	5365	5370	6	[6, 68, 96, 101, 104, 110, 115, 146]
FeO_6	5371	5376	6	[6, 68, 96, 101, 110, 115, 146]
FeO_7	5377	5397	21	[6, 68, 96, 101, 104, 110, 115, 146]
FeO_5	5379	5404	26	[4, 67, 82, 87, 126, 143]
FeO_5	5387	5388	2	[5, 65, 81, 105, 107, 142]
FeO_6	5389	5410	22	[5, 65, 81, 96, 105, 107, 142]
FeO_7	5390	5395	6	[3, 71, 80, 81, 107, 118, 142, 149]
FeO_6	5396	5452	57	[3, 71, 80, 81, 107, 142, 149]
FeO_6	5398	5418	21	[6, 68, 101, 104, 110, 115, 146]
FeO_6	5405	5439	35	[4, 67, 82, 87, 90, 126, 143]
FeO_7	5411	5435	25	[5, 65, 81, 96, 105, 107, 117, 142]
FeO_5	5419	5463	45	[6, 68, 101, 110, 115, 146]
FeO_6	5436	5450	15	[5, 65, 81, 96, 105, 107, 142]
FeO_7	5440	5443	4	[4, 67, 82, 87, 90, 126, 143, 144]
FeO_6	5444	5450	7	[4, 82, 87, 90, 126, 143, 144]
FeO_7	5451	5452	2	[4, 67, 82, 87, 90, 126, 143, 144]
FeO_5	5451	5463	13	[5, 65, 96, 105, 107, 142]
FeO_5	5453	5453	1	[3, 71, 80, 107, 142, 149]
FeO_6	5453	5480	28	[4, 82, 87, 90, 126, 143, 144]
FeO_4	5454	5474	21	[3, 71, 80, 107, 149]
FeO_4	5464	5474	11	[5, 65, 105, 107, 142]
FeO_6	5464	5484	21	[6, 68, 101, 104, 110, 115, 146]
FeO_5	5475	5495	21	[3, 71, 80, 107, 136, 149]
FeO_5	5475	5500	26	[5, 65, 96, 105, 107, 142]
FeO_5	5481	5482	2	[4, 82, 87, 90, 126, 144]
FeO_5	5483	5489	7	[4, 79, 82, 87, 100, 144]
FeO_5	5485	5506	22	[6, 68, 101, 110, 115, 146]
FeO_6	5490	5517	28	[4, 79, 82, 87, 100, 126, 144]
FeO_4	5496	5510	15	[3, 71, 80, 107, 149]
FeO_4	5501	5522	22	[5, 65, 105, 107, 142]
FeO_6	5507	5529	23	[6, 68, 96, 101, 110, 115, 146]
FeO_5	5511	5521	11	[3, 71, 80, 107, 136, 149]
FeO_5	5518	5562	45	[4, 79, 87, 100, 126, 144]
FeO_6	5522	5532	11	[3, 71, 80, 81, 107, 136, 149]
FeO_5	5523	5571	49	[5, 65, 80, 105, 107, 142]
FeO_5	5530	5545	16	[6, 68, 101, 110, 115, 146]
FeO_5	5533	5549	17	[3, 71, 80, 107, 136, 149]
FeO_4	5546	5563	18	[6, 68, 101, 115, 146]
FeO_6	5550	5610	61	[3, 66, 71, 80, 107, 136, 149]
FeO_6	5563	5587	25	[4, 79, 82, 87, 100, 126, 144]
FeO_5	5564	5614	51	[6, 68, 101, 110, 115, 146]
FeO_4	5572	5605	34	[5, 65, 105, 107, 142]
FeO_5	5588	5647	60	[4, 79, 82, 87, 100, 144]
FeO_5	5606	5628	23	[5, 65, 81, 105, 107, 142]
FeO_5	5611	5611	1	[3, 71, 80, 107, 136, 149]
FeO_6	5612	5614	3	[3, 71, 80, 81, 107, 136, 149]
FeO_5	5615	5632	18	[3, 71, 80, 81, 107, 149]
FeO_4	5615	5615	1	[6, 68, 101, 115, 146]
FeO_5	5616	5638	23	[6, 68, 101, 115, 137, 146]
FeO_4	5629	5655	27	[5, 65, 105, 107, 142]
FeO_4	5633	5647	15	[3, 71, 80, 107, 149]
FeO_6	5639	5644	6	[6, 68, 101, 104, 115, 137, 146]
FeO_7	5645	5663	19	[6, 68, 101, 104, 110, 115, 137, 146]
FeO_5	5648	5661	14	[3, 71, 80, 81, 107, 149]
FeO_6	5648	5653	6	[4, 79, 82, 87, 100, 126, 144]
FeO_5	5654	5675	22	[4, 82, 87, 100, 126, 144]
FeO_5	5656	5664	9	[5, 65, 81, 105, 107, 142]
FeO_6	5662	5781	120	[3, 71, 80, 81, 107, 118, 149]
FeO_6	5664	5682	19	[6, 68, 101, 110, 115, 137, 146]
FeO_6	5665	5666	2	[5, 65, 81, 105, 107, 117, 142]
FeO_7	5667	5687	21	[5, 65, 81, 96, 105, 107, 117, 142]
FeO_6	5676	5752	77	[4, 79, 82, 87, 100, 126, 144]
FeO_5	5683	5684	2	[6, 68, 101, 110, 115, 146]
FeO_6	5685	5705	21	[6, 68, 101, 110, 111, 115, 146]
FeO_6	5688	5700	13	[5, 65, 81, 105, 107, 117, 142]
FeO_7	5701	5747	47	[5, 65, 81, 96, 105, 107, 117, 142]
FeO_5	5706	5717	12	[6, 68, 101, 110, 115, 146]
FeO_6	5718	5727	10	[6, 68, 101, 104, 110, 115, 146]
FeO_5	5728	5741	14	[6, 68, 101, 110, 115, 146]
FeO_6	5742	5797	56	[6, 68, 96, 101, 110, 115, 146]
FeO_6	5748	5754	7	[5, 65, 96, 105, 107, 117, 142]
FeO_5	5753	5843	91	[4, 79, 87, 100, 126, 144]
FeO_5	5755	5761	7	[5, 65, 96, 107, 117, 142]
FeO_6	5762	5790	29	[5, 65, 96, 107, 113, 117, 142]
FeO_5	5782	5786	5	[3, 71, 80, 81, 107, 149]
FeO_6	5787	5790	4	[3, 71, 80, 81, 107, 118, 149]
FeO_7	5791	5797	7	[3, 71, 80, 81, 107, 118, 142, 149]
FeO_5	5791	5792	2	[5, 65, 96, 107, 117, 142]
FeO_6	5793	5832	40	[5, 65, 96, 107, 117, 130, 142]
FeO_6	5798	5825	28	[3, 71, 80, 81, 107, 142, 149]
FeO_5	5798	5817	20	[6, 96, 101, 110, 115, 146]
FeO_6	5818	5818	1	[6, 96, 101, 110, 114, 115, 146]
FeO_7	5819	5847	29	[6, 91, 96, 101, 110, 114, 115, 146]
FeO_5	5826	5826	1	[3, 71, 80, 81, 107, 142]
FeO_4	5827	5830	4	[3, 71, 81, 107, 142]
FeO_5	5831	5840	10	[3, 71, 81, 107, 118, 142]
FeO_5	5833	5833	1	[5, 65, 96, 107, 117, 142]
FeO_6	5834	5842	9	[5, 65, 96, 105, 107, 117, 142]
FeO_4	5841	5878	38	[3, 71, 81, 107, 142]
FeO_7	5843	5861	19	[5, 65, 96, 105, 107, 113, 117, 142]
FeO_6	5844	5939	96	[4, 79, 82, 87, 100, 126, 144]
FeO_6	5848	5855	8	[6, 91, 101, 110, 114, 115, 146]
FeO_5	5856	5877	22	[6, 91, 101, 110, 115, 146]
FeO_6	5862	5919	58	[5, 65, 96, 105, 107, 113, 142]
FeO_6	5878	5915	38	[6, 91, 101, 110, 115, 121, 146]
FeO_5	5879	5891	13	[3, 71, 81, 107, 142, 149]
FeO_6	5892	5901	10	[3, 71, 81, 107, 136, 142, 149]
FeO_5	5902	5913	12	[3, 71, 81, 107, 142, 149]
FeO_4	5914	5920	7	[3, 71, 81, 107, 142]
FeO_5	5916	5941	26	[6, 91, 101, 110, 115, 146]
FeO_5	5920	5935	16	[5, 65, 96, 105, 107, 142]
FeO_5	5921	5921	1	[3, 71, 81, 107, 142, 149]
FeO_4	5922	5923	2	[3, 71, 81, 107, 149]
FeO_5	5924	5936	13	[3, 71, 81, 107, 136, 149]
FeO_6	5936	5957	22	[5, 65, 81, 96, 105, 107, 142]
FeO_4	5937	6081	145	[3, 71, 81, 107, 149]
FeO_5	5940	5948	9	[4, 79, 82, 87, 100, 144]
FeO_7	5942	5944	3	[6, 68, 91, 96, 101, 110, 115, 146]
FeO_6	5945	5977	33	[6, 68, 96, 101, 110, 115, 146]
FeO_6	5949	5973	25	[4, 79, 82, 87, 100, 126, 144]
FeO_5	5958	5970	13	[5, 65, 81, 105, 107, 142]
FeO_6	5971	6013	43	[5, 65, 81, 105, 107, 117, 142]
FeO_7	5974	6009	36	[4, 67, 79, 82, 87, 100, 126, 144]
FeO_5	5978	6016	39	[6, 68, 96, 101, 115, 146]
FeO_6	6010	6031	22	[4, 67, 79, 82, 87, 100, 144]
FeO_5	6014	6052	39	[5, 65, 81, 107, 117, 142]
FeO_6	6017	6018	2	[6, 68, 96, 101, 115, 137, 146]
FeO_7	6019	6076	58	[6, 68, 96, 101, 110, 115, 137, 146]
FeO_5	6032	6040	9	[4, 67, 79, 82, 87, 100]
FeO_6	6041	6100	60	[4, 67, 79, 82, 87, 100, 144]
FeO_6	6053	6102	50	[5, 65, 81, 105, 107, 117, 142]
FeO_8	6077	6084	8	[6, 68, 96, 101, 104, 110, 115, 137, 146]
FeO_5	6082	6110	29	[3, 71, 80, 81, 107, 149]
FeO_7	6085	6093	9	[6, 68, 96, 101, 110, 115, 137, 146]
FeO_6	6094	6126	33	[6, 68, 96, 101, 110, 115, 146]
FeO_7	6101	6101	1	[4, 67, 79, 82, 87, 100, 126, 144]
FeO_6	6102	6115	14	[4, 79, 82, 87, 100, 126, 144]
FeO_7	6103	6122	20	[5, 65, 73, 81, 105, 107, 117, 142]
FeO_6	6111	6118	8	[3, 71, 80, 81, 107, 118, 149]
FeO_5	6116	6231	116	[4, 79, 87, 100, 126, 144]
FeO_5	6119	6131	13	[3, 71, 81, 107, 118, 149]
FeO_6	6123	6175	53	[5, 65, 73, 81, 105, 107, 142]
FeO_7	6127	6150	24	[6, 68, 96, 101, 110, 115, 121, 146]
FeO_4	6132	6141	10	[3, 71, 81, 107, 149]
FeO_5	6142	6142	1	[3, 71, 80, 81, 107, 149]
FeO_6	6143	6156	14	[3, 71, 80, 81, 107, 142, 149]
FeO_8	6151	6153	3	[6, 68, 85, 96, 101, 110, 115, 121, 146]
FeO_9	6154	6172	19	[6, 68, 85, 91, 96, 101, 110, 115, 121, 146]
FeO_7	6157	6235	79	[3, 66, 71, 80, 81, 107, 142, 149]
FeO_7	6173	6233	61	[6, 85, 96, 101, 110, 115, 121, 146]
FeO_7	6176	6202	27	[5, 65, 73, 81, 105, 107, 130, 142]
FeO_6	6203	6213	11	[5, 65, 81, 105, 107, 130, 142]
FeO_7	6214	6232	19	[5, 65, 81, 105, 107, 117, 130, 142]
FeO_4	6232	6237	6	[4, 79, 87, 100, 144]
FeO_6	6233	6273	41	[5, 65, 81, 105, 107, 117, 142]
FeO_8	6234	6235	2	[6, 68, 85, 96, 101, 110, 115, 121, 146]
FeO_6	6236	6257	22	[3, 71, 80, 81, 107, 142, 149]
FeO_7	6236	6244	9	[6, 68, 85, 96, 101, 110, 121, 146]
FeO_5	6238	6262	25	[4, 79, 82, 87, 100, 144]
FeO_6	6245	6277	33	[6, 68, 96, 101, 110, 121, 146]
FeO_5	6258	6376	119	[3, 71, 81, 107, 142, 149]
FeO_6	6263	6293	31	[4, 67, 79, 82, 87, 100, 144]
FeO_5	6274	6280	7	[5, 65, 81, 105, 107, 142]
FeO_5	6278	6279	2	[6, 68, 96, 101, 110, 146]
FeO_7	6280	6297	18	[6, 68, 91, 96, 101, 110, 115, 146]
FeO_4	6281	6327	47	[5, 65, 105, 107, 142]
FeO_5	6294	6312	19	[4, 67, 79, 82, 87, 144]
FeO_6	6298	6303	6	[6, 91, 96, 101, 110, 115, 146]
FeO_7	6304	6312	9	[6, 68, 91, 96, 101, 110, 115, 146]
FeO_4	6313	6313	1	[4, 79, 82, 87, 144]
FeO_6	6313	6328	16	[6, 68, 91, 96, 101, 110, 146]
FeO_5	6314	6325	12	[4, 79, 82, 87, 100, 144]
FeO_6	6326	6341	16	[4, 67, 79, 82, 87, 100, 144]
FeO_5	6328	6410	83	[5, 65, 105, 107, 117, 142]
FeO_5	6329	6334	6	[6, 91, 96, 101, 110, 146]
FeO_6	6335	6373	39	[6, 91, 96, 101, 110, 121, 146]
FeO_5	6342	6393	52	[4, 79, 82, 87, 100, 144]
FeO_7	6374	6407	34	[6, 91, 96, 101, 110, 115, 121, 146]
FeO_6	6377	6443	67	[3, 71, 80, 81, 107, 142, 149]
FeO_6	6394	6449	56	[4, 79, 82, 87, 100, 126, 144]
FeO_8	6408	6460	53	[6, 68, 91, 96, 101, 110, 115, 121, 146]
FeO_4	6411	6471	61	[5, 65, 107, 117, 142]
FeO_5	6444	6445	2	[3, 71, 80, 81, 107, 149]
FeO_6	6446	6560	115	[3, 71, 80, 81, 107, 118, 149]
FeO_5	6450	6518	69	[4, 79, 87, 100, 126, 144]
FeO_7	6461	6493	33	[6, 68, 91, 96, 101, 110, 115, 146]
FeO_5	6472	6480	9	[5, 65, 81, 107, 117, 142]
FeO_4	6481	6482	2	[5, 65, 107, 117, 142]
FeO_5	6483	6508	26	[5, 65, 105, 107, 117, 142]
FeO_6	6494	6544	51	[6, 68, 96, 101, 110, 115, 146]
FeO_6	6509	6522	14	[5, 65, 96, 105, 107, 117, 142]
FeO_6	6519	6551	33	[4, 79, 82, 87, 100, 126, 144]
FeO_7	6523	6582	60	[5, 65, 96, 105, 107, 117, 130, 142]
FeO_7	6545	6571	27	[6, 68, 96, 101, 110, 111, 115, 146]
FeO_5	6552	6558	7	[4, 79, 82, 87, 100, 144]
FeO_6	6559	6561	3	[4, 79, 82, 87, 100, 126, 144]
FeO_7	6561	6599	39	[3, 71, 80, 81, 107, 118, 142, 149]
FeO_5	6562	6582	21	[4, 79, 82, 87, 100, 126]
FeO_6	6572	6629	58	[6, 68, 96, 101, 110, 115, 146]
FeO_6	6583	6603	21	[4, 79, 82, 87, 100, 126, 144]
FeO_6	6583	6606	24	[5, 65, 105, 107, 117, 130, 142]
FeO_6	6600	6668	69	[3, 71, 80, 81, 107, 142, 149]
FeO_5	6604	6665	62	[4, 79, 82, 87, 100, 144]
FeO_7	6607	6608	2	[5, 65, 81, 105, 107, 117, 130, 142]
FeO_6	6609	6621	13	[5, 65, 81, 105, 117, 130, 142]
FeO_7	6622	6668	47	[5, 65, 81, 105, 107, 117, 130, 142]
FeO_7	6630	6871	242	[6, 68, 96, 101, 110, 111, 115, 146]
FeO_6	6666	6693	28	[4, 79, 82, 87, 100, 126, 144]
FeO_5	6669	6800	132	[3, 71, 80, 81, 107, 149]
FeO_6	6669	6679	11	[5, 65, 105, 107, 117, 130, 142]
FeO_5	6680	6697	18	[5, 65, 105, 107, 117, 142]
FeO_5	6694	6696	3	[4, 79, 82, 87, 100, 144]
FeO_4	6697	6761	65	[4, 79, 87, 100, 144]
FeO_6	6698	6745	48	[5, 65, 81, 105, 107, 117, 142]
FeO_7	6746	6760	15	[5, 65, 81, 105, 107, 117, 130, 142]
FeO_6	6761	6810	50	[5, 65, 81, 105, 107, 130, 142]
FeO_5	6762	6763	2	[4, 79, 82, 87, 100, 144]
FeO_4	6764	6779	16	[4, 79, 82, 87, 100]
FeO_5	6780	6812	33	[4, 67, 79, 82, 87, 100]
FeO_6	6801	6855	55	[3, 71, 80, 81, 107, 142, 149]
FeO_7	6811	6825	15	[5, 65, 81, 105, 107, 117, 130, 142]
FeO_4	6813	6845	33	[4, 79, 82, 87, 100]
FeO_6	6826	6841	16	[5, 65, 81, 105, 107, 130, 142]
FeO_5	6842	6847	6	[5, 65, 105, 107, 130, 142]
FeO_5	6846	6876	31	[4, 67, 79, 82, 87, 100]
FeO_6	6848	6882	35	[5, 65, 105, 107, 117, 130, 142]
FeO_7	6856	6867	12	[3, 66, 71, 80, 81, 107, 142, 149]
FeO_6	6868	6890	23	[3, 71, 80, 81, 107, 142, 149]
FeO_6	6872	6894	23	[6, 96, 101, 110, 111, 115, 146]
FeO_6	6877	6902	26	[4, 67, 79, 82, 87, 100, 128]
FeO_7	6883	6912	30	[5, 65, 81, 105, 107, 117, 130, 142]
FeO_7	6891	6905	15	[3, 71, 76, 80, 81, 107, 142, 149]
FeO_7	6895	6906	12	[6, 68, 96, 101, 110, 111, 115, 146]
FeO_5	6903	6910	8	[4, 79, 82, 87, 100, 128]
FeO_8	6906	6920	15	[3, 66, 71, 76, 80, 81, 107, 142, 149]
FeO_6	6907	6910	4	[6, 68, 96, 110, 111, 115, 146]
FeO_6	6911	6911	1	[4, 67, 79, 82, 87, 100, 128]
FeO_7	6911	6913	3	[6, 68, 96, 110, 111, 114, 115, 146]
FeO_5	6912	6939	28	[4, 67, 79, 82, 87, 100]
FeO_6	6913	6924	12	[5, 65, 81, 105, 107, 117, 142]
FeO_6	6914	6948	35	[6, 96, 110, 111, 114, 115, 146]
FeO_7	6921	6925	5	[3, 71, 76, 80, 81, 107, 142, 149]
FeO_5	6925	6943	19	[5, 65, 81, 105, 107, 142]
FeO_6	6926	6995	70	[3, 71, 80, 81, 107, 142, 149]
FeO_4	6940	6948	9	[4, 79, 82, 87, 100]
FeO_6	6944	6952	9	[5, 65, 81, 105, 107, 130, 142]
FeO_5	6949	6949	1	[4, 67, 79, 82, 87, 100]
FeO_7	6949	7021	73	[6, 96, 101, 110, 111, 114, 115, 146]
FeO_4	6950	7034	85	[4, 79, 82, 87, 100]
FeO_7	6953	7012	60	[5, 65, 81, 105, 107, 117, 130, 142]
FeO_5	6996	7008	13	[3, 71, 80, 81, 107, 149]
FeO_6	7009	7027	19	[3, 71, 80, 81, 107, 142, 149]
FeO_6	7013	7101	89	[5, 65, 81, 105, 107, 130, 142]
FeO_6	7022	7055	34	[6, 96, 110, 111, 114, 115, 146]
FeO_7	7028	7034	7	[3, 66, 71, 80, 81, 107, 142, 149]
FeO_6	7035	7147	113	[3, 66, 71, 80, 81, 107, 149]
FeO_5	7035	7067	33	[4, 79, 82, 87, 100, 128]
FeO_7	7056	7077	22	[6, 96, 101, 110, 111, 114, 115, 146]
FeO_4	7068	7076	9	[4, 79, 82, 87, 100]
FeO_5	7077	7145	69	[4, 67, 79, 82, 87, 100]
FeO_6	7078	7111	34	[6, 96, 101, 110, 111, 115, 146]
FeO_7	7102	7109	8	[5, 65, 81, 105, 107, 130, 142, 148]
FeO_6	7110	7138	29	[5, 65, 81, 105, 107, 130, 148]
FeO_7	7112	7113	2	[6, 68, 96, 101, 110, 111, 115, 146]
FeO_6	7114	7178	65	[6, 68, 101, 110, 111, 115, 146]
FeO_5	7139	7154	16	[5, 65, 81, 105, 107, 148]
FeO_4	7146	7153	8	[4, 79, 82, 87, 100]
FeO_5	7148	7222	75	[3, 71, 80, 81, 107, 149]
FeO_5	7154	7239	86	[4, 79, 82, 87, 100, 144]
FeO_6	7155	7163	9	[5, 65, 81, 96, 105, 107, 148]
FeO_6	7164	7170	7	[5, 65, 96, 105, 107, 142, 148]
FeO_7	7171	7173	3	[5, 65, 81, 96, 105, 107, 142, 148]
FeO_6	7174	7176	3	[5, 65, 81, 105, 107, 142, 148]
FeO_5	7177	7185	9	[5, 65, 81, 105, 107, 142]
FeO_7	7179	7194	16	[6, 68, 96, 101, 110, 111, 115, 146]
FeO_4	7186	7197	12	[5, 65, 81, 105, 107]
FeO_8	7195	7203	9	[6, 68, 96, 101, 110, 111, 115, 137, 146]
FeO_5	7198	7259	62	[5, 65, 81, 105, 107, 142]
FeO_7	7204	7216	13	[6, 68, 96, 101, 110, 111, 115, 146]
FeO_8	7217	7228	12	[6, 68, 96, 101, 110, 111, 115, 130, 146]
FeO_6	7223	7275	53	[3, 71, 80, 81, 107, 118, 149]
FeO_7	7229	7263	35	[6, 68, 96, 101, 110, 115, 130, 146]
FeO_4	7240	7307	68	[4, 79, 82, 87, 144]
FeO_5	7260	7268	9	[5, 65, 81, 105, 107, 148]
FeO_6	7264	7297	34	[6, 68, 96, 101, 110, 115, 130]
FeO_6	7269	7303	35	[5, 65, 81, 105, 107, 130, 148]
FeO_5	7276	7302	27	[3, 71, 80, 81, 118, 149]
FeO_5	7298	7338	41	[6, 68, 96, 101, 115, 130]
FeO_6	7303	7335	33	[3, 71, 80, 81, 107, 118, 149]
FeO_5	7304	7320	17	[5, 65, 81, 105, 107, 148]
FeO_3	7308	7308	1	[4, 79, 87, 144]
FeO_4	7309	7375	67	[4, 79, 87, 100, 144]
FeO_6	7321	7339	19	[5, 65, 81, 105, 107, 142, 148]
FeO_5	7336	7341	6	[3, 71, 80, 81, 107, 149]
FeO_6	7339	7358	20	[6, 65, 68, 96, 101, 115, 130]
FeO_7	7340	7369	30	[5, 65, 81, 105, 107, 130, 142, 148]
FeO_6	7342	7372	31	[3, 71, 80, 81, 107, 118, 149]
FeO_7	7359	7368	10	[6, 65, 68, 96, 101, 110, 115, 130]
FeO_6	7369	7400	32	[6, 65, 68, 96, 101, 115, 130]
FeO_6	7370	7456	87	[5, 65, 81, 105, 107, 130, 148]
FeO_5	7373	7457	85	[3, 71, 80, 81, 107, 149]
FeO_5	7376	7388	13	[4, 79, 87, 100, 128, 144]
FeO_6	7389	7397	9	[4, 79, 82, 87, 100, 128, 144]
FeO_5	7398	7431	34	[4, 79, 82, 87, 100, 144]
FeO_7	7401	7437	37	[6, 65, 68, 96, 101, 105, 115, 130]
FeO_4	7432	7490	59	[4, 79, 82, 87, 100]
FeO_6	7438	7471	34	[6, 65, 68, 96, 101, 115, 130]
FeO_7	7457	7512	56	[5, 65, 81, 105, 107, 130, 142, 148]
FeO_6	7458	7465	8	[3, 71, 80, 81, 107, 118, 149]
FeO_5	7466	7500	35	[3, 71, 80, 81, 107, 149]
FeO_7	7472	7472	1	[6, 65, 68, 96, 101, 115, 130, 131]
FeO_8	7473	7484	12	[6, 65, 68, 96, 101, 105, 115, 130, 131]
FeO_7	7485	7508	24	[6, 65, 68, 96, 105, 115, 130, 131]
FeO_5	7491	7535	45	[4, 79, 82, 87, 100, 144]
FeO_6	7501	7581	81	[3, 66, 71, 80, 81, 107, 149]
FeO_6	7509	7523	15	[6, 65, 68, 105, 115, 130, 131]
FeO_6	7513	7571	59	[5, 65, 81, 105, 107, 130, 142]
FeO_7	7524	7527	4	[6, 65, 68, 101, 105, 115, 130, 131]
FeO_6	7528	7590	63	[6, 65, 68, 101, 105, 115, 130]
FeO_6	7536	7557	22	[4, 79, 82, 87, 100, 143, 144]
FeO_5	7558	7575	18	[4, 79, 82, 87, 143, 144]
FeO_7	7572	7586	15	[5, 65, 81, 94, 105, 107, 130, 142]
FeO_4	7576	7601	26	[4, 79, 82, 87, 143]
FeO_5	7582	7625	44	[3, 71, 80, 81, 107, 149]
FeO_8	7587	7595	9	[5, 65, 81, 94, 105, 107, 130, 142, 148]
FeO_7	7591	7592	2	[6, 65, 68, 101, 105, 115, 121, 130]
FeO_6	7593	7610	18	[6, 65, 68, 101, 115, 121, 130]
FeO_7	7596	7621	26	[5, 65, 81, 105, 107, 130, 142, 148]
FeO_5	7602	7609	8	[4, 67, 79, 82, 87, 143]
FeO_6	7610	7610	1	[4, 67, 79, 82, 87, 143, 144]
FeO_7	7611	7652	42	[4, 67, 79, 82, 87, 126, 143, 144]
FeO_5	7611	7621	11	[6, 68, 101, 115, 121, 130]
FeO_6	7622	7676	55	[5, 65, 81, 105, 107, 130, 142]
FeO_6	7622	7660	39	[6, 65, 68, 101, 115, 121, 130]
FeO_6	7626	7697	72	[3, 71, 80, 81, 107, 118, 149]
FeO_6	7653	7675	23	[4, 79, 82, 87, 126, 143, 144]
FeO_5	7661	7682	22	[6, 65, 68, 101, 115, 130]
FeO_6	7676	7708	33	[4, 79, 82, 87, 100, 143, 144]
FeO_7	7677	7691	15	[5, 65, 73, 81, 105, 107, 130, 142]
FeO_6	7683	7696	14	[6, 65, 68, 101, 115, 130, 146]
FeO_6	7692	7708	17	[5, 65, 73, 105, 107, 130, 142]
FeO_5	7697	7708	12	[6, 68, 101, 115, 130, 146]
FeO_5	7698	7702	5	[3, 71, 80, 81, 107, 149]
FeO_6	7703	7706	4	[3, 66, 71, 80, 81, 107, 149]
FeO_7	7707	7708	2	[3, 66, 71, 80, 81, 107, 142, 149]
