# Supplementary material for: Pressure‐Induced Coordination Changes in a Pyrolitic Silicate Melt From Ab Initio Molecular Dynamics Simulations
Source: J Geophys Res Solid Earth. 2019 Nov 29;124(11):11232–50. doi: 10.1029/2019JB018238 (PMC6988478; doi:10.1029/2019JB018238)
Supplement: Supplementary file 2 — Data Set S1 [file JGRB-124-11232-s002.zip › Data/2000K/FeO/pyr-100.a11.5.T2.nvt.outcar.umd.dat.r0.stat.dat]

Cluster	Time	Percent
FeO_7	4541	0.14726293942145544	8
FeO_5	9856	0.3196264106888053	6
FeO_6	13018	0.4221688935011026	7
FeO_4	2553	0.0827928395382021	5
FeO_8	643	0.020852250616162925	9
FeO_3	169	0.0054806070826306915	4
FeO_9	56	0.0018160591516409392	10
