# Supplementary material for: Pressure‐Induced Coordination Changes in a Pyrolitic Silicate Melt From Ab Initio Molecular Dynamics Simulations
Source: J Geophys Res Solid Earth. 2019 Nov 29;124(11):11232–50. doi: 10.1029/2019JB018238 (PMC6988478; doi:10.1029/2019JB018238)
Supplement: Supplementary file 2 — Data Set S1 [file JGRB-124-11232-s002.zip › Data/2000K/FeO/pyr-100.a12.0.T2.nvt.outcar.umd.dat.r0.popul.dat]

Formula	Begin	End	Lifetime	[Composition]
FeO_6	0	87	88	[3, 64, 83, 90, 107, 132, 134]
FeO_5	0	14	15	[4, 95, 115, 138, 141, 147]
FeO_6	0	33	34	[5, 68, 73, 75, 80, 131, 149]
FeO_6	0	12	13	[6, 101, 105, 106, 116, 130, 148]
FeO_5	13	86	74	[6, 105, 106, 116, 130, 148]
FeO_6	15	20	6	[4, 95, 100, 115, 138, 141, 147]
FeO_5	21	25	5	[4, 95, 100, 138, 141, 147]
FeO_4	26	46	21	[4, 95, 138, 141, 147]
FeO_5	34	36	3	[5, 68, 73, 80, 131, 149]
FeO_4	37	43	7	[5, 68, 73, 80, 131]
FeO_5	44	115	72	[5, 68, 73, 80, 131, 142]
FeO_5	47	58	12	[4, 95, 115, 138, 141, 147]
FeO_6	59	65	7	[4, 95, 115, 135, 138, 141, 147]
FeO_5	66	84	19	[4, 115, 135, 138, 141, 147]
FeO_4	85	103	19	[4, 115, 138, 141, 147]
FeO_5	87	174	88	[6, 101, 105, 106, 130, 148]
FeO_5	88	105	18	[3, 64, 83, 90, 107, 134]
FeO_3	104	112	9	[4, 115, 141, 147]
FeO_6	106	192	87	[3, 64, 83, 90, 107, 132, 134]
FeO_4	113	172	60	[4, 111, 115, 141, 147]
FeO_6	116	124	9	[5, 68, 73, 80, 94, 131, 142]
FeO_7	125	141	17	[5, 68, 73, 80, 94, 131, 142, 149]
FeO_6	142	159	18	[5, 68, 80, 94, 131, 142, 149]
FeO_5	160	201	42	[5, 68, 80, 94, 131, 142]
FeO_5	173	314	142	[4, 111, 115, 138, 141, 147]
FeO_4	175	199	25	[6, 105, 106, 130, 148]
FeO_5	193	202	10	[3, 64, 83, 107, 132, 134]
FeO_5	200	236	37	[6, 105, 106, 116, 130, 148]
FeO_6	202	215	14	[5, 68, 80, 94, 96, 131, 142]
FeO_4	203	299	97	[3, 64, 107, 132, 134]
FeO_5	216	229	14	[5, 68, 94, 96, 131, 142]
FeO_6	230	279	50	[5, 68, 73, 94, 96, 131, 142]
FeO_6	237	306	70	[6, 101, 105, 106, 116, 130, 148]
FeO_7	280	325	46	[5, 68, 73, 94, 96, 97, 131, 142]
FeO_3	300	304	5	[3, 64, 132, 134]
FeO_4	305	381	77	[3, 64, 107, 132, 134]
FeO_5	307	355	49	[6, 101, 105, 106, 116, 148]
FeO_6	315	343	29	[4, 100, 111, 115, 138, 141, 147]
FeO_6	326	344	19	[5, 68, 73, 94, 96, 97, 142]
FeO_5	344	372	29	[4, 111, 115, 138, 141, 147]
FeO_7	345	365	21	[5, 68, 73, 80, 94, 96, 97, 142]
FeO_4	356	430	75	[6, 105, 106, 116, 148]
FeO_8	366	388	23	[5, 68, 73, 80, 94, 96, 97, 131, 142]
FeO_4	373	391	19	[4, 115, 138, 141, 147]
FeO_5	382	384	3	[3, 64, 65, 107, 132, 134]
FeO_4	385	408	24	[3, 64, 107, 132, 134]
FeO_7	389	443	55	[5, 68, 80, 94, 96, 97, 131, 142]
FeO_5	392	441	50	[4, 111, 115, 138, 141, 147]
FeO_5	409	486	78	[3, 64, 90, 107, 132, 134]
FeO_5	431	502	72	[6, 105, 106, 110, 116, 148]
FeO_4	442	490	49	[4, 111, 115, 141, 147]
FeO_8	444	474	31	[5, 68, 73, 80, 94, 96, 97, 131, 142]
FeO_7	475	506	32	[5, 68, 73, 80, 94, 97, 131, 142]
FeO_4	487	514	28	[3, 64, 90, 107, 132]
FeO_5	491	502	12	[4, 111, 115, 138, 141, 147]
FeO_4	503	529	27	[4, 115, 138, 141, 147]
FeO_4	503	506	4	[6, 105, 106, 116, 148]
FeO_6	507	532	26	[5, 68, 73, 80, 94, 97, 142]
FeO_5	507	521	15	[6, 105, 106, 110, 116, 148]
FeO_5	515	540	26	[3, 64, 90, 107, 132, 150]
FeO_4	522	533	12	[6, 105, 106, 116, 148]
FeO_3	530	552	23	[4, 115, 141, 147]
FeO_5	533	553	21	[5, 68, 73, 80, 97, 142]
FeO_5	534	621	88	[6, 105, 106, 116, 130, 148]
FeO_4	541	845	305	[3, 64, 90, 107, 132]
FeO_4	553	689	137	[4, 115, 135, 141, 147]
FeO_4	554	560	7	[5, 68, 73, 97, 142]
FeO_5	561	578	18	[5, 68, 73, 94, 97, 142]
FeO_6	579	580	2	[5, 68, 73, 80, 94, 97, 142]
FeO_7	581	588	8	[5, 68, 73, 80, 94, 97, 131, 142]
FeO_8	589	602	14	[5, 68, 73, 80, 94, 97, 131, 142, 149]
FeO_7	603	604	2	[5, 68, 73, 80, 94, 131, 142, 149]
FeO_6	605	648	44	[5, 68, 73, 80, 94, 131, 149]
FeO_6	622	654	33	[6, 105, 106, 116, 129, 130, 148]
FeO_7	649	669	21	[5, 68, 73, 80, 94, 131, 142, 149]
FeO_5	655	663	9	[6, 105, 106, 129, 130, 148]
FeO_4	664	679	16	[6, 105, 129, 130, 148]
FeO_6	670	729	60	[5, 68, 73, 94, 131, 142, 149]
FeO_5	680	760	81	[6, 105, 116, 129, 130, 148]
FeO_3	690	703	14	[4, 115, 141, 147]
FeO_4	704	871	168	[4, 115, 135, 141, 147]
FeO_7	730	739	10	[5, 68, 73, 94, 97, 131, 142, 149]
FeO_6	740	781	42	[5, 68, 73, 94, 131, 142, 149]
FeO_6	761	774	14	[6, 105, 106, 116, 129, 130, 148]
FeO_7	775	786	12	[6, 101, 105, 106, 116, 129, 130, 148]
FeO_7	782	814	33	[5, 68, 73, 80, 94, 131, 142, 149]
FeO_6	787	841	55	[6, 105, 106, 116, 129, 130, 148]
FeO_6	815	835	21	[5, 68, 73, 80, 94, 131, 149]
FeO_5	836	843	8	[5, 68, 73, 80, 131, 149]
FeO_5	842	930	89	[6, 105, 106, 116, 130, 148]
FeO_6	844	853	10	[5, 68, 73, 80, 131, 142, 149]
FeO_5	846	888	43	[3, 64, 90, 107, 132, 134]
FeO_5	854	882	29	[5, 73, 80, 131, 142, 149]
FeO_5	872	912	41	[4, 110, 115, 135, 141, 147]
FeO_6	883	936	54	[5, 73, 80, 97, 131, 142, 149]
FeO_6	889	900	12	[3, 64, 83, 90, 107, 132, 134]
FeO_5	901	925	25	[3, 64, 90, 107, 132, 134]
FeO_4	913	978	66	[4, 115, 135, 141, 147]
FeO_6	926	944	19	[3, 64, 83, 90, 107, 132, 134]
FeO_6	931	971	41	[6, 105, 106, 116, 129, 130, 148]
FeO_7	937	937	1	[5, 73, 80, 81, 97, 131, 142, 149]
FeO_6	938	983	46	[5, 73, 80, 81, 131, 142, 149]
FeO_5	945	984	40	[3, 64, 83, 90, 132, 134]
FeO_7	972	1054	83	[6, 101, 105, 106, 116, 129, 130, 148]
FeO_5	979	1040	62	[4, 110, 115, 135, 141, 147]
FeO_5	984	1057	74	[5, 73, 80, 81, 131, 149]
FeO_6	985	1017	33	[3, 64, 83, 90, 107, 132, 134]
FeO_4	1018	1048	31	[3, 83, 90, 132, 134]
FeO_6	1041	1117	77	[4, 95, 110, 115, 135, 141, 147]
FeO_5	1049	1068	20	[3, 83, 90, 99, 132, 134]
FeO_6	1055	1066	12	[6, 101, 105, 106, 116, 130, 148]
FeO_6	1058	1090	33	[5, 73, 80, 81, 131, 142, 149]
FeO_7	1067	1080	14	[6, 101, 105, 106, 116, 129, 130, 148]
FeO_4	1069	1116	48	[3, 83, 90, 132, 134]
FeO_6	1081	1083	3	[6, 105, 106, 116, 129, 130, 148]
FeO_5	1084	1117	34	[6, 105, 106, 116, 129, 148]
FeO_5	1091	1102	12	[5, 73, 80, 81, 131, 142]
FeO_6	1103	1107	5	[5, 73, 80, 81, 131, 142, 149]
FeO_7	1108	1143	36	[5, 73, 80, 81, 94, 131, 142, 149]
FeO_5	1117	1118	2	[3, 64, 83, 90, 132, 134]
FeO_5	1118	1150	33	[4, 95, 115, 135, 141, 147]
FeO_4	1118	1173	56	[6, 105, 106, 116, 148]
FeO_6	1119	1144	26	[3, 64, 83, 90, 107, 132, 134]
FeO_8	1144	1148	5	[5, 70, 73, 80, 81, 94, 131, 142, 149]
FeO_5	1145	1166	22	[3, 83, 90, 107, 132, 134]
FeO_7	1149	1168	20	[5, 70, 73, 80, 94, 131, 142, 149]
FeO_4	1151	1202	52	[4, 95, 135, 141, 147]
FeO_6	1167	1177	11	[3, 64, 83, 90, 107, 132, 134]
FeO_6	1169	1233	65	[5, 70, 73, 80, 94, 131, 142]
FeO_5	1174	1311	138	[6, 105, 106, 116, 129, 148]
FeO_7	1178	1187	10	[3, 64, 83, 90, 99, 107, 132, 134]
FeO_6	1188	1199	12	[3, 64, 83, 90, 107, 132, 134]
FeO_5	1200	1224	25	[3, 83, 90, 107, 132, 134]
FeO_5	1203	1213	11	[4, 95, 100, 135, 141, 147]
FeO_4	1214	1237	24	[4, 95, 135, 141, 147]
FeO_6	1225	1245	21	[3, 64, 83, 90, 107, 132, 134]
FeO_5	1234	1313	80	[5, 70, 73, 80, 94, 142]
FeO_5	1238	1262	25	[4, 95, 115, 135, 141, 147]
FeO_5	1246	1264	19	[3, 83, 90, 107, 132, 134]
FeO_4	1263	1277	15	[4, 115, 135, 141, 147]
FeO_6	1265	1292	28	[3, 64, 83, 90, 107, 132, 134]
FeO_5	1278	1461	184	[4, 110, 115, 135, 141, 147]
FeO_5	1293	1335	43	[3, 83, 90, 107, 132, 134]
FeO_4	1312	1389	78	[6, 105, 106, 116, 148]
FeO_6	1314	1387	74	[5, 70, 73, 77, 80, 94, 142]
FeO_4	1336	1378	43	[3, 83, 90, 132, 134]
FeO_5	1379	1384	6	[3, 83, 90, 107, 132, 134]
FeO_6	1385	1396	12	[3, 83, 90, 107, 132, 134, 136]
FeO_5	1388	1392	5	[5, 70, 73, 80, 94, 142]
FeO_4	1390	1418	29	[6, 105, 110, 116, 148]
FeO_6	1393	1420	28	[5, 70, 73, 80, 94, 124, 142]
FeO_7	1397	1419	23	[3, 83, 90, 99, 107, 132, 134, 136]
FeO_5	1419	1441	23	[6, 105, 106, 110, 116, 148]
FeO_6	1420	1436	17	[3, 83, 90, 107, 132, 134, 136]
FeO_7	1421	1440	20	[5, 70, 73, 77, 80, 94, 124, 142]
FeO_5	1437	1506	70	[3, 83, 90, 107, 132, 134]
FeO_6	1441	1530	90	[5, 70, 73, 80, 94, 124, 142]
FeO_4	1442	1561	120	[6, 105, 110, 116, 148]
FeO_4	1462	1506	45	[4, 110, 115, 141, 147]
FeO_6	1507	1567	61	[3, 64, 83, 90, 107, 132, 134]
FeO_5	1507	1683	177	[4, 110, 115, 135, 141, 147]
FeO_7	1531	1550	20	[5, 70, 73, 80, 94, 124, 131, 142]
FeO_6	1551	1670	120	[5, 70, 73, 80, 94, 131, 142]
FeO_5	1562	1576	15	[6, 105, 106, 110, 116, 148]
FeO_5	1568	1635	68	[3, 83, 90, 107, 132, 134]
FeO_4	1577	1613	37	[6, 105, 110, 116, 148]
FeO_5	1614	1796	183	[6, 105, 110, 115, 116, 148]
FeO_6	1636	1678	43	[3, 83, 90, 104, 107, 132, 134]
FeO_4	1671	1677	7	[5, 70, 73, 80, 142]
FeO_5	1678	1694	17	[5, 70, 73, 80, 94, 142]
FeO_5	1679	1806	128	[3, 83, 90, 104, 107, 134]
FeO_4	1684	1703	20	[4, 110, 115, 135, 141]
FeO_6	1695	1880	186	[5, 70, 73, 80, 94, 131, 142]
FeO_5	1704	1838	135	[4, 110, 115, 135, 141, 147]
FeO_4	1797	1828	32	[6, 105, 110, 116, 148]
FeO_6	1807	1834	28	[3, 73, 83, 90, 104, 107, 134]
FeO_5	1829	1854	26	[6, 105, 110, 116, 148, 151]
FeO_5	1835	1901	67	[3, 83, 90, 104, 107, 134]
FeO_4	1839	1844	6	[4, 110, 115, 141, 147]
FeO_5	1845	1850	6	[4, 84, 110, 115, 141, 147]
FeO_6	1851	1997	147	[4, 84, 110, 115, 135, 141, 147]
FeO_4	1855	1968	114	[6, 110, 116, 148, 151]
FeO_7	1881	2017	137	[5, 70, 73, 80, 94, 131, 142, 149]
FeO_6	1902	1910	9	[3, 83, 90, 104, 107, 132, 134]
FeO_7	1911	1930	20	[3, 72, 83, 90, 104, 107, 132, 134]
FeO_6	1931	1969	39	[3, 72, 83, 90, 104, 107, 134]
FeO_3	1969	1981	13	[6, 110, 148, 151]
FeO_5	1970	1979	10	[3, 72, 90, 104, 107, 134]
FeO_6	1980	2032	53	[3, 72, 83, 90, 104, 107, 134]
FeO_4	1982	1982	1	[6, 110, 116, 148, 151]
FeO_5	1983	1985	3	[6, 91, 110, 116, 148, 151]
FeO_6	1986	1994	9	[6, 91, 110, 116, 129, 148, 151]
FeO_5	1995	2006	12	[6, 110, 116, 129, 148, 151]
FeO_5	1998	2060	63	[4, 84, 115, 135, 141, 147]
FeO_4	2007	2026	20	[6, 110, 116, 148, 151]
FeO_6	2018	2043	26	[5, 73, 80, 94, 131, 142, 149]
FeO_3	2027	2051	25	[6, 110, 148, 151]
FeO_7	2033	2047	15	[3, 72, 83, 90, 104, 107, 132, 134]
FeO_5	2044	2047	4	[5, 73, 80, 131, 142, 149]
FeO_6	2048	2062	15	[3, 72, 83, 90, 104, 107, 134]
FeO_6	2048	2054	7	[5, 70, 73, 80, 131, 142, 149]
FeO_4	2052	2073	22	[6, 105, 110, 148, 151]
FeO_5	2055	2056	2	[5, 73, 80, 131, 142, 149]
FeO_6	2057	2083	27	[5, 70, 73, 80, 131, 142, 149]
FeO_4	2061	2067	7	[4, 84, 135, 141, 147]
FeO_7	2063	2104	42	[3, 72, 73, 83, 90, 104, 107, 134]
FeO_3	2068	2075	8	[4, 135, 141, 147]
FeO_5	2074	2080	7	[6, 105, 110, 116, 148, 151]
FeO_4	2076	2080	5	[4, 95, 135, 141, 147]
FeO_5	2081	2096	16	[4, 95, 115, 135, 141, 147]
FeO_4	2081	2252	172	[6, 110, 116, 148, 151]
FeO_7	2084	2118	35	[5, 70, 73, 80, 81, 131, 142, 149]
FeO_4	2097	2180	84	[4, 115, 135, 141, 147]
FeO_6	2105	2125	21	[3, 72, 73, 83, 90, 104, 107]
FeO_6	2119	2253	135	[5, 70, 73, 80, 81, 142, 149]
FeO_5	2126	2152	27	[3, 72, 73, 90, 104, 107]
FeO_6	2153	2176	24	[3, 72, 73, 90, 104, 107, 134]
FeO_5	2177	2187	11	[3, 72, 73, 90, 104, 107]
FeO_5	2181	2361	181	[4, 110, 115, 135, 141, 147]
FeO_4	2188	2283	96	[3, 73, 90, 104, 107]
FeO_5	2253	2281	29	[6, 91, 110, 116, 148, 151]
FeO_7	2254	2258	5	[5, 70, 73, 80, 81, 131, 142, 149]
FeO_7	2259	2310	52	[5, 73, 80, 81, 94, 131, 142, 149]
FeO_6	2282	2323	42	[6, 91, 110, 116, 129, 148, 151]
FeO_5	2284	2298	15	[3, 73, 90, 104, 107, 149]
FeO_4	2299	2339	41	[3, 73, 90, 104, 107]
FeO_6	2311	2326	16	[5, 73, 80, 81, 94, 131, 142]
FeO_7	2324	2326	3	[6, 91, 105, 110, 116, 129, 148, 151]
FeO_5	2327	2361	35	[5, 80, 81, 94, 131, 142]
FeO_6	2327	2340	14	[6, 91, 110, 116, 129, 148, 151]
FeO_5	2340	2367	28	[3, 73, 90, 99, 104, 107]
FeO_4	2341	2373	33	[6, 110, 116, 148, 151]
FeO_6	2362	2470	109	[4, 84, 110, 115, 135, 141, 147]
FeO_6	2362	2485	124	[5, 80, 81, 94, 131, 142, 149]
FeO_4	2368	2375	8	[3, 90, 99, 104, 107]
FeO_3	2374	2376	3	[6, 110, 148, 151]
FeO_5	2376	2399	24	[3, 83, 90, 99, 104, 107]
FeO_4	2377	2377	1	[6, 110, 116, 148, 151]
FeO_5	2378	2393	16	[6, 105, 110, 116, 148, 151]
FeO_6	2394	2438	45	[6, 105, 110, 115, 116, 148, 151]
FeO_4	2400	2439	40	[3, 83, 90, 104, 107]
FeO_5	2439	2457	19	[6, 110, 115, 116, 148, 151]
FeO_5	2440	2466	27	[3, 73, 83, 90, 104, 107]
FeO_6	2458	2481	24	[6, 105, 110, 115, 116, 148, 151]
FeO_4	2467	2470	4	[3, 73, 90, 104, 107]
FeO_5	2471	2476	6	[3, 73, 90, 104, 107, 149]
FeO_5	2471	2599	129	[4, 110, 115, 135, 141, 147]
FeO_6	2477	2484	8	[3, 73, 90, 104, 107, 132, 149]
FeO_5	2482	2527	46	[6, 110, 115, 116, 148, 151]
FeO_5	2485	2509	25	[3, 73, 90, 104, 107, 149]
FeO_7	2486	2528	43	[5, 70, 80, 81, 94, 131, 142, 149]
FeO_6	2510	2521	12	[3, 73, 81, 90, 104, 107, 149]
FeO_5	2522	2540	19	[3, 73, 90, 104, 107, 149]
FeO_6	2528	2638	111	[6, 105, 110, 115, 116, 148, 151]
FeO_6	2529	2540	12	[5, 70, 80, 81, 94, 131, 142]
FeO_4	2541	2578	38	[3, 73, 90, 104, 107]
FeO_5	2541	2571	31	[5, 70, 80, 94, 131, 142]
FeO_6	2572	2573	2	[5, 70, 80, 81, 94, 131, 142]
FeO_7	2574	2618	45	[5, 70, 80, 81, 94, 131, 142, 149]
FeO_5	2579	2602	24	[3, 73, 90, 97, 104, 107]
FeO_4	2600	2684	85	[4, 115, 135, 141, 147]
FeO_4	2603	2614	12	[3, 73, 90, 104, 107]
FeO_5	2615	2652	38	[3, 73, 90, 97, 104, 107]
FeO_6	2619	2627	9	[5, 80, 81, 94, 131, 142, 149]
FeO_5	2628	2676	49	[5, 80, 81, 131, 142, 149]
FeO_5	2639	2742	104	[6, 105, 110, 115, 116, 148]
FeO_4	2653	2663	11	[3, 73, 90, 97, 107]
FeO_3	2664	2679	16	[3, 73, 90, 107]
FeO_6	2677	2746	70	[5, 73, 80, 81, 131, 142, 149]
FeO_4	2680	2756	77	[3, 71, 73, 90, 107]
FeO_5	2685	2701	17	[4, 78, 115, 135, 141, 147]
FeO_6	2702	2710	9	[4, 78, 100, 115, 135, 141, 147]
FeO_5	2711	2722	12	[4, 78, 115, 135, 141, 147]
FeO_6	2723	2750	28	[4, 78, 110, 115, 135, 141, 147]
FeO_6	2743	2801	59	[6, 105, 110, 115, 116, 125, 148]
FeO_7	2747	2749	3	[5, 70, 73, 80, 81, 131, 142, 149]
FeO_8	2750	2783	34	[5, 70, 73, 80, 81, 94, 131, 142, 149]
FeO_5	2751	2789	39	[4, 110, 115, 135, 141, 147]
FeO_5	2757	2787	31	[3, 71, 73, 90, 104, 107]
FeO_7	2784	2791	8	[5, 70, 73, 80, 81, 94, 142, 149]
FeO_4	2788	2788	1	[3, 73, 90, 104, 107]
FeO_5	2789	2790	2	[3, 72, 73, 90, 104, 107]
FeO_4	2790	2825	36	[4, 110, 135, 141, 147]
FeO_6	2791	2809	19	[3, 72, 73, 90, 97, 104, 107]
FeO_6	2792	2808	17	[5, 73, 80, 81, 94, 142, 149]
FeO_5	2802	2894	93	[6, 105, 110, 115, 116, 148]
FeO_7	2809	2809	1	[5, 73, 80, 81, 94, 131, 142, 149]
FeO_5	2810	2859	50	[3, 72, 73, 90, 104, 107]
FeO_6	2810	2820	11	[5, 73, 80, 94, 131, 142, 149]
FeO_5	2821	2855	35	[5, 80, 94, 131, 142, 149]
FeO_5	2826	3093	268	[4, 110, 115, 135, 141, 147]
FeO_6	2856	2871	16	[5, 73, 80, 94, 131, 142, 149]
FeO_4	2860	2877	18	[3, 72, 73, 104, 107]
FeO_5	2872	2889	18	[5, 73, 94, 131, 142, 149]
FeO_5	2878	2893	16	[3, 72, 73, 83, 104, 107]
FeO_6	2890	2908	19	[5, 70, 73, 94, 131, 142, 149]
FeO_6	2894	2920	27	[3, 72, 73, 83, 99, 104, 107]
FeO_6	2895	2895	1	[6, 105, 110, 115, 116, 148, 151]
FeO_5	2896	2922	27	[6, 110, 115, 116, 148, 151]
FeO_7	2909	2910	2	[5, 70, 73, 94, 96, 131, 142, 149]
FeO_6	2911	2914	4	[5, 73, 94, 96, 131, 142, 149]
FeO_5	2915	2969	55	[5, 73, 94, 131, 142, 149]
FeO_5	2921	2962	42	[3, 72, 73, 83, 104, 107]
FeO_6	2923	2942	20	[6, 105, 110, 115, 116, 148, 151]
FeO_5	2943	2997	55	[6, 110, 115, 116, 148, 151]
FeO_6	2963	2984	22	[3, 72, 73, 83, 104, 107, 149]
FeO_6	2970	3009	40	[5, 73, 94, 97, 131, 142, 149]
FeO_5	2985	3002	18	[3, 72, 73, 83, 104, 107]
FeO_4	2998	3025	28	[6, 110, 116, 148, 151]
FeO_6	3003	3034	32	[3, 72, 73, 83, 104, 107, 149]
FeO_5	3010	3021	12	[5, 73, 94, 131, 142, 149]
FeO_4	3022	3029	8	[5, 73, 131, 142, 149]
FeO_5	3026	3039	14	[6, 105, 110, 116, 148, 151]
FeO_5	3030	3039	10	[5, 73, 94, 131, 142, 149]
FeO_5	3035	3070	36	[3, 72, 73, 83, 104, 107]
FeO_6	3040	3060	21	[5, 73, 80, 94, 131, 142, 149]
FeO_4	3040	3054	15	[6, 110, 116, 148, 151]
FeO_5	3055	3229	175	[6, 91, 110, 116, 148, 151]
FeO_5	3061	3073	13	[5, 73, 80, 131, 142, 149]
FeO_6	3071	3078	8	[3, 72, 73, 83, 99, 104, 107]
FeO_6	3074	3105	32	[5, 70, 73, 80, 131, 142, 149]
FeO_5	3079	3105	27	[3, 72, 83, 99, 104, 107]
FeO_6	3094	3272	179	[4, 95, 110, 115, 135, 141, 147]
FeO_6	3106	3163	58	[3, 72, 73, 83, 99, 104, 107]
FeO_7	3106	3150	45	[5, 70, 73, 80, 81, 131, 142, 149]
FeO_6	3151	3191	41	[5, 70, 80, 81, 131, 142, 149]
FeO_5	3164	3222	59	[3, 72, 73, 83, 104, 107]
FeO_7	3192	3248	57	[5, 70, 80, 81, 94, 131, 142, 149]
FeO_6	3223	3277	55	[3, 72, 73, 83, 104, 107, 149]
FeO_6	3230	3258	29	[6, 91, 110, 116, 141, 148, 151]
FeO_6	3249	3251	3	[5, 80, 81, 94, 131, 142, 149]
FeO_5	3252	3265	14	[5, 80, 94, 131, 142, 149]
FeO_5	3259	3311	53	[6, 91, 110, 116, 148, 151]
FeO_6	3266	3303	38	[5, 80, 81, 94, 131, 142, 149]
FeO_5	3273	3339	67	[4, 110, 115, 135, 141, 147]
FeO_5	3278	3327	50	[3, 72, 73, 83, 104, 149]
FeO_7	3304	3305	2	[5, 73, 80, 81, 94, 131, 142, 149]
FeO_6	3306	3512	207	[5, 73, 80, 81, 131, 142, 149]
FeO_6	3312	3366	55	[6, 91, 105, 110, 116, 148, 151]
FeO_6	3328	3434	107	[3, 72, 73, 83, 99, 104, 149]
FeO_6	3340	3381	42	[4, 95, 110, 115, 135, 141, 147]
FeO_5	3367	3370	4	[6, 91, 110, 116, 148, 151]
FeO_4	3371	3395	25	[6, 91, 110, 148, 151]
FeO_5	3382	3393	12	[4, 110, 115, 135, 141, 147]
FeO_6	3394	3539	146	[4, 95, 110, 115, 135, 141, 147]
FeO_5	3396	3428	33	[6, 91, 105, 110, 148, 151]
FeO_6	3429	3498	70	[6, 91, 105, 110, 141, 148, 151]
FeO_7	3435	3437	3	[3, 72, 73, 83, 99, 104, 107, 149]
FeO_6	3438	3531	94	[3, 72, 73, 83, 104, 107, 149]
FeO_7	3499	3535	37	[6, 91, 105, 110, 116, 141, 148, 151]
FeO_4	3513	3533	21	[5, 81, 131, 142, 149]
FeO_5	3532	3550	19	[3, 72, 73, 83, 104, 107]
FeO_5	3534	3540	7	[5, 80, 81, 131, 142, 149]
FeO_6	3536	3564	29	[6, 91, 105, 110, 116, 141, 148]
FeO_5	3540	3731	192	[4, 95, 115, 135, 141, 147]
FeO_6	3541	3543	3	[5, 80, 81, 104, 131, 142, 149]
FeO_5	3544	3551	8	[5, 80, 81, 104, 142, 149]
FeO_4	3551	3595	45	[3, 72, 83, 104, 107]
FeO_6	3552	3554	3	[5, 73, 80, 81, 104, 142, 149]
FeO_5	3555	3562	8	[5, 73, 81, 104, 142, 149]
FeO_4	3563	3580	18	[5, 81, 104, 142, 149]
FeO_7	3565	3568	4	[6, 91, 105, 110, 115, 116, 141, 148]
FeO_6	3569	3593	25	[6, 91, 105, 110, 115, 116, 148]
FeO_5	3581	3592	12	[5, 73, 81, 104, 142, 149]
FeO_6	3593	3616	24	[5, 73, 81, 94, 104, 142, 149]
FeO_7	3594	3637	44	[6, 91, 105, 110, 115, 116, 127, 148]
FeO_5	3596	3671	76	[3, 72, 83, 104, 107, 132]
FeO_5	3617	3621	5	[5, 73, 81, 94, 142, 149]
FeO_4	3622	3630	9	[5, 73, 81, 142, 149]
FeO_5	3631	3697	67	[5, 73, 81, 131, 142, 149]
FeO_6	3638	3653	16	[6, 105, 110, 115, 116, 127, 148]
FeO_5	3654	3682	29	[6, 105, 110, 115, 116, 148]
FeO_6	3672	3709	38	[3, 72, 83, 104, 107, 132, 149]
FeO_6	3683	3715	33	[6, 105, 110, 115, 116, 125, 148]
FeO_6	3698	3708	11	[5, 73, 81, 94, 131, 142, 149]
FeO_5	3709	3736	28	[5, 73, 94, 131, 142, 149]
FeO_7	3710	3760	51	[3, 72, 83, 99, 104, 107, 132, 149]
FeO_5	3716	3729	14	[6, 105, 110, 115, 116, 125]
FeO_6	3730	3740	11	[6, 91, 105, 110, 115, 116, 125]
FeO_4	3732	3741	10	[4, 115, 135, 141, 147]
FeO_4	3737	3806	70	[5, 73, 131, 142, 149]
FeO_5	3741	3746	6	[6, 91, 105, 110, 115, 116]
FeO_5	3742	3807	66	[4, 100, 115, 135, 141, 147]
FeO_4	3747	3762	16	[6, 91, 105, 110, 116]
FeO_6	3761	3802	42	[3, 72, 99, 104, 107, 132, 149]
FeO_5	3763	3798	36	[6, 91, 105, 106, 110, 116]
FeO_4	3799	3828	30	[6, 91, 105, 110, 116]
FeO_5	3803	3813	11	[3, 72, 104, 107, 132, 149]
FeO_5	3807	3840	34	[5, 73, 99, 131, 142, 149]
FeO_4	3808	3817	10	[4, 100, 115, 141, 147]
FeO_4	3814	3860	47	[3, 72, 104, 107, 132]
FeO_5	3818	3825	8	[4, 100, 115, 135, 141, 147]
FeO_4	3826	3867	42	[4, 115, 135, 141, 147]
FeO_5	3829	3874	46	[6, 91, 105, 106, 110, 116]
FeO_6	3841	3897	57	[5, 73, 99, 107, 131, 142, 149]
FeO_5	3861	3905	45	[3, 72, 90, 104, 107, 132]
FeO_3	3868	3876	9	[4, 115, 141, 147]
FeO_6	3875	3884	10	[6, 91, 105, 106, 110, 116, 125]
FeO_4	3877	3904	28	[4, 115, 135, 141, 147]
FeO_5	3885	3934	50	[6, 91, 105, 110, 116, 125]
FeO_7	3898	3979	82	[5, 73, 97, 99, 107, 131, 142, 149]
FeO_5	3905	3920	16	[4, 115, 135, 141, 144, 147]
FeO_6	3906	3981	76	[3, 72, 90, 104, 107, 132, 149]
FeO_6	3921	3926	6	[4, 110, 115, 135, 141, 144, 147]
FeO_5	3927	3941	15	[4, 110, 115, 135, 141, 147]
FeO_6	3935	3962	28	[6, 91, 105, 106, 110, 116, 125]
FeO_4	3942	3961	20	[4, 115, 135, 141, 147]
FeO_5	3962	4035	74	[4, 115, 135, 141, 144, 147]
FeO_5	3963	3986	24	[6, 91, 105, 106, 110, 116]
FeO_6	3980	4069	90	[5, 73, 97, 107, 131, 142, 149]
FeO_5	3982	3996	15	[3, 72, 104, 107, 132, 149]
FeO_4	3987	4017	31	[6, 91, 105, 110, 116]
FeO_4	3997	4017	21	[3, 72, 104, 107, 132]
FeO_5	4018	4023	6	[3, 72, 104, 107, 132, 149]
FeO_5	4018	4039	22	[6, 91, 105, 110, 116, 148]
FeO_4	4024	4036	13	[3, 72, 104, 132, 149]
FeO_4	4036	4066	31	[4, 135, 141, 144, 147]
FeO_5	4037	4134	98	[3, 72, 83, 104, 132, 149]
FeO_4	4040	4084	45	[6, 91, 105, 110, 116]
FeO_5	4067	4074	8	[4, 135, 138, 141, 144, 147]
FeO_7	4070	4199	130	[5, 73, 80, 97, 107, 131, 142, 149]
FeO_6	4075	4083	9	[4, 69, 135, 138, 141, 144, 147]
FeO_5	4084	4088	5	[4, 69, 135, 141, 144, 147]
FeO_5	4085	4135	51	[6, 91, 105, 106, 110, 116]
FeO_6	4089	4121	33	[4, 69, 100, 135, 141, 144, 147]
FeO_5	4122	4194	73	[4, 69, 135, 141, 144, 147]
FeO_6	4135	4171	37	[3, 72, 73, 83, 104, 132, 149]
FeO_6	4136	4166	31	[6, 91, 105, 106, 110, 116, 148]
FeO_7	4167	4200	34	[6, 91, 101, 105, 106, 110, 116, 148]
FeO_5	4172	4244	73	[3, 72, 83, 104, 132, 149]
FeO_4	4195	4215	21	[4, 69, 135, 141, 147]
FeO_6	4200	4208	9	[5, 73, 80, 97, 131, 142, 149]
FeO_6	4201	4205	5	[6, 91, 101, 105, 110, 116, 148]
FeO_7	4206	4234	29	[6, 91, 101, 105, 106, 110, 116, 148]
FeO_7	4209	4228	20	[5, 73, 80, 94, 97, 131, 142, 149]
FeO_5	4216	4222	7	[4, 69, 115, 135, 141, 147]
FeO_4	4223	4233	11	[4, 69, 135, 141, 147]
FeO_6	4229	4257	29	[5, 73, 94, 97, 131, 142, 149]
FeO_5	4234	4274	41	[4, 69, 100, 135, 141, 147]
FeO_6	4235	4242	8	[6, 91, 101, 105, 106, 110, 148]
FeO_5	4243	4290	48	[6, 91, 101, 105, 110, 148]
FeO_6	4245	4261	17	[3, 72, 83, 104, 132, 136, 149]
FeO_7	4258	4276	19	[5, 73, 80, 94, 97, 131, 142, 149]
FeO_5	4262	4289	28	[3, 72, 83, 104, 132, 149]
FeO_6	4275	4330	56	[4, 69, 95, 100, 135, 141, 147]
FeO_6	4277	4300	24	[5, 73, 80, 94, 97, 142, 149]
FeO_6	4290	4314	25	[3, 72, 83, 104, 107, 132, 149]
FeO_4	4291	4297	7	[6, 91, 105, 110, 148]
FeO_5	4298	4313	16	[6, 91, 105, 106, 110, 148]
FeO_5	4301	4303	3	[5, 73, 80, 94, 142, 149]
FeO_6	4304	4343	40	[5, 73, 80, 94, 131, 142, 149]
FeO_4	4314	4338	25	[6, 91, 105, 110, 148]
FeO_7	4315	4341	27	[3, 72, 73, 83, 104, 107, 132, 149]
FeO_5	4331	4388	58	[4, 69, 100, 135, 141, 147]
FeO_5	4339	4406	68	[6, 91, 105, 110, 116, 148]
FeO_6	4342	4354	13	[3, 72, 73, 83, 104, 107, 149]
FeO_5	4344	4356	13	[5, 80, 94, 131, 142, 149]
FeO_5	4355	4474	120	[3, 72, 73, 83, 104, 149]
FeO_4	4357	4390	34	[5, 94, 131, 142, 149]
FeO_6	4389	4408	20	[4, 69, 95, 100, 135, 141, 147]
FeO_5	4391	4398	8	[5, 73, 94, 131, 142, 149]
FeO_6	4399	4435	37	[5, 73, 80, 94, 131, 142, 149]
FeO_4	4407	4614	208	[6, 91, 105, 110, 148]
FeO_5	4409	4486	78	[4, 69, 95, 135, 141, 147]
FeO_7	4436	4466	31	[5, 73, 80, 94, 97, 131, 142, 149]
FeO_6	4467	4477	11	[5, 73, 80, 97, 131, 142, 149]
FeO_6	4475	4483	9	[3, 72, 73, 83, 104, 132, 149]
FeO_5	4478	4509	32	[5, 73, 80, 131, 142, 149]
FeO_5	4484	4513	30	[3, 72, 83, 104, 132, 149]
FeO_6	4487	4492	6	[4, 69, 95, 135, 141, 144, 147]
FeO_5	4493	4538	46	[4, 69, 95, 135, 141, 147]
FeO_6	4510	4564	55	[5, 73, 80, 107, 131, 142, 149]
FeO_6	4514	4546	33	[3, 72, 73, 83, 104, 132, 149]
FeO_6	4539	4572	34	[4, 69, 95, 100, 135, 141, 147]
FeO_7	4547	4549	3	[3, 72, 73, 83, 104, 132, 136, 149]
FeO_6	4550	4580	31	[3, 72, 83, 104, 132, 136, 149]
FeO_5	4565	4601	37	[5, 73, 107, 131, 142, 149]
FeO_5	4573	4621	49	[4, 69, 100, 135, 141, 147]
FeO_5	4581	4621	41	[3, 72, 83, 104, 132, 136]
FeO_6	4602	4610	9	[5, 73, 99, 107, 131, 142, 149]
FeO_5	4611	4690	80	[5, 73, 107, 131, 142, 149]
FeO_5	4615	4632	18	[6, 91, 105, 110, 116, 148]
FeO_6	4622	4625	4	[3, 72, 83, 104, 132, 136, 149]
FeO_6	4622	4625	4	[4, 69, 100, 135, 141, 144, 147]
FeO_5	4626	4664	39	[3, 72, 83, 104, 132, 149]
FeO_5	4626	4634	9	[4, 69, 135, 141, 144, 147]
FeO_6	4633	4639	7	[6, 91, 101, 105, 110, 116, 148]
FeO_6	4635	4654	20	[4, 69, 95, 135, 141, 144, 147]
FeO_5	4640	4694	55	[6, 91, 105, 110, 116, 148]
FeO_5	4655	4659	5	[4, 69, 135, 141, 144, 147]
FeO_4	4660	4717	58	[4, 69, 135, 141, 147]
FeO_6	4665	4674	10	[3, 72, 73, 83, 104, 132, 149]
FeO_5	4675	4699	25	[3, 72, 73, 83, 104, 149]
FeO_6	4691	4712	22	[5, 73, 80, 107, 131, 142, 149]
FeO_6	4695	4719	25	[6, 91, 101, 105, 110, 116, 148]
FeO_6	4700	4752	53	[3, 72, 73, 83, 104, 107, 149]
FeO_7	4713	4717	5	[5, 73, 80, 104, 107, 131, 142, 149]
FeO_5	4718	4721	4	[4, 69, 135, 141, 144, 147]
FeO_6	4718	4742	25	[5, 73, 80, 104, 131, 142, 149]
FeO_5	4720	4723	4	[6, 91, 101, 105, 116, 148]
FeO_4	4722	4730	9	[4, 69, 141, 144, 147]
FeO_6	4724	4740	17	[6, 91, 101, 105, 106, 116, 148]
FeO_5	4731	4765	35	[4, 69, 100, 141, 144, 147]
FeO_7	4741	4757	17	[6, 91, 101, 105, 106, 110, 116, 148]
FeO_5	4743	4744	2	[5, 73, 80, 104, 142, 149]
FeO_4	4745	4787	43	[5, 73, 80, 142, 149]
FeO_5	4753	4754	2	[3, 72, 73, 83, 107, 149]
FeO_6	4755	4805	51	[3, 72, 73, 83, 107, 132, 149]
FeO_6	4758	4761	4	[6, 91, 101, 105, 106, 110, 148]
FeO_7	4762	4775	14	[6, 91, 101, 105, 106, 110, 116, 148]
FeO_6	4766	4779	14	[4, 69, 95, 100, 141, 144, 147]
FeO_6	4776	4825	50	[6, 91, 105, 106, 110, 116, 148]
FeO_5	4780	4813	34	[4, 69, 100, 141, 144, 147]
FeO_5	4788	4798	11	[5, 73, 80, 131, 142, 149]
FeO_6	4799	4804	6	[5, 73, 80, 94, 131, 142, 149]
FeO_5	4805	4923	119	[5, 73, 80, 131, 142, 149]
FeO_7	4806	4837	32	[3, 72, 73, 83, 99, 107, 132, 149]
FeO_4	4814	4833	20	[4, 69, 141, 144, 147]
FeO_5	4826	4857	32	[6, 91, 105, 106, 110, 148]
FeO_5	4834	4865	32	[4, 69, 135, 141, 144, 147]
FeO_6	4838	4847	10	[3, 72, 73, 83, 99, 132, 149]
FeO_5	4848	4877	30	[3, 72, 73, 83, 99, 149]
FeO_6	4858	5040	183	[6, 91, 105, 106, 110, 116, 148]
FeO_4	4866	4977	112	[4, 69, 135, 141, 147]
FeO_4	4878	4883	6	[3, 72, 73, 83, 149]
FeO_5	4884	4901	18	[3, 72, 73, 83, 104, 149]
FeO_4	4902	4917	16	[3, 72, 73, 104, 149]
FeO_5	4918	4944	27	[3, 72, 73, 83, 104, 149]
FeO_4	4924	4931	8	[5, 73, 131, 142, 149]
FeO_5	4932	4936	5	[5, 73, 107, 131, 142, 149]
FeO_6	4937	4953	17	[5, 73, 80, 107, 131, 142, 149]
FeO_4	4945	4982	38	[3, 72, 73, 104, 149]
FeO_5	4954	5040	87	[5, 73, 107, 131, 142, 149]
FeO_3	4978	5010	33	[4, 135, 141, 147]
FeO_5	4983	5008	26	[3, 72, 73, 104, 137, 149]
FeO_6	5009	5015	7	[3, 72, 73, 83, 104, 137, 149]
FeO_4	5011	5116	106	[4, 95, 135, 141, 147]
FeO_5	5016	5049	34	[3, 72, 73, 83, 104, 149]
FeO_6	5041	5047	7	[5, 73, 99, 107, 131, 142, 149]
FeO_5	5041	5056	16	[6, 91, 105, 110, 116, 148]
FeO_5	5048	5093	46	[5, 73, 99, 131, 142, 149]
FeO_4	5050	5084	35	[3, 72, 83, 104, 149]
FeO_4	5057	5067	11	[6, 91, 105, 110, 148]
FeO_5	5068	5100	33	[6, 91, 105, 110, 116, 148]
FeO_5	5085	5092	8	[3, 72, 83, 99, 104, 149]
FeO_4	5093	5141	49	[3, 72, 83, 104, 149]
FeO_4	5094	5110	17	[5, 73, 131, 142, 149]
FeO_6	5101	5104	4	[6, 91, 101, 105, 110, 116, 148]
FeO_5	5105	5116	12	[6, 91, 101, 105, 110, 148]
FeO_5	5111	5121	11	[5, 73, 80, 131, 142, 149]
FeO_3	5117	5146	30	[4, 135, 141, 147]
FeO_6	5117	5132	16	[6, 91, 101, 105, 106, 110, 148]
FeO_6	5122	5177	56	[5, 73, 80, 104, 131, 142, 149]
FeO_7	5133	5152	20	[6, 91, 101, 105, 106, 110, 148, 151]
FeO_5	5142	5267	126	[3, 72, 83, 102, 104, 149]
FeO_4	5147	5152	6	[4, 110, 135, 141, 147]
FeO_5	5153	5172	20	[4, 69, 110, 135, 141, 147]
FeO_6	5153	5179	27	[6, 91, 101, 105, 110, 148, 151]
FeO_6	5173	5192	20	[4, 69, 95, 110, 135, 141, 147]
FeO_7	5178	5185	8	[5, 73, 80, 81, 104, 131, 142, 149]
FeO_5	5180	5206	27	[6, 91, 101, 105, 110, 148]
FeO_6	5186	5269	84	[5, 73, 80, 81, 104, 142, 149]
FeO_5	5193	5218	26	[4, 69, 95, 135, 141, 147]
FeO_4	5207	5213	7	[6, 91, 101, 110, 148]
FeO_5	5214	5276	63	[6, 91, 101, 105, 110, 148]
FeO_4	5219	5276	58	[4, 69, 135, 141, 147]
FeO_4	5268	5277	10	[3, 72, 102, 104, 149]
FeO_5	5270	5303	34	[5, 73, 80, 81, 142, 149]
FeO_3	5277	5292	16	[4, 69, 135, 147]
FeO_4	5277	5296	20	[6, 91, 105, 110, 148]
FeO_5	5278	5321	44	[3, 72, 73, 102, 104, 149]
FeO_4	5293	5307	15	[4, 69, 135, 141, 147]
FeO_5	5297	5319	23	[6, 91, 101, 105, 110, 148]
FeO_6	5304	5339	36	[5, 73, 80, 81, 131, 142, 149]
FeO_5	5308	5354	47	[4, 69, 135, 138, 141, 147]
FeO_6	5320	5399	80	[6, 91, 101, 105, 110, 116, 148]
FeO_6	5322	5326	5	[3, 72, 73, 83, 102, 104, 149]
FeO_5	5327	5352	26	[3, 72, 73, 102, 104, 149]
FeO_5	5340	5347	8	[5, 73, 80, 131, 142, 149]
FeO_6	5348	5356	9	[5, 73, 80, 117, 131, 142, 149]
FeO_4	5353	5366	14	[3, 72, 73, 104, 149]
FeO_4	5355	5479	125	[4, 69, 135, 141, 147]
FeO_5	5357	5387	31	[5, 73, 80, 131, 142, 149]
FeO_5	5367	5375	9	[3, 72, 73, 90, 104, 149]
FeO_6	5376	5382	7	[3, 72, 73, 83, 90, 104, 149]
FeO_5	5383	5459	77	[3, 72, 73, 83, 104, 149]
FeO_6	5388	5396	9	[5, 73, 80, 107, 131, 142, 149]
FeO_7	5397	5430	34	[5, 73, 80, 94, 107, 131, 142, 149]
FeO_5	5400	5639	240	[6, 101, 105, 110, 116, 148]
FeO_6	5431	5451	21	[5, 73, 80, 107, 131, 142, 149]
FeO_5	5452	5568	117	[5, 73, 107, 131, 142, 149]
FeO_6	5460	5719	260	[3, 72, 73, 83, 104, 107, 149]
FeO_5	5480	5490	11	[4, 69, 100, 135, 141, 147]
FeO_6	5491	5526	36	[4, 69, 100, 135, 141, 144, 147]
FeO_5	5527	5585	59	[4, 69, 100, 135, 141, 147]
FeO_6	5569	5594	26	[5, 73, 97, 107, 131, 142, 149]
FeO_4	5586	5788	203	[4, 69, 135, 141, 147]
FeO_5	5595	5608	14	[5, 73, 107, 131, 142, 149]
FeO_6	5609	5630	22	[5, 73, 99, 107, 131, 142, 149]
FeO_5	5631	5680	50	[5, 73, 107, 131, 142, 149]
FeO_6	5640	5641	2	[6, 91, 101, 105, 110, 116, 148]
FeO_5	5642	5654	13	[6, 91, 101, 105, 110, 148]
FeO_6	5655	5700	46	[6, 91, 101, 105, 110, 116, 148]
FeO_6	5681	5683	3	[5, 73, 80, 107, 131, 142, 149]
FeO_7	5684	5693	10	[5, 73, 80, 81, 107, 131, 142, 149]
FeO_6	5694	5703	10	[5, 73, 81, 107, 131, 142, 149]
FeO_5	5701	5706	6	[6, 101, 105, 110, 116, 148]
FeO_5	5704	5737	34	[5, 73, 81, 131, 142, 149]
FeO_6	5707	5708	2	[6, 91, 101, 105, 110, 116, 148]
FeO_5	5709	5785	77	[6, 101, 105, 110, 116, 148]
FeO_7	5720	5734	15	[3, 72, 73, 83, 102, 104, 107, 149]
FeO_6	5735	5754	20	[3, 72, 73, 83, 104, 107, 149]
FeO_6	5738	5797	60	[5, 73, 81, 94, 131, 142, 149]
FeO_5	5755	5801	47	[3, 72, 73, 83, 104, 107]
FeO_6	5786	5796	11	[6, 91, 101, 105, 110, 116, 148]
FeO_5	5789	5800	12	[4, 69, 133, 135, 141, 147]
FeO_5	5797	5827	31	[6, 91, 101, 105, 110, 148]
FeO_7	5798	5832	35	[5, 73, 80, 81, 94, 131, 142, 149]
FeO_6	5801	5812	12	[4, 69, 133, 135, 138, 141, 147]
FeO_6	5802	5834	33	[3, 72, 73, 83, 104, 107, 149]
FeO_4	5813	5844	32	[4, 69, 135, 141, 147]
FeO_3	5828	5877	50	[6, 105, 110, 148]
FeO_6	5833	5897	65	[5, 80, 81, 94, 131, 142, 149]
FeO_5	5835	5848	14	[3, 72, 73, 83, 104, 107]
FeO_5	5845	5852	8	[4, 69, 100, 135, 141, 147]
FeO_4	5849	5859	11	[3, 72, 73, 104, 107]
FeO_6	5853	5855	3	[4, 69, 100, 135, 138, 141, 147]
FeO_5	5856	5913	58	[4, 69, 135, 138, 141, 147]
FeO_5	5860	5867	8	[3, 72, 73, 83, 104, 107]
FeO_6	5868	5880	13	[3, 72, 73, 83, 90, 104, 107]
FeO_4	5878	5879	2	[6, 101, 105, 110, 148]
FeO_5	5880	5920	41	[6, 101, 105, 110, 148, 151]
FeO_5	5881	5906	26	[3, 72, 83, 90, 104, 107]
FeO_5	5898	5990	93	[5, 80, 81, 94, 142, 149]
FeO_6	5907	5924	18	[3, 72, 73, 83, 90, 104, 107]
FeO_4	5914	5929	16	[4, 69, 135, 141, 147]
FeO_6	5921	5929	9	[6, 91, 101, 105, 110, 148, 151]
FeO_5	5925	5930	6	[3, 72, 73, 83, 104, 107]
FeO_5	5930	6002	73	[4, 69, 135, 138, 141, 147]
FeO_5	5930	5957	28	[6, 91, 105, 110, 148, 151]
FeO_4	5931	5935	5	[3, 72, 83, 104, 107]
FeO_5	5936	5945	10	[3, 72, 83, 90, 104, 107]
FeO_6	5946	5954	9	[3, 72, 83, 90, 104, 107, 132]
FeO_5	5955	5968	14	[3, 72, 83, 90, 104, 107]
FeO_4	5958	5968	11	[6, 91, 110, 148, 151]
FeO_6	5969	5988	20	[3, 72, 83, 90, 104, 107, 132]
FeO_5	5969	6059	91	[6, 91, 101, 110, 148, 151]
FeO_5	5989	5997	9	[3, 72, 83, 104, 107, 132]
FeO_6	5991	6082	92	[5, 70, 80, 81, 94, 142, 149]
FeO_4	5998	6078	81	[3, 72, 83, 104, 107]
FeO_4	6003	6010	8	[4, 69, 135, 141, 147]
FeO_5	6011	6052	42	[4, 69, 135, 141, 144, 147]
FeO_4	6053	6144	92	[4, 69, 135, 141, 147]
FeO_6	6060	6111	52	[6, 91, 101, 110, 129, 148, 151]
FeO_5	6079	6124	46	[3, 72, 83, 104, 107, 149]
FeO_5	6083	6193	111	[5, 80, 81, 94, 142, 149]
FeO_5	6112	6125	14	[6, 91, 101, 110, 148, 151]
FeO_4	6125	6134	10	[3, 72, 83, 104, 107]
FeO_4	6126	6155	30	[6, 91, 110, 148, 151]
FeO_5	6135	6160	26	[3, 72, 83, 90, 104, 107]
FeO_5	6145	6145	1	[4, 69, 135, 138, 141, 147]
FeO_6	6146	6150	5	[4, 69, 100, 135, 138, 141, 147]
FeO_5	6151	6194	44	[4, 69, 100, 138, 141, 147]
FeO_5	6156	6159	4	[6, 91, 101, 110, 148, 151]
FeO_6	6160	6205	46	[6, 91, 101, 105, 110, 148, 151]
FeO_3	6161	6166	6	[3, 72, 104, 107]
FeO_4	6167	6178	12	[3, 72, 90, 104, 107]
FeO_5	6179	6214	36	[3, 72, 90, 104, 107, 132]
FeO_6	6194	6200	7	[5, 80, 81, 94, 104, 142, 149]
FeO_6	6195	6227	33	[4, 69, 100, 135, 138, 141, 147]
FeO_7	6201	6228	28	[5, 80, 81, 94, 104, 131, 142, 149]
FeO_5	6206	6257	52	[6, 91, 105, 110, 148, 151]
FeO_6	6215	6291	77	[3, 72, 90, 104, 107, 132, 150]
FeO_5	6228	6316	89	[4, 69, 135, 138, 141, 147]
FeO_6	6229	6265	37	[5, 80, 81, 94, 131, 142, 149]
FeO_4	6258	6272	15	[6, 91, 105, 110, 148]
FeO_5	6266	6310	45	[5, 81, 94, 131, 142, 149]
FeO_5	6273	6304	32	[6, 91, 105, 110, 116, 148]
FeO_5	6292	6312	21	[3, 72, 90, 104, 107, 150]
FeO_4	6305	6389	85	[6, 91, 105, 110, 148]
FeO_6	6311	6314	4	[5, 81, 94, 104, 131, 142, 149]
FeO_6	6313	6408	96	[3, 72, 73, 90, 104, 107, 150]
FeO_7	6315	6320	6	[5, 81, 94, 104, 107, 131, 142, 149]
FeO_4	6317	6336	20	[4, 69, 135, 138, 147]
FeO_8	6321	6337	17	[5, 73, 81, 94, 104, 107, 131, 142, 149]
FeO_5	6337	6417	81	[4, 69, 135, 138, 141, 147]
FeO_7	6338	6347	10	[5, 73, 94, 104, 107, 131, 142, 149]
FeO_6	6348	6351	4	[5, 94, 104, 107, 131, 142, 149]
FeO_5	6352	6378	27	[5, 104, 107, 131, 142, 149]
FeO_6	6379	6399	21	[5, 81, 104, 107, 131, 142, 149]
FeO_5	6390	6484	95	[6, 91, 105, 110, 116, 148]
FeO_7	6400	6401	2	[5, 73, 81, 104, 107, 131, 142, 149]
FeO_6	6402	6405	4	[5, 73, 104, 107, 131, 142, 149]
FeO_5	6406	6433	28	[5, 73, 104, 131, 142, 149]
FeO_5	6409	6440	32	[3, 72, 73, 90, 107, 150]
FeO_4	6418	6425	8	[4, 69, 135, 138, 147]
FeO_5	6426	6460	35	[4, 69, 100, 135, 138, 147]
FeO_4	6434	6516	83	[5, 73, 131, 142, 149]
FeO_4	6441	6540	100	[3, 72, 73, 90, 107]
FeO_6	6461	6469	9	[4, 69, 100, 133, 135, 138, 147]
FeO_7	6470	6476	7	[4, 69, 100, 133, 135, 138, 141, 147]
FeO_6	6477	6537	61	[4, 69, 100, 135, 138, 141, 147]
FeO_4	6485	6539	55	[6, 91, 105, 110, 148]
FeO_5	6517	6551	35	[5, 73, 80, 131, 142, 149]
FeO_5	6538	6690	153	[4, 69, 100, 135, 141, 147]
FeO_5	6540	6575	36	[6, 91, 105, 110, 116, 148]
FeO_3	6541	6558	18	[3, 72, 73, 107]
FeO_6	6552	6574	23	[5, 73, 80, 81, 131, 142, 149]
FeO_4	6559	6567	9	[3, 72, 73, 107, 132]
FeO_5	6568	6597	30	[3, 72, 73, 99, 107, 132]
FeO_5	6575	6614	40	[5, 73, 81, 131, 142, 149]
FeO_6	6576	6612	37	[6, 91, 105, 106, 110, 116, 148]
FeO_6	6598	6612	15	[3, 72, 73, 99, 107, 132, 149]
FeO_5	6613	6613	1	[3, 73, 99, 107, 132, 149]
FeO_5	6613	6627	15	[6, 91, 105, 106, 110, 148]
FeO_4	6614	6640	27	[3, 73, 99, 107, 149]
FeO_6	6615	6620	6	[5, 73, 80, 81, 131, 142, 149]
FeO_5	6621	6646	26	[5, 73, 80, 81, 142, 149]
FeO_6	6628	6681	54	[6, 91, 105, 106, 110, 116, 148]
FeO_3	6641	6656	16	[3, 73, 107, 149]
FeO_6	6647	6700	54	[5, 73, 80, 81, 131, 142, 149]
FeO_4	6657	6680	24	[3, 73, 107, 131, 149]
FeO_5	6681	6710	30	[3, 73, 99, 107, 131, 149]
FeO_7	6682	6709	28	[6, 91, 101, 105, 106, 110, 116, 148]
FeO_4	6691	6728	38	[4, 69, 100, 135, 147]
FeO_5	6701	6808	108	[5, 80, 81, 131, 142, 149]
FeO_6	6710	6749	40	[6, 91, 101, 105, 110, 116, 148]
FeO_4	6711	6769	59	[3, 73, 99, 107, 149]
FeO_5	6729	6761	33	[4, 69, 100, 135, 141, 147]
FeO_5	6750	6766	17	[6, 91, 105, 110, 116, 148]
FeO_4	6762	6807	46	[4, 69, 100, 135, 147]
FeO_6	6767	6839	73	[6, 91, 105, 106, 110, 116, 148]
FeO_3	6770	6770	1	[3, 73, 107, 149]
FeO_4	6771	6807	37	[3, 73, 81, 107, 149]
FeO_5	6808	6816	9	[3, 73, 81, 99, 107, 149]
FeO_5	6808	6820	13	[4, 69, 100, 135, 141, 147]
FeO_6	6809	6810	2	[5, 80, 81, 94, 131, 142, 149]
FeO_7	6811	6853	43	[5, 80, 81, 94, 97, 131, 142, 149]
FeO_6	6817	6819	3	[3, 73, 81, 83, 99, 107, 149]
FeO_5	6820	6869	50	[3, 73, 81, 83, 107, 149]
FeO_4	6821	6871	51	[4, 69, 100, 135, 147]
FeO_5	6840	6905	66	[6, 91, 105, 110, 116, 148]
FeO_6	6854	6863	10	[5, 80, 81, 94, 131, 142, 149]
FeO_5	6864	6917	54	[5, 80, 81, 94, 142, 149]
FeO_6	6870	6883	14	[3, 73, 81, 83, 107, 132, 149]
FeO_5	6872	6942	71	[4, 69, 100, 135, 141, 147]
FeO_5	6884	6929	46	[3, 73, 81, 83, 107, 149]
FeO_6	6906	6914	9	[6, 91, 105, 106, 110, 116, 148]
FeO_5	6915	6924	10	[6, 91, 105, 110, 116, 148]
FeO_6	6918	6942	25	[5, 80, 81, 94, 131, 142, 149]
FeO_6	6925	6981	57	[6, 91, 105, 106, 110, 116, 148]
FeO_4	6930	6942	13	[3, 73, 83, 107, 149]
FeO_4	6943	6949	7	[3, 73, 81, 107, 149]
FeO_4	6943	6949	7	[4, 69, 100, 135, 147]
FeO_5	6943	6950	8	[5, 80, 81, 131, 142, 149]
FeO_5	6950	6958	9	[3, 73, 81, 99, 107, 149]
FeO_5	6950	6962	13	[4, 69, 100, 135, 141, 147]
FeO_6	6951	6952	2	[5, 80, 81, 94, 131, 142, 149]
FeO_7	6953	6995	43	[5, 80, 81, 94, 97, 131, 142, 149]
FeO_6	6959	6961	3	[3, 73, 81, 83, 99, 107, 149]
FeO_5	6962	7011	50	[3, 73, 81, 83, 107, 149]
FeO_4	6963	7013	51	[4, 69, 100, 135, 147]
FeO_5	6982	7047	66	[6, 91, 105, 110, 116, 148]
FeO_6	6996	7005	10	[5, 80, 81, 94, 131, 142, 149]
FeO_5	7006	7059	54	[5, 80, 81, 94, 142, 149]
FeO_6	7012	7025	14	[3, 73, 81, 83, 107, 132, 149]
FeO_5	7014	7102	89	[4, 69, 100, 135, 141, 147]
FeO_5	7026	7071	46	[3, 73, 81, 83, 107, 149]
FeO_6	7048	7056	9	[6, 91, 105, 106, 110, 116, 148]
FeO_5	7057	7066	10	[6, 91, 105, 110, 116, 148]
FeO_6	7060	7117	58	[5, 80, 81, 94, 131, 142, 149]
FeO_6	7067	7092	26	[6, 91, 105, 106, 110, 116, 148]
FeO_4	7072	7096	25	[3, 73, 83, 107, 149]
FeO_5	7093	7115	23	[6, 91, 105, 110, 116, 148]
FeO_5	7097	7168	72	[3, 73, 81, 83, 107, 149]
FeO_6	7103	7143	41	[4, 69, 100, 133, 135, 141, 147]
FeO_6	7116	7163	48	[6, 91, 105, 106, 110, 116, 148]
FeO_5	7118	7145	28	[5, 80, 81, 131, 142, 149]
FeO_5	7144	7167	24	[4, 69, 100, 133, 141, 147]
FeO_4	7146	7164	19	[5, 80, 81, 142, 149]
FeO_5	7164	7164	1	[6, 91, 105, 110, 116, 148]
FeO_3	7165	7175	11	[5, 81, 142, 149]
FeO_4	7165	7183	19	[6, 91, 110, 116, 148]
FeO_4	7168	7182	15	[4, 69, 100, 141, 147]
FeO_6	7169	7171	3	[3, 72, 73, 81, 83, 107, 149]
FeO_5	7172	7189	18	[3, 72, 73, 81, 107, 149]
FeO_4	7176	7180	5	[5, 81, 107, 142, 149]
FeO_5	7181	7255	75	[5, 81, 107, 131, 142, 149]
FeO_5	7183	7202	20	[4, 69, 100, 135, 141, 147]
FeO_5	7184	7216	33	[6, 91, 106, 110, 116, 148]
FeO_4	7190	7195	6	[3, 72, 73, 107, 149]
FeO_5	7196	7232	37	[3, 72, 73, 90, 107, 149]
FeO_4	7203	7205	3	[4, 69, 100, 141, 147]
FeO_5	7206	7338	133	[4, 69, 100, 135, 141, 147]
FeO_4	7217	7255	39	[6, 91, 110, 116, 148]
FeO_4	7233	7237	5	[3, 72, 73, 90, 107]
FeO_5	7238	7251	14	[3, 72, 73, 90, 107, 149]
FeO_4	7252	7272	21	[3, 72, 73, 107, 149]
FeO_4	7256	7284	29	[5, 81, 107, 142, 149]
FeO_5	7256	7352	97	[6, 91, 105, 110, 116, 148]
FeO_3	7273	7287	15	[3, 72, 73, 107]
FeO_5	7285	7296	12	[5, 81, 107, 131, 142, 149]
FeO_4	7288	7312	25	[3, 72, 73, 90, 107]
FeO_6	7297	7329	33	[5, 80, 81, 107, 131, 142, 149]
FeO_5	7313	7330	18	[3, 72, 73, 90, 107, 149]
FeO_5	7330	7371	42	[5, 80, 81, 131, 142, 149]
FeO_6	7331	7369	39	[3, 72, 73, 81, 90, 107, 149]
FeO_4	7339	7357	19	[4, 69, 100, 135, 147]
FeO_6	7353	7370	18	[6, 91, 105, 106, 110, 116, 148]
FeO_5	7358	7386	29	[4, 69, 95, 100, 135, 147]
FeO_5	7370	7379	10	[3, 72, 73, 81, 107, 149]
FeO_7	7371	7395	25	[6, 91, 101, 105, 106, 110, 116, 148]
FeO_4	7372	7377	6	[5, 80, 131, 142, 149]
FeO_5	7378	7413	36	[5, 80, 94, 131, 142, 149]
FeO_4	7380	7386	7	[3, 72, 81, 107, 149]
FeO_5	7387	7407	21	[3, 72, 81, 99, 107, 149]
FeO_6	7387	7412	26	[4, 69, 95, 100, 135, 141, 147]
FeO_8	7396	7413	18	[6, 91, 101, 105, 106, 110, 116, 127, 148]
FeO_4	7408	7409	2	[3, 81, 99, 107, 149]
FeO_3	7410	7499	90	[3, 81, 107, 149]
FeO_5	7413	7422	10	[4, 69, 95, 100, 135, 147]
FeO_4	7414	7506	93	[5, 80, 94, 131, 142]
FeO_7	7414	7430	17	[6, 91, 101, 105, 110, 116, 127, 148]
FeO_4	7423	7423	1	[4, 69, 100, 135, 147]
FeO_5	7424	7434	11	[4, 69, 100, 135, 138, 147]
FeO_6	7431	7473	43	[6, 91, 105, 110, 116, 127, 148]
FeO_6	7435	7449	15	[4, 69, 100, 133, 135, 138, 147]
FeO_5	7450	7474	25	[4, 69, 100, 135, 138, 147]
FeO_5	7474	7499	26	[6, 91, 110, 116, 127, 148]
FeO_6	7475	7514	40	[4, 69, 100, 133, 135, 138, 147]
FeO_4	7500	7516	17	[3, 80, 81, 107, 149]
FeO_6	7500	7523	24	[6, 91, 106, 110, 116, 127, 148]
FeO_5	7507	7520	14	[5, 80, 94, 97, 131, 142]
FeO_5	7515	7616	102	[4, 69, 100, 133, 138, 147]
FeO_5	7517	7565	49	[3, 73, 80, 81, 107, 149]
FeO_6	7521	7567	47	[5, 80, 94, 97, 131, 142, 149]
FeO_5	7524	7586	63	[6, 91, 110, 116, 127, 148]
FeO_4	7566	7652	87	[3, 73, 81, 107, 149]
FeO_5	7568	7568	1	[5, 80, 94, 131, 142, 149]
FeO_4	7569	7595	27	[5, 80, 94, 131, 142]
FeO_6	7587	7590	4	[6, 91, 106, 110, 116, 127, 148]
FeO_5	7591	7633	43	[6, 91, 106, 110, 116, 148]
FeO_5	7596	7603	8	[5, 80, 94, 105, 131, 142]
FeO_6	7604	7610	7	[5, 80, 94, 96, 105, 131, 142]
FeO_5	7611	7621	11	[5, 94, 96, 105, 131, 142]
FeO_4	7617	7617	1	[4, 69, 100, 138, 147]
FeO_5	7618	7628	11	[4, 69, 100, 138, 144, 147]
FeO_4	7622	7628	7	[5, 94, 96, 131, 142]
FeO_6	7629	7700	72	[4, 69, 82, 100, 138, 144, 147]
FeO_5	7629	7663	35	[5, 94, 96, 97, 131, 142]
FeO_4	7634	7672	39	[6, 91, 110, 116, 148]
FeO_5	7653	7660	8	[3, 73, 81, 99, 107, 149]
FeO_4	7661	7716	56	[3, 81, 99, 107, 149]
FeO_4	7664	7684	21	[5, 94, 97, 131, 142]
FeO_5	7673	7696	24	[6, 91, 110, 116, 127, 148]
FeO_5	7685	7697	13	[5, 94, 96, 97, 131, 142]
FeO_6	7697	7713	17	[6, 91, 110, 116, 127, 148, 151]
FeO_4	7698	7714	17	[5, 96, 97, 131, 142]
FeO_5	7701	7702	2	[4, 69, 100, 138, 144, 147]
FeO_4	7703	7825	123	[4, 69, 100, 138, 147]
FeO_5	7714	7733	20	[6, 91, 110, 116, 127, 148]
FeO_3	7715	7734	20	[5, 97, 131, 142]
FeO_5	7717	7749	33	[3, 73, 81, 99, 107, 149]
FeO_4	7734	7736	3	[6, 110, 116, 127, 148]
FeO_3	7735	7745	11	[5, 80, 131, 142]
FeO_5	7737	7807	71	[6, 105, 110, 116, 127, 148]
FeO_4	7746	7769	24	[5, 80, 81, 131, 142]
FeO_4	7750	7765	16	[3, 81, 99, 107, 149]
FeO_5	7766	7770	5	[3, 80, 81, 99, 107, 149]
FeO_3	7770	7778	9	[5, 80, 131, 142]
FeO_6	7771	7803	33	[3, 73, 80, 81, 99, 107, 149]
FeO_4	7779	7825	47	[5, 80, 94, 131, 142]
FeO_5	7804	7814	11	[3, 73, 80, 81, 107, 149]
FeO_6	7808	7824	17	[6, 105, 110, 116, 125, 127, 148]
FeO_4	7815	7821	7	[3, 73, 81, 107, 149]
FeO_5	7822	7846	25	[3, 73, 80, 81, 107, 149]
FeO_5	7825	7838	14	[6, 105, 110, 116, 127, 148]
FeO_5	7826	7897	72	[4, 69, 100, 135, 138, 147]
FeO_5	7826	7889	64	[5, 66, 80, 94, 131, 142]
FeO_6	7839	7895	57	[6, 91, 105, 110, 116, 127, 148]
FeO_6	7847	7900	54	[3, 73, 80, 81, 99, 107, 149]
FeO_4	7890	7942	53	[5, 80, 94, 131, 142]
FeO_7	7896	7896	1	[6, 91, 105, 106, 110, 116, 127, 148]
FeO_6	7897	7906	10	[6, 91, 106, 110, 116, 127, 148]
FeO_6	7898	7901	4	[4, 69, 100, 133, 135, 138, 147]
FeO_5	7901	7943	43	[3, 80, 81, 99, 107, 149]
FeO_5	7902	7913	12	[4, 69, 100, 135, 138, 147]
FeO_5	7907	7926	20	[6, 91, 106, 110, 116, 148]
FeO_4	7914	7932	19	[4, 69, 100, 138, 147]
FeO_6	7927	7942	16	[6, 91, 106, 110, 116, 127, 148]
FeO_5	7933	8034	102	[4, 69, 100, 133, 138, 147]
FeO_5	7943	7974	32	[5, 80, 94, 97, 131, 142]
FeO_7	7943	7985	43	[6, 91, 105, 106, 110, 116, 127, 148]
FeO_4	7944	7955	12	[3, 80, 81, 107, 149]
FeO_5	7956	8042	87	[3, 80, 81, 107, 119, 149]
FeO_6	7975	7987	13	[5, 80, 94, 96, 97, 131, 142]
FeO_6	7986	8081	96	[6, 91, 105, 110, 116, 127, 148]
FeO_5	7988	7999	12	[5, 80, 94, 97, 131, 142]
FeO_4	8000	8048	49	[5, 80, 97, 131, 142]
FeO_4	8035	8098	64	[4, 69, 100, 138, 147]
FeO_6	8043	8049	7	[3, 73, 80, 81, 107, 119, 149]
FeO_5	8049	8072	24	[5, 80, 94, 97, 131, 142]
FeO_5	8050	8221	172	[3, 73, 81, 107, 119, 149]
FeO_6	8073	8078	6	[5, 80, 94, 97, 131, 142, 149]
FeO_5	8079	8109	31	[5, 80, 94, 131, 142, 149]
FeO_5	8082	8153	72	[6, 91, 110, 116, 127, 148]
FeO_5	8099	8172	74	[4, 69, 100, 138, 141, 147]
FeO_4	8110	8143	34	[5, 80, 94, 131, 142]
FeO_5	8144	8163	20	[5, 80, 94, 131, 142, 149]
FeO_6	8154	8297	144	[6, 91, 105, 110, 116, 127, 148]
FeO_6	8164	8173	10	[5, 66, 80, 94, 131, 142, 149]
FeO_4	8173	8200	28	[4, 69, 100, 138, 147]
FeO_5	8174	8194	21	[5, 80, 94, 131, 142, 149]
FeO_6	8195	8203	9	[5, 80, 81, 94, 131, 142, 149]
FeO_5	8201	8327	127	[4, 69, 100, 138, 141, 147]
FeO_5	8204	8206	3	[5, 80, 94, 131, 142, 149]
FeO_4	8207	8233	27	[5, 80, 131, 142, 149]
FeO_4	8222	8246	25	[3, 73, 107, 119, 149]
FeO_3	8234	8264	31	[5, 80, 131, 142]
FeO_5	8247	8289	43	[3, 72, 73, 107, 119, 149]
FeO_4	8265	8282	18	[5, 80, 81, 131, 142]
FeO_5	8283	8344	62	[5, 80, 81, 97, 131, 142]
FeO_6	8290	8300	11	[3, 72, 73, 90, 107, 119, 149]
FeO_5	8298	8304	7	[6, 91, 105, 110, 116, 148]
FeO_5	8301	8322	22	[3, 72, 73, 107, 119, 149]
FeO_6	8305	8341	37	[6, 91, 105, 110, 116, 127, 148]
FeO_6	8323	8325	3	[3, 72, 73, 99, 107, 119, 149]
FeO_5	8326	8347	22	[3, 73, 99, 107, 119, 149]
FeO_4	8328	8344	17	[4, 69, 100, 138, 147]
FeO_5	8342	8430	89	[6, 105, 110, 116, 127, 148]
FeO_5	8345	8369	25	[4, 69, 100, 138, 143, 147]
FeO_6	8345	8358	14	[5, 80, 81, 97, 131, 142, 149]
FeO_4	8348	8352	5	[3, 73, 99, 107, 149]
FeO_5	8353	8369	17	[3, 73, 81, 99, 107, 149]
FeO_5	8359	8428	70	[5, 80, 81, 97, 131, 142]
FeO_6	8370	8416	47	[3, 73, 81, 99, 107, 119, 149]
FeO_4	8370	8381	12	[4, 69, 100, 138, 147]
FeO_5	8382	8415	34	[4, 69, 100, 138, 144, 147]
FeO_4	8416	8558	143	[4, 69, 100, 138, 147]
FeO_7	8417	8468	52	[3, 73, 80, 81, 99, 107, 119, 149]
FeO_4	8429	8459	31	[5, 80, 97, 131, 142]
FeO_6	8431	8474	44	[6, 91, 105, 110, 116, 127, 148]
FeO_5	8460	8493	34	[5, 80, 94, 97, 131, 142]
FeO_6	8469	8505	37	[3, 73, 80, 81, 99, 107, 149]
FeO_5	8475	8675	201	[6, 91, 110, 116, 127, 148]
FeO_6	8494	8535	42	[5, 80, 94, 96, 97, 131, 142]
FeO_5	8506	8513	8	[3, 73, 80, 81, 107, 149]
FeO_6	8514	8548	35	[3, 73, 80, 81, 107, 119, 149]
FeO_5	8536	8603	68	[5, 80, 94, 96, 131, 142]
FeO_5	8549	8553	5	[3, 73, 81, 107, 119, 149]
FeO_4	8554	8557	4	[3, 81, 107, 119, 149]
FeO_3	8558	8566	9	[3, 81, 107, 149]
FeO_5	8559	8571	13	[4, 69, 100, 138, 141, 147]
FeO_4	8567	8619	53	[3, 81, 107, 119, 149]
FeO_6	8572	8581	10	[4, 69, 100, 138, 141, 144, 147]
FeO_5	8582	8638	57	[4, 69, 100, 138, 144, 147]
FeO_6	8604	8659	56	[5, 80, 94, 96, 131, 142, 149]
FeO_3	8620	8629	10	[3, 81, 107, 149]
FeO_4	8630	8656	27	[3, 81, 105, 107, 149]
FeO_5	8639	8685	47	[4, 69, 82, 100, 138, 147]
FeO_5	8657	8687	31	[3, 73, 81, 105, 107, 149]
FeO_7	8660	8660	1	[5, 80, 94, 96, 105, 131, 142, 149]
FeO_6	8661	8738	78	[5, 80, 94, 105, 131, 142, 149]
FeO_6	8676	8749	74	[6, 91, 106, 110, 116, 127, 148]
FeO_4	8686	8756	71	[4, 69, 100, 138, 147]
FeO_4	8688	8701	14	[3, 73, 81, 105, 107]
FeO_5	8702	8729	28	[3, 73, 81, 105, 107, 119]
FeO_6	8730	8744	15	[3, 73, 81, 105, 107, 119, 149]
FeO_5	8739	8849	111	[5, 80, 94, 105, 131, 142]
FeO_5	8745	8774	30	[3, 73, 81, 105, 107, 149]
FeO_5	8750	8856	107	[6, 91, 110, 116, 127, 148]
FeO_5	8757	8810	54	[4, 69, 100, 133, 138, 147]
FeO_6	8775	8807	33	[3, 73, 80, 81, 105, 107, 149]
FeO_5	8808	8834	27	[3, 80, 81, 105, 107, 149]
FeO_4	8811	8868	58	[4, 69, 100, 138, 147]
FeO_6	8835	8849	15	[3, 73, 80, 81, 105, 107, 149]
FeO_5	8850	8909	60	[3, 73, 80, 81, 105, 107]
FeO_6	8850	8890	41	[5, 80, 94, 96, 105, 131, 142]
FeO_6	8857	8920	64	[6, 91, 106, 110, 116, 127, 148]
FeO_5	8869	8926	58	[4, 69, 100, 138, 144, 147]
FeO_5	8891	8942	52	[5, 80, 94, 96, 131, 142]
FeO_4	8910	8961	52	[3, 80, 81, 105, 107]
FeO_5	8921	9071	151	[6, 91, 110, 116, 127, 148]
FeO_4	8927	9000	74	[4, 69, 100, 138, 147]
FeO_6	8943	9018	76	[5, 80, 94, 96, 97, 131, 142]
FeO_5	8962	9023	62	[3, 80, 81, 97, 105, 107]
FeO_5	9001	9060	60	[4, 69, 100, 138, 141, 147]
FeO_5	9019	9025	7	[5, 80, 94, 96, 97, 142]
FeO_6	9024	9033	10	[3, 73, 80, 81, 97, 105, 107]
FeO_6	9026	9027	2	[5, 80, 81, 94, 96, 97, 142]
FeO_7	9028	9036	9	[5, 80, 81, 94, 96, 97, 131, 142]
FeO_5	9034	9058	25	[3, 73, 80, 81, 105, 107]
FeO_6	9037	9039	3	[5, 80, 94, 96, 97, 131, 142]
FeO_5	9040	9046	7	[5, 80, 94, 96, 131, 142]
FeO_6	9047	9053	7	[5, 80, 94, 96, 105, 131, 142]
FeO_7	9054	9062	9	[5, 80, 94, 96, 97, 105, 131, 142]
FeO_4	9059	9064	6	[3, 73, 81, 105, 107]
FeO_4	9061	9263	203	[4, 69, 100, 138, 147]
FeO_6	9063	9265	203	[5, 80, 94, 96, 105, 131, 142]
FeO_3	9065	9082	18	[3, 81, 105, 107]
FeO_4	9072	9077	6	[6, 91, 116, 127, 148]
FeO_3	9078	9135	58	[6, 91, 127, 148]
FeO_4	9083	9127	45	[3, 80, 81, 105, 107]
FeO_5	9128	9135	8	[3, 80, 81, 105, 107, 149]
FeO_6	9136	9166	31	[3, 73, 80, 81, 105, 107, 149]
FeO_4	9136	9226	91	[6, 85, 91, 127, 148]
FeO_5	9167	9185	19	[3, 80, 81, 105, 107, 149]
FeO_6	9186	9224	39	[3, 73, 80, 81, 105, 107, 149]
FeO_5	9225	9395	171	[3, 73, 80, 81, 107, 149]
FeO_3	9227	9267	41	[6, 91, 127, 148]
FeO_5	9264	9314	51	[4, 69, 82, 100, 138, 147]
FeO_5	9266	9284	19	[5, 80, 94, 96, 131, 142]
FeO_4	9268	9283	16	[6, 91, 106, 127, 148]
FeO_5	9284	9394	111	[6, 91, 106, 116, 127, 148]
FeO_6	9285	9295	11	[5, 80, 94, 96, 105, 131, 142]
FeO_7	9296	9306	11	[5, 80, 81, 94, 96, 105, 131, 142]
FeO_6	9307	9325	19	[5, 80, 81, 94, 105, 131, 142]
FeO_6	9315	9320	6	[4, 69, 82, 100, 138, 143, 147]
FeO_5	9321	9379	59	[4, 69, 100, 138, 143, 147]
FeO_5	9326	9327	2	[5, 80, 94, 105, 131, 142]
FeO_4	9328	9373	46	[5, 80, 94, 105, 142]
FeO_5	9374	9390	17	[5, 80, 94, 105, 131, 142]
FeO_4	9380	9397	18	[4, 69, 100, 138, 147]
FeO_6	9391	9494	104	[5, 80, 94, 96, 105, 131, 142]
FeO_6	9395	9413	19	[6, 91, 106, 110, 116, 127, 148]
FeO_6	9396	9405	10	[3, 73, 80, 81, 105, 107, 149]
FeO_5	9398	9566	169	[4, 69, 82, 100, 138, 147]
FeO_7	9406	9417	12	[3, 73, 80, 81, 104, 105, 107, 149]
FeO_5	9414	9480	67	[6, 91, 110, 116, 127, 148]
FeO_6	9418	9439	22	[3, 73, 80, 81, 104, 107, 149]
FeO_5	9440	9537	98	[3, 73, 80, 81, 107, 149]
FeO_6	9481	9544	64	[6, 85, 91, 110, 116, 127, 148]
FeO_5	9495	9548	54	[5, 80, 94, 105, 131, 142]
FeO_6	9538	9542	5	[3, 72, 73, 80, 81, 107, 149]
FeO_5	9543	9550	8	[3, 72, 73, 81, 107, 149]
FeO_5	9545	9613	69	[6, 91, 110, 116, 127, 148]
FeO_4	9549	9561	13	[5, 80, 94, 105, 142]
FeO_4	9551	9574	24	[3, 72, 73, 107, 149]
FeO_5	9562	9577	16	[5, 80, 94, 105, 131, 142]
FeO_6	9567	9640	74	[4, 69, 82, 100, 133, 138, 147]
FeO_4	9575	9596	22	[3, 73, 81, 107, 149]
FeO_6	9578	9579	2	[5, 80, 81, 94, 105, 131, 142]
FeO_5	9580	9592	13	[5, 80, 81, 105, 131, 142]
FeO_4	9593	9606	14	[5, 80, 81, 105, 142]
FeO_3	9597	9607	11	[3, 73, 107, 149]
FeO_5	9607	9615	9	[5, 80, 81, 97, 105, 142]
FeO_4	9608	9630	23	[3, 72, 73, 107, 149]
FeO_6	9614	9649	36	[6, 85, 91, 110, 116, 127, 148]
FeO_4	9616	9686	71	[5, 80, 81, 97, 105]
FeO_5	9631	9649	19	[3, 72, 73, 81, 107, 149]
FeO_5	9641	9671	31	[4, 69, 82, 100, 138, 147]
FeO_4	9650	9667	18	[3, 73, 81, 107, 149]
FeO_5	9650	9815	166	[6, 85, 91, 110, 127, 148]
FeO_5	9668	9669	2	[3, 72, 73, 81, 107, 149]
FeO_4	9670	9683	14	[3, 72, 73, 107, 149]
FeO_6	9672	9697	26	[4, 69, 82, 100, 133, 138, 147]
FeO_5	9684	9703	20	[3, 72, 73, 80, 107, 149]
FeO_3	9687	9726	40	[5, 80, 81, 105]
FeO_5	9698	9717	20	[4, 69, 82, 100, 138, 147]
FeO_4	9704	9722	19	[3, 72, 73, 107, 149]
FeO_6	9718	9726	9	[4, 69, 82, 95, 100, 138, 147]
FeO_3	9723	9799	77	[3, 73, 107, 149]
FeO_5	9727	9752	26	[4, 69, 82, 100, 138, 147]
FeO_4	9727	9740	14	[5, 80, 81, 105, 119]
FeO_3	9741	9793	53	[5, 80, 81, 105]
FeO_6	9753	9814	62	[4, 69, 82, 95, 100, 138, 147]
FeO_4	9794	9857	64	[5, 80, 81, 105, 107]
FeO_4	9800	9849	50	[3, 73, 90, 107, 149]
FeO_7	9815	9819	5	[4, 69, 82, 95, 100, 135, 138, 147]
FeO_6	9816	9868	53	[6, 68, 85, 91, 110, 127, 148]
FeO_6	9820	9843	24	[4, 69, 82, 95, 100, 135, 147]
FeO_7	9844	9857	14	[4, 69, 82, 95, 100, 135, 141, 147]
FeO_5	9850	9866	17	[3, 72, 73, 90, 107, 149]
FeO_6	9858	9895	38	[4, 69, 82, 95, 100, 141, 147]
FeO_5	9858	9864	7	[5, 80, 81, 105, 107, 119]
FeO_6	9865	9875	11	[5, 80, 81, 97, 105, 107, 119]
FeO_6	9867	9894	28	[3, 72, 73, 90, 107, 130, 149]
FeO_5	9869	9891	23	[6, 85, 91, 110, 127, 148]
FeO_5	9876	9879	4	[5, 80, 81, 97, 105, 107]
FeO_6	9880	9880	1	[5, 80, 81, 97, 105, 107, 142]
FeO_5	9881	9887	7	[5, 80, 81, 105, 107, 142]
FeO_4	9888	9899	12	[5, 80, 81, 105, 142]
FeO_4	9892	9934	43	[6, 85, 110, 127, 148]
FeO_5	9895	9895	1	[3, 72, 73, 107, 130, 149]
FeO_4	9896	9933	38	[3, 73, 107, 130, 149]
FeO_5	9896	9903	8	[4, 69, 95, 100, 141, 147]
FeO_5	9900	10020	121	[5, 80, 81, 97, 105, 142]
FeO_6	9904	9952	49	[4, 69, 95, 100, 135, 141, 147]
FeO_3	9934	9972	39	[3, 73, 107, 149]
FeO_5	9935	9981	47	[6, 85, 91, 110, 127, 148]
FeO_6	9953	9954	2	[4, 69, 82, 95, 100, 141, 147]
FeO_5	9955	10007	53	[4, 69, 82, 95, 100, 147]
FeO_4	9973	9977	5	[3, 73, 80, 107, 149]
FeO_5	9978	10002	25	[3, 72, 73, 80, 107, 149]
FeO_4	9982	9996	15	[6, 91, 110, 127, 148]
FeO_5	9997	9997	1	[6, 85, 91, 110, 127, 148]
FeO_6	9998	10083	86	[6, 68, 85, 91, 110, 127, 148]
FeO_6	10003	10003	1	[3, 72, 73, 80, 81, 107, 149]
FeO_5	10004	10012	9	[3, 72, 73, 81, 107, 149]
FeO_4	10008	10021	14	[4, 69, 82, 95, 100]
FeO_6	10013	10053	41	[3, 72, 73, 81, 105, 107, 149]
FeO_4	10021	10252	232	[5, 80, 81, 105, 142]
FeO_5	10022	10038	17	[4, 69, 82, 95, 100, 138]
FeO_4	10039	10046	8	[4, 69, 95, 100, 138]
FeO_5	10047	10078	32	[4, 69, 95, 100, 138, 147]
FeO_5	10054	10070	17	[3, 72, 73, 105, 107, 149]
FeO_4	10071	10106	36	[3, 72, 73, 107, 149]
FeO_6	10079	10125	47	[4, 69, 82, 95, 100, 138, 147]
FeO_5	10084	10134	51	[6, 85, 91, 110, 127, 148]
FeO_5	10107	10124	18	[3, 72, 73, 105, 107, 149]
FeO_4	10125	10139	15	[3, 73, 105, 107, 149]
FeO_7	10126	10142	17	[4, 69, 82, 95, 100, 135, 138, 147]
FeO_4	10135	10147	13	[6, 85, 91, 110, 148]
FeO_5	10140	10155	16	[3, 73, 80, 105, 107, 149]
FeO_6	10143	10154	12	[4, 69, 95, 100, 135, 138, 147]
FeO_5	10148	10245	98	[6, 85, 91, 110, 127, 148]
FeO_5	10155	10178	24	[4, 69, 95, 135, 138, 147]
FeO_4	10156	10158	3	[3, 73, 80, 107, 149]
FeO_3	10159	10167	9	[3, 73, 107, 149]
FeO_4	10168	10184	17	[3, 72, 73, 107, 149]
FeO_6	10179	10180	2	[4, 69, 95, 100, 135, 138, 147]
FeO_5	10181	10202	22	[4, 69, 95, 100, 135, 147]
FeO_5	10185	10200	16	[3, 72, 73, 107, 130, 149]
FeO_4	10201	10281	81	[3, 72, 73, 107, 149]
FeO_4	10203	10223	21	[4, 69, 100, 135, 147]
FeO_5	10224	10224	1	[4, 69, 100, 135, 141, 147]
FeO_6	10225	10282	58	[4, 69, 95, 100, 135, 141, 147]
FeO_4	10246	10253	8	[6, 85, 91, 110, 148]
FeO_5	10253	10346	94	[5, 80, 81, 105, 107, 142]
FeO_5	10254	10331	78	[6, 68, 85, 91, 110, 148]
FeO_3	10282	10297	16	[3, 73, 107, 149]
FeO_5	10283	10316	34	[4, 69, 100, 135, 141, 147]
FeO_4	10298	10334	37	[3, 73, 81, 107, 149]
FeO_4	10317	10326	10	[4, 69, 100, 135, 147]
FeO_5	10327	10333	7	[4, 69, 95, 100, 135, 147]
FeO_4	10332	10381	50	[6, 68, 85, 91, 148]
FeO_6	10334	10334	1	[4, 69, 82, 95, 100, 135, 147]
FeO_5	10335	10367	33	[3, 72, 73, 81, 107, 149]
FeO_7	10335	10357	23	[4, 69, 82, 95, 100, 135, 141, 147]
FeO_6	10347	10356	10	[5, 80, 81, 96, 105, 107, 142]
FeO_5	10357	10370	14	[5, 81, 96, 105, 107, 142]
FeO_6	10358	10375	18	[4, 69, 82, 95, 100, 135, 147]
FeO_6	10368	10417	50	[3, 72, 73, 80, 81, 107, 149]
FeO_4	10371	10375	5	[5, 96, 105, 107, 142]
FeO_5	10376	10431	56	[4, 69, 95, 100, 135, 147]
FeO_5	10376	10386	11	[5, 80, 96, 105, 107, 142]
FeO_5	10382	10415	34	[6, 68, 85, 91, 110, 148]
FeO_6	10387	10434	48	[5, 80, 96, 97, 105, 107, 142]
FeO_6	10416	10481	66	[6, 68, 85, 91, 110, 127, 148]
FeO_5	10418	10418	1	[3, 72, 73, 81, 107, 149]
FeO_6	10419	10448	30	[3, 72, 73, 81, 104, 107, 149]
FeO_6	10432	10434	3	[4, 69, 82, 95, 100, 135, 147]
FeO_5	10435	10479	45	[4, 69, 82, 95, 135, 147]
FeO_5	10435	10436	2	[5, 80, 96, 105, 107, 142]
FeO_6	10437	10441	5	[5, 80, 81, 96, 105, 107, 142]
FeO_5	10442	10451	10	[5, 80, 81, 105, 107, 142]
FeO_7	10449	10451	3	[3, 72, 73, 81, 104, 107, 137, 149]
FeO_6	10452	10469	18	[3, 73, 81, 104, 107, 137, 149]
FeO_6	10452	10452	1	[5, 80, 81, 105, 107, 131, 142]
FeO_7	10453	10459	7	[5, 80, 81, 96, 105, 107, 131, 142]
FeO_6	10460	10554	95	[5, 80, 96, 105, 107, 131, 142]
FeO_5	10470	10520	51	[3, 73, 81, 104, 107, 149]
FeO_4	10480	10497	18	[4, 69, 95, 135, 147]
FeO_5	10482	10491	10	[6, 68, 85, 91, 127, 148]
FeO_6	10492	10575	84	[6, 68, 85, 91, 110, 127, 148]
FeO_5	10498	10523	26	[4, 69, 82, 95, 135, 147]
FeO_4	10521	10527	7	[3, 73, 81, 107, 149]
FeO_4	10524	10529	6	[4, 69, 95, 135, 147]
FeO_5	10528	10536	9	[3, 73, 80, 81, 107, 149]
FeO_5	10530	10552	23	[4, 69, 82, 95, 135, 147]
FeO_4	10537	10602	66	[3, 73, 81, 107, 149]
FeO_4	10553	10595	43	[4, 69, 95, 135, 147]
FeO_5	10555	10557	3	[5, 80, 96, 105, 107, 131]
FeO_6	10558	10559	2	[5, 80, 94, 96, 105, 107, 131]
FeO_7	10560	10590	31	[5, 80, 94, 96, 99, 105, 107, 131]
FeO_5	10576	10616	41	[6, 68, 85, 91, 127, 148]
FeO_6	10591	10592	2	[5, 80, 96, 99, 105, 107, 131]
FeO_5	10593	10698	106	[5, 80, 96, 105, 107, 131]
FeO_5	10596	10617	22	[4, 69, 82, 95, 135, 147]
FeO_5	10603	10627	25	[3, 73, 81, 105, 107, 149]
FeO_6	10617	10642	26	[6, 68, 85, 91, 110, 127, 148]
FeO_6	10618	10661	44	[4, 69, 82, 95, 100, 135, 147]
FeO_6	10628	10649	22	[3, 73, 80, 81, 105, 107, 149]
FeO_5	10643	10741	99	[6, 85, 91, 110, 127, 148]
FeO_5	10650	10665	16	[3, 73, 80, 81, 107, 149]
FeO_7	10662	10685	24	[4, 69, 79, 82, 95, 100, 135, 147]
FeO_6	10666	10752	87	[3, 72, 73, 80, 81, 107, 149]
FeO_6	10686	10722	37	[4, 69, 82, 95, 100, 135, 147]
FeO_6	10699	10709	11	[5, 80, 94, 96, 105, 107, 131]
FeO_7	10710	10759	50	[5, 80, 94, 96, 105, 107, 131, 142]
FeO_5	10723	10729	7	[4, 69, 82, 95, 100, 147]
FeO_4	10730	10838	109	[4, 69, 82, 100, 147]
FeO_6	10742	10745	4	[6, 85, 91, 110, 125, 127, 148]
FeO_7	10746	10766	21	[6, 85, 91, 110, 116, 125, 127, 148]
FeO_5	10753	10759	7	[3, 72, 73, 81, 107, 149]
FeO_4	10760	10816	57	[3, 73, 81, 107, 149]
FeO_8	10760	10774	15	[5, 80, 81, 94, 96, 105, 107, 131, 142]
FeO_6	10767	10778	12	[6, 85, 110, 116, 125, 127, 148]
FeO_7	10775	10807	33	[5, 80, 94, 96, 105, 107, 131, 142]
FeO_5	10779	10784	6	[6, 85, 110, 125, 127, 148]
FeO_6	10785	10788	4	[6, 85, 110, 116, 125, 127, 148]
FeO_5	10789	10791	3	[6, 85, 110, 125, 127, 148]
FeO_4	10792	10851	60	[6, 85, 110, 127, 148]
FeO_6	10808	10813	6	[5, 80, 94, 96, 105, 131, 142]
FeO_5	10814	10873	60	[5, 80, 96, 105, 131, 142]
FeO_5	10817	10831	15	[3, 72, 73, 81, 107, 149]
FeO_6	10832	10888	57	[3, 72, 73, 80, 81, 107, 149]
FeO_3	10839	10852	14	[4, 69, 100, 147]
FeO_5	10852	10866	15	[6, 68, 85, 110, 127, 148]
FeO_4	10853	10874	22	[4, 69, 100, 135, 147]
FeO_4	10867	10873	7	[6, 85, 110, 127, 148]
FeO_4	10874	10879	6	[5, 80, 105, 131, 142]
FeO_3	10874	10875	2	[6, 85, 110, 148]
FeO_3	10875	10879	5	[4, 69, 100, 147]
FeO_4	10876	10877	2	[6, 85, 91, 110, 148]
FeO_5	10878	10891	14	[6, 68, 85, 91, 110, 148]
FeO_4	10880	10900	21	[4, 69, 100, 135, 147]
FeO_5	10880	10895	16	[5, 80, 105, 107, 131, 142]
FeO_5	10889	10932	44	[3, 72, 73, 81, 107, 149]
FeO_6	10892	10902	11	[6, 68, 85, 91, 110, 116, 148]
FeO_6	10896	10998	103	[5, 80, 94, 105, 107, 131, 142]
FeO_3	10901	10996	96	[4, 69, 100, 147]
FeO_7	10903	10903	1	[6, 68, 85, 91, 110, 116, 127, 148]
FeO_6	10904	10905	2	[6, 68, 85, 91, 116, 127, 148]
FeO_5	10906	10908	3	[6, 68, 85, 91, 127, 148]
FeO_6	10909	10988	80	[6, 68, 85, 91, 110, 127, 148]
FeO_6	10933	10943	11	[3, 72, 73, 80, 81, 107, 149]
FeO_5	10944	10966	23	[3, 73, 80, 81, 107, 149]
FeO_6	10967	10979	13	[3, 73, 80, 81, 105, 107, 149]
FeO_7	10980	11006	27	[3, 73, 80, 81, 105, 107, 130, 149]
FeO_5	10989	11005	17	[6, 68, 85, 91, 110, 148]
FeO_4	10997	11006	10	[4, 69, 100, 138, 147]
FeO_7	10999	11029	31	[5, 80, 94, 96, 105, 107, 131, 142]
FeO_4	11006	11017	12	[6, 68, 85, 110, 148]
FeO_6	11007	11021	15	[3, 73, 80, 81, 105, 107, 149]
FeO_5	11007	11011	5	[4, 69, 100, 138, 144, 147]
FeO_6	11012	11071	60	[4, 69, 82, 100, 138, 144, 147]
FeO_5	11018	11051	34	[6, 68, 85, 91, 110, 148]
FeO_5	11022	11041	20	[3, 73, 80, 81, 105, 107]
FeO_6	11030	11075	46	[5, 80, 94, 96, 105, 131, 142]
FeO_6	11042	11080	39	[3, 73, 80, 81, 105, 107, 149]
FeO_6	11052	11060	9	[6, 68, 85, 91, 110, 115, 148]
FeO_7	11061	11077	17	[6, 68, 85, 91, 110, 115, 127, 148]
FeO_5	11072	11074	3	[4, 69, 100, 138, 144, 147]
FeO_4	11075	11090	16	[4, 69, 100, 138, 147]
FeO_5	11076	11105	30	[5, 94, 96, 105, 131, 142]
FeO_6	11078	11080	3	[6, 68, 85, 91, 110, 127, 148]
FeO_5	11081	11106	26	[3, 73, 80, 81, 105, 107]
FeO_5	11081	11159	79	[6, 68, 85, 91, 127, 148]
FeO_5	11091	11097	7	[4, 69, 100, 128, 138, 147]
FeO_6	11098	11116	19	[4, 69, 100, 128, 133, 138, 147]
FeO_6	11106	11107	2	[5, 80, 94, 96, 105, 131, 142]
FeO_6	11107	11217	111	[3, 73, 80, 81, 105, 107, 149]
FeO_5	11108	11123	16	[5, 80, 94, 96, 131, 142]
FeO_7	11117	11145	29	[4, 69, 82, 100, 128, 133, 138, 147]
FeO_6	11124	11125	2	[5, 80, 94, 96, 105, 131, 142]
FeO_7	11126	11152	27	[5, 80, 94, 96, 105, 109, 131, 142]
FeO_6	11146	11166	21	[4, 69, 82, 100, 133, 138, 147]
FeO_6	11153	11234	82	[5, 80, 94, 96, 105, 131, 142]
FeO_4	11160	11247	88	[6, 68, 91, 127, 148]
FeO_5	11167	11217	51	[4, 69, 100, 133, 138, 147]
FeO_5	11218	11239	22	[3, 73, 81, 105, 107, 149]
FeO_6	11218	11247	30	[4, 69, 100, 133, 135, 138, 147]
FeO_5	11235	11247	13	[5, 80, 94, 96, 105, 131]
FeO_6	11240	11255	16	[3, 73, 81, 105, 107, 130, 149]
FeO_5	11248	11266	19	[4, 69, 133, 135, 138, 147]
FeO_6	11248	11256	9	[5, 80, 94, 96, 105, 107, 131]
FeO_5	11248	11263	16	[6, 68, 85, 91, 127, 148]
FeO_7	11256	11259	4	[3, 72, 73, 81, 105, 107, 130, 149]
FeO_7	11257	11293	37	[5, 80, 94, 96, 105, 107, 131, 142]
FeO_6	11260	11287	28	[3, 72, 73, 81, 105, 107, 149]
FeO_4	11264	11281	18	[6, 68, 85, 91, 148]
FeO_6	11267	11311	45	[4, 69, 133, 135, 138, 141, 147]
FeO_5	11282	11326	45	[6, 68, 85, 91, 110, 148]
FeO_5	11288	11296	9	[3, 72, 73, 105, 107, 149]
FeO_6	11294	11308	15	[5, 80, 94, 96, 105, 131, 142]
FeO_6	11297	11302	6	[3, 72, 73, 105, 107, 130, 149]
FeO_5	11303	11338	36	[3, 72, 73, 105, 107, 149]
FeO_5	11309	11345	37	[5, 80, 94, 105, 131, 142]
FeO_5	11312	11313	2	[4, 69, 133, 135, 138, 147]
FeO_4	11314	11349	36	[4, 69, 135, 138, 147]
FeO_4	11327	11427	101	[6, 85, 91, 110, 148]
FeO_4	11339	11396	58	[3, 72, 73, 107, 149]
FeO_4	11346	11358	13	[5, 80, 105, 131, 142]
FeO_5	11350	11406	57	[4, 69, 82, 135, 138, 147]
FeO_5	11359	11380	22	[5, 80, 105, 107, 131, 142]
FeO_4	11381	11404	24	[5, 80, 105, 131, 142]
FeO_5	11397	11433	37	[3, 72, 73, 80, 107, 149]
FeO_5	11405	11435	31	[5, 80, 105, 117, 131, 142]
FeO_4	11407	11455	49	[4, 69, 135, 138, 147]
FeO_5	11428	11499	72	[6, 85, 91, 96, 110, 148]
FeO_6	11434	11443	10	[3, 72, 73, 80, 81, 107, 149]
FeO_4	11436	11461	26	[5, 80, 105, 131, 142]
FeO_7	11444	11475	32	[3, 72, 73, 80, 81, 105, 107, 149]
FeO_5	11456	11462	7	[4, 69, 100, 135, 138, 147]
FeO_5	11462	11509	48	[5, 80, 94, 105, 131, 142]
FeO_4	11463	11466	4	[4, 69, 100, 138, 147]
FeO_5	11467	11507	41	[4, 69, 100, 138, 141, 147]
FeO_8	11476	11497	22	[3, 72, 73, 80, 81, 105, 107, 130, 149]
FeO_7	11498	11515	18	[3, 73, 80, 81, 105, 107, 130, 149]
FeO_4	11500	11546	47	[6, 85, 91, 110, 148]
FeO_4	11508	11571	64	[4, 69, 100, 138, 147]
FeO_6	11510	11526	17	[5, 80, 94, 96, 105, 131, 142]
FeO_6	11516	11613	98	[3, 73, 80, 81, 105, 107, 149]
FeO_5	11527	11541	15	[5, 80, 94, 96, 105, 131]
FeO_6	11542	11582	41	[5, 80, 94, 96, 105, 107, 131]
FeO_5	11547	11565	19	[6, 85, 91, 110, 125, 148]
FeO_4	11566	11576	11	[6, 85, 91, 110, 148]
FeO_5	11572	11595	24	[4, 69, 82, 100, 138, 147]
FeO_5	11577	11647	71	[6, 85, 91, 110, 127, 148]
FeO_5	11583	11587	5	[5, 80, 94, 96, 107, 131]
FeO_6	11588	11649	62	[5, 80, 94, 96, 107, 131, 142]
FeO_4	11596	11614	19	[4, 69, 82, 100, 138]
FeO_5	11614	11631	18	[3, 73, 80, 81, 105, 149]
FeO_3	11615	11672	58	[4, 69, 100, 138]
FeO_6	11632	11639	8	[3, 73, 80, 81, 105, 107, 149]
FeO_5	11640	11646	7	[3, 73, 80, 81, 107, 149]
FeO_4	11647	11655	9	[3, 73, 80, 81, 149]
FeO_4	11648	11682	35	[6, 85, 91, 127, 148]
FeO_7	11650	11681	32	[5, 80, 94, 96, 105, 107, 131, 142]
FeO_5	11656	11664	9	[3, 73, 80, 81, 105, 149]
FeO_6	11665	11680	16	[3, 73, 80, 81, 105, 107, 149]
FeO_4	11673	11678	6	[4, 69, 100, 138, 144]
FeO_5	11679	11752	74	[4, 69, 82, 100, 138, 144]
FeO_5	11681	11705	25	[3, 73, 80, 81, 107, 149]
FeO_6	11682	11697	16	[5, 80, 94, 105, 107, 131, 142]
FeO_5	11683	11692	10	[6, 85, 91, 110, 127, 148]
FeO_4	11693	11710	18	[6, 85, 91, 127, 148]
FeO_5	11698	11714	17	[5, 80, 94, 105, 107, 142]
FeO_6	11706	11716	11	[3, 73, 80, 81, 105, 107, 149]
FeO_5	11711	11719	9	[6, 85, 91, 96, 127, 148]
FeO_6	11715	11769	55	[5, 80, 94, 105, 107, 131, 142]
FeO_5	11717	11726	10	[3, 73, 81, 105, 107, 149]
FeO_4	11720	11739	20	[6, 85, 91, 127, 148]
FeO_6	11727	11775	49	[3, 72, 73, 81, 105, 107, 149]
FeO_5	11740	11796	57	[6, 85, 91, 110, 127, 148]
FeO_6	11753	11782	30	[4, 69, 82, 100, 138, 141, 144]
FeO_7	11770	11777	8	[5, 80, 94, 105, 107, 117, 131, 142]
FeO_5	11776	11801	26	[3, 72, 73, 81, 107, 149]
FeO_8	11778	11784	7	[5, 80, 94, 96, 105, 107, 117, 131, 142]
FeO_5	11783	11799	17	[4, 69, 82, 100, 138, 141]
FeO_7	11785	11793	9	[5, 80, 94, 96, 105, 107, 117, 131]
FeO_6	11794	11824	31	[5, 80, 94, 96, 105, 107, 131]
FeO_4	11797	11847	51	[6, 85, 91, 110, 148]
FeO_6	11800	11833	34	[4, 69, 82, 95, 100, 138, 141]
FeO_4	11802	11852	51	[3, 72, 73, 107, 149]
FeO_7	11825	11836	12	[5, 80, 94, 96, 105, 107, 117, 131]
FeO_7	11834	11838	5	[4, 69, 79, 82, 95, 100, 138, 141]
FeO_6	11837	11864	28	[5, 80, 94, 105, 107, 117, 131]
FeO_6	11839	11883	45	[4, 69, 79, 82, 95, 100, 141]
FeO_5	11848	11873	26	[6, 85, 91, 110, 127, 148]
FeO_5	11853	11877	25	[3, 72, 73, 81, 107, 149]
FeO_5	11865	11878	14	[5, 80, 105, 107, 117, 131]
FeO_4	11874	11880	7	[6, 85, 91, 110, 148]
FeO_4	11878	11934	57	[3, 73, 81, 107, 149]
FeO_4	11879	11932	54	[5, 80, 105, 107, 131]
FeO_5	11881	11931	51	[6, 85, 91, 110, 127, 148]
FeO_5	11884	11892	9	[4, 69, 82, 95, 100, 141]
FeO_4	11893	11911	19	[4, 82, 95, 100, 141]
FeO_5	11912	11969	58	[4, 67, 82, 95, 100, 141]
FeO_6	11932	11955	24	[6, 85, 91, 110, 115, 127, 148]
FeO_5	11933	11963	31	[5, 80, 105, 107, 117, 131]
FeO_5	11935	11971	37	[3, 72, 73, 81, 107, 149]
FeO_5	11956	11971	16	[6, 85, 91, 110, 115, 148]
FeO_6	11964	12025	62	[5, 80, 81, 105, 107, 117, 131]
FeO_4	11970	11972	3	[4, 82, 95, 100, 141]
FeO_6	11972	11995	24	[3, 72, 73, 80, 81, 107, 149]
FeO_4	11972	11994	23	[6, 85, 91, 110, 148]
FeO_5	11973	11998	26	[4, 69, 82, 95, 100, 141]
FeO_5	11995	12379	385	[6, 85, 91, 110, 115, 148]
FeO_5	11996	12010	15	[3, 72, 73, 81, 107, 149]
FeO_4	11999	12068	70	[4, 69, 82, 95, 100]
FeO_4	12011	12067	57	[3, 72, 73, 107, 149]
FeO_7	12026	12041	16	[5, 80, 81, 105, 107, 117, 131, 142]
FeO_6	12042	12068	27	[5, 80, 81, 105, 107, 131, 142]
FeO_5	12068	12096	29	[3, 72, 73, 105, 107, 149]
FeO_5	12069	12095	27	[4, 69, 79, 82, 95, 100]
FeO_5	12069	12101	33	[5, 80, 81, 105, 131, 142]
FeO_4	12096	12129	34	[4, 69, 82, 95, 100]
FeO_6	12097	12115	19	[3, 72, 73, 81, 105, 107, 149]
FeO_4	12102	12121	20	[5, 80, 81, 105, 142]
FeO_5	12116	12268	153	[3, 72, 73, 105, 107, 149]
FeO_5	12122	12137	16	[5, 80, 81, 105, 117, 142]
FeO_5	12130	12154	25	[4, 69, 79, 82, 95, 100]
FeO_4	12138	12138	1	[5, 80, 81, 105, 142]
FeO_5	12139	12171	33	[5, 80, 81, 105, 107, 142]
FeO_4	12155	12236	82	[4, 69, 82, 95, 100]
FeO_4	12172	12184	13	[5, 80, 81, 105, 142]
FeO_5	12185	12207	23	[5, 80, 81, 105, 107, 142]
FeO_4	12208	12227	20	[5, 80, 81, 105, 142]
FeO_5	12228	12239	12	[5, 73, 80, 81, 105, 142]
FeO_5	12237	12248	12	[4, 69, 82, 95, 100, 138]
FeO_4	12240	12315	76	[5, 80, 81, 105, 142]
FeO_6	12249	12308	60	[4, 69, 79, 82, 95, 100, 138]
FeO_4	12269	12277	9	[3, 72, 73, 107, 149]
FeO_5	12278	12302	25	[3, 72, 73, 105, 107, 149]
FeO_4	12303	12312	10	[3, 73, 105, 107, 149]
FeO_5	12309	12314	6	[4, 69, 82, 95, 100, 138]
FeO_5	12313	12350	38	[3, 73, 104, 105, 107, 149]
FeO_4	12315	12435	121	[4, 69, 82, 100, 138]
FeO_4	12316	12351	36	[5, 80, 105, 131, 142]
FeO_6	12351	12355	5	[3, 73, 81, 104, 105, 107, 149]
FeO_5	12352	12367	16	[5, 80, 94, 105, 131, 142]
FeO_5	12356	12416	61	[3, 73, 81, 104, 107, 149]
FeO_6	12368	12380	13	[5, 80, 94, 105, 107, 131, 142]
FeO_4	12380	12432	53	[6, 85, 91, 110, 148]
FeO_5	12381	12469	89	[5, 80, 94, 105, 107, 131]
FeO_6	12417	12422	6	[3, 73, 80, 81, 104, 107, 149]
FeO_7	12423	12428	6	[3, 73, 80, 81, 104, 107, 142, 149]
FeO_6	12429	12449	21	[3, 80, 81, 104, 107, 142, 149]
FeO_5	12433	12463	31	[6, 85, 91, 110, 135, 148]
FeO_5	12436	12491	56	[4, 69, 76, 82, 100, 138]
FeO_7	12450	12465	16	[3, 80, 81, 104, 105, 107, 142, 149]
FeO_4	12464	12567	104	[6, 85, 91, 110, 148]
FeO_6	12466	12468	3	[3, 80, 81, 104, 105, 107, 142]
FeO_5	12469	12478	10	[3, 80, 81, 104, 107, 142]
FeO_6	12470	12509	40	[5, 65, 80, 94, 105, 107, 131]
FeO_6	12479	12497	19	[3, 80, 81, 104, 105, 107, 142]
FeO_6	12492	12518	27	[4, 69, 76, 82, 100, 128, 138]
FeO_7	12498	12506	9	[3, 80, 81, 104, 105, 107, 130, 142]
FeO_6	12507	12538	32	[3, 81, 104, 105, 107, 130, 142]
FeO_5	12510	12526	17	[5, 65, 80, 105, 107, 131]
FeO_5	12519	12533	15	[4, 69, 76, 82, 100, 138]
FeO_4	12527	12532	6	[5, 65, 80, 105, 107]
FeO_5	12533	12552	20	[5, 65, 66, 80, 105, 107]
FeO_4	12534	12541	8	[4, 69, 82, 100, 138]
FeO_7	12539	12542	4	[3, 73, 81, 104, 105, 107, 130, 142]
FeO_5	12542	12549	8	[4, 69, 82, 100, 138, 144]
FeO_6	12543	12560	18	[3, 73, 81, 104, 105, 107, 130]
FeO_6	12550	12553	4	[4, 69, 71, 82, 100, 138, 144]
FeO_6	12553	12563	11	[5, 65, 66, 80, 105, 107, 149]
FeO_7	12554	12564	11	[4, 69, 71, 76, 82, 100, 138, 144]
FeO_5	12561	12643	83	[3, 73, 81, 104, 105, 107]
FeO_5	12564	12575	12	[5, 65, 66, 80, 105, 107]
FeO_6	12565	12594	30	[4, 71, 76, 82, 100, 138, 144]
FeO_5	12568	13245	678	[6, 85, 91, 110, 115, 148]
FeO_4	12576	12637	62	[5, 65, 66, 80, 107]
FeO_7	12595	12598	4	[4, 67, 71, 76, 82, 100, 138, 144]
FeO_6	12599	12635	37	[4, 67, 76, 82, 100, 138, 144]
FeO_5	12636	12638	3	[4, 67, 82, 100, 138, 144]
FeO_5	12638	12673	36	[5, 65, 66, 80, 107, 149]
FeO_4	12639	12666	28	[4, 67, 82, 100, 138]
FeO_6	12644	12645	2	[3, 73, 81, 104, 105, 107, 149]
FeO_7	12646	12651	6	[3, 72, 73, 81, 104, 105, 107, 149]
FeO_6	12652	12671	20	[3, 73, 81, 104, 105, 107, 149]
FeO_5	12667	12668	2	[4, 67, 82, 100, 128, 138]
FeO_4	12669	12681	13	[4, 82, 100, 128, 138]
FeO_7	12672	12679	8	[3, 72, 73, 81, 104, 105, 107, 149]
FeO_6	12674	12676	3	[5, 65, 66, 80, 105, 107, 149]
FeO_5	12677	12702	26	[5, 65, 66, 80, 105, 107]
FeO_6	12680	12693	14	[3, 72, 73, 81, 104, 107, 149]
FeO_5	12682	12741	60	[4, 67, 82, 100, 128, 138]
FeO_5	12694	12709	16	[3, 72, 81, 104, 107, 149]
FeO_4	12703	12719	17	[5, 65, 66, 80, 107]
FeO_4	12710	12714	5	[3, 81, 104, 107, 149]
FeO_3	12715	12715	1	[3, 104, 107, 149]
FeO_4	12716	12752	37	[3, 80, 104, 107, 149]
FeO_5	12720	12886	167	[5, 65, 66, 80, 105, 107]
FeO_4	12742	12765	24	[4, 82, 100, 128, 138]
FeO_5	12753	12793	41	[3, 73, 80, 104, 107, 149]
FeO_5	12766	12834	69	[4, 82, 100, 128, 138, 144]
FeO_6	12794	12829	36	[3, 73, 80, 104, 105, 107, 149]
FeO_7	12830	12882	53	[3, 73, 80, 81, 104, 105, 107, 149]
FeO_4	12835	12856	22	[4, 82, 128, 138, 144]
FeO_5	12857	12865	9	[4, 82, 100, 128, 138, 144]
FeO_6	12866	12874	9	[4, 71, 82, 100, 128, 138, 144]
FeO_5	12875	12915	41	[4, 82, 100, 128, 138, 144]
FeO_6	12883	12898	16	[3, 73, 80, 81, 105, 107, 149]
FeO_4	12887	12888	2	[5, 65, 80, 105, 107]
FeO_5	12889	12989	101	[5, 65, 80, 81, 105, 107]
FeO_5	12899	12922	24	[3, 73, 80, 81, 107, 149]
FeO_6	12916	12944	29	[4, 76, 82, 100, 128, 138, 144]
FeO_6	12923	13006	84	[3, 73, 80, 81, 104, 107, 149]
FeO_5	12945	12955	11	[4, 76, 82, 100, 128, 138]
FeO_4	12956	13130	175	[4, 82, 100, 128, 138]
FeO_6	12990	13108	119	[5, 65, 80, 81, 105, 107, 117]
FeO_7	13007	13035	29	[3, 72, 73, 80, 81, 104, 107, 149]
FeO_6	13036	13063	28	[3, 72, 73, 81, 104, 107, 149]
FeO_7	13064	13095	32	[3, 72, 73, 80, 81, 104, 107, 149]
FeO_6	13096	13154	59	[3, 72, 73, 81, 104, 107, 149]
FeO_5	13109	13156	48	[5, 65, 80, 81, 105, 107]
FeO_5	13131	13195	65	[4, 82, 100, 128, 138, 147]
FeO_7	13155	13168	14	[3, 72, 73, 80, 81, 104, 107, 149]
FeO_6	13157	13197	41	[5, 65, 80, 81, 99, 105, 107]
FeO_6	13169	13176	8	[3, 73, 80, 81, 104, 107, 149]
FeO_7	13177	13200	24	[3, 72, 73, 80, 81, 104, 107, 149]
FeO_4	13196	13208	13	[4, 82, 100, 128, 138]
FeO_5	13198	13216	19	[5, 65, 80, 81, 105, 107]
FeO_6	13201	13201	1	[3, 73, 80, 81, 104, 107, 149]
FeO_5	13202	13230	29	[3, 73, 81, 104, 107, 149]
FeO_5	13209	13210	2	[4, 82, 100, 128, 138, 147]
FeO_6	13211	13242	32	[4, 82, 100, 128, 138, 144, 147]
FeO_6	13217	13271	55	[5, 65, 80, 81, 96, 105, 107]
FeO_6	13231	13244	14	[3, 72, 73, 81, 104, 107, 149]
FeO_5	13243	13281	39	[4, 82, 100, 128, 138, 144]
FeO_7	13245	13303	59	[3, 72, 73, 80, 81, 104, 107, 149]
FeO_4	13246	13247	2	[6, 91, 110, 115, 148]
FeO_5	13248	13286	39	[6, 91, 110, 115, 146, 148]
FeO_5	13272	13394	123	[5, 65, 80, 81, 105, 107]
FeO_4	13282	13297	16	[4, 82, 100, 128, 138]
FeO_4	13287	13319	33	[6, 91, 110, 115, 148]
FeO_5	13298	13341	44	[4, 82, 100, 128, 138, 144]
FeO_6	13304	13359	56	[3, 73, 80, 81, 104, 107, 149]
FeO_3	13320	13355	36	[6, 110, 115, 148]
FeO_4	13342	13358	17	[4, 82, 100, 128, 138]
FeO_4	13356	13384	29	[6, 85, 110, 115, 148]
FeO_5	13359	13387	29	[4, 79, 82, 100, 128, 138]
FeO_7	13360	13367	8	[3, 72, 73, 80, 81, 104, 107, 149]
FeO_6	13368	13474	107	[3, 73, 80, 81, 104, 107, 149]
FeO_3	13385	13403	19	[6, 110, 115, 148]
FeO_6	13388	13393	6	[4, 79, 82, 100, 128, 138, 147]
FeO_5	13394	13421	28	[4, 82, 100, 128, 138, 147]
FeO_6	13395	13396	2	[5, 65, 80, 81, 99, 105, 107]
FeO_7	13397	13422	26	[5, 65, 80, 81, 99, 105, 107, 117]
FeO_4	13404	13414	11	[6, 85, 110, 115, 148]
FeO_5	13415	13432	18	[6, 85, 110, 115, 146, 148]
FeO_4	13422	13425	4	[4, 82, 100, 128, 138]
FeO_6	13423	13493	71	[5, 65, 81, 99, 105, 107, 117]
FeO_3	13426	13461	36	[4, 82, 128, 138]
FeO_6	13433	13442	10	[6, 85, 91, 110, 115, 146, 148]
FeO_5	13443	13610	168	[6, 85, 91, 110, 115, 148]
FeO_4	13462	13631	170	[4, 82, 100, 128, 138]
FeO_5	13475	13520	46	[3, 73, 80, 81, 104, 149]
FeO_5	13494	13506	13	[5, 65, 81, 105, 107, 117]
FeO_6	13507	13576	70	[5, 65, 81, 99, 105, 107, 117]
FeO_6	13521	13537	17	[3, 73, 80, 81, 104, 107, 149]
FeO_7	13538	13590	53	[3, 72, 73, 80, 81, 104, 107, 149]
FeO_7	13577	13583	7	[5, 65, 81, 99, 105, 107, 109, 117]
FeO_6	13584	13599	16	[5, 65, 99, 105, 107, 109, 117]
FeO_6	13591	13600	10	[3, 73, 80, 81, 104, 107, 149]
FeO_7	13600	13606	7	[5, 65, 81, 99, 105, 107, 109, 117]
FeO_5	13601	13611	11	[3, 73, 80, 104, 107, 149]
FeO_6	13607	13618	12	[5, 65, 99, 105, 107, 109, 117]
FeO_6	13611	13621	11	[6, 85, 91, 110, 115, 146, 148]
FeO_6	13612	13616	5	[3, 73, 80, 81, 104, 107, 149]
FeO_7	13617	13652	36	[3, 72, 73, 80, 81, 104, 107, 149]
FeO_7	13619	13635	17	[5, 65, 99, 105, 107, 109, 117, 142]
FeO_5	13622	13665	44	[6, 91, 110, 115, 146, 148]
FeO_5	13632	13652	21	[4, 82, 100, 128, 138, 144]
FeO_8	13636	13659	24	[5, 65, 81, 99, 105, 107, 109, 117, 142]
FeO_6	13653	13855	203	[3, 73, 80, 81, 104, 107, 149]
FeO_6	13653	13732	80	[4, 79, 82, 100, 128, 138, 144]
FeO_7	13660	13712	53	[5, 65, 81, 105, 107, 109, 117, 142]
FeO_4	13666	13703	38	[6, 91, 115, 146, 148]
FeO_5	13704	13708	5	[6, 70, 91, 115, 146, 148]
FeO_4	13709	13740	32	[6, 91, 115, 146, 148]
FeO_6	13713	13738	26	[5, 65, 81, 105, 107, 109, 117]
FeO_5	13733	13773	41	[4, 82, 100, 128, 138, 144]
FeO_7	13739	13762	24	[5, 65, 81, 99, 105, 107, 109, 117]
FeO_5	13741	13758	18	[6, 85, 91, 115, 146, 148]
FeO_6	13759	13825	67	[6, 85, 91, 110, 115, 146, 148]
FeO_6	13763	13831	69	[5, 65, 81, 99, 105, 107, 109]
FeO_4	13774	13792	19	[4, 82, 100, 128, 138]
FeO_3	13793	13796	4	[4, 82, 100, 138]
FeO_4	13797	13807	11	[4, 79, 82, 100, 138]
FeO_5	13808	13816	9	[4, 79, 82, 100, 138, 147]
FeO_4	13817	13823	7	[4, 82, 100, 138, 147]
FeO_3	13824	13852	29	[4, 82, 100, 138]
FeO_5	13826	13839	14	[6, 91, 110, 115, 146, 148]
FeO_7	13832	13837	6	[5, 65, 80, 81, 99, 105, 107, 109]
FeO_6	13838	13857	20	[5, 65, 81, 99, 105, 107, 109]
FeO_4	13840	13861	22	[6, 91, 110, 115, 148]
FeO_4	13853	13886	34	[4, 82, 100, 128, 138]
FeO_5	13856	13861	6	[3, 73, 81, 104, 107, 149]
FeO_5	13858	13868	11	[5, 65, 81, 99, 105, 107]
FeO_6	13862	13896	35	[3, 72, 73, 81, 104, 107, 149]
FeO_5	13862	13871	10	[6, 91, 110, 115, 146, 148]
FeO_6	13869	13869	1	[5, 65, 81, 99, 105, 107, 117]
FeO_7	13870	13897	28	[5, 65, 81, 99, 105, 107, 109, 117]
FeO_4	13872	13954	83	[6, 91, 110, 115, 148]
FeO_5	13887	13902	16	[4, 79, 82, 100, 128, 138]
FeO_7	13897	13906	10	[3, 72, 73, 80, 81, 104, 107, 149]
FeO_6	13898	14017	120	[5, 65, 81, 99, 105, 107, 117]
FeO_4	13903	13917	15	[4, 82, 100, 128, 138]
FeO_6	13907	13920	14	[3, 73, 80, 81, 104, 107, 149]
FeO_5	13918	13955	38	[4, 82, 100, 128, 138, 144]
FeO_5	13921	13943	23	[3, 73, 81, 104, 107, 149]
FeO_6	13944	13980	37	[3, 72, 73, 81, 104, 107, 149]
FeO_5	13955	13983	29	[6, 85, 91, 110, 115, 148]
FeO_6	13956	13981	26	[4, 79, 82, 100, 128, 138, 144]
FeO_5	13981	14002	22	[3, 73, 81, 104, 107, 149]
FeO_5	13982	14038	57	[4, 82, 100, 128, 138, 144]
FeO_6	13984	14028	45	[6, 85, 91, 96, 110, 115, 148]
FeO_6	14003	14027	25	[3, 72, 73, 81, 104, 107, 149]
FeO_5	14018	14062	45	[5, 65, 81, 105, 107, 117]
FeO_7	14028	14082	55	[3, 72, 73, 80, 81, 104, 107, 149]
FeO_5	14029	14087	59	[6, 91, 96, 110, 115, 148]
FeO_6	14039	14060	22	[4, 76, 82, 100, 128, 138, 144]
FeO_5	14061	14096	36	[4, 76, 82, 100, 128, 138]
FeO_6	14063	14086	24	[5, 65, 80, 81, 105, 107, 117]
FeO_6	14083	14103	21	[3, 72, 73, 80, 81, 104, 107]
FeO_7	14087	14099	13	[5, 65, 80, 81, 99, 105, 107, 117]
FeO_4	14088	14157	70	[6, 91, 110, 115, 148]
FeO_4	14097	14162	66	[4, 82, 100, 128, 138]
FeO_6	14100	14134	35	[5, 65, 81, 99, 105, 107, 117]
FeO_5	14104	14123	20	[3, 72, 73, 81, 104, 107]
FeO_6	14124	14160	37	[3, 72, 73, 81, 104, 107, 149]
FeO_5	14135	14250	116	[5, 65, 99, 105, 107, 117]
FeO_5	14158	14284	127	[6, 85, 91, 110, 115, 148]
FeO_5	14161	14165	5	[3, 73, 81, 104, 107, 149]
FeO_3	14163	14189	27	[4, 82, 100, 128]
FeO_6	14166	14218	53	[3, 73, 80, 81, 104, 107, 149]
FeO_4	14190	14233	44	[4, 79, 82, 100, 128]
FeO_5	14219	14361	143	[3, 73, 80, 81, 104, 107]
FeO_5	14234	14264	31	[4, 79, 82, 95, 100, 128]
FeO_6	14251	14279	29	[5, 65, 99, 105, 107, 109, 117]
FeO_4	14265	14363	99	[4, 79, 82, 95, 100]
FeO_7	14280	14283	4	[5, 65, 99, 105, 107, 109, 117, 131]
FeO_6	14284	14298	15	[5, 65, 99, 105, 107, 109, 131]
FeO_4	14285	14286	2	[6, 91, 110, 115, 148]
FeO_5	14287	14320	34	[6, 91, 96, 110, 115, 148]
FeO_5	14299	14353	55	[5, 65, 99, 105, 107, 131]
FeO_6	14321	14338	18	[6, 85, 91, 96, 110, 115, 148]
FeO_5	14339	14518	180	[6, 85, 91, 110, 115, 148]
FeO_6	14354	14359	6	[5, 65, 99, 105, 107, 115, 131]
FeO_7	14360	14360	1	[5, 65, 99, 105, 107, 115, 117, 131]
FeO_6	14361	14396	36	[5, 65, 99, 105, 107, 117, 131]
FeO_4	14362	14481	120	[3, 80, 81, 104, 107]
FeO_5	14364	14452	89	[4, 67, 79, 82, 95, 100]
FeO_7	14397	14399	3	[5, 65, 99, 105, 107, 117, 130, 131]
FeO_6	14400	14404	5	[5, 65, 99, 105, 107, 117, 131]
FeO_5	14405	14422	18	[5, 65, 99, 105, 107, 117]
FeO_6	14423	14517	95	[5, 65, 99, 105, 107, 109, 117]
FeO_4	14453	14665	213	[4, 79, 82, 95, 100]
FeO_5	14482	14485	4	[3, 73, 80, 81, 104, 107]
FeO_4	14486	14518	33	[3, 73, 80, 81, 104]
FeO_5	14518	14593	76	[5, 65, 99, 105, 107, 117]
FeO_5	14519	14535	17	[3, 73, 80, 81, 104, 146]
FeO_6	14519	14527	9	[6, 85, 91, 106, 110, 115, 148]
FeO_5	14528	14579	52	[6, 85, 91, 106, 110, 148]
FeO_4	14536	14548	13	[3, 73, 80, 81, 104]
FeO_5	14549	14661	113	[3, 73, 80, 81, 104, 107]
FeO_4	14580	14659	80	[6, 91, 106, 110, 148]
FeO_6	14594	14629	36	[5, 65, 81, 99, 105, 107, 117]
FeO_5	14630	14662	33	[5, 65, 81, 99, 107, 117]
FeO_5	14660	14686	27	[6, 85, 91, 106, 110, 148]
FeO_6	14662	14691	30	[3, 73, 80, 81, 104, 107, 149]
FeO_4	14663	14686	24	[5, 65, 99, 107, 117]
FeO_3	14666	14693	28	[4, 79, 82, 95]
FeO_5	14687	14716	30	[5, 65, 99, 105, 107, 117]
FeO_4	14687	14818	132	[6, 85, 91, 110, 148]
FeO_5	14692	14778	87	[3, 73, 80, 81, 104, 107]
FeO_4	14694	14710	17	[4, 67, 79, 82, 95]
FeO_5	14711	14715	5	[4, 67, 79, 82, 95, 100]
FeO_4	14716	14930	215	[4, 79, 82, 95, 100]
FeO_6	14717	14728	12	[5, 65, 99, 105, 107, 115, 117]
FeO_5	14729	14751	23	[5, 65, 99, 105, 107, 115]
FeO_6	14752	14873	122	[5, 65, 99, 105, 107, 115, 130]
FeO_6	14779	14882	104	[3, 73, 80, 81, 104, 107, 149]
FeO_5	14819	14830	12	[6, 85, 91, 110, 135, 148]
FeO_4	14831	14889	59	[6, 85, 91, 110, 148]
FeO_7	14874	14879	6	[5, 65, 99, 105, 107, 115, 117, 130]
FeO_6	14880	14890	11	[5, 99, 105, 107, 115, 117, 130]
FeO_5	14883	14891	9	[3, 73, 80, 104, 107, 149]
FeO_5	14890	14920	31	[6, 85, 91, 110, 115, 148]
FeO_7	14891	14919	29	[5, 65, 99, 105, 107, 115, 117, 130]
FeO_6	14892	14997	106	[3, 73, 80, 81, 104, 107, 149]
FeO_6	14920	14927	8	[5, 65, 99, 105, 107, 117, 130]
FeO_4	14921	14967	47	[6, 85, 91, 110, 148]
FeO_5	14928	15018	91	[5, 65, 99, 105, 107, 117]
FeO_5	14931	14984	54	[4, 67, 79, 82, 95, 100]
FeO_5	14968	15017	50	[6, 85, 91, 110, 115, 148]
FeO_4	14985	15024	40	[4, 67, 79, 82, 95]
FeO_5	14998	15056	59	[3, 80, 81, 104, 107, 149]
FeO_6	15018	15042	25	[6, 85, 91, 110, 115, 125, 148]
FeO_4	15019	15031	13	[5, 65, 99, 105, 107]
FeO_5	15025	15046	22	[4, 67, 79, 82, 95, 100]
FeO_5	15032	15075	44	[5, 65, 99, 105, 107, 117]
FeO_5	15043	15096	54	[6, 85, 91, 110, 115, 148]
FeO_4	15047	15079	33	[4, 79, 82, 95, 100]
FeO_6	15057	15070	14	[3, 72, 80, 81, 104, 107, 149]
FeO_5	15071	15072	2	[3, 80, 81, 104, 107, 149]
FeO_4	15073	15117	45	[3, 80, 104, 107, 149]
FeO_6	15076	15102	27	[5, 65, 99, 105, 107, 109, 117]
FeO_5	15080	15094	15	[4, 67, 79, 82, 95, 100]
FeO_4	15095	15100	6	[4, 79, 82, 95, 100]
FeO_6	15097	15125	29	[6, 85, 91, 110, 115, 146, 148]
FeO_5	15101	15114	14	[4, 67, 79, 82, 95, 100]
FeO_5	15103	15268	166	[5, 65, 99, 105, 107, 117]
FeO_6	15115	15137	23	[4, 67, 70, 79, 82, 95, 100]
FeO_5	15118	15129	12	[3, 80, 81, 104, 107, 149]
FeO_5	15126	15132	7	[6, 91, 110, 115, 146, 148]
FeO_6	15130	15232	103	[3, 73, 80, 81, 104, 107, 149]
FeO_4	15133	15171	39	[6, 91, 110, 115, 148]
FeO_7	15138	15138	1	[4, 67, 70, 79, 80, 82, 95, 100]
FeO_6	15139	15149	11	[4, 67, 79, 80, 82, 95, 100]
FeO_5	15150	15193	44	[4, 67, 79, 80, 82, 95]
FeO_5	15172	15182	11	[6, 91, 110, 115, 146, 148]
FeO_4	15183	15256	74	[6, 91, 110, 115, 148]
FeO_6	15194	15322	129	[4, 67, 79, 80, 82, 95, 100]
FeO_5	15233	15266	34	[3, 73, 81, 104, 107, 149]
FeO_5	15257	15287	31	[6, 85, 91, 110, 115, 148]
FeO_4	15267	15282	16	[3, 81, 104, 107, 149]
FeO_6	15269	15337	69	[5, 65, 81, 99, 105, 107, 117]
FeO_5	15283	15304	22	[3, 80, 81, 104, 107, 149]
FeO_4	15288	15371	84	[6, 91, 110, 115, 148]
FeO_6	15305	15454	150	[3, 73, 80, 81, 104, 107, 149]
FeO_5	15323	15588	266	[4, 67, 79, 82, 95, 100]
FeO_7	15338	15346	9	[5, 65, 80, 81, 99, 105, 107, 117]
FeO_6	15347	15356	10	[5, 65, 80, 81, 99, 105, 107]
FeO_5	15357	15360	4	[5, 65, 80, 81, 99, 107]
FeO_6	15361	15363	3	[5, 65, 80, 81, 96, 99, 107]
FeO_7	15364	15374	11	[5, 65, 80, 81, 96, 99, 107, 117]
FeO_5	15372	15417	46	[6, 85, 91, 110, 115, 148]
FeO_8	15375	15376	2	[5, 65, 80, 81, 96, 99, 105, 107, 117]
FeO_7	15377	15412	36	[5, 65, 80, 81, 96, 99, 105, 107]
FeO_7	15413	15513	101	[5, 65, 80, 81, 99, 105, 107, 117]
FeO_6	15418	15449	32	[6, 85, 91, 110, 115, 146, 148]
FeO_7	15450	15465	16	[6, 85, 91, 96, 110, 115, 146, 148]
FeO_5	15455	15498	44	[3, 73, 81, 104, 107, 149]
FeO_6	15466	15477	12	[6, 85, 91, 96, 110, 115, 146]
FeO_5	15478	15502	25	[6, 85, 91, 110, 115, 146]
FeO_6	15499	15552	54	[3, 73, 80, 81, 104, 107, 149]
FeO_4	15503	15524	22	[6, 91, 110, 115, 146]
FeO_8	15514	15527	14	[5, 65, 66, 80, 81, 99, 105, 107, 117]
FeO_5	15525	15561	37	[6, 85, 91, 110, 115, 146]
FeO_7	15528	15549	22	[5, 65, 66, 80, 99, 105, 107, 117]
FeO_6	15550	15607	58	[5, 65, 66, 80, 99, 105, 107]
FeO_7	15553	15564	12	[3, 66, 73, 80, 81, 104, 107, 149]
FeO_6	15562	15572	11	[6, 85, 91, 110, 115, 121, 146]
FeO_6	15565	15581	17	[3, 66, 73, 80, 81, 107, 149]
FeO_7	15573	15612	40	[6, 85, 91, 96, 110, 115, 121, 146]
FeO_5	15582	15604	23	[3, 73, 80, 81, 107, 149]
FeO_4	15589	15589	1	[4, 67, 79, 82, 100]
FeO_5	15590	15616	27	[4, 67, 79, 82, 100, 141]
FeO_6	15605	15607	3	[3, 66, 73, 80, 81, 107, 149]
FeO_5	15608	15625	18	[3, 66, 73, 80, 81, 107]
FeO_5	15608	15618	11	[5, 65, 66, 80, 99, 107]
FeO_6	15613	15621	9	[6, 85, 91, 96, 115, 121, 146]
FeO_4	15617	15618	2	[4, 67, 79, 82, 100]
FeO_5	15619	15656	38	[4, 67, 79, 82, 95, 100]
FeO_4	15619	15652	34	[5, 65, 66, 99, 107]
FeO_7	15622	15727	106	[6, 85, 91, 96, 101, 115, 121, 146]
FeO_4	15626	15689	64	[3, 73, 80, 81, 107]
FeO_5	15653	15679	27	[5, 65, 66, 80, 99, 107]
FeO_6	15657	15685	29	[4, 67, 79, 82, 95, 100, 111]
FeO_4	15680	15697	18	[5, 65, 66, 99, 107]
FeO_5	15686	15868	183	[4, 79, 82, 95, 100, 111]
FeO_5	15690	15829	140	[3, 73, 80, 81, 107, 149]
FeO_5	15698	15707	10	[5, 65, 66, 81, 99, 107]
FeO_4	15708	15722	15	[5, 65, 66, 99, 107]
FeO_5	15723	15742	20	[5, 65, 66, 80, 99, 107]
FeO_6	15728	15750	23	[6, 91, 96, 101, 115, 121, 146]
FeO_4	15743	15752	10	[5, 65, 66, 99, 107]
FeO_5	15751	15829	79	[6, 91, 101, 115, 121, 146]
FeO_5	15753	15801	49	[5, 65, 66, 96, 99, 107]
FeO_6	15802	15804	3	[5, 65, 66, 80, 96, 99, 107]
FeO_7	15805	15826	22	[5, 65, 66, 80, 81, 96, 99, 107]
FeO_6	15827	15852	26	[5, 65, 80, 81, 96, 99, 107]
FeO_4	15830	15837	8	[3, 73, 81, 107, 149]
FeO_6	15830	15875	46	[6, 91, 101, 110, 115, 121, 146]
FeO_5	15838	15853	16	[3, 73, 80, 81, 107, 149]
FeO_5	15853	15882	30	[5, 65, 80, 81, 99, 107]
FeO_6	15854	15950	97	[3, 73, 80, 81, 104, 107, 149]
FeO_4	15869	15876	8	[4, 79, 82, 95, 100]
FeO_5	15876	15896	21	[6, 91, 101, 110, 115, 121]
FeO_3	15877	15893	17	[4, 79, 82, 100]
FeO_6	15883	15891	9	[5, 65, 80, 81, 96, 99, 107]
FeO_5	15892	15979	88	[5, 65, 80, 81, 99, 107]
FeO_4	15894	15906	13	[4, 79, 82, 95, 100]
FeO_6	15897	15907	11	[6, 85, 91, 101, 110, 115, 121]
FeO_5	15907	15932	26	[4, 79, 82, 95, 100, 111]
FeO_7	15908	15949	42	[6, 85, 91, 96, 101, 110, 115, 121]
FeO_4	15933	15938	6	[4, 79, 82, 100, 111]
FeO_5	15939	15965	27	[4, 79, 82, 95, 100, 111]
FeO_6	15950	15961	12	[6, 85, 91, 96, 110, 115, 121]
FeO_7	15951	16031	81	[3, 71, 73, 80, 81, 104, 107, 149]
FeO_5	15962	15969	8	[6, 85, 91, 96, 110, 121]
FeO_6	15966	15986	21	[4, 67, 79, 82, 95, 100, 111]
FeO_6	15970	15971	2	[6, 85, 91, 96, 110, 115, 121]
FeO_5	15972	16008	37	[6, 85, 91, 110, 115, 121]
FeO_6	15980	16035	56	[5, 65, 80, 81, 96, 99, 107]
FeO_5	15987	16008	22	[4, 67, 79, 82, 95, 100]
FeO_6	16009	16019	11	[4, 67, 79, 82, 95, 100, 111]
FeO_4	16009	16049	41	[6, 85, 91, 110, 121]
FeO_5	16020	16034	15	[4, 79, 82, 95, 100, 111]
FeO_6	16032	16035	4	[3, 73, 80, 81, 104, 107, 149]
FeO_4	16035	16053	19	[4, 82, 95, 100, 111]
FeO_5	16036	16071	36	[3, 73, 81, 104, 107, 149]
FeO_5	16036	16089	54	[5, 65, 81, 96, 99, 107]
FeO_5	16050	16102	53	[6, 85, 91, 110, 121, 125]
FeO_3	16054	16062	9	[4, 82, 95, 100]
FeO_4	16063	16068	6	[4, 67, 82, 95, 100]
FeO_3	16069	16073	5	[4, 82, 95, 100]
FeO_6	16072	16091	20	[3, 73, 80, 81, 104, 107, 149]
FeO_4	16074	16154	81	[4, 79, 82, 95, 100]
FeO_6	16090	16115	26	[5, 65, 81, 96, 99, 105, 107]
FeO_5	16092	16096	5	[3, 73, 80, 81, 104, 107]
FeO_6	16097	16195	99	[3, 73, 80, 81, 104, 107, 149]
FeO_4	16103	16134	32	[6, 85, 91, 110, 121]
FeO_5	16116	16149	34	[5, 65, 96, 99, 105, 107]
FeO_5	16135	16140	6	[6, 85, 91, 96, 110, 121]
FeO_6	16141	16141	1	[6, 85, 91, 96, 101, 110, 121]
FeO_5	16142	16149	8	[6, 85, 91, 101, 110, 121]
FeO_6	16150	16157	8	[5, 65, 96, 99, 105, 107, 131]
FeO_4	16150	16277	128	[6, 85, 91, 110, 121]
FeO_5	16155	16198	44	[4, 79, 82, 95, 100, 111]
FeO_7	16158	16164	7	[5, 65, 68, 96, 99, 105, 107, 131]
FeO_6	16165	16176	12	[5, 65, 68, 96, 99, 107, 131]
FeO_5	16177	16203	27	[5, 65, 68, 96, 99, 107]
FeO_5	16196	16318	123	[3, 73, 80, 81, 104, 107]
FeO_4	16199	16200	2	[4, 79, 82, 95, 100]
FeO_5	16201	16280	80	[4, 67, 79, 82, 95, 100]
FeO_6	16204	16236	33	[5, 65, 68, 96, 99, 107, 130]
FeO_7	16237	16243	7	[5, 65, 68, 96, 99, 105, 107, 130]
FeO_6	16244	16296	53	[5, 65, 96, 99, 105, 107, 130]
FeO_5	16278	16280	3	[6, 85, 91, 96, 110, 121]
FeO_4	16281	16299	19	[4, 79, 82, 95, 100]
FeO_4	16281	16287	7	[6, 85, 91, 110, 121]
FeO_5	16288	16319	32	[6, 85, 91, 101, 110, 121]
FeO_5	16297	16310	14	[5, 65, 96, 105, 107, 130]
FeO_5	16300	16356	57	[4, 79, 82, 95, 100, 111]
FeO_6	16311	16326	16	[5, 65, 81, 96, 105, 107, 130]
FeO_6	16319	16338	20	[3, 73, 80, 81, 104, 107, 149]
FeO_4	16320	16379	60	[6, 85, 91, 110, 121]
FeO_5	16327	16404	78	[5, 65, 81, 96, 105, 107]
FeO_5	16339	16359	21	[3, 80, 81, 104, 107, 149]
FeO_4	16357	16418	62	[4, 79, 82, 100, 111]
FeO_6	16360	16420	61	[3, 71, 80, 81, 104, 107, 149]
FeO_5	16380	16503	124	[6, 85, 91, 110, 121, 125]
FeO_6	16405	16411	7	[5, 65, 81, 96, 105, 107, 117]
FeO_5	16412	16449	38	[5, 65, 81, 96, 105, 107]
FeO_5	16419	16462	44	[4, 79, 82, 95, 100, 111]
FeO_5	16421	16482	62	[3, 71, 81, 104, 107, 149]
FeO_5	16450	16510	61	[5, 65, 81, 96, 105, 117]
FeO_4	16463	16483	21	[4, 79, 82, 100, 111]
FeO_6	16483	16493	11	[3, 71, 81, 102, 104, 107, 149]
FeO_5	16484	16501	18	[4, 69, 79, 82, 100, 111]
FeO_7	16494	16500	7	[3, 71, 73, 81, 102, 104, 107, 149]
FeO_6	16501	16518	18	[3, 71, 73, 81, 104, 107, 149]
FeO_4	16502	16526	25	[4, 79, 82, 100, 111]
FeO_4	16504	16515	12	[6, 85, 91, 110, 125]
FeO_6	16511	16552	42	[5, 65, 81, 96, 105, 107, 117]
FeO_5	16516	16519	4	[6, 85, 91, 101, 110, 125]
FeO_5	16519	16533	15	[3, 71, 81, 104, 107, 149]
FeO_4	16520	16530	11	[6, 91, 101, 110, 125]
FeO_3	16527	16615	89	[4, 79, 82, 100]
FeO_5	16531	16557	27	[6, 91, 101, 110, 121, 125]
FeO_6	16534	16555	22	[3, 71, 81, 102, 104, 107, 149]
FeO_7	16553	16567	15	[5, 65, 81, 96, 105, 107, 117, 130]
FeO_7	16556	16564	9	[3, 71, 80, 81, 102, 104, 107, 149]
FeO_6	16558	16602	45	[6, 85, 91, 101, 110, 121, 125]
FeO_6	16565	16581	17	[3, 71, 80, 81, 104, 107, 149]
FeO_6	16568	16589	22	[5, 65, 81, 96, 105, 107, 130]
FeO_6	16582	16612	31	[3, 71, 73, 81, 104, 107, 149]
FeO_7	16590	16632	43	[5, 65, 73, 81, 96, 105, 107, 130]
FeO_5	16603	16617	15	[6, 85, 91, 110, 121, 125]
FeO_5	16613	16668	56	[3, 71, 81, 104, 107, 149]
FeO_4	16616	16630	15	[4, 76, 79, 82, 100]
FeO_6	16618	16632	15	[6, 85, 91, 101, 110, 121, 125]
FeO_5	16631	16679	49	[4, 71, 76, 79, 82, 100]
FeO_6	16633	16682	50	[5, 65, 81, 96, 105, 107, 130]
FeO_5	16633	16638	6	[6, 91, 101, 110, 121, 125]
FeO_4	16639	16643	5	[6, 91, 101, 110, 121]
FeO_3	16644	16656	13	[6, 91, 110, 121]
FeO_4	16657	16676	20	[6, 85, 91, 110, 121]
FeO_4	16669	16672	4	[3, 81, 104, 107, 149]
FeO_5	16673	16736	64	[3, 81, 102, 104, 107, 149]
FeO_5	16677	16725	49	[6, 85, 91, 101, 110, 121]
FeO_6	16680	16691	12	[4, 71, 76, 79, 82, 90, 100]
FeO_7	16683	16695	13	[5, 65, 81, 96, 99, 105, 107, 130]
FeO_5	16692	16745	54	[4, 71, 76, 79, 82, 100]
FeO_6	16696	16720	25	[5, 65, 81, 96, 99, 105, 130]
FeO_7	16721	16738	18	[5, 65, 81, 96, 99, 105, 107, 130]
FeO_6	16726	16730	5	[6, 85, 91, 96, 101, 110, 121]
FeO_5	16731	16742	12	[6, 91, 96, 101, 110, 121]
FeO_6	16737	16778	42	[3, 71, 81, 102, 104, 107, 149]
FeO_6	16739	16757	19	[5, 65, 81, 96, 105, 107, 130]
FeO_6	16743	16793	51	[6, 91, 96, 101, 106, 110, 121]
FeO_6	16746	16764	19	[4, 71, 76, 79, 82, 100, 144]
FeO_5	16758	16772	15	[5, 65, 81, 96, 105, 130]
FeO_5	16765	16771	7	[4, 71, 76, 79, 82, 100]
FeO_6	16772	16788	17	[4, 67, 71, 76, 79, 82, 100]
FeO_6	16773	16798	26	[5, 65, 81, 96, 105, 117, 130]
FeO_5	16779	16816	38	[3, 81, 102, 104, 107, 149]
FeO_5	16789	16810	22	[4, 71, 76, 79, 82, 100]
FeO_7	16794	16812	19	[6, 91, 96, 101, 105, 106, 110, 121]
FeO_7	16799	16819	21	[5, 65, 81, 96, 105, 107, 117, 130]
FeO_4	16811	16847	37	[4, 76, 79, 82, 100]
FeO_6	16813	16829	17	[6, 91, 96, 101, 106, 110, 121]
FeO_6	16817	16817	1	[3, 73, 81, 102, 104, 107, 149]
FeO_7	16818	16849	32	[3, 71, 73, 81, 102, 104, 107, 149]
FeO_6	16820	16825	6	[5, 65, 81, 96, 105, 107, 130]
FeO_7	16826	16839	14	[5, 65, 81, 96, 105, 107, 117, 130]
FeO_5	16830	16842	13	[6, 91, 96, 101, 110, 121]
FeO_6	16840	16897	58	[5, 65, 81, 96, 105, 107, 130]
FeO_4	16843	16845	3	[6, 96, 101, 110, 121]
FeO_3	16846	16864	19	[6, 101, 110, 121]
FeO_3	16848	16871	24	[4, 79, 82, 100]
FeO_6	16850	16897	48	[3, 71, 73, 81, 104, 107, 149]
FeO_2	16865	16883	19	[6, 101, 110]
FeO_4	16872	16888	17	[4, 69, 79, 82, 100]
FeO_4	16884	16893	10	[6, 96, 101, 110, 146]
FeO_3	16889	17023	135	[4, 79, 82, 100]
FeO_5	16894	16896	3	[6, 91, 96, 101, 110, 146]
FeO_6	16897	16916	20	[6, 91, 96, 101, 110, 115, 146]
FeO_5	16898	16900	3	[3, 71, 81, 104, 107, 149]
FeO_7	16898	16914	17	[5, 65, 81, 96, 99, 105, 107, 130]
FeO_4	16901	16955	55	[3, 71, 81, 104, 149]
FeO_6	16915	16930	16	[5, 65, 81, 99, 105, 107, 130]
FeO_5	16917	16958	42	[6, 96, 101, 110, 115, 146]
FeO_6	16931	16959	29	[5, 65, 81, 105, 107, 117, 130]
FeO_3	16956	16958	3	[3, 71, 81, 104]
FeO_4	16959	16989	31	[3, 71, 81, 104, 118]
FeO_6	16959	16990	32	[6, 68, 96, 101, 110, 115, 146]
FeO_5	16960	17007	48	[5, 65, 81, 105, 107, 117]
FeO_5	16990	16997	8	[3, 71, 81, 102, 104, 118]
FeO_5	16991	17141	151	[6, 68, 96, 101, 115, 146]
FeO_4	16998	17046	49	[3, 71, 81, 102, 104]
FeO_4	17008	17038	31	[5, 65, 81, 107, 117]
FeO_4	17024	17041	18	[4, 67, 79, 82, 100]
FeO_5	17039	17089	51	[5, 65, 81, 99, 107, 117]
FeO_3	17042	17224	183	[4, 79, 82, 100]
FeO_5	17047	17072	26	[3, 71, 73, 81, 102, 104]
FeO_6	17073	17139	67	[3, 71, 73, 81, 102, 104, 107]
FeO_6	17090	17103	14	[5, 65, 81, 99, 107, 117, 130]
FeO_5	17104	17124	21	[5, 65, 81, 107, 117, 130]
FeO_4	17125	17186	62	[5, 65, 81, 107, 117]
FeO_7	17140	17143	4	[3, 71, 73, 81, 102, 104, 107, 149]
FeO_4	17142	17144	3	[6, 68, 101, 115, 146]
FeO_6	17144	17174	31	[3, 71, 81, 102, 104, 107, 149]
FeO_5	17145	17193	49	[6, 68, 96, 101, 115, 146]
FeO_5	17175	17253	79	[3, 71, 81, 102, 104, 149]
FeO_5	17187	17206	20	[5, 65, 81, 99, 107, 117]
FeO_6	17194	17226	33	[6, 68, 96, 101, 115, 137, 146]
FeO_6	17207	17255	49	[5, 65, 81, 99, 105, 107, 117]
FeO_4	17225	17228	4	[4, 79, 82, 100, 126]
FeO_5	17227	17464	238	[6, 68, 96, 101, 115, 146]
FeO_5	17229	17261	33	[4, 76, 79, 82, 100, 126]
FeO_6	17254	17296	43	[3, 71, 81, 102, 104, 118, 149]
FeO_5	17256	17299	44	[5, 65, 81, 99, 105, 107]
FeO_4	17262	17315	54	[4, 76, 79, 82, 100]
FeO_5	17297	17307	11	[3, 71, 81, 102, 104, 149]
FeO_6	17300	17316	17	[5, 65, 81, 99, 105, 107, 130]
FeO_4	17308	17312	5	[3, 71, 81, 104, 149]
FeO_6	17313	17330	18	[3, 71, 81, 102, 104, 118, 149]
FeO_5	17316	17318	3	[4, 76, 79, 82, 90, 100]
FeO_5	17317	17458	142	[5, 65, 81, 99, 107, 130]
FeO_6	17319	17325	7	[4, 67, 76, 79, 82, 90, 100]
FeO_5	17326	17343	18	[4, 67, 76, 79, 82, 100]
FeO_5	17331	17356	26	[3, 71, 81, 102, 104, 149]
FeO_4	17344	17345	2	[4, 76, 79, 82, 100]
FeO_5	17346	17348	3	[4, 76, 79, 82, 100, 126]
FeO_6	17349	17356	8	[4, 67, 76, 79, 82, 100, 126]
FeO_4	17357	17371	15	[3, 71, 81, 104, 149]
FeO_7	17357	17363	7	[4, 67, 76, 79, 82, 100, 126, 144]
FeO_6	17364	17400	37	[4, 76, 79, 82, 100, 126, 144]
FeO_5	17372	17423	52	[3, 71, 81, 104, 107, 149]
FeO_5	17401	17429	29	[4, 79, 82, 100, 126, 144]
FeO_6	17424	17440	17	[3, 71, 81, 102, 104, 107, 149]
FeO_4	17430	17479	50	[4, 79, 82, 100, 126]
FeO_5	17441	17461	21	[3, 71, 81, 104, 107, 149]
FeO_6	17459	17459	1	[5, 65, 81, 99, 105, 107, 130]
FeO_5	17460	17470	11	[5, 65, 81, 105, 107, 130]
FeO_6	17462	17487	26	[3, 71, 81, 102, 104, 107, 149]
FeO_4	17465	17474	10	[6, 68, 101, 115, 146]
FeO_4	17471	17507	37	[5, 65, 81, 105, 107]
FeO_5	17475	17486	12	[6, 68, 101, 115, 137, 146]
FeO_3	17480	17520	41	[4, 79, 82, 100]
FeO_4	17487	17546	60	[6, 101, 115, 137, 146]
FeO_5	17488	17545	58	[3, 71, 81, 104, 107, 149]
FeO_5	17508	17533	26	[5, 65, 81, 105, 107, 117]
FeO_4	17521	17526	6	[4, 67, 79, 82, 100]
FeO_5	17527	17538	12	[4, 67, 79, 82, 100, 144]
FeO_6	17534	17536	3	[5, 65, 81, 105, 107, 117, 130]
FeO_7	17537	17557	21	[5, 65, 80, 81, 105, 107, 117, 130]
FeO_4	17539	17545	7	[4, 67, 79, 82, 100]
FeO_4	17546	17563	18	[3, 71, 81, 107, 149]
FeO_3	17546	17593	48	[4, 79, 82, 100]
FeO_3	17547	17567	21	[6, 101, 115, 146]
FeO_8	17558	17568	11	[5, 65, 80, 81, 96, 105, 107, 117, 130]
FeO_5	17564	17575	12	[3, 71, 81, 102, 107, 149]
FeO_4	17568	17600	33	[6, 101, 110, 115, 146]
FeO_7	17569	17592	24	[5, 65, 80, 81, 96, 107, 117, 130]
FeO_4	17576	17590	15	[3, 71, 81, 107, 149]
FeO_5	17591	17611	21	[3, 71, 73, 81, 107, 149]
FeO_6	17593	17627	35	[5, 65, 80, 81, 107, 117, 130]
FeO_4	17594	17603	10	[4, 79, 82, 100, 144]
FeO_5	17601	17604	4	[6, 96, 101, 110, 115, 146]
FeO_5	17604	17675	72	[4, 79, 82, 100, 126, 144]
FeO_6	17605	17630	26	[6, 85, 96, 101, 110, 115, 146]
FeO_6	17612	17640	29	[3, 71, 73, 81, 102, 107, 149]
FeO_5	17628	17638	11	[5, 65, 80, 81, 107, 117]
FeO_5	17631	17635	5	[6, 96, 101, 110, 115, 146]
FeO_4	17636	17722	87	[6, 101, 110, 115, 146]
FeO_6	17639	17693	55	[5, 65, 80, 81, 96, 107, 117]
FeO_5	17641	17653	13	[3, 71, 73, 81, 107, 149]
FeO_6	17654	17663	10	[3, 71, 73, 81, 102, 107, 149]
FeO_5	17664	17727	64	[3, 71, 81, 102, 107, 149]
FeO_6	17676	17696	21	[4, 76, 79, 82, 100, 126, 144]
FeO_5	17694	17814	121	[5, 65, 80, 81, 107, 117]
FeO_5	17697	17775	79	[4, 76, 79, 82, 126, 144]
FeO_5	17723	17849	127	[6, 96, 101, 110, 115, 146]
FeO_6	17728	17862	135	[3, 71, 73, 81, 102, 107, 149]
FeO_6	17776	17793	18	[4, 76, 79, 82, 100, 126, 144]
FeO_5	17794	17826	33	[4, 76, 79, 82, 100, 144]
FeO_6	17815	17818	4	[5, 65, 80, 81, 107, 117, 149]
FeO_5	17819	17932	114	[5, 65, 80, 81, 107, 117]
FeO_4	17827	17869	43	[4, 79, 82, 100, 144]
[truncated: 407 more rows]
