# Supplementary material for: Pressure‐Induced Coordination Changes in a Pyrolitic Silicate Melt From Ab Initio Molecular Dynamics Simulations
Source: J Geophys Res Solid Earth. 2019 Nov 29;124(11):11232–50. doi: 10.1029/2019JB018238 (PMC6988478; doi:10.1029/2019JB018238)
Supplement: Supplementary file 2 — Data Set S1 [file JGRB-124-11232-s002.zip › Data/2000K/FeO/pyr-100.a12.0.T2.nvt.outcar.umd.dat.r0.stat.dat]

Cluster	Time	Percent
FeO_6	23514	0.2740559440559441	7
FeO_5	37039	0.4316899766899767	6
FeO_4	18047	0.21033799533799533	5
FeO_3	2050	0.023892773892773892	4
FeO_7	4878	0.05685314685314685	8
FeO_8	253	0.002948717948717949	9
FeO_2	19	0.00022144522144522145	3
