# Supplementary material for: Pressure‐Induced Coordination Changes in a Pyrolitic Silicate Melt From Ab Initio Molecular Dynamics Simulations
Source: J Geophys Res Solid Earth. 2019 Nov 29;124(11):11232–50. doi: 10.1029/2019JB018238 (PMC6988478; doi:10.1029/2019JB018238)
Supplement: Supplementary file 2 — Data Set S1 [file JGRB-124-11232-s002.zip › Data/2000K/FeO/pyr-100.a12.5.T2.nvt.outcar.umd.dat.r0.popul.dat]

Formula	Begin	End	Lifetime	[Composition]
FeO_3	0	205	206	[3, 104, 107, 132]
FeO_4	0	173	174	[4, 95, 100, 141, 147]
FeO_4	0	12	13	[5, 68, 106, 146, 148]
FeO_4	0	64	65	[6, 110, 116, 148, 151]
FeO_3	13	51	39	[5, 68, 146, 148]
FeO_4	52	59	8	[5, 68, 130, 146, 148]
FeO_5	60	146	87	[5, 68, 77, 130, 146, 148]
FeO_5	65	90	26	[6, 110, 116, 118, 148, 151]
FeO_4	91	397	307	[6, 110, 116, 148, 151]
FeO_4	147	212	66	[5, 68, 77, 146, 148]
FeO_3	174	185	12	[4, 95, 100, 147]
FeO_4	186	212	27	[4, 95, 100, 141, 147]
FeO_4	206	268	63	[3, 99, 104, 107, 132]
FeO_3	213	419	207	[4, 95, 100, 147]
FeO_5	213	252	40	[5, 68, 77, 130, 146, 148]
FeO_4	253	263	11	[5, 68, 77, 146, 148]
FeO_5	264	333	70	[5, 68, 77, 130, 146, 148]
FeO_3	269	370	102	[3, 104, 107, 132]
FeO_4	334	336	3	[5, 68, 130, 146, 148]
FeO_3	337	381	45	[5, 68, 146, 148]
FeO_2	371	375	5	[3, 107, 132]
FeO_3	376	531	156	[3, 104, 107, 132]
FeO_4	382	390	9	[5, 68, 129, 146, 148]
FeO_3	391	409	19	[5, 129, 146, 148]
FeO_5	398	414	17	[6, 106, 110, 116, 148, 151]
FeO_4	410	433	24	[5, 101, 129, 146, 148]
FeO_4	415	453	39	[6, 106, 110, 116, 148]
FeO_4	420	452	33	[4, 95, 100, 139, 147]
FeO_3	434	480	47	[5, 129, 146, 148]
FeO_3	453	455	3	[4, 95, 100, 147]
FeO_5	454	508	55	[6, 106, 110, 116, 125, 148]
FeO_4	456	479	24	[4, 95, 100, 139, 147]
FeO_3	480	937	458	[4, 95, 100, 147]
FeO_4	481	485	5	[5, 129, 130, 146, 148]
FeO_3	486	506	21	[5, 130, 146, 148]
FeO_4	507	514	8	[5, 101, 130, 146, 148]
FeO_4	509	575	67	[6, 106, 116, 125, 148]
FeO_5	515	523	9	[5, 101, 129, 130, 146, 148]
FeO_4	524	526	3	[5, 101, 129, 146, 148]
FeO_5	527	531	5	[5, 101, 106, 129, 146, 148]
FeO_4	532	572	41	[3, 71, 104, 107, 132]
FeO_6	532	549	18	[5, 101, 106, 129, 130, 146, 148]
FeO_5	550	562	13	[5, 106, 129, 130, 146, 148]
FeO_4	563	571	9	[5, 129, 130, 146, 148]
FeO_3	572	807	236	[5, 129, 146, 148]
FeO_5	573	631	59	[3, 68, 71, 104, 107, 132]
FeO_3	576	578	3	[6, 106, 116, 148]
FeO_4	579	593	15	[6, 106, 116, 148, 151]
FeO_5	594	623	30	[6, 106, 110, 116, 148, 151]
FeO_4	624	684	61	[6, 106, 110, 116, 148]
FeO_6	632	674	43	[3, 68, 71, 83, 104, 107, 132]
FeO_5	675	800	126	[3, 71, 83, 104, 107, 132]
FeO_3	685	709	25	[6, 106, 116, 148]
FeO_4	710	805	96	[6, 106, 110, 116, 148]
FeO_4	801	840	40	[3, 71, 83, 107, 132]
FeO_5	806	879	74	[6, 92, 106, 110, 116, 148]
FeO_4	808	879	72	[5, 101, 129, 146, 148]
FeO_5	841	897	57	[3, 71, 83, 104, 107, 132]
FeO_5	880	911	32	[5, 101, 129, 130, 146, 148]
FeO_4	880	911	32	[6, 92, 106, 110, 148]
FeO_4	898	927	30	[3, 71, 83, 107, 132]
FeO_4	912	933	22	[5, 129, 130, 146, 148]
FeO_5	912	1013	102	[6, 92, 106, 110, 116, 148]
FeO_5	928	957	30	[3, 71, 83, 104, 107, 132]
FeO_5	934	1015	82	[5, 101, 129, 130, 146, 148]
FeO_4	938	961	24	[4, 95, 100, 139, 147]
FeO_4	958	1089	132	[3, 83, 104, 107, 132]
FeO_3	962	974	13	[4, 95, 100, 147]
FeO_2	975	993	19	[4, 95, 147]
FeO_3	994	1004	11	[4, 95, 139, 147]
FeO_4	1005	1132	128	[4, 95, 110, 139, 147]
FeO_6	1014	1046	33	[6, 92, 106, 110, 116, 141, 148]
FeO_4	1016	1026	11	[5, 101, 129, 130, 146]
FeO_5	1027	1080	54	[5, 101, 129, 130, 146, 148]
FeO_5	1047	1109	63	[6, 92, 106, 110, 116, 148]
FeO_4	1081	1284	204	[5, 129, 130, 146, 148]
FeO_3	1090	1111	22	[3, 104, 107, 132]
FeO_5	1110	1161	52	[6, 68, 92, 106, 116, 148]
FeO_4	1112	1123	12	[3, 83, 104, 107, 132]
FeO_3	1124	1145	22	[3, 104, 107, 132]
FeO_5	1133	1152	20	[4, 95, 110, 123, 139, 147]
FeO_4	1146	1166	21	[3, 71, 104, 107, 132]
FeO_4	1153	1232	80	[4, 95, 110, 139, 147]
FeO_4	1162	1164	3	[6, 92, 106, 116, 148]
FeO_3	1165	1173	9	[6, 92, 106, 148]
FeO_3	1167	1180	14	[3, 104, 107, 132]
FeO_4	1174	1277	104	[6, 92, 106, 116, 148]
FeO_4	1181	1199	19	[3, 99, 104, 107, 132]
FeO_5	1200	1204	5	[3, 83, 99, 104, 107, 132]
FeO_4	1205	1300	96	[3, 99, 104, 107, 132]
FeO_3	1233	1359	127	[4, 95, 110, 147]
FeO_5	1278	1299	22	[6, 68, 92, 106, 116, 148]
FeO_3	1285	1294	10	[5, 129, 130, 146]
FeO_4	1295	1325	31	[5, 89, 129, 130, 146]
FeO_4	1300	1363	64	[6, 68, 92, 106, 148]
FeO_5	1301	1311	11	[3, 72, 99, 104, 107, 132]
FeO_4	1312	1347	36	[3, 72, 104, 107, 132]
FeO_3	1326	1349	24	[5, 129, 130, 146]
FeO_5	1348	1367	20	[3, 71, 72, 104, 107, 132]
FeO_4	1350	1584	235	[5, 129, 130, 146, 148]
FeO_4	1360	1366	7	[4, 95, 100, 110, 147]
FeO_5	1364	1365	2	[6, 68, 79, 92, 106, 148]
FeO_4	1366	1426	61	[6, 68, 79, 92, 148]
FeO_3	1367	1388	22	[4, 95, 110, 147]
FeO_4	1368	1984	617	[3, 72, 104, 107, 132]
FeO_4	1389	1413	25	[4, 95, 110, 139, 147]
FeO_3	1414	1436	23	[4, 95, 110, 147]
FeO_5	1427	1549	123	[6, 68, 79, 92, 130, 148]
FeO_2	1437	1495	59	[4, 110, 147]
FeO_3	1496	1570	75	[4, 110, 139, 147]
FeO_6	1550	1564	15	[6, 68, 77, 79, 92, 130, 148]
FeO_5	1565	1649	85	[6, 68, 77, 79, 92, 148]
FeO_4	1571	1576	6	[4, 78, 110, 139, 147]
FeO_3	1577	1638	62	[4, 110, 139, 147]
FeO_5	1585	1593	9	[5, 68, 129, 130, 146, 148]
FeO_4	1594	1672	79	[5, 129, 130, 146, 148]
FeO_4	1639	1701	63	[4, 110, 123, 139, 147]
FeO_4	1650	1656	7	[6, 68, 79, 92, 148]
FeO_5	1657	1666	10	[6, 68, 77, 79, 92, 148]
FeO_6	1667	1680	14	[6, 68, 77, 79, 92, 99, 148]
FeO_5	1673	1735	63	[5, 129, 130, 146, 148, 151]
FeO_5	1681	1686	6	[6, 68, 79, 92, 99, 148]
FeO_4	1687	1737	51	[6, 68, 79, 92, 148]
FeO_5	1702	1756	55	[4, 81, 110, 123, 139, 147]
FeO_4	1736	1829	94	[5, 129, 146, 148, 151]
FeO_5	1738	1752	15	[6, 68, 79, 92, 130, 148]
FeO_4	1753	1765	13	[6, 68, 79, 92, 148]
FeO_4	1757	1765	9	[4, 81, 110, 139, 147]
FeO_3	1766	1803	38	[4, 81, 139, 147]
FeO_3	1766	1774	9	[6, 68, 79, 148]
FeO_4	1775	1797	23	[6, 68, 79, 85, 148]
FeO_5	1798	1801	4	[6, 68, 79, 85, 130, 148]
FeO_4	1802	1830	29	[6, 68, 79, 130, 148]
FeO_4	1804	1827	24	[4, 81, 100, 139, 147]
FeO_5	1828	1841	14	[4, 69, 81, 100, 139, 147]
FeO_5	1830	1832	3	[5, 129, 130, 146, 148, 151]
FeO_5	1831	1851	21	[6, 68, 79, 85, 130, 148]
FeO_4	1833	1860	28	[5, 129, 130, 146, 148]
FeO_4	1842	1898	57	[4, 69, 81, 139, 147]
FeO_6	1852	1915	64	[6, 68, 77, 79, 85, 130, 148]
FeO_5	1861	1874	14	[5, 116, 129, 130, 146, 148]
FeO_4	1875	2134	260	[5, 129, 130, 146, 148]
FeO_5	1899	1916	18	[4, 69, 81, 82, 139, 147]
FeO_5	1916	1956	41	[6, 77, 79, 85, 130, 148]
FeO_4	1917	1931	15	[4, 69, 82, 139, 147]
FeO_3	1932	1981	50	[4, 69, 82, 147]
FeO_6	1957	1962	6	[6, 68, 77, 79, 85, 130, 148]
FeO_5	1963	1965	3	[6, 68, 77, 79, 130, 148]
FeO_4	1966	1998	33	[6, 68, 79, 130, 148]
FeO_4	1982	2034	53	[4, 69, 82, 98, 147]
FeO_5	1985	1994	10	[3, 72, 99, 104, 107, 132]
FeO_4	1995	2044	50	[3, 72, 104, 107, 132]
FeO_3	1999	2008	10	[6, 68, 79, 148]
FeO_5	2009	2056	48	[6, 68, 79, 85, 92, 148]
FeO_5	2035	2120	86	[4, 69, 82, 98, 147, 152]
FeO_5	2045	2167	123	[3, 72, 90, 104, 107, 132]
FeO_6	2057	2061	5	[6, 68, 79, 85, 92, 130, 148]
FeO_5	2062	2081	20	[6, 68, 79, 92, 130, 148]
FeO_4	2082	2094	13	[6, 79, 92, 130, 148]
FeO_5	2095	2097	3	[6, 79, 85, 92, 130, 148]
FeO_4	2098	2128	31	[6, 79, 85, 92, 148]
FeO_4	2121	2129	9	[4, 69, 82, 98, 147]
FeO_5	2129	2132	4	[6, 79, 85, 92, 130, 148]
FeO_5	2130	2148	19	[4, 69, 82, 98, 147, 152]
FeO_4	2133	2141	9	[6, 79, 85, 92, 130]
FeO_3	2135	2180	46	[5, 130, 146, 148]
FeO_5	2142	2161	20	[6, 68, 79, 85, 92, 130]
FeO_4	2149	2214	66	[4, 69, 82, 98, 147]
FeO_4	2162	2172	11	[6, 68, 79, 85, 92]
FeO_4	2168	2217	50	[3, 90, 104, 107, 132]
FeO_5	2173	2212	40	[6, 68, 79, 85, 92, 130]
FeO_4	2181	2252	72	[5, 129, 130, 146, 148]
FeO_4	2213	2234	22	[6, 68, 79, 85, 130]
FeO_3	2215	2216	2	[4, 69, 98, 147]
FeO_4	2217	2227	11	[4, 69, 82, 98, 147]
FeO_3	2218	2273	56	[3, 104, 107, 132]
FeO_5	2228	2241	14	[4, 69, 81, 82, 98, 147]
FeO_5	2235	2270	36	[6, 68, 79, 85, 92, 130]
FeO_4	2242	2244	3	[4, 69, 81, 82, 147]
FeO_5	2245	2261	17	[4, 69, 81, 82, 139, 147]
FeO_5	2253	2263	11	[5, 101, 129, 130, 146, 148]
FeO_6	2262	2273	12	[4, 69, 81, 82, 100, 139, 147]
FeO_4	2264	2401	138	[5, 129, 130, 146, 148]
FeO_4	2271	2352	82	[6, 68, 79, 92, 130]
FeO_4	2274	2315	42	[3, 90, 104, 107, 132]
FeO_5	2274	2297	24	[4, 69, 81, 100, 139, 147]
FeO_6	2298	2325	28	[4, 69, 81, 98, 100, 139, 147]
FeO_3	2316	2338	23	[3, 104, 107, 132]
FeO_5	2326	2376	51	[4, 69, 81, 98, 139, 147]
FeO_2	2339	2368	30	[3, 104, 132]
FeO_5	2353	2394	42	[6, 68, 79, 85, 92, 130]
FeO_3	2369	2403	35	[3, 104, 107, 132]
FeO_6	2377	2394	18	[4, 69, 81, 98, 123, 139, 147]
FeO_5	2395	2428	34	[4, 69, 98, 123, 139, 147]
FeO_4	2395	2438	44	[6, 68, 79, 92, 130]
FeO_3	2402	2509	108	[5, 129, 146, 148]
FeO_4	2404	2531	128	[3, 64, 104, 107, 132]
FeO_4	2429	2475	47	[4, 98, 123, 139, 147]
FeO_5	2439	2488	50	[6, 68, 79, 85, 92, 130]
FeO_5	2476	2566	91	[4, 98, 123, 139, 147, 152]
FeO_4	2489	2603	115	[6, 68, 79, 92, 130]
FeO_4	2510	2550	41	[5, 68, 129, 146, 148]
FeO_5	2532	2537	6	[3, 64, 72, 104, 107, 132]
FeO_6	2538	2544	7	[3, 64, 72, 90, 104, 107, 132]
FeO_5	2545	2547	3	[3, 72, 90, 104, 107, 132]
FeO_4	2548	2651	104	[3, 72, 90, 104, 132]
FeO_3	2551	2595	45	[5, 129, 146, 148]
FeO_4	2567	2592	26	[4, 98, 123, 139, 147]
FeO_3	2593	2724	132	[4, 123, 139, 147]
FeO_4	2596	2648	53	[5, 88, 129, 146, 148]
FeO_5	2604	2650	47	[6, 68, 79, 85, 92, 130]
FeO_5	2649	2667	19	[5, 88, 129, 130, 146, 148]
FeO_4	2651	2669	19	[6, 79, 85, 92, 130]
FeO_3	2652	2683	32	[3, 72, 104, 132]
FeO_4	2668	2807	140	[5, 129, 130, 146, 148]
FeO_5	2670	2711	42	[6, 77, 79, 85, 92, 130]
FeO_4	2684	2738	55	[3, 64, 72, 104, 132]
FeO_4	2712	2800	89	[6, 77, 79, 92, 130]
FeO_4	2725	2785	61	[4, 78, 123, 139, 147]
FeO_5	2739	2809	71	[3, 64, 72, 104, 107, 132]
FeO_5	2786	2832	47	[4, 78, 123, 135, 139, 147]
FeO_5	2801	2801	1	[6, 77, 79, 92, 130, 148]
FeO_6	2802	2821	20	[6, 68, 77, 79, 92, 130, 148]
FeO_5	2808	2929	122	[5, 88, 129, 130, 146, 148]
FeO_4	2810	2816	7	[3, 64, 104, 107, 132]
FeO_5	2817	2820	4	[3, 64, 99, 104, 107, 132]
FeO_4	2821	2910	90	[3, 64, 104, 107, 132]
FeO_5	2822	2840	19	[6, 68, 79, 92, 130, 148]
FeO_4	2833	2872	40	[4, 78, 123, 139, 147]
FeO_4	2841	2877	37	[6, 68, 79, 92, 130]
FeO_5	2873	2877	5	[4, 65, 78, 123, 139, 147]
FeO_4	2878	2904	27	[4, 65, 123, 139, 147]
FeO_5	2878	2893	16	[6, 68, 79, 92, 130, 148]
FeO_6	2894	2918	25	[6, 68, 77, 79, 92, 130, 148]
FeO_3	2905	2953	49	[4, 123, 139, 147]
FeO_3	2911	2938	28	[3, 104, 107, 132]
FeO_5	2919	2934	16	[6, 68, 79, 92, 130, 148]
FeO_4	2930	2941	12	[5, 129, 130, 146, 148]
FeO_4	2935	2988	54	[6, 68, 79, 92, 148]
FeO_4	2939	3129	191	[3, 64, 104, 107, 132]
FeO_3	2942	2959	18	[5, 129, 146, 148]
FeO_4	2954	2957	4	[4, 98, 123, 139, 147]
FeO_5	2958	3056	99	[4, 69, 98, 123, 139, 147]
FeO_4	2960	3530	571	[5, 129, 130, 146, 148]
FeO_5	2989	3031	43	[6, 68, 79, 92, 130, 148]
FeO_6	3032	3060	29	[6, 68, 79, 85, 92, 130, 148]
FeO_4	3057	3075	19	[4, 69, 98, 123, 147]
FeO_5	3061	3065	5	[6, 68, 79, 92, 130, 148]
FeO_4	3066	3096	31	[6, 68, 79, 92, 130]
FeO_5	3076	3099	24	[4, 69, 98, 123, 139, 147]
FeO_5	3097	3102	6	[6, 68, 79, 85, 92, 130]
FeO_4	3100	3137	38	[4, 69, 98, 123, 147]
FeO_6	3103	3107	5	[6, 68, 77, 79, 85, 92, 130]
FeO_5	3108	3115	8	[6, 68, 77, 79, 92, 130]
FeO_4	3116	3434	319	[6, 68, 79, 92, 130]
FeO_5	3130	3175	46	[3, 64, 71, 104, 107, 132]
FeO_3	3138	3147	10	[4, 98, 123, 147]
FeO_2	3148	3192	45	[4, 98, 147]
FeO_4	3176	3298	123	[3, 64, 71, 104, 132]
FeO_3	3193	3194	2	[4, 98, 139, 147]
FeO_4	3195	3206	12	[4, 69, 98, 139, 147]
FeO_5	3207	3208	2	[4, 69, 81, 98, 139, 147]
FeO_6	3209	3223	15	[4, 69, 81, 98, 123, 139, 147]
FeO_5	3224	3250	27	[4, 69, 81, 123, 139, 147]
FeO_4	3251	3377	127	[4, 69, 81, 139, 147]
FeO_3	3299	3313	15	[3, 64, 104, 132]
FeO_4	3314	3747	434	[3, 64, 104, 107, 132]
FeO_4	3378	3491	114	[4, 69, 81, 82, 147]
FeO_3	3435	3444	10	[6, 68, 79, 92]
FeO_4	3445	3568	124	[6, 68, 79, 92, 130]
FeO_5	3492	3500	9	[4, 69, 81, 82, 98, 147]
FeO_4	3501	3510	10	[4, 69, 82, 98, 147]
FeO_3	3511	3606	96	[4, 69, 98, 147]
FeO_3	3531	3596	66	[5, 130, 146, 148]
FeO_5	3569	3667	99	[6, 68, 79, 85, 92, 130]
FeO_4	3597	3622	26	[5, 129, 130, 146, 148]
FeO_4	3607	3621	15	[4, 69, 98, 135, 147]
FeO_3	3622	3646	25	[4, 69, 135, 147]
FeO_3	3623	3668	46	[5, 129, 130, 148]
FeO_4	3647	3672	26	[4, 69, 135, 139, 147]
FeO_4	3668	3878	211	[6, 68, 79, 85, 130]
FeO_4	3669	3678	10	[5, 129, 130, 146, 148]
FeO_3	3673	3704	32	[4, 69, 135, 147]
FeO_5	3679	3723	45	[5, 88, 129, 130, 146, 148]
FeO_4	3705	3708	4	[4, 69, 135, 139, 147]
FeO_3	3709	3723	15	[4, 69, 139, 147]
FeO_4	3724	3743	20	[4, 69, 81, 139, 147]
FeO_4	3724	3844	121	[5, 88, 129, 146, 148]
FeO_5	3744	3780	37	[4, 69, 81, 100, 139, 147]
FeO_5	3748	3748	1	[3, 64, 104, 107, 128, 132]
FeO_6	3749	3755	7	[3, 64, 71, 104, 107, 128, 132]
FeO_5	3756	3849	94	[3, 64, 71, 104, 107, 132]
FeO_4	3781	3831	51	[4, 69, 81, 139, 147]
FeO_3	3832	3838	7	[4, 69, 81, 147]
FeO_2	3839	3914	76	[4, 69, 147]
FeO_5	3845	3856	12	[5, 88, 92, 129, 146, 148]
FeO_6	3850	3868	19	[3, 64, 71, 104, 107, 132, 137]
FeO_6	3857	3877	21	[5, 88, 92, 129, 130, 146, 148]
FeO_5	3869	3968	100	[3, 64, 71, 104, 107, 132]
FeO_5	3878	3889	12	[5, 88, 92, 129, 146, 148]
FeO_5	3879	3986	108	[6, 68, 79, 85, 130, 131]
FeO_4	3890	3971	82	[5, 92, 129, 146, 148]
FeO_3	3915	3981	67	[4, 69, 98, 147]
FeO_4	3969	4088	120	[3, 71, 104, 107, 132]
FeO_5	3972	4067	96	[5, 92, 129, 130, 146, 148]
FeO_4	3982	4077	96	[4, 69, 82, 98, 147]
FeO_6	3987	4010	24	[6, 68, 79, 85, 92, 130, 131]
FeO_5	4011	4122	112	[6, 68, 79, 85, 92, 130]
FeO_4	4068	4101	34	[5, 92, 130, 146, 148]
FeO_3	4078	4085	8	[4, 69, 98, 147]
FeO_4	4086	4092	7	[4, 69, 98, 123, 147]
FeO_5	4089	4120	32	[3, 71, 104, 107, 132, 137]
FeO_5	4093	4164	72	[4, 69, 82, 98, 123, 147]
FeO_5	4102	4217	116	[5, 92, 129, 130, 146, 148]
FeO_6	4121	4132	12	[3, 64, 71, 104, 107, 132, 137]
FeO_4	4123	4189	67	[6, 68, 79, 92, 130]
FeO_5	4133	4134	2	[3, 71, 104, 107, 132, 137]
FeO_4	4135	4157	23	[3, 71, 104, 107, 132]
FeO_3	4158	4192	35	[3, 71, 104, 132]
FeO_4	4165	4238	74	[4, 69, 98, 123, 147]
FeO_5	4190	4238	49	[6, 68, 79, 92, 130, 139]
FeO_4	4193	4271	79	[3, 71, 104, 107, 132]
FeO_4	4218	4269	52	[5, 92, 129, 146, 148]
FeO_5	4239	4387	149	[4, 69, 98, 123, 139, 147]
FeO_4	4239	4323	85	[6, 68, 79, 92, 130]
FeO_5	4270	4292	23	[5, 88, 92, 129, 146, 148]
FeO_5	4272	4376	105	[3, 64, 71, 104, 107, 132]
FeO_4	4293	4330	38	[5, 92, 129, 146, 148]
FeO_5	4324	4363	40	[6, 68, 77, 79, 92, 130]
FeO_5	4331	4390	60	[5, 88, 92, 129, 146, 148]
FeO_4	4364	4387	24	[6, 68, 79, 92, 130]
FeO_4	4377	4401	25	[3, 71, 104, 107, 132]
FeO_4	4388	4426	39	[4, 69, 98, 123, 147]
FeO_5	4388	4391	4	[6, 68, 79, 85, 92, 130]
FeO_4	4391	4452	62	[5, 92, 129, 146, 148]
FeO_6	4392	4419	28	[6, 68, 77, 79, 85, 92, 130]
FeO_5	4402	4465	64	[3, 64, 71, 104, 107, 132]
FeO_5	4420	4465	46	[6, 68, 79, 85, 92, 130]
FeO_5	4427	4432	6	[4, 69, 98, 123, 139, 147]
FeO_6	4433	4462	30	[4, 69, 82, 98, 123, 139, 147]
FeO_5	4453	4460	8	[5, 92, 129, 130, 146, 148]
FeO_6	4461	4498	38	[5, 92, 116, 129, 130, 146, 148]
FeO_5	4463	4480	18	[4, 69, 82, 123, 139, 147]
FeO_4	4466	4594	129	[3, 71, 104, 107, 132]
FeO_4	4466	4503	38	[6, 68, 79, 92, 130]
FeO_4	4481	4483	3	[4, 69, 82, 139, 147]
FeO_3	4484	4553	70	[4, 69, 139, 147]
FeO_5	4499	4542	44	[5, 92, 116, 129, 130, 148]
FeO_5	4504	4514	11	[6, 68, 79, 85, 92, 130]
FeO_4	4515	4643	129	[6, 68, 79, 92, 130]
FeO_4	4543	4551	9	[5, 116, 129, 130, 148]
FeO_5	4552	4573	22	[5, 92, 116, 129, 130, 148]
FeO_4	4554	4622	69	[4, 69, 100, 139, 147]
FeO_4	4574	4605	32	[5, 116, 129, 130, 148]
FeO_5	4595	4624	30	[3, 64, 71, 104, 107, 132]
FeO_3	4606	4610	5	[5, 116, 129, 148]
FeO_4	4611	4615	5	[5, 92, 116, 129, 148]
FeO_5	4616	4700	85	[5, 92, 116, 129, 146, 148]
FeO_3	4623	4636	14	[4, 69, 100, 147]
FeO_4	4625	4666	42	[3, 71, 104, 107, 132]
FeO_4	4637	4678	42	[4, 69, 100, 139, 147]
FeO_5	4644	4667	24	[6, 68, 79, 85, 92, 130]
FeO_3	4667	4789	123	[3, 71, 107, 132]
FeO_4	4668	4746	79	[6, 79, 85, 92, 130]
FeO_5	4679	4685	7	[4, 69, 98, 100, 139, 147]
FeO_4	4686	4742	57	[4, 69, 98, 100, 147]
FeO_4	4701	4704	4	[5, 92, 129, 146, 148]
FeO_3	4705	4745	41	[5, 129, 146, 148]
FeO_5	4743	4826	84	[4, 69, 82, 98, 100, 147]
FeO_4	4746	4924	179	[5, 88, 129, 146, 148]
FeO_5	4747	4800	54	[6, 68, 79, 85, 92, 130]
FeO_4	4790	5063	274	[3, 71, 104, 107, 132]
FeO_6	4801	4807	7	[6, 68, 79, 85, 92, 96, 130]
FeO_5	4808	4809	2	[6, 68, 79, 85, 92, 96]
FeO_4	4810	4834	25	[6, 68, 79, 85, 92]
FeO_4	4827	4844	18	[4, 69, 82, 98, 147]
FeO_4	4835	4895	61	[6, 68, 79, 92, 130]
FeO_5	4845	4849	5	[4, 69, 82, 98, 139, 147]
FeO_4	4850	4874	25	[4, 69, 82, 98, 147]
FeO_5	4875	4887	13	[4, 69, 82, 98, 139, 147]
FeO_4	4888	5007	120	[4, 69, 82, 98, 147]
FeO_3	4896	4911	16	[6, 79, 92, 130]
FeO_4	4912	4927	16	[6, 79, 81, 92, 130]
FeO_3	4925	4952	28	[5, 129, 146, 148]
FeO_5	4928	4967	40	[6, 77, 79, 81, 92, 130]
FeO_4	4953	4969	17	[5, 92, 129, 146, 148]
FeO_6	4968	5136	169	[6, 77, 79, 81, 92, 130, 146]
FeO_5	4970	5052	83	[5, 92, 129, 130, 146, 148]
FeO_5	5008	5022	15	[4, 69, 82, 98, 100, 147]
FeO_6	5023	5043	21	[4, 69, 82, 98, 100, 139, 147]
FeO_5	5044	5050	7	[4, 69, 82, 98, 100, 147]
FeO_4	5051	5080	30	[4, 69, 98, 100, 147]
FeO_4	5053	5068	16	[5, 92, 129, 130, 146]
FeO_5	5064	5130	67	[3, 64, 71, 104, 107, 132]
FeO_5	5069	5130	62	[5, 92, 107, 129, 130, 146]
FeO_3	5081	5124	44	[4, 69, 98, 147]
FeO_4	5125	5166	42	[4, 69, 98, 139, 147]
FeO_4	5131	5171	41	[3, 71, 104, 107, 132]
FeO_4	5131	5168	38	[5, 92, 129, 130, 146]
FeO_5	5137	5151	15	[6, 77, 79, 81, 130, 146]
FeO_6	5152	5240	89	[6, 77, 79, 81, 92, 130, 146]
FeO_5	5167	5168	2	[4, 69, 98, 123, 139, 147]
FeO_4	5169	5195	27	[4, 69, 123, 139, 147]
FeO_3	5169	5197	29	[5, 92, 129, 146]
FeO_3	5172	5211	40	[3, 71, 104, 107]
FeO_5	5196	5240	45	[4, 69, 98, 123, 139, 147]
FeO_4	5198	5218	21	[5, 92, 129, 146, 148]
FeO_4	5212	5217	6	[3, 71, 104, 107, 132]
FeO_5	5218	5298	81	[3, 64, 71, 104, 107, 132]
FeO_5	5219	5243	25	[5, 92, 129, 130, 146, 148]
FeO_4	5241	5304	64	[4, 69, 123, 139, 147]
FeO_5	5241	5299	59	[6, 79, 81, 92, 130, 146]
FeO_4	5244	5283	40	[5, 92, 129, 146, 148]
FeO_5	5284	5314	31	[5, 92, 129, 130, 146, 148]
FeO_4	5299	5302	4	[3, 64, 104, 107, 132]
FeO_4	5300	5332	33	[6, 79, 81, 92, 130]
FeO_5	5303	5323	21	[3, 64, 71, 104, 107, 132]
FeO_5	5305	5310	6	[4, 69, 123, 135, 139, 147]
FeO_4	5311	5352	42	[4, 69, 123, 139, 147]
FeO_4	5315	5334	20	[5, 92, 129, 130, 146]
FeO_4	5324	5402	79	[3, 64, 71, 107, 132]
FeO_5	5333	5361	29	[6, 79, 81, 92, 130, 146]
FeO_5	5335	5361	27	[5, 92, 129, 130, 146, 148]
FeO_3	5353	5457	105	[4, 69, 139, 147]
FeO_4	5362	5393	32	[5, 92, 130, 146, 148]
FeO_4	5362	5369	8	[6, 79, 81, 92, 130]
FeO_5	5370	5440	71	[6, 79, 81, 92, 130, 146]
FeO_3	5394	5811	418	[5, 92, 146, 148]
FeO_3	5403	5410	8	[3, 71, 107, 132]
FeO_4	5411	5515	105	[3, 64, 71, 107, 132]
FeO_4	5441	5683	243	[6, 79, 81, 130, 146]
FeO_4	5458	5505	48	[4, 69, 95, 139, 147]
FeO_3	5506	5541	36	[4, 69, 95, 147]
FeO_5	5516	5613	98	[3, 64, 71, 99, 107, 132]
FeO_4	5542	5549	8	[4, 69, 95, 100, 147]
FeO_5	5550	5555	6	[4, 69, 95, 98, 100, 147]
FeO_4	5556	5579	24	[4, 69, 98, 100, 147]
FeO_5	5580	5582	3	[4, 69, 98, 100, 147, 152]
FeO_4	5583	5659	77	[4, 69, 98, 147, 152]
FeO_4	5614	5641	28	[3, 71, 99, 107, 132]
FeO_5	5642	5642	1	[3, 64, 71, 99, 107, 132]
FeO_4	5643	5717	75	[3, 64, 71, 107, 132]
FeO_5	5660	5675	16	[4, 69, 98, 100, 147, 152]
FeO_6	5676	5719	44	[4, 69, 82, 98, 100, 147, 152]
FeO_5	5684	5692	9	[6, 68, 79, 81, 130, 146]
FeO_4	5693	5729	37	[6, 68, 79, 130, 146]
FeO_3	5718	5791	74	[3, 64, 71, 132]
FeO_5	5720	5734	15	[4, 69, 82, 98, 147, 152]
FeO_3	5730	5752	23	[6, 68, 79, 146]
FeO_6	5735	5747	13	[4, 69, 82, 98, 123, 147, 152]
FeO_5	5748	5764	17	[4, 69, 82, 98, 147, 152]
FeO_4	5753	5754	2	[6, 68, 79, 130, 146]
FeO_5	5755	5770	16	[6, 68, 79, 92, 130, 146]
FeO_4	5765	5819	55	[4, 69, 82, 98, 147]
FeO_4	5771	5913	143	[6, 68, 79, 92, 146]
FeO_5	5792	5931	140	[3, 64, 71, 107, 130, 132]
FeO_4	5812	5823	12	[5, 92, 129, 146, 148]
FeO_5	5820	5929	110	[4, 69, 82, 98, 100, 147]
FeO_3	5824	5863	40	[5, 92, 146, 148]
FeO_4	5864	5907	44	[5, 88, 92, 146, 148]
FeO_3	5908	5928	21	[5, 92, 146, 148]
FeO_5	5914	5942	29	[6, 68, 79, 85, 92, 146]
FeO_2	5929	5940	12	[5, 146, 148]
FeO_4	5930	5933	4	[4, 69, 82, 98, 147]
FeO_4	5932	6046	115	[3, 64, 71, 107, 132]
FeO_5	5934	6026	93	[4, 69, 82, 98, 147, 152]
FeO_3	5941	5974	34	[5, 92, 146, 148]
FeO_4	5943	5951	9	[6, 68, 79, 92, 146]
FeO_3	5952	5984	33	[6, 79, 92, 146]
FeO_4	5975	5977	3	[5, 88, 92, 146, 148]
FeO_3	5978	6032	55	[5, 88, 146, 148]
FeO_4	5985	6095	111	[6, 68, 79, 92, 146]
FeO_4	6027	6047	21	[4, 69, 82, 98, 152]
FeO_4	6033	6070	38	[5, 88, 117, 146, 148]
FeO_3	6047	6135	89	[3, 64, 107, 132]
FeO_5	6048	6106	59	[4, 69, 82, 98, 147, 152]
FeO_3	6071	6193	123	[5, 88, 146, 148]
FeO_3	6096	6113	18	[6, 79, 92, 146]
FeO_4	6107	6113	7	[4, 69, 98, 147, 152]
FeO_5	6114	6180	67	[4, 69, 98, 123, 147, 152]
FeO_4	6114	6169	56	[6, 77, 79, 92, 146]
FeO_4	6136	6180	45	[3, 64, 71, 107, 132]
FeO_5	6170	6274	105	[6, 77, 79, 92, 130, 146]
FeO_5	6181	6219	39	[3, 64, 71, 99, 107, 132]
FeO_4	6181	6192	12	[4, 69, 123, 147, 152]
FeO_3	6193	6298	106	[4, 69, 123, 147]
FeO_4	6194	6280	87	[5, 88, 129, 146, 148]
FeO_4	6220	6231	12	[3, 71, 99, 107, 132]
FeO_5	6232	6243	12	[3, 64, 71, 99, 107, 132]
FeO_6	6244	6285	42	[3, 64, 71, 72, 99, 107, 132]
FeO_4	6275	6295	21	[6, 79, 92, 130, 146]
FeO_3	6281	6451	171	[5, 88, 146, 148]
FeO_5	6286	6384	99	[3, 71, 72, 99, 107, 132]
FeO_5	6296	6382	87	[6, 79, 81, 92, 130, 146]
FeO_4	6299	6340	42	[4, 69, 98, 123, 147]
FeO_5	6341	6440	100	[4, 69, 98, 123, 147, 152]
FeO_6	6383	6395	13	[6, 77, 79, 81, 92, 130, 146]
FeO_4	6385	6404	20	[3, 71, 72, 107, 132]
FeO_7	6396	6399	4	[6, 77, 79, 81, 92, 111, 130, 146]
FeO_6	6400	6419	20	[6, 77, 79, 92, 111, 130, 146]
FeO_5	6405	6432	28	[3, 71, 72, 99, 107, 132]
FeO_5	6420	6507	88	[6, 77, 79, 92, 130, 146]
FeO_4	6433	6446	14	[3, 71, 72, 107, 132]
FeO_4	6441	6456	16	[4, 69, 123, 147, 152]
FeO_5	6447	6457	11	[3, 71, 72, 99, 107, 132]
FeO_4	6452	6481	30	[5, 88, 129, 146, 148]
FeO_5	6457	6472	16	[4, 69, 100, 123, 147, 152]
FeO_6	6458	6468	11	[3, 64, 71, 72, 99, 107, 132]
FeO_5	6469	6481	13	[3, 64, 71, 72, 99, 132]
FeO_4	6473	6483	11	[4, 69, 123, 147, 152]
FeO_4	6482	6500	19	[3, 71, 72, 99, 132]
FeO_5	6482	6565	84	[5, 88, 129, 146, 148, 149]
FeO_3	6484	7043	560	[4, 69, 147, 152]
FeO_5	6501	6514	14	[3, 71, 72, 90, 99, 132]
FeO_4	6508	6572	65	[6, 77, 79, 92, 146]
FeO_4	6515	6519	5	[3, 71, 72, 99, 132]
FeO_5	6520	6543	24	[3, 64, 71, 72, 99, 132]
FeO_6	6544	6560	17	[3, 64, 71, 72, 99, 107, 132]
FeO_5	6561	6565	5	[3, 64, 72, 99, 107, 132]
FeO_4	6566	6626	61	[3, 72, 99, 107, 132]
FeO_4	6566	6606	41	[5, 88, 146, 148, 149]
FeO_5	6573	6594	22	[6, 77, 79, 92, 130, 146]
FeO_4	6595	6856	262	[6, 79, 92, 130, 146]
FeO_3	6607	6679	73	[5, 88, 146, 148]
FeO_3	6627	6689	63	[3, 72, 99, 132]
FeO_4	6680	6737	58	[5, 88, 129, 146, 148]
FeO_4	6690	6705	16	[3, 71, 72, 99, 132]
FeO_5	6706	6729	24	[3, 71, 72, 99, 107, 132]
FeO_4	6730	6765	36	[3, 71, 72, 99, 132]
FeO_3	6738	6739	2	[5, 88, 146, 148]
FeO_4	6740	6752	13	[5, 88, 146, 148, 149]
FeO_3	6753	6806	54	[5, 88, 146, 148]
FeO_5	6766	6778	13	[3, 64, 71, 72, 99, 132]
FeO_4	6779	6819	41	[3, 64, 71, 72, 132]
FeO_4	6807	6818	12	[5, 88, 146, 148, 149]
FeO_3	6819	6877	59	[5, 88, 146, 148]
FeO_3	6820	6840	21	[3, 71, 72, 132]
FeO_4	6841	6921	81	[3, 68, 71, 72, 132]
FeO_5	6857	6895	39	[6, 77, 79, 92, 130, 146]
FeO_4	6878	6997	120	[5, 88, 115, 146, 148]
FeO_4	6896	6934	39	[6, 77, 79, 92, 146]
FeO_3	6922	6960	39	[3, 71, 72, 132]
FeO_5	6935	6970	36	[6, 77, 79, 92, 130, 146]
FeO_4	6961	6963	3	[3, 64, 71, 72, 132]
FeO_3	6964	7035	72	[3, 64, 71, 132]
FeO_4	6971	7011	41	[6, 79, 92, 130, 146]
FeO_3	6998	7140	143	[5, 115, 146, 148]
FeO_5	7012	7046	35	[6, 79, 81, 92, 130, 146]
FeO_4	7036	7121	86	[3, 64, 71, 107, 132]
FeO_4	7044	7047	4	[4, 69, 82, 147, 152]
FeO_6	7047	7153	107	[6, 77, 79, 81, 92, 130, 146]
FeO_3	7048	7246	199	[4, 69, 147, 152]
FeO_5	7122	7135	14	[3, 64, 71, 72, 107, 132]
FeO_6	7136	7165	30	[3, 64, 71, 72, 107, 132, 150]
FeO_4	7141	7163	23	[5, 92, 115, 146, 148]
FeO_5	7154	7183	30	[6, 77, 79, 92, 130, 146]
FeO_3	7164	7262	99	[5, 115, 146, 148]
FeO_5	7166	7283	118	[3, 64, 72, 107, 132, 150]
FeO_6	7184	7187	4	[6, 77, 79, 81, 92, 130, 146]
FeO_5	7188	7246	59	[6, 79, 81, 92, 130, 146]
FeO_4	7247	7256	10	[4, 69, 74, 147, 152]
FeO_4	7247	7283	37	[6, 79, 92, 130, 146]
FeO_5	7257	7260	4	[4, 69, 74, 123, 147, 152]
FeO_4	7261	7302	42	[4, 69, 123, 147, 152]
FeO_4	7263	7374	112	[5, 88, 115, 146, 148]
FeO_4	7284	7322	39	[3, 72, 107, 132, 150]
FeO_5	7284	7286	3	[6, 79, 81, 92, 130, 146]
FeO_4	7287	7317	31	[6, 79, 92, 130, 146]
FeO_5	7303	7346	44	[4, 69, 98, 123, 147, 152]
FeO_5	7318	7389	72	[6, 79, 92, 115, 130, 146]
FeO_3	7323	7349	27	[3, 72, 107, 132]
FeO_4	7347	7348	2	[4, 69, 98, 147, 152]
FeO_3	7349	7509	161	[4, 69, 98, 147]
FeO_4	7350	7437	88	[3, 64, 72, 107, 132]
FeO_3	7375	7392	18	[5, 88, 146, 148]
FeO_4	7390	7448	59	[6, 79, 92, 130, 146]
FeO_4	7393	7567	175	[5, 88, 117, 146, 148]
FeO_5	7438	7548	111	[3, 64, 71, 72, 107, 132]
FeO_5	7449	7506	58	[6, 79, 92, 111, 130, 146]
FeO_6	7507	7508	2	[6, 79, 92, 111, 115, 130, 146]
FeO_5	7509	7534	26	[6, 79, 111, 115, 130, 146]
FeO_4	7510	7566	57	[4, 69, 95, 98, 147]
FeO_6	7535	7623	89	[6, 79, 92, 111, 115, 130, 146]
FeO_4	7549	7552	4	[3, 64, 72, 107, 132]
FeO_5	7553	7571	19	[3, 64, 71, 72, 107, 132]
FeO_3	7567	7567	1	[4, 69, 98, 147]
FeO_2	7568	7594	27	[4, 69, 147]
FeO_3	7568	7613	46	[5, 88, 146, 148]
FeO_4	7572	7786	215	[3, 64, 72, 107, 132]
FeO_3	7595	7599	5	[4, 69, 98, 147]
FeO_2	7600	7637	38	[4, 69, 147]
FeO_4	7614	7626	13	[5, 88, 115, 146, 148]
FeO_5	7624	7670	47	[6, 79, 92, 115, 130, 146]
FeO_3	7627	7657	31	[5, 88, 146, 148]
FeO_3	7638	7678	41	[4, 69, 82, 147]
FeO_4	7658	7712	55	[5, 88, 117, 146, 148]
FeO_4	7671	7697	27	[6, 79, 115, 130, 146]
FeO_2	7679	7685	7	[4, 69, 147]
FeO_3	7686	7694	9	[4, 69, 147, 152]
FeO_4	7695	7699	5	[4, 69, 82, 147, 152]
FeO_3	7698	7698	1	[6, 79, 130, 146]
FeO_4	7699	7727	29	[6, 79, 92, 130, 146]
FeO_5	7700	7816	117	[4, 69, 82, 100, 147, 152]
FeO_3	7713	7715	3	[5, 117, 146, 148]
FeO_2	7716	7729	14	[5, 146, 148]
FeO_5	7728	7732	5	[6, 77, 79, 92, 130, 146]
FeO_3	7730	7735	6	[5, 115, 146, 148]
FeO_6	7733	7759	27	[6, 77, 79, 92, 111, 130, 146]
FeO_4	7736	7752	17	[5, 115, 117, 146, 148]
FeO_3	7753	7786	34	[5, 117, 146, 148]
FeO_5	7760	7790	31	[6, 77, 79, 92, 130, 146]
FeO_5	7787	7801	15	[3, 64, 72, 107, 129, 132]
FeO_4	7787	7802	16	[5, 115, 117, 146, 148]
FeO_6	7791	7821	31	[6, 77, 79, 81, 92, 130, 146]
FeO_6	7802	7803	2	[3, 64, 72, 107, 129, 132, 150]
FeO_3	7803	7809	7	[5, 117, 146, 148]
FeO_5	7804	7835	32	[3, 64, 107, 129, 132, 150]
FeO_4	7810	7812	3	[5, 115, 117, 146, 148]
FeO_5	7813	7835	23	[5, 115, 117, 124, 146, 148]
FeO_4	7817	7869	53	[4, 69, 82, 100, 147]
FeO_5	7822	7877	56	[6, 77, 79, 92, 130, 146]
FeO_4	7836	7885	50	[3, 64, 107, 132, 150]
FeO_4	7836	7957	122	[5, 117, 124, 146, 148]
FeO_5	7870	7881	12	[4, 69, 82, 98, 100, 147]
FeO_6	7878	7891	14	[6, 77, 79, 81, 92, 130, 146]
FeO_4	7882	7892	11	[4, 69, 82, 98, 147]
FeO_3	7886	7947	62	[3, 64, 107, 150]
FeO_5	7892	7893	2	[6, 79, 81, 92, 130, 146]
FeO_3	7893	7973	81	[4, 69, 82, 147]
FeO_4	7894	7938	45	[6, 79, 92, 130, 146]
FeO_5	7939	8017	79	[6, 77, 79, 92, 130, 146]
FeO_2	7948	7965	18	[3, 64, 107]
FeO_3	7958	8027	70	[5, 117, 146, 148]
FeO_3	7966	7990	25	[3, 64, 107, 132]
FeO_4	7974	8063	90	[4, 69, 82, 95, 147]
FeO_4	7991	8077	87	[3, 64, 107, 132, 150]
FeO_4	8018	8044	27	[6, 77, 79, 92, 146]
FeO_4	8028	8031	4	[5, 88, 117, 146, 148]
FeO_3	8032	8039	8	[5, 88, 146, 148]
FeO_4	8040	8078	39	[5, 88, 117, 146, 148]
FeO_5	8045	8072	28	[6, 77, 79, 92, 111, 146]
FeO_3	8064	8120	57	[4, 69, 95, 147]
FeO_4	8073	8078	6	[6, 77, 79, 92, 146]
FeO_5	8078	8079	2	[3, 64, 107, 126, 132, 150]
FeO_3	8079	8109	31	[5, 88, 146, 148]
FeO_3	8079	8083	5	[6, 77, 79, 146]
FeO_4	8080	8082	3	[3, 64, 107, 126, 132]
FeO_3	8083	8091	9	[3, 64, 107, 132]
FeO_4	8084	8086	3	[6, 77, 79, 115, 146]
FeO_5	8087	8116	30	[6, 77, 79, 111, 115, 146]
FeO_4	8092	8146	55	[3, 64, 107, 126, 132]
FeO_4	8110	8197	88	[5, 88, 115, 146, 148]
FeO_4	8117	8133	17	[6, 79, 111, 115, 146]
FeO_4	8121	8249	129	[4, 69, 95, 100, 147]
FeO_5	8134	8166	33	[6, 79, 111, 115, 130, 146]
FeO_5	8147	8158	12	[3, 64, 107, 126, 132, 150]
FeO_4	8159	8177	19	[3, 64, 107, 132, 150]
FeO_6	8167	8172	6	[6, 79, 92, 111, 115, 130, 146]
FeO_5	8173	8207	35	[6, 79, 92, 115, 130, 146]
FeO_5	8178	8189	12	[3, 64, 107, 129, 132, 150]
FeO_4	8190	8191	2	[3, 64, 107, 129, 132]
FeO_3	8192	8206	15	[3, 107, 129, 132]
FeO_3	8198	8204	7	[5, 88, 146, 148]
FeO_2	8205	8209	5	[5, 146, 148]
FeO_4	8207	8297	91	[3, 64, 107, 129, 132]
FeO_4	8208	8223	16	[6, 79, 92, 130, 146]
FeO_3	8210	8417	208	[5, 117, 146, 148]
FeO_5	8224	8253	30	[6, 79, 92, 115, 130, 146]
FeO_3	8250	8250	1	[4, 69, 100, 147]
FeO_4	8251	8305	55	[4, 69, 100, 141, 147]
FeO_4	8254	8260	7	[6, 79, 92, 115, 130]
FeO_3	8261	8299	39	[6, 79, 92, 130]
FeO_5	8298	8332	35	[3, 64, 107, 126, 129, 132]
FeO_4	8300	8307	8	[6, 79, 92, 130, 139]
FeO_3	8306	8307	2	[4, 69, 141, 147]
FeO_4	8308	8341	34	[4, 69, 95, 141, 147]
FeO_5	8308	8323	16	[6, 79, 92, 130, 131, 139]
FeO_4	8324	8330	7	[6, 79, 92, 130, 131]
FeO_5	8331	8335	5	[6, 68, 79, 92, 130, 131]
FeO_4	8333	8359	27	[3, 64, 107, 129, 132]
FeO_6	8336	8342	7	[6, 68, 79, 92, 130, 131, 139]
FeO_5	8342	8379	38	[4, 69, 95, 100, 141, 147]
FeO_5	8343	8356	14	[6, 68, 79, 92, 130, 139]
FeO_6	8357	8362	6	[6, 68, 79, 92, 130, 131, 139]
FeO_5	8360	8407	48	[3, 64, 107, 129, 130, 132]
FeO_5	8363	8415	53	[6, 68, 79, 92, 130, 139]
FeO_6	8380	8398	19	[4, 69, 95, 100, 135, 141, 147]
FeO_5	8399	8404	6	[4, 69, 95, 135, 141, 147]
FeO_4	8405	8447	43	[4, 69, 95, 141, 147]
FeO_4	8408	8417	10	[3, 64, 107, 129, 132]
FeO_4	8416	8446	31	[6, 68, 79, 130, 139]
FeO_5	8418	8423	6	[3, 64, 107, 126, 129, 132]
FeO_4	8418	8489	72	[5, 77, 117, 146, 148]
FeO_4	8424	8441	18	[3, 64, 107, 129, 132]
FeO_5	8442	8451	10	[3, 64, 107, 126, 129, 132]
FeO_5	8447	8456	10	[6, 68, 79, 130, 139, 146]
FeO_5	8448	8481	34	[4, 69, 95, 100, 141, 147]
FeO_4	8452	8461	10	[3, 64, 107, 126, 129]
FeO_4	8457	8460	4	[6, 79, 130, 139, 146]
FeO_5	8461	8478	18	[6, 79, 92, 130, 139, 146]
FeO_3	8462	8471	10	[3, 107, 126, 129]
FeO_2	8472	8474	3	[3, 107, 129]
FeO_3	8475	8480	6	[3, 64, 107, 129]
FeO_4	8479	8629	151	[6, 79, 92, 130, 146]
FeO_4	8481	8516	36	[3, 64, 107, 129, 132]
FeO_4	8482	8563	82	[4, 69, 95, 141, 147]
FeO_5	8490	8548	59	[5, 77, 111, 117, 146, 148]
FeO_3	8517	8535	19	[3, 107, 129, 132]
FeO_4	8536	8557	22	[3, 64, 107, 129, 132]
FeO_4	8549	8687	139	[5, 111, 117, 146, 148]
FeO_5	8558	8569	12	[3, 64, 107, 129, 132, 150]
FeO_5	8564	8634	71	[4, 69, 95, 100, 141, 147]
FeO_4	8570	8624	55	[3, 64, 107, 129, 132]
FeO_3	8625	8652	28	[3, 107, 129, 132]
FeO_5	8630	8732	103	[6, 79, 92, 111, 130, 146]
FeO_4	8635	8659	25	[4, 69, 95, 141, 147]
FeO_4	8653	8710	58	[3, 64, 107, 129, 132]
FeO_5	8660	8680	21	[4, 69, 95, 135, 141, 147]
FeO_4	8681	8689	9	[4, 69, 95, 141, 147]
FeO_3	8688	8753	66	[5, 111, 117, 148]
FeO_5	8690	8737	48	[4, 69, 95, 135, 141, 147]
FeO_3	8711	8755	45	[3, 64, 129, 132]
FeO_4	8733	8798	66	[6, 79, 92, 130, 146]
FeO_4	8738	8820	83	[4, 69, 95, 135, 141]
FeO_4	8754	8774	21	[5, 111, 115, 117, 148]
FeO_4	8756	8792	37	[3, 64, 126, 129, 132]
FeO_3	8775	8786	12	[5, 111, 115, 148]
FeO_4	8787	8846	60	[5, 111, 115, 117, 148]
FeO_3	8793	8808	16	[3, 64, 129, 132]
FeO_5	8799	8802	4	[6, 79, 92, 111, 130, 146]
FeO_6	8803	8808	6	[6, 68, 79, 92, 111, 130, 146]
FeO_4	8809	8829	21	[3, 64, 129, 130, 132]
FeO_5	8809	8822	14	[6, 68, 79, 92, 111, 146]
FeO_3	8821	8835	15	[4, 69, 95, 141]
FeO_4	8823	8897	75	[6, 68, 79, 92, 146]
FeO_5	8830	8858	29	[3, 64, 107, 129, 130, 132]
FeO_4	8836	8875	40	[4, 69, 95, 141, 147]
FeO_3	8847	9062	216	[5, 111, 117, 148]
FeO_4	8859	9014	156	[3, 64, 107, 129, 132]
FeO_3	8876	8976	101	[4, 69, 141, 147]
FeO_5	8898	8921	24	[6, 68, 79, 92, 130, 146]
FeO_6	8922	8965	44	[6, 68, 79, 92, 115, 130, 146]
FeO_5	8966	9006	41	[6, 79, 92, 115, 130, 146]
FeO_4	8977	9093	117	[4, 69, 135, 141, 147]
FeO_4	9007	9052	46	[6, 79, 115, 130, 146]
FeO_3	9015	9092	78	[3, 64, 129, 132]
FeO_5	9053	9093	41	[6, 79, 111, 115, 130, 146]
FeO_4	9063	9104	42	[5, 111, 117, 146, 148]
FeO_4	9093	9140	48	[3, 64, 72, 129, 132]
FeO_3	9094	9232	139	[4, 69, 135, 147]
FeO_4	9094	9213	120	[6, 79, 115, 130, 146]
FeO_3	9105	9117	13	[5, 111, 146, 148]
FeO_4	9118	9184	67	[5, 111, 117, 146, 148]
FeO_3	9141	9175	35	[3, 64, 129, 132]
FeO_4	9176	9239	64	[3, 64, 107, 129, 132]
FeO_3	9185	9201	17	[5, 117, 146, 148]
FeO_4	9202	9223	22	[5, 117, 146, 148, 151]
FeO_5	9214	9219	6	[6, 79, 111, 115, 130, 146]
FeO_6	9220	9305	86	[6, 79, 92, 111, 115, 130, 146]
FeO_3	9224	10124	901	[5, 117, 148, 151]
FeO_4	9233	9307	75	[4, 69, 95, 135, 147]
FeO_5	9240	9301	62	[3, 64, 107, 126, 129, 132]
FeO_4	9302	9544	243	[3, 64, 107, 129, 132]
FeO_5	9306	9325	20	[6, 92, 111, 115, 130, 146]
FeO_3	9308	9312	5	[4, 69, 95, 147]
FeO_4	9313	9322	10	[4, 69, 95, 135, 147]
FeO_5	9323	9344	22	[4, 69, 95, 135, 141, 147]
FeO_4	9326	9424	99	[6, 92, 115, 130, 146]
FeO_4	9345	9362	18	[4, 69, 95, 141, 147]
FeO_5	9363	9442	80	[4, 69, 95, 100, 141, 147]
FeO_5	9425	9433	9	[6, 92, 111, 115, 130, 146]
FeO_6	9434	9513	80	[6, 77, 92, 111, 115, 130, 146]
FeO_4	9443	9496	54	[4, 69, 95, 141, 147]
FeO_3	9497	9553	57	[4, 69, 141, 147]
FeO_5	9514	9570	57	[6, 77, 111, 115, 130, 146]
FeO_5	9545	9550	6	[3, 64, 88, 107, 129, 132]
FeO_6	9551	9586	36	[3, 64, 88, 107, 120, 129, 132]
FeO_4	9554	9608	55	[4, 69, 82, 141, 147]
FeO_4	9571	9576	6	[6, 111, 115, 130, 146]
FeO_5	9577	9600	24	[6, 79, 111, 115, 130, 146]
FeO_5	9587	9604	18	[3, 64, 88, 107, 129, 132]
FeO_4	9601	9611	11	[6, 79, 115, 130, 146]
FeO_4	9605	9632	28	[3, 88, 107, 129, 132]
FeO_3	9609	9622	14	[4, 69, 141, 147]
FeO_5	9612	9618	7	[6, 79, 92, 115, 130, 146]
FeO_4	9619	9627	9	[6, 79, 92, 130, 146]
FeO_4	9623	9669	47	[4, 69, 95, 141, 147]
FeO_5	9628	9643	16	[6, 79, 81, 92, 130, 146]
FeO_5	9633	9672	40	[3, 64, 88, 107, 129, 132]
FeO_4	9644	9649	6	[6, 79, 92, 130, 146]
FeO_5	9650	9661	12	[6, 77, 79, 92, 130, 146]
FeO_6	9662	9663	2	[6, 77, 79, 92, 111, 130, 146]
FeO_7	9664	9677	14	[6, 77, 79, 81, 92, 111, 130, 146]
FeO_5	9670	9705	36	[4, 69, 95, 135, 141, 147]
FeO_4	9673	9695	23	[3, 64, 107, 129, 132]
FeO_6	9678	9702	25	[6, 77, 79, 92, 111, 130, 146]
FeO_5	9696	9717	22	[3, 64, 88, 107, 129, 132]
FeO_5	9703	9714	12	[6, 77, 79, 111, 130, 146]
FeO_4	9706	9784	79	[4, 69, 95, 141, 147]
FeO_4	9715	9731	17	[6, 77, 79, 111, 146]
FeO_4	9718	9740	23	[3, 64, 107, 129, 132]
FeO_5	9732	9762	31	[6, 77, 79, 81, 111, 146]
FeO_5	9741	9850	110	[3, 64, 107, 129, 132, 150]
FeO_6	9763	9800	38	[6, 77, 79, 81, 111, 130, 146]
FeO_5	9785	9811	27	[4, 69, 95, 110, 141, 147]
FeO_5	9801	9836	36	[6, 77, 79, 81, 130, 146]
FeO_6	9812	9815	4	[4, 69, 95, 110, 135, 141, 147]
FeO_5	9816	9833	18	[4, 69, 95, 135, 141, 147]
FeO_4	9834	9866	33	[4, 69, 95, 141, 147]
FeO_6	9837	9868	32	[6, 77, 79, 81, 115, 130, 146]
FeO_4	9851	9866	16	[3, 64, 107, 129, 132]
FeO_3	9867	9932	66	[3, 64, 129, 132]
FeO_5	9867	9931	65	[4, 69, 95, 135, 141, 147]
FeO_7	9869	9885	17	[6, 77, 79, 81, 92, 115, 130, 146]
FeO_6	9886	9943	58	[6, 77, 79, 92, 115, 130, 146]
FeO_4	9932	10038	107	[4, 69, 95, 141, 147]
FeO_4	9933	10058	126	[3, 64, 88, 129, 132]
FeO_5	9944	9975	32	[6, 77, 79, 92, 115, 130]
FeO_4	9976	10009	34	[6, 77, 92, 115, 130]
FeO_5	10010	10073	64	[6, 77, 79, 92, 115, 130]
FeO_5	10039	10050	12	[4, 69, 95, 100, 141, 147]
FeO_4	10051	10111	61	[4, 69, 95, 141, 147]
FeO_3	10059	10082	24	[3, 64, 88, 132]
FeO_6	10074	10093	20	[6, 77, 79, 92, 115, 130, 146]
FeO_4	10083	10173	91	[3, 64, 88, 107, 132]
FeO_5	10094	10133	40	[6, 77, 79, 92, 115, 130]
FeO_5	10112	10336	225	[4, 69, 82, 95, 141, 147]
FeO_2	10125	10182	58	[5, 148, 151]
FeO_4	10134	10190	57	[6, 77, 79, 92, 130]
FeO_5	10174	10198	25	[3, 64, 88, 107, 132, 150]
FeO_3	10183	10234	52	[5, 141, 148, 151]
FeO_5	10191	10314	124	[6, 77, 79, 92, 115, 130]
FeO_6	10199	10243	45	[3, 64, 88, 107, 129, 132, 150]
FeO_2	10235	10310	76	[5, 148, 151]
FeO_5	10244	10257	14	[3, 64, 88, 107, 132, 150]
FeO_4	10258	10304	47	[3, 64, 88, 132, 150]
FeO_5	10305	10328	24	[3, 64, 88, 129, 132, 150]
FeO_3	10311	10317	7	[5, 121, 148, 151]
FeO_4	10315	10328	14	[6, 77, 79, 92, 130]
FeO_4	10318	10330	13	[5, 121, 138, 148, 151]
FeO_4	10329	10337	9	[3, 64, 88, 129, 132]
FeO_5	10329	10423	95	[6, 77, 79, 92, 111, 130]
FeO_5	10331	10340	10	[5, 121, 138, 148, 149, 151]
FeO_4	10337	10354	18	[4, 69, 95, 141, 147]
FeO_5	10338	10357	20	[3, 64, 88, 129, 132, 150]
FeO_4	10341	10405	65	[5, 138, 148, 149, 151]
FeO_5	10355	10395	41	[4, 69, 95, 110, 141, 147]
FeO_6	10358	10396	39	[3, 64, 88, 107, 129, 132, 150]
FeO_4	10396	10396	1	[4, 69, 95, 110, 141]
FeO_5	10397	10404	8	[3, 64, 88, 107, 132, 150]
FeO_3	10397	10454	58	[4, 69, 95, 141]
FeO_6	10405	10489	85	[3, 64, 88, 107, 129, 132, 150]
FeO_3	10406	10457	52	[5, 138, 148, 151]
FeO_4	10424	10473	50	[6, 77, 79, 92, 130]
FeO_4	10455	10490	36	[4, 69, 82, 95, 141]
FeO_2	10458	10513	56	[5, 148, 151]
FeO_3	10474	10475	2	[6, 77, 79, 92]
FeO_4	10476	10526	51	[6, 70, 77, 79, 92]
FeO_5	10490	10492	3	[3, 88, 107, 129, 132, 150]
FeO_5	10491	10497	7	[4, 69, 82, 95, 141, 144]
FeO_4	10493	10598	106	[3, 88, 107, 132, 150]
FeO_6	10498	10515	18	[4, 69, 76, 82, 95, 141, 144]
FeO_3	10514	10672	159	[5, 148, 149, 151]
FeO_7	10516	10531	16	[4, 69, 76, 82, 95, 100, 141, 144]
FeO_5	10527	10563	37	[6, 70, 77, 79, 92, 111]
FeO_6	10532	10549	18	[4, 69, 76, 82, 95, 141, 144]
FeO_5	10550	10573	24	[4, 69, 82, 95, 141, 144]
FeO_6	10564	10593	30	[6, 70, 77, 79, 92, 111, 130]
FeO_4	10574	10631	58	[4, 69, 82, 95, 141]
FeO_5	10594	10615	22	[6, 70, 77, 79, 92, 130]
FeO_3	10599	10676	78	[3, 88, 132, 150]
FeO_4	10616	10651	36	[6, 77, 79, 92, 130]
FeO_3	10632	10635	4	[4, 69, 95, 141]
FeO_4	10636	10660	25	[4, 69, 95, 100, 141]
FeO_5	10652	10671	20	[6, 77, 79, 92, 130, 146]
FeO_3	10661	10662	2	[4, 69, 95, 141]
FeO_4	10663	10670	8	[4, 69, 95, 110, 141]
FeO_3	10671	10695	25	[4, 69, 95, 141]
FeO_4	10672	10685	14	[6, 77, 79, 130, 146]
FeO_4	10673	10703	31	[5, 138, 148, 149, 151]
FeO_4	10677	10682	6	[3, 64, 88, 132, 150]
FeO_5	10683	10749	67	[3, 64, 88, 130, 132, 150]
FeO_5	10686	10696	11	[6, 77, 79, 115, 130, 146]
FeO_4	10696	10701	6	[4, 69, 95, 110, 141]
FeO_4	10697	10711	15	[6, 77, 79, 115, 146]
FeO_5	10702	10756	55	[4, 69, 76, 95, 110, 141]
FeO_3	10704	10919	216	[5, 138, 148, 151]
FeO_5	10712	10728	17	[6, 77, 79, 92, 115, 146]
FeO_4	10729	10824	96	[6, 77, 79, 115, 146]
FeO_4	10750	10776	27	[3, 88, 130, 132, 150]
FeO_4	10757	10788	32	[4, 69, 76, 95, 141]
FeO_3	10777	10850	74	[3, 88, 132, 150]
FeO_5	10789	10840	52	[4, 69, 76, 95, 110, 141]
FeO_3	10825	10829	5	[6, 77, 79, 146]
FeO_4	10830	10836	7	[6, 77, 79, 92, 146]
FeO_5	10837	10961	125	[6, 70, 77, 79, 92, 146]
FeO_4	10841	10931	91	[4, 69, 95, 110, 141]
FeO_4	10851	10851	1	[3, 88, 89, 132, 150]
FeO_5	10852	10867	16	[3, 88, 89, 130, 132, 150]
FeO_6	10868	10875	8	[3, 64, 88, 89, 130, 132, 150]
FeO_5	10876	10894	19	[3, 64, 88, 130, 132, 150]
FeO_4	10895	11023	129	[3, 64, 88, 132, 150]
FeO_4	10920	11024	105	[5, 87, 138, 148, 151]
FeO_5	10932	10933	2	[4, 69, 95, 110, 141, 147]
FeO_4	10934	10985	52	[4, 69, 95, 110, 141]
FeO_4	10962	10965	4	[6, 70, 79, 92, 146]
FeO_3	10966	11065	100	[6, 70, 79, 146]
FeO_5	10986	10986	1	[4, 69, 81, 95, 110, 141]
FeO_6	10987	10995	9	[4, 69, 76, 81, 95, 110, 141]
FeO_5	10996	11012	17	[4, 69, 76, 81, 95, 141]
FeO_4	11013	11036	24	[4, 69, 76, 81, 141]
FeO_5	11024	11028	5	[3, 64, 88, 107, 132, 150]
FeO_3	11025	11359	335	[5, 138, 148, 151]
FeO_6	11029	11070	42	[3, 64, 88, 107, 130, 132, 150]
FeO_3	11037	11048	12	[4, 69, 76, 141]
FeO_4	11049	11065	17	[4, 69, 76, 95, 141]
FeO_5	11066	11075	10	[4, 69, 76, 95, 100, 141]
FeO_4	11066	11085	20	[6, 70, 79, 81, 146]
FeO_5	11071	11179	109	[3, 88, 107, 130, 132, 150]
FeO_4	11076	11100	25	[4, 69, 95, 100, 141]
FeO_5	11086	11111	26	[6, 70, 77, 79, 81, 146]
FeO_3	11101	11106	6	[4, 69, 95, 141]
FeO_4	11107	11209	103	[4, 69, 76, 95, 141]
FeO_4	11112	11254	143	[6, 70, 77, 79, 146]
FeO_6	11180	11181	2	[3, 64, 88, 107, 130, 132, 150]
FeO_5	11182	11228	47	[3, 64, 88, 130, 132, 150]
FeO_5	11210	11278	69	[4, 69, 76, 95, 100, 141]
FeO_4	11229	11231	3	[3, 64, 88, 130, 132]
FeO_5	11232	11272	41	[3, 64, 88, 89, 130, 132]
FeO_5	11255	11332	78	[6, 70, 77, 79, 92, 146]
FeO_4	11273	11335	63	[3, 64, 88, 89, 132]
FeO_6	11279	11291	13	[4, 69, 76, 95, 100, 141, 147]
FeO_5	11292	11333	42	[4, 69, 76, 95, 141, 147]
FeO_4	11333	11345	13	[6, 70, 79, 92, 146]
FeO_6	11334	11372	39	[4, 69, 76, 95, 100, 141, 147]
FeO_5	11336	11468	133	[3, 64, 88, 89, 122, 132]
FeO_5	11346	11347	2	[6, 70, 79, 81, 92, 146]
FeO_6	11348	11377	30	[6, 70, 77, 79, 81, 92, 146]
FeO_4	11360	11360	1	[5, 102, 138, 148, 151]
FeO_3	11361	11364	4	[5, 102, 138, 151]
FeO_4	11365	11436	72	[5, 102, 138, 148, 151]
FeO_5	11373	11387	15	[4, 69, 76, 95, 100, 141]
FeO_5	11378	11380	3	[6, 70, 79, 81, 92, 146]
FeO_4	11381	11388	8	[6, 70, 79, 92, 146]
FeO_4	11388	11409	22	[4, 69, 95, 100, 141]
FeO_5	11389	11432	44	[6, 70, 77, 79, 92, 146]
FeO_5	11410	11431	22	[4, 69, 76, 95, 100, 141]
FeO_4	11432	11439	8	[4, 69, 76, 95, 141]
FeO_4	11433	11657	225	[6, 70, 77, 79, 146]
FeO_3	11437	11442	6	[5, 102, 138, 151]
FeO_5	11440	11499	60	[4, 69, 76, 95, 100, 141]
FeO_2	11443	11445	3	[5, 138, 151]
FeO_3	11446	11484	39	[5, 87, 138, 151]
FeO_4	11469	11483	15	[3, 64, 88, 89, 132]
FeO_5	11484	11569	86	[3, 64, 88, 89, 107, 132]
FeO_4	11485	11635	151	[5, 87, 102, 138, 151]
FeO_4	11500	11552	53	[4, 69, 76, 100, 141]
FeO_3	11553	11566	14	[4, 69, 76, 141]
FeO_4	11567	11567	1	[4, 69, 76, 100, 141]
FeO_5	11568	11768	201	[4, 69, 76, 100, 141, 147]
FeO_6	11570	11571	2	[3, 64, 88, 89, 107, 130, 132]
FeO_5	11572	11674	103	[3, 64, 88, 89, 107, 130]
FeO_3	11636	11683	48	[5, 102, 138, 151]
FeO_3	11658	11713	56	[6, 70, 77, 146]
FeO_4	11675	11678	4	[3, 64, 88, 89, 107]
FeO_5	11679	11694	16	[3, 64, 88, 89, 107, 132]
FeO_4	11684	11759	76	[5, 87, 102, 138, 151]
FeO_4	11695	11721	27	[3, 88, 89, 107, 132]
FeO_4	11714	11858	145	[6, 70, 77, 79, 146]
FeO_5	11722	11780	59	[3, 64, 88, 89, 107, 132]
FeO_3	11760	11777	18	[5, 87, 138, 151]
FeO_4	11769	11825	57	[4, 69, 76, 141, 147]
FeO_4	11778	11809	32	[5, 87, 138, 148, 151]
FeO_4	11781	11782	2	[3, 64, 88, 107, 132]
FeO_3	11783	11799	17	[3, 64, 88, 132]
FeO_4	11800	11824	25	[3, 64, 88, 89, 132]
FeO_3	11810	12265	456	[5, 138, 148, 151]
FeO_3	11825	11837	13	[3, 64, 88, 132]
FeO_5	11826	11835	10	[4, 69, 76, 82, 141, 147]
FeO_6	11836	11894	59	[4, 69, 76, 82, 100, 141, 147]
FeO_4	11838	11838	1	[3, 64, 88, 130, 132]
FeO_5	11839	11863	25	[3, 64, 88, 130, 132, 150]
FeO_3	11859	11859	1	[6, 77, 79, 146]
FeO_4	11860	11921	62	[6, 77, 79, 81, 146]
FeO_4	11864	11900	37	[3, 64, 88, 132, 150]
FeO_5	11895	11897	3	[4, 69, 76, 82, 141, 147]
FeO_4	11898	12036	139	[4, 69, 76, 141, 147]
FeO_5	11901	11920	20	[3, 64, 88, 89, 132, 150]
FeO_4	11921	11926	6	[3, 64, 88, 132, 150]
FeO_5	11922	12047	126	[6, 70, 77, 79, 81, 146]
FeO_5	11927	11959	33	[3, 64, 88, 89, 132, 150]
FeO_6	11960	11988	29	[3, 64, 88, 89, 132, 146, 150]
FeO_5	11989	12020	32	[3, 88, 89, 132, 146, 150]
FeO_4	12021	12076	56	[3, 88, 89, 132, 150]
FeO_5	12037	12059	23	[4, 69, 76, 82, 141, 147]
FeO_4	12048	12079	32	[6, 70, 77, 79, 146]
FeO_4	12060	12074	15	[4, 69, 76, 141, 147]
FeO_5	12075	12087	13	[4, 69, 76, 100, 141, 147]
FeO_5	12077	12144	68	[3, 88, 89, 130, 132, 150]
FeO_5	12080	12092	13	[6, 70, 77, 79, 92, 146]
FeO_6	12088	12098	11	[4, 69, 76, 82, 100, 141, 147]
FeO_6	12093	12093	1	[6, 70, 77, 79, 92, 111, 146]
FeO_5	12094	12134	41	[6, 70, 79, 92, 111, 146]
FeO_5	12099	12118	20	[4, 69, 76, 82, 141, 147]
FeO_4	12119	12124	6	[4, 69, 76, 141, 147]
FeO_5	12125	12145	21	[4, 69, 76, 100, 141, 147]
FeO_4	12135	12255	121	[6, 70, 79, 92, 146]
FeO_7	12145	12169	25	[3, 64, 88, 89, 122, 130, 132, 150]
FeO_4	12146	12270	125	[4, 69, 76, 141, 147]
FeO_6	12170	12201	32	[3, 64, 88, 89, 122, 130, 132]
FeO_5	12202	12225	24	[3, 64, 88, 89, 122, 132]
FeO_4	12226	12266	41	[3, 88, 89, 122, 132]
FeO_4	12256	12286	31	[6, 70, 79, 81, 146]
FeO_4	12266	12342	77	[5, 91, 138, 148, 151]
FeO_5	12267	12363	97	[3, 64, 88, 89, 122, 132]
FeO_5	12271	12355	85	[4, 69, 76, 82, 141, 147]
FeO_3	12287	12340	54	[6, 70, 79, 146]
FeO_4	12341	12384	44	[6, 70, 77, 79, 146]
FeO_3	12343	12753	411	[5, 138, 148, 151]
FeO_6	12356	12376	21	[4, 69, 76, 82, 100, 141, 147]
FeO_4	12364	12396	33	[3, 64, 88, 89, 132]
FeO_5	12377	12423	47	[4, 69, 76, 82, 141, 147]
FeO_5	12385	12432	48	[6, 70, 77, 79, 92, 146]
FeO_5	12397	12422	26	[3, 64, 88, 89, 130, 132]
FeO_4	12423	12425	3	[3, 88, 89, 130, 132]
FeO_4	12424	12445	22	[4, 69, 76, 82, 147]
FeO_5	12426	12440	15	[3, 64, 88, 89, 130, 132]
FeO_4	12433	12649	217	[6, 70, 77, 79, 146]
FeO_6	12441	12457	17	[3, 64, 88, 89, 130, 132, 150]
FeO_5	12446	12459	14	[4, 69, 76, 82, 141, 147]
FeO_7	12458	12498	41	[3, 64, 88, 89, 122, 130, 132, 150]
FeO_4	12460	12492	33	[4, 69, 76, 82, 141]
FeO_3	12493	12540	48	[4, 69, 76, 82]
FeO_6	12499	12505	7	[3, 64, 88, 89, 130, 132, 150]
FeO_5	12506	12607	102	[3, 88, 89, 130, 132, 150]
FeO_4	12541	12568	28	[4, 69, 76, 82, 141]
FeO_3	12569	12651	83	[4, 69, 76, 82]
FeO_4	12608	12617	10	[3, 88, 89, 130, 150]
FeO_3	12618	12651	34	[3, 88, 130, 150]
FeO_5	12650	12652	3	[6, 70, 77, 79, 81, 146]
FeO_4	12652	12678	27	[3, 88, 130, 132, 150]
FeO_2	12652	12679	28	[4, 69, 82]
FeO_6	12653	12710	58	[6, 70, 77, 79, 81, 92, 146]
FeO_5	12679	12713	35	[3, 88, 89, 130, 132, 150]
FeO_3	12680	12757	78	[4, 69, 82, 141]
FeO_5	12711	12718	8	[6, 70, 77, 79, 81, 146]
FeO_6	12714	12727	14	[3, 88, 89, 130, 132, 146, 150]
FeO_4	12719	12725	7	[6, 70, 79, 81, 146]
FeO_3	12726	12798	73	[6, 70, 79, 146]
FeO_5	12728	12795	68	[3, 88, 89, 130, 132, 150]
FeO_4	12754	12830	77	[5, 121, 138, 148, 151]
FeO_4	12758	12930	173	[4, 69, 76, 82, 141]
FeO_4	12796	12808	13	[3, 88, 89, 130, 150]
FeO_4	12799	12882	84	[6, 70, 79, 84, 146]
FeO_5	12809	12910	102	[3, 88, 89, 130, 132, 150]
FeO_3	12831	13071	241	[5, 138, 148, 151]
FeO_5	12883	12892	10	[6, 70, 79, 81, 84, 146]
FeO_4	12893	12978	86	[6, 70, 79, 84, 146]
FeO_4	12911	12937	27	[3, 88, 130, 132, 150]
FeO_5	12931	12955	25	[4, 69, 76, 82, 100, 141]
FeO_3	12938	12943	6	[3, 88, 130, 150]
FeO_4	12944	12956	13	[3, 88, 91, 130, 150]
FeO_4	12956	12977	22	[4, 69, 76, 82, 141]
FeO_3	12957	12995	39	[3, 88, 130, 150]
FeO_5	12978	13017	40	[4, 69, 76, 81, 82, 141]
FeO_5	12979	13123	145	[6, 70, 79, 84, 92, 146]
FeO_4	12996	13069	74	[3, 88, 91, 130, 150]
FeO_6	13018	13030	13	[4, 69, 76, 81, 82, 128, 141]
FeO_5	13031	13044	14	[4, 69, 81, 82, 128, 141]
FeO_4	13045	13093	49	[4, 69, 81, 82, 141]
FeO_3	13070	13074	5	[3, 88, 130, 150]
FeO_2	13072	13118	47	[5, 148, 151]
FeO_4	13075	13082	8	[3, 88, 126, 130, 150]
FeO_5	13083	13119	37	[3, 88, 126, 130, 132, 150]
FeO_5	13094	13094	1	[4, 69, 81, 82, 98, 141]
FeO_4	13095	13108	14	[4, 69, 82, 98, 141]
FeO_3	13109	13111	3	[4, 69, 82, 98]
FeO_4	13112	13212	101	[4, 69, 82, 98, 128]
FeO_3	13119	13582	464	[5, 138, 148, 151]
FeO_4	13120	13169	50	[3, 88, 130, 132, 150]
FeO_4	13124	13203	80	[6, 70, 79, 84, 146]
FeO_3	13170	13192	23	[3, 88, 130, 150]
FeO_4	13193	13238	46	[3, 88, 91, 130, 150]
FeO_5	13204	13204	1	[6, 70, 79, 81, 84, 146]
FeO_4	13205	13294	90	[6, 70, 79, 84, 146]
FeO_5	13213	13374	162	[4, 69, 82, 98, 128, 147]
FeO_3	13239	13407	169	[3, 88, 130, 150]
FeO_5	13295	13303	9	[6, 70, 79, 84, 128, 146]
FeO_4	13304	13373	70	[6, 70, 79, 84, 146]
FeO_5	13374	13383	10	[6, 70, 79, 84, 92, 146]
FeO_4	13375	13412	38	[4, 69, 98, 128, 147]
FeO_6	13384	13440	57	[6, 70, 77, 79, 84, 92, 146]
FeO_4	13408	13487	80	[3, 88, 89, 130, 150]
FeO_5	13413	13417	5	[4, 69, 82, 98, 128, 147]
FeO_6	13418	13587	170	[4, 69, 81, 82, 98, 128, 147]
FeO_5	13441	13456	16	[6, 70, 77, 79, 92, 146]
FeO_6	13457	13478	22	[6, 70, 77, 79, 84, 92, 146]
FeO_5	13479	13583	105	[6, 70, 77, 79, 84, 146]
FeO_5	13488	13504	17	[3, 88, 89, 130, 146, 150]
FeO_4	13505	13696	192	[3, 88, 89, 130, 146]
FeO_2	13583	13590	8	[5, 148, 151]
FeO_4	13584	13635	52	[6, 70, 77, 79, 146]
FeO_5	13588	13643	56	[4, 69, 81, 82, 128, 147]
FeO_3	13591	13600	10	[5, 121, 148, 151]
FeO_4	13601	13628	28	[5, 121, 138, 148, 151]
FeO_3	13629	13640	12	[5, 121, 138, 151]
FeO_5	13636	13668	33	[6, 70, 77, 79, 130, 146]
FeO_4	13641	13647	7	[5, 119, 121, 138, 151]
FeO_6	13644	13645	2	[4, 69, 81, 82, 98, 128, 147]
FeO_5	13646	13726	81	[4, 69, 81, 82, 98, 128]
FeO_3	13648	13649	2	[5, 119, 121, 138]
FeO_4	13650	13650	1	[5, 119, 121, 138, 148]
FeO_3	13651	13658	8	[5, 121, 138, 148]
FeO_4	13659	13681	23	[5, 121, 138, 148, 151]
FeO_4	13669	14323	655	[6, 70, 77, 79, 146]
FeO_3	13682	13698	17	[5, 138, 148, 151]
FeO_3	13697	13744	48	[3, 88, 130, 146]
FeO_4	13699	13719	21	[5, 121, 138, 148, 151]
FeO_5	13720	13752	33	[5, 102, 121, 138, 148, 151]
FeO_6	13727	13881	155	[4, 69, 81, 82, 98, 128, 147]
FeO_4	13745	13854	110	[3, 88, 130, 146, 148]
FeO_4	13753	13822	70	[5, 102, 121, 138, 151]
FeO_3	13823	13843	21	[5, 102, 121, 151]
FeO_2	13844	13885	42	[5, 102, 151]
FeO_5	13855	13889	35	[3, 88, 126, 130, 146, 148]
FeO_5	13882	13938	57	[4, 69, 82, 98, 128, 147]
FeO_3	13886	13928	43	[5, 102, 138, 151]
FeO_4	13890	13922	33	[3, 88, 126, 130, 148]
FeO_5	13923	14021	99	[3, 88, 107, 126, 130, 148]
FeO_4	13929	13985	57	[5, 102, 118, 138, 151]
FeO_4	13939	13964	26	[4, 69, 82, 98, 128]
FeO_3	13965	14029	65	[4, 69, 82, 128]
FeO_3	13986	14029	44	[5, 118, 138, 151]
FeO_4	14022	14101	80	[3, 88, 107, 130, 148]
FeO_4	14030	14038	9	[4, 69, 82, 98, 128]
FeO_4	14030	14071	42	[5, 102, 118, 138, 151]
FeO_5	14039	14123	85	[4, 69, 81, 82, 98, 128]
FeO_3	14072	14173	102	[5, 102, 118, 151]
FeO_3	14102	14111	10	[3, 88, 130, 148]
FeO_4	14112	14227	116	[3, 88, 130, 146, 148]
FeO_6	14124	14146	23	[4, 69, 81, 82, 98, 128, 147]
FeO_5	14147	14150	4	[4, 69, 81, 82, 98, 147]
FeO_4	14151	14295	145	[4, 69, 81, 82, 147]
FeO_4	14174	14187	14	[5, 102, 118, 138, 151]
FeO_3	14188	14202	15	[5, 118, 138, 151]
FeO_4	14203	14228	26	[5, 95, 118, 138, 151]
FeO_5	14228	14292	65	[3, 88, 107, 130, 146, 148]
FeO_3	14229	14273	45	[5, 118, 138, 151]
FeO_4	14274	14311	38	[5, 102, 118, 138, 151]
FeO_4	14293	14318	26	[3, 88, 130, 146, 148]
FeO_5	14296	14318	23	[4, 69, 81, 82, 141, 147]
FeO_3	14312	14324	13	[5, 102, 138, 151]
FeO_3	14319	14324	6	[3, 130, 146, 148]
FeO_4	14319	14516	198	[4, 69, 81, 82, 147]
FeO_3	14324	14369	46	[6, 70, 77, 79]
FeO_4	14325	14337	13	[3, 107, 130, 146, 148]
FeO_4	14325	14435	111	[5, 102, 121, 138, 151]
FeO_3	14338	14739	402	[3, 130, 146, 148]
FeO_4	14370	14408	39	[6, 70, 77, 79, 115]
FeO_5	14409	14528	120	[6, 70, 77, 79, 115, 146]
FeO_3	14436	14502	67	[5, 121, 138, 151]
FeO_2	14503	14613	111	[5, 138, 151]
FeO_5	14517	14721	205	[4, 69, 81, 82, 98, 147]
FeO_4	14529	14677	149	[6, 70, 77, 79, 115]
FeO_3	14614	14637	24	[5, 121, 138, 151]
FeO_4	14638	14728	91	[5, 102, 121, 138, 151]
FeO_3	14678	14786	109	[6, 77, 79, 115]
FeO_4	14722	14831	110	[4, 69, 82, 98, 147]
FeO_3	14729	14730	2	[5, 121, 138, 151]
FeO_2	14731	14756	26	[5, 138, 151]
FeO_4	14740	14740	1	[3, 115, 130, 146, 148]
FeO_5	14741	14754	14	[3, 107, 115, 130, 146, 148]
FeO_4	14755	14768	14	[3, 107, 130, 146, 148]
FeO_3	14757	14930	174	[5, 138, 148, 151]
FeO_5	14769	14784	16	[3, 88, 107, 130, 146, 148]
FeO_4	14785	14834	50	[3, 88, 107, 130, 146]
FeO_4	14787	14788	2	[6, 77, 79, 92, 115]
FeO_5	14789	14822	34	[6, 77, 79, 92, 115, 146]
FeO_5	14823	14836	14	[6, 68, 79, 92, 115, 146]
FeO_3	14832	14856	25	[4, 69, 82, 147]
FeO_5	14835	14835	1	[3, 88, 107, 115, 130, 146]
FeO_6	14836	14853	18	[3, 68, 88, 107, 115, 130, 146]
FeO_6	14837	14876	40	[6, 68, 77, 79, 92, 115, 146]
FeO_7	14854	14858	5	[3, 68, 88, 107, 115, 130, 146, 148]
FeO_4	14857	14895	39	[4, 69, 82, 100, 147]
FeO_6	14859	14860	2	[3, 68, 88, 107, 130, 146, 148]
FeO_5	14861	14888	28	[3, 88, 107, 130, 146, 148]
FeO_5	14877	14942	66	[6, 68, 77, 79, 92, 115]
FeO_4	14889	14974	86	[3, 88, 107, 146, 148]
FeO_5	14896	14923	28	[4, 69, 82, 98, 100, 147]
FeO_4	14924	14926	3	[4, 69, 82, 100, 147]
FeO_5	14927	14931	5	[4, 69, 81, 82, 100, 147]
FeO_2	14931	14949	19	[5, 138, 151]
FeO_6	14932	14947	16	[4, 69, 81, 82, 98, 100, 147]
FeO_6	14943	14990	48	[6, 68, 77, 79, 92, 115, 146]
FeO_5	14948	14972	25	[4, 69, 81, 82, 100, 147]
FeO_3	14950	14971	22	[5, 87, 138, 151]
FeO_4	14972	14998	27	[5, 87, 118, 138, 151]
FeO_6	14973	14983	11	[4, 69, 81, 82, 98, 100, 147]
FeO_5	14975	15056	82	[3, 88, 107, 130, 146, 148]
FeO_5	14984	15029	46	[4, 69, 81, 82, 98, 147]
FeO_5	14991	15038	48	[6, 68, 77, 79, 115, 146]
FeO_5	14999	15005	7	[5, 87, 118, 121, 138, 151]
FeO_4	15006	15015	10	[5, 118, 121, 138, 151]
FeO_5	15016	15052	37	[5, 102, 118, 121, 138, 151]
FeO_4	15030	15115	86	[4, 69, 81, 82, 147]
FeO_6	15039	15132	94	[6, 68, 77, 79, 92, 115, 146]
FeO_4	15053	15066	14	[5, 102, 118, 138, 151]
FeO_4	15057	15093	37	[3, 88, 107, 146, 148]
FeO_3	15067	15084	18	[5, 102, 138, 151]
FeO_4	15085	15180	96	[5, 102, 118, 138, 151]
FeO_5	15094	15145	52	[3, 88, 107, 130, 146, 148]
FeO_5	15116	15173	58	[4, 69, 81, 82, 100, 147]
FeO_5	15133	15135	3	[6, 68, 77, 79, 92, 146]
FeO_4	15136	15153	18	[6, 68, 79, 92, 146]
FeO_4	15146	15175	30	[3, 88, 107, 146, 148]
FeO_5	15154	15183	30	[6, 68, 77, 79, 92, 146]
FeO_4	15174	15224	51	[4, 69, 81, 82, 147]
FeO_5	15176	15214	39	[3, 88, 107, 130, 146, 148]
FeO_3	15181	15224	44	[5, 118, 138, 151]
FeO_4	15184	15288	105	[6, 68, 79, 92, 146]
FeO_4	15215	15262	48	[3, 88, 107, 146, 148]
FeO_5	15225	15244	20	[4, 69, 81, 82, 141, 147]
FeO_4	15225	15311	87	[5, 102, 118, 138, 151]
FeO_4	15245	15275	31	[4, 69, 81, 82, 147]
FeO_3	15263	15276	14	[3, 107, 146, 148]
FeO_5	15276	15325	50	[4, 69, 81, 82, 141, 147]
FeO_4	15277	15285	9	[3, 88, 107, 146, 148]
FeO_5	15286	15319	34	[3, 88, 107, 130, 146, 148]
FeO_5	15289	15379	91	[6, 68, 77, 79, 92, 146]
FeO_5	15312	15342	31	[5, 87, 102, 118, 138, 151]
FeO_6	15320	15345	26	[3, 68, 88, 107, 130, 146, 148]
FeO_4	15326	15357	32	[4, 69, 81, 82, 147]
FeO_4	15343	15449	107	[5, 102, 118, 138, 151]
FeO_5	15346	15440	95	[3, 88, 107, 130, 146, 148]
FeO_5	15358	15442	85	[4, 69, 81, 82, 141, 147]
FeO_4	15380	15392	13	[6, 68, 77, 79, 92]
FeO_3	15393	15431	39	[6, 68, 79, 92]
FeO_4	15432	15521	90	[6, 65, 68, 79, 92]
FeO_4	15441	15443	3	[3, 88, 107, 146, 148]
FeO_6	15443	15443	1	[4, 69, 81, 82, 100, 141, 147]
FeO_3	15444	15453	10	[3, 107, 146, 148]
FeO_5	15444	15465	22	[4, 69, 81, 82, 100, 147]
FeO_5	15450	15461	12	[5, 87, 102, 118, 138, 151]
FeO_4	15454	15472	19	[3, 107, 130, 146, 148]
FeO_4	15462	15592	131	[5, 102, 118, 138, 151]
FeO_4	15466	15591	126	[4, 69, 81, 82, 147]
FeO_3	15473	15502	30	[3, 107, 146, 148]
FeO_4	15503	15559	57	[3, 107, 130, 146, 148]
FeO_3	15522	15539	18	[6, 65, 79, 92]
FeO_4	15540	15547	8	[6, 65, 68, 79, 92]
FeO_5	15548	15562	15	[6, 65, 68, 77, 79, 92]
FeO_5	15560	15591	32	[3, 88, 107, 130, 146, 148]
FeO_4	15563	15564	2	[6, 65, 77, 79, 92]
FeO_3	15565	15588	24	[6, 65, 79, 92]
FeO_4	15589	15619	31	[6, 65, 68, 79, 92]
FeO_4	15592	15597	6	[3, 107, 130, 146, 148]
FeO_5	15592	15651	60	[4, 69, 81, 82, 141, 147]
FeO_5	15593	15639	47	[5, 87, 102, 118, 138, 151]
FeO_3	15598	15753	156	[3, 107, 146, 148]
FeO_5	15620	15643	24	[6, 65, 68, 77, 79, 92]
FeO_4	15640	15649	10	[5, 87, 118, 138, 151]
FeO_4	15644	15694	51	[6, 65, 68, 79, 92]
FeO_3	15650	15737	88	[5, 87, 118, 151]
FeO_4	15652	15857	206	[4, 69, 81, 82, 147]
FeO_3	15695	15700	6	[6, 68, 79, 92]
FeO_4	15701	15719	19	[6, 68, 77, 79, 92]
FeO_3	15720	15745	26	[6, 68, 79, 92]
FeO_4	15738	15841	104	[5, 87, 114, 118, 151]
FeO_4	15746	15922	177	[6, 65, 68, 79, 92]
FeO_4	15754	15779	26	[3, 107, 130, 146, 148]
FeO_3	15780	15825	46	[3, 107, 146, 148]
FeO_4	15826	15873	48	[3, 107, 130, 146, 148]
FeO_3	15842	15894	53	[5, 87, 118, 151]
FeO_5	15858	15890	33	[4, 69, 81, 82, 98, 147]
FeO_3	15874	16018	145	[3, 107, 146, 148]
FeO_4	15891	15959	69	[4, 69, 81, 82, 147]
FeO_4	15895	15983	89	[5, 87, 114, 118, 151]
FeO_3	15923	15925	3	[6, 68, 79, 92]
FeO_4	15926	15965	40	[6, 68, 79, 92, 146]
FeO_5	15960	16060	101	[4, 69, 81, 82, 98, 147]
FeO_3	15966	16015	50	[6, 68, 79, 92]
FeO_3	15984	16018	35	[5, 87, 114, 151]
FeO_4	16016	16043	28	[6, 68, 79, 92, 148]
FeO_4	16019	16037	19	[3, 107, 117, 146, 148]
FeO_4	16019	16078	60	[5, 87, 102, 114, 151]
FeO_3	16038	16051	14	[3, 107, 146, 148]
FeO_3	16044	16048	5	[6, 68, 79, 92]
FeO_4	16049	16098	50	[6, 68, 77, 79, 92]
FeO_4	16052	16071	20	[3, 107, 117, 146, 148]
FeO_4	16061	16155	95	[4, 69, 81, 82, 147]
FeO_3	16072	16276	205	[3, 107, 146, 148]
FeO_3	16079	16139	61	[5, 87, 114, 151]
FeO_5	16099	16142	44	[6, 68, 77, 79, 92, 146]
FeO_4	16140	16192	53	[5, 87, 102, 114, 151]
FeO_4	16143	16146	4	[6, 68, 77, 79, 92]
FeO_3	16147	16155	9	[6, 77, 79, 92]
FeO_3	16156	16169	14	[4, 69, 81, 147]
FeO_4	16156	16182	27	[6, 65, 77, 79, 92]
FeO_4	16170	16186	17	[4, 69, 81, 98, 147]
FeO_3	16183	16196	14	[6, 65, 79, 92]
FeO_3	16187	16243	57	[4, 69, 81, 147]
FeO_3	16193	16195	3	[5, 87, 102, 151]
FeO_4	16196	16201	6	[5, 87, 102, 118, 151]
FeO_4	16197	16322	126	[6, 65, 77, 79, 92]
FeO_3	16202	16213	12	[5, 87, 118, 151]
FeO_4	16214	16279	66	[5, 87, 102, 118, 151]
FeO_4	16244	16260	17	[4, 69, 81, 98, 147]
FeO_5	16261	16265	5	[4, 69, 81, 82, 98, 147]
FeO_6	16266	16276	11	[4, 69, 81, 82, 98, 123, 147]
FeO_4	16277	16299	23	[3, 92, 107, 146, 148]
FeO_5	16277	16287	11	[4, 69, 81, 82, 123, 147]
FeO_5	16280	16318	39	[5, 87, 102, 114, 118, 151]
FeO_4	16288	16325	38	[4, 69, 81, 82, 147]
FeO_3	16300	16316	17	[3, 107, 146, 148]
FeO_4	16317	16556	240	[3, 92, 107, 146, 148]
FeO_4	16319	16378	60	[5, 87, 114, 118, 151]
FeO_5	16323	16348	26	[6, 65, 68, 77, 79, 92]
FeO_5	16326	16345	20	[4, 69, 81, 82, 98, 147]
FeO_6	16346	16365	20	[4, 69, 81, 82, 98, 123, 147]
FeO_5	16349	16375	27	[6, 65, 68, 79, 92, 146]
FeO_5	16366	16449	84	[4, 69, 82, 98, 123, 147]
FeO_4	16376	16394	19	[6, 65, 68, 79, 92]
FeO_5	16379	16393	15	[5, 87, 102, 114, 118, 151]
FeO_4	16394	16400	7	[5, 87, 114, 118, 151]
FeO_3	16395	16432	38	[6, 65, 68, 92]
FeO_3	16401	16451	51	[5, 114, 118, 151]
FeO_4	16433	16480	48	[6, 65, 68, 92, 94]
FeO_4	16450	16458	9	[4, 69, 82, 98, 147]
FeO_4	16452	16452	1	[5, 95, 114, 118, 151]
FeO_3	16453	16508	56	[5, 95, 118, 151]
FeO_3	16459	16470	12	[4, 69, 98, 147]
FeO_4	16471	16524	54	[4, 69, 98, 123, 147]
FeO_5	16481	16510	30	[6, 65, 68, 92, 94, 96]
FeO_4	16509	16591	83	[5, 95, 102, 118, 151]
FeO_4	16511	16569	59	[6, 65, 68, 92, 94]
FeO_5	16525	16534	10	[4, 69, 98, 123, 147, 152]
FeO_4	16535	16603	69	[4, 69, 98, 123, 147]
FeO_3	16557	16936	380	[3, 107, 146, 148]
FeO_3	16570	16641	72	[6, 65, 68, 92]
FeO_3	16592	16632	41	[5, 95, 102, 151]
FeO_3	16604	16666	63	[4, 69, 123, 147]
FeO_4	16633	16637	5	[5, 95, 102, 114, 151]
FeO_5	16638	16652	15	[5, 95, 102, 114, 138, 151]
FeO_4	16642	16642	1	[6, 65, 68, 79, 92]
FeO_5	16643	16713	71	[6, 65, 68, 77, 79, 92]
FeO_4	16653	16716	64	[5, 95, 102, 114, 151]
FeO_4	16667	16797	131	[4, 69, 98, 123, 147]
FeO_4	16714	16729	16	[6, 68, 77, 79, 92]
FeO_3	16717	16726	10	[5, 95, 114, 151]
FeO_4	16727	16774	48	[5, 95, 102, 114, 151]
FeO_5	16730	16791	62	[6, 68, 77, 79, 92, 107]
FeO_5	16775	16810	36	[5, 95, 102, 114, 118, 151]
FeO_4	16792	16939	148	[6, 77, 79, 92, 107]
FeO_3	16798	16868	71	[4, 69, 123, 147]
FeO_4	16811	16844	34	[5, 95, 102, 114, 151]
FeO_3	16845	16872	28	[5, 95, 102, 151]
FeO_4	16869	16892	24	[4, 69, 81, 123, 147]
FeO_2	16873	16885	13	[5, 102, 151]
FeO_3	16886	17010	125	[5, 95, 102, 151]
FeO_3	16893	16937	45	[4, 69, 123, 147]
FeO_2	16937	17007	71	[3, 146, 148]
FeO_4	16938	16977	40	[4, 69, 81, 123, 147]
FeO_5	16940	16977	38	[6, 68, 77, 79, 92, 107]
FeO_3	16978	17022	45	[4, 69, 123, 147]
FeO_4	16978	16997	20	[6, 68, 79, 92, 107]
FeO_5	16998	17012	15	[6, 68, 77, 79, 92, 107]
FeO_3	17008	17083	76	[3, 107, 146, 148]
FeO_4	17011	17018	8	[5, 95, 102, 114, 151]
FeO_4	17013	17030	18	[6, 77, 79, 92, 107]
FeO_3	17019	17028	10	[5, 95, 102, 151]
FeO_4	17023	17169	147	[4, 69, 98, 123, 147]
FeO_4	17029	17061	33	[5, 95, 102, 114, 151]
FeO_5	17031	17065	35	[6, 77, 79, 92, 107, 146]
FeO_3	17062	17137	76	[5, 102, 114, 151]
FeO_6	17066	17072	7	[6, 68, 77, 79, 92, 107, 146]
FeO_5	17073	17083	11	[6, 77, 79, 92, 107, 146]
FeO_4	17084	17267	184	[3, 88, 107, 146, 148]
FeO_4	17084	17107	24	[6, 77, 79, 92, 107]
FeO_3	17108	17202	95	[6, 77, 79, 92]
FeO_4	17138	17141	4	[5, 87, 102, 114, 151]
FeO_4	17142	17214	73	[5, 87, 102, 121, 151]
FeO_5	17170	17212	43	[4, 69, 82, 98, 123, 147]
FeO_4	17203	17210	8	[6, 77, 79, 92, 111]
FeO_5	17211	17221	11	[6, 77, 79, 92, 111, 146]
FeO_4	17213	17335	123	[4, 69, 82, 98, 147]
FeO_3	17215	17228	14	[5, 87, 102, 151]
FeO_4	17222	17254	33	[6, 77, 79, 92, 146]
FeO_4	17229	17303	75	[5, 87, 102, 121, 151]
FeO_3	17255	17303	49	[6, 77, 79, 92]
FeO_3	17268	17552	285	[3, 107, 146, 148]
FeO_3	17304	17313	10	[5, 87, 121, 151]
FeO_4	17304	17323	20	[6, 77, 79, 92, 107]
FeO_4	17314	17383	70	[5, 87, 102, 121, 151]
FeO_3	17324	17330	7	[6, 79, 92, 107]
FeO_4	17331	17417	87	[6, 68, 79, 92, 107]
FeO_5	17336	17361	26	[4, 69, 82, 98, 147, 152]
FeO_4	17362	17364	3	[4, 69, 98, 147, 152]
FeO_5	17365	17424	60	[4, 69, 98, 123, 147, 152]
FeO_3	17384	17417	34	[5, 102, 121, 151]
FeO_4	17418	17426	9	[5, 87, 102, 121, 151]
FeO_5	17418	17429	12	[6, 65, 68, 79, 92, 107]
FeO_4	17425	17507	83	[4, 69, 123, 147, 152]
FeO_3	17427	17437	11	[5, 102, 121, 151]
FeO_4	17430	17469	40	[6, 68, 79, 92, 107]
FeO_4	17438	17450	13	[5, 87, 102, 121, 151]
FeO_3	17451	17459	9	[5, 102, 121, 151]
FeO_4	17460	17461	2	[5, 102, 105, 121, 151]
FeO_3	17462	17489	28	[5, 102, 121, 151]
FeO_5	17470	17483	14	[6, 65, 68, 79, 92, 107]
FeO_4	17484	17544	61	[6, 65, 68, 79, 92]
FeO_4	17490	17498	9	[5, 102, 121, 138, 151]
FeO_3	17499	17521	23	[5, 102, 121, 151]
FeO_5	17508	17554	47	[4, 69, 98, 123, 147, 152]
FeO_2	17522	17526	5	[5, 102, 151]
FeO_3	17527	17531	5	[5, 97, 102, 151]
FeO_4	17532	17538	7	[5, 97, 102, 121, 151]
FeO_4	17539	17602	64	[5, 102, 105, 121, 151]
FeO_3	17545	17563	19	[6, 68, 79, 92]
FeO_4	17553	17754	202	[3, 88, 107, 146, 148]
FeO_4	17555	17601	47	[4, 69, 98, 123, 147]
FeO_4	17564	17569	6	[6, 65, 68, 79, 92]
FeO_3	17570	17627	58	[6, 68, 79, 92]
FeO_5	17602	17708	107	[4, 69, 82, 98, 123, 147]
FeO_5	17603	17627	25	[5, 97, 102, 105, 121, 151]
FeO_4	17628	17685	58	[5, 97, 105, 121, 151]
FeO_4	17628	17703	76	[6, 68, 79, 92, 107]
FeO_5	17686	17700	15	[5, 83, 97, 105, 121, 151]
FeO_4	17701	17710	10	[5, 97, 105, 121, 151]
FeO_5	17704	17717	14	[6, 68, 79, 92, 107, 146]
FeO_4	17709	18090	382	[4, 69, 98, 123, 147]
FeO_3	17711	17747	37	[5, 97, 105, 151]
FeO_4	17718	17743	26	[6, 68, 79, 92, 107]
FeO_5	17744	17754	11	[6, 68, 77, 79, 92, 107]
FeO_4	17748	17798	51	[5, 97, 102, 105, 151]
FeO_3	17755	17766	12	[3, 107, 146, 148]
FeO_4	17755	17778	24	[6, 68, 79, 92, 107]
FeO_4	17767	17932	166	[3, 88, 107, 146, 148]
FeO_5	17779	17825	47	[6, 68, 77, 79, 92, 107]
FeO_3	17799	17807	9	[5, 97, 105, 151]
FeO_2	17808	17850	43	[5, 97, 151]
FeO_4	17826	17858	33	[6, 68, 79, 92, 107]
FeO_3	17851	17874	24	[5, 97, 117, 151]
FeO_5	17859	17897	39	[6, 68, 79, 92, 107, 146]
FeO_4	17875	17877	3	[5, 97, 117, 119, 151]
FeO_5	17878	17903	26	[5, 97, 117, 119, 121, 151]
FeO_6	17898	17910	13	[6, 68, 77, 79, 92, 107, 146]
FeO_4	17904	17973	70	[5, 97, 117, 121, 151]
FeO_5	17911	17918	8	[6, 68, 77, 79, 92, 146]
FeO_4	17919	17953	35	[6, 68, 79, 92, 146]
FeO_5	17933	17941	9	[3, 88, 107, 146, 148, 149]
FeO_4	17942	17978	37	[3, 88, 107, 146, 148]
FeO_5	17954	18007	54	[6, 68, 79, 92, 139, 146]
FeO_5	17974	17974	1	[5, 97, 102, 117, 121, 151]
FeO_4	17975	17985	11	[5, 97, 102, 121, 151]
FeO_3	17979	17992	14	[3, 107, 146, 148]
FeO_3	17986	17998	13	[5, 97, 102, 151]
FeO_4	17993	18057	65	[3, 92, 107, 146, 148]
FeO_2	17999	18041	43	[5, 97, 151]
FeO_6	18008	18021	14	[6, 68, 79, 92, 107, 139, 146]
FeO_5	18022	18102	81	[6, 68, 79, 92, 107, 146]
FeO_3	18042	18070	29	[5, 97, 117, 151]
FeO_3	18058	18159	102	[3, 92, 107, 148]
FeO_2	18071	18092	22	[5, 97, 151]
FeO_5	18091	18342	252	[4, 69, 98, 123, 147, 152]
FeO_3	18093	18207	115	[5, 97, 117, 151]
FeO_6	18103	18108	6	[6, 68, 79, 92, 107, 139, 146]
FeO_5	18109	18116	8	[6, 79, 92, 107, 139, 146]
FeO_4	18117	18123	7	[6, 79, 107, 139, 146]
FeO_3	18124	18168	45	[6, 79, 139, 146]
FeO_4	18160	18244	85	[3, 92, 107, 146, 148]
FeO_4	18169	18207	39	[6, 68, 79, 139, 146]
FeO_4	18208	18255	48	[5, 97, 117, 119, 151]
FeO_3	18208	18296	89	[6, 79, 139, 146]
FeO_3	18245	18308	64	[3, 107, 146, 148]
FeO_5	18256	18316	61	[5, 97, 117, 119, 121, 151]
FeO_4	18297	18367	71	[6, 79, 107, 139, 146]
FeO_4	18309	19100	792	[3, 88, 107, 146, 148]
FeO_6	18317	18321	5	[5, 97, 102, 117, 119, 121, 151]
FeO_5	18322	18328	7	[5, 97, 102, 117, 121, 151]
FeO_4	18329	18351	23	[5, 97, 102, 121, 151]
FeO_4	18343	18470	128	[4, 69, 98, 123, 147]
FeO_5	18352	18357	6	[5, 97, 102, 121, 138, 151]
FeO_4	18358	18393	36	[5, 102, 121, 138, 151]
FeO_5	18368	18411	44	[6, 77, 79, 107, 139, 146]
FeO_5	18394	18493	100	[5, 87, 102, 121, 138, 151]
FeO_4	18412	18438	27	[6, 79, 107, 139, 146]
FeO_5	18439	18512	74	[6, 68, 79, 107, 139, 146]
FeO_5	18471	18692	222	[4, 69, 98, 123, 147, 152]
FeO_4	18494	18501	8	[5, 102, 121, 138, 151]
FeO_3	18502	18531	30	[5, 102, 138, 151]
FeO_6	18513	18514	2	[6, 68, 75, 79, 107, 139, 146]
FeO_5	18515	18523	9	[6, 68, 75, 79, 107, 139]
FeO_4	18524	18592	69	[6, 68, 75, 79, 139]
FeO_4	18532	18565	34	[5, 87, 102, 138, 151]
FeO_3	18566	18583	18	[5, 102, 138, 151]
FeO_4	18584	18624	41	[5, 87, 102, 138, 151]
FeO_5	18593	18631	39	[6, 65, 68, 75, 79, 139]
FeO_3	18625	18668	44	[5, 87, 138, 151]
FeO_4	18632	18698	67	[6, 65, 68, 75, 79]
FeO_2	18669	18670	2	[5, 138, 151]
FeO_3	18671	18674	4	[5, 102, 138, 151]
FeO_4	18675	18688	14	[5, 87, 102, 138, 151]
FeO_5	18689	18697	9	[5, 87, 102, 121, 138, 151]
FeO_4	18693	18724	32	[4, 69, 98, 123, 147]
FeO_4	18698	18763	66	[5, 102, 121, 138, 151]
FeO_3	18699	18757	59	[6, 65, 68, 79]
FeO_5	18725	18757	33	[4, 69, 82, 98, 123, 147]
FeO_4	18758	18902	145	[4, 69, 82, 98, 147]
FeO_4	18758	18772	15	[6, 65, 68, 79, 107]
FeO_3	18764	18828	65	[5, 102, 121, 151]
FeO_5	18773	18814	42	[6, 65, 68, 79, 107, 139]
FeO_4	18815	18924	110	[6, 68, 79, 107, 139]
FeO_4	18829	18839	11	[5, 97, 102, 121, 151]
FeO_3	18840	18841	2	[5, 102, 121, 151]
FeO_2	18842	18898	57	[5, 102, 151]
FeO_3	18899	18952	54	[5, 97, 102, 151]
FeO_5	18903	18935	33	[4, 69, 82, 98, 123, 147]
FeO_5	18925	18971	47	[6, 68, 79, 92, 107, 139]
FeO_4	18936	18970	35	[4, 69, 98, 123, 147]
FeO_4	18953	18957	5	[5, 97, 102, 105, 151]
FeO_5	18958	19104	147	[5, 97, 102, 105, 121, 151]
FeO_5	18971	18975	5	[4, 69, 98, 123, 147, 152]
FeO_3	18972	18978	7	[6, 68, 79, 107]
FeO_4	18976	19034	59	[4, 69, 98, 147, 152]
FeO_2	18979	19039	61	[6, 79, 107]
FeO_3	19035	19054	20	[4, 69, 147, 152]
FeO_3	19040	19114	75	[6, 79, 107, 146]
FeO_4	19055	19069	15	[4, 69, 82, 147, 152]
FeO_5	19070	19075	6	[4, 69, 82, 98, 147, 152]
FeO_4	19076	19092	17	[4, 69, 98, 147, 152]
FeO_5	19093	19123	31	[4, 69, 82, 98, 147, 152]
FeO_3	19101	19185	85	[3, 88, 107, 148]
FeO_4	19105	19120	16	[5, 97, 102, 105, 121]
FeO_4	19115	19285	171	[6, 68, 79, 107, 146]
FeO_5	19121	19155	35	[5, 97, 102, 105, 121, 151]
FeO_4	19124	19163	40	[4, 82, 98, 147, 152]
FeO_4	19156	19173	18	[5, 97, 102, 121, 151]
FeO_3	19164	19166	3	[4, 82, 98, 147]
FeO_4	19167	19230	64	[4, 69, 82, 98, 147]
FeO_3	19174	19198	25	[5, 97, 121, 151]
FeO_4	19186	19261	76	[3, 88, 107, 146, 148]
FeO_4	19199	19238	40	[5, 97, 102, 121, 151]
FeO_3	19231	19269	39	[4, 69, 98, 147]
FeO_5	19239	19258	20	[5, 97, 102, 105, 121, 151]
FeO_4	19259	19270	12	[5, 97, 102, 105, 151]
FeO_3	19262	19304	43	[3, 107, 146, 148]
FeO_4	19270	19309	40	[4, 69, 98, 123, 147]
FeO_3	19271	19281	11	[5, 97, 102, 151]
FeO_4	19282	19283	2	[5, 97, 102, 121, 151]
FeO_5	19284	19340	57	[5, 97, 102, 105, 121, 151]
FeO_3	19286	19312	27	[6, 68, 79, 107]
FeO_4	19305	19588	284	[3, 88, 107, 146, 148]
FeO_3	19310	19335	26	[4, 69, 123, 147]
FeO_4	19313	19359	47	[6, 68, 75, 79, 107]
FeO_4	19336	19469	134	[4, 69, 123, 147, 152]
FeO_4	19341	19477	137	[5, 97, 102, 121, 151]
FeO_3	19360	19430	71	[6, 68, 79, 107]
FeO_4	19431	19512	82	[6, 68, 79, 92, 107]
FeO_5	19470	19470	1	[4, 69, 98, 123, 147, 152]
FeO_4	19471	19502	32	[4, 69, 98, 147, 152]
FeO_5	19478	19490	13	[5, 97, 102, 105, 121, 151]
FeO_6	19491	19503	13	[5, 97, 102, 105, 117, 121, 151]
FeO_3	19503	19568	66	[4, 69, 98, 147]
FeO_6	19504	19505	2	[5, 95, 97, 102, 105, 117, 151]
FeO_5	19506	19506	1	[5, 95, 97, 102, 105, 151]
FeO_4	19507	19520	14	[5, 95, 97, 102, 151]
FeO_5	19513	19533	21	[6, 65, 68, 79, 92, 107]
FeO_5	19521	19525	5	[5, 95, 97, 102, 121, 151]
FeO_4	19526	19552	27	[5, 95, 97, 102, 151]
FeO_4	19534	19654	121	[6, 68, 79, 92, 107]
FeO_3	19553	19597	45	[5, 97, 102, 151]
FeO_4	19569	19628	60	[4, 69, 98, 123, 147]
FeO_3	19589	19715	127	[3, 107, 146, 148]
FeO_2	19598	19602	5	[5, 97, 102]
FeO_3	19603	19605	3	[5, 97, 102, 142]
FeO_4	19606	19631	26	[5, 95, 97, 102, 142]
FeO_3	19629	19635	7	[4, 69, 123, 147]
FeO_5	19632	19635	4	[5, 95, 97, 102, 117, 142]
FeO_4	19636	19701	66	[4, 69, 98, 123, 147]
FeO_4	19636	19640	5	[5, 97, 102, 117, 142]
FeO_5	19641	19667	27	[5, 97, 102, 117, 142, 151]
FeO_5	19655	19688	34	[6, 68, 77, 79, 92, 107]
FeO_4	19668	19678	11	[5, 97, 102, 117, 151]
FeO_3	19679	19687	9	[5, 97, 102, 151]
FeO_4	19688	19707	20	[5, 95, 97, 102, 151]
FeO_4	19689	19699	11	[6, 77, 79, 92, 107]
FeO_5	19700	19760	61	[6, 77, 79, 92, 107, 146]
FeO_5	19702	19715	14	[4, 69, 75, 98, 123, 147]
FeO_5	19708	19736	29	[5, 95, 97, 102, 117, 151]
FeO_4	19716	19803	88	[3, 88, 107, 146, 148]
FeO_4	19716	19725	10	[4, 69, 75, 123, 147]
FeO_5	19726	19812	87	[4, 69, 75, 98, 123, 147]
FeO_4	19737	19814	78	[5, 97, 102, 117, 151]
FeO_4	19761	19868	108	[6, 77, 79, 92, 107]
FeO_5	19804	19877	74	[3, 88, 101, 107, 146, 148]
FeO_4	19813	19833	21	[4, 69, 98, 123, 147]
FeO_3	19815	19861	47	[5, 97, 117, 151]
FeO_5	19834	19890	57	[4, 67, 69, 98, 123, 147]
FeO_2	19862	19900	39	[5, 117, 151]
FeO_3	19869	19908	40	[6, 79, 92, 107]
FeO_4	19878	19999	122	[3, 88, 107, 146, 148]
FeO_4	19891	19894	4	[4, 69, 98, 123, 147]
FeO_3	19895	19895	1	[4, 69, 98, 147]
FeO_4	19896	19909	14	[4, 69, 82, 98, 147]
FeO_3	19901	19952	52	[5, 97, 117, 151]
FeO_4	19909	19917	9	[6, 68, 79, 92, 107]
FeO_5	19910	19947	38	[4, 69, 82, 98, 147, 152]
FeO_5	19918	19943	26	[6, 68, 77, 79, 92, 107]
FeO_4	19944	20120	177	[6, 68, 77, 79, 107]
FeO_4	19948	20020	73	[4, 69, 82, 98, 147]
FeO_4	19953	19970	18	[5, 97, 117, 121, 151]
FeO_5	19971	19994	24	[5, 97, 102, 117, 121, 151]
FeO_4	19995	20072	78	[5, 97, 102, 121, 151]
FeO_5	20000	20026	27	[3, 88, 101, 107, 146, 148]
FeO_5	20021	20101	81	[4, 69, 81, 82, 98, 147]
FeO_4	20027	20060	34	[3, 101, 107, 146, 148]
FeO_5	20061	20072	12	[3, 77, 101, 107, 146, 148]
FeO_4	20073	20138	66	[3, 101, 107, 146, 148]
FeO_5	20073	20193	121	[5, 97, 102, 117, 121, 151]
FeO_4	20102	20132	31	[4, 69, 81, 82, 147]
FeO_3	20121	20375	255	[6, 77, 79, 107]
FeO_3	20133	20249	117	[4, 69, 82, 147]
FeO_3	20139	20164	26	[3, 107, 146, 148]
FeO_4	20165	20181	17	[3, 77, 107, 146, 148]
FeO_3	20182	20253	72	[3, 107, 146, 148]
FeO_6	20194	20233	40	[5, 97, 102, 117, 121, 142, 151]
FeO_5	20234	20264	31	[5, 102, 117, 121, 142, 151]
FeO_4	20250	20316	67	[4, 69, 82, 98, 147]
FeO_4	20254	20312	59	[3, 88, 107, 146, 148]
FeO_4	20265	20273	9	[5, 102, 117, 142, 151]
FeO_5	20274	20310	37	[5, 102, 117, 121, 142, 151]
FeO_6	20311	20317	7	[5, 102, 105, 117, 121, 142, 151]
FeO_3	20313	20565	253	[3, 107, 146, 148]
FeO_5	20317	20340	24	[4, 69, 82, 98, 123, 147]
FeO_5	20318	20321	4	[5, 102, 105, 121, 142, 151]
FeO_6	20322	20362	41	[5, 97, 102, 105, 121, 142, 151]
FeO_6	20341	20366	26	[4, 69, 82, 98, 123, 147, 152]
FeO_5	20363	20367	5	[5, 97, 102, 121, 142, 151]
FeO_5	20367	20371	5	[4, 69, 82, 98, 147, 152]
FeO_6	20368	20400	33	[5, 97, 102, 105, 121, 142, 151]
FeO_4	20372	20512	141	[4, 69, 98, 147, 152]
FeO_4	20376	20464	89	[6, 68, 77, 79, 107]
FeO_5	20401	20404	4	[5, 97, 102, 105, 142, 151]
FeO_4	20405	20412	8	[5, 102, 105, 142, 151]
FeO_5	20413	20421	9	[5, 102, 105, 121, 142, 151]
FeO_6	20422	20473	52	[5, 95, 102, 105, 121, 142, 151]
FeO_3	20465	20487	23	[6, 68, 79, 107]
FeO_5	20474	20488	15	[5, 102, 105, 121, 142, 151]
FeO_4	20488	20542	55	[6, 68, 77, 79, 107]
FeO_4	20489	20491	3	[5, 102, 105, 142, 151]
FeO_5	20492	20515	24	[5, 102, 105, 121, 142, 151]
FeO_5	20513	20583	71	[4, 69, 82, 98, 147, 152]
FeO_4	20516	20521	6	[5, 102, 105, 121, 151]
FeO_3	20522	20531	10	[5, 102, 105, 151]
FeO_4	20532	20549	18	[5, 102, 105, 142, 151]
FeO_3	20543	20564	22	[6, 68, 79, 107]
FeO_5	20550	20593	44	[5, 102, 105, 117, 142, 151]
FeO_4	20565	20622	58	[6, 68, 79, 96, 107]
FeO_2	20566	20611	46	[3, 107, 146]
FeO_4	20584	20587	4	[4, 69, 82, 147, 152]
FeO_3	20588	20593	6	[4, 69, 82, 147]
FeO_4	20594	20692	99	[4, 69, 82, 98, 147]
FeO_4	20594	20602	9	[5, 102, 117, 142, 151]
FeO_5	20603	20661	59	[5, 102, 117, 121, 142, 151]
FeO_3	20612	20692	81	[3, 107, 125, 146]
FeO_3	20623	20637	15	[6, 68, 79, 96]
FeO_4	20638	20777	140	[6, 68, 79, 96, 107]
FeO_4	20662	20716	55	[5, 102, 117, 121, 151]
FeO_4	20693	20768	76	[3, 107, 125, 146, 148]
FeO_3	20693	20728	36	[4, 69, 98, 147]
FeO_3	20717	20816	100	[5, 102, 117, 151]
FeO_4	20729	20830	102	[4, 69, 82, 98, 147]
FeO_5	20769	20847	79	[3, 107, 110, 125, 146, 148]
FeO_3	20778	20791	14	[6, 68, 79, 107]
FeO_4	20792	20851	60	[6, 68, 79, 96, 107]
FeO_4	20817	20823	7	[5, 102, 117, 138, 151]
FeO_5	20824	20870	47	[5, 102, 114, 117, 138, 151]
FeO_3	20831	20951	121	[4, 69, 82, 147]
FeO_4	20848	20945	98	[3, 107, 125, 146, 148]
FeO_5	20852	20883	32	[6, 68, 79, 96, 107, 120]
FeO_4	20871	20884	14	[5, 102, 117, 121, 151]
FeO_4	20884	20897	14	[6, 68, 79, 96, 107]
FeO_5	20885	20921	37	[5, 102, 117, 121, 138, 151]
FeO_3	20898	20955	58	[6, 79, 96, 107]
FeO_4	20922	21057	136	[5, 102, 117, 121, 151]
FeO_3	20946	21062	117	[3, 107, 146, 148]
FeO_4	20952	21071	120	[4, 69, 82, 98, 147]
FeO_4	20956	20985	30	[6, 79, 96, 107, 131]
FeO_5	20986	20997	12	[6, 68, 79, 96, 107, 131]
FeO_4	20998	21013	16	[6, 68, 79, 96, 107]
FeO_4	21014	21025	12	[6, 68, 79, 96, 131]
FeO_5	21026	21031	6	[6, 68, 79, 96, 107, 131]
FeO_4	21032	21100	69	[6, 68, 79, 96, 107]
FeO_5	21058	21060	3	[5, 102, 117, 121, 142, 151]
FeO_4	21061	21150	90	[5, 102, 117, 142, 151]
FeO_4	21063	21122	60	[3, 101, 107, 146, 148]
FeO_5	21072	21091	20	[4, 69, 82, 98, 147, 152]
FeO_6	21092	21121	30	[4, 69, 82, 98, 123, 147, 152]
FeO_3	21101	21111	11	[6, 79, 96, 107]
FeO_4	21112	21134	23	[6, 79, 92, 96, 107]
FeO_5	21122	21164	43	[4, 69, 98, 123, 147, 152]
FeO_5	21123	21158	36	[3, 101, 107, 132, 146, 148]
FeO_3	21135	21260	126	[6, 79, 96, 107]
FeO_5	21151	21294	144	[5, 102, 117, 121, 142, 151]
FeO_4	21159	21239	81	[3, 101, 107, 146, 148]
FeO_4	21165	21269	105	[4, 69, 98, 123, 147]
FeO_5	21240	21312	73	[3, 88, 101, 107, 146, 148]
FeO_4	21261	21345	85	[6, 68, 79, 96, 107]
FeO_5	21270	21358	89	[4, 69, 82, 98, 123, 147]
FeO_4	21295	21297	3	[5, 102, 117, 142, 151]
FeO_5	21298	21311	14	[5, 95, 102, 117, 142, 151]
FeO_4	21312	21313	2	[5, 102, 117, 142, 151]
FeO_4	21313	21391	79	[3, 88, 107, 146, 148]
FeO_3	21314	21324	11	[5, 102, 142, 151]
FeO_4	21325	21387	63	[5, 102, 114, 142, 151]
FeO_3	21346	21425	80	[6, 79, 96, 107]
FeO_4	21359	21376	18	[4, 69, 82, 98, 147]
FeO_5	21377	21392	16	[4, 69, 81, 82, 98, 147]
FeO_5	21388	21436	49	[5, 102, 114, 117, 142, 151]
FeO_5	21392	21410	19	[3, 88, 101, 107, 146, 148]
FeO_4	21393	21420	28	[4, 69, 82, 98, 147]
FeO_4	21411	21427	17	[3, 88, 107, 146, 148]
FeO_5	21421	21425	5	[4, 69, 82, 98, 123, 147]
FeO_4	21426	21447	22	[4, 69, 82, 123, 147]
FeO_4	21426	21520	95	[6, 68, 79, 96, 107]
FeO_3	21428	21611	184	[3, 107, 146, 148]
FeO_4	21437	21439	3	[5, 102, 114, 142, 151]
FeO_3	21440	21451	12	[5, 114, 142, 151]
FeO_5	21448	21467	20	[4, 69, 81, 82, 123, 147]
FeO_2	21452	21453	2	[5, 114, 151]
FeO_3	21454	21472	19	[5, 114, 117, 151]
FeO_6	21468	21520	53	[4, 69, 81, 82, 98, 123, 147]
FeO_4	21473	21476	4	[5, 102, 114, 117, 151]
FeO_5	21477	21488	12	[5, 102, 114, 117, 121, 151]
FeO_4	21489	21493	5	[5, 102, 114, 117, 121]
FeO_3	21494	21498	5	[5, 102, 117, 121]
FeO_2	21499	21511	13	[5, 102, 117]
FeO_3	21512	21514	3	[5, 102, 117, 151]
FeO_4	21515	21515	1	[5, 87, 102, 117, 151]
FeO_3	21516	21517	2	[5, 102, 117, 151]
FeO_4	21518	21549	32	[5, 102, 117, 121, 151]
FeO_5	21521	21587	67	[4, 69, 81, 82, 98, 147]
FeO_5	21521	21577	57	[6, 68, 79, 96, 107, 131]
FeO_5	21550	21572	23	[5, 102, 117, 121, 138, 151]
FeO_4	21573	21580	8	[5, 102, 117, 121, 151]
FeO_4	21578	21591	14	[6, 68, 79, 96, 107]
FeO_5	21581	21628	48	[5, 102, 117, 121, 138, 151]
FeO_4	21588	21683	96	[4, 69, 81, 82, 147]
FeO_5	21592	21616	25	[6, 65, 68, 79, 96, 107]
FeO_4	21612	21754	143	[3, 88, 107, 146, 148]
FeO_6	21617	21626	10	[6, 65, 68, 75, 79, 96, 107]
FeO_5	21627	21645	19	[6, 68, 75, 79, 96, 107]
FeO_3	21629	21678	50	[5, 117, 121, 138]
FeO_4	21646	21649	4	[6, 68, 79, 96, 107]
FeO_5	21650	21725	76	[6, 68, 75, 79, 96, 107]
FeO_4	21679	21708	30	[5, 117, 121, 138, 142]
FeO_3	21684	21702	19	[4, 69, 81, 147]
FeO_2	21703	21711	9	[4, 69, 147]
FeO_5	21709	21719	11	[5, 117, 121, 138, 142, 151]
FeO_3	21712	21748	37	[4, 69, 147, 152]
FeO_4	21720	21765	46	[5, 117, 121, 138, 151]
FeO_4	21726	21757	32	[6, 68, 79, 96, 107]
FeO_4	21749	21768	20	[4, 69, 123, 147, 152]
FeO_5	21755	21866	112	[3, 88, 101, 107, 146, 148]
FeO_5	21758	21771	14	[6, 68, 79, 96, 107, 131]
FeO_5	21766	21772	7	[5, 117, 121, 138, 142, 151]
FeO_5	21769	21838	70	[4, 69, 81, 123, 147, 152]
FeO_4	21772	21772	1	[6, 68, 79, 96, 107]
FeO_4	21773	21789	17	[5, 117, 121, 138, 142]
FeO_3	21773	21800	28	[6, 68, 79, 96]
FeO_3	21790	21805	16	[5, 117, 121, 138]
FeO_4	21801	21812	12	[6, 68, 79, 96, 107]
FeO_4	21806	21872	67	[5, 117, 121, 138, 151]
FeO_3	21813	21819	7	[6, 68, 79, 107]
FeO_4	21820	21822	3	[6, 65, 68, 79, 107]
FeO_5	21823	21847	25	[6, 65, 68, 79, 96, 107]
FeO_4	21839	21880	42	[4, 69, 81, 123, 147]
FeO_4	21848	21848	1	[6, 68, 79, 96, 107]
FeO_5	21849	21857	9	[6, 68, 79, 96, 107, 131]
FeO_6	21858	21890	33	[6, 65, 68, 79, 96, 107, 131]
FeO_6	21867	21877	11	[3, 88, 101, 107, 118, 146, 148]
FeO_3	21873	21912	40	[5, 117, 121, 151]
FeO_5	21878	21880	3	[3, 88, 107, 118, 146, 148]
FeO_4	21881	21972	92	[3, 88, 107, 146, 148]
FeO_5	21881	21883	3	[4, 69, 81, 82, 123, 147]
FeO_6	21884	21902	19	[4, 69, 81, 82, 123, 147, 152]
FeO_5	21891	21923	33	[6, 65, 68, 79, 107, 131]
FeO_5	21903	21918	16	[4, 69, 81, 82, 147, 152]
FeO_4	21913	21913	1	[5, 102, 117, 121, 151]
FeO_3	21914	21927	14	[5, 102, 117, 121]
FeO_6	21919	21921	3	[4, 69, 81, 82, 100, 147, 152]
FeO_5	21922	21956	35	[4, 69, 81, 82, 100, 147]
FeO_4	21924	21946	23	[6, 65, 68, 79, 107]
FeO_4	21928	21958	31	[5, 102, 117, 121, 151]
FeO_5	21947	21972	26	[6, 65, 68, 75, 79, 107]
FeO_4	21957	21982	26	[4, 69, 81, 100, 147]
FeO_5	21959	22065	107	[5, 102, 117, 121, 142, 151]
FeO_5	21973	21983	11	[3, 88, 107, 132, 146, 148]
FeO_4	21973	21982	10	[6, 68, 75, 79, 107]
FeO_3	21983	21991	9	[4, 69, 81, 147]
FeO_5	21983	22128	146	[6, 65, 68, 75, 79, 107]
FeO_4	21984	21994	11	[3, 88, 107, 146, 148]
FeO_4	21992	22009	18	[4, 69, 81, 141, 147]
FeO_5	21995	22088	94	[3, 88, 101, 107, 146, 148]
FeO_5	22010	22010	1	[4, 69, 81, 141, 147, 152]
FeO_4	22011	22045	35	[4, 69, 81, 147, 152]
FeO_5	22046	22058	13	[4, 69, 81, 98, 147, 152]
FeO_4	22059	22066	8	[4, 69, 98, 147, 152]
FeO_6	22066	22123	58	[5, 94, 102, 117, 121, 142, 151]
FeO_3	22067	22104	38	[4, 69, 147, 152]
FeO_4	22089	22167	79	[3, 88, 107, 146, 148]
FeO_4	22105	22133	29	[4, 69, 98, 147, 152]
FeO_5	22124	22127	4	[5, 102, 117, 121, 142, 151]
FeO_4	22128	22268	141	[5, 102, 121, 142, 151]
FeO_4	22129	22361	233	[6, 68, 75, 79, 107]
FeO_5	22134	22154	21	[4, 69, 82, 98, 147, 152]
FeO_6	22155	22216	62	[4, 64, 69, 82, 98, 147, 152]
FeO_5	22168	22173	6	[3, 88, 101, 107, 146, 148]
FeO_6	22174	22174	1	[3, 88, 101, 107, 118, 146, 148]
FeO_5	22175	22192	18	[3, 88, 107, 118, 146, 148]
FeO_6	22193	22208	16	[3, 88, 101, 107, 118, 146, 148]
FeO_5	22209	22287	79	[3, 88, 101, 107, 146, 148]
FeO_5	22217	22265	49	[4, 69, 82, 98, 147, 152]
FeO_6	22266	22350	85	[4, 64, 69, 82, 98, 147, 152]
FeO_3	22269	22312	44	[5, 102, 142, 151]
FeO_4	22288	22344	57	[3, 88, 107, 146, 148]
FeO_4	22313	22386	74	[5, 102, 121, 142, 151]
FeO_5	22345	22396	52	[3, 88, 107, 125, 146, 148]
FeO_5	22351	22358	8	[4, 69, 82, 98, 147, 152]
FeO_4	22359	22391	33	[4, 69, 82, 147, 152]
FeO_5	22362	22410	49	[6, 68, 69, 75, 79, 107]
FeO_5	22387	22395	9	[5, 95, 102, 121, 142, 151]
FeO_5	22392	22404	13	[4, 69, 82, 98, 147, 152]
FeO_4	22396	22402	7	[5, 102, 121, 142, 151]
FeO_4	22397	22445	49	[3, 88, 107, 146, 148]
FeO_5	22403	22443	41	[5, 102, 117, 121, 142, 151]
FeO_4	22405	22496	92	[4, 69, 82, 147, 152]
FeO_4	22411	22421	11	[6, 68, 75, 79, 107]
FeO_5	22422	22432	11	[6, 68, 69, 75, 79, 107]
FeO_4	22433	22452	20	[6, 68, 75, 79, 107]
FeO_6	22444	22453	10	[5, 94, 102, 117, 121, 142, 151]
FeO_5	22446	22550	105	[3, 88, 107, 125, 146, 148]
FeO_5	22453	22493	41	[6, 68, 75, 79, 84, 107]
FeO_5	22454	22497	44	[5, 102, 117, 121, 142, 151]
FeO_6	22494	22510	17	[6, 68, 75, 79, 84, 107, 130]
FeO_5	22497	22542	46	[4, 69, 82, 98, 147, 152]
FeO_4	22498	22508	11	[5, 102, 117, 121, 151]
FeO_5	22509	22591	83	[5, 102, 117, 121, 138, 151]
FeO_5	22511	22583	73	[6, 68, 75, 79, 84, 107]
FeO_4	22543	22689	147	[4, 69, 82, 98, 147]
FeO_6	22551	22574	24	[3, 88, 101, 107, 125, 146, 148]
FeO_5	22575	22594	20	[3, 88, 107, 125, 146, 148]
FeO_4	22584	22621	38	[6, 75, 79, 84, 107]
FeO_6	22592	22604	13	[5, 102, 117, 121, 136, 138, 151]
FeO_4	22595	22602	8	[3, 88, 125, 146, 148]
FeO_3	22603	22624	22	[3, 88, 146, 148]
FeO_3	22605	22678	74	[5, 102, 138, 151]
FeO_5	22622	22630	9	[6, 75, 79, 84, 107, 130]
FeO_4	22625	22643	19	[3, 88, 107, 146, 148]
FeO_4	22631	22660	30	[6, 75, 79, 84, 107]
FeO_5	22644	22655	12	[3, 88, 101, 107, 146, 148]
FeO_6	22656	22659	4	[3, 88, 101, 107, 132, 146, 148]
FeO_5	22660	22675	16	[3, 88, 107, 132, 146, 148]
FeO_5	22661	22683	23	[6, 75, 79, 84, 107, 130]
FeO_4	22676	22927	252	[3, 88, 107, 146, 148]
FeO_4	22679	22869	191	[5, 102, 114, 138, 151]
FeO_6	22684	22745	62	[6, 68, 75, 79, 84, 107, 130]
FeO_3	22690	22706	17	[4, 69, 98, 147]
FeO_4	22707	22777	71	[4, 69, 98, 123, 147]
FeO_5	22746	22762	17	[6, 68, 75, 79, 84, 107]
FeO_4	22763	22772	10	[6, 75, 79, 84, 107]
FeO_5	22773	22838	66	[6, 69, 75, 79, 84, 107]
FeO_5	22778	22789	12	[4, 64, 69, 98, 123, 147]
FeO_6	22790	22826	37	[4, 64, 69, 82, 98, 123, 147]
FeO_5	22827	22947	121	[4, 69, 82, 98, 123, 147]
FeO_6	22839	22841	3	[6, 69, 75, 79, 81, 84, 107]
FeO_5	22842	22963	122	[6, 69, 75, 79, 81, 84]
FeO_3	22870	22872	3	[5, 102, 138, 151]
FeO_4	22873	22958	86	[5, 94, 102, 138, 151]
FeO_3	22928	23181	254	[3, 107, 146, 148]
FeO_4	22948	23005	58	[4, 69, 82, 98, 147]
FeO_3	22959	22961	3	[5, 94, 102, 151]
FeO_4	22962	22999	38	[5, 94, 102, 114, 151]
FeO_4	22964	23003	40	[6, 69, 75, 79, 81]
FeO_5	23000	23022	23	[5, 94, 95, 102, 114, 151]
FeO_3	23004	23016	13	[6, 75, 79, 81]
FeO_3	23006	23013	8	[4, 69, 98, 147]
FeO_4	23014	23189	176	[4, 69, 81, 98, 147]
FeO_4	23017	23029	13	[6, 75, 79, 81, 139]
FeO_4	23023	23127	105	[5, 94, 102, 114, 151]
FeO_5	23030	23038	9	[6, 75, 79, 81, 84, 139]
FeO_6	23039	23072	34	[6, 69, 75, 79, 81, 84, 139]
FeO_5	23073	23128	56	[6, 69, 75, 79, 84, 139]
FeO_5	23128	23147	20	[5, 94, 102, 114, 138, 151]
FeO_4	23129	23145	17	[6, 69, 79, 84, 139]
FeO_3	23146	23173	28	[6, 79, 84, 139]
FeO_4	23148	23155	8	[5, 102, 114, 138, 151]
FeO_6	23156	23157	2	[5, 94, 102, 114, 121, 138, 151]
FeO_5	23158	23170	13	[5, 94, 102, 121, 138, 151]
FeO_4	23171	23211	41	[5, 102, 121, 138, 151]
FeO_4	23174	23211	38	[6, 69, 79, 84, 139]
FeO_4	23182	23182	1	[3, 101, 107, 146, 148]
FeO_5	23183	23213	31	[3, 88, 101, 107, 146, 148]
FeO_5	23190	23257	68	[4, 69, 75, 81, 98, 147]
FeO_5	23212	23223	12	[5, 102, 117, 121, 138, 151]
FeO_5	23212	23233	22	[6, 69, 75, 79, 84, 139]
FeO_4	23214	23260	47	[3, 101, 107, 146, 148]
FeO_4	23224	23255	32	[5, 117, 121, 138, 151]
FeO_4	23234	23294	61	[6, 69, 79, 84, 139]
FeO_3	23256	23361	106	[5, 117, 121, 138]
FeO_4	23258	23396	139	[4, 69, 75, 81, 147]
FeO_3	23261	23268	8	[3, 101, 146, 148]
FeO_4	23269	23300	32	[3, 101, 107, 146, 148]
FeO_3	23295	23401	107	[6, 79, 84, 139]
FeO_5	23301	23323	23	[3, 88, 101, 107, 146, 148]
FeO_4	23324	23356	33	[3, 88, 107, 146, 148]
FeO_3	23357	23357	1	[3, 107, 146, 148]
FeO_4	23358	23899	542	[3, 107, 125, 146, 148]
FeO_4	23362	23439	78	[5, 117, 121, 138, 149]
FeO_5	23397	23435	39	[4, 69, 75, 81, 135, 147]
FeO_4	23402	23538	137	[6, 69, 79, 84, 139]
FeO_4	23436	23493	58	[4, 69, 75, 81, 147]
FeO_5	23440	23453	14	[5, 117, 121, 138, 142, 149]
FeO_4	23454	23722	269	[5, 117, 121, 138, 149]
FeO_5	23494	23574	81	[4, 69, 75, 81, 82, 147]
FeO_5	23539	23540	2	[6, 69, 79, 81, 84, 139]
FeO_4	23541	23558	18	[6, 79, 81, 84, 139]
FeO_5	23559	23565	7	[6, 69, 79, 81, 84, 139]
FeO_4	23566	23607	42	[6, 69, 79, 81, 139]
FeO_4	23575	23815	241	[4, 69, 75, 81, 147]
FeO_5	23608	23613	6	[6, 69, 79, 81, 84, 139]
FeO_4	23614	23650	37	[6, 79, 81, 84, 139]
FeO_5	23651	23675	25	[6, 69, 79, 81, 84, 139]
FeO_4	23676	23714	39	[6, 79, 81, 84, 139]
FeO_5	23715	23776	62	[6, 75, 79, 81, 84, 139]
FeO_3	23723	23925	203	[5, 117, 121, 138]
FeO_6	23777	23792	16	[6, 69, 75, 79, 81, 84, 139]
FeO_7	23793	23793	1	[6, 69, 75, 79, 81, 84, 107, 139]
FeO_6	23794	23807	14	[6, 69, 75, 79, 81, 84, 107]
FeO_5	23808	23813	6	[6, 69, 75, 79, 81, 107]
FeO_4	23814	23829	16	[6, 75, 79, 81, 107]
FeO_5	23816	23908	93	[4, 69, 75, 81, 82, 147]
FeO_3	23830	23878	49	[6, 75, 79, 81]
FeO_4	23879	24079	201	[6, 69, 75, 79, 81]
FeO_5	23900	23929	30	[3, 107, 110, 125, 146, 148]
FeO_4	23909	23950	42	[4, 69, 81, 82, 147]
FeO_4	23926	23940	15	[5, 117, 121, 138, 151]
FeO_4	23930	24150	221	[3, 107, 125, 146, 148]
FeO_3	23941	23947	7	[5, 117, 121, 151]
FeO_4	23948	23992	45	[5, 117, 121, 138, 151]
FeO_5	23951	23951	1	[4, 69, 81, 82, 100, 147]
FeO_6	23952	23955	4	[4, 69, 81, 82, 100, 135, 147]
FeO_5	23956	24043	88	[4, 69, 81, 100, 135, 147]
FeO_5	23993	24034	42	[5, 117, 121, 138, 142, 151]
FeO_4	24035	24037	3	[5, 117, 121, 142, 151]
FeO_5	24038	24060	23	[5, 102, 117, 121, 142, 151]
FeO_4	24044	24048	5	[4, 69, 81, 135, 147]
FeO_5	24049	24121	73	[4, 69, 81, 110, 135, 147]
FeO_6	24061	24125	65	[5, 102, 117, 121, 138, 142, 151]
FeO_3	24080	24159	80	[6, 69, 75, 79]
FeO_4	24122	24129	8	[4, 69, 81, 135, 147]
FeO_5	24126	24130	5	[5, 117, 121, 138, 142, 151]
FeO_5	24130	24140	11	[4, 69, 81, 115, 135, 147]
FeO_4	24131	24135	5	[5, 117, 121, 138, 151]
FeO_5	24136	24136	1	[5, 102, 117, 121, 138, 151]
FeO_4	24137	24173	37	[5, 102, 117, 138, 151]
FeO_4	24141	24186	46	[4, 69, 81, 135, 147]
FeO_3	24151	24205	55	[3, 107, 146, 148]
FeO_4	24160	24352	193	[6, 69, 75, 79, 84]
FeO_5	24174	24182	9	[5, 102, 117, 121, 138, 151]
FeO_4	24183	24199	17	[5, 102, 117, 138, 151]
FeO_5	24187	24213	27	[4, 69, 81, 110, 135, 147]
FeO_6	24200	24203	4	[5, 102, 117, 121, 138, 142, 151]
FeO_5	24204	24333	130	[5, 102, 117, 138, 142, 151]
FeO_4	24206	24405	200	[3, 107, 125, 146, 148]
FeO_6	24214	24219	6	[4, 69, 81, 100, 110, 135, 147]
FeO_5	24220	24234	15	[4, 69, 81, 100, 110, 147]
FeO_6	24235	24244	10	[4, 69, 81, 100, 110, 135, 147]
FeO_5	24245	24245	1	[4, 69, 81, 110, 135, 147]
FeO_6	24246	24278	33	[4, 69, 81, 84, 110, 135, 147]
FeO_5	24279	24307	29	[4, 69, 81, 84, 135, 147]
FeO_4	24308	24438	131	[4, 69, 81, 135, 147]
FeO_4	24334	24350	17	[5, 102, 117, 138, 142]
FeO_5	24351	24384	34	[5, 102, 117, 138, 142, 151]
FeO_3	24353	24423	71	[6, 75, 79, 84]
FeO_4	24385	24403	19	[5, 102, 117, 142, 151]
FeO_3	24404	24423	20	[5, 102, 117, 142]
FeO_5	24406	24430	25	[3, 107, 125, 132, 146, 148]
FeO_4	24424	24431	8	[5, 83, 102, 117, 142]
FeO_4	24424	24433	10	[6, 69, 75, 79, 84]
FeO_4	24431	24435	5	[3, 107, 132, 146, 148]
FeO_5	24432	24434	3	[5, 83, 102, 117, 142, 151]
FeO_5	24434	24489	56	[6, 69, 75, 79, 81, 84]
FeO_6	24435	24466	32	[5, 83, 102, 117, 138, 142, 151]
FeO_5	24436	24442	7	[3, 88, 107, 132, 146, 148]
FeO_5	24439	24461	23	[4, 69, 81, 110, 135, 147]
FeO_4	24443	24504	62	[3, 88, 107, 146, 148]
FeO_6	24462	24467	6	[4, 69, 81, 110, 115, 135, 147]
[truncated: 691 more rows]
