# Supplementary material for: Pressure‐Induced Coordination Changes in a Pyrolitic Silicate Melt From Ab Initio Molecular Dynamics Simulations
Source: J Geophys Res Solid Earth. 2019 Nov 29;124(11):11232–50. doi: 10.1029/2019JB018238 (PMC6988478; doi:10.1029/2019JB018238)
Supplement: Supplementary file 2 — Data Set S1 [file JGRB-124-11232-s002.zip › Data/2000K/FeO/pyr-100.a12.5.T2.nvt.outcar.umd.dat.r0.stat.dat]

Cluster	Time	Percent
FeO_3	31745	0.2400486978615287	4
FeO_4	61747	0.46691721363540123	5
FeO_5	31140	0.23547382111853846	6
FeO_2	1694	0.012809654880372645	3
FeO_6	5746	0.04344998638879647	7
FeO_7	172	0.0013006261153625117	8
