# Supplementary material for: Pressure‐Induced Coordination Changes in a Pyrolitic Silicate Melt From Ab Initio Molecular Dynamics Simulations
Source: J Geophys Res Solid Earth. 2019 Nov 29;124(11):11232–50. doi: 10.1029/2019JB018238 (PMC6988478; doi:10.1029/2019JB018238)
Supplement: Supplementary file 2 — Data Set S1 [file JGRB-124-11232-s002.zip › Data/2000K/FeO/pyr-100.a13.0.T2.nvt.outcar.umd.dat.r0.popul.dat]

Formula	Begin	End	Lifetime	[Composition]
FeO_5	0	0	1	[3, 71, 75, 88, 99, 135]
FeO_5	0	40	41	[4, 69, 96, 115, 133, 147]
FeO_5	0	33	34	[5, 77, 116, 130, 146, 148]
FeO_4	0	81	82	[6, 67, 87, 118, 151]
FeO_4	1	51	51	[3, 71, 88, 99, 135]
FeO_4	34	35	2	[5, 116, 130, 146, 148]
FeO_3	36	85	50	[5, 116, 146, 148]
FeO_4	41	72	32	[4, 69, 115, 133, 147]
FeO_3	52	57	6	[3, 71, 88, 99]
FeO_4	58	61	4	[3, 71, 88, 99, 132]
FeO_5	62	70	9	[3, 71, 88, 99, 132, 135]
FeO_4	71	81	11	[3, 71, 88, 99, 135]
FeO_3	73	206	134	[4, 69, 115, 147]
FeO_5	82	121	40	[3, 71, 88, 99, 132, 135]
FeO_5	82	100	19	[6, 67, 87, 114, 118, 151]
FeO_4	86	268	183	[5, 116, 130, 146, 148]
FeO_6	101	150	50	[6, 67, 87, 114, 118, 122, 151]
FeO_4	122	134	13	[3, 71, 88, 132, 135]
FeO_3	135	194	60	[3, 71, 88, 132]
FeO_5	151	187	37	[6, 67, 87, 118, 122, 151]
FeO_4	188	285	98	[6, 67, 87, 122, 151]
FeO_4	195	195	1	[3, 71, 88, 132, 135]
FeO_5	196	290	95	[3, 71, 88, 99, 132, 135]
FeO_4	207	276	70	[4, 69, 115, 134, 147]
FeO_5	269	291	23	[5, 101, 116, 130, 146, 148]
FeO_3	277	341	65	[4, 69, 134, 147]
FeO_3	286	290	5	[6, 67, 87, 151]
FeO_4	291	313	23	[3, 71, 88, 99, 132]
FeO_4	291	306	16	[6, 67, 87, 102, 151]
FeO_4	292	403	112	[5, 116, 130, 146, 148]
FeO_3	307	316	10	[6, 67, 87, 151]
FeO_5	314	456	143	[3, 71, 88, 99, 132, 135]
FeO_4	317	333	17	[6, 67, 87, 102, 151]
FeO_5	334	374	41	[6, 67, 87, 102, 119, 151]
FeO_4	342	363	22	[4, 69, 133, 134, 147]
FeO_5	364	495	132	[4, 69, 115, 133, 134, 147]
FeO_4	375	460	86	[6, 67, 87, 102, 151]
FeO_3	404	459	56	[5, 130, 146, 148]
FeO_6	457	477	21	[3, 71, 88, 99, 125, 132, 135]
FeO_4	460	632	173	[5, 116, 130, 146, 148]
FeO_3	461	480	20	[6, 67, 87, 151]
FeO_5	478	744	267	[3, 71, 88, 125, 132, 135]
FeO_4	481	554	74	[6, 67, 87, 121, 151]
FeO_4	496	541	46	[4, 69, 133, 134, 147]
FeO_5	542	630	89	[4, 69, 115, 133, 134, 147]
FeO_5	555	563	9	[6, 67, 87, 102, 121, 151]
FeO_4	564	581	18	[6, 87, 102, 121, 151]
FeO_5	582	605	24	[6, 87, 102, 121, 122, 151]
FeO_6	606	621	16	[6, 87, 102, 121, 122, 144, 151]
FeO_5	622	624	3	[6, 102, 121, 122, 144, 151]
FeO_4	625	708	84	[6, 102, 122, 144, 151]
FeO_4	631	767	137	[4, 69, 133, 134, 147]
FeO_5	633	665	33	[5, 70, 116, 130, 146, 148]
FeO_4	666	1448	783	[5, 116, 130, 146, 148]
FeO_5	709	854	146	[6, 67, 102, 122, 144, 151]
FeO_6	745	804	60	[3, 71, 88, 99, 125, 132, 135]
FeO_5	768	794	27	[4, 69, 115, 133, 134, 147]
FeO_4	795	820	26	[4, 115, 133, 134, 147]
FeO_5	805	830	26	[3, 71, 88, 99, 132, 135]
FeO_3	821	846	26	[4, 115, 133, 147]
FeO_4	831	845	15	[3, 71, 88, 132, 135]
FeO_3	846	970	125	[3, 71, 88, 132]
FeO_4	847	936	90	[4, 115, 133, 134, 147]
FeO_4	855	883	29	[6, 102, 122, 144, 151]
FeO_5	884	911	28	[6, 102, 121, 122, 144, 151]
FeO_4	912	975	64	[6, 102, 121, 122, 151]
FeO_5	937	976	40	[4, 69, 115, 133, 134, 147]
FeO_4	971	1043	73	[3, 71, 88, 132, 135]
FeO_3	976	977	2	[6, 102, 122, 151]
FeO_4	977	1029	53	[4, 69, 115, 133, 147]
FeO_4	978	984	7	[6, 102, 122, 144, 151]
FeO_5	985	988	4	[6, 87, 102, 122, 144, 151]
FeO_4	989	1350	362	[6, 87, 102, 122, 151]
FeO_5	1030	1080	51	[4, 69, 115, 133, 134, 147]
FeO_5	1044	1096	53	[3, 71, 88, 99, 132, 135]
FeO_4	1081	1099	19	[4, 69, 133, 134, 147]
FeO_4	1097	1142	46	[3, 71, 88, 132, 135]
FeO_5	1100	1345	246	[4, 69, 115, 133, 134, 147]
FeO_3	1143	1316	174	[3, 71, 88, 132]
FeO_4	1317	1394	78	[3, 71, 88, 125, 132]
FeO_4	1346	1561	216	[4, 69, 115, 133, 147]
FeO_5	1351	1390	40	[6, 87, 102, 122, 138, 151]
FeO_4	1391	1478	88	[6, 87, 102, 122, 151]
FeO_5	1395	1486	92	[3, 71, 88, 125, 132, 135]
FeO_5	1449	1480	32	[5, 101, 116, 130, 146, 148]
FeO_5	1479	1626	148	[6, 87, 102, 118, 122, 151]
FeO_4	1481	1491	11	[5, 116, 130, 146, 148]
FeO_4	1487	1487	1	[3, 71, 88, 125, 132]
FeO_3	1488	1841	354	[3, 71, 88, 132]
FeO_5	1492	1575	84	[5, 116, 129, 130, 146, 148]
FeO_5	1562	1578	17	[4, 69, 115, 133, 134, 147]
FeO_4	1576	1929	354	[5, 116, 130, 146, 148]
FeO_4	1579	1590	12	[4, 69, 115, 133, 134]
FeO_5	1591	1615	25	[4, 69, 115, 123, 133, 134]
FeO_4	1616	1711	96	[4, 69, 115, 133, 134]
FeO_4	1627	1666	40	[6, 87, 102, 122, 151]
FeO_5	1667	1725	59	[6, 87, 102, 118, 122, 151]
FeO_5	1712	1991	280	[4, 69, 115, 133, 134, 147]
FeO_4	1726	1794	69	[6, 87, 102, 122, 151]
FeO_5	1795	1910	116	[6, 87, 102, 119, 122, 151]
FeO_4	1842	1859	18	[3, 71, 88, 99, 132]
FeO_3	1860	1954	95	[3, 71, 88, 132]
FeO_4	1911	1982	72	[6, 87, 102, 119, 151]
FeO_3	1930	1935	6	[5, 130, 146, 148]
FeO_4	1936	1955	20	[5, 116, 130, 146, 148]
FeO_4	1955	2001	47	[3, 71, 88, 107, 132]
FeO_5	1956	1988	33	[5, 106, 116, 130, 146, 148]
FeO_3	1983	2193	211	[6, 87, 119, 151]
FeO_4	1989	2035	47	[5, 116, 130, 146, 148]
FeO_4	1992	2159	168	[4, 69, 115, 133, 147]
FeO_3	2002	2274	273	[3, 71, 88, 132]
FeO_3	2036	2050	15	[5, 130, 146, 148]
FeO_4	2051	2120	70	[5, 116, 130, 146, 148]
FeO_3	2121	2134	14	[5, 116, 146, 148]
FeO_2	2135	2161	27	[5, 146, 148]
FeO_5	2160	2231	72	[4, 69, 115, 123, 133, 147]
FeO_3	2162	2231	70	[5, 130, 146, 148]
FeO_4	2194	2200	7	[6, 87, 119, 145, 151]
FeO_5	2201	2226	26	[6, 87, 116, 119, 145, 151]
FeO_4	2227	2259	33	[6, 87, 116, 119, 151]
FeO_6	2232	2393	162	[4, 69, 110, 115, 123, 133, 147]
FeO_4	2232	2304	73	[5, 68, 130, 146, 148]
FeO_3	2260	2280	21	[6, 87, 116, 151]
FeO_4	2275	2283	9	[3, 71, 88, 128, 132]
FeO_4	2281	2281	1	[6, 87, 116, 145, 151]
FeO_3	2282	2289	8	[6, 87, 145, 151]
FeO_3	2284	2433	150	[3, 71, 88, 132]
FeO_4	2290	2350	61	[6, 87, 119, 145, 151]
FeO_3	2305	2617	313	[5, 130, 146, 148]
FeO_5	2351	2381	31	[6, 87, 119, 121, 145, 151]
FeO_4	2382	2384	3	[6, 87, 119, 145, 151]
FeO_5	2385	2412	28	[6, 87, 103, 119, 145, 151]
FeO_5	2394	2529	136	[4, 69, 115, 123, 133, 147]
FeO_4	2413	2429	17	[6, 87, 119, 145, 151]
FeO_5	2430	2441	12	[6, 87, 116, 119, 145, 151]
FeO_4	2434	2529	96	[3, 71, 88, 90, 132]
FeO_4	2442	2466	25	[6, 87, 116, 145, 151]
FeO_3	2467	2501	35	[6, 116, 145, 151]
FeO_4	2502	2512	11	[6, 116, 145, 148, 151]
FeO_5	2513	2540	28	[6, 116, 119, 145, 148, 151]
FeO_3	2530	2931	402	[3, 71, 88, 132]
FeO_4	2530	2674	145	[4, 69, 115, 123, 133]
FeO_4	2541	2560	20	[6, 116, 119, 145, 151]
FeO_5	2561	2572	12	[6, 116, 119, 145, 148, 151]
FeO_4	2573	2602	30	[6, 119, 145, 148, 151]
FeO_5	2603	2644	42	[6, 116, 119, 145, 148, 151]
FeO_4	2618	2638	21	[5, 116, 130, 146, 148]
FeO_3	2639	2690	52	[5, 130, 146, 148]
FeO_4	2645	2673	29	[6, 116, 145, 148, 151]
FeO_5	2674	2675	2	[6, 116, 119, 145, 148, 151]
FeO_5	2675	2680	6	[4, 69, 110, 115, 123, 133]
FeO_4	2676	2728	53	[6, 116, 119, 145, 151]
FeO_6	2681	2720	40	[4, 69, 110, 115, 123, 133, 147]
FeO_4	2691	2954	264	[5, 116, 130, 146, 148]
FeO_5	2721	2726	6	[4, 69, 110, 115, 123, 147]
FeO_4	2727	2813	87	[4, 69, 110, 115, 147]
FeO_5	2729	2768	40	[6, 87, 116, 119, 145, 151]
FeO_4	2769	2802	34	[6, 87, 116, 145, 151]
FeO_3	2803	2885	83	[6, 87, 116, 151]
FeO_3	2814	2968	155	[4, 69, 110, 115]
FeO_2	2886	2902	17	[6, 87, 151]
FeO_3	2903	2929	27	[6, 87, 138, 151]
FeO_4	2930	2986	57	[6, 87, 116, 138, 151]
FeO_4	2932	2959	28	[3, 71, 88, 90, 132]
FeO_3	2955	2997	43	[5, 130, 146, 148]
FeO_3	2960	2986	27	[3, 71, 88, 132]
FeO_4	2969	3144	176	[4, 69, 110, 115, 147]
FeO_4	2987	3007	21	[3, 71, 88, 90, 132]
FeO_3	2987	3137	151	[6, 87, 116, 151]
FeO_4	2998	3147	150	[5, 106, 130, 146, 148]
FeO_3	3008	3082	75	[3, 71, 88, 132]
FeO_4	3083	3179	97	[3, 65, 71, 88, 132]
FeO_4	3138	3214	77	[6, 87, 116, 138, 151]
FeO_5	3145	3191	47	[4, 69, 92, 110, 115, 147]
FeO_3	3148	3188	41	[5, 130, 146, 148]
FeO_5	3180	3218	39	[3, 64, 65, 71, 88, 132]
FeO_4	3189	3213	25	[5, 130, 137, 146, 148]
FeO_4	3192	3206	15	[4, 69, 92, 115, 147]
FeO_5	3207	3271	65	[4, 69, 92, 110, 115, 147]
FeO_3	3214	3255	42	[5, 130, 146, 148]
FeO_3	3215	3239	25	[6, 87, 116, 151]
FeO_4	3219	3268	50	[3, 64, 71, 88, 132]
FeO_4	3240	3431	192	[6, 87, 116, 138, 151]
FeO_4	3256	3286	31	[5, 130, 137, 146, 148]
FeO_5	3269	3292	24	[3, 64, 65, 71, 88, 132]
FeO_4	3272	3319	48	[4, 69, 110, 115, 147]
FeO_3	3287	3824	538	[5, 130, 146, 148]
FeO_4	3293	3302	10	[3, 65, 71, 88, 132]
FeO_3	3303	3661	359	[3, 71, 88, 132]
FeO_5	3320	3359	40	[4, 69, 92, 110, 115, 147]
FeO_4	3360	3395	36	[4, 69, 110, 115, 147]
FeO_5	3396	3430	35	[4, 69, 110, 115, 123, 147]
FeO_4	3431	3468	38	[4, 69, 110, 115, 123]
FeO_3	3432	3523	92	[6, 116, 138, 151]
FeO_5	3469	3523	55	[4, 69, 110, 115, 123, 147]
FeO_4	3524	3665	142	[4, 69, 110, 115, 147]
FeO_4	3524	3737	214	[6, 116, 122, 138, 151]
FeO_4	3662	3711	50	[3, 71, 88, 109, 132]
FeO_3	3666	3713	48	[4, 69, 115, 147]
FeO_5	3712	3750	39	[3, 64, 71, 88, 109, 132]
FeO_4	3714	3871	158	[4, 69, 115, 135, 147]
FeO_5	3738	3785	48	[6, 87, 116, 122, 138, 151]
FeO_4	3751	3775	25	[3, 64, 71, 88, 132]
FeO_5	3776	3789	14	[3, 64, 71, 88, 107, 132]
FeO_4	3786	3828	43	[6, 116, 122, 138, 151]
FeO_4	3790	3792	3	[3, 64, 88, 107, 132]
FeO_5	3793	3793	1	[3, 64, 71, 88, 107, 132]
FeO_6	3794	3803	10	[3, 64, 65, 71, 88, 107, 132]
FeO_5	3804	3902	99	[3, 64, 65, 71, 88, 132]
FeO_4	3825	3828	4	[5, 130, 137, 146, 148]
FeO_3	3829	3870	42	[5, 130, 146, 148]
FeO_3	3829	3949	121	[6, 116, 122, 151]
FeO_5	3871	3915	45	[5, 68, 70, 130, 146, 148]
FeO_3	3872	3948	77	[4, 69, 115, 147]
FeO_4	3903	3914	12	[3, 65, 71, 88, 132]
FeO_5	3915	3919	5	[3, 65, 71, 88, 90, 132]
FeO_4	3916	3988	73	[5, 68, 70, 146, 148]
FeO_4	3920	4161	242	[3, 65, 71, 90, 132]
FeO_4	3949	3970	22	[4, 69, 85, 115, 147]
FeO_4	3950	3998	49	[6, 87, 116, 122, 151]
FeO_3	3971	4329	359	[4, 69, 115, 147]
FeO_3	3989	4093	105	[5, 70, 146, 148]
FeO_5	3999	4024	26	[6, 87, 114, 116, 122, 151]
FeO_4	4025	4044	20	[6, 87, 114, 122, 151]
FeO_5	4045	4053	9	[6, 87, 93, 114, 122, 151]
FeO_4	4054	4074	21	[6, 87, 93, 122, 151]
FeO_5	4075	4095	21	[6, 87, 93, 114, 122, 151]
FeO_4	4094	4098	5	[5, 70, 117, 146, 148]
FeO_6	4096	4097	2	[6, 87, 93, 114, 122, 138, 151]
FeO_5	4098	4106	9	[6, 87, 93, 122, 138, 151]
FeO_3	4099	4120	22	[5, 70, 146, 148]
FeO_6	4107	4191	85	[6, 87, 93, 116, 122, 138, 151]
FeO_4	4121	4184	64	[5, 70, 137, 146, 148]
FeO_5	4162	4172	11	[3, 65, 71, 90, 107, 132]
FeO_4	4173	4182	10	[3, 65, 71, 90, 132]
FeO_3	4183	4236	54	[3, 65, 71, 132]
FeO_3	4185	4287	103	[5, 70, 146, 148]
FeO_5	4192	4196	5	[6, 87, 116, 122, 138, 151]
FeO_4	4197	4323	127	[6, 87, 116, 122, 151]
FeO_4	4237	4248	12	[3, 64, 65, 71, 132]
FeO_3	4249	4317	69	[3, 65, 71, 132]
FeO_4	4288	4325	38	[5, 70, 130, 146, 148]
FeO_4	4318	4320	3	[3, 65, 71, 109, 132]
FeO_3	4321	4400	80	[3, 65, 71, 132]
FeO_5	4324	4348	25	[6, 87, 102, 116, 122, 151]
FeO_5	4326	4345	20	[5, 70, 101, 130, 146, 148]
FeO_2	4330	4348	19	[4, 69, 115]
FeO_4	4346	4413	68	[5, 101, 130, 146, 148]
FeO_3	4349	4706	358	[4, 69, 115, 147]
FeO_4	4349	4407	59	[6, 87, 116, 122, 151]
FeO_4	4401	4405	5	[3, 65, 71, 90, 132]
FeO_5	4406	4419	14	[3, 64, 65, 71, 90, 132]
FeO_5	4408	4414	7	[6, 87, 110, 116, 122, 151]
FeO_3	4414	4442	29	[5, 101, 146, 148]
FeO_4	4415	4437	23	[6, 87, 116, 122, 151]
FeO_4	4420	4483	64	[3, 65, 71, 90, 132]
FeO_5	4438	4442	5	[6, 87, 93, 116, 122, 151]
FeO_4	4443	4458	16	[5, 101, 116, 146, 148]
FeO_4	4443	4448	6	[6, 87, 93, 116, 122]
FeO_5	4449	4454	6	[6, 87, 93, 116, 122, 151]
FeO_4	4455	4478	24	[6, 87, 116, 122, 151]
FeO_3	4459	4537	79	[5, 116, 146, 148]
FeO_3	4479	4503	25	[6, 116, 122, 151]
FeO_3	4484	4574	91	[3, 71, 90, 132]
FeO_4	4504	4572	69	[6, 87, 116, 122, 151]
FeO_4	4538	4576	39	[5, 91, 116, 146, 148]
FeO_5	4573	4660	88	[6, 87, 116, 122, 138, 151]
FeO_4	4575	4632	58	[3, 65, 71, 90, 132]
FeO_5	4577	4578	2	[5, 91, 116, 146, 148, 151]
FeO_4	4579	4616	38	[5, 116, 146, 148, 151]
FeO_3	4617	4861	245	[5, 146, 148, 151]
FeO_3	4633	4636	4	[3, 65, 71, 132]
FeO_2	4637	4771	135	[3, 71, 132]
FeO_4	4661	4675	15	[6, 87, 116, 138, 151]
FeO_3	4676	4780	105	[6, 87, 116, 151]
FeO_4	4707	4719	13	[4, 69, 82, 115, 147]
FeO_3	4720	4738	19	[4, 69, 115, 147]
FeO_4	4739	4750	12	[4, 69, 82, 115, 147]
FeO_3	4751	4758	8	[4, 69, 82, 147]
FeO_4	4759	4759	1	[4, 69, 82, 133, 147]
FeO_3	4760	4785	26	[4, 69, 133, 147]
FeO_3	4772	4954	183	[3, 71, 107, 132]
FeO_4	4781	4804	24	[6, 87, 116, 138, 151]
FeO_2	4786	4842	57	[4, 69, 147]
FeO_3	4805	4824	20	[6, 87, 116, 151]
FeO_4	4825	4896	72	[6, 87, 116, 138, 151]
FeO_3	4843	4869	27	[4, 69, 123, 147]
FeO_2	4862	4904	43	[5, 146, 148]
FeO_4	4870	4997	128	[4, 69, 82, 123, 147]
FeO_3	4897	5265	369	[6, 87, 116, 151]
FeO_3	4905	4911	7	[5, 117, 146, 148]
FeO_2	4912	5130	219	[5, 146, 148]
FeO_4	4955	4968	14	[3, 71, 90, 107, 132]
FeO_5	4969	4997	29	[3, 65, 71, 90, 107, 132]
FeO_4	4998	5019	22	[3, 65, 71, 90, 132]
FeO_3	4998	5165	168	[4, 69, 123, 147]
FeO_5	5020	5107	88	[3, 65, 71, 90, 107, 132]
FeO_4	5108	5123	16	[3, 65, 71, 107, 132]
FeO_5	5124	5133	10	[3, 65, 71, 99, 107, 132]
FeO_3	5131	5148	18	[5, 116, 146, 148]
FeO_4	5134	5135	2	[3, 65, 99, 107, 132]
FeO_5	5136	5136	1	[3, 65, 90, 99, 107, 132]
FeO_4	5137	5462	326	[3, 65, 90, 107, 132]
FeO_4	5149	5167	19	[5, 116, 146, 148, 151]
FeO_4	5166	5246	81	[4, 69, 123, 133, 147]
FeO_5	5168	5179	12	[5, 91, 116, 146, 148, 151]
FeO_4	5180	5268	89	[5, 116, 146, 148, 151]
FeO_3	5247	5258	12	[4, 69, 123, 147]
FeO_4	5259	5312	54	[4, 69, 123, 133, 147]
FeO_4	5266	5369	104	[6, 87, 116, 129, 151]
FeO_5	5269	5293	25	[5, 91, 116, 146, 148, 151]
FeO_4	5294	5351	58	[5, 116, 146, 148, 151]
FeO_3	5313	5326	14	[4, 69, 123, 147]
FeO_4	5327	5361	35	[4, 69, 123, 133, 147]
FeO_5	5352	5369	18	[5, 116, 129, 146, 148, 151]
FeO_5	5362	5440	79	[4, 69, 82, 123, 133, 147]
FeO_4	5370	5439	70	[5, 129, 146, 148, 151]
FeO_5	5370	5423	54	[6, 87, 116, 129, 138, 151]
FeO_6	5424	5463	40	[6, 87, 91, 116, 129, 138, 151]
FeO_3	5440	5505	66	[5, 146, 148, 151]
FeO_4	5441	5458	18	[4, 69, 82, 123, 147]
FeO_3	5459	5509	51	[4, 69, 123, 147]
FeO_3	5463	5501	39	[3, 90, 107, 132]
FeO_5	5464	5506	43	[6, 87, 91, 116, 138, 151]
FeO_2	5502	5628	127	[3, 107, 132]
FeO_4	5506	5538	33	[5, 129, 146, 148, 151]
FeO_6	5507	5514	8	[6, 87, 91, 116, 129, 138, 151]
FeO_2	5510	5534	25	[4, 69, 147]
FeO_5	5515	5577	63	[6, 87, 91, 116, 129, 151]
FeO_3	5535	5550	16	[4, 69, 82, 147]
FeO_5	5539	5550	12	[5, 91, 129, 146, 148, 151]
FeO_2	5551	5565	15	[4, 69, 147]
FeO_4	5551	5600	50	[5, 129, 146, 148, 151]
FeO_3	5566	5728	163	[4, 69, 123, 147]
FeO_4	5578	5667	90	[6, 87, 116, 129, 151]
FeO_5	5601	5775	175	[5, 116, 129, 146, 148, 151]
FeO_3	5629	5653	25	[3, 107, 128, 132]
FeO_2	5654	5672	19	[3, 107, 132]
FeO_3	5668	5812	145	[6, 87, 116, 151]
FeO_3	5673	5699	27	[3, 107, 130, 132]
FeO_2	5700	5708	9	[3, 107, 132]
FeO_3	5709	5737	29	[3, 64, 107, 132]
FeO_4	5729	5750	22	[4, 69, 123, 133, 147]
FeO_4	5738	5760	23	[3, 64, 107, 130, 132]
FeO_3	5751	5779	29	[4, 69, 123, 147]
FeO_3	5761	5816	56	[3, 64, 107, 132]
FeO_4	5776	5777	2	[5, 129, 146, 148, 151]
FeO_3	5778	5785	8	[5, 146, 148, 151]
FeO_4	5780	5833	54	[4, 69, 123, 133, 147]
FeO_4	5786	5805	20	[5, 116, 146, 148, 151]
FeO_5	5806	5813	8	[5, 116, 129, 146, 148, 151]
FeO_4	5813	5859	47	[6, 87, 116, 129, 151]
FeO_4	5814	5852	39	[5, 116, 129, 146, 148]
FeO_2	5817	5896	80	[3, 107, 132]
FeO_5	5834	5846	13	[4, 69, 82, 123, 133, 147]
FeO_4	5847	5917	71	[4, 69, 82, 133, 147]
FeO_5	5853	5865	13	[5, 116, 129, 146, 148, 151]
FeO_3	5860	5888	29	[6, 87, 116, 151]
FeO_4	5866	5898	33	[5, 116, 129, 146, 148]
FeO_4	5889	5926	38	[6, 87, 116, 138, 151]
FeO_3	5897	6261	365	[3, 90, 107, 132]
FeO_5	5899	5911	13	[5, 116, 129, 146, 148, 151]
FeO_6	5912	5915	4	[5, 91, 116, 129, 146, 148, 151]
FeO_5	5916	5934	19	[5, 91, 129, 146, 148, 151]
FeO_3	5918	5978	61	[4, 69, 82, 147]
FeO_3	5927	6077	151	[6, 87, 116, 151]
FeO_4	5935	5983	49	[5, 129, 146, 148, 151]
FeO_4	5979	6010	32	[4, 69, 82, 100, 147]
FeO_3	5984	6045	62	[5, 129, 146, 148]
FeO_5	6011	6036	26	[4, 67, 69, 82, 100, 147]
FeO_6	6037	6046	10	[4, 67, 69, 82, 95, 100, 147]
FeO_4	6046	6049	4	[5, 101, 129, 146, 148]
FeO_5	6047	6051	5	[4, 67, 69, 82, 95, 147]
FeO_3	6050	6120	71	[5, 129, 146, 148]
FeO_4	6052	6084	33	[4, 67, 69, 95, 147]
FeO_4	6078	6141	64	[6, 87, 116, 129, 151]
FeO_3	6085	6195	111	[4, 69, 95, 147]
FeO_4	6121	6150	30	[5, 129, 146, 148, 151]
FeO_5	6142	6192	51	[6, 87, 91, 116, 129, 151]
FeO_5	6151	6168	18	[5, 116, 129, 146, 148, 151]
FeO_4	6169	6231	63	[5, 116, 146, 148, 151]
FeO_4	6193	6361	169	[6, 87, 116, 129, 151]
FeO_4	6196	6331	136	[4, 69, 82, 95, 147]
FeO_3	6232	6235	4	[5, 146, 148, 151]
FeO_4	6236	6339	104	[5, 129, 146, 148, 151]
FeO_4	6262	6313	52	[3, 90, 107, 132, 134]
FeO_3	6314	6473	160	[3, 90, 107, 132]
FeO_5	6332	6338	7	[4, 69, 82, 95, 100, 147]
FeO_4	6339	6395	57	[4, 69, 82, 95, 147]
FeO_5	6340	6376	37	[5, 91, 129, 146, 148, 151]
FeO_3	6362	6430	69	[6, 87, 116, 151]
FeO_4	6377	6398	22	[5, 129, 146, 148, 151]
FeO_3	6396	6443	48	[4, 69, 95, 147]
FeO_3	6399	6594	196	[5, 129, 146, 148]
FeO_4	6431	6445	15	[6, 87, 116, 129, 151]
FeO_4	6444	6580	137	[4, 69, 95, 110, 147]
FeO_5	6446	6479	34	[6, 87, 116, 129, 148, 151]
FeO_4	6474	6519	46	[3, 90, 104, 107, 132]
FeO_4	6480	6537	58	[6, 116, 129, 148, 151]
FeO_3	6520	7052	533	[3, 90, 107, 132]
FeO_3	6538	6732	195	[6, 116, 129, 151]
FeO_3	6581	6698	118	[4, 69, 95, 147]
FeO_4	6595	6600	6	[5, 77, 129, 146, 148]
FeO_3	6601	6625	25	[5, 129, 146, 148]
FeO_2	6626	6662	37	[5, 146, 148]
FeO_3	6663	6710	48	[5, 116, 146, 148]
FeO_4	6699	6752	54	[4, 69, 95, 100, 147]
FeO_2	6711	6734	24	[5, 146, 148]
FeO_4	6733	6838	106	[6, 87, 116, 129, 151]
FeO_3	6735	6869	135	[5, 68, 146, 148]
FeO_3	6753	6835	83	[4, 69, 95, 147]
FeO_2	6836	7006	171	[4, 69, 147]
FeO_5	6839	6842	4	[6, 87, 91, 116, 129, 151]
FeO_4	6843	6959	117	[6, 87, 116, 129, 151]
FeO_4	6870	6886	17	[5, 68, 116, 146, 148]
FeO_3	6887	6911	25	[5, 116, 146, 148]
FeO_4	6912	7019	108	[5, 116, 129, 146, 148]
FeO_5	6960	6977	18	[6, 87, 91, 116, 129, 151]
FeO_4	6978	7092	115	[6, 87, 116, 129, 151]
FeO_3	7007	7089	83	[4, 69, 95, 147]
FeO_3	7020	7181	162	[5, 116, 146, 148]
FeO_4	7053	7080	28	[3, 83, 90, 107, 132]
FeO_3	7081	7368	288	[3, 90, 107, 132]
FeO_4	7090	7134	45	[4, 69, 95, 100, 147]
FeO_5	7093	7143	51	[6, 87, 116, 119, 129, 151]
FeO_3	7135	7186	52	[4, 95, 100, 147]
FeO_4	7144	7211	68	[6, 87, 116, 129, 151]
FeO_4	7182	7213	32	[5, 68, 116, 146, 148]
FeO_4	7187	7194	8	[4, 69, 95, 100, 147]
FeO_5	7195	7221	27	[4, 69, 82, 95, 100, 147]
FeO_5	7212	7220	9	[6, 87, 93, 116, 129, 151]
FeO_3	7214	7215	2	[5, 116, 146, 148]
FeO_4	7216	7229	14	[5, 106, 116, 146, 148]
FeO_4	7221	7239	19	[6, 87, 116, 129, 151]
FeO_4	7222	7234	13	[4, 82, 95, 100, 147]
FeO_3	7230	7261	32	[5, 116, 146, 148]
FeO_3	7235	7257	23	[4, 82, 95, 147]
FeO_3	7240	7244	5	[6, 116, 129, 151]
FeO_4	7245	7304	60	[6, 87, 116, 129, 151]
FeO_4	7258	7454	197	[4, 69, 82, 95, 147]
FeO_4	7262	7296	35	[5, 77, 116, 146, 148]
FeO_3	7297	7631	335	[5, 77, 146, 148]
FeO_3	7305	7316	12	[6, 87, 129, 151]
FeO_2	7317	7330	14	[6, 129, 151]
FeO_3	7331	7373	43	[6, 116, 129, 151]
FeO_4	7369	7429	61	[3, 90, 99, 107, 132]
FeO_4	7374	7472	99	[6, 116, 129, 146, 151]
FeO_3	7430	7469	40	[3, 90, 107, 132]
FeO_3	7455	7487	33	[4, 69, 95, 147]
FeO_4	7470	7521	52	[3, 71, 90, 107, 132]
FeO_3	7473	7504	32	[6, 129, 146, 151]
FeO_4	7488	7509	22	[4, 69, 95, 100, 147]
FeO_2	7505	7506	2	[6, 129, 151]
FeO_3	7507	7646	140	[6, 91, 129, 151]
FeO_3	7510	7661	152	[4, 69, 95, 147]
FeO_5	7522	7534	13	[3, 71, 90, 107, 109, 132]
FeO_4	7535	7562	28	[3, 90, 107, 109, 132]
FeO_5	7563	7582	20	[3, 71, 90, 107, 109, 132]
FeO_4	7583	7695	113	[3, 90, 107, 109, 132]
FeO_2	7632	7677	46	[5, 146, 148]
FeO_2	7647	7699	53	[6, 129, 151]
FeO_4	7662	7663	2	[4, 69, 95, 100, 147]
FeO_3	7664	7690	27	[4, 69, 95, 147]
FeO_3	7678	7710	33	[5, 77, 146, 148]
FeO_4	7691	7774	84	[4, 67, 69, 95, 147]
FeO_3	7696	7739	44	[3, 90, 107, 132]
FeO	7700	7711	12	[6, 151]
FeO_4	7711	7751	41	[5, 77, 137, 146, 148]
FeO_2	7712	7741	30	[6, 129, 151]
FeO_4	7740	7813	74	[3, 90, 99, 107, 132]
FeO_3	7742	7757	16	[6, 119, 129, 151]
FeO_3	7752	7839	88	[5, 77, 146, 148]
FeO_2	7758	7801	44	[6, 129, 151]
FeO_3	7775	7792	18	[4, 69, 95, 147]
FeO_4	7793	7796	4	[4, 67, 69, 95, 147]
FeO_3	7797	7902	106	[4, 69, 95, 147]
FeO_3	7802	7867	66	[6, 91, 129, 151]
FeO_3	7814	7842	29	[3, 90, 99, 132]
FeO_4	7840	8068	229	[5, 77, 141, 146, 148]
FeO_4	7843	7866	24	[3, 90, 99, 107, 132]
FeO_3	7867	7901	35	[3, 90, 99, 132]
FeO_4	7868	7894	27	[6, 91, 129, 146, 151]
FeO_5	7895	7958	64	[6, 91, 116, 129, 146, 151]
FeO_4	7902	7982	81	[3, 90, 99, 107, 132]
FeO_4	7903	7934	32	[4, 69, 95, 110, 147]
FeO_3	7935	8021	87	[4, 69, 95, 147]
FeO_4	7959	8055	97	[6, 91, 116, 146, 151]
FeO_3	7983	8062	80	[3, 99, 107, 132]
FeO_4	8022	8035	14	[4, 69, 82, 95, 147]
FeO_3	8036	8096	61	[4, 69, 95, 147]
FeO_3	8056	8163	108	[6, 116, 146, 151]
FeO_2	8063	8105	43	[3, 107, 132]
FeO_5	8069	8090	22	[5, 77, 110, 141, 146, 148]
FeO_4	8091	8126	36	[5, 77, 141, 146, 148]
FeO_4	8097	8268	172	[4, 69, 82, 95, 147]
FeO_3	8106	8111	6	[3, 90, 107, 132]
FeO_4	8112	8135	24	[3, 90, 99, 107, 132]
FeO_5	8127	8140	14	[5, 77, 141, 146, 148, 151]
FeO_3	8136	8216	81	[3, 99, 107, 132]
FeO_4	8141	8274	134	[5, 77, 141, 146, 148]
FeO_4	8164	8316	153	[6, 116, 146, 148, 151]
FeO_2	8217	8288	72	[3, 99, 132]
FeO_3	8269	8421	153	[4, 69, 95, 147]
FeO_3	8275	8300	26	[5, 77, 146, 148]
FeO_3	8289	8332	44	[3, 99, 107, 132]
FeO_4	8301	8523	223	[5, 77, 141, 146, 148]
FeO_3	8317	8346	30	[6, 116, 146, 151]
FeO_2	8333	8342	10	[3, 99, 132]
FeO_3	8343	8390	48	[3, 99, 125, 132]
FeO_4	8347	8437	91	[6, 91, 116, 146, 151]
FeO_4	8391	8490	100	[3, 99, 114, 125, 132]
FeO_4	8422	8435	14	[4, 69, 95, 100, 147]
FeO_3	8436	8565	130	[4, 69, 95, 147]
FeO_5	8438	8450	13	[6, 91, 101, 116, 146, 151]
FeO_4	8451	8452	2	[6, 91, 116, 146, 151]
FeO_3	8453	8549	97	[6, 116, 146, 151]
FeO_5	8491	8531	41	[3, 99, 114, 122, 125, 132]
FeO_3	8524	8631	108	[5, 77, 141, 148]
FeO_4	8532	8632	101	[3, 99, 114, 122, 132]
FeO_4	8550	8611	62	[6, 116, 129, 146, 151]
FeO_4	8566	8606	41	[4, 67, 69, 95, 147]
FeO_3	8607	8644	38	[4, 67, 69, 147]
FeO_3	8612	8689	78	[6, 116, 146, 151]
FeO_4	8632	8768	137	[5, 77, 141, 146, 148]
FeO_5	8633	8688	56	[3, 99, 107, 114, 122, 132]
FeO_4	8645	8648	4	[4, 67, 69, 123, 147]
FeO_6	8649	8659	11	[4, 67, 69, 82, 95, 123, 147]
FeO_5	8660	8704	45	[4, 67, 69, 82, 95, 147]
FeO_4	8689	8711	23	[3, 99, 107, 114, 132]
FeO_4	8690	8716	27	[6, 110, 116, 146, 151]
FeO_4	8705	8746	42	[4, 67, 69, 82, 147]
FeO_3	8712	8749	38	[3, 99, 114, 132]
FeO_3	8717	8807	91	[6, 110, 116, 151]
FeO_3	8747	8748	2	[4, 69, 82, 147]
FeO_4	8749	8891	143	[4, 69, 82, 100, 147]
FeO_2	8750	8805	56	[3, 114, 132]
FeO_5	8769	8797	29	[5, 77, 141, 146, 148, 151]
FeO_4	8798	9152	355	[5, 77, 141, 146, 148]
FeO_3	8806	8842	37	[3, 114, 132, 152]
FeO_4	8808	8900	93	[6, 110, 114, 116, 151]
FeO_4	8843	8852	10	[3, 114, 132, 133, 152]
FeO_3	8853	8866	14	[3, 114, 132, 152]
FeO_4	8867	8870	4	[3, 114, 122, 132, 152]
FeO_4	8871	9085	215	[3, 114, 122, 132, 133]
FeO_3	8892	8925	34	[4, 69, 100, 147]
FeO_2	8901	8954	54	[6, 116, 151]
FeO_4	8926	9012	87	[4, 69, 100, 128, 147]
FeO_4	8955	8989	35	[6, 93, 116, 118, 151]
FeO_3	8990	8996	7	[6, 116, 118, 151]
FeO_2	8997	9045	49	[6, 118, 151]
FeO_3	9013	9078	66	[4, 69, 128, 147]
FeO_3	9046	9053	8	[6, 116, 118, 151]
FeO_4	9054	9159	106	[6, 110, 116, 118, 151]
FeO_2	9079	9095	17	[4, 69, 147]
FeO_3	9086	9181	96	[3, 114, 132, 133]
FeO_3	9096	9131	36	[4, 69, 139, 147]
FeO_4	9132	9148	17	[4, 69, 135, 139, 147]
FeO_5	9149	9187	39	[4, 69, 78, 135, 139, 147]
FeO_3	9153	9180	28	[5, 141, 146, 148]
FeO_3	9160	9168	9	[6, 110, 118, 151]
FeO_4	9169	9212	44	[6, 110, 116, 118, 151]
FeO_4	9181	9184	4	[5, 77, 141, 146, 148]
FeO_4	9182	9312	131	[3, 114, 122, 132, 133]
FeO_3	9185	9193	9	[5, 141, 146, 148]
FeO_4	9188	9192	5	[4, 69, 78, 135, 147]
FeO_3	9193	9228	36	[4, 69, 135, 147]
FeO_4	9194	9249	56	[5, 116, 141, 146, 148]
FeO_3	9213	9229	17	[6, 110, 116, 151]
FeO_2	9229	9330	102	[4, 69, 147]
FeO_4	9230	9336	107	[6, 110, 114, 116, 151]
FeO_3	9250	9268	19	[5, 141, 146, 148]
FeO_4	9269	9306	38	[5, 141, 146, 148, 151]
FeO_5	9307	9338	32	[5, 116, 141, 146, 148, 151]
FeO_5	9313	9350	38	[3, 114, 122, 125, 132, 133]
FeO_3	9331	9331	1	[4, 67, 69, 147]
FeO_4	9332	9353	22	[4, 67, 69, 135, 147]
FeO_3	9337	9385	49	[6, 110, 116, 151]
FeO_4	9339	9370	32	[5, 116, 146, 148, 151]
FeO_6	9351	9356	6	[3, 114, 122, 125, 128, 132, 133]
FeO_3	9354	9385	32	[4, 67, 69, 147]
FeO_5	9357	9739	383	[3, 122, 125, 128, 132, 133]
FeO_3	9371	9391	21	[5, 146, 148, 151]
FeO_4	9386	9397	12	[4, 67, 69, 139, 147]
FeO_4	9386	9388	3	[6, 110, 114, 116, 151]
FeO_3	9389	9427	39	[6, 110, 114, 151]
FeO_4	9392	9431	40	[5, 141, 146, 148, 151]
FeO_5	9398	9405	8	[4, 67, 69, 100, 139, 147]
FeO_4	9406	9433	28	[4, 67, 69, 100, 147]
FeO_2	9428	9437	10	[6, 110, 151]
FeO_5	9432	9605	174	[5, 116, 141, 146, 148, 151]
FeO_3	9434	9691	258	[4, 67, 69, 147]
FeO_3	9438	9438	1	[6, 110, 118, 151]
FeO_4	9439	9445	7	[6, 110, 116, 118, 151]
FeO_3	9446	9476	31	[6, 116, 118, 151]
FeO_4	9477	9480	4	[6, 110, 116, 118, 151]
FeO_5	9481	9483	3	[6, 110, 114, 116, 118, 151]
FeO_6	9484	9533	50	[6, 95, 110, 114, 116, 118, 151]
FeO_5	9534	9561	28	[6, 95, 110, 116, 118, 151]
FeO_4	9562	9888	327	[6, 110, 116, 118, 151]
FeO_4	9606	9679	74	[5, 116, 141, 146, 148]
FeO_3	9680	9993	314	[5, 116, 146, 148]
FeO_4	9692	9789	98	[4, 67, 69, 100, 147]
FeO_4	9740	9800	61	[3, 122, 128, 132, 133]
FeO_3	9790	9880	91	[4, 67, 69, 147]
FeO_4	9801	9844	44	[3, 122, 125, 128, 132]
FeO_5	9845	9873	29	[3, 122, 125, 128, 132, 133]
FeO_4	9874	9888	15	[3, 122, 128, 132, 133]
FeO_5	9881	9918	38	[4, 67, 69, 135, 139, 147]
FeO_3	9889	9914	26	[3, 122, 132, 133]
FeO_3	9889	9941	53	[6, 110, 118, 151]
FeO_4	9915	10015	101	[3, 122, 125, 132, 133]
FeO_4	9919	9987	69	[4, 67, 69, 135, 147]
FeO_2	9942	9994	53	[6, 110, 151]
FeO_5	9988	10028	41	[4, 67, 69, 135, 139, 147]
FeO_4	9994	10048	55	[5, 110, 116, 146, 148]
FeO_3	9995	10186	192	[6, 95, 110, 151]
FeO_5	10016	10053	38	[3, 114, 122, 125, 132, 133]
FeO_4	10029	10548	520	[4, 67, 69, 139, 147]
FeO_3	10049	10154	106	[5, 116, 146, 148]
FeO_4	10054	10130	77	[3, 114, 125, 132, 133]
FeO_3	10131	10207	77	[3, 125, 132, 133]
FeO_4	10155	10155	1	[5, 116, 146, 148, 151]
FeO_5	10156	10191	36	[5, 110, 116, 146, 148, 151]
FeO_2	10187	10213	27	[6, 110, 151]
FeO_4	10192	10205	14	[5, 116, 146, 148, 151]
FeO_3	10206	10223	18	[5, 146, 148, 151]
FeO_4	10208	10260	53	[3, 125, 132, 133, 152]
FeO_3	10214	10289	76	[6, 110, 114, 151]
FeO_2	10224	10337	114	[5, 146, 148]
FeO_5	10261	10295	35	[3, 83, 125, 132, 133, 152]
FeO_2	10290	10517	228	[6, 110, 151]
FeO_4	10296	10328	33	[3, 83, 125, 132, 152]
FeO_3	10329	10343	15	[3, 125, 132, 152]
FeO_3	10338	10365	28	[5, 81, 146, 148]
FeO_4	10344	10379	36	[3, 83, 125, 132, 152]
FeO_4	10366	10466	101	[5, 81, 116, 146, 148]
FeO_5	10380	10381	2	[3, 83, 102, 125, 132, 152]
FeO_6	10382	10405	24	[3, 83, 102, 121, 125, 132, 152]
FeO_5	10406	10435	30	[3, 83, 121, 125, 132, 152]
FeO_4	10436	10445	10	[3, 83, 125, 132, 152]
FeO_3	10446	10513	68	[3, 125, 132, 152]
FeO_5	10467	10472	6	[5, 81, 116, 146, 148, 151]
FeO_4	10473	10595	123	[5, 116, 146, 148, 151]
FeO_4	10514	10580	67	[3, 125, 132, 133, 152]
FeO_3	10518	10635	118	[6, 110, 114, 151]
FeO_5	10549	10555	7	[4, 67, 69, 110, 139, 147]
FeO_4	10556	10585	30	[4, 67, 69, 110, 147]
FeO_5	10581	10584	4	[3, 114, 125, 132, 133, 152]
FeO_4	10585	10622	38	[3, 114, 125, 132, 133]
FeO_3	10586	10708	123	[4, 67, 69, 147]
FeO_5	10596	10596	1	[5, 110, 116, 146, 148, 151]
FeO_4	10597	10616	20	[5, 110, 116, 146, 148]
FeO_3	10617	10660	44	[5, 116, 146, 148]
FeO_5	10623	10700	78	[3, 114, 122, 125, 132, 133]
FeO_2	10636	10661	26	[6, 110, 151]
FeO_2	10661	10860	200	[5, 146, 148]
FeO_3	10662	10679	18	[6, 95, 110, 151]
FeO_2	10680	10846	167	[6, 95, 151]
FeO_4	10701	10735	35	[3, 122, 125, 132, 133]
FeO_4	10709	10731	23	[4, 67, 69, 100, 147]
FeO_3	10732	10803	72	[4, 67, 69, 147]
FeO_5	10736	10747	12	[3, 122, 125, 128, 132, 133]
FeO_4	10748	10819	72	[3, 122, 125, 132, 133]
FeO_4	10804	10996	193	[4, 67, 69, 110, 147]
FeO_5	10820	10899	80	[3, 122, 125, 132, 133, 152]
FeO_3	10847	10956	110	[6, 95, 146, 151]
FeO_3	10861	10920	60	[5, 146, 148, 151]
FeO_4	10900	10921	22	[3, 122, 125, 132, 152]
FeO_2	10921	10924	4	[5, 146, 148]
FeO_5	10922	10938	17	[3, 122, 125, 132, 133, 152]
FeO_3	10925	10992	68	[5, 146, 148, 151]
FeO_4	10939	11001	63	[3, 125, 132, 133, 152]
FeO_2	10957	11021	65	[6, 95, 151]
FeO_4	10993	11031	39	[5, 116, 146, 148, 151]
FeO_3	10997	11025	29	[4, 69, 110, 147]
FeO_5	11002	11066	65	[3, 114, 125, 132, 133, 152]
FeO_3	11022	11079	58	[6, 95, 110, 151]
FeO_4	11026	11089	64	[4, 69, 110, 139, 147]
FeO_3	11032	11128	97	[5, 146, 148, 151]
FeO_4	11067	11168	102	[3, 114, 125, 132, 133]
FeO_4	11080	11186	107	[6, 95, 110, 114, 151]
FeO_3	11090	11121	32	[4, 69, 110, 147]
FeO_2	11122	11125	4	[4, 69, 147]
FeO_3	11126	11185	60	[4, 67, 69, 147]
FeO_4	11129	11201	73	[5, 91, 146, 148, 151]
FeO_5	11169	11186	18	[3, 114, 122, 125, 132, 133]
FeO_4	11186	11192	7	[4, 67, 69, 95, 147]
FeO_4	11187	11218	32	[3, 114, 125, 132, 133]
FeO_3	11187	11203	17	[6, 95, 110, 151]
FeO_3	11193	11213	21	[4, 67, 69, 147]
FeO_3	11202	11238	37	[5, 146, 148, 151]
FeO_2	11204	11336	133	[6, 95, 151]
FeO_2	11214	11257	44	[4, 69, 147]
FeO_5	11219	11238	20	[3, 114, 125, 132, 133, 152]
FeO_4	11239	11307	69	[3, 125, 132, 133, 152]
FeO_4	11239	11610	372	[5, 116, 146, 148, 151]
FeO_3	11258	11418	161	[4, 69, 100, 147]
FeO_5	11308	11360	53	[3, 122, 125, 132, 133, 152]
FeO_3	11337	11338	2	[6, 95, 118, 151]
FeO_4	11339	11375	37	[6, 95, 114, 118, 151]
FeO_4	11361	11383	23	[3, 122, 125, 132, 133]
FeO_3	11376	11504	129	[6, 95, 118, 151]
FeO_5	11384	11405	22	[3, 122, 125, 132, 133, 135]
FeO_4	11406	11411	6	[3, 125, 132, 133, 135]
FeO_3	11412	11477	66	[3, 125, 132, 133]
FeO_4	11419	11569	151	[4, 69, 82, 100, 147]
FeO_4	11478	11554	77	[3, 122, 125, 132, 133]
FeO_4	11505	11636	132	[6, 95, 110, 118, 151]
FeO_3	11555	11566	12	[3, 122, 125, 132]
FeO_2	11567	11573	7	[3, 125, 132]
FeO_3	11570	11642	73	[4, 69, 82, 147]
FeO_3	11574	11605	32	[3, 125, 132, 133]
FeO_4	11606	11639	34	[3, 125, 128, 132, 133]
FeO_5	11611	11629	19	[5, 91, 116, 146, 148, 151]
FeO_4	11630	11659	30	[5, 116, 146, 148, 151]
FeO_5	11637	11663	27	[6, 95, 110, 114, 118, 151]
FeO_3	11640	11751	112	[3, 125, 132, 133]
FeO_4	11643	11667	25	[4, 69, 82, 98, 147]
FeO_3	11660	11692	33	[5, 116, 146, 148]
FeO_4	11664	11863	200	[6, 95, 110, 118, 151]
FeO_5	11668	11687	20	[4, 69, 82, 98, 133, 147]
FeO_4	11688	11739	52	[4, 69, 82, 98, 147]
FeO_4	11693	11710	18	[5, 116, 146, 148, 151]
FeO_3	11711	11769	59	[5, 116, 146, 148]
FeO_5	11740	11775	36	[4, 69, 82, 98, 133, 147]
FeO_2	11752	11777	26	[3, 125, 132]
FeO_4	11770	11924	155	[5, 116, 146, 148, 151]
FeO_4	11776	11916	141	[4, 69, 82, 133, 147]
FeO_3	11778	11933	156	[3, 125, 132, 152]
FeO_3	11864	11883	20	[6, 95, 110, 151]
FeO_2	11884	11888	5	[6, 95, 151]
FeO_3	11889	11921	33	[6, 95, 118, 151]
FeO_5	11917	12039	123	[4, 69, 82, 98, 133, 147]
FeO_4	11922	12142	221	[6, 95, 110, 118, 151]
FeO_5	11925	11955	31	[5, 91, 116, 146, 148, 151]
FeO_4	11934	11972	39	[3, 125, 132, 133, 152]
FeO_4	11956	12277	322	[5, 116, 146, 148, 151]
FeO_3	11973	12103	131	[3, 125, 132, 152]
FeO_4	12040	12082	43	[4, 69, 82, 133, 147]
FeO_5	12083	12090	8	[4, 69, 82, 98, 133, 147]
FeO_4	12091	12113	23	[4, 69, 82, 98, 147]
FeO_4	12104	12202	99	[3, 125, 132, 133, 152]
FeO_3	12114	12216	103	[4, 69, 82, 147]
FeO_3	12143	12162	20	[6, 110, 118, 151]
FeO_4	12163	12216	54	[6, 110, 118, 125, 151]
FeO_3	12203	12211	9	[3, 125, 132, 152]
FeO_4	12212	12366	155	[3, 125, 132, 133, 152]
FeO_4	12217	12261	45	[4, 69, 82, 100, 147]
FeO_3	12217	12221	5	[6, 118, 125, 151]
FeO_4	12222	12287	66	[6, 116, 118, 125, 151]
FeO_5	12262	12310	49	[4, 67, 69, 82, 100, 147]
FeO_3	12278	12374	97	[5, 116, 146, 148]
FeO_5	12288	12342	55	[6, 93, 116, 118, 125, 151]
FeO_6	12311	12325	15	[4, 67, 69, 82, 100, 126, 147]
FeO_5	12326	12327	2	[4, 67, 82, 100, 126, 147]
FeO_4	12328	12371	44	[4, 67, 82, 100, 147]
FeO_6	12343	12403	61	[6, 93, 114, 116, 118, 125, 151]
FeO_5	12367	12386	20	[3, 125, 132, 133, 135, 152]
FeO_3	12372	12390	19	[4, 82, 100, 147]
FeO_4	12375	12511	137	[5, 116, 146, 148, 151]
FeO_4	12387	12404	18	[3, 125, 132, 133, 152]
FeO_4	12391	12394	4	[4, 69, 82, 100, 147]
FeO_3	12395	12432	38	[4, 69, 82, 147]
FeO_5	12404	12442	39	[6, 93, 114, 118, 125, 151]
FeO_5	12405	12422	18	[3, 125, 132, 133, 135, 152]
FeO_4	12423	12428	6	[3, 125, 132, 133, 135]
FeO_3	12429	12455	27	[3, 125, 132, 133]
FeO_4	12433	12475	43	[4, 69, 82, 98, 147]
FeO_6	12443	12528	86	[6, 93, 114, 118, 125, 133, 151]
FeO_4	12456	12742	287	[3, 125, 132, 133, 152]
FeO_5	12476	12477	2	[4, 69, 82, 98, 123, 147]
FeO_6	12478	12481	4	[4, 69, 82, 98, 123, 133, 147]
FeO_7	12482	12484	3	[4, 69, 82, 98, 123, 128, 133, 147]
FeO_6	12485	12504	20	[4, 69, 82, 98, 128, 133, 147]
FeO_7	12505	12529	25	[4, 69, 82, 98, 123, 128, 133, 147]
FeO_3	12512	12538	27	[5, 146, 148, 151]
FeO_5	12529	12723	195	[6, 114, 118, 125, 133, 151]
FeO_6	12530	12559	30	[4, 69, 82, 98, 123, 128, 147]
FeO_4	12539	12709	171	[5, 116, 146, 148, 151]
FeO_5	12560	12579	20	[4, 69, 82, 98, 128, 147]
FeO_4	12580	12588	9	[4, 69, 82, 128, 147]
FeO_3	12589	12862	274	[4, 69, 82, 147]
FeO_3	12710	12716	7	[5, 146, 148, 151]
FeO_4	12717	12731	15	[5, 129, 146, 148, 151]
FeO_6	12724	12759	36	[6, 93, 114, 118, 125, 133, 151]
FeO_5	12732	12751	20	[5, 116, 129, 146, 148, 151]
FeO_3	12743	12887	145	[3, 125, 132, 133]
FeO_4	12752	12760	9	[5, 116, 146, 148, 151]
FeO_5	12760	12833	74	[6, 93, 114, 118, 133, 151]
FeO_3	12761	12776	16	[5, 146, 148, 151]
FeO_4	12777	13003	227	[5, 91, 146, 148, 151]
FeO_4	12834	12910	77	[6, 114, 118, 133, 151]
FeO_4	12863	12930	68	[4, 69, 82, 98, 147]
FeO_4	12888	12899	12	[3, 114, 125, 132, 133]
FeO_5	12900	12927	28	[3, 114, 125, 132, 133, 152]
FeO_5	12911	12922	12	[6, 87, 114, 118, 133, 151]
FeO_4	12923	12929	7	[6, 114, 118, 133, 151]
FeO_4	12928	12965	38	[3, 125, 132, 133, 152]
FeO_3	12930	12963	34	[6, 114, 133, 151]
FeO_5	12931	12931	1	[4, 69, 82, 98, 128, 147]
FeO_4	12932	13014	83	[4, 69, 98, 128, 147]
FeO_4	12964	12976	13	[6, 91, 114, 133, 151]
FeO_5	12966	12972	7	[3, 114, 125, 132, 133, 152]
FeO_4	12973	13027	55	[3, 114, 125, 132, 152]
FeO_3	12977	12985	9	[6, 114, 133, 151]
FeO_2	12986	13004	19	[6, 133, 151]
FeO_3	13004	13331	328	[5, 146, 148, 151]
FeO_3	13005	13040	36	[6, 114, 133, 151]
FeO_3	13015	13090	76	[4, 69, 98, 147]
FeO_3	13028	13071	44	[3, 125, 132, 152]
FeO_4	13041	13069	29	[6, 110, 114, 133, 151]
FeO_3	13070	13070	1	[6, 114, 133, 151]
FeO_4	13071	13098	28	[6, 114, 125, 133, 151]
FeO_4	13072	13084	13	[3, 125, 132, 133, 152]
FeO_5	13085	13110	26	[3, 123, 125, 132, 133, 152]
FeO_4	13091	13136	46	[4, 69, 82, 98, 147]
FeO_5	13099	13357	259	[6, 114, 118, 125, 133, 151]
FeO_4	13111	13339	229	[3, 125, 132, 133, 152]
FeO_5	13137	13265	129	[4, 69, 82, 98, 128, 147]
FeO_4	13266	13301	36	[4, 69, 98, 128, 147]
FeO_3	13302	13555	254	[4, 69, 98, 147]
FeO_4	13332	13424	93	[5, 129, 146, 148, 151]
FeO_3	13340	13786	447	[3, 125, 132, 133]
FeO_4	13358	13418	61	[6, 118, 125, 133, 151]
FeO_5	13419	13443	25	[6, 116, 118, 125, 133, 151]
FeO_5	13425	13475	51	[5, 91, 129, 146, 148, 151]
FeO_6	13444	13464	21	[6, 93, 116, 118, 125, 133, 151]
FeO_5	13465	13482	18	[6, 93, 116, 125, 133, 151]
FeO_4	13476	13481	6	[5, 129, 146, 148, 151]
FeO_3	13482	13650	169	[5, 146, 148, 151]
FeO_6	13483	13484	2	[6, 93, 116, 118, 125, 133, 151]
FeO_5	13485	13495	11	[6, 93, 116, 118, 133, 151]
FeO_6	13496	13526	31	[6, 93, 116, 118, 125, 133, 151]
FeO_5	13527	13543	17	[6, 93, 116, 125, 133, 151]
FeO_4	13544	13558	15	[6, 93, 125, 133, 151]
FeO_4	13556	13566	11	[4, 69, 98, 126, 147]
FeO_5	13559	13602	44	[6, 93, 118, 125, 133, 151]
FeO_3	13567	13749	183	[4, 69, 98, 147]
FeO_4	13603	13618	16	[6, 93, 125, 133, 151]
FeO_5	13619	13645	27	[6, 87, 93, 125, 133, 151]
FeO_4	13646	13667	22	[6, 93, 125, 133, 151]
FeO_4	13651	13671	21	[5, 129, 146, 148, 151]
FeO_3	13668	13670	3	[6, 125, 133, 151]
FeO_2	13671	13703	33	[6, 133, 151]
FeO_5	13672	13766	95	[5, 91, 129, 146, 148, 151]
FeO_3	13704	13715	12	[6, 118, 133, 151]
FeO_4	13716	13768	53	[6, 118, 125, 133, 151]
FeO_4	13750	13933	184	[4, 69, 85, 98, 147]
FeO_4	13767	13798	32	[5, 129, 146, 148, 151]
FeO_5	13769	13858	90	[6, 93, 118, 125, 133, 151]
FeO_4	13787	13805	19	[3, 123, 125, 132, 133]
FeO_3	13799	13824	26	[5, 146, 148, 151]
FeO_3	13806	13813	8	[3, 125, 132, 133]
FeO_4	13814	13889	76	[3, 123, 125, 132, 133]
FeO_4	13825	14059	235	[5, 129, 146, 148, 151]
FeO_4	13859	13879	21	[6, 118, 125, 133, 151]
FeO_5	13880	13912	33	[6, 93, 118, 125, 133, 151]
FeO_3	13890	13897	8	[3, 125, 132, 133]
FeO_4	13898	13905	8	[3, 123, 125, 132, 133]
FeO_5	13906	13927	22	[3, 123, 125, 128, 132, 133]
FeO_4	13913	14000	88	[6, 93, 118, 133, 151]
FeO_4	13928	13938	11	[3, 125, 128, 132, 133]
FeO_3	13934	14149	216	[4, 69, 98, 147]
FeO_5	13939	13947	9	[3, 123, 125, 128, 132, 133]
FeO_4	13948	13984	37	[3, 123, 128, 132, 133]
FeO_3	13985	14083	99	[3, 128, 132, 133]
FeO_5	14001	14013	13	[6, 93, 116, 118, 133, 151]
FeO_4	14014	14061	48	[6, 93, 116, 133, 151]
FeO_3	14060	14133	74	[5, 146, 148, 151]
FeO_3	14062	14062	1	[6, 93, 133, 151]
FeO_4	14063	14075	13	[6, 87, 93, 133, 151]
FeO_5	14076	14191	116	[6, 87, 93, 118, 133, 151]
FeO_4	14084	14085	2	[3, 114, 128, 132, 133]
FeO_3	14086	14101	16	[3, 114, 128, 132]
FeO_4	14102	14292	191	[3, 114, 128, 132, 133]
FeO_4	14134	14238	105	[5, 110, 146, 148, 151]
FeO_4	14150	14181	32	[4, 69, 98, 133, 147]
FeO_3	14182	14328	147	[4, 69, 98, 147]
FeO_4	14192	14217	26	[6, 87, 118, 133, 151]
FeO_3	14218	14226	9	[6, 87, 133, 151]
FeO_4	14227	14269	43	[6, 87, 93, 133, 151]
FeO_3	14239	14329	91	[5, 146, 148, 151]
FeO_5	14270	14402	133	[6, 87, 91, 93, 133, 151]
FeO_5	14293	14338	46	[3, 114, 125, 128, 132, 133]
FeO_4	14329	14561	233	[4, 69, 85, 98, 147]
FeO_4	14330	14424	95	[5, 91, 146, 148, 151]
FeO_4	14339	14520	182	[3, 125, 128, 132, 133]
FeO_4	14403	14601	199	[6, 87, 93, 133, 151]
FeO_5	14425	14460	36	[5, 91, 129, 146, 148, 151]
FeO_4	14461	14697	237	[5, 91, 146, 148, 151]
FeO_5	14521	14682	162	[3, 114, 125, 128, 132, 133]
FeO_3	14562	14586	25	[4, 69, 85, 147]
FeO_2	14587	14640	54	[4, 69, 147]
FeO_3	14602	14796	195	[6, 87, 93, 151]
FeO_3	14641	14676	36	[4, 69, 105, 147]
FeO_4	14677	14727	51	[4, 69, 85, 105, 147]
FeO_4	14683	14705	23	[3, 114, 128, 132, 133]
FeO_3	14698	14736	39	[5, 146, 148, 151]
FeO_5	14706	14950	245	[3, 114, 125, 128, 132, 133]
FeO_3	14728	15064	337	[4, 69, 105, 147]
FeO_4	14737	15348	612	[5, 91, 146, 148, 151]
FeO_4	14797	15037	241	[6, 87, 93, 133, 151]
FeO_4	14951	14997	47	[3, 125, 128, 132, 133]
FeO_5	14998	15129	132	[3, 114, 125, 128, 132, 133]
FeO_3	15038	15048	11	[6, 93, 133, 151]
FeO_4	15049	15091	43	[6, 91, 93, 133, 151]
FeO_4	15065	15067	3	[4, 69, 85, 105, 147]
FeO_5	15068	15285	218	[4, 69, 85, 98, 105, 147]
FeO_3	15092	15122	31	[6, 91, 133, 151]
FeO_4	15123	15143	21	[6, 91, 114, 133, 151]
FeO_4	15130	15229	100	[3, 114, 128, 132, 133]
FeO_3	15144	15275	132	[6, 114, 133, 151]
FeO_5	15230	15496	267	[3, 114, 125, 128, 132, 133]
FeO_4	15276	15292	17	[6, 93, 114, 133, 151]
FeO_4	15286	15328	43	[4, 69, 85, 105, 147]
FeO_5	15293	15452	160	[6, 93, 114, 125, 133, 151]
FeO_3	15329	15350	22	[4, 69, 105, 147]
FeO_3	15349	15393	45	[5, 146, 148, 151]
FeO_4	15351	15368	18	[4, 69, 98, 105, 147]
FeO_3	15369	15379	11	[4, 69, 98, 147]
FeO_4	15380	15406	27	[4, 69, 98, 138, 147]
FeO_4	15394	15428	35	[5, 91, 146, 148, 151]
FeO_3	15407	15456	50	[4, 69, 138, 147]
FeO_3	15429	15481	53	[5, 146, 148, 151]
FeO_4	15453	15507	55	[6, 93, 125, 133, 151]
FeO_4	15457	15536	80	[4, 69, 98, 138, 147]
FeO_4	15482	15532	51	[5, 91, 146, 148, 151]
FeO_4	15497	15954	458	[3, 125, 128, 132, 133]
FeO_5	15508	15640	133	[6, 93, 116, 125, 133, 151]
FeO_3	15533	15573	41	[5, 146, 148, 151]
FeO_3	15537	15596	60	[4, 69, 138, 147]
FeO_4	15574	15735	162	[5, 91, 146, 148, 151]
FeO_4	15597	15617	21	[4, 69, 100, 138, 147]
FeO_3	15618	15758	141	[4, 69, 138, 147]
FeO_4	15641	15681	41	[6, 116, 125, 133, 151]
FeO_3	15682	15983	302	[6, 125, 133, 151]
FeO_3	15736	16043	308	[5, 146, 148, 151]
FeO_4	15759	15850	92	[4, 69, 98, 138, 147]
FeO_3	15851	15864	14	[4, 69, 98, 147]
FeO_4	15865	15986	122	[4, 69, 85, 98, 147]
FeO_3	15955	16020	66	[3, 128, 132, 133]
FeO_4	15984	16177	194	[6, 93, 125, 133, 151]
FeO_3	15987	16023	37	[4, 69, 98, 147]
FeO_4	16021	16032	12	[3, 125, 128, 132, 133]
FeO_4	16024	16054	31	[4, 69, 98, 138, 147]
FeO_5	16033	16241	209	[3, 114, 125, 128, 132, 133]
FeO_4	16044	16245	202	[5, 129, 146, 148, 151]
FeO_3	16055	16060	6	[4, 69, 98, 147]
FeO_4	16061	16233	173	[4, 69, 98, 105, 147]
FeO_5	16178	16227	50	[6, 93, 116, 125, 133, 151]
FeO_4	16228	16279	52	[6, 116, 125, 133, 151]
FeO_3	16234	16377	144	[4, 69, 98, 147]
FeO_4	16242	16294	53	[3, 114, 128, 132, 133]
FeO_5	16246	16283	38	[5, 91, 129, 146, 148, 151]
FeO_5	16280	16362	83	[6, 93, 116, 125, 133, 151]
FeO_4	16284	16303	20	[5, 129, 146, 148, 151]
FeO_5	16295	16304	10	[3, 114, 125, 128, 132, 133]
FeO_5	16304	16318	15	[5, 116, 129, 146, 148, 151]
FeO_4	16305	16307	3	[3, 114, 128, 132, 133]
FeO_3	16308	16512	205	[3, 128, 132, 133]
FeO_4	16319	16399	81	[5, 116, 129, 146, 148]
FeO_4	16363	16393	31	[6, 93, 116, 125, 151]
FeO_4	16378	16405	28	[4, 69, 98, 138, 147]
FeO_3	16394	16441	48	[6, 116, 125, 151]
FeO_3	16400	16497	98	[5, 129, 146, 148]
FeO_3	16406	16571	166	[4, 98, 138, 147]
FeO_2	16442	16485	44	[6, 125, 151]
FeO_3	16486	16557	72	[6, 114, 125, 151]
FeO_4	16498	16543	46	[5, 110, 129, 146, 148]
FeO_4	16513	16864	352	[3, 114, 128, 132, 133]
FeO_3	16544	16544	1	[5, 129, 146, 148]
FeO_4	16545	17161	617	[5, 129, 146, 148, 151]
FeO_4	16558	16606	49	[6, 114, 125, 133, 151]
FeO_4	16572	16767	196	[4, 69, 98, 138, 147]
FeO_3	16607	16752	146	[6, 114, 125, 151]
FeO_4	16753	16770	18	[6, 89, 114, 125, 151]
FeO_3	16768	16991	224	[4, 98, 138, 147]
FeO_5	16771	16783	13	[6, 89, 114, 125, 135, 151]
FeO_4	16784	16803	20	[6, 89, 114, 125, 151]
FeO_3	16804	16860	57	[6, 114, 125, 151]
FeO_4	16861	16878	18	[6, 110, 114, 125, 151]
FeO_5	16865	16992	128	[3, 114, 123, 128, 132, 133]
FeO_3	16879	17020	142	[6, 114, 125, 151]
FeO_4	16992	16998	7	[4, 98, 128, 138, 147]
FeO_4	16993	17004	12	[3, 123, 128, 132, 133]
FeO_5	16999	17130	132	[4, 69, 98, 128, 138, 147]
FeO_5	17005	17071	67	[3, 114, 123, 128, 132, 133]
FeO_4	17021	17136	116	[6, 114, 125, 133, 151]
FeO_4	17072	17190	119	[3, 123, 128, 132, 133]
FeO_4	17131	17138	8	[4, 69, 98, 128, 138]
FeO_5	17137	17153	17	[6, 114, 125, 128, 133, 151]
FeO_5	17139	17228	90	[4, 69, 98, 128, 138, 147]
FeO_4	17154	17668	515	[6, 114, 125, 133, 151]
FeO_3	17162	17338	177	[5, 129, 146, 151]
FeO_5	17191	17234	44	[3, 114, 123, 128, 132, 133]
FeO_4	17229	17348	120	[4, 69, 98, 128, 147]
FeO_4	17235	17287	53	[3, 123, 128, 132, 133]
FeO_5	17288	17309	22	[3, 114, 123, 128, 132, 133]
FeO_4	17310	17345	36	[3, 123, 128, 132, 133]
FeO_4	17339	17535	197	[5, 91, 129, 146, 151]
FeO_5	17346	17393	48	[3, 114, 123, 128, 132, 133]
FeO_3	17349	17370	22	[4, 98, 128, 147]
FeO_4	17371	17426	56	[4, 98, 128, 138, 147]
FeO_4	17394	17869	476	[3, 123, 128, 132, 133]
FeO_5	17427	17458	32	[4, 98, 128, 133, 138, 147]
FeO_4	17459	17460	2	[4, 98, 128, 133, 138]
FeO_5	17461	17477	17	[4, 69, 98, 128, 133, 138]
FeO_4	17478	17618	141	[4, 69, 98, 128, 138]
FeO_5	17536	17687	152	[5, 91, 116, 129, 146, 151]
FeO_3	17619	17734	116	[4, 69, 98, 138]
FeO_5	17669	17707	39	[6, 110, 114, 125, 133, 151]
FeO_4	17688	17711	24	[5, 91, 129, 146, 151]
FeO_4	17708	17801	94	[6, 114, 125, 133, 151]
FeO_5	17712	17733	22	[5, 91, 129, 146, 148, 151]
FeO_4	17734	18157	424	[5, 129, 146, 148, 151]
FeO_4	17735	17893	159	[4, 69, 98, 128, 138]
FeO_3	17802	17995	194	[6, 125, 133, 151]
FeO_3	17870	18549	680	[3, 123, 132, 133]
FeO_5	17894	17966	73	[4, 69, 87, 98, 128, 138]
FeO_4	17967	18214	248	[4, 69, 98, 128, 138]
FeO_4	17996	18052	57	[6, 93, 125, 133, 151]
FeO_3	18053	18285	233	[6, 125, 133, 151]
FeO_3	18158	19361	1204	[5, 129, 146, 148]
FeO_5	18215	18246	32	[4, 69, 98, 128, 133, 138]
FeO_6	18247	18287	41	[4, 69, 93, 98, 128, 133, 138]
FeO_2	18286	18331	46	[6, 125, 151]
FeO_5	18288	18320	33	[4, 69, 98, 128, 133, 138]
FeO_4	18321	18380	60	[4, 98, 128, 133, 138]
FeO_3	18332	19691	1360	[6, 125, 133, 151]
FeO_3	18381	18484	104	[4, 98, 128, 138]
FeO_4	18485	18552	68	[4, 69, 98, 128, 138]
FeO_4	18550	18632	83	[3, 123, 132, 133, 152]
FeO_5	18553	18853	301	[4, 69, 98, 128, 133, 138]
FeO_3	18633	18665	33	[3, 123, 132, 133]
FeO_4	18666	19291	626	[3, 123, 132, 133, 152]
FeO_4	18854	18916	63	[4, 69, 98, 128, 138]
FeO_5	18917	19021	105	[4, 69, 98, 128, 133, 138]
FeO_4	19022	19086	65	[4, 69, 98, 128, 138]
FeO_5	19087	19228	142	[4, 69, 98, 128, 133, 138]
FeO_4	19229	19389	161	[4, 69, 128, 133, 138]
FeO_3	19292	19572	281	[3, 123, 132, 133]
FeO_4	19362	19444	83	[5, 101, 129, 146, 148]
FeO_3	19390	19422	33	[4, 128, 133, 138]
FeO_4	19423	19481	59	[4, 87, 128, 133, 138]
FeO_3	19445	19940	496	[5, 129, 146, 148]
FeO_5	19482	19523	42	[4, 87, 93, 128, 133, 138]
FeO_4	19524	19548	25	[4, 87, 128, 133, 138]
FeO_5	19549	19568	20	[4, 87, 93, 128, 133, 138]
FeO_4	19569	19611	43	[4, 87, 128, 133, 138]
FeO_4	19573	20562	990	[3, 123, 128, 132, 133]
FeO_5	19612	19652	41	[4, 87, 93, 128, 133, 138]
FeO_4	19653	19688	36	[4, 87, 128, 133, 138]
FeO_3	19689	20042	354	[4, 87, 128, 133]
FeO_2	19692	19968	277	[6, 125, 151]
FeO_4	19941	20023	83	[5, 91, 129, 146, 148]
FeO_3	19969	20538	570	[6, 116, 125, 151]
FeO_3	20024	20042	19	[5, 129, 146, 148]
FeO_4	20043	20125	83	[4, 87, 128, 133, 138]
FeO_4	20043	20196	154	[5, 129, 146, 148, 151]
FeO_3	20126	20150	25	[4, 87, 128, 133]
FeO_4	20151	20241	91	[4, 87, 128, 133, 138]
FeO_3	20197	20280	84	[5, 129, 146, 148]
FeO_3	20242	20462	221	[4, 87, 128, 133]
FeO_4	20281	20610	330	[5, 129, 146, 148, 151]
FeO_2	20463	20479	17	[4, 128, 133]
FeO_3	20480	20516	37	[4, 89, 128, 133]
FeO_4	20517	20614	98	[4, 87, 89, 128, 133]
FeO_4	20539	20587	49	[6, 110, 116, 125, 151]
FeO_3	20563	20860	298	[3, 128, 132, 133]
FeO_3	20588	20675	88	[6, 110, 125, 151]
FeO_5	20611	20798	188	[5, 91, 129, 146, 148, 151]
FeO_5	20615	21131	517	[4, 87, 89, 128, 133, 151]
FeO_4	20676	20785	110	[6, 110, 125, 132, 151]
FeO_3	20786	20945	160	[6, 110, 125, 151]
FeO_4	20799	20925	127	[5, 91, 129, 146, 148]
FeO_4	20861	20897	37	[3, 123, 128, 132, 133]
FeO_3	20898	21315	418	[3, 128, 132, 133]
FeO_3	20926	21297	372	[5, 129, 146, 148]
FeO_4	20946	21000	55	[6, 110, 125, 132, 151]
FeO_3	21001	21306	306	[6, 110, 125, 151]
FeO_4	21132	21183	52	[4, 87, 89, 133, 151]
FeO_3	21184	21221	38	[4, 89, 133, 151]
FeO_4	21222	21287	66	[4, 87, 89, 133, 151]
FeO_3	21288	21303	16	[4, 87, 133, 151]
FeO_4	21298	21442	145	[5, 129, 146, 148, 151]
FeO_4	21304	21646	343	[4, 87, 93, 133, 151]
FeO_4	21307	21360	54	[6, 110, 125, 132, 151]
FeO_4	21316	21565	250	[3, 123, 128, 132, 133]
FeO_5	21361	21366	6	[6, 110, 125, 132, 133, 151]
FeO_4	21367	21411	45	[6, 125, 132, 133, 151]
FeO_3	21412	21925	514	[6, 125, 132, 133]
FeO_5	21443	21465	23	[5, 91, 129, 146, 148, 151]
FeO_4	21466	21990	525	[5, 129, 146, 148, 151]
FeO_3	21566	21612	47	[3, 123, 128, 132]
FeO_4	21613	21685	73	[3, 79, 123, 128, 132]
FeO_3	21647	21653	7	[4, 87, 133, 151]
FeO_4	21654	21688	35	[4, 87, 125, 133, 151]
FeO_5	21686	21868	183	[3, 64, 79, 123, 128, 132]
FeO_3	21689	21737	49	[4, 125, 133, 151]
FeO_4	21738	21764	27	[4, 87, 125, 133, 151]
FeO_3	21765	21843	79	[4, 125, 133, 151]
FeO_4	21844	21865	22	[4, 87, 125, 133, 151]
FeO_3	21866	21914	49	[4, 125, 133, 151]
FeO_4	21869	21911	43	[3, 64, 123, 128, 132]
FeO_3	21912	22298	387	[3, 64, 128, 132]
FeO_4	21915	21983	69	[4, 89, 125, 133, 151]
FeO_4	21926	21947	22	[6, 123, 125, 132, 133]
FeO_3	21948	21990	43	[6, 125, 132, 133]
FeO_3	21984	22161	178	[4, 89, 125, 151]
FeO_3	21991	22015	25	[5, 146, 148, 151]
FeO_4	21991	21996	6	[6, 125, 128, 132, 133]
FeO_3	21997	22921	925	[6, 128, 132, 133]
FeO_4	22016	23791	1776	[5, 129, 146, 148, 151]
FeO_4	22162	22164	3	[4, 89, 110, 125, 151]
FeO_3	22165	22293	129	[4, 110, 125, 151]
FeO_4	22294	22450	157	[4, 110, 125, 132, 151]
FeO_4	22299	22316	18	[3, 64, 79, 128, 132]
FeO_3	22317	22392	76	[3, 64, 79, 128]
FeO_4	22393	22402	10	[3, 64, 79, 123, 128]
FeO_5	22403	22561	159	[3, 64, 79, 123, 128, 132]
FeO_3	22451	22457	7	[4, 110, 125, 151]
FeO_2	22458	22558	101	[4, 125, 151]
FeO_3	22559	22582	24	[4, 125, 133, 151]
FeO_4	22562	22621	60	[3, 64, 79, 128, 132]
FeO_2	22583	22708	126	[4, 125, 151]
FeO_3	22622	22708	87	[3, 64, 79, 132]
FeO_4	22709	22723	15	[3, 64, 65, 79, 132]
FeO_3	22709	22850	142	[4, 116, 125, 151]
FeO_5	22724	22824	101	[3, 64, 65, 79, 109, 132]
FeO_4	22825	22851	27	[3, 64, 79, 109, 132]
FeO_2	22851	23145	295	[4, 125, 151]
FeO_5	22852	23597	746	[3, 64, 79, 109, 123, 132]
FeO_4	22922	23026	105	[6, 122, 128, 132, 133]
FeO_3	23027	23314	288	[6, 128, 132, 133]
FeO_3	23146	23382	237	[4, 116, 125, 151]
FeO_4	23315	23377	63	[6, 123, 128, 132, 133]
FeO_3	23378	23811	434	[6, 128, 132, 133]
FeO_4	23383	23431	49	[4, 116, 125, 133, 151]
FeO_3	23432	23513	82	[4, 116, 125, 133]
FeO_2	23514	23555	42	[4, 116, 125]
FeO_3	23556	23667	112	[4, 116, 125, 133]
FeO_4	23598	23633	36	[3, 64, 79, 109, 132]
FeO_5	23634	23817	184	[3, 64, 79, 109, 123, 132]
FeO_2	23668	23686	19	[4, 116, 125]
FeO_3	23687	23721	35	[4, 116, 125, 151]
FeO_4	23722	24023	302	[4, 116, 125, 133, 151]
FeO_3	23792	23911	120	[5, 146, 148, 151]
FeO_4	23812	23840	29	[6, 79, 128, 132, 133]
FeO_4	23818	23820	3	[3, 79, 109, 123, 132]
FeO_3	23821	23891	71	[3, 79, 123, 132]
FeO_3	23841	23942	102	[6, 128, 132, 133]
FeO_4	23892	24014	123	[3, 64, 79, 123, 132]
FeO_4	23912	24275	364	[5, 129, 146, 148, 151]
FeO_4	23943	24375	433	[6, 122, 128, 132, 133]
FeO_3	24015	24066	52	[3, 79, 123, 132]
FeO_3	24024	24099	76	[4, 125, 133, 151]
FeO_4	24067	24085	19	[3, 64, 79, 123, 132]
FeO_3	24086	24363	278	[3, 64, 79, 132]
FeO_4	24100	24481	382	[4, 116, 125, 133, 151]
FeO_5	24276	24352	77	[5, 91, 129, 146, 148, 151]
FeO_4	24353	24561	209	[5, 129, 146, 148, 151]
FeO_4	24364	24432	69	[3, 64, 79, 128, 132]
FeO_3	24376	24472	97	[6, 128, 132, 133]
FeO_5	24433	24642	210	[3, 64, 79, 122, 128, 132]
FeO_4	24473	24523	51	[6, 122, 128, 132, 133]
FeO_3	24482	24551	70	[4, 116, 125, 151]
FeO_3	24524	24648	125	[6, 128, 132, 133]
FeO_2	24552	24912	361	[4, 125, 151]
FeO_3	24562	24642	81	[5, 146, 148, 151]
FeO_4	24643	24789	147	[3, 64, 122, 128, 132]
FeO_4	24643	24692	50	[5, 141, 146, 148, 151]
FeO_4	24649	25631	983	[6, 123, 128, 132, 133]
FeO_3	24693	24768	76	[5, 146, 148, 151]
FeO_4	24769	25245	477	[5, 129, 146, 148, 151]
FeO_5	24790	24965	176	[3, 64, 79, 122, 128, 132]
FeO_3	24913	25177	265	[4, 110, 125, 151]
FeO_6	24966	25035	70	[3, 64, 79, 114, 122, 128, 132]
FeO_5	25036	25103	68	[3, 64, 79, 114, 122, 132]
FeO_4	25104	25138	35	[3, 79, 114, 122, 132]
FeO_5	25139	25151	13	[3, 64, 79, 114, 122, 132]
FeO_4	25152	25763	612	[3, 64, 79, 122, 132]
FeO_2	25178	25306	129	[4, 125, 151]
FeO_3	25246	25823	578	[5, 146, 148, 151]
FeO_3	25307	25317	11	[4, 125, 133, 151]
FeO_4	25318	25489	172	[4, 93, 125, 133, 151]
FeO_3	25490	26446	957	[4, 125, 133, 151]
FeO_5	25632	25734	103	[6, 123, 128, 132, 133, 152]
FeO_4	25735	25744	10	[6, 123, 128, 132, 133]
FeO_3	25745	25838	94	[6, 123, 128, 132]
FeO_3	25764	26273	510	[3, 64, 79, 122]
FeO_4	25824	25853	30	[5, 110, 146, 148, 151]
FeO_4	25839	25853	15	[6, 123, 128, 132, 133]
FeO_3	25854	26016	163	[5, 146, 148, 151]
FeO_5	25854	25902	49	[6, 123, 128, 132, 133, 152]
FeO_4	25903	26115	213	[6, 123, 128, 132, 152]
FeO_4	26017	26919	903	[5, 129, 146, 148, 151]
FeO_5	26116	26280	165	[6, 79, 123, 128, 132, 152]
FeO_4	26274	26482	209	[3, 64, 79, 122, 132]
FeO_4	26281	26297	17	[6, 79, 123, 128, 132]
FeO_3	26298	26328	31	[6, 79, 123, 132]
FeO_4	26329	26353	25	[6, 79, 123, 132, 152]
FeO_5	26354	26489	136	[6, 79, 123, 128, 132, 152]
FeO_4	26447	26598	152	[4, 116, 125, 133, 151]
FeO_5	26483	26587	105	[3, 64, 79, 114, 122, 132]
FeO_4	26490	27769	1280	[6, 123, 128, 132, 152]
FeO_4	26588	26948	361	[3, 64, 79, 114, 132]
FeO_5	26599	26620	22	[4, 96, 116, 125, 133, 151]
FeO_4	26621	26647	27	[4, 116, 125, 133, 151]
FeO_3	26648	26788	141	[4, 116, 125, 151]
FeO_4	26789	26833	45	[4, 105, 116, 125, 151]
FeO_3	26834	26859	26	[4, 116, 125, 151]
FeO_2	26860	26884	25	[4, 116, 151]
FeO_3	26885	26915	31	[4, 116, 133, 151]
FeO_2	26916	26958	43	[4, 116, 151]
FeO_3	26920	26971	52	[5, 129, 146, 148]
FeO_3	26949	26952	4	[3, 64, 114, 132]
FeO_2	26953	27059	107	[3, 64, 132]
FeO_3	26959	27210	252	[4, 116, 133, 151]
FeO_4	26972	27036	65	[5, 129, 141, 146, 148]
FeO_3	27037	27054	18	[5, 141, 146, 148]
FeO_4	27055	27130	76	[5, 141, 146, 147, 148]
FeO_3	27060	27206	147	[3, 64, 130, 132]
FeO_3	27131	27312	182	[5, 146, 147, 148]
FeO_4	27207	27273	67	[3, 64, 114, 130, 132]
FeO_4	27211	27230	20	[4, 91, 116, 133, 151]
FeO_3	27231	27383	153	[4, 91, 116, 151]
FeO_3	27274	27399	126	[3, 64, 114, 132]
FeO_4	27313	27392	80	[5, 146, 147, 148, 151]
FeO_4	27384	27586	203	[4, 91, 116, 148, 151]
FeO_5	27393	27399	7	[5, 141, 146, 147, 148, 151]
FeO_4	27400	27472	73	[3, 64, 79, 114, 132]
FeO_4	27400	27484	85	[5, 146, 147, 148, 151]
FeO_5	27473	27500	28	[3, 64, 79, 114, 120, 132]
FeO_3	27485	27960	476	[5, 146, 147, 151]
FeO_4	27501	27527	27	[3, 64, 114, 120, 132]
FeO_3	27528	27546	19	[3, 64, 114, 132]
FeO_4	27547	27665	119	[3, 64, 109, 114, 132]
FeO_3	27587	27601	15	[4, 91, 148, 151]
FeO_4	27602	27623	22	[4, 68, 91, 148, 151]
FeO_5	27624	27657	34	[4, 68, 91, 116, 148, 151]
FeO_6	27658	27748	91	[4, 68, 91, 101, 116, 148, 151]
FeO_5	27666	27719	54	[3, 64, 79, 109, 114, 132]
FeO_4	27720	27762	43	[3, 79, 109, 114, 132]
FeO_5	27749	27842	94	[4, 68, 91, 116, 148, 151]
FeO_3	27763	27980	218	[3, 79, 114, 132]
FeO_5	27770	27789	20	[6, 65, 123, 128, 132, 152]
FeO_4	27790	28082	293	[6, 65, 123, 132, 152]
FeO_4	27843	27877	35	[4, 91, 116, 148, 151]
FeO_3	27878	28014	137	[4, 91, 116, 151]
FeO_4	27961	28029	69	[5, 95, 146, 147, 151]
FeO_4	27981	29968	1988	[3, 64, 79, 114, 132]
FeO_4	28015	28102	88	[4, 91, 116, 148, 151]
FeO_3	28030	28066	37	[5, 146, 147, 151]
FeO_2	28067	28213	147	[5, 146, 147]
FeO_3	28083	28203	121	[6, 123, 132, 152]
FeO_3	28103	28159	57	[4, 116, 148, 151]
FeO_4	28160	28227	68	[4, 91, 116, 148, 151]
FeO_4	28204	28366	163	[6, 65, 123, 132, 152]
FeO_3	28214	28246	33	[5, 105, 146, 147]
FeO_3	28228	28252	25	[4, 116, 148, 151]
FeO_2	28247	28307	61	[5, 146, 147]
FeO_4	28253	28397	145	[4, 116, 129, 148, 151]
FeO_3	28308	28517	210	[5, 85, 146, 147]
FeO_3	28367	28594	228	[6, 123, 132, 152]
FeO_3	28398	28510	113	[4, 129, 148, 151]
FeO_4	28511	28621	111	[4, 101, 129, 148, 151]
FeO_4	28518	28531	14	[5, 85, 96, 146, 147]
FeO_5	28532	28564	33	[5, 85, 96, 105, 146, 147]
FeO_4	28565	28569	5	[5, 85, 96, 146, 147]
FeO_3	28570	28801	232	[5, 85, 146, 147]
FeO_4	28595	28911	317	[6, 79, 123, 132, 152]
FeO_3	28622	28683	62	[4, 101, 148, 151]
FeO_4	28684	28791	108	[4, 101, 129, 148, 151]
FeO_3	28792	29037	246	[4, 101, 148, 151]
FeO_2	28802	28955	154	[5, 146, 147]
FeO_5	28912	29004	93	[6, 79, 123, 128, 132, 152]
FeO_3	28956	29073	118	[5, 67, 146, 147]
FeO_4	29005	29239	235	[6, 79, 123, 132, 152]
FeO_4	29038	29260	223	[4, 101, 129, 148, 151]
FeO_4	29074	29276	203	[5, 67, 95, 146, 147]
FeO_3	29240	29438	199	[6, 123, 132, 152]
FeO_5	29261	29291	31	[4, 101, 129, 146, 148, 151]
FeO_3	29277	29316	40	[5, 67, 146, 147]
FeO_4	29292	29372	81	[4, 101, 129, 148, 151]
FeO_2	29317	29402	86	[5, 146, 147]
FeO_3	29373	29438	66	[4, 129, 148, 151]
FeO_3	29403	29407	5	[5, 141, 146, 147]
FeO_4	29408	29568	161	[5, 141, 146, 147, 148]
FeO_2	29439	29471	33	[4, 148, 151]
FeO_4	29439	30516	1078	[6, 79, 123, 132, 152]
FeO_3	29472	29592	121	[4, 116, 148, 151]
FeO_3	29569	29875	307	[5, 146, 147, 148]
FeO_4	29593	29682	90	[4, 91, 116, 148, 151]
FeO_3	29683	29767	85	[4, 91, 148, 151]
FeO_4	29768	29834	67	[4, 91, 116, 148, 151]
FeO_3	29835	30069	235	[4, 116, 148, 151]
FeO_4	29876	29916	41	[5, 110, 146, 147, 148]
FeO_5	29917	29926	10	[5, 110, 141, 146, 147, 148]
FeO_4	29927	30006	80	[5, 110, 141, 146, 147]
FeO_5	29969	29991	23	[3, 64, 79, 114, 123, 132]
FeO_4	29992	30660	669	[3, 64, 79, 114, 132]
FeO_3	30007	30519	513	[5, 141, 146, 147]
FeO_4	30070	30074	5	[4, 91, 116, 148, 151]
FeO_5	30075	30078	4	[4, 91, 116, 129, 148, 151]
FeO_4	30079	30095	17	[4, 116, 129, 148, 151]
FeO_3	30096	30166	71	[4, 116, 148, 151]
FeO_4	30167	30226	60	[4, 91, 116, 148, 151]
FeO_3	30227	30317	91	[4, 116, 148, 151]
FeO_4	30318	30340	23	[4, 116, 146, 148, 151]
FeO_3	30341	30607	267	[4, 146, 148, 151]
FeO_3	30517	30793	277	[6, 79, 123, 152]
FeO_4	30520	30674	155	[5, 141, 146, 147, 148]
FeO_4	30608	30776	169	[4, 101, 146, 148, 151]
FeO_3	30661	30793	133	[3, 64, 114, 132]
FeO_3	30675	31163	489	[5, 141, 146, 147]
FeO_5	30777	30808	32	[4, 101, 141, 146, 148, 151]
FeO_4	30794	30883	90	[3, 64, 79, 114, 132]
FeO_4	30794	30820	27	[6, 79, 123, 132, 152]
FeO_4	30809	30945	137	[4, 101, 146, 148, 151]
FeO_5	30821	30975	155	[6, 79, 114, 123, 132, 152]
FeO_3	30884	30918	35	[3, 64, 114, 132]
FeO_4	30919	30959	41	[3, 64, 79, 114, 132]
FeO_5	30946	30957	12	[4, 91, 101, 146, 148, 151]
FeO_4	30958	31002	45	[4, 91, 101, 148, 151]
FeO_3	30960	30982	23	[3, 64, 79, 114]
FeO_4	30976	31106	131	[6, 79, 123, 132, 152]
FeO_4	30983	31138	156	[3, 64, 79, 114, 130]
FeO_3	31003	31037	35	[4, 91, 148, 151]
FeO_4	31038	31383	346	[4, 91, 116, 148, 151]
FeO_3	31107	31172	66	[6, 123, 132, 152]
FeO_3	31139	31386	248	[3, 64, 79, 114]
FeO_4	31164	31190	27	[5, 141, 146, 147, 148]
FeO_4	31173	31407	235	[6, 65, 123, 132, 152]
FeO_3	31191	31411	221	[5, 141, 146, 147]
FeO_3	31384	31643	260	[4, 91, 148, 151]
FeO_4	31387	31555	169	[3, 64, 79, 114, 132]
FeO_3	31408	31466	59	[6, 123, 132, 152]
FeO_4	31412	31540	129	[5, 110, 141, 146, 147]
FeO_4	31467	31477	11	[6, 79, 123, 132, 152]
FeO_3	31478	31895	418	[6, 123, 132, 152]
FeO_3	31541	32955	1415	[5, 110, 146, 147]
FeO_3	31556	31627	72	[3, 64, 79, 114]
FeO_4	31628	31641	14	[3, 64, 79, 109, 114]
FeO_3	31642	31801	160	[3, 64, 79, 109]
FeO_4	31644	31939	296	[4, 91, 116, 148, 151]
FeO_4	31802	32007	206	[3, 64, 79, 109, 150]
FeO_4	31896	32289	394	[6, 79, 123, 132, 152]
FeO_5	31940	32049	110	[4, 91, 110, 116, 148, 151]
FeO_5	32008	32051	44	[3, 64, 79, 94, 109, 150]
FeO_4	32050	32070	21	[4, 91, 116, 148, 151]
FeO_4	32052	32122	71	[3, 64, 79, 94, 109]
FeO_5	32071	32079	9	[4, 91, 101, 116, 148, 151]
FeO_4	32080	32083	4	[4, 91, 101, 148, 151]
FeO_5	32084	32111	28	[4, 91, 101, 146, 148, 151]
FeO_6	32112	32114	3	[4, 91, 101, 116, 146, 148, 151]
FeO_5	32115	32127	13	[4, 91, 101, 146, 148, 151]
FeO_5	32123	32203	81	[3, 64, 79, 94, 109, 114]
FeO_4	32128	32183	56	[4, 91, 146, 148, 151]
FeO_5	32184	32280	97	[4, 91, 101, 146, 148, 151]
FeO_6	32204	32210	7	[3, 64, 79, 94, 109, 114, 132]
FeO_5	32211	32261	51	[3, 64, 79, 94, 114, 132]
FeO_4	32262	32470	209	[3, 64, 79, 114, 132]
FeO_4	32281	32478	198	[4, 91, 101, 148, 151]
FeO_5	32290	32290	1	[6, 79, 114, 123, 132, 152]
FeO_6	32291	32334	44	[6, 79, 98, 114, 123, 132, 152]
FeO_5	32335	32342	8	[6, 79, 114, 123, 132, 152]
FeO_4	32343	32350	8	[6, 79, 123, 132, 152]
FeO_5	32351	32458	108	[6, 79, 98, 123, 132, 152]
FeO_4	32459	32753	295	[6, 79, 123, 132, 152]
FeO_3	32471	32511	41	[3, 64, 79, 114]
FeO_5	32479	32504	26	[4, 91, 101, 110, 148, 151]
FeO_4	32505	32589	85	[4, 91, 110, 148, 151]
FeO_2	32512	32557	46	[3, 64, 114]
FeO_3	32558	32734	177	[3, 64, 114, 130]
FeO_3	32590	32633	44	[4, 91, 148, 151]
FeO_4	32634	32658	25	[4, 91, 116, 148, 151]
FeO_3	32659	32764	106	[4, 116, 148, 151]
FeO_4	32735	33120	386	[3, 64, 68, 114, 130]
FeO_5	32754	32973	220	[6, 65, 79, 123, 132, 152]
FeO_2	32765	33057	293	[4, 148, 151]
FeO_4	32956	32979	24	[5, 110, 146, 147, 148]
FeO_4	32974	33068	95	[6, 65, 79, 123, 132]
FeO_3	32980	33173	194	[5, 110, 146, 147]
FeO_3	33058	33075	18	[4, 110, 148, 151]
FeO_3	33069	33112	44	[6, 79, 123, 132]
FeO_4	33076	33093	18	[4, 91, 110, 148, 151]
FeO_3	33094	33117	24	[4, 91, 148, 151]
FeO_4	33113	33168	56	[6, 78, 79, 123, 132]
FeO_4	33118	33133	16	[4, 91, 101, 148, 151]
FeO_3	33121	33159	39	[3, 64, 114, 130]
FeO_3	33134	33238	105	[4, 101, 148, 151]
FeO_4	33160	33479	320	[3, 64, 68, 114, 130]
FeO_5	33169	33181	13	[6, 65, 78, 79, 123, 132]
FeO_4	33174	33241	68	[5, 110, 141, 146, 147]
FeO_6	33182	33306	125	[6, 65, 78, 79, 98, 123, 132]
FeO_4	33239	33397	159	[4, 101, 146, 148, 151]
FeO_5	33242	33269	28	[5, 110, 141, 146, 147, 148]
FeO_4	33270	33349	80	[5, 141, 146, 147, 148]
FeO_5	33307	33319	13	[6, 78, 79, 98, 123, 132]
FeO_4	33320	33378	59	[6, 79, 98, 123, 132]
FeO_3	33350	33723	374	[5, 141, 146, 147]
FeO_3	33379	33590	212	[6, 79, 123, 132]
FeO_3	33398	33440	43	[4, 101, 146, 151]
FeO_4	33441	33572	132	[4, 101, 146, 148, 151]
FeO_3	33480	33608	129	[3, 64, 114, 130]
FeO_5	33573	33622	50	[4, 101, 136, 146, 148, 151]
FeO_4	33591	33851	261	[6, 65, 79, 123, 132]
FeO_4	33609	33653	45	[3, 64, 71, 114, 130]
FeO_4	33623	33672	50	[4, 101, 146, 148, 151]
FeO_3	33654	33680	27	[3, 64, 114, 130]
FeO_3	33673	33715	43	[4, 146, 148, 151]
FeO_2	33681	33690	10	[3, 64, 114]
FeO_3	33691	33735	45	[3, 64, 114, 132]
FeO_5	33716	33821	106	[4, 101, 136, 146, 148, 151]
FeO_4	33724	33776	53	[5, 141, 146, 147, 148]
FeO_4	33736	33738	3	[3, 64, 79, 114, 132]
FeO_5	33739	33763	25	[3, 64, 71, 79, 114, 132]
FeO_4	33764	33857	94	[3, 64, 71, 79, 114]
FeO_3	33777	34401	625	[5, 141, 146, 147]
FeO_4	33822	33825	4	[4, 101, 146, 148, 151]
FeO_5	33826	33871	46	[4, 101, 141, 146, 148, 151]
FeO_5	33852	33916	65	[6, 65, 79, 123, 132, 152]
FeO_3	33858	34136	279	[3, 64, 79, 114]
FeO_6	33872	34001	130	[4, 101, 136, 141, 146, 148, 151]
FeO_4	33917	33934	18	[6, 79, 123, 132, 152]
FeO_3	33935	33958	24	[6, 79, 132, 152]
FeO_4	33959	34103	145	[6, 79, 93, 132, 152]
FeO_5	34002	34531	530	[4, 101, 136, 141, 146, 151]
FeO_5	34104	34114	11	[6, 79, 93, 123, 132, 152]
FeO_4	34115	34345	231	[6, 93, 123, 132, 152]
FeO_4	34137	34235	99	[3, 64, 79, 114, 126]
FeO_3	34236	34271	36	[3, 64, 79, 114]
FeO_4	34272	34320	49	[3, 64, 79, 114, 126]
FeO_5	34321	34487	167	[3, 64, 79, 114, 118, 126]
FeO_5	34346	34348	3	[6, 65, 93, 123, 132, 152]
FeO_4	34349	34362	14	[6, 65, 93, 123, 132]
FeO_3	34363	34390	28	[6, 65, 123, 132]
FeO_4	34391	34624	234	[6, 65, 79, 123, 132]
FeO_2	34402	34476	75	[5, 141, 147]
FeO_3	34477	34509	33	[5, 141, 146, 147]
FeO_4	34488	34601	114	[3, 64, 79, 114, 118]
FeO_4	34510	35003	494	[5, 141, 146, 147, 148]
FeO_4	34532	34634	103	[4, 101, 141, 146, 151]
FeO_3	34602	34887	286	[3, 64, 79, 114]
FeO_3	34625	34784	160	[6, 79, 123, 132]
FeO_5	34635	34733	99	[4, 101, 136, 141, 146, 151]
FeO_4	34734	34788	55	[4, 101, 136, 141, 146]
FeO_2	34785	34862	78	[6, 123, 132]
FeO_3	34789	34818	30	[4, 101, 136, 146]
FeO_4	34819	35034	216	[4, 101, 136, 146, 151]
FeO_3	34863	34882	20	[6, 123, 132, 152]
FeO_4	34883	34898	16	[6, 79, 123, 132, 152]
FeO_4	34888	35105	218	[3, 64, 79, 114, 132]
FeO_5	34899	35214	316	[6, 65, 79, 123, 132, 152]
FeO_5	35004	35076	73	[5, 110, 141, 146, 147, 148]
FeO_3	35035	35082	48	[4, 136, 146, 151]
FeO_4	35077	35347	271	[5, 141, 146, 147, 148]
FeO_2	35083	35101	19	[4, 146, 151]
FeO_3	35102	35297	196	[4, 122, 146, 151]
FeO_3	35106	35133	28	[3, 79, 114, 132]
FeO_4	35134	35278	145	[3, 64, 79, 114, 132]
FeO_4	35215	35523	309	[6, 65, 79, 123, 132]
FeO_3	35279	36211	933	[3, 79, 114, 132]
FeO_4	35298	35300	3	[4, 122, 136, 146, 151]
FeO_5	35301	35596	296	[4, 89, 122, 136, 146, 151]
FeO_3	35348	35753	406	[5, 141, 146, 147]
FeO_5	35524	35750	227	[6, 65, 79, 123, 132, 152]
FeO_4	35597	35691	95	[4, 89, 136, 146, 151]
FeO_3	35692	36150	459	[4, 136, 146, 151]
FeO_4	35751	35823	73	[6, 79, 123, 132, 152]
FeO_4	35754	36835	1082	[5, 141, 146, 147, 148]
FeO_3	35824	35973	150	[6, 79, 123, 132]
FeO_4	35974	36024	51	[6, 79, 93, 123, 132]
FeO_3	36025	36095	71	[6, 93, 123, 132]
FeO_4	36096	36137	42	[6, 93, 121, 123, 132]
FeO_5	36138	36146	9	[6, 65, 93, 121, 123, 132]
FeO_4	36147	36224	78	[6, 65, 93, 123, 132]
FeO_4	36151	36607	457	[4, 89, 136, 146, 151]
FeO_4	36212	36453	242	[3, 79, 114, 132, 152]
FeO_3	36225	36441	217	[6, 93, 123, 132]
FeO_2	36442	36565	124	[6, 123, 132]
FeO_3	36454	37202	749	[3, 79, 114, 132]
FeO_3	36566	36608	43	[6, 93, 123, 132]
FeO_5	36608	36610	3	[4, 89, 95, 136, 146, 151]
FeO_4	36609	36792	184	[6, 93, 123, 132, 152]
FeO_4	36611	36638	28	[4, 89, 136, 146, 151]
FeO_5	36639	36776	138	[4, 89, 95, 136, 146, 151]
FeO_6	36777	36792	16	[4, 89, 95, 122, 136, 146, 151]
FeO_5	36793	36964	172	[4, 89, 95, 122, 146, 151]
FeO_5	36793	36841	49	[6, 93, 123, 132, 133, 152]
FeO_3	36836	37086	251	[5, 141, 147, 148]
FeO_4	36842	36849	8	[6, 93, 123, 132, 152]
FeO_5	36850	37066	217	[6, 79, 93, 123, 132, 152]
FeO_4	36965	37041	77	[4, 95, 122, 146, 151]
FeO_3	37042	37091	50	[4, 95, 146, 151]
FeO_4	37067	37203	137	[6, 93, 123, 132, 152]
FeO_4	37087	37106	20	[5, 70, 141, 147, 148]
FeO_4	37092	37187	96	[4, 95, 136, 146, 151]
FeO_3	37107	37146	40	[5, 141, 147, 148]
FeO_4	37147	37168	22	[5, 138, 141, 147, 148]
FeO_3	37169	37185	17	[5, 138, 141, 147]
FeO_4	37186	37211	26	[5, 138, 141, 146, 147]
FeO_3	37188	37341	154	[4, 136, 146, 151]
FeO_4	37203	37237	35	[3, 79, 94, 114, 132]
FeO_5	37204	37282	79	[6, 79, 93, 123, 132, 152]
FeO_3	37212	37404	193	[5, 141, 146, 147]
FeO_3	37238	37262	25	[3, 79, 114, 132]
FeO_4	37263	37284	22	[3, 79, 94, 114, 132]
FeO_3	37283	37316	34	[6, 123, 132, 152]
FeO_3	37285	37693	409	[3, 79, 114, 132]
FeO_4	37317	37389	73	[6, 65, 123, 132, 152]
FeO_4	37342	37455	114	[4, 101, 136, 146, 151]
FeO_5	37390	37404	15	[6, 65, 79, 123, 132, 152]
FeO_4	37405	37740	336	[5, 88, 141, 146, 147]
FeO_6	37405	37410	6	[6, 65, 79, 93, 123, 132, 152]
FeO_5	37411	37457	47	[6, 65, 79, 93, 123, 132]
FeO_5	37456	37468	13	[4, 83, 101, 136, 146, 151]
FeO_4	37458	37500	43	[6, 65, 79, 123, 132]
FeO_4	37469	37560	92	[4, 101, 136, 146, 151]
FeO_5	37501	37520	20	[6, 65, 79, 123, 132, 152]
FeO_4	37521	37562	42	[6, 79, 123, 132, 152]
FeO_5	37561	37580	20	[4, 83, 101, 136, 146, 151]
FeO_5	37563	37610	48	[6, 65, 79, 123, 132, 152]
FeO_4	37581	37642	62	[4, 83, 136, 146, 151]
FeO_4	37611	38124	514	[6, 79, 123, 132, 152]
FeO_3	37643	37667	25	[4, 136, 146, 151]
FeO_4	37668	37968	301	[4, 88, 136, 146, 151]
FeO_4	37694	37764	71	[3, 79, 114, 122, 132]
FeO_3	37741	37838	98	[5, 141, 146, 147]
FeO_3	37765	37793	29	[3, 79, 114, 132]
FeO_4	37794	37804	11	[3, 79, 114, 122, 132]
FeO_3	37805	37823	19	[3, 114, 122, 132]
FeO_4	37824	37852	29	[3, 79, 114, 122, 132]
FeO_4	37839	38157	319	[5, 141, 146, 147, 148]
FeO_3	37853	37982	130	[3, 79, 114, 132]
FeO_5	37969	38034	66	[4, 88, 101, 136, 146, 151]
FeO_2	37983	38122	140	[3, 114, 132]
FeO_4	38035	38390	356	[4, 88, 101, 146, 151]
FeO_3	38123	38261	139	[3, 114, 122, 132]
FeO_3	38125	38147	23	[6, 79, 123, 152]
FeO_4	38148	38259	112	[6, 79, 123, 132, 152]
FeO_3	38158	40065	1908	[5, 146, 147, 148]
FeO_3	38260	38334	75	[6, 79, 123, 152]
FeO_4	38262	38319	58	[3, 79, 114, 122, 132]
FeO_3	38320	38382	63	[3, 79, 114, 132]
FeO_4	38335	38857	523	[6, 79, 93, 123, 152]
FeO_4	38383	39507	1125	[3, 79, 114, 122, 132]
FeO_3	38391	38654	264	[4, 101, 146, 151]
FeO_4	38655	39006	352	[4, 88, 101, 146, 151]
FeO_3	38858	40348	1491	[6, 79, 93, 123]
FeO_3	39007	39008	2	[4, 101, 146, 151]
FeO_4	39009	39077	69	[4, 101, 136, 146, 151]
FeO_5	39078	39088	11	[4, 88, 101, 136, 146, 151]
FeO_4	39089	39385	297	[4, 88, 101, 146, 151]
FeO_3	39386	39628	243	[4, 101, 146, 151]
FeO_3	39508	39851	344	[3, 79, 114, 132]
FeO_4	39629	39960	332	[4, 101, 116, 146, 151]
FeO_4	39852	40025	174	[3, 79, 114, 123, 132]
FeO_5	39961	40161	201	[4, 88, 101, 116, 146, 151]
FeO_3	40026	40177	152	[3, 79, 114, 123]
FeO_4	40066	40156	91	[5, 88, 146, 147, 148]
FeO_3	40157	40316	160	[5, 146, 147, 148]
FeO_4	40162	40227	66	[4, 88, 116, 146, 151]
FeO_4	40178	40503	326	[3, 79, 114, 123, 132]
FeO_5	40228	40366	139	[4, 88, 101, 116, 146, 151]
FeO_4	40317	40495	179	[5, 141, 146, 147, 148]
FeO_4	40349	40613	265	[6, 79, 93, 123, 133]
FeO_4	40367	40397	31	[4, 88, 101, 146, 151]
FeO_5	40398	40431	34	[4, 88, 101, 116, 146, 151]
FeO_4	40432	40568	137	[4, 88, 101, 146, 151]
FeO_3	40496	40906	411	[5, 146, 147, 148]
FeO_3	40504	40724	221	[3, 79, 114, 132]
FeO_3	40569	40709	141	[4, 101, 146, 151]
FeO_3	40614	40841	228	[6, 79, 93, 123]
FeO_4	40710	40830	121	[4, 88, 101, 146, 151]
FeO_4	40725	40767	43	[3, 79, 89, 114, 132]
FeO_3	40768	40794	27	[3, 79, 89, 132]
FeO_4	40795	40807	13	[3, 79, 89, 123, 132]
FeO_3	40808	40852	45	[3, 79, 89, 132]
FeO_3	40831	40955	125	[4, 88, 101, 151]
FeO_4	40842	40927	86	[6, 79, 93, 123, 134]
FeO_4	40853	41228	376	[3, 79, 89, 114, 132]
FeO_4	40907	41036	130	[5, 88, 146, 147, 148]
FeO_3	40928	40985	58	[6, 79, 93, 123]
FeO_2	40956	41175	220	[4, 101, 151]
FeO_4	40986	41108	123	[6, 79, 93, 102, 123]
FeO_3	41037	41291	255	[5, 146, 147, 148]
FeO_5	41109	41152	44	[6, 79, 93, 102, 123, 132]
FeO_4	41153	41261	109	[6, 79, 93, 123, 132]
FeO_3	41176	41291	116	[4, 101, 116, 151]
FeO_3	41229	41254	26	[3, 89, 114, 132]
FeO_4	41255	41291	37	[3, 79, 89, 114, 132]
FeO_3	41262	41291	30	[6, 79, 123, 132]
