# Supplementary material for: Pressure‐Induced Coordination Changes in a Pyrolitic Silicate Melt From Ab Initio Molecular Dynamics Simulations
Source: J Geophys Res Solid Earth. 2019 Nov 29;124(11):11232–50. doi: 10.1029/2019JB018238 (PMC6988478; doi:10.1029/2019JB018238)
Supplement: Supplementary file 2 — Data Set S1 [file JGRB-124-11232-s002.zip › Data/2000K/FeO/pyr-100.a13.0.T2.nvt.outcar.umd.dat.r0.stat.dat]

Cluster	Time	Percent
FeO_5	19838	0.1201080112370435	6
FeO_4	74470	0.4508742613581323	5
FeO_3	63429	0.38402717233362393	4
FeO_6	1438	0.008706286932093384	7
FeO_2	5953	0.03604209047757435	3
FeO	12	7.265329845975008e-05	2
FeO_7	28	0.00016952436307275017	8
