# Supplementary material for: Pressure‐Induced Coordination Changes in a Pyrolitic Silicate Melt From Ab Initio Molecular Dynamics Simulations
Source: J Geophys Res Solid Earth. 2019 Nov 29;124(11):11232–50. doi: 10.1029/2019JB018238 (PMC6988478; doi:10.1029/2019JB018238)
Supplement: Supplementary file 2 — Data Set S1 [file JGRB-124-11232-s002.zip › Data/2000K/MgO/pyr-100.a11.0.T2.nvt.outcar.umd.dat.r0.popul.dat]

Formula	Begin	End	Lifetime	[Composition]
MgO_7	0	35	36	[7, 76, 78, 90, 92, 123, 136, 143]
MgO_7	0	12	13	[8, 73, 74, 81, 103, 105, 148, 151]
MgO_6	0	173	174	[9, 77, 87, 108, 138, 145, 147]
MgO_7	0	38	39	[10, 86, 96, 97, 98, 106, 109, 113]
MgO_8	0	16	17	[11, 70, 77, 85, 93, 114, 133, 141, 147]
MgO_6	0	52	53	[12, 85, 101, 110, 115, 121, 134]
MgO_7	0	40	41	[13, 79, 80, 82, 95, 104, 124, 139]
MgO_7	0	74	75	[14, 69, 79, 95, 100, 120, 128, 139]
MgO_7	0	2	3	[15, 69, 75, 78, 92, 94, 120, 123]
MgO_7	0	19	20	[16, 72, 89, 99, 110, 116, 132, 135]
MgO_6	0	63	64	[17, 88, 93, 95, 109, 120, 131]
MgO_6	0	59	60	[18, 64, 72, 89, 116, 123, 128]
MgO_6	0	20	21	[19, 73, 101, 105, 130, 134, 150]
MgO_6	0	32	33	[20, 70, 84, 114, 146, 148, 151]
MgO_7	0	36	37	[21, 73, 90, 92, 106, 109, 113, 150]
MgO_6	0	32	33	[22, 71, 81, 118, 126, 137, 144]
MgO_7	0	31	32	[23, 83, 103, 116, 121, 127, 134, 136]
MgO_6	0	22	23	[24, 110, 111, 114, 145, 146, 151]
MgO_7	0	66	67	[25, 69, 75, 99, 133, 135, 139, 141]
MgO_8	0	11	12	[26, 68, 70, 93, 95, 104, 115, 131, 146]
MgO_6	0	23	24	[27, 64, 68, 89, 101, 130, 137]
MgO_6	0	178	179	[28, 79, 90, 119, 124, 126, 129]
MgO_6	0	52	53	[29, 91, 110, 116, 122, 138, 152]
MgO_6	0	224	225	[30, 66, 75, 94, 99, 107, 132]
MgO_8	0	12	13	[31, 64, 79, 89, 120, 128, 129, 137, 144]
MgO_7	0	141	142	[32, 70, 77, 84, 97, 108, 124, 147]
MgO_7	0	39	40	[33, 67, 68, 80, 104, 118, 125, 139]
MgO_7	0	1	2	[34, 70, 97, 113, 117, 124, 142, 148]
MgO_7	0	179	180	[35, 66, 78, 82, 90, 94, 113, 142]
MgO_7	0	17	18	[36, 75, 85, 96, 121, 132, 135, 140]
MgO_8	2	14	13	[34, 65, 70, 97, 113, 117, 124, 142, 148]
MgO_6	3	20	18	[15, 69, 78, 92, 94, 120, 123]
MgO_7	12	36	25	[26, 68, 70, 93, 95, 104, 115, 146]
MgO_6	13	53	41	[8, 73, 74, 81, 105, 148, 151]
MgO_7	13	16	4	[31, 64, 79, 120, 128, 129, 137, 144]
MgO_7	15	38	24	[34, 65, 97, 113, 117, 124, 142, 148]
MgO_9	17	24	8	[11, 70, 77, 84, 85, 93, 114, 133, 141, 147]
MgO_8	17	29	13	[31, 64, 79, 88, 120, 128, 129, 137, 144]
MgO_8	18	54	37	[36, 75, 85, 96, 121, 132, 133, 135, 140]
MgO_6	20	30	11	[16, 72, 89, 99, 116, 132, 135]
MgO_7	21	43	23	[15, 69, 78, 92, 94, 120, 123, 131]
MgO_7	21	30	10	[19, 73, 76, 101, 105, 130, 134, 150]
MgO_7	23	32	10	[24, 110, 111, 114, 122, 145, 146, 151]
MgO_7	24	55	32	[27, 64, 68, 72, 89, 101, 130, 137]
MgO_8	25	66	42	[11, 70, 84, 85, 93, 114, 133, 141, 147]
MgO_9	30	70	41	[31, 64, 79, 88, 120, 126, 128, 129, 137, 144]
MgO_7	31	46	16	[16, 72, 89, 99, 116, 125, 132, 135]
MgO_6	31	74	44	[19, 73, 101, 105, 130, 134, 150]
MgO_8	32	80	49	[23, 83, 103, 116, 121, 127, 132, 134, 136]
MgO_7	33	73	41	[20, 70, 84, 114, 117, 146, 148, 151]
MgO_7	33	34	2	[22, 71, 74, 81, 118, 126, 137, 144]
MgO_8	33	39	7	[24, 74, 110, 111, 114, 122, 145, 146, 151]
MgO_6	35	41	7	[22, 71, 81, 118, 126, 137, 144]
MgO_6	36	110	75	[7, 76, 78, 90, 92, 123, 143]
MgO_8	37	55	19	[21, 73, 90, 92, 106, 109, 113, 119, 150]
MgO_8	37	56	20	[26, 68, 70, 93, 95, 104, 115, 131, 146]
MgO_8	39	104	66	[10, 65, 86, 96, 97, 98, 106, 109, 113]
MgO_6	39	52	14	[34, 65, 97, 113, 117, 142, 148]
MgO_7	40	53	14	[24, 110, 111, 114, 122, 145, 146, 151]
MgO_6	40	201	162	[33, 67, 80, 104, 118, 125, 139]
MgO_6	41	64	24	[13, 79, 80, 82, 95, 104, 124]
MgO_7	42	51	10	[22, 71, 81, 89, 118, 126, 137, 144]
MgO_8	44	51	8	[15, 69, 75, 78, 92, 94, 120, 123, 131]
MgO_6	47	53	7	[16, 72, 89, 99, 116, 132, 135]
MgO_7	52	102	51	[15, 69, 75, 78, 92, 94, 120, 131]
MgO_6	52	140	89	[22, 71, 81, 118, 126, 137, 144]
MgO_7	53	120	68	[12, 85, 101, 110, 115, 121, 134, 146]
MgO_7	53	75	23	[29, 91, 110, 111, 116, 122, 138, 152]
MgO_7	53	69	17	[34, 65, 97, 113, 117, 124, 142, 148]
MgO_5	54	67	14	[8, 73, 74, 105, 148, 151]
MgO_7	54	71	18	[16, 72, 89, 99, 116, 125, 132, 135]
MgO_8	54	121	68	[24, 74, 110, 111, 114, 122, 145, 146, 151]
MgO_9	55	79	25	[36, 75, 85, 96, 98, 121, 132, 133, 135, 140]
MgO_7	56	69	14	[21, 73, 90, 92, 106, 109, 113, 150]
MgO_8	56	128	73	[27, 64, 68, 72, 89, 99, 101, 130, 137]
MgO_7	57	76	20	[26, 68, 70, 93, 95, 104, 115, 146]
MgO_7	60	89	30	[18, 64, 72, 89, 116, 123, 128, 144]
MgO_7	64	86	23	[17, 88, 92, 93, 95, 109, 120, 131]
MgO_7	65	90	26	[13, 79, 80, 82, 95, 104, 124, 142]
MgO_7	67	97	31	[11, 70, 85, 93, 114, 133, 141, 147]
MgO_8	67	72	6	[25, 69, 75, 99, 100, 133, 135, 139, 141]
MgO_6	68	70	3	[8, 73, 74, 81, 105, 148, 151]
MgO_8	70	85	16	[21, 73, 76, 90, 92, 106, 109, 113, 150]
MgO_8	70	100	31	[34, 65, 70, 97, 113, 117, 124, 142, 148]
MgO_7	71	92	22	[8, 73, 74, 81, 105, 117, 148, 151]
MgO_8	71	75	5	[31, 64, 79, 88, 120, 128, 129, 137, 144]
MgO_8	72	90	19	[16, 72, 89, 99, 110, 116, 125, 132, 135]
MgO_7	73	126	54	[25, 69, 75, 100, 133, 135, 139, 141]
MgO_6	74	86	13	[20, 70, 84, 114, 117, 148, 151]
MgO_6	75	80	6	[14, 69, 79, 100, 120, 128, 139]
MgO_7	75	198	124	[19, 73, 76, 101, 105, 130, 134, 150]
MgO_6	76	82	7	[29, 91, 110, 116, 122, 138, 152]
MgO_7	76	101	26	[31, 64, 79, 120, 128, 129, 137, 144]
MgO_6	77	91	15	[26, 68, 70, 95, 104, 115, 146]
MgO_8	80	93	14	[36, 75, 85, 96, 121, 132, 133, 135, 140]
MgO_7	81	91	11	[14, 69, 79, 100, 120, 128, 131, 139]
MgO_7	81	131	51	[23, 83, 103, 116, 121, 127, 134, 136]
MgO_7	83	91	9	[29, 91, 110, 111, 116, 122, 138, 152]
MgO_9	86	91	6	[21, 73, 76, 90, 92, 106, 109, 113, 119, 150]
MgO_6	87	203	117	[17, 88, 93, 95, 109, 120, 131]
MgO_7	87	103	17	[20, 70, 84, 114, 117, 146, 148, 151]
MgO_6	90	179	90	[18, 64, 72, 89, 116, 123, 128]
MgO_8	91	127	37	[13, 79, 80, 82, 95, 104, 124, 139, 142]
MgO_7	91	93	3	[16, 72, 89, 99, 116, 125, 132, 135]
MgO_8	92	112	21	[14, 69, 79, 95, 100, 120, 128, 131, 139]
MgO_8	92	103	12	[21, 73, 90, 92, 106, 109, 113, 119, 150]
MgO_5	92	131	40	[26, 68, 70, 95, 104, 146]
MgO_6	92	134	43	[29, 91, 110, 116, 122, 138, 152]
MgO_8	93	102	10	[8, 73, 74, 81, 103, 105, 117, 148, 151]
MgO_6	94	167	74	[16, 72, 89, 99, 116, 132, 135]
MgO_9	94	124	31	[36, 75, 85, 96, 98, 121, 132, 133, 135, 140]
MgO_6	98	128	31	[11, 70, 85, 93, 114, 141, 147]
MgO_7	101	191	91	[34, 65, 70, 97, 113, 124, 142, 148]
MgO_6	102	118	17	[31, 64, 79, 120, 128, 129, 144]
MgO_7	103	189	87	[8, 73, 74, 81, 103, 105, 148, 151]
MgO_8	103	115	13	[15, 69, 75, 78, 92, 94, 120, 123, 131]
MgO_8	104	111	8	[20, 70, 84, 97, 114, 117, 146, 148, 151]
MgO_7	104	131	28	[21, 73, 90, 92, 106, 113, 119, 150]
MgO_9	105	109	5	[10, 65, 86, 96, 97, 98, 106, 108, 109, 113]
MgO_8	110	132	23	[10, 86, 96, 97, 98, 106, 108, 109, 113]
MgO_7	111	116	6	[7, 76, 78, 90, 92, 123, 136, 143]
MgO_7	112	115	4	[20, 70, 84, 97, 114, 117, 148, 151]
MgO_7	113	225	113	[14, 69, 79, 95, 100, 120, 131, 139]
MgO_7	116	134	19	[15, 69, 78, 92, 94, 120, 123, 131]
MgO_6	116	150	35	[20, 70, 84, 114, 117, 148, 151]
MgO_8	117	128	12	[7, 71, 76, 78, 90, 92, 123, 136, 143]
MgO_7	119	136	18	[31, 64, 79, 120, 126, 128, 129, 144]
MgO_6	121	387	267	[12, 85, 101, 110, 115, 121, 146]
MgO_7	122	166	45	[24, 74, 110, 111, 114, 145, 146, 151]
MgO_8	125	127	3	[36, 75, 85, 96, 98, 121, 132, 135, 140]
MgO_8	127	149	23	[25, 69, 75, 99, 100, 133, 135, 139, 141]
MgO_7	128	173	46	[13, 79, 80, 82, 95, 104, 124, 142]
MgO_7	128	184	57	[36, 75, 85, 96, 121, 132, 135, 140]
MgO_7	129	145	17	[7, 76, 78, 90, 92, 123, 136, 143]
MgO_7	129	132	4	[11, 70, 84, 85, 93, 114, 141, 147]
MgO_7	129	174	46	[27, 64, 68, 72, 89, 101, 130, 137]
MgO_8	132	154	23	[21, 73, 76, 90, 92, 106, 113, 119, 150]
MgO_7	132	153	22	[23, 83, 103, 116, 121, 127, 132, 134]
MgO_6	132	183	52	[26, 68, 70, 93, 95, 104, 146]
MgO_7	133	162	30	[10, 86, 96, 97, 98, 106, 109, 113]
MgO_6	133	145	13	[11, 70, 84, 93, 114, 141, 147]
MgO_6	135	159	25	[15, 69, 78, 92, 94, 120, 123]
MgO_5	135	141	7	[29, 91, 110, 116, 122, 138]
MgO_8	137	140	4	[31, 64, 79, 120, 126, 128, 129, 137, 144]
MgO_7	141	187	47	[22, 71, 74, 81, 118, 126, 137, 144]
MgO_7	141	157	17	[31, 64, 79, 126, 128, 129, 137, 144]
MgO_6	142	198	57	[29, 91, 110, 116, 122, 138, 152]
MgO_8	142	185	44	[32, 70, 77, 84, 97, 108, 119, 124, 147]
MgO_8	146	170	25	[7, 71, 76, 78, 90, 92, 123, 136, 143]
MgO_7	146	146	1	[11, 70, 84, 85, 93, 114, 141, 147]
MgO_8	147	156	10	[11, 70, 77, 84, 85, 93, 114, 141, 147]
MgO_7	150	259	110	[25, 69, 75, 99, 133, 135, 139, 141]
MgO_7	151	170	20	[20, 70, 84, 114, 117, 146, 148, 151]
MgO_8	154	180	27	[23, 83, 103, 116, 121, 127, 132, 134, 136]
MgO_7	155	206	52	[21, 73, 76, 90, 92, 106, 113, 150]
MgO_7	157	176	20	[11, 70, 84, 85, 93, 114, 141, 147]
MgO_8	158	203	46	[31, 64, 79, 120, 126, 128, 129, 137, 144]
MgO_7	160	170	11	[15, 69, 78, 92, 94, 120, 123, 131]
MgO_8	163	234	72	[10, 65, 86, 96, 97, 98, 106, 109, 113]
MgO_8	167	293	127	[24, 74, 110, 111, 114, 122, 145, 146, 151]
MgO_7	168	193	26	[16, 72, 89, 99, 116, 125, 132, 135]
MgO_7	171	200	30	[7, 76, 78, 90, 92, 123, 136, 143]
MgO_8	171	207	37	[15, 69, 75, 78, 92, 94, 120, 123, 131]
MgO_6	171	187	17	[20, 70, 84, 114, 146, 148, 151]
MgO_7	174	183	10	[9, 77, 87, 108, 122, 138, 145, 147]
MgO_8	174	174	1	[13, 79, 80, 82, 95, 104, 124, 139, 142]
MgO_7	175	194	20	[13, 79, 82, 95, 104, 124, 139, 142]
MgO_8	175	242	68	[27, 64, 68, 72, 89, 99, 101, 130, 137]
MgO_8	177	188	12	[11, 70, 84, 85, 93, 114, 133, 141, 147]
MgO_7	179	191	13	[28, 79, 82, 90, 119, 124, 126, 129]
MgO_5	180	192	13	[18, 64, 72, 89, 123, 128]
MgO_8	180	198	19	[35, 66, 78, 82, 90, 94, 113, 124, 142]
MgO_7	181	221	41	[23, 83, 116, 121, 127, 132, 134, 136]
MgO_6	184	315	132	[9, 77, 87, 108, 138, 145, 147]
MgO_7	184	204	21	[26, 68, 70, 85, 93, 95, 104, 146]
MgO_6	185	214	30	[36, 75, 96, 121, 132, 135, 140]
MgO_7	186	207	22	[32, 70, 77, 97, 108, 119, 124, 147]
MgO_7	188	248	61	[20, 70, 84, 114, 117, 146, 148, 151]
MgO_6	188	226	39	[22, 71, 81, 118, 126, 137, 144]
MgO_7	189	245	57	[11, 70, 84, 85, 93, 114, 141, 147]
MgO_6	190	220	31	[8, 73, 74, 103, 105, 148, 151]
MgO_6	192	244	53	[28, 79, 90, 119, 124, 126, 129]
MgO_8	192	199	8	[34, 65, 70, 97, 113, 117, 124, 142, 148]
MgO_6	193	197	5	[18, 64, 72, 89, 120, 123, 128]
MgO_6	194	212	19	[16, 72, 89, 99, 116, 132, 135]
MgO_8	195	220	26	[13, 79, 80, 82, 95, 104, 124, 139, 142]
MgO_7	198	216	19	[18, 64, 72, 89, 116, 120, 123, 128]
MgO_6	199	203	5	[19, 73, 76, 105, 130, 134, 150]
MgO_7	199	217	19	[29, 91, 110, 116, 122, 128, 138, 152]
MgO_7	199	215	17	[35, 66, 78, 82, 90, 94, 113, 142]
MgO_7	200	273	74	[34, 70, 97, 113, 117, 124, 142, 148]
MgO_6	201	344	144	[7, 76, 78, 90, 92, 123, 143]
MgO_7	202	319	118	[33, 67, 68, 80, 104, 118, 125, 139]
MgO_7	204	235	32	[17, 88, 92, 93, 95, 109, 120, 131]
MgO_7	204	258	55	[19, 73, 76, 101, 105, 130, 134, 150]
MgO_7	204	205	2	[31, 64, 79, 120, 128, 129, 137, 144]
MgO_8	205	208	4	[26, 68, 70, 85, 93, 95, 104, 115, 146]
MgO_6	206	207	2	[31, 64, 79, 120, 129, 137, 144]
MgO_6	207	209	3	[21, 73, 90, 92, 106, 113, 150]
MgO_9	208	208	1	[15, 66, 69, 75, 78, 92, 94, 120, 123, 131]
MgO_7	208	212	5	[31, 64, 79, 88, 120, 129, 137, 144]
MgO_6	208	208	1	[32, 70, 77, 97, 108, 119, 147]
MgO_8	209	211	3	[15, 66, 69, 75, 78, 92, 94, 123, 131]
MgO_7	209	223	15	[26, 68, 70, 93, 95, 104, 115, 146]
MgO_7	209	218	10	[32, 70, 77, 84, 97, 108, 119, 147]
MgO_7	210	215	6	[21, 73, 90, 92, 106, 109, 113, 150]
MgO_7	212	250	39	[15, 66, 69, 75, 78, 92, 94, 131]
MgO_7	213	257	45	[16, 72, 89, 99, 116, 125, 132, 135]
MgO_6	213	238	26	[31, 79, 88, 120, 129, 137, 144]
MgO_7	215	247	33	[36, 75, 85, 96, 121, 132, 135, 140]
MgO_8	216	221	6	[21, 73, 90, 92, 106, 109, 113, 119, 150]
MgO_8	216	225	10	[35, 66, 78, 80, 82, 90, 94, 113, 142]
MgO_8	217	231	15	[18, 64, 72, 89, 116, 120, 123, 128, 152]
MgO_6	218	229	12	[29, 91, 110, 116, 122, 128, 138]
MgO_6	219	250	32	[32, 70, 77, 84, 97, 108, 147]
MgO_7	221	259	39	[8, 73, 74, 81, 103, 105, 148, 151]
MgO_7	221	240	20	[13, 79, 80, 82, 95, 104, 124, 142]
MgO_7	222	235	14	[21, 73, 90, 92, 106, 113, 119, 150]
MgO_6	222	226	5	[23, 83, 116, 121, 127, 132, 134]
MgO_8	224	251	28	[26, 68, 70, 93, 95, 104, 115, 131, 146]
MgO_7	225	240	16	[30, 66, 72, 75, 94, 99, 107, 132]
MgO_8	226	287	62	[14, 69, 79, 95, 100, 120, 128, 131, 139]
MgO_7	226	257	32	[35, 66, 80, 82, 90, 94, 113, 142]
MgO_7	227	379	153	[22, 71, 74, 81, 118, 126, 137, 144]
MgO_5	227	249	23	[23, 83, 116, 121, 132, 134]
MgO_5	230	257	28	[29, 91, 110, 116, 122, 138]
MgO_7	232	257	26	[18, 64, 72, 89, 116, 120, 123, 128]
MgO_7	235	277	43	[10, 86, 96, 97, 98, 106, 109, 113]
MgO_6	236	244	9	[17, 88, 92, 93, 95, 109, 131]
MgO_8	236	250	15	[21, 73, 76, 90, 92, 106, 113, 119, 150]
MgO_7	239	258	20	[31, 79, 88, 120, 126, 129, 137, 144]
MgO_8	241	255	15	[13, 79, 80, 82, 95, 104, 124, 139, 142]
MgO_6	241	249	9	[30, 66, 72, 75, 99, 107, 132]
MgO_7	243	312	70	[27, 64, 68, 72, 89, 101, 130, 137]
MgO_7	245	260	16	[17, 88, 92, 93, 95, 109, 120, 131]
MgO_7	245	266	22	[28, 79, 82, 90, 119, 124, 126, 129]
MgO_8	246	252	7	[11, 70, 77, 84, 85, 93, 114, 141, 147]
MgO_8	248	282	35	[36, 75, 85, 96, 121, 132, 133, 135, 140]
MgO_6	249	255	7	[20, 70, 84, 114, 117, 148, 151]
MgO_6	250	259	10	[23, 83, 116, 121, 132, 134, 136]
MgO_7	250	302	53	[30, 66, 72, 75, 94, 99, 107, 132]
MgO_6	251	251	1	[15, 69, 75, 78, 92, 94, 131]
MgO_7	251	327	77	[21, 73, 90, 92, 106, 113, 119, 150]
MgO_7	251	289	39	[32, 70, 77, 84, 97, 108, 124, 147]
MgO_7	252	275	24	[15, 69, 75, 78, 92, 94, 120, 131]
MgO_7	252	255	4	[26, 68, 70, 93, 95, 104, 115, 146]
MgO_9	253	275	23	[11, 70, 77, 84, 85, 93, 114, 133, 141, 147]
MgO_7	256	259	4	[13, 79, 80, 82, 95, 104, 124, 139]
MgO_7	256	300	45	[20, 70, 84, 114, 117, 146, 148, 151]
MgO_6	256	257	2	[26, 68, 70, 95, 104, 115, 146]
MgO_8	258	308	51	[16, 72, 89, 99, 110, 116, 125, 132, 135]
MgO_8	258	269	12	[18, 64, 72, 89, 116, 120, 123, 128, 152]
MgO_7	258	316	59	[26, 68, 70, 95, 104, 115, 146, 148]
MgO_6	258	281	24	[29, 91, 110, 111, 116, 122, 138]
MgO_7	258	261	4	[35, 66, 78, 82, 90, 94, 113, 142]
MgO_8	259	260	2	[19, 64, 73, 76, 101, 105, 130, 134, 150]
MgO_8	259	260	2	[31, 79, 88, 120, 126, 128, 129, 137, 144]
MgO_8	260	285	26	[8, 73, 74, 81, 103, 105, 117, 148, 151]
MgO_6	260	277	18	[13, 79, 82, 95, 104, 124, 139]
MgO_7	260	274	15	[23, 83, 103, 116, 121, 132, 134, 136]
MgO_8	260	282	23	[25, 69, 75, 99, 100, 133, 135, 139, 141]
MgO_6	261	261	1	[17, 88, 93, 95, 109, 120, 131]
MgO_9	261	274	14	[19, 64, 73, 76, 101, 105, 121, 130, 134, 150]
MgO_7	261	292	32	[31, 79, 88, 120, 126, 129, 137, 144]
MgO_7	262	458	197	[17, 88, 93, 95, 109, 120, 129, 131]
MgO_8	262	279	18	[35, 66, 78, 82, 90, 92, 94, 113, 142]
MgO_6	267	367	101	[28, 79, 90, 119, 124, 126, 129]
MgO_7	270	278	9	[18, 64, 72, 89, 116, 123, 128, 152]
MgO_8	274	303	30	[34, 65, 70, 97, 113, 117, 124, 142, 148]
MgO_8	275	279	5	[19, 64, 73, 101, 105, 121, 130, 134, 150]
MgO_8	275	292	18	[23, 83, 103, 116, 121, 127, 132, 134, 136]
MgO_8	276	277	2	[11, 70, 77, 85, 93, 114, 133, 141, 147]
MgO_6	276	299	24	[15, 69, 75, 78, 92, 94, 131]
MgO_8	278	281	4	[10, 86, 96, 97, 98, 106, 108, 109, 113]
MgO_7	278	324	47	[11, 70, 85, 93, 114, 133, 141, 147]
MgO_7	278	288	11	[13, 67, 79, 82, 95, 104, 124, 139]
MgO_6	279	307	29	[18, 64, 72, 89, 116, 123, 128]
MgO_7	280	307	28	[19, 64, 73, 101, 105, 130, 134, 150]
MgO_7	280	298	19	[35, 66, 78, 82, 90, 94, 113, 142]
MgO_7	282	328	47	[10, 86, 96, 97, 98, 106, 108, 113]
MgO_7	282	398	117	[29, 91, 110, 111, 116, 122, 138, 152]
MgO_7	283	317	35	[25, 69, 75, 99, 133, 135, 139, 141]
MgO_9	283	290	8	[36, 75, 85, 96, 98, 121, 132, 133, 135, 140]
MgO_7	286	414	129	[8, 73, 74, 81, 103, 105, 148, 151]
MgO_7	288	344	57	[14, 69, 79, 100, 120, 128, 131, 139]
MgO_8	289	302	14	[13, 67, 79, 80, 82, 95, 104, 124, 139]
MgO_6	290	303	14	[32, 70, 77, 97, 108, 124, 147]
MgO_8	291	297	7	[36, 75, 85, 96, 98, 121, 132, 135, 140]
MgO_7	293	316	24	[23, 83, 103, 116, 121, 127, 132, 134]
MgO_8	293	305	13	[31, 79, 88, 120, 126, 128, 129, 137, 144]
MgO_7	294	383	90	[24, 110, 111, 114, 122, 145, 146, 151]
MgO_7	298	354	57	[36, 75, 85, 96, 121, 132, 135, 140]
MgO_8	299	317	19	[35, 66, 78, 82, 90, 92, 94, 113, 142]
MgO_7	300	312	13	[15, 69, 75, 78, 92, 94, 120, 131]
MgO_6	301	467	167	[20, 70, 84, 114, 146, 148, 151]
MgO_7	303	321	19	[13, 79, 80, 82, 95, 104, 124, 139]
MgO_6	303	315	13	[30, 66, 75, 94, 99, 107, 132]
MgO_7	304	317	14	[32, 70, 77, 97, 108, 119, 124, 147]
MgO_7	304	312	9	[34, 65, 70, 97, 113, 124, 142, 148]
MgO_7	306	368	63	[31, 79, 120, 126, 128, 129, 137, 144]
MgO_7	308	332	25	[18, 64, 72, 89, 116, 120, 123, 128]
MgO_6	308	308	1	[19, 73, 101, 105, 130, 134, 150]
MgO_7	309	322	14	[16, 72, 99, 110, 116, 125, 132, 135]
MgO_7	309	340	32	[19, 73, 76, 101, 105, 130, 134, 150]
MgO_8	313	337	25	[15, 69, 75, 78, 92, 94, 120, 123, 131]
MgO_8	313	354	42	[27, 64, 68, 72, 89, 99, 101, 130, 137]
MgO_8	313	324	12	[34, 65, 70, 97, 113, 117, 124, 142, 148]
MgO_7	316	344	29	[9, 77, 87, 100, 108, 138, 145, 147]
MgO_7	316	330	15	[30, 66, 72, 75, 94, 99, 107, 132]
MgO_6	317	323	7	[23, 83, 116, 121, 127, 132, 134]
MgO_6	317	379	63	[26, 68, 70, 95, 104, 115, 146]
MgO_8	318	324	7	[25, 69, 75, 99, 100, 133, 135, 139, 141]
MgO_8	318	333	16	[32, 70, 77, 84, 97, 108, 119, 124, 147]
MgO_8	318	346	29	[35, 66, 78, 82, 90, 94, 113, 124, 142]
MgO_6	320	325	6	[33, 67, 80, 104, 118, 125, 139]
MgO_6	322	330	9	[13, 79, 82, 95, 104, 124, 139]
MgO_7	323	345	23	[16, 72, 89, 99, 116, 125, 132, 135]
MgO_7	324	344	21	[23, 83, 91, 116, 121, 127, 132, 134]
MgO_8	325	349	25	[11, 70, 77, 85, 93, 114, 133, 141, 147]
MgO_7	325	359	35	[25, 69, 75, 100, 133, 135, 139, 141]
MgO_7	325	411	87	[34, 65, 97, 113, 117, 124, 142, 148]
MgO_7	326	442	117	[33, 67, 68, 80, 104, 118, 125, 139]
MgO_8	328	382	55	[21, 73, 76, 90, 92, 106, 113, 119, 150]
MgO_6	329	329	1	[10, 86, 96, 97, 98, 106, 108]
MgO_7	330	331	2	[10, 86, 96, 97, 98, 106, 108, 109]
MgO_5	331	358	28	[13, 79, 82, 95, 104, 124]
MgO_8	331	349	19	[30, 66, 72, 75, 94, 99, 107, 132, 135]
MgO_6	332	353	22	[10, 86, 96, 97, 98, 106, 109]
MgO_6	333	361	29	[18, 64, 72, 89, 120, 123, 128]
MgO_7	334	336	3	[32, 70, 77, 84, 97, 108, 119, 147]
MgO_6	337	358	22	[32, 70, 77, 84, 97, 108, 147]
MgO_7	338	347	10	[15, 69, 75, 78, 92, 94, 123, 131]
MgO_8	341	342	2	[19, 73, 76, 101, 103, 105, 130, 134, 150]
MgO_9	343	344	2	[19, 64, 73, 76, 101, 103, 105, 130, 134, 150]
MgO_7	345	353	9	[7, 76, 78, 90, 92, 123, 136, 143]
MgO_6	345	768	424	[9, 77, 87, 108, 138, 145, 147]
MgO_8	345	392	48	[14, 69, 79, 95, 100, 120, 128, 131, 139]
MgO_8	345	379	35	[19, 64, 73, 76, 103, 105, 130, 134, 150]
MgO_8	345	398	54	[23, 83, 91, 110, 116, 121, 127, 132, 134]
MgO_8	346	384	39	[16, 72, 89, 99, 110, 116, 125, 132, 135]
MgO_7	347	422	76	[35, 66, 78, 82, 90, 94, 113, 142]
MgO_6	348	352	5	[15, 69, 75, 78, 92, 94, 131]
MgO_7	350	415	66	[11, 70, 77, 85, 93, 133, 141, 147]
MgO_7	350	362	13	[30, 66, 75, 94, 99, 107, 132, 135]
MgO_7	353	366	14	[15, 69, 75, 78, 92, 94, 120, 131]
MgO_6	354	507	154	[7, 76, 78, 90, 92, 123, 143]
MgO_7	354	376	23	[10, 86, 96, 97, 98, 106, 109, 113]
MgO_7	355	361	7	[27, 64, 68, 72, 89, 101, 130, 137]
MgO_6	355	385	31	[36, 75, 96, 121, 132, 135, 140]
MgO_6	359	385	27	[13, 79, 80, 82, 95, 104, 124]
MgO_7	359	369	11	[32, 70, 77, 84, 97, 108, 124, 147]
MgO_6	360	402	43	[25, 69, 75, 133, 135, 139, 141]
MgO_7	362	389	28	[18, 64, 69, 72, 89, 120, 123, 128]
MgO_6	362	363	2	[27, 64, 68, 89, 101, 130, 137]
MgO_6	363	421	59	[30, 66, 75, 94, 99, 107, 132]
MgO_7	364	373	10	[27, 64, 68, 89, 99, 101, 130, 137]
MgO_6	367	387	21	[15, 69, 75, 78, 92, 94, 131]
MgO_7	368	389	22	[28, 73, 79, 90, 119, 124, 126, 129]
MgO_6	369	393	25	[31, 79, 120, 126, 128, 129, 137]
MgO_6	370	381	12	[32, 77, 84, 97, 108, 124, 147]
MgO_8	374	407	34	[27, 64, 68, 72, 89, 99, 101, 130, 137]
MgO_8	377	388	12	[10, 65, 86, 96, 97, 98, 106, 109, 113]
MgO_7	380	409	30	[19, 64, 73, 76, 105, 130, 134, 150]
MgO_6	380	389	10	[22, 71, 74, 81, 118, 126, 137]
MgO_7	380	387	8	[26, 68, 70, 85, 95, 104, 115, 146]
MgO_7	382	461	80	[32, 70, 77, 84, 97, 108, 124, 147]
MgO_7	383	425	43	[21, 73, 90, 92, 106, 113, 119, 150]
MgO_8	384	418	35	[24, 74, 110, 111, 114, 122, 145, 146, 151]
MgO_7	385	435	51	[16, 72, 89, 99, 116, 125, 132, 135]
MgO_5	386	424	39	[13, 79, 82, 95, 104, 124]
MgO_7	386	406	21	[36, 75, 96, 117, 121, 132, 135, 140]
MgO_7	388	393	6	[12, 85, 101, 110, 111, 115, 121, 146]
MgO_7	388	396	9	[15, 69, 75, 78, 92, 94, 123, 131]
MgO_8	388	399	12	[26, 68, 70, 85, 95, 104, 115, 131, 146]
MgO_7	389	440	52	[10, 65, 86, 96, 97, 106, 109, 113]
MgO_6	390	452	63	[18, 64, 72, 89, 120, 123, 128]
MgO_7	390	492	103	[22, 71, 74, 81, 118, 126, 137, 144]
MgO_6	390	415	26	[28, 79, 90, 119, 124, 126, 129]
MgO_7	393	439	47	[14, 69, 79, 95, 100, 120, 131, 139]
MgO_8	394	408	15	[12, 85, 101, 110, 111, 114, 115, 121, 146]
MgO_7	394	449	56	[31, 79, 88, 120, 126, 128, 129, 137]
MgO_8	397	414	18	[15, 69, 75, 78, 92, 94, 120, 123, 131]
MgO_7	399	422	24	[23, 83, 91, 110, 116, 121, 127, 134]
MgO_6	399	424	26	[29, 91, 110, 116, 122, 138, 152]
MgO_7	400	400	1	[26, 68, 70, 85, 95, 104, 115, 146]
MgO_6	401	485	85	[26, 68, 70, 95, 104, 115, 146]
MgO_7	403	470	68	[25, 69, 75, 99, 133, 135, 139, 141]
MgO_8	407	448	42	[36, 75, 85, 96, 117, 121, 132, 135, 140]
MgO_7	408	410	3	[27, 64, 68, 72, 89, 101, 130, 137]
MgO_6	409	425	17	[12, 85, 101, 110, 115, 121, 146]
MgO_6	410	439	30	[19, 73, 76, 105, 130, 134, 150]
MgO_8	411	491	81	[27, 64, 68, 72, 89, 99, 101, 130, 137]
MgO_6	412	414	3	[34, 65, 97, 113, 124, 142, 148]
MgO_6	415	447	33	[8, 73, 74, 103, 105, 148, 151]
MgO_7	415	492	78	[15, 69, 75, 78, 92, 94, 120, 131]
MgO_7	415	452	38	[34, 65, 70, 97, 113, 124, 142, 148]
MgO_8	416	430	15	[11, 70, 77, 85, 93, 133, 138, 141, 147]
MgO_7	416	449	34	[28, 79, 82, 90, 119, 124, 126, 129]
MgO_7	419	427	9	[24, 110, 111, 114, 122, 145, 146, 151]
MgO_7	422	425	4	[30, 66, 75, 94, 99, 107, 132, 140]
MgO_8	423	461	39	[23, 83, 91, 110, 116, 121, 127, 132, 134]
MgO_8	423	432	10	[35, 66, 78, 82, 90, 92, 94, 113, 142]
MgO_6	425	439	15	[13, 79, 80, 82, 95, 104, 124]
MgO_7	425	442	18	[29, 91, 110, 111, 116, 122, 138, 152]
MgO_7	426	461	36	[12, 85, 101, 110, 114, 115, 121, 146]
MgO_8	426	478	53	[21, 73, 76, 90, 92, 106, 113, 119, 150]
MgO_6	426	551	126	[30, 66, 75, 94, 99, 107, 132]
MgO_6	428	449	22	[24, 110, 111, 114, 122, 145, 151]
MgO_7	431	477	47	[11, 70, 77, 85, 93, 133, 141, 147]
MgO_9	433	439	7	[35, 66, 78, 80, 82, 90, 92, 94, 113, 142]
MgO_6	436	451	16	[16, 72, 89, 99, 116, 132, 135]
MgO_7	440	457	18	[13, 79, 80, 82, 95, 104, 124, 142]
MgO_8	440	530	91	[14, 69, 79, 95, 100, 120, 128, 131, 139]
MgO_7	440	460	21	[19, 73, 76, 101, 105, 130, 134, 150]
MgO_8	440	441	2	[35, 66, 78, 82, 90, 92, 94, 113, 142]
MgO_8	441	457	17	[10, 65, 86, 96, 97, 98, 106, 109, 113]
MgO_7	442	455	14	[35, 78, 82, 90, 92, 94, 113, 142]
MgO_6	443	483	41	[29, 91, 110, 116, 122, 138, 152]
MgO_6	443	500	58	[33, 67, 80, 104, 118, 125, 139]
MgO_7	448	477	30	[8, 73, 74, 81, 103, 105, 148, 151]
MgO_7	449	452	4	[36, 75, 96, 117, 121, 132, 135, 140]
MgO_7	450	465	16	[24, 110, 111, 114, 122, 145, 146, 151]
MgO_6	450	466	17	[28, 79, 90, 119, 124, 126, 129]
MgO_8	450	462	13	[31, 64, 79, 88, 120, 126, 128, 129, 137]
MgO_7	452	473	22	[16, 72, 89, 99, 116, 125, 132, 135]
MgO_7	453	466	14	[18, 64, 72, 89, 116, 120, 123, 128]
MgO_6	453	506	54	[34, 65, 97, 113, 124, 142, 148]
MgO_6	453	498	46	[36, 75, 96, 121, 132, 135, 140]
MgO_8	456	516	61	[35, 78, 82, 90, 92, 94, 113, 124, 142]
MgO_9	458	462	5	[10, 65, 86, 96, 97, 98, 106, 109, 113, 140]
MgO_8	458	473	16	[13, 79, 80, 82, 95, 104, 124, 139, 142]
MgO_8	459	485	27	[17, 88, 93, 95, 109, 115, 120, 129, 131]
MgO_6	461	481	21	[19, 73, 101, 105, 130, 134, 150]
MgO_6	462	556	95	[12, 85, 101, 110, 115, 121, 146]
MgO_7	462	476	15	[23, 83, 91, 110, 116, 121, 127, 134]
MgO_6	462	498	37	[32, 70, 77, 84, 97, 108, 147]
MgO_8	463	502	40	[10, 86, 96, 97, 98, 106, 109, 113, 140]
MgO_9	463	499	37	[31, 64, 79, 88, 111, 120, 126, 128, 129, 137]
MgO_8	466	490	25	[24, 74, 110, 111, 114, 122, 145, 146, 151]
MgO_6	467	473	7	[18, 64, 72, 89, 116, 123, 128]
MgO_7	467	486	20	[28, 79, 82, 90, 119, 124, 126, 129]
MgO_7	468	473	6	[20, 70, 74, 84, 114, 146, 148, 151]
MgO_8	471	516	46	[25, 69, 75, 99, 100, 133, 135, 139, 141]
MgO_7	474	498	25	[13, 79, 80, 82, 95, 104, 124, 142]
MgO_8	474	497	24	[16, 72, 89, 99, 110, 116, 125, 132, 135]
MgO_7	474	538	65	[18, 64, 72, 89, 116, 123, 128, 152]
MgO_8	474	485	12	[20, 70, 74, 84, 114, 117, 146, 148, 151]
MgO_6	477	498	22	[23, 83, 91, 110, 116, 121, 134]
MgO_6	478	482	5	[8, 73, 74, 103, 105, 148, 151]
MgO_8	478	478	1	[11, 70, 77, 85, 93, 114, 133, 141, 147]
MgO_9	479	501	23	[11, 70, 77, 84, 85, 93, 114, 133, 141, 147]
MgO_7	479	542	64	[21, 73, 90, 92, 106, 113, 119, 150]
MgO_7	482	566	85	[19, 73, 76, 101, 105, 130, 134, 150]
MgO_7	483	507	25	[8, 73, 74, 103, 105, 117, 148, 151]
MgO_7	484	536	53	[29, 91, 110, 116, 122, 138, 145, 152]
MgO_7	486	519	34	[17, 88, 93, 95, 109, 115, 120, 131]
MgO_7	486	489	4	[20, 70, 74, 84, 114, 146, 148, 151]
MgO_7	486	493	8	[26, 68, 70, 85, 95, 104, 115, 146]
MgO_6	487	503	17	[28, 79, 90, 119, 124, 126, 129]
MgO_6	490	523	34	[20, 70, 84, 114, 146, 148, 151]
MgO_7	491	501	11	[24, 74, 110, 114, 122, 145, 146, 151]
MgO_7	492	701	210	[27, 64, 68, 72, 89, 101, 130, 137]
MgO_6	493	507	15	[15, 69, 75, 78, 92, 94, 131]
MgO_8	493	536	44	[22, 71, 74, 81, 104, 118, 126, 137, 144]
MgO_8	494	526	33	[26, 68, 70, 85, 93, 95, 104, 115, 146]
MgO_7	498	598	101	[16, 72, 89, 99, 116, 125, 132, 135]
MgO_8	499	524	26	[13, 79, 80, 82, 95, 104, 124, 139, 142]
MgO_7	499	520	22	[23, 83, 91, 110, 116, 121, 127, 134]
MgO_7	499	526	28	[32, 70, 77, 84, 97, 108, 112, 147]
MgO_7	499	531	33	[36, 75, 85, 96, 121, 132, 135, 140]
MgO_8	500	516	17	[31, 64, 79, 88, 120, 126, 128, 129, 137]
MgO_7	501	501	1	[33, 67, 68, 80, 104, 118, 125, 139]
MgO_8	502	507	6	[11, 70, 77, 84, 85, 93, 114, 141, 147]
MgO_6	502	505	4	[24, 110, 114, 122, 145, 146, 151]
MgO_8	502	519	18	[33, 67, 68, 80, 89, 104, 118, 125, 139]
MgO_7	503	503	1	[10, 86, 96, 97, 98, 106, 109, 140]
MgO_6	504	514	11	[10, 86, 96, 97, 98, 106, 109]
MgO_7	504	542	39	[28, 79, 82, 90, 119, 124, 126, 129]
MgO_7	506	518	13	[24, 110, 111, 114, 122, 145, 146, 151]
MgO_7	507	508	2	[34, 65, 70, 97, 113, 124, 142, 148]
MgO_7	508	545	38	[7, 76, 78, 90, 92, 123, 136, 143]
MgO_7	508	582	75	[8, 73, 74, 81, 103, 105, 148, 151]
MgO_7	508	519	12	[11, 70, 77, 85, 93, 114, 141, 147]
MgO_7	508	523	16	[15, 69, 75, 78, 92, 94, 99, 131]
MgO_8	509	546	38	[34, 65, 70, 97, 113, 117, 124, 142, 148]
MgO_7	515	575	61	[10, 86, 96, 97, 98, 106, 109, 113]
MgO_7	517	536	20	[25, 69, 75, 99, 133, 135, 139, 141]
MgO_9	517	545	29	[31, 64, 79, 88, 120, 126, 128, 129, 137, 144]
MgO_7	517	517	1	[35, 78, 82, 90, 92, 94, 113, 142]
MgO_8	518	519	2	[35, 66, 78, 82, 90, 92, 94, 113, 142]
MgO_8	519	684	166	[24, 74, 110, 111, 114, 122, 145, 146, 151]
MgO_8	520	528	9	[11, 70, 77, 84, 85, 93, 114, 141, 147]
MgO_6	520	536	17	[17, 93, 95, 109, 115, 120, 131]
MgO_7	520	575	56	[33, 68, 80, 89, 104, 118, 125, 139]
MgO_7	520	542	23	[35, 66, 78, 82, 90, 94, 113, 142]
MgO_8	521	538	18	[23, 83, 91, 110, 116, 121, 127, 132, 134]
MgO_6	524	553	30	[15, 69, 75, 78, 92, 94, 131]
MgO_7	524	553	30	[20, 70, 84, 114, 117, 146, 148, 151]
MgO_7	525	576	52	[13, 79, 80, 82, 95, 124, 139, 142]
MgO_7	527	560	34	[26, 68, 70, 93, 95, 104, 115, 146]
MgO_8	527	529	3	[32, 70, 77, 84, 97, 108, 112, 119, 147]
MgO_7	529	541	13	[11, 70, 77, 85, 93, 114, 141, 147]
MgO_7	530	541	12	[32, 70, 77, 84, 97, 108, 119, 147]
MgO_7	531	551	21	[14, 69, 79, 95, 100, 120, 131, 139]
MgO_6	532	548	17	[36, 75, 96, 121, 132, 135, 140]
MgO_7	537	580	44	[17, 88, 93, 95, 109, 115, 120, 131]
MgO_7	537	577	41	[22, 71, 81, 104, 118, 126, 137, 144]
MgO_6	537	627	91	[25, 69, 75, 99, 133, 135, 141]
MgO_6	537	552	16	[29, 91, 110, 116, 122, 138, 152]
MgO_8	539	541	3	[18, 64, 72, 89, 92, 116, 123, 128, 152]
MgO_7	539	554	16	[23, 83, 91, 110, 116, 121, 127, 134]
MgO_6	542	542	1	[11, 70, 85, 93, 114, 141, 147]
MgO_7	542	543	2	[18, 64, 72, 89, 92, 116, 123, 128]
MgO_6	542	598	57	[32, 70, 77, 84, 97, 108, 147]
MgO_7	543	548	6	[11, 70, 85, 93, 114, 133, 141, 147]
MgO_6	543	574	32	[21, 73, 90, 92, 106, 113, 150]
MgO_8	543	580	38	[28, 79, 82, 90, 119, 124, 126, 129, 143]
MgO_8	543	562	20	[35, 66, 78, 82, 90, 94, 113, 124, 142]
MgO_6	544	552	9	[18, 64, 72, 89, 92, 123, 128]
MgO_6	546	597	52	[7, 76, 78, 90, 92, 123, 143]
MgO_8	546	561	16	[31, 64, 79, 120, 126, 128, 129, 137, 144]
MgO_9	547	547	1	[34, 65, 70, 84, 97, 113, 117, 124, 142, 148]
MgO_8	548	572	25	[34, 70, 84, 97, 113, 117, 124, 142, 148]
MgO_8	549	556	8	[11, 70, 84, 85, 93, 114, 133, 141, 147]
MgO_7	549	562	14	[36, 75, 83, 96, 121, 132, 135, 140]
MgO_6	552	573	22	[14, 69, 79, 95, 100, 120, 139]
MgO_7	552	564	13	[30, 66, 75, 94, 99, 107, 132, 140]
MgO_5	553	573	21	[18, 64, 72, 89, 123, 128]
MgO_7	553	597	45	[29, 91, 110, 116, 122, 138, 145, 152]
MgO_7	554	571	18	[15, 69, 75, 78, 92, 94, 123, 131]
MgO_6	554	698	145	[20, 70, 84, 114, 146, 148, 151]
MgO_6	555	568	14	[23, 83, 91, 110, 116, 121, 134]
MgO_7	557	568	12	[11, 70, 84, 85, 93, 114, 141, 147]
MgO_7	557	574	18	[12, 85, 101, 110, 111, 115, 121, 146]
MgO_6	561	572	12	[26, 68, 70, 95, 104, 115, 146]
MgO_7	562	573	12	[31, 64, 79, 120, 128, 129, 137, 144]
MgO_7	563	575	13	[35, 66, 78, 82, 90, 94, 113, 142]
MgO_8	563	570	8	[36, 75, 83, 96, 117, 121, 132, 135, 140]
MgO_6	565	627	63	[30, 66, 75, 94, 99, 107, 132]
MgO_6	567	602	36	[19, 73, 101, 105, 130, 134, 150]
MgO_6	569	572	4	[11, 70, 85, 93, 114, 141, 147]
MgO_7	569	589	21	[23, 83, 91, 101, 110, 116, 121, 134]
MgO_7	571	577	7	[36, 83, 96, 117, 121, 132, 135, 140]
MgO_8	572	648	77	[15, 69, 75, 78, 92, 94, 120, 123, 131]
MgO_7	573	630	58	[11, 70, 77, 85, 93, 114, 141, 147]
MgO_7	573	610	38	[26, 68, 70, 95, 104, 115, 139, 146]
MgO_7	573	574	2	[34, 70, 84, 97, 113, 124, 142, 148]
MgO_7	574	582	9	[14, 69, 79, 95, 100, 120, 128, 139]
MgO_6	574	625	52	[18, 64, 72, 89, 120, 123, 128]
MgO_8	574	605	32	[31, 64, 79, 120, 126, 128, 129, 137, 144]
MgO_6	575	686	112	[12, 85, 101, 110, 115, 121, 146]
MgO_7	575	586	12	[21, 73, 90, 92, 106, 113, 119, 150]
MgO_6	575	613	39	[34, 70, 97, 113, 124, 142, 148]
MgO_8	576	617	42	[10, 65, 86, 96, 97, 98, 106, 109, 113]
MgO_8	576	594	19	[33, 68, 80, 89, 104, 118, 125, 137, 139]
MgO_8	576	625	50	[35, 66, 78, 82, 90, 94, 113, 124, 142]
MgO_6	577	592	16	[13, 79, 80, 82, 95, 124, 139]
MgO_8	578	619	42	[22, 71, 74, 81, 104, 118, 126, 137, 144]
MgO_8	578	586	9	[36, 83, 85, 96, 117, 121, 132, 135, 140]
MgO_8	581	602	22	[17, 88, 92, 93, 95, 109, 115, 120, 131]
MgO_7	581	629	49	[28, 79, 82, 90, 119, 124, 126, 129]
MgO_6	583	587	5	[8, 73, 74, 81, 103, 105, 148]
MgO_8	583	681	99	[14, 69, 79, 95, 100, 120, 128, 131, 139]
MgO_8	587	588	2	[21, 73, 76, 90, 92, 106, 113, 119, 150]
MgO_7	587	598	12	[36, 85, 96, 117, 121, 132, 135, 140]
MgO_5	588	604	17	[8, 73, 74, 81, 103, 105]
MgO_7	589	597	9	[21, 73, 76, 90, 92, 106, 113, 150]
MgO_6	590	596	7	[23, 83, 91, 110, 116, 121, 134]
MgO_7	593	663	71	[13, 79, 80, 82, 95, 104, 124, 139]
MgO_7	595	613	19	[33, 68, 80, 104, 118, 125, 137, 139]
MgO_7	597	651	55	[23, 83, 91, 110, 116, 121, 127, 134]
MgO_5	598	603	6	[7, 76, 78, 90, 123, 143]
MgO_6	598	626	29	[21, 73, 90, 92, 106, 113, 150]
MgO_6	598	643	46	[29, 91, 110, 116, 122, 138, 152]
MgO_8	599	607	9	[16, 72, 89, 99, 110, 116, 125, 132, 135]
MgO_7	599	631	33	[32, 70, 77, 84, 97, 108, 112, 147]
MgO_8	599	644	46	[36, 75, 85, 96, 117, 121, 132, 135, 140]
MgO_8	603	605	3	[17, 88, 92, 93, 95, 109, 120, 129, 131]
MgO_7	603	612	10	[19, 73, 101, 105, 121, 130, 134, 150]
MgO_6	604	617	14	[7, 76, 78, 90, 92, 123, 143]
MgO_6	605	606	2	[8, 73, 74, 81, 103, 105, 134]
MgO_7	606	693	88	[17, 88, 93, 95, 109, 120, 129, 131]
MgO_9	606	623	18	[31, 64, 79, 89, 120, 126, 128, 129, 137, 144]
MgO_7	607	620	14	[8, 73, 74, 81, 103, 105, 119, 134]
MgO_7	608	609	2	[16, 72, 89, 99, 116, 125, 132, 135]
MgO_8	610	613	4	[16, 72, 89, 99, 116, 125, 132, 135, 136]
MgO_6	611	632	22	[26, 68, 70, 95, 104, 115, 146]
MgO_8	613	643	31	[19, 73, 76, 101, 105, 121, 130, 134, 150]
MgO_7	614	909	296	[16, 72, 89, 99, 116, 125, 132, 135]
MgO_5	614	671	58	[33, 68, 80, 104, 118, 139]
MgO_7	614	639	26	[34, 65, 70, 97, 113, 124, 142, 148]
MgO_7	618	709	92	[7, 76, 78, 90, 92, 123, 136, 143]
MgO_7	618	648	31	[10, 65, 86, 96, 97, 106, 109, 113]
MgO_7	620	626	7	[22, 71, 74, 81, 118, 126, 137, 144]
MgO_6	621	622	2	[8, 73, 74, 81, 103, 105, 134]
MgO_7	623	642	20	[8, 73, 74, 81, 103, 105, 134, 151]
MgO_8	624	651	28	[31, 79, 89, 120, 126, 128, 129, 137, 144]
MgO_7	626	632	7	[18, 64, 72, 89, 116, 120, 123, 128]
MgO_9	626	648	23	[35, 66, 78, 82, 90, 92, 94, 113, 124, 142]
MgO_7	627	629	3	[21, 73, 76, 90, 92, 106, 113, 150]
MgO_6	627	702	76	[22, 71, 81, 118, 126, 137, 144]
MgO_7	628	638	11	[25, 69, 75, 99, 125, 133, 135, 141]
MgO_7	628	634	7	[30, 66, 75, 94, 99, 107, 132, 140]
MgO_8	630	663	34	[21, 73, 76, 90, 92, 106, 113, 119, 150]
MgO_6	630	642	13	[28, 79, 90, 119, 124, 126, 129]
MgO_6	631	647	17	[11, 70, 85, 93, 114, 141, 147]
MgO_6	632	722	91	[32, 70, 77, 84, 97, 108, 147]
MgO_8	633	684	52	[18, 64, 72, 89, 116, 120, 123, 128, 152]
MgO_7	633	654	22	[26, 68, 70, 93, 95, 104, 115, 146]
MgO_6	635	637	3	[30, 66, 75, 94, 99, 107, 132]
MgO_7	638	661	24	[30, 66, 75, 94, 99, 107, 132, 140]
MgO_6	639	709	71	[25, 69, 75, 99, 133, 135, 141]
MgO_6	640	808	169	[34, 65, 97, 113, 124, 142, 148]
MgO_6	643	648	6	[8, 73, 74, 81, 103, 105, 151]
MgO_7	643	718	76	[28, 79, 82, 90, 119, 124, 126, 129]
MgO_7	644	669	26	[19, 73, 101, 105, 121, 130, 134, 150]
MgO_7	644	650	7	[29, 91, 110, 116, 122, 138, 145, 152]
MgO_7	645	654	10	[36, 75, 85, 96, 121, 132, 135, 140]
MgO_7	648	675	28	[11, 70, 85, 93, 114, 133, 141, 147]
MgO_7	649	659	11	[8, 73, 74, 81, 103, 105, 148, 151]
MgO_6	649	655	7	[10, 86, 96, 97, 106, 109, 113]
MgO_7	649	669	21	[15, 69, 75, 78, 92, 94, 123, 131]
MgO_8	649	703	55	[35, 66, 78, 82, 90, 92, 94, 113, 142]
MgO_6	651	678	28	[29, 91, 110, 116, 122, 138, 145]
MgO_8	652	662	11	[23, 83, 91, 110, 116, 121, 127, 132, 134]
MgO_7	652	703	52	[31, 79, 120, 126, 128, 129, 137, 144]
MgO_6	655	692	38	[26, 68, 70, 95, 104, 115, 146]
MgO_6	655	655	1	[36, 75, 96, 121, 132, 135, 140]
MgO_7	656	670	15	[10, 86, 96, 97, 98, 106, 109, 113]
MgO_7	656	705	50	[36, 75, 96, 117, 121, 132, 135, 140]
MgO_8	660	664	5	[8, 73, 74, 81, 103, 105, 117, 148, 151]
MgO_6	662	806	145	[30, 66, 75, 94, 99, 107, 132]
MgO_9	663	664	2	[23, 83, 91, 110, 116, 121, 127, 132, 134, 135]
MgO_8	664	701	38	[13, 79, 80, 82, 95, 104, 124, 139, 142]
MgO_7	664	692	29	[21, 73, 90, 92, 106, 113, 119, 150]
MgO_7	665	665	1	[8, 73, 74, 81, 105, 117, 148, 151]
MgO_8	665	669	5	[23, 83, 91, 110, 116, 121, 132, 134, 135]
MgO_6	666	843	178	[8, 73, 74, 81, 105, 148, 151]
MgO_8	670	679	10	[15, 69, 75, 78, 92, 94, 99, 123, 131]
MgO_8	670	683	14	[19, 73, 76, 101, 105, 121, 130, 134, 150]
MgO_7	670	676	7	[23, 83, 110, 116, 121, 132, 134, 135]
MgO_8	671	730	60	[10, 65, 86, 96, 97, 98, 106, 109, 113]
MgO_6	672	688	17	[33, 68, 80, 81, 104, 118, 139]
MgO_6	676	705	30	[11, 70, 85, 93, 133, 141, 147]
MgO_8	677	715	39	[23, 83, 110, 116, 117, 121, 132, 134, 135]
MgO_7	679	679	1	[29, 91, 110, 111, 116, 122, 138, 145]
MgO_7	680	736	57	[15, 69, 75, 78, 92, 94, 123, 131]
MgO_8	680	708	29	[29, 91, 110, 111, 116, 122, 138, 145, 152]
MgO_7	682	688	7	[14, 69, 79, 100, 120, 128, 131, 139]
MgO_7	684	691	8	[19, 73, 76, 101, 105, 130, 134, 150]
MgO_7	685	726	42	[18, 64, 72, 89, 120, 123, 128, 152]
MgO_7	685	707	23	[24, 74, 110, 111, 114, 122, 145, 151]
MgO_7	687	737	51	[12, 85, 101, 110, 111, 115, 121, 146]
MgO_6	689	716	28	[14, 69, 79, 100, 120, 128, 139]
MgO_5	689	742	54	[33, 68, 80, 104, 118, 139]
MgO_8	692	720	29	[19, 64, 73, 76, 101, 105, 130, 134, 150]
MgO_8	693	696	4	[21, 73, 76, 90, 92, 106, 113, 119, 150]
MgO_7	693	700	8	[26, 68, 70, 85, 95, 104, 115, 146]
MgO_8	694	711	18	[17, 88, 92, 93, 95, 109, 120, 129, 131]
MgO_7	697	726	30	[21, 73, 76, 90, 106, 113, 119, 150]
MgO_7	699	737	39	[20, 70, 84, 85, 114, 146, 148, 151]
MgO_8	701	726	26	[26, 68, 70, 85, 95, 104, 115, 131, 146]
MgO_7	702	750	49	[13, 79, 80, 82, 95, 104, 124, 139]
MgO_6	702	733	32	[27, 64, 68, 89, 101, 130, 137]
MgO_7	703	734	32	[22, 71, 74, 81, 118, 126, 137, 144]
MgO_8	704	725	22	[31, 79, 89, 120, 126, 128, 129, 137, 144]
MgO_7	704	801	98	[35, 66, 78, 82, 90, 94, 113, 142]
MgO_7	706	735	30	[11, 70, 85, 93, 96, 133, 141, 147]
MgO_6	706	783	78	[36, 75, 96, 117, 132, 135, 140]
MgO_6	708	737	30	[24, 74, 111, 114, 122, 145, 151]
MgO_7	709	710	2	[29, 91, 110, 116, 122, 138, 145, 152]
MgO_6	710	730	21	[7, 76, 78, 90, 123, 136, 143]
MgO_7	710	718	9	[25, 69, 75, 96, 99, 133, 135, 141]
MgO_6	711	722	12	[29, 91, 110, 116, 122, 138, 152]
MgO_7	712	712	1	[17, 88, 92, 93, 95, 109, 129, 131]
MgO_6	713	761	49	[17, 88, 93, 95, 109, 129, 131]
MgO_9	716	731	16	[23, 83, 91, 110, 116, 117, 121, 132, 134, 135]
MgO_7	717	730	14	[14, 69, 79, 100, 120, 128, 131, 139]
MgO_8	719	724	6	[25, 69, 75, 96, 99, 132, 133, 135, 141]
MgO_6	719	720	2	[28, 79, 90, 119, 124, 126, 129]
MgO_7	721	758	38	[19, 73, 76, 101, 105, 130, 134, 150]
MgO_7	721	743	23	[28, 77, 79, 90, 119, 124, 126, 129]
MgO_7	723	734	12	[29, 91, 110, 111, 116, 122, 138, 152]
MgO_7	723	772	50	[32, 70, 77, 84, 97, 108, 124, 147]
MgO_9	725	730	6	[25, 69, 75, 96, 99, 125, 132, 133, 135, 141]
MgO_9	726	727	2	[31, 79, 88, 89, 120, 126, 128, 129, 137, 144]
MgO_8	727	729	3	[18, 64, 72, 89, 116, 120, 123, 128, 152]
MgO_6	727	845	119	[21, 73, 90, 106, 113, 119, 150]
MgO_9	727	740	14	[26, 68, 70, 85, 93, 95, 104, 115, 131, 146]
MgO_8	728	728	1	[31, 79, 88, 89, 120, 126, 129, 137, 144]
MgO_7	729	771	43	[31, 79, 88, 120, 126, 129, 137, 144]
MgO_7	730	903	174	[18, 64, 72, 89, 116, 120, 123, 128]
MgO_7	731	758	28	[7, 76, 78, 90, 92, 123, 136, 143]
MgO_7	731	797	67	[10, 65, 86, 96, 97, 106, 109, 113]
MgO_8	731	785	55	[14, 69, 79, 95, 100, 120, 128, 131, 139]
MgO_8	731	731	1	[25, 69, 75, 96, 99, 125, 133, 135, 141]
MgO_8	732	742	11	[23, 83, 110, 116, 117, 121, 132, 134, 135]
MgO_7	732	752	21	[25, 69, 75, 99, 125, 133, 135, 141]
MgO_7	734	760	27	[27, 64, 68, 89, 101, 130, 137, 146]
MgO_6	735	855	121	[22, 71, 81, 118, 126, 137, 144]
MgO_6	735	804	70	[29, 91, 110, 116, 122, 138, 152]
MgO_6	736	745	10	[11, 70, 85, 93, 133, 141, 147]
MgO_8	737	766	30	[15, 69, 75, 78, 92, 94, 98, 123, 131]
MgO_8	738	754	17	[12, 85, 101, 110, 111, 114, 115, 121, 146]
MgO_6	738	776	39	[20, 70, 84, 114, 146, 148, 151]
MgO_7	738	746	9	[24, 74, 102, 111, 114, 122, 145, 151]
MgO_8	741	747	7	[26, 68, 70, 93, 95, 104, 115, 131, 146]
MgO_7	743	751	9	[23, 83, 110, 116, 117, 121, 134, 135]
MgO_6	743	799	57	[33, 67, 68, 80, 104, 118, 139]
MgO_6	744	768	25	[28, 79, 90, 119, 124, 126, 129]
MgO_7	746	808	63	[11, 70, 77, 85, 93, 133, 141, 147]
MgO_7	747	753	7	[24, 74, 102, 103, 111, 114, 145, 151]
MgO_7	748	758	11	[26, 68, 70, 93, 95, 104, 115, 146]
MgO_6	751	820	70	[13, 79, 82, 95, 104, 124, 139]
MgO_8	752	762	11	[23, 83, 91, 110, 116, 117, 121, 134, 135]
MgO_6	753	768	16	[25, 69, 75, 99, 133, 135, 141]
MgO_8	754	754	1	[24, 74, 102, 103, 111, 114, 122, 145, 151]
MgO_7	755	804	50	[12, 85, 101, 110, 111, 115, 121, 146]
MgO_7	755	785	31	[24, 74, 102, 103, 114, 122, 145, 151]
MgO_6	759	777	19	[7, 76, 78, 90, 92, 123, 143]
MgO_8	759	795	37	[19, 64, 73, 76, 101, 105, 130, 134, 150]
MgO_6	759	796	38	[26, 68, 70, 95, 104, 115, 146]
MgO_6	761	1137	377	[27, 64, 68, 89, 101, 130, 137]
MgO_7	762	825	64	[17, 88, 93, 95, 109, 120, 129, 131]
MgO_7	763	778	16	[23, 83, 91, 110, 116, 121, 134, 135]
MgO_9	767	788	22	[15, 69, 75, 78, 92, 94, 98, 123, 131, 152]
MgO_7	769	843	75	[9, 77, 87, 100, 108, 138, 145, 147]
MgO_7	769	781	13	[25, 69, 75, 99, 133, 135, 139, 141]
MgO_7	769	789	21	[28, 79, 82, 90, 119, 124, 126, 129]
MgO_6	772	787	16	[31, 79, 120, 126, 129, 137, 144]
MgO_6	773	816	44	[32, 70, 77, 84, 97, 108, 147]
MgO_5	777	786	10	[20, 70, 84, 114, 148, 151]
MgO_7	778	799	22	[7, 64, 76, 78, 90, 92, 123, 143]
MgO_6	779	813	35	[23, 83, 91, 110, 116, 121, 134]
MgO_6	782	815	34	[25, 69, 75, 99, 133, 135, 141]
MgO_7	784	791	8	[36, 75, 83, 96, 117, 132, 135, 140]
MgO_7	786	869	84	[14, 69, 79, 100, 120, 128, 131, 139]
MgO_6	786	805	20	[24, 74, 102, 114, 122, 145, 151]
MgO_6	787	857	71	[20, 70, 84, 114, 146, 148, 151]
MgO_5	788	791	4	[31, 79, 120, 126, 129, 137]
MgO_8	789	792	4	[15, 69, 75, 78, 92, 94, 123, 131, 152]
MgO_6	790	929	140	[28, 79, 90, 119, 124, 126, 129]
MgO_6	792	799	8	[31, 79, 111, 120, 126, 129, 137]
MgO_8	792	841	50	[36, 75, 83, 96, 117, 121, 132, 135, 140]
MgO_7	793	896	104	[15, 69, 75, 78, 92, 94, 123, 152]
MgO_7	796	800	5	[19, 64, 73, 76, 101, 105, 134, 150]
MgO_7	797	826	30	[26, 68, 70, 85, 95, 104, 115, 146]
MgO_8	798	952	155	[10, 65, 86, 96, 97, 98, 106, 109, 113]
MgO_8	800	805	6	[7, 64, 76, 78, 90, 92, 123, 136, 143]
MgO_7	800	818	19	[31, 79, 111, 120, 126, 129, 137, 144]
MgO_7	800	808	9	[33, 67, 68, 80, 104, 118, 125, 139]
MgO_6	801	812	12	[19, 64, 73, 101, 105, 134, 150]
MgO_8	802	810	9	[35, 66, 78, 82, 90, 94, 113, 124, 142]
MgO_6	805	865	61	[12, 85, 101, 110, 115, 121, 146]
MgO_5	805	819	15	[29, 91, 110, 116, 122, 138]
MgO_7	806	814	9	[7, 76, 78, 90, 92, 123, 136, 143]
MgO_7	806	820	15	[24, 74, 102, 103, 114, 122, 145, 151]
MgO_7	807	841	35	[30, 66, 75, 94, 99, 107, 130, 132]
MgO_8	809	838	30	[11, 70, 77, 85, 93, 114, 133, 141, 147]
MgO_6	809	815	7	[33, 67, 68, 80, 104, 118, 139]
MgO_7	809	843	35	[34, 65, 70, 97, 113, 124, 142, 148]
MgO_7	811	812	2	[35, 66, 78, 82, 90, 113, 124, 142]
MgO_7	813	829	17	[19, 64, 73, 101, 105, 121, 134, 150]
MgO_8	813	818	6	[35, 66, 78, 82, 90, 113, 124, 142, 143]
MgO_7	814	821	8	[23, 83, 91, 110, 116, 121, 127, 134]
MgO_6	815	888	74	[7, 76, 78, 90, 92, 123, 143]
MgO_7	816	817	2	[25, 69, 75, 99, 133, 135, 139, 141]
MgO_7	816	835	20	[33, 67, 68, 80, 82, 104, 118, 139]
MgO_7	817	888	72	[32, 70, 77, 84, 97, 108, 112, 147]
MgO_6	818	853	36	[25, 69, 75, 99, 133, 135, 141]
MgO_6	819	824	6	[31, 79, 120, 126, 129, 137, 144]
MgO_7	819	832	14	[35, 66, 78, 82, 90, 113, 124, 142]
MgO_6	820	824	5	[29, 91, 110, 111, 116, 122, 138]
MgO_7	821	848	28	[13, 79, 82, 95, 104, 124, 131, 139]
MgO_7	821	853	33	[24, 74, 87, 102, 103, 122, 145, 151]
MgO_8	822	838	17	[23, 83, 91, 110, 116, 121, 127, 134, 135]
MgO_7	825	869	45	[29, 91, 110, 111, 116, 122, 138, 145]
MgO_7	825	938	114	[31, 79, 88, 120, 126, 129, 137, 144]
MgO_8	826	854	29	[17, 88, 93, 95, 109, 115, 120, 129, 131]
MgO_8	827	849	23	[26, 68, 70, 85, 93, 95, 104, 115, 146]
MgO_6	830	837	8	[19, 64, 73, 101, 105, 134, 150]
MgO_8	833	867	35	[35, 66, 78, 82, 90, 94, 113, 124, 142]
MgO_6	836	858	23	[33, 67, 68, 80, 104, 118, 139]
MgO_7	838	844	7	[19, 64, 73, 101, 105, 130, 134, 150]
MgO_7	839	848	10	[11, 70, 77, 85, 93, 133, 141, 147]
MgO_7	839	876	38	[23, 83, 91, 110, 116, 121, 134, 135]
MgO_6	842	859	18	[30, 66, 94, 99, 107, 130, 132]
MgO_7	842	875	34	[36, 83, 96, 117, 121, 132, 135, 140]
MgO_7	844	856	13	[8, 73, 74, 81, 105, 117, 148, 151]
MgO_6	844	871	28	[9, 77, 87, 108, 138, 145, 147]
MgO_6	844	929	86	[34, 65, 97, 113, 124, 142, 148]
MgO_8	845	989	145	[19, 64, 73, 76, 101, 105, 130, 134, 150]
MgO_7	846	871	26	[21, 73, 90, 92, 106, 113, 119, 150]
MgO_8	849	907	59	[11, 70, 77, 85, 93, 114, 133, 141, 147]
MgO_6	849	867	19	[13, 79, 82, 95, 104, 124, 139]
MgO_7	850	866	17	[26, 68, 70, 85, 95, 104, 115, 146]
MgO_6	854	860	7	[24, 74, 87, 102, 103, 145, 151]
MgO_7	854	886	33	[25, 69, 75, 99, 132, 133, 135, 141]
MgO_7	855	868	14	[17, 88, 93, 95, 109, 115, 129, 131]
MgO_7	856	863	8	[22, 71, 81, 89, 118, 126, 137, 144]
MgO_8	857	937	81	[8, 73, 74, 81, 105, 117, 134, 148, 151]
MgO_7	858	903	46	[20, 70, 74, 84, 114, 146, 148, 151]
MgO_7	859	986	128	[33, 67, 68, 80, 104, 118, 125, 139]
MgO_5	860	878	19	[30, 66, 94, 99, 107, 132]
MgO_5	861	949	89	[24, 74, 102, 103, 145, 151]
MgO_6	864	1105	242	[22, 71, 81, 118, 126, 137, 144]
MgO_7	866	877	12	[12, 85, 101, 110, 111, 115, 121, 146]
MgO_6	867	906	40	[26, 68, 70, 95, 104, 115, 146]
MgO_7	868	870	3	[13, 79, 82, 95, 104, 124, 139, 142]
MgO_7	868	876	9	[35, 66, 78, 82, 90, 94, 113, 142]
MgO_8	869	869	1	[17, 88, 93, 95, 109, 115, 120, 129, 131]
MgO_8	870	902	33	[14, 69, 79, 95, 100, 120, 128, 131, 139]
MgO_7	870	925	56	[17, 88, 93, 95, 109, 120, 129, 131]
MgO_6	870	924	55	[29, 91, 110, 111, 122, 138, 145]
MgO_8	871	885	15	[13, 79, 80, 82, 95, 104, 124, 139, 142]
MgO_7	872	884	13	[9, 77, 87, 100, 108, 138, 145, 147]
MgO_8	872	880	9	[21, 73, 76, 90, 92, 106, 113, 119, 150]
MgO_8	876	891	16	[36, 75, 83, 96, 117, 121, 132, 135, 140]
MgO_8	877	902	26	[23, 83, 91, 110, 116, 121, 127, 134, 135]
MgO_8	877	939	63	[35, 66, 78, 82, 90, 92, 94, 113, 142]
MgO_8	878	891	14	[12, 85, 101, 110, 111, 114, 115, 121, 146]
MgO_6	879	932	54	[30, 66, 75, 94, 99, 107, 132]
MgO_7	881	886	6	[21, 73, 90, 92, 106, 113, 119, 150]
MgO_6	885	935	51	[9, 77, 87, 108, 138, 145, 147]
MgO_7	886	911	26	[13, 79, 82, 95, 104, 124, 139, 142]
MgO_6	887	895	9	[21, 73, 90, 106, 113, 119, 150]
MgO_6	887	911	25	[25, 69, 75, 99, 133, 135, 141]
MgO_7	889	910	22	[7, 76, 78, 90, 92, 123, 136, 143]
MgO_6	889	890	2	[32, 77, 84, 97, 108, 112, 147]
MgO_7	891	891	1	[32, 77, 84, 97, 98, 108, 112, 147]
MgO_7	892	913	22	[12, 85, 101, 110, 111, 115, 121, 146]
MgO_6	892	925	34	[32, 84, 97, 98, 108, 112, 147]
MgO_9	892	912	21	[36, 75, 83, 85, 96, 117, 121, 132, 135, 140]
MgO_7	896	958	63	[21, 73, 90, 92, 106, 113, 119, 150]
MgO_8	897	922	26	[15, 69, 75, 78, 92, 94, 120, 123, 152]
MgO_7	903	925	23	[14, 69, 79, 95, 100, 120, 131, 139]
MgO_7	903	915	13	[23, 83, 91, 110, 116, 121, 127, 134]
MgO_6	904	909	6	[18, 64, 72, 89, 116, 123, 128]
MgO_6	904	904	1	[20, 70, 74, 84, 114, 146, 148]
MgO_5	905	946	42	[20, 70, 84, 114, 146, 148]
MgO_7	907	922	16	[26, 68, 70, 95, 104, 115, 131, 146]
MgO_7	908	1069	162	[11, 70, 77, 85, 93, 133, 141, 147]
MgO_8	910	930	21	[16, 72, 89, 99, 116, 125, 130, 132, 135]
MgO_7	910	951	42	[18, 64, 72, 89, 116, 123, 128, 144]
MgO_6	911	981	71	[7, 76, 78, 90, 92, 123, 143]
MgO_8	912	963	52	[13, 79, 80, 82, 95, 104, 124, 139, 142]
MgO_7	912	931	20	[25, 69, 75, 99, 132, 133, 135, 141]
MgO_8	913	1247	335	[36, 75, 83, 96, 117, 121, 132, 135, 140]
MgO_6	914	927	14	[12, 85, 101, 110, 115, 121, 146]
MgO_8	916	944	29	[23, 83, 91, 110, 116, 121, 127, 134, 135]
MgO_7	923	927	5	[15, 69, 75, 78, 92, 94, 123, 152]
MgO_8	923	923	1	[26, 68, 70, 95, 104, 115, 131, 139, 146]
MgO_9	924	932	9	[26, 68, 70, 93, 95, 104, 115, 131, 139, 146]
MgO_7	925	1011	87	[29, 91, 110, 111, 116, 122, 138, 145]
MgO_8	926	947	22	[14, 69, 79, 95, 100, 120, 128, 131, 139]
MgO_8	926	957	32	[17, 77, 88, 93, 95, 109, 120, 129, 131]
MgO_7	926	981	56	[32, 84, 97, 98, 108, 112, 140, 147]
MgO_7	928	955	28	[12, 85, 101, 110, 114, 115, 121, 146]
MgO_6	928	940	13	[15, 69, 78, 92, 94, 123, 152]
MgO_7	930	934	5	[28, 79, 82, 90, 119, 124, 126, 129]
MgO_5	930	960	31	[34, 97, 113, 124, 142, 148]
MgO_7	931	981	51	[16, 72, 89, 99, 125, 130, 132, 135]
MgO_6	932	976	45	[25, 69, 75, 99, 133, 135, 141]
MgO_8	933	963	31	[26, 68, 70, 93, 95, 104, 115, 131, 146]
MgO_7	933	939	7	[30, 66, 75, 78, 94, 99, 107, 132]
MgO_6	935	957	23	[28, 79, 90, 119, 124, 126, 129]
MgO_7	936	968	33	[9, 77, 87, 100, 108, 138, 145, 147]
MgO_7	938	939	2	[8, 73, 74, 81, 105, 134, 148, 151]
MgO_8	939	941	3	[31, 64, 79, 88, 120, 126, 129, 137, 144]
MgO_6	940	988	49	[8, 73, 74, 81, 105, 148, 151]
MgO_6	940	1011	72	[30, 66, 75, 94, 99, 107, 132]
MgO_7	940	949	10	[35, 66, 78, 82, 92, 94, 113, 142]
MgO_7	941	973	33	[15, 69, 78, 92, 94, 120, 123, 152]
MgO_7	942	944	3	[31, 79, 88, 120, 126, 129, 137, 144]
MgO_7	945	991	47	[23, 83, 91, 110, 116, 121, 134, 135]
MgO_8	945	998	54	[31, 79, 88, 120, 126, 128, 129, 137, 144]
MgO_6	947	956	10	[20, 70, 84, 85, 114, 146, 148]
MgO_7	948	964	17	[14, 69, 79, 95, 100, 120, 128, 139]
MgO_6	950	1034	85	[24, 74, 102, 103, 114, 145, 151]
MgO_8	950	985	36	[35, 66, 78, 82, 90, 92, 94, 113, 142]
MgO_8	952	955	4	[18, 64, 72, 89, 116, 120, 123, 128, 144]
MgO_9	953	962	10	[10, 65, 86, 96, 97, 98, 106, 109, 113, 117]
MgO_6	956	961	6	[12, 85, 101, 110, 115, 121, 146]
MgO_7	956	982	27	[18, 64, 72, 89, 116, 120, 123, 128]
MgO_7	957	968	12	[20, 70, 74, 84, 85, 114, 146, 148]
MgO_7	958	1028	71	[17, 88, 93, 95, 109, 120, 129, 131]
MgO_7	958	962	5	[28, 79, 90, 95, 119, 124, 126, 129]
MgO_8	959	976	18	[21, 73, 90, 92, 106, 109, 113, 119, 150]
MgO_6	961	1153	193	[34, 70, 97, 113, 124, 142, 148]
MgO_7	962	1027	66	[12, 85, 101, 110, 111, 115, 121, 146]
MgO_8	963	992	30	[10, 65, 86, 96, 97, 98, 106, 113, 117]
MgO_6	963	1099	137	[28, 79, 90, 119, 124, 126, 129]
MgO_7	964	967	4	[13, 80, 82, 95, 104, 124, 139, 142]
MgO_7	964	969	6	[26, 68, 70, 95, 104, 115, 131, 146]
MgO_6	965	1011	47	[14, 69, 79, 100, 120, 128, 139]
MgO_6	968	978	11	[13, 80, 82, 95, 104, 124, 139]
MgO_6	969	1085	117	[9, 77, 87, 108, 138, 145, 147]
MgO_6	969	973	5	[20, 70, 74, 84, 114, 146, 148]
MgO_6	970	973	4	[26, 68, 70, 95, 104, 115, 146]
MgO_8	974	976	3	[15, 69, 75, 78, 92, 94, 120, 123, 152]
MgO_7	974	981	8	[20, 70, 74, 84, 85, 114, 146, 148]
MgO_7	974	995	22	[26, 68, 70, 85, 95, 104, 115, 146]
MgO_9	977	994	18	[15, 69, 75, 78, 92, 94, 120, 123, 128, 152]
MgO_7	977	1003	27	[21, 73, 90, 92, 106, 113, 119, 150]
MgO_8	977	990	14	[25, 69, 75, 96, 99, 100, 133, 135, 141]
MgO_7	979	987	9	[13, 79, 80, 82, 95, 104, 124, 139]
MgO_7	982	1004	23	[7, 76, 78, 90, 92, 123, 136, 143]
MgO_8	982	987	6	[16, 72, 89, 99, 116, 125, 130, 132, 135]
MgO_8	982	994	13	[20, 70, 74, 84, 85, 114, 146, 148, 151]
MgO_8	982	995	14	[32, 67, 84, 97, 98, 108, 112, 140, 147]
MgO_6	983	1009	27	[18, 64, 72, 89, 116, 123, 128]
MgO_7	986	1000	15	[35, 78, 82, 90, 92, 94, 113, 142]
MgO_6	987	1009	23	[33, 68, 80, 104, 118, 125, 139]
MgO_8	988	1010	23	[13, 79, 80, 82, 95, 104, 124, 139, 142]
MgO_7	988	1004	17	[16, 72, 89, 99, 116, 125, 132, 135]
MgO_7	989	1007	19	[8, 73, 74, 81, 105, 117, 148, 151]
MgO_7	990	1010	21	[19, 64, 73, 76, 101, 105, 134, 150]
MgO_7	991	997	7	[25, 69, 75, 96, 99, 133, 135, 141]
MgO_8	992	997	6	[23, 83, 91, 110, 116, 121, 127, 134, 135]
MgO_7	993	1003	11	[10, 65, 86, 96, 97, 98, 106, 113]
MgO_10	995	998	4	[15, 69, 75, 78, 92, 94, 120, 123, 128, 131, 152]
MgO_7	995	1029	35	[20, 70, 84, 85, 114, 146, 148, 151]
MgO_8	996	1036	41	[26, 68, 70, 85, 93, 95, 104, 115, 146]
MgO_7	996	1020	25	[32, 67, 84, 97, 108, 112, 140, 147]
MgO_7	998	1006	9	[23, 83, 91, 110, 116, 121, 127, 134]
MgO_8	998	1006	9	[25, 69, 75, 96, 99, 125, 133, 135, 141]
MgO_9	999	1010	12	[15, 69, 75, 78, 92, 94, 120, 123, 131, 152]
MgO_7	999	999	1	[31, 79, 88, 120, 128, 129, 137, 144]
MgO_6	1000	1002	3	[31, 79, 88, 120, 129, 137, 144]
MgO_8	1001	1063	63	[35, 78, 82, 90, 92, 94, 113, 124, 142]
MgO_7	1003	1009	7	[31, 79, 88, 111, 120, 129, 137, 144]
MgO_8	1004	1112	109	[10, 65, 86, 96, 97, 98, 106, 109, 113]
MgO_8	1004	1012	9	[21, 73, 90, 92, 106, 109, 113, 119, 150]
MgO_6	1005	1018	14	[7, 76, 78, 90, 92, 123, 143]
MgO_8	1005	1021	17	[16, 72, 89, 99, 116, 125, 130, 132, 135]
MgO_6	1007	1008	2	[23, 83, 91, 110, 116, 121, 134]
MgO_7	1007	1024	18	[25, 69, 75, 99, 125, 133, 135, 141]
MgO_8	1008	1013	6	[8, 73, 74, 81, 105, 117, 134, 148, 151]
MgO_7	1009	1026	18	[23, 83, 91, 110, 116, 121, 134, 135]
MgO_7	1010	1029	20	[18, 64, 72, 89, 116, 120, 123, 128]
MgO_8	1010	1014	5	[31, 64, 79, 88, 111, 120, 129, 137, 144]
MgO_7	1010	1011	2	[33, 68, 80, 99, 104, 118, 125, 139]
MgO_7	1011	1025	15	[13, 79, 82, 95, 104, 124, 139, 142]
MgO_8	1011	1020	10	[15, 69, 75, 78, 92, 94, 120, 123, 131]
MgO_6	1011	1048	38	[19, 73, 76, 101, 105, 134, 150]
MgO_7	1012	1107	96	[14, 69, 79, 95, 100, 120, 128, 139]
MgO_6	1012	1020	9	[29, 91, 110, 116, 122, 138, 145]
MgO_7	1012	1051	40	[30, 66, 75, 94, 99, 107, 130, 132]
MgO_6	1012	1016	5	[33, 68, 99, 104, 118, 125, 139]
MgO_7	1013	1017	5	[21, 73, 90, 92, 106, 109, 113, 150]
MgO_9	1014	1015	2	[8, 73, 74, 81, 103, 105, 117, 134, 148, 151]
MgO_7	1015	1018	4	[31, 64, 88, 111, 120, 129, 137, 144]
MgO_8	1016	1065	50	[8, 73, 74, 81, 103, 105, 134, 148, 151]
MgO_7	1017	1046	30	[33, 68, 89, 99, 104, 118, 125, 139]
MgO_8	1018	1073	56	[21, 73, 76, 90, 92, 106, 109, 113, 150]
MgO_7	1019	1066	48	[7, 72, 76, 78, 90, 92, 123, 143]
MgO_6	1019	1038	20	[31, 64, 88, 111, 120, 129, 137]
MgO_7	1021	1052	32	[15, 69, 78, 92, 94, 120, 123, 131]
MgO_7	1021	1054	34	[29, 91, 110, 116, 122, 138, 145, 152]
MgO_6	1021	1055	35	[32, 84, 97, 108, 112, 140, 147]
MgO_7	1022	1030	9	[16, 72, 89, 99, 116, 125, 132, 135]
MgO_6	1025	1037	13	[25, 69, 75, 99, 133, 135, 141]
MgO_6	1026	1047	22	[13, 79, 82, 95, 104, 124, 139]
MgO_8	1027	1031	5	[23, 83, 91, 101, 110, 116, 121, 134, 135]
MgO_8	1028	1035	8	[12, 68, 85, 101, 110, 111, 115, 121, 146]
MgO_7	1029	1231	203	[17, 88, 93, 95, 109, 115, 120, 131]
MgO_6	1030	1069	40	[18, 64, 72, 89, 116, 123, 128]
MgO_6	1030	1051	22	[20, 70, 84, 85, 114, 146, 148]
MgO_6	1031	1103	73	[16, 89, 99, 116, 125, 132, 135]
MgO_7	1032	1043	12	[23, 83, 91, 101, 110, 116, 121, 134]
MgO_7	1035	1056	22	[24, 74, 102, 103, 114, 122, 145, 151]
MgO_7	1036	1047	12	[12, 68, 85, 101, 110, 115, 121, 146]
MgO_7	1037	1043	7	[26, 68, 70, 85, 95, 104, 115, 146]
MgO_7	1038	1069	32	[25, 69, 75, 99, 100, 133, 135, 141]
MgO_7	1039	1040	2	[31, 64, 88, 111, 120, 129, 137, 144]
MgO_8	1041	1056	16	[31, 64, 88, 111, 120, 128, 129, 137, 144]
MgO_6	1044	1068	25	[23, 83, 91, 101, 110, 121, 134]
MgO_8	1044	1047	4	[26, 68, 70, 85, 95, 104, 115, 139, 146]
MgO_6	1047	1068	22	[33, 68, 99, 104, 118, 125, 139]
MgO_6	1048	1068	21	[12, 85, 101, 110, 115, 121, 146]
MgO_7	1048	1080	33	[13, 67, 79, 82, 95, 104, 124, 139]
MgO_7	1048	1102	55	[26, 68, 70, 95, 104, 115, 139, 146]
MgO_7	1049	1064	16	[19, 64, 73, 76, 101, 105, 134, 150]
MgO_7	1052	1058	7	[20, 70, 84, 85, 114, 146, 148, 151]
MgO_6	1052	1082	31	[30, 66, 94, 99, 107, 130, 132]
MgO_8	1053	1061	9	[15, 69, 75, 78, 92, 94, 120, 123, 131]
MgO_6	1055	1055	1	[29, 91, 110, 116, 122, 138, 145]
MgO_7	1056	1108	53	[29, 91, 110, 111, 116, 122, 138, 145]
MgO_7	1056	1124	69	[32, 84, 97, 98, 108, 112, 140, 147]
MgO_6	1057	1098	42	[24, 74, 102, 103, 114, 145, 151]
MgO_9	1057	1058	2	[31, 64, 79, 88, 111, 120, 128, 129, 137, 144]
MgO_6	1059	1143	85	[20, 70, 84, 85, 114, 146, 148]
MgO_10	1059	1062	4	[31, 64, 79, 88, 111, 120, 126, 128, 129, 137, 144]
MgO_7	1062	1091	30	[15, 69, 75, 78, 92, 94, 120, 123]
MgO_9	1063	1078	16	[31, 64, 79, 88, 120, 126, 128, 129, 137, 144]
MgO_7	1064	1081	18	[35, 78, 82, 90, 94, 113, 124, 142]
MgO_8	1065	1067	3	[19, 64, 73, 76, 101, 105, 130, 134, 150]
MgO_9	1066	1070	5	[8, 73, 74, 81, 103, 105, 117, 134, 148, 151]
MgO_8	1067	1122	56	[7, 71, 72, 76, 78, 90, 92, 123, 143]
MgO_7	1068	1115	48	[19, 73, 76, 101, 105, 130, 134, 150]
MgO_7	1069	1069	1	[12, 68, 85, 101, 110, 115, 121, 146]
MgO_7	1069	1093	25	[23, 83, 91, 101, 110, 121, 134, 135]
MgO_5	1069	1079	11	[33, 68, 99, 104, 118, 139]
MgO_8	1070	1092	23	[11, 70, 77, 84, 85, 93, 133, 141, 147]
MgO_8	1070	1112	43	[12, 68, 85, 101, 110, 111, 115, 121, 146]
MgO_7	1070	1073	4	[18, 64, 72, 89, 116, 122, 123, 128]
MgO_6	1070	1144	75	[25, 69, 75, 99, 133, 135, 141]
MgO_8	1071	1090	20	[8, 73, 74, 81, 103, 105, 117, 148, 151]
MgO_6	1074	1109	36	[18, 64, 72, 89, 116, 123, 128]
MgO_9	1074	1093	20	[21, 73, 76, 90, 92, 106, 109, 113, 119, 150]
MgO_8	1079	1124	46	[31, 64, 79, 120, 126, 128, 129, 137, 144]
MgO_6	1080	1101	22	[33, 68, 89, 99, 104, 118, 139]
MgO_8	1081	1124	44	[13, 67, 79, 80, 82, 95, 104, 124, 139]
MgO_6	1082	1083	2	[35, 78, 82, 90, 94, 113, 142]
MgO_5	1083	1090	8	[30, 66, 94, 99, 107, 132]
MgO_6	1084	1097	14	[35, 78, 82, 90, 92, 94, 113]
MgO_7	1086	1111	26	[9, 77, 87, 100, 108, 138, 145, 147]
MgO_7	1091	1097	7	[8, 73, 74, 81, 103, 105, 148, 151]
MgO_6	1091	1114	24	[30, 66, 75, 94, 99, 107, 132]
MgO_6	1092	1109	18	[15, 69, 78, 92, 94, 120, 123]
MgO_7	1093	1121	29	[11, 70, 77, 85, 93, 133, 141, 147]
MgO_8	1094	1122	29	[21, 73, 76, 90, 92, 106, 113, 119, 150]
MgO_8	1094	1094	1	[23, 83, 91, 101, 110, 121, 127, 134, 135]
MgO_9	1095	1108	14	[23, 83, 91, 101, 110, 116, 121, 127, 134, 135]
MgO_8	1098	1115	18	[8, 73, 74, 81, 103, 105, 134, 148, 151]
MgO_7	1098	1180	83	[35, 66, 78, 82, 90, 92, 94, 113]
MgO_7	1099	1147	49	[24, 74, 102, 103, 114, 122, 145, 151]
MgO_7	1100	1107	8	[28, 79, 90, 113, 119, 124, 126, 129]
MgO_7	1102	1112	11	[33, 68, 89, 99, 104, 118, 125, 139]
MgO_6	1103	1174	72	[26, 68, 70, 95, 104, 115, 146]
MgO_7	1104	1119	16	[16, 72, 89, 99, 116, 125, 132, 135]
MgO_7	1106	1109	4	[22, 71, 81, 89, 118, 126, 137, 144]
MgO_8	1108	1113	6	[14, 69, 79, 95, 100, 120, 128, 131, 139]
MgO_8	1108	1109	2	[28, 79, 82, 90, 113, 119, 124, 126, 129]
MgO_8	1109	1215	107	[23, 83, 91, 110, 116, 121, 127, 134, 135]
MgO_8	1109	1142	34	[29, 91, 110, 111, 114, 116, 122, 138, 145]
MgO_7	1110	1116	7	[15, 69, 78, 92, 94, 120, 123, 152]
MgO_7	1110	1133	24	[18, 64, 72, 89, 116, 123, 128, 130]
MgO_6	1110	1114	5	[22, 71, 81, 118, 126, 137, 144]
MgO_7	1110	1164	55	[28, 79, 82, 90, 119, 124, 126, 129]
MgO_6	1112	1189	78	[9, 77, 87, 108, 138, 145, 147]
MgO_9	1113	1125	13	[10, 65, 86, 96, 97, 98, 106, 109, 113, 117]
MgO_7	1113	1126	14	[12, 85, 101, 110, 111, 115, 121, 146]
MgO_6	1113	1148	36	[33, 68, 89, 104, 118, 125, 139]
MgO_7	1114	1286	173	[14, 69, 79, 95, 100, 120, 128, 139]
MgO_7	1115	1174	60	[22, 71, 81, 89, 118, 126, 137, 144]
MgO_7	1115	1119	5	[30, 66, 69, 75, 94, 99, 107, 132]
MgO_7	1116	1158	43	[8, 73, 74, 81, 103, 105, 148, 151]
MgO_6	1116	1306	191	[19, 73, 76, 101, 105, 134, 150]
MgO_8	1117	1135	19	[15, 69, 78, 92, 94, 120, 123, 131, 152]
MgO_8	1120	1141	22	[16, 72, 89, 99, 116, 125, 130, 132, 135]
MgO_8	1120	1192	73	[30, 66, 69, 75, 94, 99, 107, 131, 132]
MgO_6	1122	1134	13	[11, 70, 77, 85, 93, 133, 147]
MgO_7	1123	1169	47	[7, 72, 76, 78, 90, 92, 123, 143]
MgO_9	1123	1130	8	[21, 73, 76, 90, 92, 106, 109, 113, 119, 150]
MgO_9	1125	1138	14	[13, 67, 79, 80, 82, 95, 104, 124, 139, 142]
MgO_7	1125	1152	28	[31, 64, 79, 126, 128, 129, 137, 144]
MgO_6	1125	1134	10	[32, 84, 97, 108, 112, 140, 147]
MgO_8	1126	1156	31	[10, 65, 86, 96, 97, 98, 106, 109, 113]
MgO_6	1127	1191	65	[12, 85, 101, 110, 115, 121, 146]
MgO_8	1131	1160	30	[21, 73, 76, 90, 92, 106, 109, 113, 150]
MgO_6	1134	1175	42	[18, 64, 89, 116, 123, 128, 130]
MgO_7	1135	1172	38	[11, 70, 77, 85, 93, 133, 141, 147]
MgO_7	1135	1253	119	[32, 67, 84, 97, 108, 112, 140, 147]
MgO_7	1136	1174	39	[15, 69, 78, 92, 120, 123, 131, 152]
MgO_7	1138	1168	31	[27, 64, 68, 89, 101, 130, 137, 146]
MgO_8	1139	1162	24	[13, 79, 80, 82, 95, 104, 124, 139, 142]
MgO_7	1142	1230	89	[16, 89, 99, 116, 125, 130, 132, 135]
MgO_7	1143	1180	38	[29, 91, 110, 111, 114, 122, 138, 145]
MgO_8	1144	1189	46	[20, 70, 74, 84, 85, 114, 146, 148, 151]
MgO_7	1145	1164	20	[25, 69, 75, 85, 99, 133, 135, 141]
MgO_6	1148	1165	18	[24, 74, 102, 103, 114, 145, 151]
MgO_7	1149	1183	35	[33, 68, 89, 99, 104, 118, 125, 139]
MgO_8	1153	1178	26	[31, 64, 79, 89, 126, 128, 129, 137, 144]
MgO_7	1154	1164	11	[34, 65, 70, 97, 113, 124, 142, 148]
MgO_9	1157	1176	20	[10, 65, 86, 96, 97, 98, 106, 108, 109, 113]
MgO_6	1159	1210	52	[8, 73, 74, 81, 105, 148, 151]
MgO_7	1161	1167	7	[21, 73, 90, 92, 106, 109, 113, 150]
MgO_7	1163	1241	79	[13, 80, 82, 95, 104, 124, 139, 142]
MgO_6	1165	1208	44	[25, 69, 75, 99, 133, 135, 141]
MgO_8	1165	1202	38	[28, 79, 82, 90, 113, 119, 124, 126, 129]
MgO_6	1165	1195	31	[34, 70, 97, 113, 124, 142, 148]
MgO_7	1166	1187	22	[24, 74, 102, 103, 114, 136, 145, 151]
MgO_8	1168	1176	9	[21, 73, 76, 90, 92, 106, 109, 113, 150]
MgO_6	1169	1295	127	[27, 64, 68, 89, 101, 130, 137]
MgO_8	1170	1211	42	[7, 71, 72, 76, 78, 90, 92, 123, 143]
MgO_8	1173	1209	37	[11, 70, 77, 84, 85, 93, 133, 141, 147]
MgO_6	1175	1178	4	[15, 69, 78, 92, 120, 123, 152]
MgO_8	1175	1196	22	[22, 71, 81, 89, 104, 118, 126, 137, 144]
MgO_7	1175	1225	51	[26, 68, 70, 93, 95, 104, 115, 146]
MgO_7	1176	1179	4	[18, 64, 89, 116, 123, 128, 130, 144]
MgO_8	1177	1201	25	[10, 65, 86, 96, 97, 98, 106, 109, 113]
MgO_9	1177	1193	17	[21, 73, 76, 90, 92, 106, 109, 113, 119, 150]
MgO_7	1179	1225	47	[15, 69, 78, 92, 120, 123, 128, 152]
MgO_7	1179	1187	9	[31, 64, 79, 126, 128, 129, 137, 144]
MgO_8	1180	1208	29	[18, 64, 89, 116, 122, 123, 128, 130, 144]
MgO_6	1181	1202	22	[29, 91, 110, 111, 122, 138, 145]
MgO_8	1181	1192	12	[35, 66, 78, 82, 90, 92, 94, 112, 113]
MgO_8	1184	1188	5	[33, 68, 89, 99, 104, 118, 125, 137, 139]
MgO_6	1188	1247	60	[24, 74, 102, 103, 114, 145, 151]
MgO_6	1188	1210	23	[31, 64, 79, 126, 129, 137, 144]
MgO_9	1189	1206	18	[33, 68, 80, 89, 99, 104, 118, 125, 137, 139]
MgO_7	1190	1196	7	[9, 77, 87, 103, 108, 138, 145, 147]
MgO_7	1190	1192	3	[20, 70, 84, 85, 114, 146, 148, 151]
MgO_7	1192	1202	11	[12, 85, 101, 110, 111, 115, 121, 146]
MgO_6	1193	1227	35	[20, 70, 84, 85, 114, 146, 148]
MgO_7	1193	1254	62	[30, 66, 75, 94, 99, 107, 131, 132]
MgO_7	1193	1209	17	[35, 66, 78, 82, 90, 92, 94, 113]
MgO_8	1194	1228	35	[21, 73, 90, 92, 106, 109, 113, 119, 150]
MgO_5	1196	1213	18	[34, 70, 97, 113, 124, 142]
MgO_6	1197	1206	10	[9, 77, 87, 108, 138, 145, 147]
MgO_7	1197	1201	5	[22, 71, 81, 104, 118, 126, 137, 144]
MgO_7	1202	1212	11	[10, 86, 96, 97, 98, 106, 109, 113]
MgO_6	1202	1260	59	[22, 71, 81, 118, 126, 137, 144]
MgO_6	1203	1215	13	[12, 85, 101, 110, 111, 121, 146]
MgO_7	1203	1216	14	[28, 79, 82, 90, 119, 124, 126, 129]
MgO_7	1203	1232	30	[29, 91, 110, 111, 116, 122, 138, 145]
MgO_7	1207	1222	16	[9, 77, 87, 100, 108, 138, 145, 147]
MgO_8	1207	1236	30	[33, 68, 89, 99, 104, 118, 125, 137, 139]
MgO_7	1209	1289	81	[18, 64, 89, 116, 122, 123, 128, 130]
MgO_7	1209	1255	47	[25, 69, 75, 99, 132, 133, 135, 141]
MgO_7	1210	1227	18	[11, 70, 84, 85, 93, 133, 141, 147]
MgO_8	1210	1247	38	[35, 66, 78, 82, 90, 92, 94, 113, 143]
MgO_7	1211	1230	20	[8, 73, 74, 81, 103, 105, 148, 151]
MgO_7	1211	1216	6	[31, 64, 79, 120, 126, 129, 137, 144]
MgO_9	1212	1257	46	[7, 71, 72, 76, 78, 90, 92, 123, 136, 143]
MgO_6	1213	1235	23	[10, 86, 96, 97, 98, 106, 109]
MgO_6	1214	1223	10	[34, 70, 97, 113, 119, 124, 142]
MgO_7	1216	1223	8	[12, 85, 91, 101, 110, 111, 121, 146]
MgO_7	1216	1273	58	[23, 83, 91, 110, 116, 121, 134, 135]
MgO_6	1217	1225	9	[28, 79, 90, 119, 124, 126, 129]
MgO_8	1217	1224	8	[31, 64, 79, 88, 120, 126, 129, 137, 144]
MgO_6	1223	1246	24	[9, 77, 87, 108, 138, 145, 147]
MgO_6	1224	1228	5	[12, 85, 101, 110, 111, 121, 146]
MgO_5	1224	1241	18	[34, 70, 97, 113, 124, 142]
MgO_9	1225	1233	9	[31, 64, 79, 88, 120, 126, 128, 129, 137, 144]
MgO_8	1226	1230	5	[15, 69, 75, 78, 92, 120, 123, 128, 152]
MgO_8	1226	1268	43	[26, 68, 70, 85, 93, 95, 104, 115, 146]
MgO_7	1226	1233	8	[28, 79, 82, 90, 119, 124, 126, 129]
MgO_6	1228	1236	9	[11, 70, 85, 93, 133, 141, 147]
MgO_7	1228	1228	1	[20, 70, 84, 85, 104, 114, 146, 148]
MgO_7	1229	1264	36	[12, 85, 101, 110, 111, 115, 121, 146]
MgO_8	1229	1232	4	[20, 70, 84, 85, 104, 114, 146, 148, 151]
MgO_7	1229	1263	35	[21, 73, 90, 92, 106, 109, 113, 150]
MgO_8	1231	1232	2	[8, 73, 74, 81, 103, 105, 117, 148, 151]
MgO_9	1231	1262	32	[15, 69, 75, 78, 92, 120, 123, 128, 131, 152]
MgO_6	1231	1254	24	[16, 89, 99, 125, 130, 132, 135]
MgO_8	1232	1240	9	[17, 88, 92, 93, 95, 109, 115, 120, 131]
MgO_9	1233	1235	3	[8, 73, 74, 81, 103, 105, 117, 134, 148, 151]
MgO_7	1233	1239	7	[20, 70, 84, 85, 104, 114, 146, 148]
MgO_6	1233	1314	82	[29, 91, 110, 116, 122, 138, 145]
MgO_8	1234	1278	45	[28, 79, 82, 90, 113, 119, 124, 126, 129]
MgO_8	1234	1242	9	[31, 64, 79, 120, 126, 128, 129, 137, 144]
MgO_8	1236	1253	18	[8, 73, 74, 103, 105, 117, 134, 148, 151]
MgO_7	1236	1281	46	[10, 65, 86, 96, 97, 98, 106, 109]
MgO_7	1237	1296	60	[11, 70, 77, 85, 93, 133, 141, 147]
MgO_7	1237	1316	80	[33, 68, 89, 99, 104, 118, 125, 139]
MgO_6	1240	1269	30	[20, 70, 84, 85, 114, 146, 148]
MgO_7	1241	1307	67	[17, 88, 93, 95, 109, 115, 120, 131]
MgO_6	1242	1267	26	[13, 80, 82, 104, 124, 139, 142]
MgO_6	1242	1258	17	[34, 70, 84, 97, 113, 124, 142]
MgO_7	1243	1275	33	[31, 64, 79, 120, 128, 129, 137, 144]
MgO_7	1247	1263	17	[9, 77, 87, 108, 119, 138, 145, 147]
MgO_7	1248	1272	25	[24, 74, 102, 103, 114, 122, 145, 151]
MgO_7	1248	1257	10	[35, 78, 82, 90, 92, 94, 113, 143]
MgO_7	1248	1257	10	[36, 83, 96, 117, 121, 132, 135, 140]
MgO_7	1254	1280	27	[8, 73, 74, 103, 117, 134, 148, 151]
MgO_8	1254	1269	16	[32, 67, 84, 97, 98, 108, 112, 140, 147]
MgO_7	1255	1336	82	[16, 89, 99, 116, 125, 130, 132, 135]
MgO_8	1255	1282	28	[30, 66, 75, 78, 94, 99, 107, 131, 132]
MgO_6	1256	1280	25	[25, 69, 75, 99, 133, 135, 141]
MgO_8	1258	1298	41	[7, 71, 72, 76, 78, 90, 92, 123, 143]
MgO_6	1258	1283	26	[35, 78, 82, 90, 92, 94, 113]
MgO_6	1258	1261	4	[36, 83, 96, 121, 132, 135, 140]
MgO_5	1259	1279	21	[34, 70, 97, 113, 124, 142]
MgO_7	1261	1308	48	[22, 71, 81, 89, 118, 126, 137, 144]
MgO_7	1262	1482	221	[36, 75, 83, 96, 121, 132, 135, 140]
MgO_8	1263	1273	11	[15, 69, 75, 78, 92, 120, 123, 131, 152]
MgO_6	1264	1332	69	[9, 77, 87, 108, 138, 145, 147]
MgO_8	1264	1321	58	[21, 73, 76, 90, 92, 106, 109, 113, 150]
MgO_6	1265	1325	61	[12, 85, 101, 110, 115, 121, 146]
MgO_7	1268	1276	9	[13, 80, 82, 95, 104, 124, 139, 142]
MgO_7	1269	1269	1	[26, 68, 70, 85, 95, 104, 115, 146]
MgO_7	1270	1273	4	[20, 70, 84, 85, 114, 146, 148, 151]
MgO_8	1270	1293	24	[26, 68, 70, 85, 95, 104, 115, 139, 146]
MgO_7	1270	1376	107	[32, 84, 97, 98, 108, 112, 140, 147]
MgO_8	1273	1327	55	[24, 74, 87, 102, 103, 114, 122, 145, 151]
MgO_7	1274	1287	14	[15, 69, 78, 92, 120, 123, 131, 152]
MgO_6	1274	1309	36	[20, 70, 84, 114, 146, 148, 151]
MgO_8	1274	1308	35	[23, 83, 91, 110, 116, 121, 127, 134, 135]
MgO_8	1276	1320	45	[31, 64, 79, 120, 126, 128, 129, 137, 144]
MgO_6	1277	1282	6	[13, 80, 82, 104, 124, 139, 142]
MgO_7	1279	1312	34	[28, 79, 90, 113, 119, 124, 126, 129]
MgO_6	1280	1280	1	[34, 70, 97, 113, 119, 124, 142]
MgO_6	1281	1294	14	[8, 73, 74, 103, 117, 148, 151]
MgO_7	1281	1332	52	[25, 69, 75, 99, 100, 133, 135, 141]
MgO_7	1281	1294	14	[34, 70, 97, 108, 113, 119, 124, 142]
MgO_8	1282	1346	65	[10, 65, 86, 96, 97, 98, 106, 109, 113]
MgO_7	1283	1283	1	[13, 67, 80, 82, 104, 124, 139, 142]
MgO_7	1283	1308	26	[30, 66, 75, 94, 99, 107, 131, 132]
MgO_8	1284	1294	11	[13, 67, 79, 80, 82, 104, 124, 139, 142]
MgO_7	1284	1337	54	[35, 78, 82, 90, 92, 94, 113, 143]
MgO_8	1287	1300	14	[14, 69, 79, 95, 100, 120, 128, 129, 139]
MgO_6	1288	1311	24	[15, 69, 78, 92, 120, 123, 131]
MgO_6	1290	1352	63	[18, 64, 89, 116, 123, 128, 130]
MgO_7	1294	1302	9	[26, 68, 70, 95, 104, 115, 139, 146]
MgO_7	1295	1343	49	[8, 73, 74, 81, 103, 117, 148, 151]
MgO_7	1295	1324	30	[13, 79, 80, 82, 104, 124, 139, 142]
MgO_6	1295	1304	10	[34, 70, 97, 108, 113, 124, 142]
MgO_7	1296	1311	16	[27, 64, 68, 89, 101, 111, 130, 137]
MgO_8	1297	1314	18	[11, 70, 77, 85, 93, 95, 133, 141, 147]
MgO_7	1299	1303	5	[7, 71, 72, 76, 90, 92, 123, 143]
MgO_7	1301	1301	1	[14, 69, 79, 100, 120, 128, 129, 139]
MgO_6	1302	1319	18	[14, 69, 79, 100, 120, 128, 139]
MgO_6	1303	1304	2	[26, 68, 70, 95, 104, 115, 146]
MgO_8	1304	1338	35	[7, 71, 72, 76, 90, 92, 123, 136, 143]
MgO_7	1305	1342	38	[26, 68, 70, 95, 104, 115, 146, 148]
MgO_7	1305	1314	10	[34, 70, 84, 97, 108, 113, 124, 142]
MgO_7	1307	1313	7	[19, 73, 76, 101, 105, 117, 134, 150]
MgO_8	1308	1322	15	[17, 65, 88, 93, 95, 109, 115, 120, 131]
MgO_8	1309	1344	36	[22, 71, 81, 89, 104, 118, 126, 137, 144]
MgO_7	1309	1354	46	[23, 83, 91, 110, 116, 121, 134, 135]
MgO_8	1309	1402	94	[30, 66, 69, 75, 94, 99, 107, 131, 132]
MgO_7	1310	1310	1	[20, 70, 84, 85, 114, 146, 148, 151]
MgO_6	1311	1537	227	[20, 70, 84, 85, 114, 146, 148]
MgO_7	1312	1317	6	[15, 69, 78, 92, 94, 120, 123, 131]
MgO_6	1312	1329	18	[27, 64, 68, 89, 101, 130, 137]
MgO_8	1313	1322	10	[28, 79, 82, 90, 113, 119, 124, 126, 129]
MgO_6	1314	1383	70	[19, 73, 76, 101, 105, 134, 150]
MgO_7	1315	1328	14	[11, 70, 77, 85, 93, 133, 141, 147]
MgO_7	1315	1317	3	[29, 91, 110, 111, 116, 122, 138, 145]
MgO_6	1315	1328	14	[34, 70, 97, 108, 113, 124, 142]
MgO_8	1317	1378	62	[33, 68, 89, 99, 104, 118, 125, 137, 139]
MgO_8	1318	1335	18	[15, 69, 75, 78, 92, 94, 120, 123, 131]
MgO_8	1318	1329	12	[29, 91, 110, 111, 114, 116, 122, 138, 145]
MgO_7	1320	1378	59	[14, 69, 79, 95, 100, 120, 128, 139]
MgO_9	1321	1324	4	[31, 64, 79, 89, 120, 126, 128, 129, 137, 144]
MgO_7	1322	1354	33	[21, 73, 90, 92, 106, 109, 113, 150]
MgO_7	1323	1375	53	[17, 88, 93, 95, 109, 115, 120, 131]
MgO_7	1323	1340	18	[28, 79, 82, 90, 119, 124, 126, 129]
MgO_6	1325	1328	4	[13, 80, 82, 104, 124, 139, 142]
MgO_8	1325	1345	21	[31, 64, 79, 89, 126, 128, 129, 137, 144]
MgO_7	1326	1340	15	[12, 85, 101, 105, 110, 115, 121, 146]
MgO_7	1328	1361	34	[24, 74, 102, 103, 114, 122, 145, 151]
MgO_6	1329	1341	13	[11, 70, 77, 85, 93, 141, 147]
MgO_7	1329	1336	8	[13, 80, 82, 95, 104, 124, 139, 142]
MgO_7	1329	1363	35	[34, 70, 84, 97, 108, 113, 124, 142]
MgO_5	1330	1339	10	[27, 64, 68, 101, 130, 137]
MgO_7	1330	1356	27	[29, 91, 110, 111, 114, 116, 122, 145]
MgO_7	1333	1338	6	[9, 77, 87, 103, 108, 138, 145, 147]
MgO_6	1333	1337	5	[25, 69, 75, 99, 133, 135, 141]
MgO_7	1336	1347	12	[15, 69, 78, 92, 94, 120, 123, 131]
MgO_6	1337	1341	5	[13, 80, 82, 95, 104, 124, 139]
MgO_6	1337	1374	38	[16, 99, 116, 125, 130, 132, 135]
MgO_7	1338	1360	23	[25, 69, 75, 99, 100, 133, 135, 141]
MgO_6	1338	1357	20	[35, 78, 82, 90, 92, 94, 143]
MgO_7	1339	1358	20	[7, 71, 72, 76, 90, 92, 123, 143]
MgO_6	1339	1389	51	[9, 77, 87, 108, 138, 145, 147]
MgO_6	1340	1340	1	[27, 64, 68, 89, 101, 130, 137]
MgO_8	1341	1357	17	[12, 85, 101, 105, 110, 111, 115, 121, 146]
MgO_7	1341	1344	4	[27, 64, 68, 89, 101, 130, 137, 146]
MgO_8	1341	1363	23	[28, 79, 82, 90, 113, 119, 124, 126, 129]
MgO_7	1342	1369	28	[11, 70, 77, 85, 93, 133, 141, 147]
MgO_7	1342	1348	7	[13, 79, 80, 82, 95, 104, 124, 139]
MgO_6	1343	1372	30	[26, 68, 70, 95, 104, 115, 146]
MgO_6	1344	1450	107	[8, 73, 74, 81, 117, 148, 151]
MgO_7	1345	1497	153	[22, 71, 81, 89, 118, 126, 137, 144]
MgO_8	1345	1363	19	[27, 64, 68, 89, 101, 105, 130, 137, 146]
MgO_7	1346	1350	5	[31, 64, 79, 89, 126, 128, 129, 144]
MgO_9	1347	1348	2	[10, 65, 86, 96, 97, 98, 106, 108, 109, 113]
MgO_6	1348	1390	43	[15, 69, 78, 92, 94, 120, 131]
MgO_8	1349	1366	18	[10, 86, 96, 97, 98, 106, 108, 109, 113]
MgO_8	1349	1392	44	[13, 79, 80, 82, 95, 104, 124, 139, 142]
MgO_8	1351	1386	36	[31, 64, 79, 89, 120, 126, 128, 129, 144]
MgO_5	1353	1362	10	[18, 64, 89, 123, 128, 130]
MgO_6	1355	1372	18	[21, 90, 92, 106, 109, 113, 150]
MgO_6	1355	1356	2	[23, 83, 91, 110, 116, 121, 134]
MgO_7	1357	1436	80	[23, 83, 91, 110, 116, 121, 127, 134]
MgO_6	1357	1392	36	[29, 91, 110, 111, 114, 122, 145]
MgO_7	1358	1362	5	[12, 85, 101, 105, 110, 115, 121, 146]
MgO_7	1358	1376	19	[35, 78, 82, 90, 92, 94, 113, 143]
MgO_8	1359	1378	20	[7, 71, 72, 76, 78, 90, 92, 123, 143]
MgO_6	1361	1366	6	[25, 69, 75, 99, 133, 135, 141]
MgO_6	1362	1446	85	[24, 74, 102, 103, 114, 145, 151]
MgO_6	1363	1405	43	[12, 85, 101, 110, 115, 121, 146]
MgO_6	1363	1369	7	[18, 64, 89, 120, 123, 128, 130]
MgO_7	1364	1373	10	[27, 64, 68, 89, 101, 130, 137, 146]
MgO_7	1364	1386	23	[28, 79, 82, 90, 119, 124, 126, 129]
MgO_6	1364	1412	49	[34, 70, 97, 108, 113, 124, 142]
MgO_9	1367	1370	4	[10, 65, 86, 96, 97, 98, 106, 108, 109, 113]
MgO_7	1367	1380	14	[25, 69, 75, 99, 133, 135, 139, 141]
MgO_6	1370	1375	6	[11, 70, 77, 85, 93, 133, 147]
MgO_7	1370	1373	4	[18, 64, 89, 120, 122, 123, 128, 130]
MgO_8	1371	1436	66	[10, 65, 86, 96, 97, 98, 106, 108, 113]
MgO_7	1373	1394	22	[21, 73, 90, 92, 106, 109, 113, 150]
MgO_7	1373	1402	30	[26, 68, 70, 93, 95, 104, 115, 146]
MgO_6	1374	1396	23	[18, 64, 89, 120, 123, 128, 130]
MgO_6	1374	1392	19	[27, 64, 68, 89, 101, 130, 137]
MgO_7	1375	1390	16	[16, 99, 110, 116, 125, 130, 132, 135]
MgO_7	1376	1432	57	[11, 70, 77, 85, 93, 133, 138, 147]
MgO_6	1376	1425	50	[17, 88, 93, 95, 109, 120, 131]
MgO_8	1377	1387	11	[32, 67, 84, 97, 98, 108, 112, 140, 147]
MgO_6	1377	1382	6	[35, 78, 82, 90, 92, 94, 143]
MgO_7	1379	1381	3	[7, 71, 72, 76, 90, 92, 123, 143]
MgO_8	1379	1477	99	[14, 69, 79, 95, 100, 120, 128, 131, 139]
MgO_7	1379	1402	24	[33, 68, 89, 99, 104, 118, 125, 139]
MgO_6	1381	1528	148	[25, 69, 75, 99, 133, 135, 141]
MgO_8	1382	1384	3	[7, 71, 72, 76, 78, 90, 92, 123, 143]
MgO_7	1383	1384	2	[35, 66, 78, 82, 90, 92, 94, 143]
MgO_7	1384	1418	35	[19, 73, 76, 101, 105, 117, 134, 150]
MgO_9	1385	1410	26	[7, 71, 72, 76, 78, 90, 92, 123, 136, 143]
MgO_8	1385	1391	7	[35, 66, 78, 82, 90, 92, 94, 112, 143]
MgO_6	1387	1477	91	[28, 79, 90, 119, 124, 126, 129]
MgO_9	1387	1447	61	[31, 64, 79, 89, 120, 126, 128, 129, 137, 144]
MgO_7	1388	1445	58	[32, 67, 84, 97, 108, 112, 140, 147]
MgO_7	1390	1407	18	[9, 77, 87, 103, 108, 138, 145, 147]
MgO_7	1391	1421	31	[15, 69, 78, 92, 94, 120, 123, 131]
MgO_8	1391	1399	9	[16, 72, 99, 110, 116, 125, 130, 132, 135]
MgO_7	1392	1403	12	[35, 78, 82, 90, 92, 94, 112, 143]
MgO_7	1393	1434	42	[13, 79, 80, 82, 95, 104, 124, 139]
MgO_7	1393	1415	23	[27, 64, 68, 89, 101, 111, 130, 137]
MgO_7	1393	1409	17	[29, 91, 110, 111, 114, 122, 138, 145]
MgO_8	1395	1398	4	[21, 73, 76, 90, 92, 106, 109, 113, 150]
MgO_7	1397	1422	26	[18, 64, 89, 92, 120, 123, 128, 130]
MgO_7	1399	1471	73	[21, 73, 90, 92, 106, 109, 113, 150]
MgO_9	1400	1408	9	[16, 72, 89, 99, 110, 116, 125, 130, 132, 135]
MgO_8	1403	1404	2	[26, 68, 70, 93, 95, 104, 115, 131, 146]
MgO_7	1403	1405	3	[30, 66, 75, 94, 99, 107, 131, 132]
MgO_6	1403	1423	21	[33, 68, 99, 104, 118, 125, 139]
MgO_6	1404	1417	14	[35, 78, 82, 90, 92, 94, 143]
MgO_9	1405	1410	6	[26, 68, 70, 85, 93, 95, 104, 115, 131, 146]
MgO_7	1406	1410	5	[12, 85, 101, 110, 115, 121, 135, 146]
MgO_6	1406	1434	29	[30, 66, 75, 94, 99, 107, 132]
MgO_8	1408	1444	37	[9, 77, 87, 103, 108, 119, 138, 145, 147]
MgO_8	1409	1409	1	[16, 72, 99, 110, 116, 125, 130, 132, 135]
MgO_7	1410	1445	36	[16, 72, 99, 116, 125, 130, 132, 135]
MgO_8	1410	1428	19	[29, 91, 110, 111, 114, 116, 122, 138, 145]
MgO_8	1411	1422	12	[7, 71, 72, 76, 78, 90, 92, 123, 143]
MgO_8	1411	1427	17	[12, 85, 101, 110, 111, 115, 121, 135, 146]
MgO_8	1411	1430	20	[26, 68, 70, 85, 95, 104, 115, 131, 146]
MgO_5	1413	1445	33	[34, 70, 97, 113, 124, 142]
MgO_6	1416	1528	113	[27, 64, 68, 89, 101, 130, 137]
MgO_7	1418	1535	118	[35, 78, 82, 90, 92, 94, 113, 143]
MgO_6	1419	1428	10	[19, 73, 76, 101, 105, 134, 150]
MgO_8	1422	1424	3	[15, 69, 78, 92, 94, 120, 123, 128, 131]
MgO_9	1423	1437	15	[7, 71, 72, 76, 78, 90, 92, 123, 136, 143]
MgO_8	1423	1439	17	[18, 64, 89, 92, 116, 120, 123, 128, 130]
MgO_7	1424	1436	13	[33, 68, 80, 99, 104, 118, 125, 139]
MgO_7	1425	1426	2	[15, 69, 78, 92, 94, 120, 123, 128]
MgO_7	1426	1633	208	[17, 88, 93, 95, 109, 120, 129, 131]
MgO_6	1427	1448	22	[15, 69, 78, 92, 120, 123, 128]
MgO_7	1428	1429	2	[12, 85, 101, 110, 115, 121, 135, 146]
MgO_7	1429	1429	1	[19, 73, 76, 101, 105, 121, 134, 150]
MgO_7	1429	1448	20	[29, 91, 110, 111, 116, 122, 138, 145]
MgO_6	1430	1506	77	[12, 85, 101, 110, 115, 121, 146]
MgO_8	1430	1434	5	[19, 73, 76, 101, 105, 117, 121, 134, 150]
MgO_7	1431	1435	5	[26, 68, 70, 85, 95, 104, 115, 146]
MgO_8	1433	1443	11	[11, 70, 77, 85, 93, 133, 138, 141, 147]
MgO_8	1435	1459	25	[13, 79, 80, 82, 95, 104, 124, 139, 142]
MgO_7	1435	1452	18	[19, 73, 76, 101, 105, 117, 134, 150]
MgO_7	1435	1435	1	[30, 66, 75, 78, 94, 99, 107, 132]
MgO_6	1436	1453	18	[26, 68, 85, 95, 104, 115, 146]
MgO_8	1436	1467	32	[30, 66, 69, 75, 78, 94, 99, 107, 132]
MgO_7	1437	1471	35	[10, 65, 86, 96, 97, 98, 106, 108]
MgO_8	1437	1455	19	[23, 83, 91, 110, 116, 121, 127, 134, 135]
MgO_8	1437	1444	8	[33, 67, 68, 80, 99, 104, 118, 125, 139]
MgO_8	1438	1465	28	[7, 71, 72, 76, 90, 92, 123, 136, 143]
MgO_7	1440	1500	61	[18, 64, 89, 116, 120, 123, 128, 130]
MgO_7	1444	1611	168	[11, 70, 77, 85, 93, 133, 141, 147]
MgO_7	1445	1461	17	[9, 77, 87, 103, 108, 138, 145, 147]
MgO_7	1445	1447	3	[33, 67, 68, 80, 104, 118, 125, 139]
MgO_6	1446	1473	28	[16, 99, 116, 125, 130, 132, 135]
MgO_7	1446	1457	12	[32, 70, 84, 97, 108, 112, 140, 147]
MgO_6	1446	1554	109	[34, 70, 97, 108, 113, 124, 142]
MgO_7	1447	1524	78	[24, 74, 102, 103, 114, 122, 145, 151]
MgO_8	1448	1456	9	[31, 64, 79, 89, 120, 126, 129, 137, 144]
MgO_6	1448	1549	102	[33, 67, 68, 80, 104, 118, 139]
MgO_5	1449	1456	8	[15, 69, 78, 92, 120, 123]
MgO_8	1449	1479	31	[29, 91, 110, 111, 116, 122, 138, 145, 152]
MgO_7	1451	1469	19	[8, 73, 74, 81, 117, 134, 148, 151]
MgO_6	1453	1505	53	[19, 73, 76, 101, 105, 134, 150]
MgO_5	1454	1455	2	[26, 68, 95, 104, 115, 146]
MgO_7	1456	1493	38	[23, 83, 91, 110, 116, 121, 134, 135]
MgO_6	1456	1484	29	[26, 68, 95, 104, 115, 139, 146]
MgO_6	1457	1461	5	[15, 69, 78, 92, 120, 123, 131]
MgO_9	1457	1475	19	[31, 64, 79, 88, 89, 120, 126, 129, 137, 144]
MgO_6	1458	1513	56	[32, 70, 84, 97, 108, 112, 147]
MgO_7	1460	1489	30	[13, 80, 82, 95, 104, 124, 139, 142]
MgO_6	1462	1531	70	[9, 77, 87, 108, 138, 145, 147]
MgO_7	1462	1497	36	[15, 69, 78, 92, 94, 120, 123, 131]
MgO_8	1466	1475	10	[7, 71, 72, 76, 78, 92, 123, 136, 143]
MgO_7	1468	1471	4	[30, 66, 75, 78, 94, 99, 107, 132]
MgO_8	1470	1489	20	[8, 73, 74, 81, 103, 117, 134, 148, 151]
MgO_8	1472	1500	29	[10, 65, 86, 96, 97, 98, 106, 108, 113]
MgO_8	1472	1525	54	[21, 73, 90, 92, 106, 109, 113, 119, 150]
MgO_6	1472	1546	75	[30, 66, 75, 94, 99, 107, 132]
MgO_7	1474	1494	21	[16, 72, 99, 116, 125, 130, 132, 135]
MgO_9	1476	1478	3	[7, 71, 72, 76, 78, 90, 92, 123, 136, 143]
MgO_10	1476	1480	5	[31, 64, 79, 88, 89, 120, 126, 128, 129, 137, 144]
MgO_7	1478	1509	32	[14, 69, 79, 100, 120, 128, 131, 139]
MgO_7	1478	1539	62	[28, 79, 82, 90, 119, 124, 126, 129]
MgO_8	1479	1490	12	[7, 71, 72, 76, 90, 92, 123, 136, 143]
MgO_7	1480	1673	194	[29, 91, 110, 111, 116, 122, 138, 145]
MgO_9	1481	1495	15	[31, 79, 88, 89, 120, 126, 128, 129, 137, 144]
MgO_6	1483	1483	1	[36, 75, 96, 121, 132, 135, 140]
MgO_7	1484	1502	19	[36, 75, 96, 97, 121, 132, 135, 140]
MgO_5	1485	1490	6	[26, 68, 95, 104, 115, 146]
MgO_7	1490	1546	57	[8, 73, 74, 103, 117, 134, 148, 151]
MgO_8	1490	1509	20	[13, 79, 80, 82, 95, 104, 124, 139, 142]
MgO_9	1491	1513	23	[7, 71, 72, 76, 78, 90, 92, 123, 136, 143]
MgO_6	1491	1494	4	[26, 68, 85, 95, 104, 115, 146]
MgO_8	1494	1499	6	[23, 83, 91, 101, 110, 116, 121, 134, 135]
MgO_8	1495	1498	4	[16, 72, 89, 99, 116, 125, 130, 132, 135]
MgO_7	1495	1501	7	[26, 68, 70, 85, 95, 104, 115, 146]
MgO_10	1496	1550	55	[31, 64, 79, 88, 89, 120, 126, 128, 129, 137, 144]
MgO_8	1498	1503	6	[15, 69, 75, 78, 92, 94, 120, 123, 131]
MgO_8	1498	1516	19	[22, 71, 81, 89, 104, 118, 126, 137, 144]
MgO_7	1499	1520	22	[16, 89, 99, 116, 125, 130, 132, 135]
MgO_9	1500	1509	10	[23, 83, 91, 101, 110, 116, 117, 121, 134, 135]
MgO_9	1501	1572	72	[10, 65, 86, 96, 97, 98, 106, 108, 109, 113]
MgO_8	1501	1532	32	[18, 64, 72, 89, 116, 120, 123, 128, 130]
MgO_6	1502	1518	17	[26, 68, 70, 95, 104, 115, 146]
MgO_6	1503	1510	8	[36, 75, 96, 97, 121, 135, 140]
MgO_7	1504	1559	56	[15, 69, 75, 78, 92, 94, 120, 123]
MgO_7	1506	1588	83	[19, 73, 76, 101, 105, 117, 134, 150]
MgO_7	1507	1551	45	[12, 85, 101, 110, 111, 115, 121, 146]
MgO_9	1510	1517	8	[13, 70, 79, 80, 82, 95, 104, 124, 139, 142]
MgO_6	1510	1535	26	[14, 69, 79, 100, 120, 128, 139]
MgO_8	1510	1519	10	[23, 83, 91, 101, 110, 116, 117, 121, 134]
MgO_7	1511	1521	11	[36, 75, 96, 97, 98, 121, 135, 140]
MgO_8	1514	1578	65	[7, 71, 72, 76, 90, 92, 123, 136, 143]
MgO_7	1514	1543	30	[32, 70, 77, 84, 97, 108, 112, 147]
MgO_7	1517	1660	144	[22, 71, 81, 89, 118, 126, 137, 144]
MgO_8	1518	1535	18	[13, 70, 80, 82, 95, 104, 124, 139, 142]
MgO_7	1519	1536	18	[26, 68, 70, 95, 104, 115, 131, 146]
MgO_7	1520	1569	50	[23, 83, 91, 101, 110, 117, 121, 134]
MgO_6	1521	1549	29	[16, 89, 99, 125, 130, 132, 135]
MgO_6	1522	1539	18	[36, 75, 96, 98, 121, 135, 140]
MgO_8	1525	1565	41	[24, 74, 87, 102, 103, 114, 122, 145, 151]
MgO_7	1526	1556	31	[21, 73, 90, 92, 106, 109, 113, 150]
MgO_7	1529	1543	15	[25, 69, 75, 85, 99, 133, 135, 141]
MgO_7	1529	1538	10	[27, 64, 68, 89, 101, 115, 130, 137]
MgO_7	1532	1554	23	[9, 77, 87, 103, 108, 138, 145, 147]
MgO_7	1533	1563	31	[18, 64, 72, 89, 116, 123, 128, 130]
MgO_7	1536	1572	37	[13, 80, 82, 95, 104, 124, 139, 142]
MgO_7	1536	1542	7	[14, 69, 79, 95, 100, 120, 128, 139]
MgO_8	1536	1561	26	[35, 66, 78, 82, 90, 92, 94, 113, 143]
MgO_8	1537	1555	19	[26, 68, 70, 93, 95, 104, 115, 131, 146]
MgO_5	1538	1547	10	[20, 70, 84, 114, 146, 148]
MgO_6	1539	1639	101	[27, 64, 68, 89, 101, 130, 137]
MgO_8	1540	1564	25	[28, 79, 82, 90, 119, 124, 126, 129, 143]
MgO_5	1540	1542	3	[36, 75, 96, 121, 135, 140]
MgO_8	1543	1585	43	[14, 69, 79, 95, 100, 120, 128, 131, 139]
MgO_6	1543	1569	27	[36, 75, 96, 121, 132, 135, 140]
MgO_6	1544	1590	47	[25, 69, 75, 99, 133, 135, 141]
MgO_6	1544	1603	60	[32, 70, 84, 97, 108, 112, 147]
MgO_8	1547	1580	34	[8, 73, 74, 103, 117, 119, 134, 148, 151]
MgO_7	1547	1555	9	[30, 66, 69, 75, 94, 99, 107, 132]
MgO_6	1548	1587	40	[20, 70, 84, 85, 114, 146, 148]
MgO_7	1550	1612	63	[16, 89, 99, 116, 125, 130, 132, 135]
MgO_7	1550	1603	54	[33, 67, 68, 80, 104, 118, 125, 139]
MgO_9	1551	1592	42	[31, 64, 79, 89, 120, 126, 128, 129, 137, 144]
MgO_8	1552	1566	15	[12, 85, 91, 101, 110, 111, 115, 121, 146]
MgO_6	1555	1572	18	[9, 77, 87, 103, 138, 145, 147]
MgO_5	1555	1583	29	[34, 97, 108, 113, 124, 142]
MgO_7	1556	1565	10	[26, 68, 70, 93, 95, 104, 115, 146]
MgO_8	1556	1578	23	[30, 66, 69, 75, 94, 99, 107, 132, 135]
MgO_6	1557	1558	2	[21, 73, 90, 92, 106, 113, 150]
MgO_7	1559	1588	30	[21, 73, 90, 92, 106, 113, 119, 150]
MgO_8	1560	1566	7	[15, 69, 75, 78, 92, 94, 120, 123, 128]
MgO_7	1562	1664	103	[35, 78, 82, 90, 92, 94, 113, 143]
MgO_6	1564	1655	92	[18, 64, 89, 116, 123, 128, 130]
MgO_7	1565	1566	2	[28, 79, 90, 119, 124, 126, 129, 143]
MgO_7	1566	1582	17	[24, 74, 102, 103, 114, 122, 145, 151]
MgO_8	1566	1592	27	[26, 68, 70, 85, 93, 95, 104, 115, 146]
MgO_7	1567	1578	12	[12, 85, 101, 110, 111, 115, 121, 146]
MgO_8	1567	1585	19	[15, 69, 78, 92, 94, 120, 123, 128, 152]
MgO_6	1567	1683	117	[28, 79, 90, 119, 124, 126, 129]
MgO_6	1570	1580	11	[23, 83, 91, 110, 117, 121, 134]
MgO_7	1570	1588	19	[36, 75, 83, 96, 121, 132, 135, 140]
MgO_7	1573	1601	29	[9, 77, 87, 103, 108, 138, 145, 147]
MgO_8	1573	1628	56	[10, 65, 86, 96, 97, 98, 106, 109, 113]
MgO_8	1573	1638	66	[13, 79, 80, 82, 95, 104, 124, 139, 142]
MgO_7	1579	1587	9	[7, 71, 72, 76, 90, 92, 123, 143]
MgO_8	1579	1605	27	[12, 85, 101, 110, 111, 114, 115, 121, 146]
MgO_9	1579	1579	1	[30, 66, 69, 75, 94, 99, 107, 131, 132, 135]
MgO_8	1580	1599	20	[30, 66, 69, 75, 94, 99, 107, 131, 132]
MgO_7	1581	1595	15	[8, 73, 74, 103, 117, 134, 148, 151]
MgO_7	1581	1634	54	[23, 83, 91, 101, 110, 117, 121, 134]
MgO_6	1583	1588	6	[24, 102, 103, 114, 122, 145, 151]
MgO_6	1584	1642	59	[34, 70, 97, 108, 113, 124, 142]
MgO_7	1586	1610	25	[14, 69, 79, 100, 120, 128, 131, 139]
MgO_7	1586	1590	5	[15, 69, 78, 92, 94, 120, 123, 152]
MgO_6	1588	1600	13	[7, 71, 72, 76, 90, 92, 123]
MgO_5	1588	1610	23	[20, 70, 84, 114, 146, 148]
MgO_6	1589	1594	6	[19, 73, 76, 101, 105, 134, 150]
MgO_8	1589	1642	54	[21, 73, 90, 92, 106, 109, 113, 119, 150]
MgO_7	1589	1613	25	[24, 74, 102, 103, 114, 122, 145, 151]
MgO_6	1589	1600	12	[36, 75, 96, 121, 132, 135, 140]
MgO_8	1591	1636	46	[15, 69, 78, 92, 94, 120, 123, 128, 152]
MgO_7	1591	1629	39	[25, 69, 75, 99, 100, 133, 135, 141]
MgO_7	1593	1598	6	[26, 68, 70, 85, 95, 104, 115, 146]
MgO_8	1593	1618	26	[31, 64, 79, 120, 126, 128, 129, 137, 144]
MgO_5	1595	1601	7	[19, 73, 76, 101, 105, 150]
MgO_6	1596	1623	28	[8, 73, 74, 117, 134, 148, 151]
MgO_6	1599	1660	62	[26, 68, 70, 95, 104, 115, 146]
MgO_9	1600	1647	48	[30, 66, 69, 75, 78, 94, 99, 107, 131, 132]
MgO_7	1601	1602	2	[7, 71, 72, 76, 90, 92, 123, 130]
MgO_7	1601	1641	41	[36, 75, 85, 96, 121, 132, 135, 140]
MgO_6	1602	1635	34	[9, 77, 87, 103, 138, 145, 147]
MgO_6	1602	1603	2	[19, 73, 76, 101, 105, 117, 150]
MgO_6	1603	1624	22	[7, 71, 72, 76, 92, 123, 130]
MgO_7	1604	1647	44	[19, 73, 76, 101, 105, 117, 134, 150]
MgO_7	1604	1604	1	[32, 70, 84, 97, 98, 108, 112, 147]
MgO_6	1604	1604	1	[33, 68, 80, 104, 118, 125, 139]
MgO_8	1605	1620	16	[32, 67, 70, 84, 97, 98, 108, 112, 147]
MgO_5	1605	1640	36	[33, 68, 80, 104, 118, 139]
MgO_7	1606	1629	24	[12, 85, 101, 110, 111, 115, 121, 146]
MgO_8	1611	1633	23	[14, 69, 79, 95, 100, 120, 128, 131, 139]
MgO_6	1611	1634	24	[20, 70, 84, 114, 146, 148, 151]
MgO_6	1612	1767	156	[11, 70, 77, 85, 93, 133, 141]
MgO_6	1613	1636	24	[16, 89, 99, 125, 130, 132, 135]
MgO_8	1614	1619	6	[24, 74, 87, 102, 103, 114, 122, 145, 151]
MgO_9	1619	1652	34	[31, 64, 79, 88, 120, 126, 128, 129, 137, 144]
MgO_7	1620	1631	12	[24, 74, 102, 103, 114, 122, 145, 151]
MgO_7	1621	1632	12	[32, 67, 84, 97, 98, 108, 112, 147]
MgO_7	1624	1653	30	[8, 73, 74, 81, 117, 134, 148, 151]
MgO_7	1625	1641	17	[7, 71, 72, 76, 90, 92, 123, 130]
MgO_9	1629	1666	38	[10, 65, 86, 96, 97, 98, 106, 108, 109, 113]
MgO_8	1630	1640	11	[12, 85, 101, 110, 111, 114, 115, 121, 146]
MgO_8	1630	1633	4	[25, 69, 75, 99, 100, 133, 135, 139, 141]
MgO_6	1632	1655	24	[24, 74, 102, 103, 114, 145, 151]
MgO_6	1633	1634	2	[32, 84, 97, 98, 108, 112, 147]
MgO_7	1634	1651	18	[14, 69, 79, 100, 120, 128, 131, 139]
MgO_6	1634	1653	20	[17, 88, 93, 95, 109, 120, 131]
MgO_9	1634	1673	40	[25, 69, 75, 99, 100, 125, 133, 135, 139, 141]
MgO_5	1635	1660	26	[20, 70, 84, 114, 146, 148]
MgO_8	1635	1639	5	[23, 83, 91, 101, 110, 117, 121, 134, 140]
MgO_7	1635	1798	164	[32, 84, 97, 98, 108, 112, 140, 147]
MgO_5	1636	1656	21	[9, 77, 87, 138, 145, 147]
MgO_7	1637	1676	40	[15, 69, 78, 92, 94, 120, 123, 152]
MgO_7	1637	1648	12	[16, 89, 99, 116, 125, 130, 132, 135]
MgO_7	1639	1667	29	[13, 79, 80, 82, 95, 104, 124, 139]
MgO_9	1640	1643	4	[23, 83, 91, 101, 110, 116, 117, 121, 134, 140]
MgO_5	1640	1681	42	[27, 64, 68, 89, 130, 137]
MgO_7	1641	1707	67	[12, 85, 101, 110, 111, 115, 121, 146]
MgO_6	1641	1665	25	[33, 67, 68, 80, 104, 118, 139]
MgO_6	1642	1651	10	[7, 71, 72, 76, 90, 92, 123]
MgO_6	1642	1757	116	[36, 75, 96, 121, 132, 135, 140]
MgO_9	1643	1646	4	[21, 73, 90, 92, 106, 109, 113, 119, 134, 150]
MgO_5	1643	1651	9	[34, 97, 108, 113, 124, 142]
MgO_8	1644	1682	39	[23, 83, 91, 101, 110, 116, 117, 121, 134]
MgO_8	1647	1675	29	[21, 73, 90, 92, 106, 109, 113, 119, 150]
MgO_6	1648	1648	1	[19, 73, 76, 101, 105, 117, 150]
MgO_8	1648	1651	4	[30, 66, 69, 75, 78, 94, 99, 107, 131]
MgO_8	1649	1651	3	[16, 89, 99, 110, 116, 125, 130, 132, 135]
MgO_7	1649	1657	9	[19, 64, 73, 76, 101, 105, 117, 150]
MgO_7	1652	1677	26	[7, 71, 72, 73, 76, 90, 92, 123]
MgO_8	1652	1682	31	[14, 69, 79, 95, 100, 120, 128, 131, 139]
MgO_9	1652	1702	51	[16, 89, 99, 110, 116, 122, 125, 130, 132, 135]
MgO_7	1652	1688	37	[30, 66, 69, 75, 94, 99, 107, 131]
MgO_6	1652	1693	42	[34, 97, 108, 113, 124, 142, 148]
MgO_8	1653	1665	13	[31, 79, 88, 120, 126, 128, 129, 137, 144]
MgO_6	1654	1713	60	[8, 73, 74, 81, 117, 148, 151]
MgO_7	1654	1704	51	[17, 88, 93, 95, 109, 120, 129, 131]
MgO_7	1656	1703	48	[18, 64, 89, 116, 122, 123, 128, 130]
MgO_5	1656	1667	12	[24, 74, 102, 114, 145, 151]
MgO_6	1657	1679	23	[9, 77, 87, 103, 138, 145, 147]
MgO_6	1658	1696	39	[19, 64, 73, 76, 101, 105, 150]
MgO_6	1661	1662	2	[20, 70, 84, 85, 114, 146, 148]
MgO_6	1661	1689	29	[22, 71, 81, 118, 126, 137, 144]
MgO_7	1661	1662	2	[26, 68, 70, 95, 104, 115, 131, 146]
MgO_7	1663	1690	28	[20, 70, 84, 85, 114, 141, 146, 148]
MgO_8	1663	1671	9	[26, 68, 70, 93, 95, 104, 115, 131, 146]
MgO_8	1665	1665	1	[35, 66, 78, 82, 90, 92, 94, 113, 143]
MgO_7	1666	1675	10	[31, 79, 88, 120, 126, 128, 129, 137]
MgO_7	1666	1687	22	[33, 67, 68, 80, 104, 118, 125, 139]
MgO_7	1666	1678	13	[35, 66, 78, 82, 90, 92, 94, 143]
MgO_8	1667	1713	47	[10, 65, 86, 96, 97, 98, 106, 108, 113]
MgO_6	1668	1828	161	[13, 79, 82, 95, 104, 124, 139]
MgO_6	1668	1671	4	[24, 74, 102, 103, 114, 145, 151]
MgO_7	1672	1706	35	[24, 74, 102, 103, 114, 122, 145, 151]
MgO_9	1672	1677	6	[26, 68, 70, 85, 93, 95, 104, 115, 131, 146]
MgO_8	1674	1681	8	[25, 69, 75, 99, 100, 133, 135, 139, 141]
MgO_8	1674	1696	23	[29, 91, 110, 111, 114, 116, 122, 138, 145]
MgO_7	1676	1695	20	[21, 73, 90, 92, 106, 109, 113, 150]
MgO_8	1676	1681	6	[31, 64, 79, 88, 120, 126, 128, 129, 137]
MgO_8	1677	1701	25	[15, 69, 78, 92, 94, 109, 120, 123, 152]
MgO_6	1678	1690	13	[7, 71, 72, 73, 76, 92, 123]
MgO_8	1678	1683	6	[26, 68, 70, 85, 93, 95, 104, 115, 146]
MgO_6	1679	1693	15	[35, 78, 82, 90, 92, 94, 143]
MgO_7	1680	1697	18	[9, 77, 87, 100, 103, 138, 145, 147]
MgO_7	1682	1696	15	[25, 69, 99, 100, 133, 135, 139, 141]
MgO_6	1682	1714	33	[27, 64, 68, 89, 99, 130, 137]
MgO_9	1682	1713	32	[31, 64, 79, 88, 120, 126, 128, 129, 137, 144]
MgO_7	1683	1698	16	[14, 69, 79, 95, 100, 120, 131, 139]
MgO_7	1683	1723	41	[23, 83, 91, 101, 110, 117, 121, 134]
MgO_7	1684	1707	24	[26, 68, 70, 85, 95, 104, 115, 146]
MgO_7	1684	1696	13	[28, 79, 90, 95, 119, 124, 126, 129]
MgO_6	1688	1692	5	[33, 67, 68, 80, 104, 118, 139]
MgO_8	1689	1752	64	[30, 66, 69, 75, 94, 99, 107, 131, 132]
MgO_7	1690	1737	48	[22, 71, 81, 89, 118, 126, 137, 144]
MgO_5	1691	1717	27	[7, 71, 72, 76, 92, 123]
MgO_6	1691	1761	71	[20, 70, 84, 85, 114, 146, 148]
MgO_7	1693	1693	1	[33, 67, 68, 80, 81, 104, 118, 139]
MgO_8	1694	1703	10	[33, 67, 68, 80, 81, 89, 104, 118, 139]
MgO_5	1694	1696	3	[34, 97, 108, 113, 124, 142]
MgO_5	1694	1715	22	[35, 78, 82, 90, 94, 143]
MgO_8	1696	1766	71	[21, 73, 90, 92, 106, 109, 113, 119, 150]
MgO_7	1697	1702	6	[19, 64, 73, 76, 101, 105, 134, 150]
MgO_8	1697	1753	57	[25, 69, 75, 99, 100, 133, 135, 139, 141]
MgO_6	1697	1807	111	[28, 79, 90, 119, 124, 126, 129]
MgO_7	1697	1735	39	[29, 91, 110, 111, 116, 122, 138, 145]
MgO_6	1697	1728	32	[34, 70, 97, 108, 113, 124, 142]
MgO_6	1698	1716	19	[9, 77, 87, 103, 138, 145, 147]
MgO_8	1699	1809	111	[14, 69, 79, 95, 100, 120, 128, 131, 139]
MgO_9	1702	1705	4	[15, 69, 78, 92, 94, 109, 120, 123, 128, 152]
MgO_8	1703	1709	7	[16, 89, 99, 110, 116, 125, 130, 132, 135]
MgO_6	1703	1707	5	[19, 64, 73, 76, 101, 105, 150]
MgO_6	1704	1712	9	[18, 64, 89, 116, 123, 128, 130]
MgO_7	1704	1722	19	[33, 67, 68, 80, 81, 104, 118, 139]
MgO_6	1705	1778	74	[17, 88, 93, 95, 109, 120, 129]
MgO_8	1706	1729	24	[15, 69, 78, 92, 94, 120, 123, 128, 152]
MgO_8	1707	1777	71	[24, 74, 87, 102, 103, 114, 122, 145, 151]
MgO_8	1708	1762	55	[12, 85, 101, 110, 111, 114, 115, 121, 146]
MgO_7	1708	1713	6	[19, 64, 73, 76, 92, 101, 105, 150]
MgO_6	1708	1731	24	[26, 68, 70, 95, 104, 115, 146]
MgO_7	1710	1741	32	[16, 99, 110, 116, 125, 130, 132, 135]
MgO_7	1713	1800	88	[18, 64, 89, 116, 120, 123, 128, 130]
MgO_7	1714	1792	79	[8, 73, 74, 81, 117, 134, 148, 151]
MgO_7	1714	1720	7	[10, 86, 96, 97, 98, 106, 108, 113]
MgO_8	1714	1733	20	[19, 64, 73, 76, 92, 101, 105, 134, 150]
MgO_10	1714	1717	4	[31, 64, 79, 88, 89, 120, 126, 128, 129, 137, 144]
MgO_5	1715	1746	32	[27, 64, 68, 89, 130, 137]
MgO_6	1716	1717	2	[35, 78, 82, 90, 94, 112, 143]
MgO_7	1717	1730	14	[9, 77, 87, 103, 108, 138, 145, 147]
MgO_6	1718	1745	28	[7, 71, 72, 76, 92, 123, 136]
MgO_9	1718	1731	14	[31, 79, 88, 89, 120, 126, 128, 129, 137, 144]
MgO_5	1718	1734	17	[35, 78, 82, 90, 94, 143]
MgO_8	1721	1728	8	[10, 65, 86, 96, 97, 98, 106, 108, 113]
MgO_6	1723	1738	16	[33, 67, 68, 80, 104, 118, 139]
MgO_8	1724	1734	11	[23, 83, 91, 101, 110, 117, 121, 134, 140]
MgO_9	1729	1765	37	[10, 65, 86, 96, 97, 98, 106, 108, 109, 113]
MgO_7	1729	1735	7	[34, 70, 97, 104, 108, 113, 124, 142]
MgO_7	1730	1748	19	[15, 69, 78, 92, 94, 120, 123, 152]
MgO_6	1731	1871	141	[9, 77, 87, 103, 138, 145, 147]
MgO_7	1732	1736	5	[26, 68, 70, 95, 104, 115, 131, 146]
MgO_8	1732	1746	15	[31, 79, 89, 120, 126, 128, 129, 137, 144]
MgO_9	1734	1749	16	[19, 64, 73, 76, 92, 101, 105, 117, 134, 150]
MgO_7	1735	1765	31	[23, 83, 91, 101, 110, 117, 121, 134]
MgO_6	1735	1741	7	[35, 66, 78, 82, 90, 94, 143]
MgO_8	1736	1752	17	[29, 91, 110, 111, 114, 116, 122, 138, 145]
MgO_6	1736	1737	2	[34, 70, 97, 108, 113, 124, 142]
MgO_8	1737	1738	2	[26, 68, 70, 85, 95, 104, 115, 131, 146]
MgO_6	1738	1738	1	[22, 81, 89, 118, 126, 137, 144]
MgO_7	1738	1796	59	[34, 70, 97, 108, 113, 124, 142, 148]
MgO_7	1739	1779	41	[22, 68, 81, 89, 118, 126, 137, 144]
MgO_7	1739	1768	30	[26, 68, 70, 85, 95, 104, 115, 146]
MgO_7	1739	1771	33	[33, 67, 68, 80, 82, 104, 118, 139]
MgO_8	1742	1795	54	[16, 89, 99, 110, 116, 125, 130, 132, 135]
MgO_7	1742	1745	4	[35, 66, 78, 82, 90, 94, 113, 143]
MgO_7	1746	1774	29	[7, 71, 72, 76, 92, 123, 136, 143]
MgO_8	1746	1807	62	[35, 66, 78, 82, 90, 92, 94, 113, 143]
MgO_6	1747	1778	32	[27, 64, 68, 89, 101, 130, 137]
MgO_7	1747	1762	16	[31, 79, 120, 126, 128, 129, 137, 144]
MgO_6	1749	1798	50	[15, 69, 78, 92, 94, 120, 123]
MgO_8	1750	1753	4	[19, 64, 73, 76, 101, 105, 117, 134, 150]
MgO_7	1753	1756	4	[29, 91, 110, 111, 116, 122, 138, 145]
MgO_7	1753	1794	42	[30, 66, 69, 75, 94, 99, 107, 131]
MgO_7	1754	1776	23	[19, 64, 73, 76, 101, 105, 117, 150]
MgO_9	1754	1772	19	[25, 69, 75, 99, 100, 125, 133, 135, 139, 141]
MgO_8	1757	1863	107	[29, 91, 110, 111, 114, 116, 122, 138, 145]
MgO_7	1758	1764	7	[36, 75, 96, 110, 121, 132, 135, 140]
MgO_7	1762	1884	123	[20, 70, 84, 85, 114, 141, 146, 148]
MgO_7	1763	2067	305	[12, 85, 101, 110, 111, 115, 121, 146]
MgO_8	1763	1804	42	[31, 79, 89, 120, 126, 128, 129, 137, 144]
MgO_6	1765	1870	106	[36, 75, 96, 121, 132, 135, 140]
MgO_8	1766	1818	53	[10, 65, 86, 96, 97, 98, 106, 108, 113]
MgO_8	1766	1769	4	[23, 83, 91, 101, 110, 117, 121, 134, 150]
MgO_7	1767	1776	10	[21, 73, 90, 92, 106, 109, 113, 150]
MgO_7	1768	1786	19	[11, 70, 77, 85, 93, 133, 141, 147]
MgO_6	1769	1779	11	[26, 68, 70, 95, 104, 115, 146]
MgO_7	1770	1794	25	[23, 83, 91, 101, 110, 117, 121, 134]
MgO_6	1772	1783	12	[33, 67, 68, 80, 104, 118, 139]
MgO_8	1773	1774	2	[25, 69, 75, 99, 100, 125, 133, 135, 141]
MgO_8	1775	1820	46	[7, 71, 72, 76, 90, 92, 123, 136, 143]
MgO_7	1775	1800	26	[25, 69, 75, 99, 100, 133, 135, 141]
MgO_6	1777	1778	2	[19, 64, 73, 76, 101, 105, 150]
MgO_8	1777	1800	24	[21, 73, 90, 92, 106, 109, 113, 119, 150]
MgO_7	1778	1922	145	[24, 74, 102, 103, 114, 122, 145, 151]
MgO_7	1779	1802	24	[17, 88, 93, 95, 109, 120, 129, 131]
MgO_7	1779	1783	5	[19, 64, 73, 76, 101, 105, 117, 150]
MgO_7	1779	1829	51	[27, 64, 68, 89, 101, 107, 130, 137]
MgO_8	1780	1780	1	[22, 68, 81, 89, 104, 118, 126, 137, 144]
MgO_7	1780	1785	6	[26, 68, 70, 95, 104, 115, 131, 146]
MgO_7	1781	1786	6	[22, 68, 81, 89, 104, 118, 126, 137]
MgO_8	1784	1808	25	[19, 64, 73, 76, 101, 105, 117, 134, 150]
MgO_7	1784	1784	1	[33, 67, 68, 80, 82, 104, 118, 139]
MgO_6	1785	1789	5	[33, 67, 80, 82, 104, 118, 139]
MgO_8	1786	1797	12	[26, 68, 70, 95, 104, 115, 131, 139, 146]
MgO_6	1787	1795	9	[11, 70, 77, 85, 93, 133, 141]
MgO_8	1787	1793	7	[22, 68, 71, 81, 89, 104, 118, 126, 137]
MgO_5	1790	1869	80	[33, 67, 80, 104, 118, 139]
MgO_8	1793	1805	13	[8, 73, 74, 81, 117, 119, 134, 148, 151]
MgO_9	1794	1796	3	[22, 68, 71, 74, 81, 89, 104, 118, 126, 137]
MgO_8	1795	1835	41	[23, 83, 91, 101, 110, 117, 121, 134, 140]
MgO_8	1795	1912	118	[30, 66, 69, 75, 94, 99, 107, 131, 132]
MgO_7	1796	1881	86	[11, 70, 77, 85, 93, 133, 141, 147]
MgO_9	1796	1802	7	[16, 89, 99, 110, 116, 122, 125, 130, 132, 135]
MgO_8	1797	1797	1	[22, 71, 74, 81, 89, 104, 118, 126, 137]
MgO_6	1797	1934	138	[34, 70, 97, 108, 113, 124, 142]
MgO_7	1798	1816	19	[22, 71, 81, 89, 104, 118, 126, 137]
MgO_9	1798	1814	17	[26, 68, 70, 85, 95, 104, 115, 131, 139, 146]
MgO_6	1799	1814	16	[15, 69, 78, 92, 94, 123, 152]
MgO_6	1799	1811	13	[32, 84, 97, 98, 108, 112, 147]
MgO_6	1801	1835	35	[18, 64, 89, 116, 123, 128, 130]
MgO_7	1801	1824	24	[21, 73, 90, 92, 106, 113, 119, 150]
MgO_6	1801	1828	28	[25, 69, 75, 99, 100, 133, 135]
MgO_8	1803	1820	18	[16, 99, 110, 116, 122, 125, 130, 132, 135]
MgO_6	1803	1878	76	[17, 88, 93, 95, 109, 120, 129]
MgO_9	1805	1835	31	[31, 64, 79, 89, 120, 126, 128, 129, 137, 144]
MgO_9	1806	1836	31	[8, 73, 74, 81, 103, 117, 119, 134, 148, 151]
MgO_7	1808	1831	24	[28, 79, 82, 90, 119, 124, 126, 129]
MgO_7	1808	1915	108	[35, 78, 82, 90, 92, 94, 113, 143]
MgO_7	1809	1824	16	[19, 73, 76, 101, 105, 117, 134, 150]
MgO_7	1810	1838	29	[14, 69, 79, 95, 100, 120, 131, 139]
MgO_5	1812	1820	9	[32, 84, 97, 108, 112, 147]
MgO_7	1815	1822	8	[15, 69, 75, 78, 92, 94, 123, 152]
MgO_8	1815	1823	9	[26, 68, 70, 95, 104, 115, 131, 139, 146]
MgO_8	1817	1824	8	[22, 71, 81, 89, 104, 118, 126, 137, 146]
MgO_9	1819	1863	45	[10, 65, 86, 96, 97, 98, 106, 108, 109, 113]
MgO_9	1821	1868	48	[7, 71, 72, 76, 78, 90, 92, 123, 136, 143]
MgO_7	1821	1830	10	[16, 99, 110, 116, 125, 130, 132, 135]
MgO_6	1821	1890	70	[32, 70, 84, 97, 108, 112, 147]
MgO_6	1823	1832	10	[15, 69, 78, 92, 94, 123, 152]
MgO_6	1824	1844	21	[26, 68, 70, 95, 104, 115, 146]
MgO_8	1825	1842	18	[19, 73, 76, 81, 101, 105, 117, 134, 150]
MgO_6	1825	1844	20	[21, 73, 90, 92, 106, 113, 150]
MgO_9	1825	1826	2	[22, 71, 81, 89, 104, 118, 126, 137, 144, 146]
MgO_8	1827	1832	6	[22, 81, 89, 104, 118, 126, 137, 144, 146]
MgO_7	1829	1878	50	[13, 79, 80, 82, 95, 104, 124, 139]
MgO_7	1829	1933	105	[25, 69, 75, 99, 100, 133, 135, 141]
MgO_6	1830	1830	1	[27, 64, 68, 89, 101, 130, 137]
MgO_8	1831	1875	45	[16, 83, 99, 110, 116, 125, 130, 132, 135]
MgO_7	1831	1845	15	[27, 64, 68, 76, 89, 101, 130, 137]
MgO_8	1832	1836	5	[28, 79, 82, 90, 119, 124, 126, 129, 143]
MgO_7	1833	1880	48	[15, 69, 78, 92, 94, 120, 123, 152]
MgO_7	1833	1844	12	[22, 81, 89, 104, 118, 126, 137, 144]
MgO_5	1836	1837	2	[18, 64, 89, 123, 128, 130]
MgO_9	1836	1852	17	[23, 83, 91, 101, 110, 116, 117, 121, 134, 140]
MgO_8	1836	1837	2	[31, 64, 89, 120, 126, 128, 129, 137, 144]
MgO_8	1837	1844	8	[8, 73, 74, 81, 103, 119, 134, 148, 151]
MgO_7	1837	1854	18	[28, 79, 90, 119, 124, 126, 129, 143]
MgO_6	1838	1838	1	[18, 64, 89, 92, 123, 128, 130]
MgO_9	1838	1855	18	[31, 64, 88, 89, 120, 126, 128, 129, 137, 144]
MgO_8	1839	1914	76	[14, 69, 79, 95, 100, 120, 128, 131, 139]
MgO_7	1839	1862	24	[18, 64, 76, 89, 92, 123, 128, 130]
MgO_7	1843	1930	88	[19, 73, 76, 101, 105, 117, 134, 150]
MgO_9	1845	1866	22	[8, 73, 74, 81, 103, 117, 119, 134, 148, 151]
MgO_7	1845	1921	77	[21, 73, 90, 92, 106, 109, 113, 150]
MgO_8	1845	1846	2	[22, 68, 81, 89, 104, 118, 126, 137, 144]
MgO_7	1845	1860	16	[26, 68, 70, 85, 95, 104, 115, 146]
MgO_6	1846	2197	352	[27, 64, 68, 89, 101, 130, 137]
MgO_9	1847	1859	13	[22, 68, 71, 81, 89, 104, 118, 126, 137, 144]
MgO_8	1853	1864	12	[23, 83, 91, 101, 110, 116, 117, 121, 134]
MgO_8	1855	1924	70	[28, 79, 90, 119, 124, 126, 129, 143, 144]
MgO_10	1856	1866	11	[31, 64, 79, 88, 89, 120, 126, 128, 129, 137, 144]
MgO_8	1860	1871	12	[22, 68, 81, 89, 104, 118, 126, 137, 144]
MgO_8	1861	1873	13	[26, 68, 70, 85, 95, 104, 115, 139, 146]
MgO_6	1863	1863	1	[18, 64, 76, 89, 123, 128, 130]
MgO_8	1864	1924	61	[10, 65, 86, 96, 97, 98, 106, 109, 113]
MgO_7	1864	1865	2	[18, 64, 76, 89, 116, 123, 128, 130]
MgO_7	1864	1867	4	[29, 91, 110, 111, 114, 116, 122, 145]
MgO_7	1865	1867	3	[23, 83, 91, 110, 116, 117, 121, 134]
MgO_6	1866	1872	7	[18, 64, 89, 116, 123, 128, 130]
MgO_8	1867	1943	77	[8, 73, 74, 103, 117, 119, 134, 148, 151]
MgO_9	1867	1872	6	[31, 64, 79, 89, 120, 126, 128, 129, 137, 144]
MgO_8	1868	1868	1	[23, 83, 91, 110, 116, 117, 121, 134, 140]
MgO_6	1868	1886	19	[29, 91, 110, 111, 116, 122, 145]
MgO_8	1869	1897	29	[7, 71, 72, 76, 90, 92, 123, 136, 143]
MgO_7	1869	1898	30	[23, 83, 91, 110, 117, 121, 134, 140]
MgO_6	1870	1924	55	[33, 67, 68, 80, 104, 118, 139]
MgO_7	1871	1874	4	[36, 75, 96, 97, 121, 132, 135, 140]
MgO_7	1872	1971	100	[9, 77, 87, 103, 108, 138, 145, 147]
MgO_7	1872	1890	19	[22, 68, 81, 89, 104, 118, 126, 137]
MgO_7	1873	1923	51	[18, 64, 89, 116, 122, 123, 128, 130]
MgO_8	1873	1894	22	[31, 64, 79, 89, 120, 128, 129, 137, 144]
MgO_7	1874	1879	6	[26, 68, 70, 95, 104, 115, 139, 146]
MgO_8	1875	1917	43	[36, 75, 96, 97, 98, 121, 132, 135, 140]
MgO_7	1876	1968	93	[16, 99, 110, 116, 125, 130, 132, 135]
MgO_6	1879	1887	9	[13, 79, 82, 95, 104, 124, 139]
MgO_7	1879	1888	10	[17, 88, 93, 95, 109, 120, 129, 131]
MgO_8	1880	1881	2	[26, 68, 70, 95, 104, 115, 131, 139, 146]
MgO_8	1881	1928	48	[15, 69, 78, 92, 94, 120, 123, 128, 152]
MgO_6	1882	1911	30	[11, 77, 85, 93, 133, 141, 147]
MgO_7	1882	1903	22	[26, 68, 95, 104, 115, 131, 139, 146]
MgO_6	1885	1940	56	[20, 70, 84, 85, 114, 146, 148]
MgO_7	1887	1899	13	[29, 91, 110, 111, 114, 116, 122, 145]
MgO_7	1888	1995	108	[13, 79, 80, 82, 95, 104, 124, 139]
MgO_8	1889	1951	63	[17, 77, 88, 93, 95, 109, 120, 129, 131]
MgO_8	1891	1897	7	[22, 68, 81, 89, 104, 118, 126, 137, 146]
MgO_7	1891	1912	22	[32, 70, 84, 97, 108, 112, 140, 147]
MgO_9	1895	1948	54	[31, 64, 79, 89, 120, 126, 128, 129, 137, 144]
MgO_7	1898	1938	41	[7, 71, 72, 76, 90, 92, 123, 136]
MgO_6	1898	1905	8	[22, 68, 81, 89, 118, 126, 137]
MgO_6	1899	1906	8	[23, 83, 91, 110, 117, 121, 134]
MgO_8	1900	1911	12	[29, 91, 110, 111, 114, 116, 122, 138, 145]
MgO_8	1904	1918	15	[26, 68, 85, 95, 104, 115, 131, 139, 146]
MgO_7	1906	1926	21	[22, 68, 81, 89, 118, 126, 137, 144]
MgO_7	1907	1924	18	[23, 83, 91, 110, 116, 117, 121, 134]
MgO_7	1912	1936	25	[11, 77, 85, 93, 133, 138, 141, 147]
MgO_7	1912	1944	33	[29, 91, 110, 111, 116, 122, 138, 145]
MgO_7	1913	1948	36	[30, 66, 69, 75, 94, 99, 107, 132]
MgO_8	1913	1954	42	[32, 70, 84, 97, 98, 108, 112, 140, 147]
MgO_7	1915	1933	19	[14, 69, 79, 100, 120, 128, 131, 139]
MgO_8	1916	1973	58	[35, 66, 78, 82, 90, 92, 94, 113, 143]
MgO_7	1918	1925	8	[36, 75, 96, 97, 121, 132, 135, 140]
MgO_7	1919	1936	18	[26, 68, 85, 95, 104, 115, 131, 146]
MgO_8	1922	1949	28	[21, 73, 90, 92, 106, 109, 113, 119, 150]
MgO_8	1923	1934	12	[24, 74, 102, 103, 111, 114, 122, 145, 151]
MgO_6	1924	1939	16	[18, 64, 89, 116, 123, 128, 130]
MgO_7	1925	1952	28	[10, 65, 86, 96, 97, 98, 106, 109]
MgO_8	1925	1945	21	[23, 83, 91, 110, 116, 117, 121, 127, 134]
MgO_7	1925	1954	30	[28, 79, 90, 119, 124, 126, 129, 143]
MgO_7	1925	1937	13	[33, 67, 68, 80, 82, 104, 118, 139]
MgO_6	1926	2142	217	[36, 75, 96, 121, 132, 135, 140]
MgO_8	1927	1970	44	[22, 68, 71, 81, 89, 118, 126, 137, 144]
MgO_7	1929	1959	31	[15, 69, 78, 92, 94, 120, 123, 152]
MgO_6	1931	1956	26	[19, 73, 76, 101, 105, 134, 150]
MgO_8	1934	1980	47	[14, 69, 79, 95, 100, 120, 128, 131, 139]
MgO_8	1934	2014	81	[25, 69, 75, 99, 100, 133, 135, 139, 141]
MgO_7	1935	1991	57	[24, 74, 102, 103, 114, 122, 145, 151]
MgO_5	1935	1937	3	[34, 70, 97, 113, 124, 142]
MgO_6	1937	1962	26	[11, 77, 85, 93, 133, 138, 147]
MgO_6	1937	1965	29	[26, 68, 95, 104, 115, 131, 146]
MgO_6	1938	1952	15	[33, 67, 68, 80, 104, 118, 139]
MgO_6	1938	1956	19	[34, 65, 70, 97, 113, 124, 142]
MgO_8	1939	1975	37	[7, 71, 72, 76, 90, 92, 123, 136, 143]
MgO_6	1940	1948	9	[18, 64, 89, 120, 123, 128, 130]
MgO_7	1941	1969	29	[20, 70, 84, 85, 114, 141, 146, 148]
MgO_7	1944	2186	243	[8, 73, 74, 103, 117, 134, 148, 151]
MgO_6	1945	1945	1	[29, 91, 110, 111, 116, 122, 138]
MgO_7	1946	1978	33	[23, 83, 91, 110, 116, 121, 127, 134]
MgO_7	1946	1968	23	[29, 91, 110, 111, 116, 122, 125, 138]
MgO_5	1949	1960	12	[18, 64, 89, 123, 128, 130]
MgO_8	1949	1950	2	[30, 66, 69, 75, 78, 94, 99, 107, 132]
MgO_8	1949	1988	40	[31, 79, 89, 120, 126, 128, 129, 137, 144]
MgO_7	1950	2045	96	[21, 73, 90, 92, 106, 113, 119, 150]
MgO_7	1951	1968	18	[30, 66, 69, 75, 94, 99, 107, 132]
MgO_7	1952	2058	107	[17, 77, 88, 93, 95, 109, 120, 129]
MgO_8	1953	1961	9	[10, 65, 86, 96, 97, 98, 106, 109, 113]
MgO_7	1953	2069	117	[33, 67, 68, 80, 81, 104, 118, 139]
MgO_8	1955	1982	28	[28, 79, 82, 90, 119, 124, 126, 129, 143]
MgO_7	1955	1996	42	[32, 70, 84, 97, 98, 108, 112, 147]
MgO_7	1957	1958	2	[19, 64, 73, 76, 101, 105, 134, 150]
MgO_5	1957	1987	31	[34, 70, 97, 113, 124, 142]
MgO_8	1959	1978	20	[19, 64, 73, 76, 101, 105, 117, 134, 150]
MgO_6	1960	2030	71	[15, 69, 78, 92, 94, 120, 123]
MgO_6	1961	1991	31	[18, 64, 89, 116, 123, 128, 130]
MgO_7	1962	1973	12	[10, 65, 86, 96, 97, 98, 106, 113]
MgO_7	1963	1981	19	[11, 77, 85, 93, 133, 138, 141, 147]
MgO_7	1966	1984	19	[26, 68, 95, 104, 115, 131, 139, 146]
MgO_6	1969	1993	25	[16, 99, 116, 125, 130, 132, 135]
MgO_6	1969	2001	33	[29, 91, 110, 111, 116, 122, 138]
MgO_8	1969	2127	159	[30, 66, 69, 75, 94, 99, 107, 131, 132]
MgO_6	1970	2029	60	[20, 70, 84, 85, 114, 146, 148]
MgO_7	1971	2096	126	[22, 68, 81, 89, 118, 126, 137, 144]
MgO_6	1972	2103	132	[9, 77, 87, 108, 138, 145, 147]
MgO_8	1974	1993	20	[10, 65, 86, 96, 97, 98, 106, 108, 113]
MgO_7	1974	1995	22	[35, 78, 82, 90, 92, 94, 113, 143]
MgO_9	1976	1976	1	[7, 71, 72, 76, 78, 90, 92, 123, 136, 143]
MgO_8	1977	1991	15	[7, 71, 72, 76, 78, 90, 92, 123, 136]
MgO_7	1979	2047	69	[19, 73, 76, 101, 105, 117, 134, 150]
MgO_8	1979	1997	19	[23, 83, 91, 101, 110, 116, 121, 127, 134]
MgO_7	1981	2059	79	[14, 69, 79, 95, 100, 120, 131, 139]
MgO_6	1982	2002	21	[11, 77, 85, 93, 133, 141, 147]
MgO_7	1983	2139	157	[28, 79, 90, 119, 124, 126, 129, 143]
MgO_6	1985	2004	20	[26, 68, 95, 104, 115, 131, 146]
MgO_6	1988	2002	15	[34, 65, 70, 97, 113, 124, 142]
MgO_9	1989	1993	5	[31, 64, 79, 89, 120, 126, 128, 129, 137, 144]
MgO_7	1992	2016	25	[7, 71, 72, 76, 90, 92, 123, 136]
MgO_7	1992	2052	61	[18, 64, 89, 116, 120, 123, 128, 130]
MgO_8	1992	2012	21	[24, 74, 102, 103, 111, 114, 122, 145, 151]
MgO_7	1994	2044	51	[10, 65, 86, 96, 97, 98, 106, 113]
MgO_7	1994	2014	21	[16, 99, 110, 116, 125, 130, 132, 135]
MgO_8	1994	2000	7	[31, 64, 79, 89, 120, 126, 128, 129, 137]
MgO_7	1996	2034	39	[13, 67, 79, 82, 95, 104, 124, 139]
MgO_6	1996	2024	29	[35, 78, 82, 90, 92, 94, 143]
MgO_6	1997	2032	36	[32, 70, 84, 97, 108, 112, 147]
MgO_7	1998	2017	20	[23, 83, 91, 101, 110, 116, 121, 134]
MgO_9	2001	2001	1	[31, 64, 79, 88, 89, 120, 126, 128, 129, 137]
MgO_7	2002	2008	7	[29, 91, 110, 111, 116, 122, 138, 152]
MgO_9	2002	2027	26	[31, 64, 79, 88, 89, 120, 126, 129, 137, 144]
MgO_7	2003	2296	294	[11, 70, 77, 85, 93, 133, 141, 147]
MgO_5	2003	2038	36	[34, 70, 97, 113, 124, 142]
MgO_7	2005	2010	6	[26, 68, 85, 95, 104, 115, 131, 146]
MgO_6	2009	2028	20	[29, 91, 110, 111, 116, 122, 138]
MgO_8	2011	2035	25	[26, 68, 70, 85, 95, 104, 115, 131, 146]
MgO_7	2013	2030	18	[24, 74, 102, 103, 114, 122, 145, 151]
MgO_8	2015	2068	54	[16, 83, 99, 110, 116, 125, 130, 132, 135]
MgO_7	2015	2049	35	[25, 69, 75, 99, 100, 133, 135, 141]
MgO_8	2017	2020	4	[7, 71, 72, 76, 78, 90, 92, 123, 136]
MgO_8	2018	2019	2	[23, 83, 91, 101, 110, 116, 117, 121, 134]
MgO_7	2020	2049	30	[23, 83, 91, 101, 110, 117, 121, 134]
MgO_7	2021	2021	1	[7, 71, 72, 76, 90, 92, 123, 136]
MgO_8	2022	2028	7	[7, 64, 71, 72, 76, 90, 92, 123, 136]
MgO_7	2025	2192	168	[35, 78, 82, 90, 92, 94, 113, 143]
MgO_8	2028	2034	7	[31, 64, 79, 88, 89, 120, 126, 129, 137]
MgO_9	2029	2039	11	[7, 64, 71, 72, 76, 90, 92, 123, 130, 136]
MgO_7	2029	2040	12	[29, 91, 110, 111, 116, 122, 138, 145]
MgO_7	2030	2058	29	[20, 70, 74, 84, 85, 114, 146, 148]
MgO_7	2031	2040	10	[15, 69, 78, 92, 94, 120, 123, 152]
MgO_8	2031	2045	15	[24, 74, 87, 102, 103, 114, 122, 145, 151]
MgO_5	2033	2073	41	[32, 84, 97, 108, 112, 147]
MgO_8	2035	2044	10	[13, 67, 79, 80, 82, 95, 104, 124, 139]
MgO_7	2035	2047	13	[31, 64, 79, 88, 120, 126, 129, 137]
MgO_8	2036	2059	24	[26, 68, 70, 85, 93, 95, 104, 115, 146]
MgO_6	2039	2059	21	[34, 70, 97, 104, 113, 124, 142]
MgO_8	2040	2053	14	[7, 71, 72, 76, 90, 92, 123, 130, 136]
MgO_8	2041	2052	12	[15, 69, 75, 78, 92, 94, 120, 123, 152]
MgO_8	2041	2062	22	[29, 91, 110, 111, 114, 116, 122, 138, 145]
MgO_8	2045	2210	166	[10, 65, 86, 96, 97, 98, 106, 109, 113]
MgO_7	2045	2076	32	[13, 67, 79, 82, 95, 104, 124, 139]
MgO_8	2046	2054	9	[21, 73, 90, 92, 106, 109, 113, 119, 150]
MgO_7	2046	2088	43	[24, 87, 102, 103, 114, 122, 145, 151]
MgO_6	2048	2102	55	[19, 73, 76, 101, 105, 134, 150]
MgO_8	2048	2053	6	[31, 64, 79, 88, 120, 126, 128, 129, 137]
MgO_6	2050	2056	7	[23, 83, 91, 110, 117, 121, 134]
MgO_6	2050	2053	4	[25, 69, 75, 99, 133, 135, 141]
MgO_7	2053	2090	38	[15, 69, 78, 92, 94, 120, 123, 152]
MgO_6	2053	2113	61	[18, 64, 89, 116, 123, 128, 130]
MgO_7	2054	2075	22	[7, 71, 72, 76, 90, 92, 123, 136]
MgO_7	2054	2060	7	[25, 69, 75, 99, 132, 133, 135, 141]
MgO_7	2054	2075	22	[31, 64, 88, 120, 126, 128, 129, 137]
MgO_7	2055	2134	80	[21, 73, 90, 92, 106, 113, 119, 150]
MgO_7	2057	2064	8	[23, 83, 91, 110, 117, 121, 134, 140]
MgO_6	2059	2092	34	[17, 88, 93, 95, 109, 120, 129]
MgO_8	2059	2076	18	[20, 70, 74, 84, 85, 114, 146, 148, 151]
MgO_9	2060	2075	16	[14, 69, 79, 95, 100, 120, 128, 129, 131, 139]
MgO_7	2060	2079	20	[26, 68, 70, 93, 95, 104, 115, 146]
MgO_7	2060	2110	51	[34, 70, 97, 104, 113, 124, 142, 148]
MgO_8	2061	2072	12	[25, 69, 75, 99, 132, 133, 135, 139, 141]
MgO_9	2063	2081	19	[29, 91, 110, 111, 114, 116, 122, 125, 138, 145]
MgO_6	2065	2088	24	[23, 83, 110, 117, 121, 134, 140]
MgO_8	2068	2094	27	[12, 85, 101, 110, 111, 114, 115, 121, 146]
MgO_7	2069	2084	16	[16, 99, 110, 116, 125, 130, 132, 135]
MgO_6	2070	2131	62	[33, 67, 68, 80, 104, 118, 139]
MgO_7	2073	2087	15	[25, 69, 75, 99, 133, 135, 139, 141]
MgO_6	2074	2075	2	[32, 84, 97, 108, 112, 140, 147]
MgO_8	2076	2079	4	[7, 71, 72, 76, 90, 92, 123, 136, 143]
MgO_8	2076	2087	12	[14, 69, 79, 95, 100, 120, 128, 129, 139]
MgO_8	2076	2100	25	[31, 64, 88, 89, 120, 126, 128, 129, 137]
MgO_7	2076	2077	2	[32, 84, 97, 98, 108, 112, 140, 147]
MgO_6	2077	2083	7	[13, 79, 82, 95, 104, 124, 139]
MgO_7	2077	2095	19	[20, 70, 74, 84, 114, 146, 148, 151]
MgO_8	2078	2110	33	[32, 70, 84, 97, 98, 108, 112, 140, 147]
MgO_7	2080	2102	23	[7, 71, 76, 90, 92, 123, 136, 143]
MgO_8	2080	2092	13	[26, 68, 70, 85, 93, 95, 104, 115, 146]
MgO_8	2082	2095	14	[29, 91, 110, 111, 114, 116, 122, 125, 138]
MgO_5	2084	2085	2	[13, 79, 82, 95, 104, 124]
MgO_8	2085	2097	13	[16, 89, 99, 110, 116, 125, 130, 132, 135]
MgO_6	2086	2094	9	[13, 79, 82, 95, 104, 124, 139]
MgO_7	2088	2107	20	[14, 69, 79, 95, 100, 120, 128, 139]
MgO_8	2088	2096	9	[25, 69, 75, 99, 100, 133, 135, 139, 141]
MgO_7	2089	2099	11	[23, 83, 91, 110, 117, 121, 134, 140]
MgO_8	2089	2113	25	[24, 74, 87, 102, 103, 114, 122, 145, 151]
MgO_8	2091	2097	7	[15, 69, 75, 78, 92, 94, 120, 123, 152]
MgO_7	2093	2108	16	[17, 88, 93, 95, 109, 120, 129, 131]
MgO_7	2093	2106	14	[26, 68, 70, 93, 95, 104, 115, 146]
MgO_7	2095	2106	12	[12, 85, 101, 110, 111, 115, 121, 146]
MgO_7	2095	2097	3	[13, 79, 80, 82, 95, 104, 124, 139]
MgO_6	2096	2098	3	[20, 70, 74, 84, 114, 146, 148]
MgO_7	2096	2122	27	[29, 91, 110, 111, 114, 116, 122, 138]
MgO_8	2097	2113	17	[22, 68, 71, 81, 89, 118, 126, 137, 144]
MgO_9	2097	2145	49	[25, 69, 75, 99, 100, 125, 133, 135, 139, 141]
MgO_6	2098	2122	25	[13, 79, 82, 95, 104, 124, 139]
MgO_7	2098	2112	15	[15, 69, 78, 92, 94, 120, 123, 152]
MgO_7	2098	2104	7	[16, 89, 99, 116, 125, 130, 132, 135]
MgO_5	2099	2113	15	[20, 70, 84, 114, 146, 148]
MgO_6	2100	2115	16	[23, 83, 91, 110, 117, 121, 134]
MgO_9	2101	2135	35	[31, 64, 88, 89, 120, 126, 128, 129, 137, 144]
MgO_6	2103	2143	41	[7, 71, 76, 90, 92, 123, 136]
MgO_7	2103	2144	42	[19, 64, 73, 76, 101, 105, 134, 150]
MgO_7	2104	2165	62	[9, 77, 87, 100, 108, 138, 145, 147]
MgO_6	2105	2136	32	[16, 99, 116, 125, 130, 132, 135]
MgO_6	2107	2150	44	[12, 85, 101, 110, 115, 121, 146]
MgO_8	2107	2111	5	[26, 68, 70, 93, 95, 104, 115, 131, 146]
MgO_8	2108	2145	38	[14, 69, 79, 95, 100, 120, 128, 131, 139]
MgO_6	2109	2133	25	[17, 88, 93, 95, 109, 120, 131]
MgO_7	2111	2196	86	[32, 84, 97, 98, 108, 112, 140, 147]
MgO_6	2111	2129	19	[34, 70, 97, 104, 113, 124, 142]
MgO_7	2112	2115	4	[26, 68, 93, 95, 104, 115, 131, 146]
MgO_8	2113	2146	34	[15, 69, 78, 92, 94, 120, 123, 128, 152]
MgO_7	2114	2126	13	[18, 64, 76, 89, 116, 123, 128, 130]
MgO_6	2114	2123	10	[20, 70, 84, 114, 146, 148, 151]
MgO_7	2114	2134	21	[22, 68, 81, 89, 118, 126, 137, 144]
MgO_7	2114	2137	24	[24, 74, 102, 103, 114, 122, 145, 151]
MgO_7	2116	2143	28	[23, 83, 91, 101, 110, 117, 121, 134]
MgO_6	2116	2117	2	[26, 68, 95, 104, 115, 131, 146]
[truncated: 20,534 more rows]
