# Supplementary material for: Pressure‐Induced Coordination Changes in a Pyrolitic Silicate Melt From Ab Initio Molecular Dynamics Simulations
Source: J Geophys Res Solid Earth. 2019 Nov 29;124(11):11232–50. doi: 10.1029/2019JB018238 (PMC6988478; doi:10.1029/2019JB018238)
Supplement: Supplementary file 2 — Data Set S1 [file JGRB-124-11232-s002.zip › Data/2000K/MgO/pyr-100.a11.0.T2.nvt.outcar.umd.dat.r0.stat.dat]

Cluster	Time	Percent
MgO_7	295508	0.4236309421411778	8
MgO_6	221066	0.31691324043809854	7
MgO_8	144833	0.20762801766156316	9
MgO_9	18172	0.02605080566546247	10
MgO_5	16917	0.024251677275073113	6
MgO_10	537	0.0007698262515052469	11
MgO_4	527	0.0007554905671196743	5
