# Supplementary material for: Pressure‐Induced Coordination Changes in a Pyrolitic Silicate Melt From Ab Initio Molecular Dynamics Simulations
Source: J Geophys Res Solid Earth. 2019 Nov 29;124(11):11232–50. doi: 10.1029/2019JB018238 (PMC6988478; doi:10.1029/2019JB018238)
Supplement: Supplementary file 2 — Data Set S1 [file JGRB-124-11232-s002.zip › Data/2000K/MgO/pyr-100.a11.5.T2.nvt.outcar.umd.dat.r0.popul.dat]

Formula	Begin	End	Lifetime	[Composition]
MgO_7	0	0	1	[7, 76, 78, 90, 92, 94, 123, 143]
MgO_6	0	11	12	[8, 73, 74, 81, 103, 105, 129]
MgO_4	0	16	17	[9, 77, 119, 138, 147]
MgO_7	0	29	30	[10, 85, 86, 97, 98, 109, 113, 117]
MgO_6	0	51	52	[11, 93, 110, 115, 135, 141, 148]
MgO_6	0	132	133	[12, 91, 106, 110, 116, 121, 125]
MgO_6	0	4	5	[13, 70, 79, 82, 95, 124, 142]
MgO_6	0	71	72	[14, 69, 70, 79, 95, 120, 131]
MgO_6	0	18	19	[15, 69, 78, 92, 123, 128, 133]
MgO_7	0	13	14	[16, 72, 89, 99, 116, 125, 132, 136]
MgO_7	0	0	1	[17, 70, 86, 88, 93, 109, 120, 152]
MgO_6	0	9	10	[18, 72, 89, 92, 116, 122, 128]
MgO_6	0	13	14	[19, 73, 105, 106, 127, 130, 150]
MgO_5	0	18	19	[20, 74, 84, 146, 148, 151]
MgO_8	0	17	18	[21, 86, 90, 94, 109, 113, 120, 127, 150]
MgO_4	0	24	25	[22, 71, 118, 137, 144]
MgO_5	0	27	28	[23, 83, 103, 105, 121, 140]
MgO_5	0	77	78	[24, 91, 110, 145, 146, 151]
MgO_5	0	26	27	[25, 69, 75, 133, 135, 139]
MgO_5	0	6	7	[26, 70, 95, 115, 124, 148]
MgO_6	0	25	26	[27, 68, 72, 89, 101, 130, 137]
MgO_6	0	6	7	[28, 97, 113, 119, 124, 126, 127]
MgO_6	0	161	162	[29, 91, 116, 122, 128, 138, 152]
MgO_6	0	13	14	[30, 66, 75, 99, 107, 132, 149]
MgO_5	0	19	20	[31, 64, 70, 79, 88, 111]
MgO_6	0	54	55	[32, 77, 84, 97, 141, 147, 148]
MgO_6	0	32	33	[33, 67, 80, 95, 104, 118, 139]
MgO_5	0	6	7	[34, 74, 97, 113, 117, 142]
MgO_7	0	106	107	[35, 65, 66, 82, 90, 94, 113, 142]
MgO_6	0	2	3	[36, 75, 85, 121, 125, 132, 140]
MgO_8	1	14	14	[7, 76, 78, 90, 92, 94, 123, 143, 150]
MgO_6	1	327	327	[17, 70, 86, 88, 93, 109, 120]
MgO_7	3	35	33	[36, 75, 85, 112, 121, 125, 132, 140]
MgO_5	5	7	3	[13, 79, 82, 95, 124, 142]
MgO_4	7	15	9	[26, 70, 95, 115, 148]
MgO_5	7	20	14	[28, 113, 119, 124, 126, 127]
MgO_6	7	22	16	[34, 74, 97, 113, 117, 124, 142]
MgO_6	8	41	34	[13, 79, 80, 82, 95, 124, 142]
MgO_7	10	18	9	[18, 64, 72, 89, 92, 116, 122, 128]
MgO_5	12	21	10	[8, 73, 81, 103, 105, 129]
MgO_6	14	38	25	[16, 72, 99, 116, 125, 132, 136]
MgO_6	14	52	39	[19, 73, 103, 105, 106, 127, 130]
MgO_7	14	36	23	[30, 65, 66, 75, 99, 107, 132, 149]
MgO_7	15	37	23	[7, 76, 78, 90, 92, 94, 123, 150]
MgO_5	16	100	85	[26, 70, 95, 115, 124, 148]
MgO_5	17	33	17	[9, 77, 87, 119, 138, 147]
MgO_7	18	23	6	[21, 86, 90, 94, 109, 113, 127, 150]
MgO_7	19	69	51	[15, 69, 78, 92, 123, 128, 133, 152]
MgO_6	19	36	18	[18, 64, 72, 89, 92, 116, 128]
MgO_4	19	21	3	[20, 74, 146, 148, 151]
MgO_6	20	69	50	[31, 64, 70, 79, 88, 111, 120]
MgO_6	21	63	43	[28, 90, 113, 119, 124, 126, 127]
MgO_6	22	92	71	[8, 73, 74, 81, 103, 105, 129]
MgO_5	22	37	16	[20, 74, 110, 146, 148, 151]
MgO_5	23	111	89	[34, 74, 97, 113, 117, 142]
MgO_6	24	92	69	[21, 86, 90, 94, 113, 127, 150]
MgO_5	25	48	24	[22, 71, 89, 118, 137, 144]
MgO_5	26	27	2	[27, 68, 72, 89, 101, 130]
MgO_6	27	68	42	[25, 69, 75, 99, 133, 135, 139]
MgO_6	28	37	10	[23, 83, 103, 105, 121, 132, 140]
MgO_6	28	77	50	[27, 64, 68, 72, 89, 101, 130]
MgO_6	30	75	46	[10, 85, 97, 98, 109, 113, 117]
MgO_5	33	39	7	[33, 80, 95, 104, 118, 139]
MgO_6	34	38	5	[9, 77, 87, 108, 119, 138, 147]
MgO_6	36	51	16	[36, 75, 85, 121, 125, 132, 140]
MgO_5	37	66	30	[18, 64, 72, 89, 92, 128]
MgO_6	37	135	99	[30, 65, 66, 75, 99, 107, 132]
MgO_6	38	52	15	[7, 78, 90, 92, 94, 123, 150]
MgO_4	38	90	53	[20, 74, 146, 148, 151]
MgO_5	38	46	9	[23, 83, 103, 121, 132, 140]
MgO_5	39	43	5	[9, 77, 108, 119, 138, 147]
MgO_5	39	62	24	[16, 72, 99, 116, 125, 132]
MgO_6	40	80	41	[33, 67, 80, 95, 104, 118, 139]
MgO_5	42	65	24	[13, 79, 82, 95, 124, 142]
MgO_6	44	45	2	[9, 77, 108, 119, 138, 145, 147]
MgO_5	46	72	27	[9, 77, 108, 119, 138, 145]
MgO_6	47	95	49	[23, 83, 103, 121, 132, 136, 140]
MgO_4	49	62	14	[22, 89, 118, 137, 144]
MgO_5	52	83	32	[11, 93, 115, 135, 141, 148]
MgO_7	52	77	26	[36, 75, 85, 112, 121, 125, 132, 140]
MgO_5	53	56	4	[7, 78, 90, 92, 94, 150]
MgO_7	53	82	30	[19, 73, 103, 105, 106, 127, 130, 150]
MgO_5	55	74	20	[32, 84, 97, 141, 147, 148]
MgO_6	57	60	4	[7, 76, 78, 90, 92, 94, 150]
MgO_5	61	78	18	[7, 76, 78, 90, 92, 94]
MgO_6	63	78	16	[16, 72, 99, 107, 116, 125, 132]
MgO_5	63	89	27	[22, 71, 89, 118, 137, 144]
MgO_5	64	86	23	[28, 90, 113, 119, 124, 126]
MgO_4	66	67	2	[13, 79, 95, 124, 142]
MgO_6	67	134	68	[18, 64, 72, 89, 92, 122, 128]
MgO_3	68	79	12	[13, 79, 95, 124]
MgO_7	69	79	11	[25, 69, 75, 99, 131, 133, 135, 139]
MgO_6	70	220	151	[15, 69, 78, 92, 123, 128, 133]
MgO_7	70	78	9	[31, 64, 70, 79, 88, 111, 120, 137]
MgO_7	72	83	12	[14, 69, 70, 79, 95, 120, 131, 139]
MgO_6	73	107	35	[9, 77, 108, 119, 138, 145, 147]
MgO_4	75	79	5	[32, 84, 97, 147, 148]
MgO_7	76	109	34	[10, 85, 86, 97, 98, 109, 113, 117]
MgO_6	78	108	31	[24, 87, 91, 110, 145, 146, 151]
MgO_7	78	88	11	[27, 64, 68, 72, 89, 101, 130, 137]
MgO_6	78	109	32	[36, 75, 85, 121, 125, 132, 140]
MgO_6	79	84	6	[7, 76, 78, 90, 92, 94, 123]
MgO_5	79	87	9	[16, 72, 99, 116, 125, 132]
MgO_6	79	126	48	[31, 64, 79, 88, 111, 120, 137]
MgO_4	80	95	16	[13, 70, 79, 95, 124]
MgO_6	80	90	11	[25, 69, 75, 131, 133, 135, 139]
MgO_5	80	92	13	[32, 77, 84, 97, 147, 148]
MgO_7	81	93	13	[33, 67, 68, 80, 95, 104, 118, 139]
MgO_6	83	90	8	[19, 73, 103, 105, 106, 130, 150]
MgO_6	84	235	152	[11, 77, 93, 115, 135, 141, 148]
MgO_6	84	108	25	[14, 69, 70, 79, 95, 120, 131]
MgO_7	85	131	47	[7, 76, 78, 90, 92, 94, 123, 143]
MgO_6	87	155	69	[28, 90, 113, 119, 124, 126, 127]
MgO_6	88	201	114	[16, 72, 89, 99, 116, 125, 132]
MgO_6	89	234	146	[27, 64, 68, 89, 101, 130, 137]
MgO_4	90	196	107	[22, 71, 118, 137, 144]
MgO_5	91	119	29	[19, 73, 105, 106, 130, 150]
MgO_5	91	266	176	[20, 74, 84, 146, 148, 151]
MgO_5	91	128	38	[25, 69, 75, 133, 135, 139]
MgO_5	93	128	36	[8, 74, 81, 103, 105, 129]
MgO_7	93	103	11	[21, 86, 90, 94, 109, 113, 127, 150]
MgO_6	93	110	18	[32, 77, 84, 97, 124, 147, 148]
MgO_6	94	159	66	[33, 68, 80, 95, 104, 118, 139]
MgO_5	96	108	13	[13, 70, 79, 95, 124, 142]
MgO_5	96	116	21	[23, 83, 103, 121, 132, 140]
MgO_6	101	101	1	[26, 70, 95, 104, 115, 124, 148]
MgO_5	102	112	11	[26, 70, 95, 104, 115, 148]
MgO_8	104	115	12	[21, 86, 90, 94, 109, 113, 120, 127, 150]
MgO_6	107	123	17	[35, 65, 66, 82, 94, 113, 142]
MgO_5	108	135	28	[9, 77, 119, 138, 145, 147]
MgO_4	109	114	6	[13, 70, 79, 95, 124]
MgO_5	109	130	22	[14, 69, 79, 95, 120, 131]
MgO_7	109	113	5	[24, 87, 91, 110, 122, 145, 146, 151]
MgO_8	110	148	39	[10, 85, 86, 93, 97, 98, 109, 113, 117]
MgO_7	110	133	24	[36, 75, 85, 121, 125, 132, 135, 140]
MgO_7	111	133	23	[32, 77, 84, 97, 119, 124, 147, 148]
MgO_6	112	198	87	[34, 74, 97, 113, 117, 124, 142]
MgO_6	113	116	4	[26, 70, 95, 104, 115, 146, 148]
MgO_8	114	144	31	[24, 87, 91, 110, 114, 122, 145, 146, 151]
MgO_5	115	115	1	[13, 70, 79, 82, 95, 124]
MgO_6	116	132	17	[13, 70, 79, 82, 95, 124, 142]
MgO_7	116	130	15	[21, 86, 90, 94, 113, 120, 127, 150]
MgO_6	117	130	14	[23, 83, 103, 105, 121, 132, 140]
MgO_7	117	176	60	[26, 68, 70, 95, 104, 115, 146, 148]
MgO_6	120	281	162	[19, 73, 101, 105, 106, 130, 150]
MgO_7	124	145	22	[35, 65, 66, 82, 90, 94, 113, 142]
MgO_5	127	128	2	[31, 64, 79, 88, 111, 137]
MgO_6	129	147	19	[8, 73, 74, 81, 103, 105, 129]
MgO_6	129	153	25	[25, 69, 75, 133, 135, 139, 141]
MgO_4	129	164	36	[31, 64, 79, 88, 111]
MgO_6	131	186	56	[14, 69, 70, 79, 95, 120, 131]
MgO_5	131	158	28	[21, 86, 90, 94, 113, 150]
MgO_7	131	146	16	[23, 83, 103, 105, 121, 132, 134, 140]
MgO_6	132	155	24	[7, 76, 78, 90, 92, 123, 143]
MgO_5	133	165	33	[12, 91, 110, 116, 121, 125]
MgO_5	133	145	13	[13, 70, 79, 82, 95, 142]
MgO_7	134	143	10	[32, 77, 84, 97, 124, 141, 147, 148]
MgO_6	134	166	33	[36, 75, 85, 121, 125, 132, 135]
MgO_7	135	147	13	[18, 64, 72, 89, 92, 122, 128, 130]
MgO_6	136	165	30	[9, 77, 108, 119, 138, 145, 147]
MgO_7	136	147	12	[30, 65, 66, 75, 99, 107, 132, 149]
MgO_6	144	169	26	[32, 77, 84, 97, 124, 147, 148]
MgO_7	145	148	4	[24, 87, 91, 110, 114, 145, 146, 151]
MgO_6	146	244	99	[13, 70, 79, 82, 95, 124, 142]
MgO_6	146	208	63	[35, 66, 82, 90, 94, 113, 142]
MgO_6	147	179	33	[23, 83, 103, 105, 121, 132, 140]
MgO_5	148	184	37	[8, 73, 74, 103, 105, 129]
MgO_6	148	165	18	[18, 64, 72, 89, 92, 128, 130]
MgO_6	148	159	12	[30, 65, 66, 75, 99, 107, 149]
MgO_7	149	162	14	[10, 85, 86, 97, 98, 109, 113, 117]
MgO_6	149	182	34	[24, 87, 91, 110, 145, 146, 151]
MgO_5	154	188	35	[25, 69, 133, 135, 139, 141]
MgO_7	156	209	54	[7, 76, 78, 90, 92, 94, 123, 143]
MgO_5	156	174	19	[28, 113, 119, 124, 126, 127]
MgO_6	159	169	11	[21, 86, 90, 94, 113, 120, 150]
MgO_7	160	189	30	[30, 65, 66, 75, 81, 99, 107, 149]
MgO_5	160	175	16	[33, 80, 95, 104, 118, 139]
MgO_5	162	178	17	[29, 91, 116, 122, 128, 138]
MgO_6	163	165	3	[10, 86, 97, 98, 109, 113, 117]
MgO_5	165	168	4	[31, 64, 79, 88, 111, 137]
MgO_5	166	227	62	[9, 77, 119, 138, 145, 147]
MgO_7	166	181	16	[10, 86, 97, 98, 109, 113, 117, 127]
MgO_6	166	236	71	[12, 91, 106, 110, 116, 121, 125]
MgO_5	166	198	33	[18, 64, 72, 89, 92, 128]
MgO_7	167	291	125	[36, 75, 85, 121, 125, 132, 135, 140]
MgO_6	169	194	26	[31, 64, 70, 79, 88, 111, 137]
MgO_7	170	177	8	[21, 86, 90, 94, 113, 120, 127, 150]
MgO_7	170	186	17	[32, 77, 84, 97, 124, 141, 147, 148]
MgO_6	175	201	27	[28, 97, 113, 119, 124, 126, 127]
MgO_6	176	178	3	[33, 80, 95, 104, 114, 118, 139]
MgO_6	177	187	11	[26, 68, 95, 104, 115, 146, 148]
MgO_8	178	221	44	[21, 86, 90, 94, 109, 113, 120, 127, 150]
MgO_6	179	308	130	[29, 91, 116, 122, 128, 138, 152]
MgO_7	179	219	41	[33, 67, 80, 95, 104, 114, 118, 139]
MgO_7	180	201	22	[23, 83, 103, 105, 121, 132, 134, 140]
MgO_8	182	193	12	[10, 85, 86, 97, 98, 109, 113, 117, 127]
MgO_5	183	264	82	[24, 91, 110, 145, 146, 151]
MgO_4	185	205	21	[8, 73, 103, 105, 129]
MgO_5	187	200	14	[14, 69, 70, 95, 120, 131]
MgO_6	187	211	25	[32, 77, 84, 97, 124, 147, 148]
MgO_5	188	201	14	[26, 68, 95, 104, 115, 146]
MgO_6	189	190	2	[25, 69, 100, 133, 135, 139, 141]
MgO_8	190	208	19	[30, 65, 66, 75, 80, 81, 99, 107, 149]
MgO_8	191	200	10	[25, 67, 69, 100, 114, 133, 135, 139, 141]
MgO_7	194	206	13	[10, 85, 86, 97, 98, 109, 113, 117]
MgO_5	195	237	43	[31, 64, 70, 79, 111, 137]
MgO_5	197	203	7	[22, 71, 89, 118, 137, 144]
MgO_6	199	200	2	[18, 64, 72, 89, 92, 116, 128]
MgO_5	199	204	6	[34, 74, 97, 113, 117, 142]
MgO_6	201	267	67	[14, 69, 70, 79, 95, 120, 131]
MgO_7	201	217	17	[18, 64, 72, 89, 92, 116, 122, 128]
MgO_7	201	202	2	[25, 69, 100, 114, 133, 135, 139, 141]
MgO_7	202	202	1	[16, 72, 89, 99, 107, 116, 125, 132]
MgO_8	202	247	46	[23, 83, 103, 105, 106, 121, 132, 134, 140]
MgO_6	202	209	8	[26, 68, 95, 104, 115, 131, 146]
MgO_5	202	206	5	[28, 113, 119, 124, 126, 127]
MgO_8	203	211	9	[16, 72, 75, 89, 99, 107, 116, 125, 132]
MgO_6	203	205	3	[25, 69, 100, 133, 135, 139, 141]
MgO_4	204	219	16	[22, 71, 118, 137, 144]
MgO_6	205	217	13	[34, 74, 97, 113, 117, 124, 142]
MgO_5	206	223	18	[8, 73, 81, 103, 105, 129]
MgO_7	206	221	16	[25, 69, 100, 114, 133, 135, 139, 141]
MgO_8	207	210	4	[10, 85, 86, 93, 97, 98, 109, 113, 117]
MgO_7	207	237	31	[28, 90, 97, 113, 119, 124, 126, 127]
MgO_7	209	218	10	[30, 65, 66, 75, 81, 99, 107, 149]
MgO_7	209	268	60	[35, 65, 66, 82, 90, 94, 113, 142]
MgO_6	210	210	1	[7, 76, 78, 90, 92, 94, 123]
MgO_5	210	247	38	[26, 68, 95, 104, 115, 146]
MgO_5	211	229	19	[7, 78, 90, 92, 94, 123]
MgO_7	211	217	7	[10, 85, 86, 97, 98, 109, 113, 117]
MgO_6	212	230	19	[16, 72, 89, 99, 116, 125, 132]
MgO_5	212	213	2	[32, 77, 84, 97, 147, 148]
MgO_6	214	318	105	[32, 77, 84, 97, 141, 147, 148]
MgO_6	218	258	41	[10, 85, 97, 98, 109, 113, 117]
MgO_6	218	225	8	[18, 64, 72, 89, 116, 122, 128]
MgO_7	218	224	7	[34, 65, 74, 97, 113, 117, 124, 142]
MgO_6	219	283	65	[30, 65, 66, 75, 99, 107, 149]
MgO_5	220	238	19	[22, 71, 104, 118, 137, 144]
MgO_6	220	296	77	[33, 67, 80, 95, 104, 118, 139]
MgO_7	221	236	16	[15, 69, 78, 92, 123, 128, 133, 152]
MgO_7	222	230	9	[21, 86, 90, 109, 113, 120, 127, 150]
MgO_6	222	264	43	[25, 69, 114, 133, 135, 139, 141]
MgO_6	224	231	8	[8, 73, 81, 103, 105, 126, 129]
MgO_6	225	246	22	[34, 65, 74, 97, 113, 117, 142]
MgO_7	226	250	25	[18, 64, 72, 89, 116, 122, 128, 144]
MgO_6	228	314	87	[9, 77, 108, 119, 138, 145, 147]
MgO_6	230	246	17	[7, 76, 78, 90, 92, 94, 123]
MgO_7	231	231	1	[16, 72, 89, 99, 116, 125, 132, 139]
MgO_6	231	258	28	[21, 86, 90, 109, 113, 127, 150]
MgO_7	232	250	19	[8, 73, 74, 81, 103, 105, 126, 129]
MgO_6	232	232	1	[16, 72, 89, 99, 125, 132, 139]
MgO_7	233	237	5	[16, 72, 75, 89, 99, 125, 132, 139]
MgO_5	235	261	27	[27, 64, 68, 89, 101, 130]
MgO_5	236	249	14	[11, 93, 115, 135, 141, 148]
MgO_7	237	237	1	[12, 91, 106, 110, 116, 121, 125, 132]
MgO_6	237	482	246	[15, 69, 78, 92, 123, 128, 133]
MgO_8	238	276	39	[12, 91, 106, 110, 116, 121, 122, 125, 132]
MgO_8	238	249	12	[16, 72, 75, 89, 99, 107, 125, 132, 139]
MgO_6	238	241	4	[28, 90, 113, 119, 124, 126, 127]
MgO_6	238	255	18	[31, 64, 70, 79, 111, 120, 137]
MgO_6	239	239	1	[22, 71, 102, 104, 118, 137, 144]
MgO_7	240	253	14	[22, 71, 87, 102, 104, 118, 137, 144]
MgO_5	242	281	40	[28, 90, 113, 119, 124, 126]
MgO_5	245	303	59	[13, 70, 79, 82, 95, 124]
MgO_7	247	307	61	[7, 76, 78, 90, 92, 94, 123, 143]
MgO_5	247	250	4	[34, 74, 97, 113, 117, 142]
MgO_7	248	311	64	[23, 83, 103, 105, 106, 121, 132, 134]
MgO_6	248	299	52	[26, 68, 95, 104, 115, 146, 148]
MgO_6	250	266	17	[11, 93, 114, 115, 135, 141, 148]
MgO_9	250	251	2	[16, 72, 75, 89, 99, 107, 116, 125, 132, 139]
MgO_6	251	313	63	[8, 73, 74, 81, 103, 105, 129]
MgO_6	251	255	5	[18, 64, 72, 89, 116, 122, 128]
MgO_4	251	256	6	[34, 97, 113, 117, 142]
MgO_8	252	257	6	[16, 72, 75, 89, 99, 107, 116, 125, 132]
MgO_6	254	302	49	[22, 71, 87, 102, 118, 137, 144]
MgO_5	256	267	12	[18, 64, 72, 89, 116, 128]
MgO_7	256	259	4	[31, 64, 70, 79, 88, 111, 120, 137]
MgO_5	257	259	3	[34, 97, 113, 117, 124, 142]
MgO_7	258	295	38	[16, 72, 89, 99, 107, 116, 125, 132]
MgO_7	259	323	65	[10, 85, 97, 98, 109, 113, 117, 140]
MgO_5	259	284	26	[21, 86, 90, 113, 127, 150]
MgO_6	260	266	7	[31, 64, 70, 79, 88, 111, 137]
MgO_6	260	291	32	[34, 74, 97, 113, 117, 124, 142]
MgO_6	262	271	10	[27, 64, 68, 72, 89, 101, 130]
MgO_6	265	287	23	[24, 91, 110, 122, 145, 146, 151]
MgO_5	265	273	9	[25, 69, 133, 135, 139, 141]
MgO_5	267	276	10	[11, 93, 115, 135, 141, 148]
MgO_4	267	369	103	[20, 74, 84, 148, 151]
MgO_5	267	277	11	[31, 64, 79, 88, 111, 137]
MgO_5	268	269	2	[14, 69, 70, 95, 120, 131]
MgO_6	268	299	32	[18, 64, 72, 89, 92, 116, 128]
MgO_6	269	297	29	[35, 66, 82, 90, 94, 113, 142]
MgO_6	270	407	138	[14, 69, 70, 79, 95, 120, 131]
MgO_7	272	300	29	[27, 64, 68, 72, 89, 101, 130, 137]
MgO_6	274	310	37	[25, 69, 75, 133, 135, 139, 141]
MgO_6	277	316	40	[11, 93, 110, 115, 135, 141, 148]
MgO_7	277	304	28	[12, 91, 110, 116, 121, 122, 125, 132]
MgO_6	278	279	2	[31, 64, 79, 88, 111, 120, 137]
MgO_5	280	378	99	[31, 64, 79, 88, 111, 137]
MgO_7	282	290	9	[19, 73, 96, 101, 105, 106, 130, 150]
MgO_6	282	332	51	[28, 90, 111, 113, 119, 124, 126]
MgO_5	284	330	47	[30, 65, 66, 75, 99, 107]
MgO_6	285	287	3	[21, 86, 90, 94, 113, 127, 150]
MgO_7	288	326	39	[21, 86, 90, 94, 109, 113, 127, 150]
MgO_5	288	313	26	[24, 91, 110, 145, 146, 151]
MgO_6	291	366	76	[19, 73, 101, 105, 106, 130, 150]
MgO_5	292	323	32	[34, 74, 97, 113, 124, 142]
MgO_6	292	311	20	[36, 75, 121, 125, 132, 135, 140]
MgO_6	296	316	21	[16, 72, 89, 99, 107, 125, 132]
MgO_5	297	304	8	[33, 80, 95, 104, 118, 139]
MgO_7	298	334	37	[35, 65, 66, 82, 90, 94, 113, 142]
MgO_5	300	339	40	[18, 64, 72, 89, 116, 128]
MgO_4	300	305	6	[26, 95, 104, 115, 148]
MgO_8	301	367	67	[27, 64, 68, 72, 89, 99, 101, 130, 137]
MgO_5	303	331	29	[22, 71, 102, 118, 137, 144]
MgO_6	304	328	25	[13, 70, 79, 82, 95, 111, 124]
MgO_6	305	324	20	[12, 91, 110, 116, 121, 125, 132]
MgO_6	305	430	126	[33, 68, 80, 95, 104, 118, 139]
MgO_5	306	317	12	[26, 70, 95, 104, 115, 148]
MgO_8	308	337	30	[7, 76, 78, 90, 92, 94, 123, 143, 150]
MgO_5	309	326	18	[29, 91, 116, 128, 138, 152]
MgO_7	311	316	6	[25, 69, 75, 114, 133, 135, 139, 141]
MgO_6	312	321	10	[23, 83, 103, 105, 121, 132, 134]
MgO_7	312	346	35	[36, 75, 85, 121, 125, 132, 135, 140]
MgO_7	314	320	7	[8, 73, 74, 81, 103, 105, 117, 129]
MgO_6	314	334	21	[24, 91, 110, 122, 145, 146, 151]
MgO_5	315	316	2	[9, 77, 119, 138, 145, 147]
MgO_6	317	326	10	[9, 77, 108, 119, 138, 145, 147]
MgO_7	317	330	14	[11, 77, 93, 110, 115, 135, 141, 148]
MgO_7	317	347	31	[16, 72, 89, 99, 107, 116, 125, 132]
MgO_6	317	352	36	[25, 69, 114, 133, 135, 139, 141]
MgO_6	318	373	56	[26, 70, 95, 104, 115, 124, 148]
MgO_5	319	351	33	[32, 77, 84, 141, 147, 148]
MgO_8	321	332	12	[8, 73, 74, 81, 103, 105, 117, 126, 129]
MgO_5	322	323	2	[23, 83, 103, 105, 121, 134]
MgO_6	324	336	13	[10, 85, 97, 98, 109, 113, 117]
MgO_6	324	331	8	[23, 83, 103, 105, 121, 134, 136]
MgO_6	324	369	46	[34, 74, 97, 113, 117, 124, 142]
MgO_5	325	347	23	[12, 91, 110, 116, 121, 125]
MgO_5	327	361	35	[9, 77, 119, 138, 145, 147]
MgO_6	327	384	58	[21, 86, 90, 94, 113, 127, 150]
MgO_6	327	502	176	[29, 91, 116, 122, 128, 138, 152]
MgO_7	328	413	86	[17, 70, 86, 88, 93, 109, 120, 152]
MgO_5	329	338	10	[13, 70, 79, 82, 95, 124]
MgO_6	331	331	1	[11, 77, 93, 115, 135, 141, 148]
MgO_6	331	380	50	[30, 65, 66, 75, 99, 107, 131]
MgO_5	332	334	3	[11, 93, 115, 135, 141, 148]
MgO_6	332	346	15	[22, 71, 102, 118, 129, 137, 144]
MgO_7	332	375	44	[23, 83, 103, 105, 121, 132, 134, 136]
MgO_7	333	433	101	[8, 73, 74, 81, 103, 105, 126, 129]
MgO_5	333	336	4	[28, 90, 113, 119, 124, 126]
MgO_6	335	349	15	[11, 70, 93, 115, 135, 141, 148]
MgO_7	335	361	27	[24, 87, 91, 110, 122, 145, 146, 151]
MgO_6	335	385	51	[35, 65, 66, 82, 94, 113, 142]
MgO_7	337	348	12	[10, 85, 97, 98, 109, 113, 117, 140]
MgO_4	337	350	14	[28, 90, 113, 119, 124]
MgO_7	338	367	30	[7, 76, 78, 90, 92, 94, 123, 150]
MgO_4	339	362	24	[13, 79, 82, 95, 124]
MgO_6	340	409	70	[18, 64, 72, 89, 92, 116, 128]
MgO_5	347	362	16	[22, 71, 118, 129, 137, 144]
MgO_6	347	422	76	[36, 75, 85, 121, 125, 132, 140]
MgO_6	348	350	3	[12, 91, 106, 110, 116, 121, 125]
MgO_6	348	451	104	[16, 72, 89, 99, 116, 125, 132]
MgO_6	349	357	9	[10, 85, 97, 98, 109, 113, 117]
MgO_5	350	357	8	[11, 93, 115, 135, 141, 148]
MgO_7	351	363	13	[12, 91, 106, 110, 116, 121, 125, 132]
MgO_5	351	380	30	[28, 90, 113, 119, 124, 127]
MgO_6	352	390	39	[32, 77, 84, 97, 141, 147, 148]
MgO_5	353	370	18	[25, 69, 114, 135, 139, 141]
MgO_7	358	397	40	[10, 85, 86, 97, 98, 109, 113, 117]
MgO_6	358	412	55	[11, 77, 93, 115, 135, 141, 148]
MgO_6	362	428	67	[9, 77, 108, 119, 138, 145, 147]
MgO_6	362	410	49	[24, 91, 110, 122, 145, 146, 151]
MgO_5	363	388	26	[13, 79, 82, 95, 100, 124]
MgO_4	363	511	149	[22, 71, 118, 137, 144]
MgO_6	364	385	22	[12, 91, 106, 110, 116, 121, 125]
MgO_5	367	393	27	[19, 73, 105, 106, 130, 150]
MgO_6	368	396	29	[7, 76, 78, 90, 92, 94, 123]
MgO_7	368	382	15	[27, 64, 68, 89, 99, 101, 130, 137]
MgO_5	370	397	28	[20, 74, 84, 146, 148, 151]
MgO_5	370	371	2	[34, 74, 97, 113, 117, 142]
MgO_6	371	373	3	[25, 69, 100, 114, 135, 139, 141]
MgO_6	372	382	11	[34, 74, 97, 113, 117, 142, 148]
MgO_5	374	429	56	[25, 69, 100, 135, 139, 141]
MgO_5	374	434	61	[26, 70, 95, 115, 124, 148]
MgO_6	376	380	5	[23, 83, 103, 105, 121, 132, 134]
MgO_6	379	406	28	[31, 64, 70, 79, 88, 111, 137]
MgO_7	381	399	19	[23, 83, 103, 105, 121, 132, 134, 140]
MgO_4	381	407	27	[28, 90, 113, 119, 124]
MgO_7	381	387	7	[30, 65, 66, 75, 99, 107, 131, 149]
MgO_6	383	403	21	[27, 64, 68, 89, 101, 130, 137]
MgO_5	383	399	17	[34, 74, 97, 113, 117, 142]
MgO_7	385	394	10	[21, 86, 90, 94, 113, 120, 127, 150]
MgO_5	386	390	5	[12, 91, 110, 116, 121, 125]
MgO_7	386	401	16	[35, 65, 66, 82, 90, 94, 113, 142]
MgO_6	388	410	23	[30, 65, 66, 75, 99, 107, 149]
MgO_6	389	396	8	[13, 70, 79, 82, 95, 100, 124]
MgO_4	391	410	20	[12, 91, 110, 121, 125]
MgO_7	391	404	14	[32, 77, 84, 97, 119, 141, 147, 148]
MgO_6	394	432	39	[19, 73, 101, 105, 106, 130, 150]
MgO_6	395	407	13	[21, 86, 90, 94, 113, 120, 150]
MgO_7	397	431	35	[7, 76, 78, 90, 92, 94, 123, 143]
MgO_5	397	402	6	[13, 70, 79, 82, 95, 124]
MgO_6	398	398	1	[10, 85, 86, 97, 98, 109, 113]
MgO_6	398	408	11	[20, 74, 84, 129, 146, 148, 151]
MgO_7	399	401	3	[10, 85, 86, 93, 97, 98, 109, 113]
MgO_8	400	423	24	[23, 83, 103, 105, 121, 132, 134, 136, 140]
MgO_6	400	477	78	[34, 74, 97, 113, 117, 140, 142]
MgO_8	402	425	24	[10, 85, 86, 93, 97, 98, 109, 113, 127]
MgO_8	402	428	27	[35, 65, 66, 82, 90, 94, 113, 117, 142]
MgO_6	403	422	20	[13, 70, 79, 82, 95, 111, 124]
MgO_7	404	432	29	[27, 64, 68, 89, 99, 101, 130, 137]
MgO_6	405	424	20	[32, 77, 84, 97, 119, 147, 148]
MgO_5	407	413	7	[31, 64, 79, 88, 111, 137]
MgO_7	408	455	48	[14, 69, 70, 79, 95, 120, 131, 139]
MgO_7	408	463	56	[21, 86, 90, 94, 109, 113, 120, 150]
MgO_5	408	409	2	[28, 90, 113, 119, 124, 126]
MgO_5	409	412	4	[20, 74, 84, 146, 148, 151]
MgO_7	410	412	3	[18, 64, 72, 89, 92, 116, 122, 128]
MgO_6	410	482	73	[28, 90, 113, 119, 124, 126, 127]
MgO_5	411	441	31	[12, 91, 110, 116, 121, 125]
MgO_6	411	412	2	[24, 91, 110, 129, 145, 146, 151]
MgO_7	411	439	29	[30, 65, 66, 75, 99, 107, 132, 149]
MgO_5	413	452	40	[11, 77, 115, 135, 141, 148]
MgO_6	413	418	6	[18, 64, 72, 89, 116, 122, 128]
MgO_6	413	457	45	[20, 74, 84, 110, 146, 148, 151]
MgO_5	413	460	48	[24, 91, 110, 145, 146, 151]
MgO_6	414	434	21	[17, 70, 86, 88, 93, 109, 120]
MgO_6	414	428	15	[31, 64, 79, 88, 111, 120, 137]
MgO_7	419	437	19	[18, 64, 72, 89, 116, 122, 123, 128]
MgO_5	423	464	42	[13, 70, 79, 82, 95, 124]
MgO_5	423	424	2	[36, 75, 85, 121, 125, 132]
MgO_7	424	430	7	[23, 83, 103, 105, 121, 132, 134, 140]
MgO_5	425	425	1	[32, 77, 97, 119, 147, 148]
MgO_6	425	452	28	[36, 75, 85, 112, 121, 125, 132]
MgO_7	426	431	6	[10, 85, 86, 97, 98, 109, 113, 127]
MgO_6	426	469	44	[32, 77, 97, 119, 124, 147, 148]
MgO_5	429	464	36	[9, 77, 119, 138, 145, 147]
MgO_5	429	446	18	[31, 64, 79, 88, 111, 137]
MgO_7	429	448	20	[35, 65, 66, 82, 90, 94, 113, 142]
MgO_5	430	530	101	[25, 69, 114, 135, 139, 141]
MgO_6	431	443	13	[23, 83, 103, 121, 132, 134, 140]
MgO_5	431	449	19	[33, 80, 95, 104, 118, 139]
MgO_6	432	438	7	[7, 78, 90, 92, 94, 123, 143]
MgO_6	432	432	1	[10, 86, 97, 98, 109, 113, 127]
MgO_6	433	439	7	[10, 86, 97, 98, 113, 117, 127]
MgO_5	433	455	23	[19, 73, 101, 105, 106, 130]
MgO_8	433	532	100	[27, 64, 68, 72, 89, 99, 101, 130, 137]
MgO_6	434	439	6	[8, 73, 74, 81, 103, 105, 129]
MgO_7	435	452	18	[17, 70, 86, 88, 93, 109, 115, 120]
MgO_6	435	463	29	[26, 70, 95, 104, 115, 124, 148]
MgO_6	438	486	49	[18, 64, 72, 89, 116, 123, 128]
MgO_5	439	454	16	[7, 78, 90, 92, 123, 143]
MgO_7	440	469	30	[8, 73, 74, 81, 103, 105, 126, 129]
MgO_7	440	446	7	[10, 86, 97, 98, 113, 117, 119, 127]
MgO_6	440	461	22	[30, 65, 66, 75, 99, 107, 149]
MgO_6	442	483	42	[12, 91, 110, 116, 121, 122, 125]
MgO_7	444	490	47	[23, 83, 103, 105, 121, 132, 134, 140]
MgO_6	447	466	20	[10, 86, 97, 98, 113, 119, 127]
MgO_6	447	464	18	[31, 64, 79, 88, 111, 120, 137]
MgO_6	449	493	45	[35, 66, 82, 90, 94, 113, 142]
MgO_6	450	549	100	[33, 68, 80, 95, 104, 118, 139]
MgO_7	452	477	26	[16, 72, 89, 99, 107, 116, 125, 132]
MgO_6	453	577	125	[11, 77, 93, 115, 135, 141, 148]
MgO_6	453	483	31	[17, 70, 86, 88, 93, 109, 120]
MgO_5	453	463	11	[36, 75, 85, 112, 121, 125]
MgO_6	455	476	22	[7, 78, 90, 92, 94, 123, 143]
MgO_6	456	560	105	[14, 69, 70, 79, 95, 120, 131]
MgO_6	456	467	12	[19, 73, 101, 105, 106, 130, 150]
MgO_4	458	499	42	[20, 74, 84, 148, 151]
MgO_6	461	557	97	[24, 91, 110, 122, 145, 146, 151]
MgO_7	462	498	37	[30, 65, 66, 75, 99, 107, 132, 149]
MgO_8	464	467	4	[21, 86, 90, 94, 109, 113, 120, 127, 150]
MgO_5	464	496	33	[26, 70, 95, 104, 115, 148]
MgO_6	464	479	16	[36, 75, 85, 112, 121, 125, 135]
MgO_4	465	474	10	[9, 77, 138, 145, 147]
MgO_4	465	487	23	[13, 79, 82, 95, 124]
MgO_5	465	481	17	[31, 64, 79, 88, 111, 120]
MgO_5	467	519	53	[10, 86, 97, 98, 113, 119]
MgO_7	468	584	117	[19, 73, 101, 105, 106, 127, 130, 150]
MgO_7	468	482	15	[21, 86, 90, 94, 109, 113, 127, 150]
MgO_6	470	492	23	[8, 73, 74, 81, 103, 105, 126]
MgO_7	470	488	19	[32, 77, 84, 97, 119, 124, 147, 148]
MgO_5	475	475	1	[9, 77, 87, 138, 145, 147]
MgO_6	476	508	33	[9, 77, 87, 108, 138, 145, 147]
MgO_7	477	483	7	[7, 76, 78, 90, 92, 94, 123, 143]
MgO_6	478	561	84	[16, 72, 89, 99, 116, 125, 132]
MgO_5	478	509	32	[34, 74, 97, 113, 117, 142]
MgO_7	480	496	17	[36, 75, 85, 112, 121, 125, 133, 135]
MgO_6	482	544	63	[31, 64, 70, 79, 88, 111, 120]
MgO_7	483	539	57	[15, 69, 75, 78, 92, 123, 128, 133]
MgO_6	483	483	1	[21, 86, 90, 94, 109, 113, 150]
MgO_5	483	576	94	[28, 90, 113, 119, 124, 126]
MgO_6	484	523	40	[7, 76, 78, 90, 92, 123, 143]
MgO_5	484	493	10	[12, 91, 110, 116, 121, 125]
MgO_7	484	561	78	[17, 70, 86, 88, 93, 109, 120, 152]
MgO_5	484	489	6	[21, 86, 90, 94, 113, 150]
MgO_7	487	517	31	[18, 64, 72, 89, 92, 116, 123, 128]
MgO_5	488	514	27	[13, 70, 79, 82, 95, 124]
MgO_6	489	520	32	[32, 77, 84, 97, 124, 147, 148]
MgO_6	490	513	24	[21, 86, 90, 94, 113, 120, 150]
MgO_8	491	522	32	[23, 83, 103, 105, 121, 132, 134, 136, 140]
MgO_7	493	496	4	[8, 73, 74, 81, 103, 105, 126, 140]
MgO_6	494	533	40	[12, 91, 106, 110, 116, 121, 125]
MgO_7	494	519	26	[35, 65, 66, 82, 90, 94, 113, 142]
MgO_6	497	501	5	[8, 73, 74, 81, 103, 105, 140]
MgO_4	497	508	12	[26, 70, 95, 115, 148]
MgO_8	497	514	18	[36, 75, 85, 112, 121, 125, 132, 133, 135]
MgO_6	499	501	3	[30, 65, 66, 75, 99, 107, 132]
MgO_5	500	521	22	[20, 74, 84, 140, 148, 151]
MgO_7	502	543	42	[8, 73, 74, 81, 103, 105, 117, 140]
MgO_5	502	532	31	[30, 65, 66, 75, 99, 107]
MgO_5	503	515	13	[29, 91, 116, 128, 138, 152]
MgO_5	509	512	4	[9, 77, 108, 138, 145, 147]
MgO_5	509	519	11	[26, 70, 95, 104, 115, 148]
MgO_6	510	548	39	[34, 65, 74, 97, 113, 117, 142]
MgO_5	512	525	14	[22, 71, 102, 118, 137, 144]
MgO_4	513	514	2	[9, 77, 138, 145, 147]
MgO_5	514	557	44	[21, 86, 90, 94, 113, 150]
MgO_5	515	599	85	[9, 77, 87, 138, 145, 147]
MgO_6	515	527	13	[13, 70, 79, 82, 95, 124, 142]
MgO_7	515	558	44	[36, 75, 85, 112, 121, 125, 133, 135]
MgO_6	516	539	24	[29, 91, 106, 116, 128, 138, 152]
MgO_6	518	530	13	[18, 64, 72, 89, 92, 123, 128]
MgO_6	520	555	36	[10, 85, 86, 97, 98, 113, 119]
MgO_6	520	524	5	[26, 70, 95, 104, 115, 124, 148]
MgO_6	520	551	32	[35, 65, 66, 82, 94, 113, 142]
MgO_5	521	557	37	[32, 84, 97, 124, 147, 148]
MgO_4	522	568	47	[20, 74, 84, 148, 151]
MgO_7	523	540	18	[23, 83, 103, 105, 121, 132, 134, 140]
MgO_5	524	531	8	[7, 78, 90, 92, 123, 143]
MgO_5	525	577	53	[26, 70, 95, 115, 124, 148]
MgO_4	526	534	9	[22, 71, 118, 137, 144]
MgO_5	528	601	74	[13, 79, 82, 95, 124, 142]
MgO_5	531	551	21	[18, 64, 72, 92, 123, 128]
MgO_6	531	655	125	[25, 69, 114, 133, 135, 139, 141]
MgO_6	532	539	8	[7, 78, 90, 92, 94, 123, 143]
MgO_7	533	564	32	[27, 64, 68, 72, 89, 101, 130, 137]
MgO_6	533	594	62	[30, 65, 66, 75, 99, 107, 149]
MgO_7	534	535	2	[12, 91, 101, 106, 110, 116, 121, 125]
MgO_5	535	549	15	[22, 71, 118, 129, 137, 144]
MgO_6	536	537	2	[12, 91, 101, 106, 110, 116, 121]
MgO_5	538	540	3	[12, 91, 106, 110, 116, 121]
MgO_7	540	547	8	[7, 76, 78, 90, 92, 94, 123, 143]
MgO_6	540	559	20	[15, 69, 75, 92, 123, 128, 133]
MgO_5	540	549	10	[29, 91, 116, 128, 138, 152]
MgO_6	541	542	2	[12, 91, 106, 110, 116, 121, 134]
MgO_6	541	572	32	[23, 83, 105, 121, 132, 134, 140]
MgO_7	543	571	29	[12, 91, 105, 106, 110, 116, 121, 134]
MgO_6	544	557	14	[8, 73, 74, 81, 103, 105, 117]
MgO_5	545	548	4	[31, 64, 79, 88, 111, 120]
MgO_8	548	566	19	[7, 76, 78, 90, 92, 94, 123, 143, 150]
MgO_4	549	552	4	[31, 64, 79, 88, 111]
MgO_5	549	654	106	[34, 74, 97, 113, 117, 142]
MgO_4	550	551	2	[22, 71, 118, 137, 144]
MgO_6	550	599	50	[29, 91, 116, 122, 128, 138, 152]
MgO_5	550	598	49	[33, 80, 95, 104, 118, 139]
MgO_6	552	556	5	[18, 64, 72, 89, 92, 123, 128]
MgO_5	552	569	18	[22, 71, 102, 118, 137, 144]
MgO_7	552	802	251	[35, 65, 66, 82, 90, 94, 113, 142]
MgO_5	553	594	42	[31, 64, 79, 88, 111, 137]
MgO_7	556	559	4	[10, 85, 86, 93, 97, 98, 113, 119]
MgO_5	557	564	8	[18, 64, 72, 89, 123, 128]
MgO_7	558	608	51	[8, 73, 74, 81, 103, 105, 117, 129]
MgO_6	558	563	6	[21, 86, 90, 94, 113, 127, 150]
MgO_7	558	582	25	[24, 87, 91, 110, 122, 145, 146, 151]
MgO_6	558	568	11	[32, 84, 97, 119, 124, 147, 148]
MgO_6	559	573	15	[36, 75, 112, 121, 125, 133, 135]
MgO_8	560	575	16	[10, 85, 86, 93, 97, 98, 109, 113, 119]
MgO_5	560	572	13	[15, 69, 92, 123, 128, 133]
MgO_5	561	598	38	[14, 69, 70, 95, 120, 131]
MgO_7	562	621	60	[16, 72, 89, 99, 107, 116, 125, 132]
MgO_6	562	651	90	[17, 70, 86, 88, 93, 109, 120]
MgO_7	564	577	14	[21, 86, 90, 94, 113, 126, 127, 150]
MgO_6	565	579	15	[18, 64, 72, 89, 116, 123, 128]
MgO_6	565	612	48	[27, 64, 68, 89, 101, 130, 137]
MgO_7	567	577	11	[7, 76, 78, 90, 92, 94, 123, 150]
MgO_6	569	636	68	[20, 74, 84, 110, 146, 148, 151]
MgO_6	569	572	4	[32, 77, 84, 97, 124, 147, 148]
MgO_4	570	637	68	[22, 71, 118, 137, 144]
MgO_6	572	607	36	[12, 91, 105, 106, 116, 121, 134]
MgO_6	573	603	31	[15, 69, 75, 92, 123, 128, 133]
MgO_7	573	622	50	[23, 83, 105, 121, 132, 134, 136, 140]
MgO_7	573	584	12	[32, 77, 84, 97, 119, 124, 147, 148]
MgO_5	574	580	7	[36, 75, 121, 125, 133, 135]
MgO_7	576	581	6	[10, 85, 86, 97, 98, 109, 113, 119]
MgO_6	577	646	70	[28, 90, 111, 113, 119, 124, 126]
MgO_6	578	585	8	[7, 76, 78, 90, 92, 94, 123]
MgO_5	578	636	59	[11, 93, 115, 135, 141, 148]
MgO_8	578	615	38	[21, 86, 90, 94, 109, 113, 126, 127, 150]
MgO_6	578	595	18	[26, 70, 95, 104, 115, 124, 148]
MgO_7	580	582	3	[18, 64, 72, 89, 92, 116, 123, 128]
MgO_6	581	587	7	[36, 75, 121, 125, 132, 133, 135]
MgO_6	582	610	29	[10, 85, 86, 97, 98, 109, 113]
MgO_8	583	600	18	[18, 64, 72, 89, 92, 116, 122, 123, 128]
MgO_6	583	609	27	[24, 87, 91, 110, 145, 146, 151]
MgO_6	585	597	13	[19, 73, 105, 106, 127, 130, 150]
MgO_6	585	599	15	[32, 77, 97, 119, 124, 147, 148]
MgO_5	586	597	12	[7, 78, 90, 92, 94, 123]
MgO_5	588	608	21	[36, 75, 121, 125, 132, 135]
MgO_7	595	619	25	[30, 65, 66, 75, 81, 99, 107, 149]
MgO_6	595	603	9	[31, 64, 79, 88, 111, 120, 137]
MgO_5	596	602	7	[26, 70, 95, 104, 115, 148]
MgO_6	598	606	9	[7, 76, 78, 90, 92, 94, 123]
MgO_5	598	644	47	[19, 73, 105, 106, 130, 150]
MgO_6	599	600	2	[14, 69, 70, 95, 120, 131, 139]
MgO_6	599	854	256	[33, 68, 80, 95, 104, 118, 139]
MgO_6	600	600	1	[9, 77, 87, 119, 138, 145, 147]
MgO_7	600	653	54	[29, 91, 116, 122, 128, 134, 138, 152]
MgO_7	600	623	24	[32, 77, 97, 119, 124, 141, 147, 148]
MgO_7	601	610	10	[9, 77, 87, 108, 119, 138, 145, 147]
MgO_5	601	601	1	[14, 69, 70, 95, 120, 131]
MgO_6	601	645	45	[18, 64, 72, 89, 92, 116, 128]
MgO_6	602	625	24	[13, 70, 79, 82, 95, 124, 142]
MgO_6	602	737	136	[14, 69, 70, 79, 95, 120, 131]
MgO_6	603	618	16	[26, 70, 95, 104, 115, 146, 148]
MgO_5	604	654	51	[15, 69, 92, 123, 128, 133]
MgO_5	604	616	13	[31, 64, 79, 88, 111, 120]
MgO_7	607	621	15	[7, 76, 78, 90, 92, 94, 123, 150]
MgO_7	608	628	21	[12, 91, 105, 106, 110, 116, 121, 134]
MgO_6	609	618	10	[8, 73, 81, 103, 105, 117, 129]
MgO_6	609	610	2	[36, 75, 112, 121, 125, 132, 135]
MgO_5	610	695	86	[24, 91, 110, 145, 146, 151]
MgO_6	611	639	29	[9, 77, 108, 119, 138, 145, 147]
MgO_7	611	612	2	[10, 85, 86, 97, 98, 109, 113, 127]
MgO_5	611	612	2	[36, 75, 112, 121, 125, 132]
MgO_6	613	692	80	[10, 85, 86, 97, 98, 113, 127]
MgO_5	613	641	29	[27, 64, 68, 89, 101, 137]
MgO_6	613	638	26	[36, 75, 112, 121, 125, 132, 140]
MgO_7	616	616	1	[21, 86, 90, 94, 109, 113, 126, 150]
MgO_6	617	626	10	[21, 86, 90, 94, 113, 126, 150]
MgO_6	617	925	309	[31, 64, 70, 79, 88, 111, 120]
MgO_7	619	636	18	[8, 73, 74, 81, 103, 105, 117, 129]
MgO_7	619	626	8	[26, 68, 70, 95, 104, 115, 146, 148]
MgO_8	620	622	3	[30, 65, 66, 75, 81, 99, 107, 132, 149]
MgO_6	622	627	6	[7, 76, 78, 90, 92, 94, 150]
MgO_6	622	672	51	[16, 72, 89, 99, 116, 125, 132]
MgO_6	623	637	15	[23, 83, 105, 121, 132, 134, 140]
MgO_7	623	668	46	[30, 65, 66, 75, 99, 107, 132, 149]
MgO_6	624	657	34	[32, 77, 97, 124, 141, 147, 148]
MgO_7	626	670	45	[13, 70, 79, 80, 82, 95, 124, 142]
MgO_5	627	643	17	[21, 86, 90, 94, 113, 150]
MgO_6	627	684	58	[26, 68, 95, 104, 115, 146, 148]
MgO_5	628	688	61	[7, 76, 78, 90, 92, 94]
MgO_6	629	639	11	[12, 91, 105, 106, 110, 121, 134]
MgO_8	637	640	4	[8, 73, 74, 81, 103, 105, 117, 126, 129]
MgO_6	637	665	29	[11, 77, 93, 115, 135, 141, 148]
MgO_5	637	695	59	[20, 74, 84, 146, 148, 151]
MgO_5	638	661	24	[22, 71, 102, 118, 137, 144]
MgO_7	638	670	33	[23, 83, 103, 105, 121, 132, 134, 140]
MgO_7	639	653	15	[36, 75, 85, 112, 121, 125, 132, 140]
MgO_5	640	690	51	[9, 77, 119, 138, 145, 147]
MgO_7	640	640	1	[12, 91, 96, 105, 106, 110, 121, 134]
MgO_9	641	653	13	[8, 73, 74, 81, 103, 105, 117, 126, 129, 130]
MgO_8	641	676	36	[12, 91, 96, 101, 105, 106, 110, 121, 134]
MgO_6	642	708	67	[27, 64, 68, 72, 89, 101, 137]
MgO_6	644	649	6	[21, 86, 90, 94, 113, 120, 150]
MgO_6	645	699	55	[19, 73, 101, 105, 106, 130, 150]
MgO_7	646	667	22	[18, 64, 72, 89, 92, 116, 128, 144]
MgO_5	647	654	8	[28, 90, 113, 119, 124, 126]
MgO_7	650	751	102	[21, 86, 90, 94, 109, 113, 120, 150]
MgO_7	652	674	23	[17, 70, 86, 88, 93, 109, 120, 152]
MgO_8	654	661	8	[8, 73, 74, 81, 103, 105, 117, 129, 130]
MgO_6	654	654	1	[29, 91, 116, 122, 128, 134, 138]
MgO_6	654	658	5	[36, 75, 112, 121, 125, 132, 140]
MgO_6	655	743	89	[15, 69, 78, 92, 123, 128, 133]
MgO_4	655	672	18	[28, 90, 113, 119, 124]
MgO_5	655	708	54	[29, 91, 116, 122, 128, 138]
MgO_6	655	711	57	[34, 74, 97, 113, 117, 124, 142]
MgO_5	656	659	4	[25, 69, 133, 135, 139, 141]
MgO_7	658	696	39	[32, 77, 84, 97, 124, 141, 147, 148]
MgO_5	659	672	14	[36, 75, 112, 121, 132, 140]
MgO_4	660	687	28	[25, 69, 133, 135, 141]
MgO_7	662	671	10	[8, 74, 81, 103, 105, 117, 129, 130]
MgO_6	662	685	24	[22, 71, 87, 102, 118, 137, 144]
MgO_7	666	684	19	[11, 77, 93, 115, 133, 135, 141, 148]
MgO_6	668	671	4	[18, 64, 72, 89, 116, 128, 144]
MgO_6	669	687	19	[30, 65, 66, 75, 99, 107, 149]
MgO_6	671	696	26	[13, 70, 79, 80, 82, 95, 124]
MgO_8	671	706	36	[23, 83, 103, 105, 121, 132, 134, 136, 140]
MgO_8	672	680	9	[8, 74, 81, 103, 105, 117, 129, 130, 140]
MgO_5	672	673	2	[18, 64, 72, 89, 116, 144]
MgO_7	673	842	170	[16, 72, 89, 99, 107, 116, 125, 132]
MgO_5	673	695	23	[28, 90, 113, 119, 124, 126]
MgO_4	673	673	1	[36, 75, 112, 121, 132]
MgO_6	674	688	15	[18, 64, 72, 89, 116, 122, 144]
MgO_5	674	683	10	[36, 75, 112, 121, 132, 135]
MgO_6	675	941	267	[17, 70, 86, 88, 93, 109, 120]
MgO_7	677	756	80	[12, 91, 101, 105, 106, 110, 121, 134]
MgO_7	681	682	2	[8, 74, 81, 105, 117, 129, 130, 140]
MgO_8	683	699	17	[8, 74, 81, 103, 105, 117, 129, 130, 140]
MgO_4	684	689	6	[36, 75, 121, 132, 135]
MgO_6	685	733	49	[11, 77, 93, 115, 135, 141, 148]
MgO_5	685	689	5	[26, 95, 104, 115, 146, 148]
MgO_5	686	686	1	[22, 71, 87, 118, 137, 144]
MgO_4	687	695	9	[22, 71, 118, 137, 144]
MgO_5	688	721	34	[25, 69, 133, 135, 139, 141]
MgO_7	688	721	34	[30, 65, 66, 75, 99, 107, 132, 149]
MgO_5	689	758	70	[7, 76, 78, 92, 94, 123]
MgO_7	689	692	4	[18, 64, 72, 89, 116, 122, 128, 144]
MgO_6	690	711	22	[26, 70, 95, 104, 115, 146, 148]
MgO_5	690	716	27	[36, 75, 121, 125, 132, 135]
MgO_6	691	709	19	[9, 77, 108, 119, 138, 145, 147]
MgO_5	693	694	2	[10, 85, 86, 97, 98, 113]
MgO_6	693	699	7	[18, 64, 89, 116, 122, 128, 144]
MgO_6	695	709	15	[10, 85, 86, 97, 98, 113, 117]
MgO_6	696	697	2	[20, 74, 84, 129, 146, 148, 151]
MgO_5	696	714	19	[22, 71, 104, 118, 137, 144]
MgO_6	696	720	25	[24, 91, 110, 114, 145, 146, 151]
MgO_6	696	731	36	[28, 90, 113, 119, 124, 126, 127]
MgO_7	697	701	5	[13, 70, 79, 80, 82, 95, 124, 142]
MgO_6	697	712	16	[32, 77, 84, 97, 141, 147, 148]
MgO_5	698	868	171	[20, 74, 84, 146, 148, 151]
MgO_7	700	742	43	[8, 74, 81, 103, 105, 117, 129, 140]
MgO_7	700	706	7	[18, 64, 89, 92, 116, 122, 128, 144]
MgO_7	700	705	6	[19, 73, 101, 105, 106, 126, 130, 150]
MgO_8	702	713	12	[13, 70, 79, 80, 82, 95, 111, 124, 142]
MgO_6	706	768	63	[19, 73, 105, 106, 126, 130, 150]
MgO_8	707	713	7	[18, 64, 72, 89, 92, 116, 122, 128, 144]
MgO_7	707	719	13	[23, 83, 103, 105, 121, 132, 134, 140]
MgO_7	709	824	116	[27, 64, 68, 72, 89, 101, 130, 137]
MgO_6	709	773	65	[29, 91, 116, 122, 128, 138, 152]
MgO_7	710	718	9	[9, 77, 100, 108, 119, 138, 145, 147]
MgO_7	710	757	48	[10, 85, 86, 97, 98, 109, 113, 117]
MgO_7	712	715	4	[26, 70, 95, 104, 115, 124, 146, 148]
MgO_5	712	722	11	[34, 74, 97, 113, 117, 142]
MgO_7	713	715	3	[32, 77, 84, 97, 124, 141, 147, 148]
MgO_7	714	722	9	[13, 70, 79, 82, 95, 111, 124, 142]
MgO_7	714	799	86	[18, 64, 72, 89, 116, 122, 128, 144]
MgO_6	715	741	27	[22, 71, 87, 104, 118, 137, 144]
MgO_6	716	739	24	[26, 70, 95, 104, 115, 124, 148]
MgO_6	716	728	13	[32, 77, 84, 97, 124, 147, 148]
MgO_6	717	737	21	[36, 75, 85, 121, 125, 132, 135]
MgO_6	719	726	8	[9, 77, 100, 108, 119, 138, 145]
MgO_6	720	744	25	[23, 83, 105, 121, 132, 134, 140]
MgO_6	721	722	2	[24, 91, 110, 122, 145, 146, 151]
MgO_6	722	736	15	[25, 69, 114, 133, 135, 139, 141]
MgO_8	722	735	14	[30, 65, 66, 75, 81, 99, 107, 132, 149]
MgO_6	723	740	18	[13, 79, 82, 95, 111, 124, 142]
MgO_7	723	750	28	[24, 91, 110, 122, 138, 145, 146, 151]
MgO_6	723	780	58	[34, 74, 97, 113, 117, 124, 142]
MgO_5	727	751	25	[9, 77, 100, 119, 138, 145]
MgO_7	729	761	33	[32, 77, 84, 97, 119, 124, 147, 148]
MgO_5	732	773	42	[28, 90, 113, 119, 124, 126]
MgO_5	734	812	79	[11, 93, 115, 135, 141, 148]
MgO_7	736	795	60	[30, 65, 66, 75, 81, 99, 107, 149]
MgO_7	737	761	25	[25, 69, 114, 125, 133, 135, 139, 141]
MgO_5	738	757	20	[14, 70, 79, 95, 120, 131]
MgO_7	738	744	7	[36, 75, 85, 112, 121, 125, 132, 135]
MgO_5	740	803	64	[26, 70, 95, 115, 124, 148]
MgO_7	741	774	34	[13, 70, 79, 82, 95, 111, 124, 142]
MgO_5	742	746	5	[22, 71, 87, 118, 137, 144]
MgO_6	743	750	8	[8, 74, 103, 105, 117, 129, 140]
MgO_7	744	755	12	[15, 69, 78, 92, 123, 128, 133, 152]
MgO_7	745	761	17	[23, 83, 103, 105, 121, 132, 134, 140]
MgO_6	745	754	10	[36, 75, 112, 121, 125, 132, 135]
MgO_4	747	859	113	[22, 71, 118, 137, 144]
MgO_5	751	756	6	[8, 74, 103, 105, 129, 140]
MgO_6	751	803	53	[24, 91, 110, 138, 145, 146, 151]
MgO_4	752	755	4	[9, 77, 119, 138, 145]
MgO_6	752	796	45	[21, 86, 90, 94, 109, 113, 150]
MgO_5	755	785	31	[36, 75, 112, 121, 125, 132]
MgO_5	756	764	9	[9, 77, 100, 119, 138, 145]
MgO_6	756	909	154	[15, 69, 78, 92, 123, 128, 133]
MgO_4	757	758	2	[8, 74, 103, 105, 129]
MgO_6	757	760	4	[12, 91, 101, 106, 110, 121, 134]
MgO_6	758	771	14	[10, 85, 97, 98, 109, 113, 117]
MgO_6	758	831	74	[14, 69, 70, 79, 95, 120, 131]
MgO_6	759	798	40	[7, 76, 78, 90, 92, 94, 123]
MgO_5	759	776	18	[8, 73, 74, 103, 105, 129]
MgO_5	761	790	30	[12, 91, 106, 110, 121, 134]
MgO_8	762	798	37	[23, 83, 103, 105, 121, 132, 134, 136, 140]
MgO_6	762	788	27	[25, 69, 114, 133, 135, 139, 141]
MgO_6	762	778	17	[32, 77, 97, 119, 124, 147, 148]
MgO_6	765	788	24	[9, 77, 100, 108, 119, 138, 145]
MgO_5	769	790	22	[19, 73, 105, 106, 130, 150]
MgO_7	772	921	150	[10, 85, 86, 97, 98, 109, 113, 117]
MgO_6	774	790	17	[28, 90, 113, 119, 124, 126, 127]
MgO_5	774	789	16	[29, 91, 116, 122, 128, 138]
MgO_6	775	779	5	[13, 70, 79, 82, 95, 124, 142]
MgO_4	777	781	5	[8, 74, 103, 105, 129]
MgO_5	779	784	6	[32, 77, 97, 124, 147, 148]
MgO_5	780	890	111	[13, 70, 79, 82, 95, 124]
MgO_5	781	809	29	[34, 74, 97, 113, 117, 142]
MgO_6	782	806	25	[8, 73, 74, 81, 103, 105, 129]
MgO_6	785	785	1	[32, 77, 97, 119, 124, 147, 148]
MgO_7	786	825	40	[32, 77, 97, 119, 124, 141, 147, 148]
MgO_6	786	786	1	[36, 75, 112, 121, 125, 132, 140]
MgO_6	787	803	17	[36, 75, 121, 125, 132, 135, 140]
MgO_7	789	790	2	[9, 77, 100, 108, 119, 138, 145, 147]
MgO_5	789	808	20	[25, 69, 133, 135, 139, 141]
MgO_6	790	817	28	[29, 91, 116, 122, 128, 138, 152]
MgO_6	791	811	21	[9, 77, 100, 108, 119, 138, 147]
MgO_6	791	813	23	[12, 91, 106, 110, 121, 125, 134]
MgO_6	791	878	88	[19, 73, 101, 105, 106, 130, 150]
MgO_5	791	830	40	[28, 113, 119, 124, 126, 127]
MgO_6	796	800	5	[30, 65, 66, 75, 99, 107, 149]
MgO_5	797	859	63	[21, 86, 90, 94, 113, 150]
MgO_7	799	875	77	[7, 76, 78, 90, 92, 94, 123, 143]
MgO_7	799	849	51	[23, 83, 103, 105, 121, 132, 134, 140]
MgO_6	800	811	12	[18, 64, 72, 89, 116, 122, 144]
MgO_5	801	868	68	[30, 65, 75, 99, 107, 149]
MgO_6	803	849	47	[35, 65, 82, 90, 94, 113, 142]
MgO_5	804	865	62	[24, 91, 110, 145, 146, 151]
MgO_4	804	841	38	[26, 70, 95, 115, 148]
MgO_5	804	827	24	[36, 75, 121, 125, 132, 140]
MgO_5	807	817	11	[8, 74, 81, 103, 105, 129]
MgO_6	809	822	14	[25, 67, 69, 133, 135, 139, 141]
MgO_6	810	816	7	[34, 74, 97, 113, 117, 140, 142]
MgO_5	812	820	9	[9, 77, 100, 119, 138, 147]
MgO_5	812	812	1	[18, 64, 72, 89, 116, 122]
MgO_6	813	953	141	[11, 77, 93, 115, 135, 141, 148]
MgO_6	813	824	12	[18, 64, 72, 89, 92, 116, 122]
MgO_7	814	817	4	[12, 91, 106, 110, 116, 121, 125, 134]
MgO_7	817	827	11	[34, 74, 97, 113, 117, 124, 140, 142]
MgO_6	818	984	167	[8, 73, 74, 81, 103, 105, 129]
MgO_7	818	838	21	[12, 91, 110, 116, 121, 122, 125, 134]
MgO_5	818	875	58	[29, 91, 116, 128, 138, 152]
MgO_4	821	826	6	[9, 77, 119, 138, 147]
MgO_6	823	826	4	[25, 69, 114, 133, 135, 139, 141]
MgO_7	825	832	8	[18, 64, 72, 89, 92, 116, 122, 128]
MgO_6	825	830	6	[27, 64, 68, 89, 101, 130, 137]
MgO_6	826	841	16	[32, 77, 97, 119, 124, 147, 148]
MgO_5	827	874	48	[9, 77, 119, 138, 145, 147]
MgO_5	827	841	15	[25, 69, 114, 133, 135, 141]
MgO_6	828	865	38	[34, 74, 97, 113, 117, 124, 142]
MgO_6	828	832	5	[36, 75, 85, 121, 125, 132, 140]
MgO_7	831	850	20	[27, 64, 68, 89, 99, 101, 130, 137]
MgO_6	831	883	53	[28, 97, 113, 119, 124, 126, 127]
MgO_5	832	852	21	[14, 69, 79, 95, 120, 131]
MgO_8	833	866	34	[18, 64, 72, 89, 92, 116, 122, 128, 144]
MgO_7	833	839	7	[36, 75, 85, 121, 125, 132, 133, 140]
MgO_6	839	862	24	[12, 91, 110, 116, 121, 125, 134]
MgO_8	840	867	28	[36, 75, 85, 112, 121, 125, 132, 133, 140]
MgO_6	842	876	35	[25, 69, 114, 133, 135, 139, 141]
MgO_5	842	866	25	[26, 70, 95, 115, 146, 148]
MgO_7	842	893	52	[32, 77, 84, 97, 119, 124, 147, 148]
MgO_6	843	911	69	[16, 72, 89, 99, 116, 125, 132]
MgO_8	850	871	22	[23, 83, 103, 105, 121, 132, 134, 136, 140]
MgO_5	850	853	4	[35, 82, 90, 94, 113, 142]
MgO_6	851	910	60	[27, 64, 68, 89, 101, 130, 137]
MgO_6	853	860	8	[14, 69, 70, 79, 95, 120, 131]
MgO_6	854	888	35	[35, 65, 82, 90, 94, 113, 142]
MgO_7	855	860	6	[33, 67, 68, 80, 95, 104, 118, 139]
MgO_6	860	886	27	[21, 86, 90, 94, 113, 120, 150]
MgO_5	860	922	63	[22, 71, 102, 118, 137, 144]
MgO_7	861	894	34	[14, 69, 70, 79, 95, 120, 131, 139]
MgO_6	861	901	41	[33, 67, 80, 95, 104, 118, 139]
MgO_7	863	882	20	[12, 91, 110, 116, 121, 125, 132, 134]
MgO_6	866	1091	226	[24, 91, 110, 122, 145, 146, 151]
MgO_5	866	867	2	[34, 74, 97, 113, 117, 142]
MgO_7	867	872	6	[18, 64, 72, 89, 92, 116, 128, 144]
MgO_6	867	870	4	[26, 70, 95, 104, 115, 146, 148]
MgO_6	868	875	8	[34, 65, 74, 97, 113, 117, 142]
MgO_9	868	872	5	[36, 75, 85, 112, 121, 125, 132, 133, 135, 140]
MgO_4	869	954	86	[20, 74, 84, 148, 151]
MgO_6	869	967	99	[30, 65, 66, 75, 99, 107, 149]
MgO_5	871	874	4	[26, 70, 95, 104, 115, 148]
MgO_7	872	898	27	[23, 83, 103, 105, 121, 132, 134, 140]
MgO_6	873	881	9	[18, 64, 72, 89, 116, 128, 144]
MgO_8	873	885	13	[36, 75, 85, 112, 121, 125, 133, 135, 140]
MgO_6	875	879	5	[9, 77, 108, 119, 138, 145, 147]
MgO_6	875	917	43	[26, 68, 70, 95, 104, 115, 148]
MgO_6	876	897	22	[7, 78, 90, 92, 94, 123, 143]
MgO_6	876	1146	271	[29, 91, 116, 122, 128, 138, 152]
MgO_7	876	919	44	[34, 65, 74, 81, 97, 113, 117, 142]
MgO_7	877	907	31	[25, 69, 114, 125, 133, 135, 139, 141]
MgO_5	879	919	41	[19, 73, 105, 106, 130, 150]
MgO_7	880	882	3	[9, 77, 87, 108, 119, 138, 145, 147]
MgO_5	882	891	10	[18, 64, 72, 89, 116, 128]
MgO_6	883	892	10	[9, 77, 87, 108, 119, 138, 145]
MgO_6	883	890	8	[12, 91, 110, 116, 121, 125, 134]
MgO_7	884	902	19	[28, 90, 97, 113, 119, 124, 126, 127]
MgO_7	886	952	67	[36, 75, 85, 112, 121, 125, 133, 135]
MgO_7	887	894	8	[21, 86, 90, 94, 113, 120, 127, 150]
MgO_7	889	906	18	[35, 65, 66, 82, 90, 94, 113, 142]
MgO_5	891	898	8	[12, 91, 110, 116, 121, 125]
MgO_6	891	936	46	[13, 70, 79, 82, 95, 124, 142]
MgO_6	892	909	18	[18, 64, 72, 89, 116, 128, 144]
MgO_5	893	916	24	[9, 87, 108, 119, 138, 145]
MgO_5	894	925	32	[32, 77, 84, 97, 147, 148]
MgO_5	895	903	9	[14, 69, 70, 95, 120, 131]
MgO_6	895	899	5	[21, 86, 90, 94, 113, 127, 150]
MgO_7	898	908	11	[7, 76, 78, 90, 92, 94, 123, 143]
MgO_6	899	922	24	[12, 91, 110, 116, 121, 125, 132]
MgO_6	899	927	29	[23, 83, 103, 105, 132, 134, 140]
MgO_7	900	914	15	[21, 86, 90, 94, 109, 113, 127, 150]
MgO_7	902	903	2	[33, 67, 68, 80, 95, 104, 118, 139]
MgO_6	903	928	26	[28, 90, 113, 119, 124, 126, 127]
MgO_6	904	1124	221	[14, 69, 70, 79, 95, 120, 131]
MgO_6	904	1222	319	[33, 68, 80, 95, 104, 118, 139]
MgO_6	907	917	11	[35, 66, 82, 90, 94, 113, 142]
MgO_6	908	953	46	[25, 69, 114, 133, 135, 139, 141]
MgO_8	909	915	7	[7, 76, 78, 90, 92, 94, 123, 143, 150]
MgO_5	910	939	30	[15, 78, 92, 123, 128, 133]
MgO_5	910	928	19	[18, 64, 72, 89, 128, 144]
MgO_5	911	942	32	[27, 64, 68, 89, 101, 137]
MgO_7	912	984	73	[16, 72, 89, 99, 107, 116, 125, 132]
MgO_6	915	934	20	[21, 86, 90, 94, 109, 113, 150]
MgO_7	916	935	20	[7, 76, 78, 90, 92, 94, 143, 150]
MgO_6	917	919	3	[9, 87, 108, 119, 138, 145, 147]
MgO_5	918	943	26	[26, 70, 95, 104, 115, 148]
MgO_7	918	923	6	[35, 65, 66, 82, 90, 94, 113, 142]
MgO_5	920	925	6	[9, 87, 108, 119, 145, 147]
MgO_6	920	954	35	[19, 73, 101, 105, 106, 130, 150]
MgO_6	920	932	13	[34, 74, 81, 97, 113, 117, 142]
MgO_8	922	939	18	[10, 85, 86, 97, 98, 109, 113, 117, 127]
MgO_5	923	924	2	[12, 91, 110, 116, 121, 125]
MgO_4	923	937	15	[22, 102, 118, 137, 144]
MgO_6	924	957	34	[35, 65, 66, 82, 90, 94, 113]
MgO_6	925	960	36	[12, 91, 110, 116, 121, 125, 132]
MgO_4	926	929	4	[9, 108, 119, 145, 147]
MgO_5	926	938	13	[31, 64, 79, 88, 111, 120]
MgO_4	926	933	8	[32, 77, 84, 147, 148]
MgO_7	928	999	72	[23, 83, 103, 105, 121, 132, 134, 140]
MgO_6	929	937	9	[18, 64, 72, 89, 92, 128, 144]
MgO_7	929	943	15	[28, 90, 97, 113, 119, 124, 126, 127]
MgO_3	930	937	8	[9, 108, 119, 147]
MgO_5	933	954	22	[34, 74, 97, 113, 117, 142]
MgO_5	934	950	17	[32, 77, 84, 141, 147, 148]
MgO_7	935	965	31	[21, 86, 90, 94, 109, 113, 120, 150]
MgO_6	936	945	10	[7, 76, 78, 90, 92, 94, 143]
MgO_5	937	944	8	[13, 70, 82, 95, 124, 142]
MgO_5	938	951	14	[9, 77, 108, 119, 138, 147]
MgO_5	938	941	4	[18, 64, 72, 89, 92, 128]
MgO_5	938	947	10	[22, 89, 102, 118, 137, 144]
MgO_4	939	947	9	[31, 64, 79, 88, 111]
MgO_7	940	943	4	[10, 85, 86, 97, 98, 109, 113, 117]
MgO_6	940	1051	112	[15, 69, 78, 92, 123, 128, 133]
MgO_5	942	949	8	[17, 70, 86, 88, 93, 120]
MgO_6	942	947	6	[18, 64, 72, 89, 92, 116, 128]
MgO_6	943	944	2	[27, 64, 68, 72, 89, 101, 137]
MgO_6	944	1031	88	[10, 85, 86, 97, 98, 113, 117]
MgO_6	944	956	13	[26, 68, 70, 95, 104, 115, 148]
MgO_6	944	1081	138	[28, 90, 113, 119, 124, 126, 127]
MgO_6	945	1012	68	[13, 70, 79, 82, 95, 124, 142]
MgO_7	945	958	14	[27, 64, 68, 72, 89, 101, 130, 137]
MgO_7	946	1046	101	[7, 76, 78, 90, 92, 94, 123, 143]
MgO_7	948	979	32	[18, 64, 72, 89, 92, 116, 128, 144]
MgO_6	948	963	16	[22, 71, 89, 102, 118, 137, 144]
MgO_5	948	994	47	[31, 64, 79, 88, 111, 137]
MgO_6	950	988	39	[17, 70, 86, 88, 93, 109, 120]
MgO_6	951	962	12	[32, 77, 84, 97, 141, 147, 148]
MgO_6	952	956	5	[9, 77, 100, 108, 119, 138, 147]
MgO_6	953	975	23	[36, 75, 85, 112, 121, 125, 135]
MgO_5	954	975	22	[11, 93, 115, 135, 141, 148]
MgO_5	954	974	21	[25, 69, 133, 135, 139, 141]
MgO_7	955	982	28	[19, 73, 101, 105, 106, 127, 130, 150]
MgO_5	955	1008	54	[20, 74, 84, 146, 148, 151]
MgO_6	955	1076	122	[34, 74, 97, 113, 117, 124, 142]
MgO_5	957	965	9	[9, 77, 100, 119, 138, 147]
MgO_5	957	965	9	[26, 68, 70, 95, 115, 148]
MgO_7	958	996	39	[35, 65, 66, 82, 90, 94, 113, 142]
MgO_8	959	985	27	[27, 64, 68, 72, 89, 99, 101, 130, 137]
MgO_7	961	984	24	[12, 91, 110, 116, 121, 125, 132, 134]
MgO_7	963	1013	51	[32, 77, 84, 97, 124, 141, 147, 148]
MgO_5	964	1033	70	[22, 71, 102, 118, 137, 144]
MgO_6	966	966	1	[9, 77, 100, 119, 138, 145, 147]
MgO_8	966	972	7	[21, 86, 90, 94, 109, 113, 120, 127, 150]
MgO_4	966	1033	68	[26, 70, 95, 115, 148]
MgO_5	967	1026	60	[9, 77, 119, 138, 145, 147]
MgO_7	968	984	17	[30, 65, 66, 75, 99, 107, 132, 149]
MgO_7	973	994	22	[21, 86, 90, 94, 109, 113, 120, 150]
MgO_6	975	989	15	[25, 69, 114, 133, 135, 139, 141]
MgO_6	976	1053	78	[11, 77, 93, 115, 135, 141, 148]
MgO_7	976	983	8	[36, 75, 85, 112, 121, 125, 133, 135]
MgO_6	980	995	16	[18, 64, 72, 89, 116, 128, 144]
MgO_6	983	985	3	[19, 73, 101, 105, 106, 130, 150]
MgO_6	984	994	11	[36, 75, 85, 112, 121, 133, 135]
MgO_7	985	1016	32	[8, 73, 74, 81, 103, 105, 126, 129]
MgO_6	985	1016	32	[12, 91, 110, 116, 121, 125, 132]
MgO_6	985	1034	50	[16, 72, 89, 99, 116, 125, 132]
MgO_6	985	1152	168	[30, 65, 66, 75, 99, 107, 149]
MgO_5	986	1023	38	[19, 73, 105, 106, 130, 150]
MgO_7	986	989	4	[27, 64, 68, 89, 99, 101, 130, 137]
MgO_5	989	1019	31	[17, 70, 86, 88, 93, 120]
MgO_5	990	1249	260	[25, 69, 133, 135, 139, 141]
MgO_6	990	1001	12	[27, 64, 68, 89, 99, 101, 130]
MgO_8	995	1023	29	[21, 86, 90, 94, 109, 113, 120, 127, 150]
MgO_6	995	1002	8	[31, 64, 70, 79, 88, 111, 137]
MgO_7	995	996	2	[36, 75, 85, 112, 121, 133, 135, 140]
MgO_5	996	1000	5	[18, 64, 72, 89, 116, 128]
MgO_8	997	1015	19	[35, 65, 66, 82, 90, 94, 113, 117, 142]
MgO_8	997	1006	10	[36, 75, 85, 112, 121, 132, 133, 135, 140]
MgO_6	1000	1019	20	[23, 83, 105, 121, 132, 134, 140]
MgO_6	1001	1127	127	[18, 64, 72, 89, 92, 116, 128]
MgO_5	1002	1020	19	[27, 64, 68, 89, 101, 130]
MgO_7	1003	1010	8	[31, 64, 70, 79, 88, 111, 120, 137]
MgO_7	1007	1009	3	[36, 75, 85, 112, 121, 132, 135, 140]
MgO_6	1009	1040	32	[20, 74, 84, 110, 146, 148, 151]
MgO_6	1010	1052	43	[36, 75, 85, 121, 132, 135, 140]
MgO_6	1011	1025	15	[31, 64, 70, 79, 88, 111, 120]
MgO_5	1013	1032	20	[13, 70, 82, 95, 124, 142]
MgO_6	1014	1065	52	[32, 77, 84, 97, 141, 147, 148]
MgO_7	1016	1103	88	[35, 65, 66, 82, 90, 94, 113, 142]
MgO_6	1017	1030	14	[8, 73, 74, 81, 103, 105, 129]
MgO_7	1017	1027	11	[12, 91, 106, 110, 116, 121, 125, 132]
MgO_6	1020	1035	16	[17, 70, 77, 86, 88, 93, 120]
MgO_7	1020	1048	29	[23, 83, 103, 105, 121, 132, 134, 140]
MgO_6	1021	1144	124	[27, 64, 68, 89, 101, 130, 137]
MgO_6	1024	1124	101	[19, 73, 101, 105, 106, 130, 150]
MgO_7	1024	1082	59	[21, 86, 94, 109, 113, 120, 127, 150]
MgO_5	1026	1075	50	[31, 64, 79, 88, 111, 120]
MgO_6	1027	1188	162	[9, 77, 108, 119, 138, 145, 147]
MgO_6	1028	1054	27	[12, 91, 106, 110, 116, 121, 125]
MgO_5	1031	1032	2	[8, 73, 81, 103, 105, 129]
MgO_7	1032	1096	65	[10, 85, 86, 97, 98, 109, 113, 117]
MgO_6	1033	1235	203	[8, 73, 81, 103, 105, 126, 129]
MgO_4	1033	1073	41	[13, 82, 95, 124, 142]
MgO_4	1034	1073	40	[22, 71, 118, 137, 144]
MgO_5	1034	1039	6	[26, 68, 70, 95, 115, 148]
MgO_7	1035	1099	65	[16, 72, 89, 99, 107, 116, 125, 132]
MgO_7	1036	1042	7	[17, 70, 77, 86, 88, 93, 109, 120]
MgO_6	1040	1075	36	[26, 68, 70, 95, 104, 115, 148]
MgO_5	1041	1152	112	[20, 74, 84, 146, 148, 151]
MgO_8	1043	1043	1	[17, 70, 77, 86, 88, 93, 109, 120, 152]
MgO_7	1044	1057	14	[17, 70, 86, 88, 93, 109, 120, 152]
MgO_6	1047	1052	6	[7, 78, 90, 92, 94, 123, 143]
MgO_6	1049	1072	24	[23, 83, 103, 105, 121, 132, 134]
MgO_7	1052	1088	37	[15, 69, 78, 92, 94, 123, 128, 133]
MgO_7	1053	1075	23	[7, 76, 78, 90, 92, 94, 123, 143]
MgO_7	1053	1133	81	[36, 75, 85, 121, 125, 132, 135, 140]
MgO_7	1054	1055	2	[11, 77, 93, 110, 115, 135, 141, 148]
MgO_7	1055	1069	15	[12, 91, 106, 110, 116, 121, 125, 134]
MgO_6	1056	1097	42	[11, 93, 110, 115, 135, 141, 148]
MgO_6	1058	1101	44	[17, 70, 86, 88, 93, 109, 120]
MgO_7	1066	1069	4	[32, 77, 84, 97, 124, 141, 147, 148]
MgO_8	1070	1123	54	[12, 91, 106, 110, 116, 121, 125, 132, 134]
MgO_6	1070	1170	101	[32, 77, 84, 124, 141, 147, 148]
MgO_7	1073	1102	30	[23, 83, 103, 105, 121, 132, 134, 136]
MgO_5	1074	1106	33	[13, 70, 82, 95, 124, 142]
MgO_5	1074	1089	16	[22, 71, 89, 118, 137, 144]
MgO_8	1076	1079	4	[7, 76, 78, 90, 92, 94, 123, 143, 150]
MgO_7	1076	1087	12	[26, 68, 70, 95, 104, 115, 146, 148]
MgO_6	1076	1262	187	[31, 64, 70, 79, 88, 111, 120]
MgO_5	1077	1078	2	[34, 74, 97, 113, 117, 142]
MgO_6	1079	1323	245	[34, 74, 97, 113, 117, 124, 142]
MgO_7	1080	1085	6	[7, 76, 78, 90, 92, 94, 123, 150]
MgO_5	1082	1089	8	[28, 90, 113, 119, 126, 127]
MgO_8	1083	1129	47	[21, 86, 90, 94, 109, 113, 120, 127, 150]
MgO_6	1086	1103	18	[7, 76, 78, 90, 92, 94, 123]
MgO_6	1088	1089	2	[26, 70, 95, 104, 115, 146, 148]
MgO_6	1089	1214	126	[15, 69, 78, 92, 123, 128, 133]
MgO_4	1090	1135	46	[22, 71, 118, 137, 144]
MgO_5	1090	1103	14	[26, 70, 95, 115, 146, 148]
MgO_4	1090	1120	31	[28, 90, 113, 119, 126]
MgO_7	1092	1100	9	[24, 91, 101, 110, 122, 145, 146, 151]
MgO_8	1097	1123	27	[10, 85, 86, 97, 98, 109, 113, 117, 127]
MgO_7	1098	1117	20	[11, 85, 93, 110, 115, 135, 141, 148]
MgO_6	1100	1172	73	[16, 72, 89, 99, 116, 125, 132]
MgO_6	1101	1122	22	[24, 91, 101, 110, 145, 146, 151]
MgO_7	1102	1106	5	[17, 70, 77, 86, 88, 93, 109, 120]
MgO_8	1103	1104	2	[23, 83, 103, 105, 121, 132, 134, 136, 140]
MgO_7	1104	1117	14	[7, 76, 78, 90, 92, 94, 123, 143]
MgO_6	1104	1139	36	[26, 70, 95, 115, 124, 146, 148]
MgO_6	1104	1119	16	[35, 65, 66, 82, 94, 113, 142]
MgO_7	1105	1133	29	[23, 83, 103, 105, 121, 132, 134, 140]
MgO_4	1107	1111	5	[13, 82, 95, 124, 142]
MgO_8	1107	1119	13	[17, 70, 77, 86, 88, 93, 109, 115, 120]
MgO_5	1112	1139	28	[13, 70, 82, 95, 124, 142]
MgO_6	1118	1189	72	[7, 76, 78, 90, 92, 123, 143]
MgO_6	1118	1127	10	[11, 93, 110, 115, 135, 141, 148]
MgO_7	1120	1196	77	[17, 70, 86, 88, 93, 109, 115, 120]
MgO_7	1120	1288	169	[35, 65, 66, 82, 90, 94, 113, 142]
MgO_5	1121	1141	21	[28, 90, 113, 119, 126, 127]
MgO_7	1123	1148	26	[24, 91, 101, 110, 129, 145, 146, 151]
MgO_7	1124	1293	170	[10, 85, 86, 97, 98, 109, 113, 117]
MgO_7	1124	1146	23	[12, 91, 110, 116, 121, 125, 132, 134]
MgO_5	1125	1129	5	[14, 69, 70, 95, 120, 131]
MgO_7	1125	1134	10	[19, 73, 96, 101, 105, 106, 130, 150]
MgO_5	1128	1138	11	[11, 93, 115, 135, 141, 148]
MgO_7	1128	1141	14	[18, 64, 72, 89, 92, 116, 122, 128]
MgO_6	1130	1151	22	[14, 69, 70, 95, 120, 131, 139]
MgO_7	1130	1130	1	[21, 86, 90, 94, 109, 113, 127, 150]
MgO_6	1131	1240	110	[21, 86, 90, 94, 113, 127, 150]
MgO_8	1134	1165	32	[23, 83, 103, 105, 121, 132, 134, 136, 140]
MgO_8	1134	1171	38	[36, 75, 85, 112, 121, 125, 132, 135, 140]
MgO_6	1135	1174	40	[19, 73, 101, 105, 106, 130, 150]
MgO_5	1136	1147	12	[22, 71, 104, 118, 137, 144]
MgO_6	1139	1168	30	[11, 77, 93, 115, 135, 141, 148]
MgO_6	1140	1166	27	[13, 70, 79, 82, 95, 124, 142]
MgO_5	1140	1143	4	[26, 95, 115, 124, 146, 148]
MgO_6	1142	1349	208	[18, 64, 72, 89, 92, 116, 128]
MgO_6	1142	1142	1	[28, 90, 113, 119, 124, 126, 127]
MgO_7	1143	1143	1	[28, 90, 111, 113, 119, 124, 126, 127]
MgO_6	1144	1158	15	[26, 74, 95, 115, 124, 146, 148]
MgO_6	1144	1149	6	[28, 90, 111, 113, 119, 124, 126]
MgO_7	1145	1166	22	[27, 64, 68, 72, 89, 101, 130, 137]
MgO_6	1147	1163	17	[12, 91, 110, 116, 121, 125, 132]
MgO_5	1147	1167	21	[29, 91, 116, 122, 128, 152]
MgO_7	1148	1168	21	[22, 64, 71, 89, 104, 118, 137, 144]
MgO_6	1149	1161	13	[24, 91, 110, 129, 145, 146, 151]
MgO_5	1150	1160	11	[28, 90, 111, 113, 119, 126]
MgO_7	1152	1240	89	[14, 69, 70, 79, 95, 120, 131, 139]
MgO_4	1153	1198	46	[20, 74, 84, 148, 151]
MgO_7	1153	1160	8	[30, 65, 66, 75, 99, 107, 131, 149]
MgO_7	1159	1208	50	[26, 70, 74, 95, 115, 124, 146, 148]
MgO_6	1161	1178	18	[28, 90, 111, 113, 119, 124, 126]
MgO_6	1161	1187	27	[30, 65, 66, 75, 99, 107, 149]
MgO_5	1162	1185	24	[24, 91, 110, 145, 146, 151]
MgO_5	1164	1215	52	[12, 91, 110, 116, 121, 125]
MgO_7	1166	1177	12	[23, 83, 103, 105, 121, 132, 134, 140]
MgO_5	1167	1181	15	[13, 70, 79, 82, 95, 124]
MgO_8	1167	1192	26	[27, 64, 68, 72, 89, 101, 130, 137, 150]
MgO_6	1168	1386	219	[29, 91, 116, 122, 128, 138, 152]
MgO_7	1169	1176	8	[11, 77, 93, 110, 115, 135, 141, 148]
MgO_6	1169	1183	15	[22, 71, 89, 104, 118, 137, 144]
MgO_5	1171	1171	1	[32, 77, 84, 141, 147, 148]
MgO_6	1172	1213	42	[32, 77, 84, 97, 141, 147, 148]
MgO_7	1172	1260	89	[36, 75, 85, 121, 125, 132, 135, 140]
MgO_7	1173	1174	2	[16, 72, 89, 99, 107, 116, 125, 132]
MgO_6	1175	1217	43	[16, 72, 99, 107, 116, 125, 132]
MgO_7	1175	1197	23	[19, 73, 101, 105, 106, 127, 130, 150]
MgO_6	1177	1193	17	[11, 77, 93, 115, 135, 141, 148]
MgO_6	1178	1181	4	[23, 83, 103, 105, 121, 132, 134]
MgO_5	1179	1205	27	[28, 90, 111, 113, 119, 124]
MgO_6	1182	1219	38	[13, 70, 79, 82, 95, 111, 124]
MgO_5	1182	1197	16	[23, 83, 103, 105, 121, 134]
MgO_5	1184	1233	50	[22, 71, 89, 118, 137, 144]
MgO_6	1186	1193	8	[24, 91, 110, 122, 145, 146, 151]
MgO_7	1188	1466	279	[30, 65, 66, 75, 99, 107, 132, 149]
MgO_5	1189	1189	1	[9, 77, 119, 138, 145, 147]
MgO_7	1190	1206	17	[7, 76, 78, 90, 92, 94, 123, 143]
MgO_4	1190	1199	10	[9, 77, 138, 145, 147]
MgO_7	1193	1223	31	[27, 64, 68, 72, 89, 101, 130, 150]
MgO_7	1194	1226	33	[11, 77, 93, 110, 115, 135, 141, 148]
MgO_5	1194	1197	4	[24, 91, 110, 122, 146, 151]
MgO_6	1197	1417	221	[17, 70, 86, 88, 93, 109, 120]
MgO_6	1198	1259	62	[19, 73, 105, 106, 127, 130, 150]
MgO_6	1198	1208	11	[23, 83, 103, 105, 108, 121, 134]
MgO_6	1198	1214	17	[24, 91, 110, 122, 129, 146, 151]
MgO_5	1199	1232	34	[20, 74, 84, 129, 148, 151]
MgO_5	1200	1211	12	[9, 77, 87, 138, 145, 147]
MgO_4	1206	1223	18	[28, 90, 113, 119, 124]
MgO_6	1207	1243	37	[7, 78, 90, 92, 94, 123, 143]
MgO_5	1209	1222	14	[23, 83, 103, 105, 121, 134]
MgO_8	1209	1209	1	[26, 70, 74, 95, 104, 115, 124, 146, 148]
MgO_7	1210	1257	48	[26, 70, 74, 95, 104, 115, 146, 148]
MgO_6	1212	1246	35	[9, 77, 87, 108, 138, 145, 147]
MgO_7	1214	1234	21	[32, 77, 84, 97, 124, 141, 147, 148]
MgO_7	1215	1237	23	[15, 69, 78, 92, 94, 123, 128, 133]
MgO_5	1215	1218	4	[24, 91, 110, 129, 146, 151]
MgO_6	1216	1233	18	[12, 91, 106, 110, 116, 121, 125]
MgO_7	1218	1222	5	[16, 72, 89, 99, 107, 116, 125, 132]
MgO_6	1219	1220	2	[24, 91, 110, 129, 145, 146, 151]
MgO_5	1220	1241	22	[13, 70, 79, 82, 95, 124]
MgO_7	1221	1269	49	[24, 91, 110, 122, 129, 145, 146, 151]
MgO_6	1223	1270	48	[16, 72, 89, 99, 116, 125, 132]
MgO_6	1223	1237	15	[23, 83, 103, 105, 121, 134, 140]
MgO_7	1223	1263	41	[33, 68, 80, 95, 104, 114, 118, 139]
MgO_6	1224	1254	31	[27, 64, 68, 72, 89, 101, 130]
MgO_5	1224	1236	13	[28, 90, 113, 119, 124, 126]
MgO_6	1227	1321	95	[11, 77, 93, 115, 135, 141, 148]
MgO_6	1233	1266	34	[20, 74, 84, 129, 146, 148, 151]
MgO_5	1234	1242	9	[12, 91, 106, 110, 116, 121]
MgO_4	1234	1263	30	[22, 71, 118, 137, 144]
MgO_6	1235	1296	62	[32, 77, 84, 97, 124, 147, 148]
MgO_5	1236	1236	1	[8, 73, 81, 103, 105, 129]
MgO_6	1237	1271	35	[8, 73, 74, 81, 103, 105, 129]
MgO_6	1237	1361	125	[28, 90, 113, 119, 124, 126, 127]
MgO_6	1238	1719	482	[15, 69, 78, 92, 123, 128, 133]
MgO_7	1238	1255	18	[23, 83, 103, 105, 106, 121, 134, 140]
MgO_6	1241	1345	105	[14, 69, 70, 79, 95, 120, 131]
MgO_7	1241	1253	13	[21, 86, 90, 94, 109, 113, 127, 150]
MgO_6	1242	1251	10	[13, 70, 79, 82, 95, 111, 124]
MgO_6	1243	1291	49	[12, 91, 106, 110, 116, 121, 125]
MgO_7	1244	1264	21	[7, 76, 78, 90, 92, 94, 123, 143]
MgO_5	1247	1247	1	[9, 77, 108, 138, 145, 147]
MgO_4	1248	1254	7	[9, 77, 138, 145, 147]
MgO_6	1250	1278	29	[25, 69, 114, 133, 135, 139, 141]
MgO_5	1252	1272	21	[13, 70, 79, 95, 111, 124]
MgO_6	1254	1260	7	[21, 86, 90, 94, 113, 127, 150]
MgO_5	1255	1265	11	[9, 77, 119, 138, 145, 147]
MgO_7	1255	1273	19	[27, 64, 68, 72, 89, 101, 130, 150]
MgO_8	1256	1256	1	[23, 83, 103, 105, 106, 121, 132, 134, 140]
MgO_7	1257	1298	42	[23, 83, 103, 105, 121, 132, 134, 140]
MgO_6	1258	1267	10	[26, 70, 95, 104, 115, 146, 148]
MgO_7	1260	1275	16	[19, 73, 101, 105, 106, 127, 130, 150]
MgO_7	1261	1284	24	[21, 86, 90, 94, 113, 120, 127, 150]
MgO_6	1261	1266	6	[36, 75, 85, 121, 132, 135, 140]
MgO_5	1263	1268	6	[31, 64, 79, 88, 111, 120]
MgO_5	1264	1328	65	[22, 71, 104, 118, 137, 144]
MgO_6	1264	1323	60	[33, 68, 80, 95, 104, 118, 139]
MgO_6	1265	1337	73	[7, 76, 78, 90, 92, 123, 143]
MgO_4	1266	1282	17	[9, 77, 119, 138, 145]
MgO_5	1267	1278	12	[20, 74, 84, 129, 148, 151]
MgO_7	1267	1315	49	[36, 75, 85, 112, 121, 132, 135, 140]
MgO_5	1268	1279	12	[26, 70, 95, 115, 146, 148]
MgO_6	1269	1290	22	[31, 64, 79, 88, 111, 120, 137]
MgO_6	1270	1298	29	[24, 91, 110, 129, 145, 146, 151]
MgO_7	1271	1284	14	[16, 72, 89, 99, 107, 116, 125, 132]
MgO_5	1272	1278	7	[8, 73, 74, 81, 103, 105]
MgO_4	1273	1274	2	[13, 70, 79, 95, 124]
MgO_6	1274	1277	4	[27, 68, 72, 89, 101, 130, 150]
MgO_5	1275	1353	79	[13, 70, 79, 82, 95, 124]
MgO_6	1276	1290	15	[19, 73, 105, 106, 127, 130, 150]
MgO_7	1278	1290	13	[27, 68, 72, 89, 99, 101, 130, 150]
MgO_6	1279	1294	16	[8, 73, 74, 81, 103, 105, 129]
MgO_6	1279	1283	5	[20, 74, 84, 129, 146, 148, 151]
MgO_7	1279	1285	7	[25, 69, 75, 114, 133, 135, 139, 141]
MgO_6	1280	1281	2	[26, 68, 70, 95, 115, 146, 148]
MgO_5	1282	1337	56	[26, 68, 70, 95, 115, 148]
MgO_5	1283	1284	2	[9, 77, 111, 119, 138, 145]
MgO_5	1284	1298	15	[20, 74, 84, 146, 148, 151]
MgO_6	1285	1312	28	[9, 77, 111, 119, 138, 145, 147]
MgO_8	1285	1339	55	[16, 72, 89, 99, 107, 116, 125, 132, 136]
MgO_6	1285	1369	85	[21, 86, 90, 94, 113, 127, 150]
MgO_6	1286	1336	51	[25, 69, 75, 133, 135, 139, 141]
MgO_8	1289	1314	26	[35, 65, 66, 78, 82, 90, 94, 113, 142]
MgO_5	1291	1298	8	[19, 73, 105, 106, 130, 150]
MgO_6	1291	1301	11	[27, 72, 89, 99, 101, 130, 150]
MgO_6	1291	1300	10	[31, 64, 79, 88, 101, 111, 137]
MgO_5	1292	1313	22	[12, 91, 106, 110, 116, 121]
MgO_6	1294	1296	3	[10, 85, 97, 98, 109, 113, 117]
MgO_7	1295	1327	33	[8, 73, 74, 81, 103, 105, 126, 129]
MgO_7	1297	1308	12	[10, 85, 97, 98, 109, 113, 117, 140]
MgO_7	1297	1308	12	[32, 77, 84, 97, 124, 141, 147, 148]
MgO_6	1299	1312	14	[19, 73, 101, 105, 106, 130, 150]
MgO_6	1299	1308	10	[20, 74, 84, 110, 146, 148, 151]
MgO_8	1299	1309	11	[23, 83, 103, 105, 121, 132, 134, 136, 140]
MgO_5	1299	1341	43	[24, 91, 110, 145, 146, 151]
MgO_6	1301	1326	26	[31, 64, 79, 88, 111, 120, 137]
MgO_5	1302	1314	13	[27, 72, 89, 99, 101, 130]
MgO_7	1309	1318	10	[10, 85, 86, 97, 98, 109, 113, 117]
MgO_5	1309	1452	144	[20, 74, 84, 146, 148, 151]
MgO_6	1309	1330	22	[32, 77, 84, 97, 141, 147, 148]
MgO_7	1310	1316	7	[23, 83, 103, 105, 121, 134, 136, 140]
MgO_5	1313	1342	30	[9, 77, 119, 138, 145, 147]
MgO_5	1313	1332	20	[19, 73, 101, 105, 106, 130]
MgO_4	1314	1320	7	[12, 91, 110, 116, 121]
MgO_6	1315	1315	1	[27, 64, 72, 89, 99, 101, 130]
MgO_7	1315	1333	19	[35, 65, 66, 82, 90, 94, 113, 142]
MgO_7	1316	1316	1	[27, 64, 68, 72, 89, 99, 101, 130]
MgO_6	1316	1378	63	[36, 75, 85, 121, 132, 135, 140]
MgO_6	1317	1368	52	[23, 83, 103, 105, 121, 134, 140]
MgO_8	1317	1337	21	[27, 64, 68, 72, 89, 99, 101, 130, 137]
MgO_8	1319	1331	13	[10, 85, 86, 97, 98, 109, 113, 117, 127]
MgO_5	1321	1356	36	[12, 91, 110, 116, 121, 125]
MgO_5	1322	1357	36	[11, 93, 115, 135, 141, 148]
MgO_5	1324	1337	14	[33, 80, 95, 104, 118, 139]
MgO_5	1324	1402	79	[34, 74, 97, 113, 117, 142]
MgO_5	1327	1330	4	[31, 64, 79, 88, 111, 120]
MgO_6	1328	1454	127	[8, 73, 81, 103, 105, 126, 129]
MgO_4	1329	1330	2	[22, 71, 104, 118, 137]
MgO_5	1331	1349	19	[22, 71, 102, 104, 118, 137]
MgO_4	1331	1345	15	[31, 64, 79, 88, 111]
MgO_5	1331	1366	36	[32, 77, 84, 141, 147, 148]
MgO_7	1332	1435	104	[10, 85, 86, 97, 98, 109, 113, 127]
MgO_6	1333	1412	80	[19, 73, 101, 105, 106, 130, 150]
MgO_6	1334	1336	3	[35, 65, 82, 90, 94, 113, 142]
MgO_5	1337	1338	2	[25, 69, 75, 133, 135, 139]
MgO_5	1337	1357	21	[35, 82, 90, 94, 113, 142]
MgO_5	1338	1369	32	[7, 76, 78, 92, 123, 143]
MgO_6	1338	1345	8	[26, 68, 70, 95, 115, 146, 148]
MgO_7	1338	1338	1	[27, 68, 72, 89, 99, 101, 130, 137]
MgO_6	1338	1574	237	[33, 68, 80, 95, 104, 118, 139]
MgO_4	1339	1360	22	[25, 69, 133, 135, 139]
MgO_6	1339	1354	16	[27, 68, 72, 89, 101, 130, 137]
MgO_7	1340	1371	32	[16, 72, 89, 99, 116, 125, 132, 136]
MgO_4	1342	1348	7	[24, 91, 110, 145, 146]
MgO_6	1343	1355	13	[9, 77, 108, 119, 138, 145, 147]
MgO_7	1346	1429	84	[14, 69, 70, 79, 95, 120, 131, 139]
MgO_5	1346	1376	31	[26, 70, 95, 115, 146, 148]
MgO_5	1346	1349	4	[31, 64, 79, 88, 111, 144]
MgO_5	1349	1381	33	[24, 91, 110, 145, 146, 151]
MgO_7	1350	1358	9	[18, 64, 72, 89, 92, 116, 128, 144]
MgO_6	1350	1375	26	[22, 71, 102, 104, 118, 137, 144]
MgO_4	1350	1371	22	[31, 64, 79, 88, 111]
MgO_4	1354	1376	23	[13, 79, 82, 95, 124]
MgO_7	1355	1359	5	[27, 68, 72, 89, 99, 101, 130, 137]
MgO_7	1356	1361	6	[9, 77, 87, 108, 119, 138, 145, 147]
MgO_6	1357	1403	47	[12, 91, 110, 116, 121, 125, 132]
MgO_6	1358	1366	9	[11, 93, 114, 115, 135, 141, 148]
MgO_6	1358	1358	1	[35, 78, 82, 90, 94, 113, 142]
MgO_6	1359	1372	14	[18, 64, 72, 89, 92, 128, 144]
MgO_7	1359	1376	18	[35, 66, 78, 82, 90, 94, 113, 142]
MgO_6	1360	1362	3	[27, 68, 72, 89, 101, 130, 137]
MgO_6	1361	1363	3	[25, 69, 75, 133, 135, 139, 141]
MgO_6	1362	1363	2	[9, 77, 87, 119, 138, 145, 147]
MgO_5	1362	1365	4	[28, 90, 113, 119, 124, 126]
MgO_7	1363	1366	4	[27, 64, 68, 72, 89, 101, 130, 137]
MgO_5	1364	1390	27	[9, 77, 119, 138, 145, 147]
MgO_7	1364	1383	20	[25, 69, 75, 114, 133, 135, 139, 141]
MgO_4	1366	1378	13	[28, 90, 113, 119, 124]
MgO_7	1367	1404	38	[11, 93, 110, 114, 115, 135, 141, 148]
MgO_6	1367	1427	61	[27, 64, 68, 89, 101, 130, 137]
MgO_6	1367	1378	12	[32, 77, 84, 124, 141, 147, 148]
MgO_5	1369	1389	21	[23, 83, 103, 105, 121, 134]
MgO_6	1370	1387	18	[7, 76, 78, 92, 94, 123, 143]
MgO_7	1370	1377	8	[21, 86, 90, 94, 109, 113, 127, 150]
MgO_6	1372	1379	8	[16, 72, 89, 99, 116, 125, 132]
MgO_5	1372	1380	9	[31, 64, 79, 88, 111, 137]
MgO_5	1373	1394	22	[18, 64, 72, 89, 92, 128]
MgO_7	1376	1394	19	[22, 71, 89, 102, 104, 118, 137, 144]
MgO_5	1377	1389	13	[13, 70, 79, 82, 95, 124]
MgO_6	1377	1384	8	[26, 70, 95, 115, 124, 146, 148]
MgO_8	1377	1392	16	[35, 65, 66, 78, 82, 90, 94, 113, 142]
MgO_6	1378	1446	69	[21, 86, 90, 94, 113, 127, 150]
MgO_5	1379	1458	80	[28, 90, 113, 119, 124, 126]
MgO_7	1379	1388	10	[32, 77, 84, 97, 124, 141, 147, 148]
MgO_7	1379	1484	106	[36, 75, 85, 112, 121, 132, 135, 140]
MgO_7	1380	1477	98	[16, 72, 89, 99, 107, 116, 125, 132]
MgO_6	1381	1388	8	[31, 64, 79, 88, 111, 137, 144]
MgO_6	1382	1382	1	[24, 91, 110, 122, 145, 146, 151]
MgO_7	1383	1429	47	[24, 91, 110, 122, 129, 145, 146, 151]
MgO_6	1384	1392	9	[25, 69, 114, 133, 135, 139, 141]
MgO_7	1385	1432	48	[26, 70, 74, 95, 115, 124, 146, 148]
MgO_5	1387	1408	22	[29, 91, 116, 128, 138, 152]
MgO_7	1388	1444	57	[7, 76, 78, 90, 92, 94, 123, 143]
MgO_5	1389	1405	17	[31, 64, 79, 111, 137, 144]
MgO_6	1389	1454	66	[32, 77, 84, 97, 124, 147, 148]
MgO_6	1390	1423	34	[13, 70, 79, 82, 95, 124, 142]
MgO_6	1390	1477	88	[23, 83, 103, 105, 121, 134, 140]
MgO_6	1391	1397	7	[9, 77, 87, 119, 138, 145, 147]
MgO_7	1393	1396	4	[25, 69, 75, 114, 133, 135, 139, 141]
MgO_7	1393	1437	45	[35, 65, 66, 82, 90, 94, 113, 142]
MgO_6	1395	1536	142	[18, 64, 72, 89, 92, 116, 128]
MgO_6	1395	1395	1	[22, 71, 102, 104, 118, 137, 144]
MgO_5	1396	1466	71	[22, 71, 104, 118, 137, 144]
MgO_6	1397	1443	47	[25, 69, 114, 133, 135, 139, 141]
MgO_7	1398	1424	27	[9, 77, 87, 108, 119, 138, 145, 147]
MgO_4	1403	1406	4	[34, 97, 113, 117, 142]
MgO_7	1404	1404	1	[12, 91, 106, 110, 116, 121, 125, 132]
MgO_6	1405	1412	8	[11, 93, 114, 115, 135, 141, 148]
MgO_6	1405	1427	23	[12, 91, 106, 110, 116, 121, 125]
MgO_4	1406	1465	60	[31, 64, 79, 111, 137]
MgO_5	1407	1411	5	[34, 97, 113, 117, 124, 142]
MgO_6	1409	1450	42	[29, 91, 116, 122, 128, 138, 152]
MgO_6	1412	1417	6	[34, 74, 97, 113, 117, 124, 142]
MgO_5	1413	1438	26	[11, 93, 115, 135, 141, 148]
MgO_5	1413	1448	36	[19, 73, 105, 106, 130, 150]
MgO_5	1418	1436	19	[17, 70, 86, 88, 93, 120]
MgO_5	1418	1450	33	[34, 74, 97, 113, 117, 142]
MgO_5	1424	1644	221	[13, 79, 82, 95, 124, 142]
MgO_6	1425	1467	43	[9, 77, 108, 119, 138, 145, 147]
MgO_7	1428	1446	19	[12, 91, 106, 110, 116, 121, 125, 134]
MgO_5	1428	1460	33	[27, 68, 89, 101, 130, 137]
MgO_6	1430	1430	1	[14, 69, 70, 79, 120, 131, 139]
MgO_6	1430	1452	23	[24, 91, 110, 122, 145, 146, 151]
MgO_5	1431	1453	23	[14, 69, 70, 79, 120, 131]
MgO_6	1433	1453	21	[26, 70, 95, 115, 124, 146, 148]
MgO_6	1436	1446	11	[10, 85, 86, 97, 98, 109, 113]
MgO_6	1437	1567	131	[17, 70, 86, 88, 93, 109, 120]
MgO_6	1438	1469	32	[35, 65, 66, 82, 94, 113, 142]
MgO_6	1439	1439	1	[11, 77, 93, 115, 135, 141, 148]
MgO_7	1440	1477	38	[11, 70, 77, 93, 115, 135, 141, 148]
MgO_7	1444	1467	24	[25, 69, 75, 114, 133, 135, 139, 141]
MgO_6	1445	1467	23	[7, 76, 78, 92, 94, 123, 143]
MgO_7	1447	1479	33	[10, 85, 86, 97, 98, 109, 113, 117]
MgO_6	1447	1542	96	[12, 91, 106, 110, 116, 121, 134]
MgO_7	1447	1447	1	[21, 86, 90, 94, 113, 120, 127, 150]
MgO_6	1448	1469	22	[21, 86, 90, 94, 113, 120, 150]
MgO_6	1449	1500	52	[19, 73, 105, 106, 127, 130, 150]
MgO_5	1451	1480	30	[29, 91, 116, 122, 128, 138]
MgO_6	1451	1540	90	[34, 74, 97, 113, 117, 124, 142]
MgO_4	1453	1459	7	[20, 74, 146, 148, 151]
MgO_5	1453	1465	13	[24, 91, 110, 122, 145, 151]
MgO_4	1454	1514	61	[14, 69, 79, 120, 131]
MgO_5	1454	1692	239	[26, 70, 95, 115, 146, 148]
MgO_7	1455	1470	16	[8, 73, 74, 81, 103, 105, 126, 129]
MgO_5	1455	1458	4	[32, 77, 84, 97, 147, 148]
MgO_4	1459	1482	24	[28, 90, 113, 119, 124]
MgO_6	1459	1459	1	[32, 77, 84, 97, 124, 147, 148]
MgO_5	1460	1551	92	[20, 74, 129, 146, 148, 151]
MgO_5	1460	1520	61	[32, 77, 84, 97, 147, 148]
MgO_6	1461	1510	50	[27, 64, 68, 89, 101, 130, 137]
MgO_6	1466	1477	12	[24, 87, 91, 110, 122, 145, 151]
MgO_5	1466	1540	75	[31, 64, 79, 88, 111, 137]
MgO_6	1467	1507	41	[22, 71, 102, 104, 118, 137, 144]
MgO_5	1467	1502	36	[30, 65, 66, 75, 99, 107]
MgO_7	1468	1496	29	[7, 76, 78, 90, 92, 94, 123, 143]
MgO_7	1468	1492	25	[9, 77, 87, 108, 119, 138, 145, 147]
MgO_6	1468	1493	26	[25, 69, 75, 133, 135, 139, 141]
MgO_5	1470	1488	19	[21, 86, 90, 94, 113, 150]
MgO_7	1470	1524	55	[35, 65, 66, 82, 90, 94, 113, 142]
MgO_6	1471	1815	345	[8, 73, 74, 81, 103, 105, 126]
MgO_6	1478	1490	13	[11, 70, 77, 93, 115, 141, 148]
MgO_8	1478	1487	10	[16, 72, 75, 89, 99, 107, 116, 125, 132]
MgO_7	1478	1641	164	[23, 83, 103, 105, 121, 132, 134, 140]
MgO_7	1478	1486	9	[24, 87, 91, 110, 122, 129, 145, 151]
MgO_6	1480	1512	33	[10, 85, 97, 98, 109, 113, 117]
MgO_6	1481	1587	107	[29, 91, 116, 122, 128, 138, 152]
MgO_5	1483	1496	14	[28, 90, 111, 113, 119, 124]
MgO_8	1485	1494	10	[36, 75, 85, 112, 121, 125, 132, 135, 140]
MgO_6	1487	1570	84	[24, 91, 110, 122, 129, 145, 151]
MgO_7	1488	1497	10	[16, 72, 75, 89, 99, 116, 125, 132]
MgO_6	1489	1609	121	[21, 86, 90, 94, 113, 127, 150]
MgO_7	1491	1499	9	[11, 70, 77, 93, 114, 115, 141, 148]
MgO_6	1493	1540	48	[9, 77, 87, 108, 138, 145, 147]
MgO_5	1494	1515	22	[25, 69, 75, 133, 135, 139]
MgO_7	1495	1538	44	[36, 75, 85, 112, 121, 132, 135, 140]
MgO_6	1497	1521	25	[7, 76, 78, 92, 94, 123, 143]
MgO_4	1497	1603	107	[28, 90, 113, 119, 124]
MgO_6	1498	1524	27	[16, 72, 89, 99, 116, 125, 132]
MgO_8	1500	1509	10	[11, 70, 77, 93, 114, 115, 135, 141, 148]
MgO_5	1501	1539	39	[19, 73, 105, 106, 130, 150]
MgO_6	1503	1605	103	[30, 65, 66, 75, 99, 107, 149]
MgO_5	1508	1525	18	[22, 71, 104, 118, 137, 144]
MgO_7	1510	1544	35	[11, 70, 77, 93, 114, 115, 141, 148]
MgO_7	1511	1586	76	[27, 64, 68, 72, 89, 101, 130, 137]
MgO_7	1513	1537	25	[10, 85, 86, 97, 98, 109, 113, 117]
MgO_5	1515	1540	26	[14, 69, 79, 120, 131, 139]
MgO_6	1516	1528	13	[25, 69, 75, 125, 133, 135, 139]
MgO_6	1521	1651	131	[32, 77, 84, 97, 141, 147, 148]
MgO_7	1522	1540	19	[7, 76, 78, 90, 92, 94, 123, 143]
MgO_7	1525	1526	2	[16, 72, 89, 99, 107, 116, 125, 132]
MgO_6	1525	1559	35	[35, 65, 66, 82, 94, 113, 142]
MgO_6	1526	1575	50	[22, 71, 102, 104, 118, 137, 144]
MgO_6	1527	1563	37	[16, 72, 89, 99, 116, 125, 132]
MgO_7	1529	1585	57	[25, 69, 75, 99, 125, 133, 135, 139]
MgO_5	1537	1538	2	[18, 64, 72, 89, 92, 128]
MgO_6	1538	1570	33	[10, 85, 86, 97, 98, 113, 117]
MgO_6	1539	1562	24	[18, 64, 72, 89, 92, 128, 144]
MgO_8	1539	1560	22	[36, 75, 85, 112, 121, 132, 135, 140, 149]
MgO_6	1540	1624	85	[19, 73, 105, 106, 127, 130, 150]
MgO_6	1541	1572	32	[7, 76, 78, 90, 92, 123, 143]
MgO_5	1541	1575	35	[9, 77, 108, 138, 145, 147]
MgO_6	1541	1595	55	[14, 69, 79, 95, 120, 131, 139]
MgO_6	1541	1545	5	[31, 64, 79, 88, 111, 137, 144]
MgO_7	1541	1547	7	[34, 74, 97, 113, 117, 124, 142, 148]
MgO_5	1543	1560	18	[12, 91, 106, 110, 116, 121]
MgO_6	1545	1555	11	[11, 77, 93, 114, 115, 141, 148]
MgO_5	1546	1556	11	[31, 64, 79, 111, 137, 144]
MgO_6	1548	1578	31	[34, 74, 97, 113, 124, 142, 148]
MgO_6	1552	1575	24	[20, 74, 114, 129, 146, 148, 151]
MgO_7	1556	1575	20	[11, 77, 93, 114, 115, 135, 141, 148]
MgO_6	1557	1569	13	[31, 64, 79, 88, 111, 137, 144]
MgO_7	1560	1593	34	[35, 65, 66, 82, 94, 113, 117, 142]
MgO_6	1561	1575	15	[12, 91, 106, 110, 116, 121, 132]
MgO_7	1561	1597	37	[36, 75, 85, 112, 121, 132, 135, 140]
MgO_5	1563	1581	19	[18, 64, 72, 89, 92, 128]
MgO_7	1564	1606	43	[16, 72, 89, 99, 107, 116, 125, 132]
MgO_5	1568	1677	110	[17, 70, 86, 88, 109, 120]
MgO_5	1570	1580	11	[31, 64, 79, 88, 111, 144]
MgO_5	1571	1651	81	[10, 85, 97, 98, 113, 117]
MgO_7	1571	1580	10	[24, 91, 101, 110, 122, 129, 145, 151]
MgO_7	1573	1575	3	[7, 76, 78, 90, 92, 94, 123, 143]
MgO_5	1575	1585	11	[33, 68, 95, 104, 118, 139]
MgO_6	1576	1578	3	[7, 76, 78, 90, 92, 94, 143]
MgO_6	1576	1591	16	[9, 77, 108, 119, 138, 145, 147]
MgO_6	1576	1594	19	[11, 93, 114, 115, 135, 141, 148]
MgO_7	1576	1576	1	[12, 91, 106, 110, 116, 121, 132, 134]
MgO_5	1576	1666	91	[20, 74, 114, 146, 148, 151]
MgO_5	1576	1606	31	[22, 71, 104, 118, 137, 144]
MgO_6	1577	1619	43	[12, 91, 106, 110, 116, 121, 134]
MgO_7	1579	1597	19	[7, 76, 78, 82, 90, 92, 94, 143]
MgO_7	1579	1599	21	[34, 74, 97, 113, 117, 124, 142, 148]
MgO_6	1581	1649	69	[24, 91, 110, 122, 129, 145, 151]
MgO_6	1581	1612	32	[31, 64, 79, 88, 111, 137, 144]
MgO_6	1582	1582	1	[18, 64, 72, 89, 92, 116, 128]
MgO_7	1583	1683	101	[18, 64, 72, 89, 92, 116, 123, 128]
MgO_6	1586	1603	18	[25, 69, 75, 99, 133, 135, 139]
MgO_6	1586	1601	16	[33, 67, 68, 95, 104, 118, 139]
MgO_6	1587	1600	14	[27, 64, 68, 72, 89, 130, 137]
MgO_5	1588	1614	27	[29, 91, 116, 122, 128, 152]
MgO_5	1592	1607	16	[9, 77, 119, 138, 145, 147]
MgO_6	1594	1644	51	[35, 65, 82, 94, 113, 117, 142]
MgO_7	1595	1604	10	[11, 70, 93, 114, 115, 135, 141, 148]
MgO_7	1596	1630	35	[14, 69, 79, 95, 100, 120, 131, 139]
MgO_6	1598	1621	24	[7, 78, 82, 90, 92, 94, 143]
MgO_6	1598	1602	5	[36, 75, 85, 112, 121, 135, 140]
MgO_6	1600	1648	49	[34, 74, 97, 117, 124, 142, 148]
MgO_7	1601	1622	22	[27, 64, 68, 72, 89, 99, 130, 137]
MgO_7	1602	1615	14	[33, 67, 68, 80, 95, 104, 118, 139]
MgO_7	1603	1644	42	[36, 75, 85, 112, 121, 133, 135, 140]
MgO_5	1604	1638	35	[25, 69, 75, 133, 135, 139]
MgO_5	1604	1635	32	[28, 90, 111, 113, 119, 124]
MgO_8	1605	1623	19	[11, 70, 77, 93, 114, 115, 135, 141, 148]
MgO_7	1606	1628	23	[30, 65, 66, 75, 99, 107, 131, 149]
MgO_6	1607	1668	62	[16, 72, 89, 99, 116, 125, 132]
MgO_6	1607	1625	19	[22, 71, 89, 104, 118, 137, 144]
MgO_6	1608	1608	1	[9, 77, 108, 119, 138, 145, 147]
MgO_5	1609	1648	40	[9, 77, 119, 138, 145, 147]
MgO_5	1610	1621	12	[21, 86, 90, 94, 113, 150]
MgO_5	1613	1628	16	[31, 64, 79, 88, 111, 137]
MgO_6	1615	1656	42	[29, 91, 116, 122, 128, 138, 152]
MgO_6	1616	1660	45	[33, 68, 80, 95, 104, 118, 139]
MgO_7	1620	1625	6	[12, 91, 106, 110, 116, 121, 132, 134]
MgO_7	1622	1653	32	[7, 66, 78, 82, 90, 92, 94, 143]
MgO_6	1622	1645	24	[21, 86, 90, 94, 113, 120, 150]
MgO_8	1623	1673	51	[27, 64, 68, 72, 89, 99, 101, 130, 137]
MgO_7	1624	1637	14	[11, 70, 77, 93, 114, 115, 141, 148]
MgO_5	1625	1674	50	[19, 73, 106, 127, 130, 150]
MgO_6	1626	1676	51	[12, 91, 106, 110, 116, 121, 134]
MgO_5	1626	1632	7	[22, 71, 89, 104, 118, 137]
MgO_6	1629	1634	6	[30, 65, 66, 75, 99, 107, 149]
MgO_4	1629	1641	13	[31, 64, 79, 88, 111]
MgO_6	1631	1705	75	[14, 69, 79, 95, 100, 120, 131]
MgO_4	1633	1646	14	[22, 71, 104, 118, 137]
MgO_7	1635	1640	6	[30, 65, 66, 75, 99, 107, 130, 149]
MgO_4	1636	1674	39	[28, 90, 113, 119, 124]
MgO_6	1638	1689	52	[11, 77, 93, 114, 115, 141, 148]
MgO_6	1639	1658	20	[25, 69, 75, 131, 133, 135, 139]
MgO_6	1641	1656	16	[30, 65, 66, 75, 99, 107, 149]
MgO_8	1642	1646	5	[23, 83, 103, 105, 108, 121, 132, 134, 140]
MgO_5	1642	1656	15	[31, 64, 70, 79, 88, 111]
MgO_6	1645	1698	54	[13, 70, 79, 82, 95, 124, 142]
MgO_7	1645	1727	83	[35, 65, 66, 82, 94, 113, 117, 142]
MgO_6	1645	1671	27	[36, 75, 85, 121, 133, 135, 140]
MgO_5	1646	1662	17	[21, 86, 90, 94, 113, 150]
MgO_5	1647	1708	62	[22, 71, 104, 118, 137, 144]
MgO_7	1647	1654	8	[23, 83, 103, 105, 108, 121, 132, 134]
MgO_5	1649	1665	17	[9, 77, 108, 119, 138, 147]
MgO_7	1649	1671	23	[34, 74, 97, 113, 117, 124, 142, 148]
MgO_7	1650	1717	68	[24, 91, 110, 122, 125, 129, 145, 151]
MgO_6	1652	1681	30	[10, 85, 86, 97, 98, 113, 117]
MgO_7	1652	1699	48	[32, 77, 84, 97, 114, 141, 147, 148]
MgO_6	1654	1754	101	[7, 78, 82, 90, 92, 94, 143]
MgO_6	1655	1679	25	[23, 83, 103, 105, 121, 132, 134]
MgO_5	1657	1787	131	[29, 91, 116, 122, 128, 152]
MgO_5	1657	1669	13	[30, 65, 66, 75, 99, 107]
MgO_6	1657	1675	19	[31, 64, 70, 79, 88, 111, 137]
MgO_5	1659	1678	20	[25, 69, 75, 133, 135, 139]
MgO_5	1661	1668	8	[33, 68, 95, 104, 118, 139]
MgO_6	1663	1663	1	[21, 86, 90, 94, 113, 127, 150]
MgO_7	1664	1771	108	[21, 86, 90, 94, 109, 113, 127, 150]
MgO_6	1666	1718	53	[9, 77, 108, 119, 138, 145, 147]
MgO_6	1667	1673	7	[20, 74, 84, 114, 146, 148, 151]
MgO_7	1669	1685	17	[16, 72, 89, 99, 116, 125, 132, 135]
MgO_6	1669	1762	94	[33, 68, 80, 95, 104, 118, 139]
MgO_6	1670	1698	29	[30, 65, 66, 75, 99, 107, 131]
MgO_6	1672	1743	72	[34, 97, 113, 117, 124, 142, 148]
MgO_5	1672	1684	13	[36, 75, 85, 121, 133, 135]
MgO_7	1674	1683	10	[20, 74, 84, 110, 114, 146, 148, 151]
MgO_7	1674	1692	19	[27, 64, 68, 89, 99, 101, 130, 137]
MgO_4	1675	1735	61	[19, 73, 106, 130, 150]
MgO_5	1675	1685	11	[28, 90, 113, 119, 124, 127]
MgO_5	1676	1731	56	[31, 64, 79, 88, 111, 137]
MgO_7	1677	1692	16	[12, 91, 106, 110, 116, 121, 132, 134]
MgO_6	1678	1721	44	[17, 70, 86, 88, 93, 109, 120]
MgO_6	1679	1726	48	[25, 69, 75, 131, 133, 135, 139]
MgO_7	1680	1729	50	[23, 83, 103, 105, 121, 132, 134, 140]
MgO_5	1682	1693	12	[10, 85, 97, 98, 113, 117]
MgO_6	1684	1751	68	[18, 64, 72, 89, 92, 116, 128]
MgO_6	1684	1686	3	[20, 74, 110, 114, 146, 148, 151]
MgO_6	1685	1686	2	[36, 75, 85, 112, 121, 133, 135]
MgO_8	1686	1699	14	[16, 72, 89, 99, 116, 125, 132, 135, 139]
MgO_4	1686	1721	36	[28, 90, 113, 119, 124]
MgO_7	1687	1698	12	[20, 74, 84, 110, 114, 146, 148, 151]
MgO_5	1687	1707	21	[36, 85, 112, 121, 133, 135]
MgO_7	1690	1696	7	[11, 70, 77, 93, 114, 115, 141, 148]
MgO_8	1693	1700	8	[12, 91, 106, 110, 116, 121, 132, 134, 135]
MgO_6	1693	1708	16	[26, 70, 95, 115, 124, 146, 148]
MgO_6	1693	1752	60	[27, 64, 68, 89, 101, 130, 137]
MgO_6	1694	1697	4	[10, 85, 97, 98, 113, 117, 127]
MgO_6	1697	1820	124	[11, 70, 77, 93, 114, 115, 148]
MgO_5	1698	1711	14	[10, 85, 97, 98, 113, 127]
MgO_5	1699	1744	46	[13, 79, 82, 95, 124, 142]
MgO_6	1699	1715	17	[20, 74, 84, 110, 114, 148, 151]
MgO_7	1699	1705	7	[30, 65, 66, 75, 99, 107, 131, 149]
MgO_7	1700	1759	60	[16, 72, 89, 99, 116, 125, 132, 135]
MgO_6	1700	1770	71	[32, 77, 84, 97, 141, 147, 148]
MgO_7	1701	1746	46	[12, 91, 106, 110, 116, 121, 132, 135]
MgO_7	1706	1718	13	[14, 69, 79, 95, 100, 120, 131, 139]
MgO_6	1706	1762	57	[30, 65, 66, 75, 99, 107, 149]
MgO_6	1708	1746	39	[36, 75, 85, 112, 121, 133, 135]
MgO_6	1709	1752	44	[22, 71, 104, 118, 126, 137, 144]
MgO_5	1709	1746	38	[26, 70, 95, 115, 146, 148]
MgO_6	1712	1729	18	[10, 85, 97, 98, 112, 113, 127]
MgO_7	1716	1718	3	[20, 74, 84, 110, 114, 146, 148, 151]
MgO_6	1718	1742	25	[24, 91, 110, 122, 129, 145, 151]
MgO_5	1719	1795	77	[9, 77, 108, 138, 145, 147]
MgO_6	1719	1747	29	[14, 69, 79, 95, 120, 131, 139]
MgO_6	1719	1736	18	[20, 74, 84, 114, 146, 148, 151]
MgO_7	1720	1779	60	[15, 69, 78, 92, 123, 128, 133, 152]
MgO_7	1722	1788	67	[17, 70, 86, 88, 93, 109, 120, 150]
MgO_5	1722	1752	31	[28, 82, 90, 113, 119, 124]
MgO_5	1727	1751	25	[25, 69, 75, 131, 133, 139]
MgO_6	1728	1788	61	[35, 65, 82, 94, 113, 117, 142]
MgO_5	1730	1736	7	[10, 85, 97, 98, 112, 113]
MgO_6	1730	1747	18	[23, 83, 103, 105, 132, 134, 140]
MgO_4	1732	1737	6	[31, 64, 79, 88, 111]
MgO_5	1736	1737	2	[19, 73, 105, 106, 130, 150]
MgO_4	1737	1739	3	[10, 85, 97, 98, 113]
MgO_5	1737	1775	39	[20, 74, 84, 146, 148, 151]
MgO_6	1738	1837	100	[19, 73, 105, 106, 127, 130, 150]
MgO_5	1738	1789	52	[31, 64, 79, 88, 111, 137]
MgO_5	1740	1762	23	[10, 85, 86, 97, 98, 113]
MgO_7	1743	1753	11	[24, 91, 110, 122, 129, 145, 146, 151]
MgO_5	1744	1753	10	[34, 97, 113, 124, 142, 148]
MgO_6	1745	1758	14	[13, 70, 79, 82, 95, 124, 142]
MgO_6	1747	1761	15	[12, 91, 106, 110, 116, 121, 135]
MgO_6	1747	1751	5	[26, 70, 95, 104, 115, 146, 148]
MgO_5	1747	1762	16	[36, 75, 85, 112, 133, 135]
MgO_7	1748	1777	30	[14, 69, 70, 79, 95, 120, 131, 139]
MgO_7	1748	1770	23	[23, 83, 103, 105, 132, 134, 136, 140]
MgO_7	1752	1755	4	[18, 64, 72, 89, 92, 116, 123, 128]
MgO_6	1752	1756	5	[25, 69, 75, 131, 133, 135, 139]
MgO_7	1752	1790	39	[26, 68, 70, 95, 104, 115, 146, 148]
MgO_5	1753	1764	12	[22, 71, 104, 118, 137, 144]
MgO_5	1753	1804	52	[27, 68, 89, 101, 130, 137]
MgO_4	1753	1774	22	[28, 90, 113, 119, 124]
MgO_6	1754	1916	163	[24, 91, 110, 129, 145, 146, 151]
MgO_6	1754	1779	26	[34, 74, 97, 113, 124, 142, 148]
MgO_5	1755	1766	12	[7, 78, 90, 92, 94, 143]
MgO_6	1756	1761	6	[18, 64, 72, 89, 92, 123, 128]
MgO_5	1757	1781	25	[25, 69, 75, 133, 135, 139]
MgO_7	1759	1764	6	[13, 70, 79, 82, 95, 100, 124, 142]
MgO_6	1760	1804	45	[16, 72, 89, 99, 116, 132, 135]
MgO_7	1762	1768	7	[12, 91, 106, 110, 116, 121, 134, 135]
MgO_5	1762	1786	25	[18, 64, 72, 89, 92, 128]
MgO_6	1763	1789	27	[10, 85, 86, 97, 98, 113, 117]
MgO_5	1763	1888	126	[30, 65, 66, 75, 99, 107]
MgO_7	1763	1791	29	[33, 68, 80, 95, 104, 118, 125, 139]
MgO_6	1763	1810	48	[36, 75, 85, 98, 112, 133, 135]
MgO_6	1765	1784	20	[13, 79, 82, 95, 100, 124, 142]
MgO_6	1765	1824	60	[22, 71, 104, 118, 126, 137, 144]
MgO_6	1767	1773	7	[7, 78, 90, 92, 94, 123, 143]
MgO_6	1769	1825	57	[12, 91, 106, 110, 116, 121, 134]
MgO_6	1771	1771	1	[23, 83, 103, 105, 132, 134, 140]
MgO_7	1771	1788	18	[32, 77, 84, 97, 114, 141, 147, 148]
MgO_6	1772	1791	20	[21, 86, 90, 94, 109, 113, 150]
MgO_7	1772	1776	5	[23, 83, 103, 105, 127, 132, 134, 140]
MgO_7	1774	1843	70	[7, 76, 78, 90, 92, 94, 123, 143]
MgO_5	1775	1777	3	[28, 82, 90, 113, 119, 124]
MgO_6	1776	1786	11	[20, 74, 84, 129, 146, 148, 151]
MgO_8	1777	1786	10	[23, 83, 103, 105, 127, 132, 134, 136, 140]
MgO_6	1778	1792	15	[14, 69, 70, 79, 95, 120, 131]
MgO_4	1778	1873	96	[28, 90, 113, 119, 124]
MgO_6	1780	1808	29	[15, 69, 78, 92, 123, 128, 133]
MgO_5	1780	1805	26	[34, 74, 97, 113, 124, 142]
MgO_6	1782	1784	3	[25, 69, 75, 133, 135, 139, 141]
MgO_5	1785	1869	85	[13, 79, 82, 95, 124, 142]
MgO_7	1785	1811	27	[25, 69, 75, 114, 133, 135, 139, 141]
MgO_6	1787	1890	104	[18, 64, 72, 89, 92, 116, 128]
MgO_5	1787	1802	16	[20, 74, 84, 129, 148, 151]
MgO_7	1787	1818	32	[23, 83, 103, 105, 127, 132, 134, 140]
MgO_6	1788	1791	4	[29, 91, 110, 116, 122, 128, 152]
MgO_6	1789	1809	21	[17, 70, 86, 88, 93, 109, 120]
MgO_6	1789	1790	2	[32, 77, 84, 114, 141, 147, 148]
MgO_7	1789	1793	5	[35, 65, 82, 94, 109, 113, 117, 142]
MgO_7	1790	1792	3	[10, 85, 86, 97, 98, 109, 113, 117]
MgO_6	1790	1817	28	[31, 64, 79, 88, 111, 137, 144]
MgO_6	1791	1794	4	[26, 70, 95, 104, 115, 146, 148]
MgO_5	1791	1797	7	[32, 77, 84, 114, 147, 148]
MgO_7	1792	1830	39	[21, 86, 90, 94, 109, 113, 120, 150]
MgO_6	1792	1805	14	[29, 91, 110, 116, 122, 128, 138]
MgO_6	1792	1795	4	[33, 68, 80, 95, 104, 118, 139]
MgO_6	1793	1794	2	[10, 85, 97, 98, 109, 113, 117]
MgO_7	1793	1798	6	[14, 69, 70, 79, 95, 120, 131, 139]
MgO_6	1794	1811	18	[35, 65, 82, 94, 113, 117, 142]
MgO_7	1795	1806	12	[10, 85, 97, 98, 109, 112, 113, 117]
MgO_5	1795	1799	5	[26, 70, 95, 115, 146, 148]
MgO_4	1796	1811	16	[9, 77, 138, 145, 147]
MgO_5	1796	1799	4	[33, 80, 95, 104, 118, 139]
MgO_4	1798	1818	21	[32, 77, 84, 114, 148]
MgO_6	1799	1827	29	[14, 69, 79, 95, 120, 131, 139]
MgO_6	1800	1806	7	[26, 70, 95, 115, 131, 146, 148]
MgO_6	1800	1839	40	[33, 67, 80, 95, 104, 118, 139]
MgO_6	1803	1827	25	[20, 74, 84, 129, 146, 148, 151]
MgO_7	1805	1884	80	[16, 72, 89, 99, 107, 116, 132, 135]
MgO_6	1805	1808	4	[27, 64, 68, 89, 101, 130, 137]
MgO_5	1806	1818	13	[29, 91, 116, 122, 128, 138]
MgO_6	1806	1806	1	[34, 74, 97, 113, 117, 124, 142]
MgO_6	1807	1822	16	[10, 85, 97, 98, 109, 113, 117]
MgO_7	1807	1808	2	[26, 68, 70, 95, 115, 131, 146, 148]
MgO_7	1807	1841	35	[34, 74, 97, 113, 117, 124, 142, 148]
MgO_7	1809	1851	43	[15, 69, 75, 78, 92, 123, 128, 133]
MgO_6	1809	1832	24	[26, 68, 70, 95, 115, 146, 148]
MgO_7	1809	1841	33	[27, 64, 68, 89, 99, 101, 130, 137]
MgO_7	1810	1829	20	[17, 70, 86, 88, 93, 109, 115, 120]
MgO_5	1811	1834	24	[36, 75, 85, 112, 133, 135]
MgO_5	1812	1854	43	[9, 77, 108, 138, 145, 147]
MgO_6	1812	1843	32	[25, 69, 114, 133, 135, 139, 141]
MgO_7	1812	1848	37	[35, 65, 66, 82, 94, 113, 117, 142]
MgO_5	1816	1856	41	[8, 73, 74, 81, 103, 105]
MgO_5	1818	1827	10	[31, 64, 88, 111, 137, 144]
MgO_8	1819	1838	20	[23, 83, 103, 105, 121, 127, 132, 134, 140]
MgO_6	1819	1896	78	[29, 91, 116, 122, 128, 138, 152]
MgO_5	1819	1850	32	[32, 77, 84, 114, 141, 148]
MgO_5	1821	1840	20	[11, 70, 77, 93, 114, 115]
MgO_7	1823	1868	46	[10, 85, 86, 97, 98, 109, 113, 117]
MgO_5	1825	1825	1	[22, 71, 118, 126, 137, 144]
MgO_7	1826	1837	12	[12, 91, 106, 110, 116, 121, 132, 134]
MgO_4	1826	1832	7	[22, 71, 118, 137, 144]
MgO_5	1828	1839	12	[14, 69, 79, 95, 120, 131]
MgO_5	1828	1910	83	[20, 74, 84, 146, 148, 151]
MgO_6	1828	1828	1	[31, 64, 79, 88, 111, 137, 144]
MgO_5	1829	1846	18	[31, 64, 79, 88, 111, 137]
MgO_6	1830	2235	406	[17, 70, 86, 88, 93, 109, 120]
MgO_6	1831	1855	25	[21, 86, 90, 94, 109, 113, 150]
MgO_5	1833	1910	78	[22, 71, 104, 118, 137, 144]
MgO_7	1833	1869	37	[26, 68, 70, 95, 104, 115, 146, 148]
MgO_4	1835	1850	16	[36, 75, 85, 133, 135]
MgO_6	1838	1907	70	[12, 91, 106, 110, 116, 121, 134]
MgO_5	1838	1851	14	[19, 73, 105, 106, 130, 150]
MgO_7	1839	1855	17	[23, 83, 103, 105, 121, 127, 134, 140]
MgO_6	1840	1892	53	[14, 69, 70, 79, 95, 120, 131]
MgO_7	1840	1852	13	[33, 67, 68, 80, 95, 104, 118, 139]
MgO_4	1841	1867	27	[11, 70, 93, 114, 115]
MgO_6	1842	1897	56	[27, 64, 68, 89, 101, 130, 137]
MgO_6	1842	1895	54	[34, 97, 113, 117, 124, 142, 148]
MgO_6	1844	1844	1	[7, 76, 78, 90, 92, 94, 123]
MgO_5	1844	1847	4	[25, 69, 114, 135, 139, 141]
MgO_5	1845	1855	11	[7, 76, 78, 90, 92, 94]
MgO_4	1847	1889	43	[31, 64, 79, 88, 111]
MgO_6	1848	1854	7	[25, 67, 69, 114, 135, 139, 141]
MgO_6	1849	1868	20	[35, 65, 66, 82, 94, 113, 142]
MgO_6	1851	1870	20	[32, 77, 84, 114, 141, 147, 148]
MgO_5	1851	1893	43	[36, 75, 85, 112, 133, 135]
MgO_6	1852	1860	9	[15, 69, 75, 92, 123, 128, 133]
MgO_6	1852	1869	18	[19, 73, 105, 106, 127, 130, 150]
MgO_6	1853	1923	71	[33, 68, 80, 95, 104, 118, 139]
MgO_6	1855	1878	24	[9, 77, 108, 119, 138, 145, 147]
MgO_5	1855	1880	26	[25, 67, 69, 135, 139, 141]
MgO_6	1856	1912	57	[7, 76, 78, 90, 92, 94, 150]
MgO_7	1856	1862	7	[21, 86, 90, 94, 109, 113, 127, 150]
MgO_8	1856	1869	14	[23, 83, 103, 105, 106, 121, 127, 134, 140]
MgO_6	1857	1964	108	[8, 73, 74, 81, 103, 105, 126]
MgO_5	1861	1864	4	[15, 69, 92, 123, 128, 133]
MgO_6	1863	1864	2	[21, 86, 94, 109, 113, 127, 150]
MgO_6	1865	2195	331	[15, 69, 78, 92, 123, 128, 133]
MgO_5	1865	1946	82	[21, 86, 94, 113, 127, 150]
MgO_5	1868	1878	11	[11, 70, 85, 93, 114, 115]
MgO_6	1869	1883	15	[10, 85, 86, 97, 98, 113, 117]
MgO_7	1869	1916	48	[35, 65, 66, 82, 90, 94, 113, 142]
MgO_6	1870	1870	1	[13, 70, 79, 82, 95, 124, 142]
MgO_5	1870	1910	41	[19, 73, 105, 106, 130, 150]
MgO_7	1870	1876	7	[23, 83, 103, 105, 106, 121, 134, 140]
MgO_6	1870	1872	3	[26, 70, 95, 104, 115, 146, 148]
MgO_5	1871	1881	11	[13, 70, 79, 82, 95, 124]
MgO_7	1871	1892	22	[32, 77, 84, 97, 114, 141, 147, 148]
MgO_5	1873	1918	46	[26, 70, 95, 115, 146, 148]
MgO_5	1874	1927	54	[28, 90, 113, 119, 124, 126]
MgO_6	1877	1905	29	[23, 83, 103, 105, 106, 121, 134]
MgO_5	1879	1913	35	[9, 77, 119, 138, 145, 147]
MgO_6	1879	1879	1	[11, 70, 77, 85, 93, 114, 115]
MgO_7	1880	1898	19	[11, 70, 77, 85, 93, 114, 115, 141]
MgO_6	1881	1882	2	[25, 67, 69, 114, 135, 139, 141]
MgO_6	1882	1922	41	[13, 70, 79, 82, 95, 124, 142]
MgO_5	1883	1901	19	[25, 69, 114, 135, 139, 141]
MgO_7	1884	1896	13	[10, 85, 86, 97, 98, 112, 113, 117]
MgO_6	1885	1920	36	[16, 72, 89, 99, 116, 132, 135]
MgO_6	1889	1899	11	[30, 65, 66, 75, 99, 107, 131]
MgO_5	1890	1891	2	[31, 64, 79, 88, 111, 137]
MgO_5	1891	1911	21	[18, 64, 72, 89, 92, 128]
MgO_6	1892	1892	1	[31, 64, 79, 88, 111, 129, 137]
MgO_7	1893	1909	17	[14, 69, 70, 79, 95, 100, 120, 131]
MgO_7	1893	1922	30	[31, 64, 79, 88, 101, 111, 129, 137]
MgO_6	1893	1914	22	[32, 77, 84, 97, 141, 147, 148]
MgO_6	1894	1903	10	[36, 75, 85, 112, 121, 133, 135]
MgO_7	1896	1907	12	[34, 74, 97, 113, 117, 124, 142, 148]
MgO_6	1897	1908	12	[10, 85, 86, 97, 98, 113, 117]
MgO_5	1897	1928	32	[29, 91, 116, 122, 128, 152]
MgO_7	1898	1972	75	[27, 64, 68, 89, 99, 101, 130, 137]
MgO_6	1899	1906	8	[11, 77, 85, 93, 114, 115, 141]
MgO_5	1900	1902	3	[30, 65, 66, 75, 99, 107]
MgO_6	1902	1918	17	[25, 69, 114, 125, 135, 139, 141]
MgO_4	1903	1945	43	[30, 65, 75, 99, 107]
MgO_7	1904	1907	4	[36, 75, 85, 112, 121, 133, 135, 149]
MgO_7	1906	1917	12	[23, 83, 103, 105, 106, 121, 134, 140]
MgO_5	1907	1909	3	[11, 77, 93, 114, 115, 141]
MgO_7	1908	1928	21	[12, 91, 106, 110, 116, 121, 132, 134]
MgO_6	1908	1917	10	[34, 97, 113, 117, 124, 142, 148]
MgO_8	1908	1933	26	[36, 75, 85, 112, 121, 132, 133, 135, 149]
MgO_7	1909	1959	51	[10, 85, 86, 97, 98, 109, 113, 117]
MgO_6	1910	1913	4	[11, 77, 93, 114, 115, 141, 148]
MgO_6	1910	1941	32	[14, 69, 79, 95, 100, 120, 131]
MgO_6	1911	1957	47	[19, 73, 101, 105, 106, 130, 150]
MgO_6	1911	2109	199	[20, 74, 84, 114, 146, 148, 151]
MgO_6	1911	1941	31	[22, 71, 104, 118, 126, 137, 144]
MgO_6	1912	1933	22	[18, 64, 72, 89, 92, 116, 128]
MgO_5	1913	1918	6	[7, 76, 78, 90, 92, 94]
MgO_6	1914	1961	48	[9, 77, 108, 119, 138, 145, 147]
MgO_7	1914	2003	90	[11, 70, 77, 93, 114, 115, 141, 148]
MgO_5	1915	1926	12	[32, 77, 84, 97, 147, 148]
MgO_7	1917	1926	10	[24, 91, 110, 122, 129, 145, 146, 151]
MgO_6	1917	1926	10	[35, 65, 82, 90, 94, 113, 142]
MgO_6	1918	1918	1	[23, 83, 103, 105, 121, 134, 140]
MgO_5	1918	2028	111	[34, 97, 113, 117, 124, 142]
MgO_6	1919	1945	27	[7, 76, 78, 90, 92, 94, 123]
MgO_5	1919	1923	5	[23, 83, 103, 105, 121, 134]
MgO_7	1919	1939	21	[25, 69, 114, 125, 133, 135, 139, 141]
MgO_6	1919	1972	54	[26, 68, 70, 95, 115, 146, 148]
MgO_7	1921	1963	43	[16, 72, 89, 99, 116, 125, 132, 135]
MgO_5	1923	1930	8	[13, 70, 82, 95, 124, 142]
MgO_6	1923	1935	13	[31, 64, 79, 88, 101, 111, 137]
MgO_6	1924	1938	15	[23, 83, 103, 105, 121, 134, 140]
MgO_7	1924	1949	26	[33, 68, 80, 95, 104, 118, 137, 139]
MgO_6	1927	1954	28	[24, 91, 110, 122, 129, 145, 151]
MgO_6	1927	1987	61	[32, 77, 84, 97, 124, 147, 148]
MgO_5	1927	1943	17	[35, 65, 90, 94, 113, 142]
MgO_4	1928	1951	24	[28, 90, 113, 119, 124]
MgO_6	1929	1945	17	[12, 106, 110, 116, 121, 132, 134]
MgO_6	1929	1951	23	[29, 91, 116, 122, 128, 138, 152]
MgO_4	1931	1952	22	[13, 82, 95, 124, 142]
MgO_7	1934	2012	79	[18, 64, 72, 89, 92, 116, 123, 128]
MgO_7	1934	1936	3	[36, 75, 85, 112, 121, 132, 133, 135]
MgO_5	1936	1962	27	[31, 64, 79, 88, 111, 137]
MgO_6	1937	1952	16	[36, 75, 85, 112, 121, 133, 135]
MgO_5	1939	1948	10	[23, 83, 103, 105, 121, 134]
MgO_5	1940	1978	39	[25, 69, 133, 135, 139, 141]
MgO_7	1942	1993	52	[14, 69, 79, 95, 100, 120, 131, 139]
MgO_5	1942	1950	9	[22, 71, 118, 126, 137, 144]
MgO_6	1944	1968	25	[35, 65, 66, 90, 94, 113, 142]
MgO_7	1946	1950	5	[7, 76, 78, 90, 92, 94, 123, 143]
MgO_7	1946	1969	24	[12, 106, 110, 116, 121, 132, 134, 135]
MgO_5	1946	1946	1	[30, 65, 75, 99, 107, 131]
MgO_6	1947	1955	9	[21, 86, 90, 94, 113, 127, 150]
MgO_6	1947	1992	46	[30, 65, 66, 75, 99, 107, 131]
MgO_6	1949	1954	6	[23, 83, 103, 105, 106, 121, 134]
MgO_6	1950	1950	1	[33, 68, 80, 95, 104, 118, 139]
MgO_6	1951	1963	13	[7, 76, 78, 90, 92, 123, 143]
MgO_4	1951	1970	20	[22, 118, 126, 137, 144]
MgO_5	1951	1952	2	[33, 68, 95, 104, 118, 139]
MgO_5	1952	1954	3	[28, 82, 90, 113, 119, 124]
MgO_5	1952	2066	115	[29, 91, 116, 122, 128, 152]
MgO_5	1953	1975	23	[13, 80, 82, 95, 124, 142]
MgO_6	1953	2135	183	[33, 68, 80, 95, 104, 118, 139]
MgO_5	1953	1953	1	[36, 75, 85, 121, 133, 135]
MgO_6	1954	1972	19	[36, 75, 85, 121, 132, 133, 135]
MgO_7	1955	1985	31	[23, 83, 103, 105, 106, 121, 132, 134]
MgO_7	1955	1976	22	[24, 91, 110, 122, 125, 129, 145, 151]
MgO_6	1955	1959	5	[28, 82, 90, 113, 119, 124, 126]
MgO_7	1956	1984	29	[21, 73, 86, 90, 94, 113, 127, 150]
MgO_5	1958	1985	28	[19, 73, 105, 106, 130, 150]
MgO_8	1960	1978	19	[10, 85, 86, 97, 98, 109, 113, 117, 127]
MgO_7	1960	1963	4	[28, 82, 90, 111, 113, 119, 124, 126]
MgO_5	1962	2044	83	[9, 77, 108, 138, 145, 147]
MgO_6	1963	1964	2	[31, 64, 79, 88, 111, 120, 137]
MgO_7	1964	2036	73	[7, 76, 78, 90, 92, 94, 123, 143]
MgO_6	1964	1983	20	[16, 72, 89, 99, 116, 125, 135]
MgO_6	1964	1969	6	[28, 82, 90, 111, 119, 124, 126]
MgO_5	1965	1976	12	[8, 73, 74, 81, 103, 105]
MgO_5	1965	2005	41	[31, 64, 79, 88, 111, 120]
MgO_7	1969	1974	6	[35, 65, 66, 82, 90, 94, 113, 142]
MgO_6	1970	1984	15	[12, 106, 110, 116, 121, 132, 134]
MgO_5	1970	1975	6	[28, 90, 111, 119, 124, 126]
MgO_5	1971	2076	106	[22, 71, 118, 126, 137, 144]
MgO_5	1973	1992	20	[26, 70, 95, 115, 146, 148]
MgO_6	1973	2074	102	[27, 64, 68, 89, 101, 130, 137]
MgO_7	1973	1998	26	[36, 75, 85, 121, 132, 133, 135, 140]
MgO_6	1975	1980	6	[35, 65, 66, 82, 90, 94, 113]
MgO_6	1976	1977	2	[13, 80, 82, 95, 124, 142, 148]
MgO_6	1976	2004	29	[28, 79, 90, 111, 119, 124, 126]
MgO_6	1977	2044	68	[8, 73, 74, 81, 103, 105, 126]
MgO_6	1977	2005	29	[24, 91, 110, 122, 129, 145, 151]
MgO_7	1978	1998	21	[13, 80, 82, 95, 104, 124, 142, 148]
MgO_7	1979	1981	3	[10, 85, 86, 97, 98, 109, 113, 127]
MgO_6	1979	1987	9	[25, 69, 131, 133, 135, 139, 141]
MgO_7	1981	2013	33	[35, 65, 66, 78, 82, 90, 94, 113]
MgO_6	1982	2015	34	[10, 85, 86, 97, 98, 113, 127]
MgO_5	1984	1988	5	[16, 72, 89, 99, 116, 125]
MgO_7	1985	2008	24	[12, 91, 106, 110, 116, 121, 132, 134]
MgO_8	1985	2014	30	[21, 73, 86, 90, 94, 113, 119, 127, 150]
MgO_6	1986	2015	30	[19, 73, 101, 105, 106, 130, 150]
MgO_6	1986	2010	25	[23, 83, 103, 105, 106, 121, 134]
MgO_7	1988	2000	13	[25, 69, 75, 131, 133, 135, 139, 141]
MgO_5	1988	2078	91	[32, 77, 84, 97, 124, 148]
MgO_6	1989	2098	110	[16, 72, 89, 99, 116, 125, 132]
MgO_6	1993	2000	8	[26, 70, 95, 109, 115, 146, 148]
MgO_5	1993	2162	170	[30, 65, 66, 75, 99, 107]
MgO_6	1994	2030	37	[14, 69, 79, 95, 100, 131, 139]
MgO_6	1999	2004	6	[13, 80, 95, 104, 124, 142, 148]
MgO_6	1999	2050	52	[36, 75, 85, 121, 132, 135, 140]
MgO_8	2001	2009	9	[25, 69, 75, 99, 131, 133, 135, 139, 141]
MgO_5	2001	2060	60	[26, 70, 95, 109, 115, 148]
MgO_6	2004	2016	13	[11, 77, 93, 114, 115, 141, 148]
MgO_7	2005	2009	5	[13, 80, 82, 95, 104, 124, 142, 148]
MgO_7	2005	2013	9	[28, 79, 82, 90, 111, 119, 124, 126]
MgO_7	2006	2023	18	[24, 91, 110, 122, 129, 145, 146, 151]
MgO_6	2006	2175	170	[31, 64, 70, 79, 88, 111, 120]
MgO_6	2009	2085	77	[12, 91, 106, 110, 116, 121, 134]
MgO_8	2010	2025	16	[13, 79, 80, 82, 95, 104, 124, 142, 148]
MgO_7	2010	2026	17	[25, 69, 75, 99, 133, 135, 139, 141]
MgO_7	2011	2015	5	[23, 83, 103, 105, 106, 121, 132, 134]
MgO_6	2013	2022	10	[18, 64, 72, 89, 92, 116, 128]
MgO_6	2014	2020	7	[28, 79, 82, 90, 111, 119, 124]
MgO_6	2014	2063	50	[35, 66, 78, 82, 90, 94, 113]
MgO_7	2015	2015	1	[21, 86, 90, 94, 113, 119, 127, 150]
MgO_5	2016	2027	12	[10, 85, 86, 97, 98, 113]
MgO_7	2016	2027	12	[19, 73, 101, 105, 106, 127, 130, 150]
MgO_6	2016	2051	36	[21, 86, 90, 94, 113, 127, 150]
MgO_8	2016	2019	4	[23, 83, 103, 105, 106, 121, 127, 132, 134]
MgO_5	2017	2026	10	[11, 93, 114, 115, 141, 148]
MgO_7	2020	2022	3	[23, 83, 103, 105, 121, 127, 132, 134]
MgO_7	2021	2071	51	[28, 79, 82, 90, 111, 113, 119, 124]
MgO_7	2023	2034	12	[18, 64, 72, 89, 92, 116, 122, 128]
MgO_6	2023	2027	5	[23, 83, 103, 105, 121, 132, 134]
MgO_6	2024	2120	97	[24, 91, 110, 129, 145, 146, 151]
MgO_7	2026	2030	5	[13, 80, 82, 95, 104, 124, 142, 148]
MgO_6	2027	2034	8	[11, 93, 114, 115, 135, 141, 148]
MgO_6	2027	2036	10	[25, 69, 75, 99, 133, 135, 139]
MgO_6	2028	2119	92	[10, 85, 86, 97, 98, 113, 127]
MgO_6	2028	2244	217	[19, 73, 101, 105, 106, 130, 150]
MgO_7	2028	2066	39	[23, 83, 103, 105, 121, 132, 134, 140]
MgO_4	2029	2070	42	[34, 97, 113, 117, 142]
MgO_6	2031	2034	4	[13, 80, 82, 95, 124, 142, 148]
MgO_7	2031	2090	60	[14, 69, 79, 95, 100, 120, 131, 139]
MgO_7	2035	2050	16	[11, 93, 114, 115, 133, 135, 141, 148]
MgO_5	2035	2038	4	[13, 80, 82, 95, 124, 142]
MgO_6	2035	2039	5	[18, 64, 72, 89, 92, 122, 128]
MgO_6	2037	2076	40	[7, 76, 78, 90, 92, 123, 143]
MgO_7	2037	2048	12	[25, 69, 75, 99, 131, 133, 135, 139]
MgO_4	2039	2052	14	[13, 82, 95, 124, 142]
MgO_5	2040	2090	51	[18, 64, 72, 89, 92, 128]
MgO_7	2045	2051	7	[8, 73, 74, 81, 103, 105, 117, 126]
MgO_6	2045	2079	35	[9, 77, 87, 108, 138, 145, 147]
MgO_8	2049	2060	12	[25, 69, 75, 99, 125, 131, 133, 135, 139]
MgO_8	2051	2079	29	[11, 77, 93, 114, 115, 133, 135, 141, 148]
MgO_7	2051	2109	59	[36, 75, 85, 112, 121, 132, 135, 140]
MgO_6	2052	2149	98	[8, 73, 74, 81, 103, 105, 117]
MgO_5	2052	2082	31	[21, 86, 90, 113, 127, 150]
MgO_5	2053	2090	38	[13, 79, 82, 95, 124, 142]
MgO_7	2061	2066	6	[25, 69, 75, 99, 125, 133, 135, 139]
MgO_6	2061	2063	3	[26, 68, 70, 95, 109, 115, 148]
MgO_5	2064	2075	12	[26, 68, 70, 95, 115, 148]
MgO_7	2064	2067	4	[35, 65, 66, 78, 82, 90, 94, 113]
MgO_6	2067	2075	9	[23, 83, 103, 105, 132, 134, 140]
MgO_7	2067	2070	4	[25, 69, 75, 99, 133, 135, 139, 141]
MgO_6	2067	2165	99	[29, 91, 116, 122, 128, 138, 152]
MgO_6	2068	2084	17	[35, 65, 66, 82, 90, 94, 113]
MgO_6	2071	2083	13	[25, 69, 75, 99, 133, 135, 139]
MgO_5	2071	2071	1	[34, 97, 113, 117, 124, 142]
MgO_7	2072	2075	4	[28, 79, 90, 111, 113, 119, 124, 126]
MgO_6	2072	2087	16	[34, 74, 97, 113, 117, 124, 142]
MgO_5	2075	2113	39	[27, 68, 89, 101, 130, 137]
MgO_7	2076	2146	71	[23, 83, 103, 105, 121, 132, 134, 140]
MgO_6	2076	2086	11	[26, 68, 70, 95, 115, 146, 148]
MgO_6	2076	2104	29	[28, 79, 90, 111, 119, 124, 126]
MgO_5	2077	2108	32	[7, 76, 78, 92, 123, 143]
MgO_4	2077	2093	17	[22, 71, 118, 137, 144]
MgO_6	2079	2089	11	[32, 77, 84, 97, 114, 124, 148]
MgO_5	2080	2130	51	[9, 77, 108, 138, 145, 147]
MgO_7	2080	2097	18	[11, 93, 114, 115, 133, 135, 141, 148]
MgO_6	2083	2139	57	[21, 86, 90, 94, 113, 127, 150]
MgO_5	2084	2106	23	[25, 69, 75, 99, 133, 135]
MgO_5	2085	2089	5	[35, 65, 82, 90, 94, 113]
MgO_7	2086	2086	1	[12, 91, 105, 106, 110, 116, 121, 134]
MgO_8	2087	2100	14	[12, 91, 101, 105, 106, 110, 116, 121, 134]
MgO_7	2087	2137	51	[26, 68, 70, 95, 104, 115, 146, 148]
MgO_5	2088	2102	15	[34, 74, 97, 113, 117, 142]
MgO_5	2090	2094	5	[32, 77, 84, 97, 124, 148]
MgO_4	2090	2102	13	[35, 82, 90, 94, 113]
MgO_6	2091	2095	5	[13, 70, 79, 82, 95, 124, 142]
MgO_6	2091	2153	63	[14, 69, 95, 100, 120, 131, 139]
MgO_6	2091	2112	22	[18, 64, 72, 89, 92, 116, 128]
MgO_5	2094	2100	7	[22, 71, 118, 126, 137, 144]
MgO_6	2095	2126	32	[32, 77, 84, 97, 124, 147, 148]
MgO_5	2096	2127	32	[13, 70, 79, 95, 124, 142]
MgO_6	2098	2098	1	[11, 93, 114, 115, 135, 141, 148]
MgO_7	2099	2100	2	[11, 77, 93, 114, 115, 135, 141, 148]
MgO_7	2099	2146	48	[16, 72, 89, 99, 116, 125, 132, 135]
MgO_6	2101	2137	37	[11, 77, 93, 114, 115, 141, 148]
MgO_7	2101	2119	19	[12, 91, 101, 105, 106, 110, 116, 121]
MgO_6	2101	2147	47	[22, 64, 71, 118, 126, 137, 144]
MgO_6	2103	2135	33	[34, 74, 97, 113, 117, 124, 142]
MgO_5	2103	2120	18	[35, 65, 82, 90, 94, 113]
MgO_5	2105	2130	26	[28, 79, 90, 111, 119, 124]
MgO_6	2107	2141	35	[25, 69, 75, 99, 133, 135, 139]
MgO_6	2109	2125	17	[7, 76, 78, 90, 92, 123, 143]
MgO_7	2110	2118	9	[20, 74, 84, 114, 129, 146, 148, 151]
MgO_6	2110	2113	4	[36, 75, 85, 121, 132, 135, 140]
MgO_7	2113	2132	20	[18, 64, 72, 89, 92, 116, 122, 128]
MgO_6	2114	2183	70	[27, 64, 68, 89, 101, 130, 137]
MgO_5	2114	2144	31	[36, 75, 85, 121, 135, 140]
MgO_6	2119	2153	35	[20, 74, 114, 129, 146, 148, 151]
MgO_7	2120	2136	17	[10, 85, 86, 97, 98, 109, 113, 127]
MgO_8	2120	2135	16	[12, 91, 101, 105, 106, 110, 116, 121, 134]
MgO_5	2121	2169	49	[24, 91, 110, 129, 145, 151]
MgO_6	2121	2135	15	[35, 65, 82, 90, 94, 113, 142]
MgO_7	2126	2194	69	[7, 76, 78, 90, 92, 94, 123, 143]
MgO_5	2127	2151	25	[32, 77, 84, 97, 124, 147]
MgO_6	2128	2129	2	[13, 70, 79, 95, 124, 142, 148]
MgO_5	2130	2145	16	[13, 70, 79, 95, 124, 148]
MgO_6	2131	2154	24	[9, 77, 108, 119, 138, 145, 147]
MgO_4	2131	2131	1	[28, 79, 90, 119, 124]
MgO_5	2132	2153	22	[28, 79, 90, 119, 124, 126]
MgO_6	2133	2154	22	[18, 64, 72, 89, 92, 122, 128]
MgO_7	2136	2156	21	[12, 91, 101, 106, 110, 116, 121, 134]
MgO_7	2136	2156	21	[33, 67, 68, 80, 95, 104, 118, 139]
MgO_7	2136	2179	44	[34, 74, 97, 113, 117, 124, 140, 142]
MgO_7	2136	2147	12	[35, 65, 66, 82, 90, 94, 113, 142]
MgO_6	2137	2160	24	[10, 85, 86, 97, 98, 113, 127]
MgO_7	2138	2221	84	[11, 70, 77, 93, 114, 115, 141, 148]
MgO_5	2138	2212	75	[26, 70, 95, 115, 146, 148]
MgO_7	2140	2156	17	[21, 86, 90, 94, 109, 113, 127, 150]
MgO_5	2142	2181	40	[25, 69, 75, 133, 135, 139]
MgO_6	2145	2154	10	[36, 75, 85, 121, 135, 140, 149]
MgO_6	2146	2147	2	[13, 70, 79, 95, 124, 142, 148]
MgO_8	2147	2152	6	[16, 72, 75, 89, 99, 116, 125, 132, 135]
MgO_6	2147	2185	39	[23, 83, 103, 105, 121, 132, 134]
MgO_7	2148	2167	20	[13, 70, 79, 82, 95, 124, 142, 148]
MgO_6	2148	2187	40	[22, 71, 104, 118, 126, 137, 144]
MgO_8	2148	2159	12	[35, 65, 66, 78, 82, 90, 94, 113, 142]
MgO_5	2150	2153	4	[8, 73, 74, 81, 103, 105]
MgO_6	2152	2176	25	[32, 77, 84, 97, 124, 147, 148]
MgO_7	2153	2178	26	[16, 72, 89, 99, 116, 125, 132, 135]
MgO_6	2154	2195	42	[8, 73, 74, 81, 103, 105, 126]
MgO_5	2154	2195	42	[14, 69, 95, 120, 131, 139]
MgO_7	2154	2155	2	[20, 74, 84, 114, 129, 146, 148, 151]
MgO_6	2154	2173	20	[28, 79, 90, 113, 119, 124, 126]
MgO_5	2155	2166	12	[9, 77, 119, 138, 145, 147]
MgO_7	2155	2180	26	[18, 64, 72, 89, 92, 116, 122, 128]
MgO_7	2155	2192	38	[36, 75, 85, 121, 132, 135, 140, 149]
MgO_6	2156	2189	34	[20, 74, 84, 114, 146, 148, 151]
MgO_6	2157	2184	28	[12, 91, 106, 110, 116, 121, 134]
MgO_6	2157	2160	4	[21, 86, 94, 109, 113, 127, 150]
MgO_6	2157	2158	2	[33, 67, 68, 80, 95, 118, 139]
[truncated: 5,309 more rows]
