# Supplementary material for: Pressure‐Induced Coordination Changes in a Pyrolitic Silicate Melt From Ab Initio Molecular Dynamics Simulations
Source: J Geophys Res Solid Earth. 2019 Nov 29;124(11):11232–50. doi: 10.1029/2019JB018238 (PMC6988478; doi:10.1029/2019JB018238)
Supplement: Supplementary file 2 — Data Set S1 [file JGRB-124-11232-s002.zip › Data/2000K/MgO/pyr-100.a11.5.T2.nvt.outcar.umd.dat.r0.stat.dat]

Cluster	Time	Percent
MgO_7	49776	0.21522895317161758	8
MgO_6	115558	0.49966705582219917	7
MgO_4	7072	0.030578976953344574	5
MgO_5	51763	0.22382064253902365	6
MgO_8	6756	0.029212608639252822	9
MgO_3	85	0.0003675357806892377	4
MgO_9	260	0.0011242270938729624	10
