# Supplementary material for: Pressure‐Induced Coordination Changes in a Pyrolitic Silicate Melt From Ab Initio Molecular Dynamics Simulations
Source: J Geophys Res Solid Earth. 2019 Nov 29;124(11):11232–50. doi: 10.1029/2019JB018238 (PMC6988478; doi:10.1029/2019JB018238)
Supplement: Supplementary file 2 — Data Set S1 [file JGRB-124-11232-s002.zip › Data/2000K/MgO/pyr-100.a12.0.T2.nvt.outcar.umd.dat.r0.popul.dat]

Formula	Begin	End	Lifetime	[Composition]
MgO_6	0	17	18	[7, 70, 80, 94, 113, 142, 145]
MgO_6	0	11	12	[8, 81, 89, 101, 137, 146, 148]
MgO_6	0	28	29	[9, 71, 88, 119, 129, 143, 145]
MgO_5	0	35	36	[10, 74, 85, 108, 127, 142]
MgO_5	0	42	43	[11, 105, 110, 115, 135, 148]
MgO_5	0	28	29	[12, 86, 105, 116, 125, 152]
MgO_7	0	6	7	[13, 67, 70, 79, 81, 82, 126, 146]
MgO_6	0	13	14	[14, 79, 92, 109, 131, 139, 146]
MgO_5	0	19	20	[15, 65, 76, 80, 94, 113]
MgO_6	0	191	192	[16, 83, 125, 132, 133, 134, 152]
MgO_6	0	22	23	[17, 85, 93, 98, 103, 108, 150]
MgO_5	0	126	127	[18, 69, 122, 128, 132, 133]
MgO_5	0	36	37	[19, 71, 86, 106, 107, 150]
MgO_5	0	9	10	[20, 117, 119, 129, 137, 151]
MgO_5	0	2	3	[21, 78, 98, 108, 134, 136]
MgO_6	0	12	13	[22, 72, 89, 101, 122, 128, 137]
MgO_5	0	13	14	[23, 102, 119, 121, 140, 151]
MgO_6	0	28	29	[24, 87, 110, 116, 129, 148, 151]
MgO_7	0	36	37	[25, 88, 91, 111, 124, 138, 143, 145]
MgO_6	0	100	101	[26, 77, 92, 111, 115, 146, 148]
MgO_6	0	24	25	[27, 64, 101, 106, 128, 130, 132]
MgO_5	0	21	22	[28, 69, 79, 95, 123, 147]
MgO_5	0	19	20	[29, 69, 87, 133, 138, 147]
MgO_4	0	21	22	[30, 83, 99, 125, 140]
MgO_5	0	116	117	[31, 91, 92, 111, 120, 126]
MgO_6	0	57	58	[32, 74, 77, 117, 124, 141, 151]
MgO_6	0	4	5	[33, 67, 79, 95, 114, 139, 146]
MgO_5	0	16	17	[34, 84, 110, 118, 141, 151]
MgO_5	0	16	17	[35, 71, 94, 113, 145, 150]
MgO_7	0	7	8	[36, 78, 85, 98, 112, 115, 135, 147]
MgO_6	3	20	18	[21, 78, 98, 103, 108, 134, 136]
MgO_7	5	38	34	[33, 67, 79, 89, 95, 114, 139, 146]
MgO_6	7	40	34	[13, 67, 70, 79, 82, 126, 146]
MgO_6	8	14	7	[36, 78, 85, 98, 112, 135, 147]
MgO_6	10	28	19	[20, 77, 117, 119, 129, 137, 151]
MgO_7	12	48	37	[8, 81, 89, 101, 130, 137, 146, 148]
MgO_5	13	17	5	[22, 72, 89, 101, 122, 128]
MgO_5	14	53	40	[14, 79, 92, 109, 139, 146]
MgO_4	14	14	1	[23, 102, 121, 140, 151]
MgO_3	15	27	13	[23, 102, 121, 151]
MgO_5	15	45	31	[36, 85, 98, 112, 135, 147]
MgO_6	17	66	50	[34, 84, 110, 114, 118, 141, 151]
MgO_6	17	71	55	[35, 71, 94, 103, 113, 145, 150]
MgO_5	18	102	85	[7, 70, 80, 94, 113, 142]
MgO_6	18	23	6	[22, 72, 89, 101, 122, 128, 137]
MgO_6	20	38	19	[15, 65, 66, 76, 80, 94, 113]
MgO_4	20	78	59	[29, 69, 133, 138, 147]
MgO_5	21	23	3	[21, 78, 98, 103, 108, 136]
MgO_6	22	42	21	[28, 69, 79, 95, 123, 139, 147]
MgO_5	22	70	49	[30, 83, 99, 121, 125, 140]
MgO_5	23	79	57	[17, 85, 93, 98, 103, 150]
MgO_4	24	47	24	[21, 78, 98, 108, 136]
MgO_7	24	30	7	[22, 72, 89, 101, 104, 122, 128, 137]
MgO_5	25	42	18	[27, 64, 101, 128, 130, 132]
MgO_4	28	57	30	[23, 102, 118, 121, 151]
MgO_5	29	49	21	[9, 71, 88, 119, 129, 145]
MgO_6	29	84	56	[12, 86, 105, 106, 116, 125, 152]
MgO_5	29	144	116	[20, 77, 117, 129, 137, 151]
MgO_5	29	46	18	[24, 87, 110, 116, 129, 151]
MgO_6	31	42	12	[22, 72, 89, 101, 104, 122, 128]
MgO_6	36	48	13	[10, 74, 85, 96, 108, 127, 142]
MgO_6	37	71	35	[19, 64, 71, 86, 106, 107, 150]
MgO_6	37	45	9	[25, 88, 111, 124, 138, 143, 145]
MgO_7	39	60	22	[15, 65, 66, 76, 80, 82, 94, 113]
MgO_5	39	40	2	[33, 79, 89, 114, 139, 146]
MgO_7	41	68	28	[13, 67, 70, 79, 81, 82, 126, 146]
MgO_4	41	75	35	[33, 89, 114, 139, 146]
MgO_6	43	43	1	[11, 105, 110, 115, 135, 141, 148]
MgO_5	43	45	3	[22, 72, 89, 101, 122, 128]
MgO_6	43	75	33	[27, 64, 101, 120, 128, 130, 132]
MgO_5	43	106	64	[28, 79, 95, 123, 139, 147]
MgO_7	44	71	28	[11, 77, 105, 110, 115, 135, 141, 148]
MgO_6	46	66	21	[22, 72, 88, 89, 101, 122, 128]
MgO_5	46	281	236	[25, 111, 124, 138, 143, 145]
MgO_6	46	61	16	[36, 85, 98, 112, 115, 135, 147]
MgO_4	47	102	56	[24, 87, 110, 116, 129]
MgO_5	48	50	3	[21, 78, 98, 108, 134, 136]
MgO_6	49	52	4	[8, 81, 89, 101, 137, 146, 148]
MgO_7	49	71	23	[10, 74, 85, 96, 108, 112, 127, 142]
MgO_6	50	108	59	[9, 71, 88, 119, 129, 137, 145]
MgO_6	51	83	33	[21, 78, 98, 103, 108, 134, 136]
MgO_5	53	80	28	[8, 81, 89, 101, 146, 148]
MgO_6	54	113	60	[14, 79, 92, 109, 131, 139, 146]
MgO_5	58	84	27	[23, 87, 102, 118, 121, 151]
MgO_7	58	76	19	[32, 74, 77, 84, 117, 124, 141, 151]
MgO_6	61	79	19	[15, 65, 66, 76, 80, 82, 113]
MgO_7	62	125	64	[36, 85, 98, 112, 115, 127, 135, 147]
MgO_5	67	83	17	[22, 72, 88, 101, 122, 128]
MgO_7	67	99	33	[34, 84, 95, 110, 114, 118, 141, 151]
MgO_8	69	69	1	[13, 67, 70, 79, 80, 81, 82, 126, 146]
MgO_7	70	79	10	[13, 67, 70, 79, 80, 81, 126, 146]
MgO_4	71	102	32	[30, 83, 99, 125, 140]
MgO_6	72	95	24	[10, 74, 85, 108, 112, 127, 142]
MgO_6	72	101	30	[11, 77, 110, 115, 135, 141, 148]
MgO_5	72	103	32	[19, 64, 86, 106, 107, 150]
MgO_5	72	152	81	[35, 71, 94, 113, 145, 150]
MgO_7	76	130	55	[27, 64, 101, 106, 120, 128, 130, 132]
MgO_3	76	84	9	[33, 89, 139, 146]
MgO_6	77	91	15	[32, 74, 77, 117, 124, 141, 151]
MgO_5	79	80	2	[29, 69, 133, 138, 144, 147]
MgO_6	80	99	20	[13, 67, 70, 79, 81, 126, 146]
MgO_7	80	127	48	[15, 65, 66, 76, 78, 80, 82, 113]
MgO_4	80	86	7	[17, 85, 93, 103, 150]
MgO_6	81	105	25	[8, 81, 89, 101, 137, 146, 148]
MgO_6	81	92	12	[29, 69, 98, 133, 138, 144, 147]
MgO_7	84	113	30	[21, 76, 78, 98, 103, 108, 134, 136]
MgO_6	84	100	17	[22, 72, 88, 101, 104, 122, 128]
MgO_7	85	88	4	[12, 86, 105, 106, 116, 121, 125, 152]
MgO_4	85	170	86	[23, 87, 102, 118, 151]
MgO_4	85	93	9	[33, 89, 130, 139, 146]
MgO_5	87	118	32	[17, 85, 93, 94, 103, 150]
MgO_6	89	131	43	[12, 86, 105, 116, 121, 125, 152]
MgO_7	92	112	21	[32, 74, 77, 84, 117, 124, 141, 151]
MgO_5	93	183	91	[29, 69, 98, 133, 138, 147]
MgO_5	94	117	24	[33, 89, 95, 130, 139, 146]
MgO_7	96	113	18	[10, 74, 85, 94, 108, 112, 127, 142]
MgO_5	100	119	20	[13, 67, 70, 79, 126, 146]
MgO_6	100	244	145	[34, 84, 95, 110, 118, 141, 151]
MgO_5	101	104	4	[22, 72, 88, 101, 122, 128]
MgO_7	101	127	27	[26, 77, 92, 96, 111, 115, 146, 148]
MgO_5	102	125	24	[11, 77, 110, 115, 141, 148]
MgO_6	103	180	78	[7, 70, 80, 94, 113, 142, 145]
MgO_5	103	182	80	[24, 87, 110, 116, 129, 151]
MgO_5	103	133	31	[30, 83, 99, 125, 135, 140]
MgO_6	104	111	8	[19, 64, 71, 86, 106, 107, 150]
MgO_6	105	117	13	[22, 72, 88, 89, 101, 122, 128]
MgO_7	106	146	41	[8, 77, 81, 89, 101, 137, 146, 148]
MgO_6	107	141	35	[28, 69, 79, 95, 123, 139, 147]
MgO_5	109	110	2	[9, 71, 88, 119, 129, 137]
MgO_4	111	170	60	[9, 71, 88, 119, 137]
MgO_5	112	117	6	[19, 64, 71, 86, 106, 150]
MgO_6	113	201	89	[32, 74, 84, 117, 124, 141, 151]
MgO_6	114	123	10	[10, 74, 85, 94, 108, 127, 142]
MgO_7	114	190	77	[14, 79, 92, 109, 123, 131, 139, 146]
MgO_6	114	131	18	[21, 78, 98, 103, 108, 134, 136]
MgO_6	117	134	18	[31, 91, 92, 111, 120, 126, 128]
MgO_6	118	166	49	[19, 64, 71, 86, 106, 107, 150]
MgO_5	118	201	84	[22, 72, 89, 101, 122, 128]
MgO_6	118	129	12	[33, 89, 95, 99, 130, 139, 146]
MgO_4	119	137	19	[17, 85, 93, 103, 150]
MgO_6	120	171	52	[13, 67, 70, 79, 82, 126, 146]
MgO_5	124	140	17	[10, 74, 85, 108, 127, 142]
MgO_6	126	151	26	[11, 77, 105, 110, 115, 141, 148]
MgO_6	126	128	3	[36, 98, 112, 115, 127, 135, 147]
MgO_4	127	137	11	[18, 69, 122, 128, 132]
MgO_6	128	156	29	[15, 65, 66, 76, 78, 80, 113]
MgO_6	128	153	26	[26, 77, 92, 96, 115, 146, 148]
MgO_5	129	343	215	[36, 112, 115, 127, 135, 147]
MgO_5	130	146	17	[33, 89, 99, 130, 139, 146]
MgO_6	131	141	11	[27, 64, 101, 120, 128, 130, 132]
MgO_7	132	183	52	[12, 86, 105, 106, 116, 121, 125, 152]
MgO_7	132	176	45	[21, 78, 98, 103, 108, 134, 136, 152]
MgO_6	134	290	157	[30, 75, 83, 99, 125, 135, 140]
MgO_5	135	272	138	[31, 91, 92, 111, 120, 126]
MgO_5	138	159	22	[17, 85, 93, 98, 103, 150]
MgO_5	138	173	36	[18, 69, 122, 128, 132, 133]
MgO_6	141	158	18	[10, 74, 85, 108, 127, 142, 145]
MgO_5	142	170	29	[27, 64, 101, 128, 130, 132]
MgO_5	142	155	14	[28, 69, 79, 123, 139, 147]
MgO_6	145	147	3	[20, 77, 117, 129, 137, 148, 151]
MgO_6	147	156	10	[8, 77, 81, 89, 137, 146, 148]
MgO_6	147	176	30	[33, 89, 99, 114, 130, 139, 146]
MgO_7	148	148	1	[20, 77, 81, 117, 129, 137, 148, 151]
MgO_6	149	170	22	[20, 77, 81, 117, 129, 137, 151]
MgO_7	152	161	10	[11, 77, 105, 110, 115, 141, 148, 151]
MgO_6	153	210	58	[35, 71, 94, 103, 113, 145, 150]
MgO_5	154	181	28	[26, 92, 96, 115, 146, 148]
MgO_6	156	184	29	[28, 69, 79, 100, 123, 139, 147]
MgO_5	157	177	21	[8, 77, 81, 89, 146, 148]
MgO_5	157	158	2	[15, 65, 76, 78, 80, 113]
MgO_7	159	164	6	[10, 74, 85, 108, 124, 127, 142, 145]
MgO_6	159	180	22	[15, 65, 76, 78, 80, 90, 113]
MgO_6	160	216	57	[17, 85, 93, 98, 103, 120, 150]
MgO_8	162	184	23	[11, 77, 105, 110, 115, 129, 141, 148, 151]
MgO_8	165	171	7	[10, 74, 85, 94, 108, 124, 127, 142, 145]
MgO_5	167	168	2	[19, 64, 71, 86, 106, 107]
MgO_6	169	182	14	[19, 64, 71, 86, 97, 106, 107]
MgO_5	171	194	24	[9, 71, 73, 88, 119, 137]
MgO_5	171	223	53	[20, 77, 117, 129, 137, 151]
MgO_5	171	204	34	[23, 87, 102, 118, 119, 151]
MgO_6	171	211	41	[27, 64, 89, 101, 128, 130, 132]
MgO_7	172	216	45	[10, 74, 85, 94, 108, 124, 142, 145]
MgO_5	172	182	11	[13, 67, 70, 79, 82, 146]
MgO_6	174	213	40	[18, 69, 122, 128, 132, 133, 134]
MgO_6	177	188	12	[21, 98, 103, 108, 134, 136, 152]
MgO_7	177	198	22	[33, 89, 95, 99, 114, 130, 139, 146]
MgO_4	178	208	31	[8, 81, 89, 146, 148]
MgO_5	181	198	18	[7, 70, 80, 94, 113, 145]
MgO_5	181	190	10	[15, 65, 76, 80, 90, 113]
MgO_6	182	196	15	[26, 77, 92, 96, 115, 146, 148]
MgO_4	183	197	15	[13, 67, 70, 79, 146]
MgO_5	183	192	10	[19, 64, 71, 86, 106, 107]
MgO_6	183	220	38	[24, 87, 91, 110, 116, 129, 151]
MgO_6	184	198	15	[12, 86, 105, 116, 121, 125, 152]
MgO_6	184	210	27	[29, 69, 98, 133, 138, 144, 147]
MgO_7	185	185	1	[11, 77, 110, 115, 129, 141, 148, 151]
MgO_7	185	215	31	[28, 69, 79, 95, 100, 123, 139, 147]
MgO_6	186	283	98	[11, 77, 110, 115, 141, 148, 151]
MgO_5	189	217	29	[21, 98, 103, 108, 136, 152]
MgO_6	191	493	303	[14, 79, 92, 109, 123, 131, 139]
MgO_6	191	213	23	[15, 65, 76, 80, 82, 90, 113]
MgO_5	192	195	4	[16, 83, 125, 132, 133, 152]
MgO_6	193	208	16	[19, 64, 71, 73, 86, 106, 107]
MgO_6	195	201	7	[9, 71, 73, 86, 88, 119, 137]
MgO_6	196	253	58	[16, 83, 125, 132, 133, 134, 152]
MgO_5	197	202	6	[26, 77, 92, 96, 146, 148]
MgO_5	198	261	64	[13, 67, 70, 79, 95, 146]
MgO_6	199	225	27	[7, 70, 80, 94, 113, 142, 145]
MgO_5	199	276	78	[12, 105, 116, 121, 125, 152]
MgO_6	199	204	6	[33, 89, 95, 99, 114, 139, 146]
MgO_7	202	215	14	[9, 71, 73, 86, 88, 119, 129, 137]
MgO_6	202	257	56	[22, 72, 82, 89, 101, 122, 128]
MgO_5	202	207	6	[32, 74, 84, 117, 124, 151]
MgO_4	203	211	9	[26, 92, 96, 146, 148]
MgO_6	205	207	3	[23, 87, 102, 117, 118, 119, 151]
MgO_5	205	227	23	[33, 89, 95, 114, 139, 146]
MgO_7	208	210	3	[23, 87, 102, 117, 118, 119, 129, 151]
MgO_6	208	259	52	[32, 74, 77, 84, 117, 124, 151]
MgO_5	209	212	4	[8, 81, 89, 101, 146, 148]
MgO_7	209	221	13	[19, 64, 71, 73, 86, 106, 107, 150]
MgO_6	211	227	17	[23, 87, 102, 117, 119, 129, 151]
MgO_5	211	225	15	[29, 69, 133, 138, 144, 147]
MgO_5	211	399	189	[35, 71, 94, 113, 145, 150]
MgO_5	212	242	31	[26, 92, 96, 139, 146, 148]
MgO_7	212	236	25	[27, 64, 89, 101, 106, 128, 130, 132]
MgO_6	213	261	49	[8, 81, 89, 101, 137, 146, 148]
MgO_7	214	228	15	[15, 65, 72, 76, 80, 82, 90, 113]
MgO_5	214	267	54	[18, 69, 122, 128, 132, 133]
MgO_6	216	220	5	[9, 71, 73, 86, 88, 119, 137]
MgO_8	216	217	2	[28, 69, 79, 95, 100, 123, 135, 139, 147]
MgO_6	217	231	15	[10, 74, 85, 108, 124, 142, 145]
MgO_5	217	228	12	[17, 85, 93, 98, 120, 150]
MgO_6	218	225	8	[21, 78, 98, 103, 108, 136, 152]
MgO_7	218	245	28	[28, 69, 79, 95, 100, 123, 135, 147]
MgO_5	221	261	41	[9, 71, 86, 88, 119, 137]
MgO_5	221	238	18	[24, 87, 91, 116, 129, 151]
MgO_6	222	293	72	[19, 64, 71, 86, 106, 107, 150]
MgO_6	224	311	88	[20, 77, 117, 129, 137, 148, 151]
MgO_5	226	230	5	[7, 70, 80, 94, 113, 142]
MgO_5	226	264	39	[21, 78, 98, 103, 108, 136]
MgO_6	226	295	70	[29, 69, 100, 133, 138, 144, 147]
MgO_5	228	481	254	[23, 87, 102, 119, 129, 151]
MgO_6	228	239	12	[33, 89, 95, 114, 135, 139, 146]
MgO_6	229	254	26	[15, 72, 76, 80, 82, 90, 113]
MgO_6	229	267	39	[17, 85, 93, 98, 103, 120, 150]
MgO_4	231	252	22	[7, 70, 80, 94, 113]
MgO_5	232	239	8	[10, 74, 108, 124, 142, 145]
MgO_6	237	304	68	[27, 64, 101, 106, 128, 130, 132]
MgO_6	239	242	4	[24, 87, 91, 110, 116, 129, 151]
MgO_6	240	250	11	[10, 74, 94, 108, 124, 142, 145]
MgO_7	240	245	6	[33, 89, 95, 99, 114, 135, 139, 146]
MgO_5	243	247	5	[24, 87, 91, 110, 116, 129]
MgO_4	243	259	17	[26, 92, 139, 146, 148]
MgO_5	245	251	7	[34, 84, 110, 118, 141, 151]
MgO_6	246	273	28	[28, 69, 95, 100, 123, 135, 147]
MgO_6	246	249	4	[33, 89, 95, 99, 114, 139, 146]
MgO_4	248	277	30	[24, 87, 110, 116, 129]
MgO_5	250	282	33	[33, 95, 99, 114, 139, 146]
MgO_5	251	377	127	[10, 74, 108, 124, 142, 145]
MgO_6	252	301	50	[34, 84, 110, 114, 118, 141, 151]
MgO_5	253	259	7	[7, 70, 80, 94, 113, 124]
MgO_5	254	319	66	[16, 83, 125, 132, 134, 152]
MgO_5	255	257	3	[15, 76, 80, 82, 90, 113]
MgO_6	258	319	62	[15, 65, 76, 80, 82, 90, 113]
MgO_5	258	350	93	[22, 72, 82, 89, 122, 128]
MgO_6	260	330	71	[7, 70, 80, 94, 113, 124, 142]
MgO_5	260	275	16	[26, 92, 130, 139, 146, 148]
MgO_7	260	286	27	[32, 74, 77, 84, 117, 124, 141, 151]
MgO_5	262	305	44	[8, 81, 89, 101, 137, 146]
MgO_6	262	287	26	[9, 71, 86, 88, 119, 129, 137]
MgO_6	262	291	30	[13, 67, 70, 79, 81, 95, 146]
MgO_6	265	297	33	[21, 78, 98, 103, 108, 134, 136]
MgO_5	268	293	26	[17, 85, 93, 98, 103, 150]
MgO_6	268	297	30	[18, 69, 122, 128, 132, 133, 144]
MgO_6	273	273	1	[31, 79, 91, 92, 111, 120, 126]
MgO_7	274	285	12	[28, 69, 79, 95, 100, 123, 135, 147]
MgO_5	274	288	15	[31, 79, 92, 111, 120, 126]
MgO_6	276	300	25	[26, 92, 96, 130, 139, 146, 148]
MgO_4	277	284	8	[12, 105, 116, 125, 152]
MgO_3	278	286	9	[24, 87, 110, 116]
MgO_6	282	320	39	[25, 88, 111, 124, 138, 143, 145]
MgO_6	283	292	10	[33, 89, 95, 99, 114, 139, 146]
MgO_5	284	353	70	[11, 77, 110, 115, 141, 148]
MgO_5	285	372	88	[12, 105, 116, 121, 125, 152]
MgO_6	286	289	4	[28, 69, 95, 100, 123, 135, 147]
MgO_4	287	319	33	[24, 87, 110, 116, 133]
MgO_6	287	294	8	[32, 74, 77, 84, 117, 141, 151]
MgO_7	288	374	87	[9, 71, 72, 86, 88, 119, 129, 137]
MgO_6	289	341	53	[31, 70, 79, 92, 111, 120, 126]
MgO_5	290	293	4	[28, 69, 95, 100, 123, 147]
MgO_5	291	305	15	[30, 75, 83, 99, 125, 140]
MgO_5	292	329	38	[13, 67, 70, 81, 95, 146]
MgO_7	293	332	40	[33, 89, 95, 99, 114, 130, 139, 146]
MgO_6	294	295	2	[17, 85, 93, 98, 103, 108, 150]
MgO_5	294	338	45	[19, 64, 71, 86, 107, 150]
MgO_6	294	302	9	[28, 69, 95, 100, 123, 139, 147]
MgO_7	295	321	27	[32, 74, 77, 84, 117, 124, 141, 151]
MgO_7	296	352	57	[17, 85, 93, 98, 103, 108, 145, 150]
MgO_5	296	314	19	[29, 69, 100, 133, 138, 147]
MgO_5	298	355	58	[18, 69, 122, 128, 132, 133]
MgO_5	298	361	64	[21, 78, 98, 108, 134, 136]
MgO_5	301	317	17	[26, 92, 96, 130, 146, 148]
MgO_5	302	302	1	[34, 84, 110, 118, 141, 151]
MgO_7	303	336	34	[28, 69, 79, 95, 100, 123, 139, 147]
MgO_6	303	339	37	[34, 84, 95, 110, 118, 141, 151]
MgO_7	305	309	5	[27, 64, 101, 106, 120, 128, 130, 132]
MgO_4	306	355	50	[8, 81, 89, 137, 146]
MgO_6	306	370	65	[30, 75, 83, 99, 125, 140, 149]
MgO_6	310	318	9	[27, 64, 101, 106, 120, 128, 132]
MgO_5	312	330	19	[20, 77, 117, 129, 137, 151]
MgO_6	315	324	10	[29, 69, 98, 100, 133, 138, 147]
MgO_4	318	334	17	[26, 92, 130, 146, 148]
MgO_5	319	380	62	[27, 64, 101, 106, 120, 128]
MgO_7	320	339	20	[15, 65, 66, 76, 80, 82, 90, 113]
MgO_6	320	382	63	[16, 83, 99, 125, 132, 134, 152]
MgO_3	320	322	3	[24, 87, 110, 116]
MgO_7	321	323	3	[25, 88, 91, 111, 124, 138, 143, 145]
MgO_6	322	374	53	[32, 74, 77, 84, 117, 141, 151]
MgO_4	323	331	9	[24, 87, 110, 116, 133]
MgO_8	324	346	23	[25, 88, 91, 111, 124, 126, 138, 143, 145]
MgO_5	325	428	104	[29, 69, 98, 133, 138, 147]
MgO_6	330	415	86	[13, 67, 70, 79, 81, 95, 146]
MgO_7	331	375	45	[7, 70, 80, 94, 113, 124, 142, 145]
MgO_6	331	505	175	[20, 77, 117, 129, 137, 148, 151]
MgO_5	332	376	45	[24, 87, 110, 116, 122, 133]
MgO_6	333	335	3	[33, 95, 99, 114, 130, 139, 146]
MgO_5	335	392	58	[26, 92, 96, 130, 146, 148]
MgO_5	336	343	8	[33, 95, 114, 130, 139, 146]
MgO_6	337	359	23	[28, 69, 79, 95, 123, 139, 147]
MgO_6	339	368	30	[19, 64, 71, 86, 106, 107, 150]
MgO_8	340	382	43	[15, 65, 66, 67, 76, 80, 82, 90, 113]
MgO_5	340	366	27	[34, 84, 110, 118, 141, 151]
MgO_5	342	401	60	[31, 70, 79, 92, 111, 126]
MgO_6	344	422	79	[33, 89, 95, 114, 130, 139, 146]
MgO_6	344	365	22	[36, 98, 112, 115, 127, 135, 147]
MgO_7	347	382	36	[25, 88, 91, 111, 124, 126, 138, 143]
MgO_5	351	365	15	[22, 72, 89, 101, 122, 128]
MgO_6	353	435	83	[17, 85, 93, 103, 108, 145, 150]
MgO_6	354	474	121	[11, 77, 110, 115, 141, 148, 151]
MgO_5	356	361	6	[8, 81, 89, 101, 137, 146]
MgO_6	356	419	64	[18, 69, 122, 123, 128, 132, 133]
MgO_5	360	363	4	[28, 69, 79, 95, 139, 147]
MgO_6	362	397	36	[8, 81, 89, 101, 137, 146, 148]
MgO_6	362	379	18	[21, 78, 98, 108, 134, 136, 152]
MgO_6	364	404	41	[28, 69, 79, 95, 100, 139, 147]
MgO_4	366	400	35	[22, 72, 89, 101, 128]
MgO_5	366	366	1	[36, 98, 112, 127, 135, 147]
MgO_6	367	411	45	[34, 84, 110, 114, 118, 141, 151]
MgO_4	367	413	47	[36, 98, 112, 135, 147]
MgO_5	369	386	18	[19, 71, 86, 106, 107, 150]
MgO_5	371	401	31	[30, 75, 83, 99, 140, 149]
MgO_4	373	394	22	[12, 105, 121, 125, 152]
MgO_6	375	429	55	[9, 71, 86, 88, 119, 129, 137]
MgO_7	375	419	45	[32, 74, 77, 84, 117, 124, 141, 151]
MgO_6	376	378	3	[7, 70, 80, 94, 113, 142, 145]
MgO_4	377	389	13	[24, 87, 116, 122, 133]
MgO_6	378	441	64	[10, 74, 94, 108, 124, 142, 145]
MgO_5	379	451	73	[7, 70, 80, 94, 113, 142]
MgO_7	380	490	111	[21, 76, 78, 98, 108, 134, 136, 152]
MgO_6	381	393	13	[27, 64, 91, 101, 106, 120, 128]
MgO_7	383	404	22	[15, 65, 66, 76, 80, 82, 90, 113]
MgO_5	383	511	129	[16, 83, 125, 132, 134, 152]
MgO_6	383	389	7	[25, 88, 91, 111, 124, 138, 143]
MgO_4	387	411	25	[19, 86, 106, 107, 150]
MgO_5	390	431	42	[24, 87, 110, 116, 122, 133]
MgO_5	390	438	49	[25, 88, 91, 111, 138, 143]
MgO_6	393	425	33	[26, 92, 96, 115, 130, 146, 148]
MgO_7	394	445	52	[27, 64, 91, 101, 106, 120, 126, 128]
MgO_5	395	480	86	[12, 105, 116, 121, 125, 152]
MgO_5	398	403	6	[8, 89, 101, 137, 146, 148]
MgO_6	400	422	23	[35, 65, 71, 94, 113, 145, 150]
MgO_5	401	481	81	[22, 72, 89, 101, 122, 128]
MgO_6	402	447	46	[30, 75, 83, 99, 125, 140, 149]
MgO_6	402	424	23	[31, 70, 79, 92, 111, 120, 126]
MgO_6	404	477	74	[8, 89, 101, 130, 137, 146, 148]
MgO_6	405	411	7	[15, 65, 66, 76, 82, 90, 113]
MgO_5	405	416	12	[28, 69, 79, 95, 100, 147]
MgO_5	412	431	20	[15, 65, 76, 82, 90, 113]
MgO_5	412	419	8	[19, 64, 86, 106, 107, 150]
MgO_5	412	417	6	[34, 110, 114, 118, 141, 151]
MgO_5	414	467	54	[36, 78, 98, 112, 135, 147]
MgO_5	416	421	6	[13, 67, 70, 79, 81, 146]
MgO_4	417	417	1	[28, 69, 79, 95, 147]
MgO_5	418	453	36	[28, 69, 79, 95, 123, 147]
MgO_6	418	445	28	[34, 95, 110, 114, 118, 141, 151]
MgO_7	420	460	41	[18, 64, 69, 122, 123, 128, 132, 133]
MgO_6	420	420	1	[19, 64, 86, 105, 106, 107, 150]
MgO_6	420	457	38	[32, 74, 77, 117, 124, 141, 151]
MgO_7	421	438	18	[19, 64, 86, 103, 105, 106, 107, 150]
MgO_4	422	481	60	[13, 67, 70, 81, 146]
MgO_5	423	495	73	[33, 89, 95, 114, 139, 146]
MgO_5	423	485	63	[35, 71, 94, 113, 145, 150]
MgO_7	425	440	16	[31, 70, 79, 92, 109, 111, 120, 126]
MgO_5	426	459	34	[26, 92, 96, 130, 146, 148]
MgO_4	429	504	76	[29, 69, 133, 138, 147]
MgO_5	430	470	41	[9, 71, 88, 119, 129, 137]
MgO_6	432	432	1	[15, 65, 71, 76, 82, 90, 113]
MgO_6	432	482	51	[24, 87, 110, 116, 118, 122, 133]
MgO_5	433	437	5	[15, 65, 71, 76, 90, 113]
MgO_5	436	451	16	[17, 85, 93, 103, 108, 150]
MgO_6	438	444	7	[15, 65, 71, 76, 90, 113, 134]
MgO_6	439	447	9	[19, 64, 86, 105, 106, 107, 150]
MgO_4	439	471	33	[25, 91, 111, 138, 143]
MgO_6	441	484	44	[31, 70, 79, 92, 111, 120, 126]
MgO_5	442	471	30	[10, 74, 108, 124, 142, 145]
MgO_5	445	552	108	[15, 65, 76, 90, 113, 134]
MgO_6	446	464	19	[27, 64, 91, 101, 120, 126, 128]
MgO_7	446	455	10	[34, 84, 95, 110, 114, 118, 141, 151]
MgO_5	448	548	101	[19, 86, 105, 106, 107, 150]
MgO_7	448	487	40	[30, 75, 83, 99, 125, 135, 140, 149]
MgO_6	452	455	4	[7, 67, 70, 80, 94, 113, 142]
MgO_4	452	456	5	[17, 85, 93, 103, 150]
MgO_6	454	488	35	[28, 69, 79, 95, 123, 139, 147]
MgO_5	456	474	19	[7, 67, 70, 80, 113, 142]
MgO_6	456	460	5	[34, 84, 95, 114, 118, 141, 151]
MgO_5	457	457	1	[17, 85, 93, 103, 120, 150]
MgO_6	458	488	31	[17, 85, 93, 98, 103, 120, 150]
MgO_7	458	484	27	[32, 74, 77, 84, 117, 124, 141, 151]
MgO_4	460	487	28	[26, 92, 130, 146, 148]
MgO_6	461	476	16	[18, 64, 122, 123, 128, 132, 133]
MgO_5	461	478	18	[34, 84, 95, 118, 141, 151]
MgO_7	465	504	40	[27, 64, 88, 91, 101, 120, 126, 128]
MgO_6	468	485	18	[36, 78, 98, 112, 115, 135, 147]
MgO_6	471	484	14	[9, 71, 86, 88, 119, 129, 137]
MgO_6	472	508	37	[10, 74, 94, 108, 124, 142, 145]
MgO_5	472	493	22	[25, 91, 111, 124, 138, 143]
MgO_4	475	475	1	[7, 70, 80, 113, 142]
MgO_5	475	529	55	[11, 77, 110, 115, 148, 151]
MgO_5	476	511	36	[7, 70, 80, 94, 113, 142]
MgO_7	477	536	60	[18, 64, 69, 122, 123, 128, 132, 133]
MgO_5	478	509	32	[8, 89, 101, 130, 146, 148]
MgO_6	479	537	59	[34, 84, 95, 110, 118, 141, 151]
MgO_6	481	494	14	[12, 105, 116, 121, 125, 127, 152]
MgO_5	482	528	47	[13, 67, 70, 77, 81, 146]
MgO_4	482	500	19	[22, 72, 89, 101, 128]
MgO_6	482	633	152	[23, 87, 102, 117, 119, 129, 151]
MgO_5	483	487	5	[24, 87, 110, 116, 118, 122]
MgO_7	485	597	113	[9, 71, 86, 88, 117, 119, 129, 137]
MgO_5	485	602	118	[31, 79, 92, 111, 120, 126]
MgO_6	485	522	38	[32, 74, 77, 117, 124, 141, 151]
MgO_4	486	503	18	[35, 94, 113, 145, 150]
MgO_7	486	493	8	[36, 78, 85, 98, 112, 115, 135, 147]
MgO_4	488	509	22	[24, 87, 116, 118, 122]
MgO_5	488	584	97	[26, 92, 96, 130, 146, 148]
MgO_6	488	514	27	[30, 75, 83, 99, 125, 140, 149]
MgO_6	489	539	51	[17, 85, 93, 98, 103, 106, 150]
MgO_5	489	505	17	[28, 69, 95, 123, 139, 147]
MgO_6	491	503	13	[21, 76, 78, 98, 108, 134, 136]
MgO_5	494	517	24	[14, 79, 92, 109, 131, 139]
MgO_6	494	499	6	[25, 91, 111, 124, 138, 143, 145]
MgO_6	494	503	10	[36, 85, 98, 112, 115, 135, 147]
MgO_5	495	543	49	[12, 105, 121, 125, 127, 152]
MgO_6	496	499	4	[33, 81, 89, 95, 114, 139, 146]
MgO_5	500	531	32	[25, 111, 124, 138, 143, 145]
MgO_5	500	511	12	[33, 81, 95, 114, 139, 146]
MgO_4	501	504	4	[22, 72, 89, 128, 137]
MgO_5	504	510	7	[21, 78, 98, 108, 134, 136]
MgO_5	504	518	15	[35, 94, 103, 113, 145, 150]
MgO_7	504	571	68	[36, 78, 85, 98, 112, 115, 135, 147]
MgO_5	505	544	40	[22, 72, 89, 101, 128, 137]
MgO_6	505	524	20	[27, 64, 91, 101, 120, 126, 128]
MgO_5	505	532	28	[29, 69, 123, 133, 138, 147]
MgO_5	506	527	22	[20, 77, 117, 129, 137, 148]
MgO_6	506	533	28	[28, 69, 95, 123, 135, 139, 147]
MgO_5	509	543	35	[10, 94, 108, 124, 142, 145]
MgO_5	510	558	49	[8, 89, 101, 130, 137, 146]
MgO_5	510	522	13	[24, 87, 110, 116, 118, 122]
MgO_6	511	538	28	[21, 76, 78, 98, 108, 134, 136]
MgO_4	512	516	5	[7, 70, 80, 94, 113]
MgO_6	512	540	29	[16, 83, 125, 132, 133, 134, 152]
MgO_4	512	513	2	[33, 95, 114, 139, 146]
MgO_5	514	536	23	[33, 89, 95, 114, 139, 146]
MgO_5	515	530	16	[30, 75, 83, 99, 125, 140]
MgO_5	517	567	51	[7, 67, 70, 80, 94, 113]
MgO_6	518	552	35	[14, 79, 92, 109, 123, 131, 139]
MgO_6	519	552	34	[35, 86, 94, 103, 113, 145, 150]
MgO_4	523	528	6	[24, 87, 110, 116, 122]
MgO_7	523	537	15	[32, 74, 77, 117, 124, 141, 142, 151]
MgO_5	525	582	58	[27, 64, 101, 120, 126, 128]
MgO_6	528	538	11	[20, 77, 117, 129, 137, 148, 151]
MgO_6	529	537	9	[13, 67, 70, 73, 77, 81, 146]
MgO_5	529	590	62	[24, 87, 110, 116, 118, 122]
MgO_5	530	611	82	[11, 110, 115, 141, 148, 151]
MgO_6	531	748	218	[30, 75, 83, 99, 125, 132, 140]
MgO_6	532	536	5	[25, 111, 124, 138, 141, 143, 145]
MgO_4	533	591	59	[29, 69, 133, 138, 147]
MgO_7	534	547	14	[28, 69, 78, 95, 123, 135, 139, 147]
MgO_6	537	543	7	[18, 64, 122, 123, 128, 132, 133]
MgO_5	537	541	5	[25, 111, 124, 141, 143, 145]
MgO_4	537	586	50	[33, 95, 114, 139, 146]
MgO_7	538	549	12	[13, 67, 70, 73, 77, 79, 81, 146]
MgO_6	538	538	1	[32, 74, 77, 124, 141, 142, 151]
MgO_7	538	544	7	[34, 84, 95, 110, 114, 118, 141, 151]
MgO_7	539	554	16	[20, 77, 101, 117, 129, 137, 148, 151]
MgO_5	539	540	2	[21, 76, 98, 108, 134, 136]
MgO_5	539	549	11	[32, 74, 77, 124, 141, 151]
MgO_5	540	670	131	[17, 85, 93, 98, 103, 150]
MgO_5	541	669	129	[16, 83, 132, 133, 134, 152]
MgO_6	541	572	32	[21, 76, 98, 103, 108, 134, 136]
MgO_4	542	568	27	[25, 111, 124, 141, 143]
MgO_6	544	595	52	[10, 85, 94, 108, 124, 142, 145]
MgO_6	544	654	111	[12, 83, 105, 121, 125, 127, 152]
MgO_5	544	560	17	[18, 64, 122, 128, 132, 133]
MgO_6	545	571	27	[22, 71, 72, 89, 101, 128, 137]
MgO_6	545	557	13	[34, 84, 95, 110, 114, 118, 141]
MgO_6	548	597	50	[28, 69, 78, 123, 135, 139, 147]
MgO_6	549	596	48	[19, 86, 105, 106, 107, 130, 150]
MgO_6	550	574	25	[13, 67, 70, 77, 79, 81, 146]
MgO_4	550	614	65	[32, 74, 124, 141, 151]
MgO_7	553	581	29	[14, 69, 79, 92, 109, 123, 131, 139]
MgO_6	553	582	30	[15, 65, 72, 76, 90, 113, 134]
MgO_7	553	562	10	[35, 71, 86, 94, 103, 113, 145, 150]
MgO_6	555	858	304	[20, 77, 117, 129, 137, 148, 151]
MgO_5	558	598	41	[34, 84, 95, 110, 114, 118]
MgO_6	559	600	42	[8, 89, 101, 130, 137, 146, 148]
MgO_6	561	698	138	[18, 64, 89, 122, 128, 132, 133]
MgO_6	563	569	7	[35, 71, 86, 103, 113, 145, 150]
MgO_6	568	616	49	[7, 67, 70, 80, 82, 94, 113]
MgO_5	569	707	139	[25, 111, 124, 138, 141, 143]
MgO_5	570	572	3	[35, 71, 86, 113, 145, 150]
MgO_7	572	597	26	[22, 71, 72, 89, 101, 126, 128, 137]
MgO_6	572	608	37	[36, 78, 85, 98, 112, 115, 147]
MgO_5	573	627	55	[21, 98, 103, 108, 134, 136]
MgO_6	573	635	63	[35, 71, 86, 90, 113, 145, 150]
MgO_7	575	605	31	[13, 67, 70, 77, 79, 81, 95, 146]
MgO_6	582	594	13	[14, 69, 79, 92, 109, 123, 139]
MgO_7	583	586	4	[15, 65, 72, 76, 82, 90, 113, 134]
MgO_6	583	585	3	[27, 64, 101, 106, 120, 126, 128]
MgO_6	585	611	27	[26, 68, 92, 96, 130, 146, 148]
MgO_7	586	597	12	[27, 64, 91, 101, 106, 120, 126, 128]
MgO_6	587	608	22	[15, 65, 72, 76, 82, 90, 113]
MgO_5	587	646	60	[33, 95, 99, 114, 139, 146]
MgO_4	591	633	43	[24, 87, 110, 116, 122]
MgO_5	592	596	5	[29, 69, 133, 138, 144, 147]
MgO_5	595	622	28	[14, 69, 79, 109, 123, 139]
MgO_5	596	659	64	[10, 94, 108, 124, 142, 145]
MgO_5	597	603	7	[19, 86, 105, 106, 107, 150]
MgO_6	597	630	34	[29, 69, 100, 133, 138, 144, 147]
MgO_6	598	627	30	[9, 71, 86, 88, 117, 119, 129]
MgO_6	598	622	25	[22, 71, 72, 89, 101, 126, 128]
MgO_6	598	607	10	[27, 64, 101, 106, 120, 126, 128]
MgO_7	598	627	30	[28, 69, 75, 78, 123, 135, 139, 147]
MgO_6	599	651	53	[34, 81, 84, 95, 110, 114, 118]
MgO_7	601	622	22	[8, 89, 101, 129, 130, 137, 146, 148]
MgO_6	603	615	13	[31, 79, 91, 92, 111, 120, 126]
MgO_6	604	661	58	[19, 86, 97, 105, 106, 107, 150]
MgO_6	606	610	5	[13, 70, 77, 79, 81, 95, 146]
MgO_5	608	634	27	[27, 64, 101, 120, 126, 128]
MgO_7	609	635	27	[15, 65, 72, 76, 80, 82, 90, 113]
MgO_5	609	649	41	[36, 85, 98, 112, 115, 147]
MgO_5	611	645	35	[13, 70, 79, 81, 95, 146]
MgO_4	612	680	69	[11, 110, 115, 141, 148]
MgO_5	612	634	23	[26, 92, 96, 130, 146, 148]
MgO_6	615	664	50	[32, 74, 77, 84, 124, 141, 151]
MgO_7	616	622	7	[31, 70, 79, 91, 92, 111, 120, 126]
MgO_5	617	643	27	[7, 67, 70, 80, 82, 113]
MgO_6	623	634	12	[8, 89, 101, 129, 130, 137, 146]
MgO_6	623	673	51	[14, 69, 79, 109, 120, 123, 139]
MgO_5	623	636	14	[22, 71, 89, 101, 126, 128]
MgO_6	623	733	111	[31, 79, 91, 92, 111, 120, 126]
MgO_7	628	640	13	[9, 71, 86, 88, 117, 119, 129, 137]
MgO_6	628	702	75	[21, 76, 98, 103, 108, 134, 136]
MgO_6	628	661	34	[28, 69, 78, 123, 135, 139, 147]
MgO_5	631	699	69	[29, 69, 133, 138, 144, 147]
MgO_5	634	662	29	[23, 87, 102, 119, 129, 151]
MgO_5	634	677	44	[24, 87, 110, 116, 122, 125]
MgO_5	635	692	58	[8, 89, 101, 130, 137, 146]
MgO_4	635	667	33	[26, 92, 130, 146, 148]
MgO_4	635	641	7	[27, 64, 101, 120, 128]
MgO_6	636	636	1	[15, 65, 72, 76, 80, 82, 113]
MgO_5	636	649	14	[35, 86, 90, 113, 145, 150]
MgO_7	637	681	45	[15, 65, 72, 76, 80, 82, 113, 134]
MgO_6	637	646	10	[22, 71, 88, 89, 101, 126, 128]
MgO_6	641	676	36	[9, 71, 86, 88, 117, 119, 137]
MgO_5	642	645	4	[27, 64, 101, 106, 120, 128]
MgO_6	644	773	130	[7, 67, 70, 80, 82, 113, 126]
MgO_4	646	670	25	[13, 79, 81, 95, 146]
MgO_6	646	702	57	[27, 64, 91, 101, 106, 120, 128]
MgO_5	647	680	34	[22, 71, 88, 101, 126, 128]
MgO_6	647	698	52	[33, 95, 99, 114, 135, 139, 146]
MgO_6	650	671	22	[35, 65, 86, 90, 113, 145, 150]
MgO_6	650	744	95	[36, 78, 85, 98, 112, 115, 147]
MgO_5	652	691	40	[34, 84, 95, 110, 114, 118]
MgO_7	655	731	77	[12, 83, 105, 116, 121, 125, 127, 152]
MgO_6	660	665	6	[10, 70, 94, 108, 124, 142, 145]
MgO_5	662	676	15	[19, 86, 97, 105, 106, 107]
MgO_5	662	671	10	[28, 69, 123, 135, 139, 147]
MgO_6	663	687	25	[23, 87, 102, 117, 119, 129, 151]
MgO_7	665	676	12	[32, 74, 77, 84, 110, 124, 141, 151]
MgO_5	666	686	21	[10, 70, 94, 124, 142, 145]
MgO_5	668	670	3	[26, 77, 92, 130, 146, 148]
MgO_6	670	674	5	[16, 83, 98, 132, 133, 134, 152]
MgO_5	671	842	172	[13, 67, 79, 81, 95, 146]
MgO_6	671	676	6	[17, 85, 93, 98, 103, 150, 152]
MgO_4	671	694	24	[26, 77, 92, 146, 148]
MgO_6	672	704	33	[28, 69, 78, 123, 135, 139, 147]
MgO_5	672	684	13	[35, 65, 86, 113, 145, 150]
MgO_5	674	725	52	[14, 79, 109, 120, 123, 139]
MgO_5	675	733	59	[16, 83, 132, 133, 134, 152]
MgO_5	677	686	10	[9, 71, 86, 88, 117, 137]
MgO_7	677	705	29	[17, 85, 93, 98, 103, 108, 150, 152]
MgO_6	677	711	35	[19, 86, 97, 105, 106, 107, 130]
MgO_6	677	689	13	[32, 74, 77, 84, 110, 141, 151]
MgO_5	678	716	39	[24, 87, 110, 116, 122, 151]
MgO_5	681	691	11	[11, 92, 110, 115, 141, 148]
MgO_6	681	684	4	[22, 71, 88, 101, 113, 126, 128]
MgO_6	682	688	7	[15, 65, 72, 76, 80, 113, 134]
MgO_7	685	692	8	[22, 71, 88, 89, 101, 113, 126, 128]
MgO_4	685	699	15	[35, 86, 113, 145, 150]
MgO_6	687	699	13	[9, 71, 73, 86, 88, 117, 137]
MgO_4	687	715	29	[10, 70, 94, 142, 145]
MgO_5	688	732	45	[23, 87, 102, 117, 119, 151]
MgO_7	689	712	24	[15, 65, 72, 76, 80, 90, 113, 134]
MgO_5	690	701	12	[32, 77, 84, 110, 141, 151]
MgO_4	692	730	39	[11, 110, 115, 141, 148]
MgO_6	692	722	31	[34, 84, 95, 110, 114, 118, 151]
MgO_4	693	713	21	[8, 89, 101, 137, 146]
MgO_6	693	699	7	[22, 71, 89, 101, 113, 126, 128]
MgO_5	695	705	11	[26, 77, 92, 111, 146, 148]
MgO_5	699	780	82	[18, 89, 122, 128, 132, 133]
MgO_7	699	709	11	[33, 79, 95, 99, 114, 135, 139, 146]
MgO_5	700	715	16	[9, 71, 73, 86, 88, 137]
MgO_7	700	702	3	[22, 71, 82, 89, 101, 113, 126, 128]
MgO_4	700	792	93	[29, 69, 133, 138, 147]
MgO_5	700	836	137	[35, 86, 103, 113, 145, 150]
MgO_6	702	707	6	[32, 77, 84, 110, 141, 148, 151]
MgO_5	703	703	1	[21, 76, 98, 108, 134, 136]
MgO_6	703	759	57	[22, 71, 82, 89, 101, 126, 128]
MgO_7	703	710	8	[27, 64, 91, 101, 106, 120, 128, 130]
MgO_6	704	784	81	[21, 76, 78, 98, 108, 134, 136]
MgO_5	705	743	39	[28, 69, 123, 135, 139, 147]
MgO_6	706	770	65	[17, 85, 93, 98, 103, 108, 150]
MgO_4	706	734	29	[26, 77, 92, 146, 148]
MgO_4	708	749	42	[25, 111, 124, 138, 143]
MgO_5	708	715	8	[32, 77, 84, 141, 148, 151]
MgO_6	710	769	60	[33, 95, 99, 114, 135, 139, 146]
MgO_6	711	711	1	[27, 64, 101, 106, 120, 128, 130]
MgO_5	712	724	13	[19, 86, 97, 105, 106, 107]
MgO_7	712	723	12	[27, 64, 89, 101, 106, 120, 128, 130]
MgO_6	713	733	21	[15, 65, 72, 76, 80, 90, 134]
MgO_5	714	828	115	[8, 89, 101, 130, 137, 146]
MgO_4	716	720	5	[9, 71, 73, 86, 137]
MgO_5	716	758	43	[10, 70, 94, 124, 142, 145]
MgO_4	716	722	7	[32, 77, 84, 141, 151]
MgO_6	717	747	31	[24, 87, 110, 116, 122, 129, 151]
MgO_5	721	723	3	[9, 71, 73, 86, 119, 137]
MgO_5	723	726	4	[32, 74, 77, 84, 141, 151]
MgO_5	723	741	19	[34, 84, 95, 110, 118, 151]
MgO_6	724	741	18	[9, 71, 73, 86, 117, 119, 137]
MgO_6	724	732	9	[27, 64, 89, 101, 106, 128, 130]
MgO_6	725	737	13	[19, 86, 97, 105, 106, 107, 121]
MgO_6	726	863	138	[14, 79, 92, 109, 120, 123, 139]
MgO_6	727	729	3	[32, 74, 77, 84, 124, 141, 151]
MgO_7	730	781	52	[32, 74, 77, 84, 117, 124, 141, 151]
MgO_5	731	780	50	[11, 110, 115, 141, 148, 151]
MgO_6	732	741	10	[12, 105, 116, 121, 125, 127, 152]
MgO_6	733	772	40	[23, 87, 102, 117, 119, 129, 151]
MgO_5	733	741	9	[27, 64, 89, 101, 106, 130]
MgO_5	734	791	58	[15, 65, 72, 76, 90, 134]
MgO_6	734	794	61	[16, 83, 125, 132, 133, 134, 152]
MgO_5	734	741	8	[31, 79, 92, 111, 120, 126]
MgO_5	735	739	5	[26, 77, 79, 92, 146, 148]
MgO_5	738	845	108	[19, 86, 97, 105, 106, 107]
MgO_4	740	780	41	[26, 79, 92, 146, 148]
MgO_7	742	761	20	[9, 71, 73, 86, 88, 117, 119, 137]
MgO_7	742	753	12	[12, 105, 110, 116, 121, 125, 127, 152]
MgO_6	742	747	6	[27, 64, 89, 101, 106, 130, 132]
MgO_6	742	782	41	[31, 79, 91, 92, 111, 120, 126]
MgO_6	742	772	31	[34, 84, 95, 110, 118, 141, 151]
MgO_6	744	828	85	[28, 69, 78, 123, 135, 139, 147]
MgO_5	745	823	79	[36, 85, 98, 112, 115, 147]
MgO_5	748	787	40	[24, 87, 110, 116, 129, 151]
MgO_7	748	752	5	[27, 64, 89, 101, 106, 128, 130, 132]
MgO_5	749	791	43	[30, 75, 83, 99, 125, 140]
MgO_5	750	758	9	[25, 100, 111, 124, 138, 143]
MgO_6	753	753	1	[27, 64, 89, 101, 128, 130, 132]
MgO_6	754	797	44	[12, 105, 110, 116, 125, 127, 152]
MgO_5	754	764	11	[27, 64, 101, 128, 130, 132]
MgO_6	759	799	41	[10, 70, 94, 108, 124, 142, 145]
MgO_6	759	881	123	[25, 100, 111, 124, 138, 141, 143]
MgO_5	760	771	12	[22, 82, 89, 101, 126, 128]
MgO_8	762	778	17	[9, 71, 73, 86, 88, 117, 119, 129, 137]
MgO_6	765	771	7	[27, 64, 101, 106, 128, 130, 132]
MgO_5	770	775	6	[33, 95, 99, 114, 139, 146]
MgO_5	771	825	55	[17, 85, 98, 103, 108, 150]
MgO_6	772	791	20	[22, 71, 82, 89, 101, 126, 128]
MgO_7	772	804	33	[27, 64, 101, 106, 107, 128, 130, 132]
MgO_5	773	808	36	[23, 87, 102, 117, 119, 151]
MgO_5	773	794	22	[34, 84, 110, 118, 141, 151]
MgO_5	774	815	42	[7, 70, 80, 82, 113, 126]
MgO_6	776	788	13	[33, 95, 99, 114, 130, 139, 146]
MgO_7	779	810	32	[9, 71, 86, 88, 117, 119, 129, 137]
MgO_6	781	820	40	[11, 77, 110, 115, 141, 148, 151]
MgO_4	781	845	65	[18, 122, 128, 132, 133]
MgO_4	781	792	12	[26, 77, 92, 146, 148]
MgO_6	782	782	1	[32, 74, 77, 117, 124, 141, 151]
MgO_5	783	792	10	[31, 79, 92, 111, 120, 126]
MgO_7	783	871	89	[32, 74, 77, 117, 124, 141, 142, 151]
MgO_5	785	813	29	[21, 76, 98, 108, 134, 136]
MgO_6	788	806	19	[24, 87, 110, 116, 122, 129, 151]
MgO_5	789	797	9	[33, 95, 99, 114, 139, 146]
MgO_6	792	802	11	[15, 65, 72, 76, 83, 90, 134]
MgO_5	792	808	17	[22, 71, 89, 101, 126, 128]
MgO_6	792	873	82	[30, 75, 83, 99, 125, 140, 149]
MgO_5	793	812	20	[26, 68, 77, 92, 146, 148]
MgO_5	793	805	13	[29, 69, 93, 133, 138, 147]
MgO_6	793	793	1	[31, 70, 79, 92, 111, 120, 126]
MgO_5	794	826	33	[31, 70, 79, 111, 120, 126]
MgO_5	795	825	31	[16, 83, 125, 132, 133, 152]
MgO_6	795	811	17	[34, 84, 95, 110, 118, 141, 151]
MgO_5	798	859	62	[12, 105, 110, 116, 125, 152]
MgO_6	798	848	51	[33, 95, 99, 114, 135, 139, 146]
MgO_5	800	879	80	[10, 70, 94, 124, 142, 145]
MgO_7	803	828	26	[15, 65, 72, 76, 83, 90, 134, 136]
MgO_6	805	817	13	[27, 64, 101, 106, 128, 130, 132]
MgO_4	806	807	2	[29, 69, 133, 138, 147]
MgO_5	807	863	57	[24, 87, 110, 116, 129, 151]
MgO_5	808	812	5	[29, 69, 133, 138, 144, 147]
MgO_6	809	883	75	[22, 71, 72, 89, 101, 126, 128]
MgO_6	809	811	3	[23, 74, 87, 102, 117, 119, 151]
MgO_6	811	886	76	[9, 71, 88, 117, 119, 129, 137]
MgO_7	812	827	16	[23, 74, 87, 102, 117, 119, 121, 151]
MgO_7	812	837	26	[34, 84, 95, 110, 114, 118, 141, 151]
MgO_4	813	845	33	[26, 68, 92, 146, 148]
MgO_4	813	860	48	[29, 69, 133, 138, 147]
MgO_6	814	829	16	[21, 76, 98, 103, 108, 134, 136]
MgO_4	816	816	1	[7, 70, 80, 82, 113]
MgO_5	817	820	4	[7, 67, 70, 80, 82, 113]
MgO_7	818	875	58	[27, 64, 101, 106, 120, 128, 130, 132]
MgO_4	821	853	33	[7, 70, 80, 82, 113]
MgO_5	821	830	10	[11, 77, 115, 141, 148, 151]
MgO_6	824	826	3	[36, 78, 85, 98, 112, 115, 147]
MgO_4	826	841	16	[16, 83, 125, 132, 152]
MgO_6	826	873	48	[17, 85, 93, 98, 103, 108, 150]
MgO_6	827	864	38	[31, 70, 79, 91, 111, 120, 126]
MgO_5	827	861	35	[36, 78, 85, 98, 112, 147]
MgO_6	828	830	3	[23, 87, 102, 117, 119, 121, 151]
MgO_4	829	865	37	[8, 89, 101, 130, 146]
MgO_6	829	829	1	[15, 72, 76, 83, 90, 134, 136]
MgO_7	829	866	38	[28, 69, 75, 78, 123, 135, 139, 147]
MgO_5	830	891	62	[15, 72, 76, 90, 134, 136]
MgO_7	830	907	78	[21, 76, 78, 98, 103, 108, 134, 136]
MgO_4	831	837	7	[11, 77, 115, 141, 148]
MgO_5	831	863	33	[23, 102, 117, 119, 121, 151]
MgO_6	837	845	9	[35, 64, 86, 103, 113, 145, 150]
MgO_5	838	888	51	[11, 77, 111, 115, 141, 148]
MgO_6	838	865	28	[34, 84, 95, 110, 118, 141, 151]
MgO_5	842	890	49	[16, 83, 125, 132, 134, 152]
MgO_6	843	849	7	[13, 67, 79, 81, 82, 95, 146]
MgO_5	846	885	40	[18, 69, 122, 128, 132, 133]
MgO_6	846	871	26	[19, 64, 86, 97, 105, 106, 107]
MgO_5	846	920	75	[26, 68, 92, 139, 146, 148]
MgO_5	846	854	9	[35, 64, 86, 113, 145, 150]
MgO_5	849	928	80	[33, 95, 114, 135, 139, 146]
MgO_5	850	871	22	[13, 67, 79, 81, 95, 146]
MgO_5	854	862	9	[7, 70, 80, 82, 113, 126]
MgO_4	855	868	14	[35, 86, 113, 145, 150]
MgO_5	859	987	129	[20, 77, 129, 137, 148, 151]
MgO_6	860	865	6	[12, 105, 110, 116, 121, 125, 152]
MgO_5	861	927	67	[29, 69, 133, 138, 144, 147]
MgO_6	862	874	13	[36, 78, 85, 98, 108, 112, 147]
MgO_6	863	869	7	[7, 70, 80, 82, 94, 113, 126]
MgO_7	864	910	47	[14, 79, 92, 109, 120, 123, 131, 139]
MgO_6	864	869	6	[23, 87, 102, 117, 119, 121, 151]
MgO_6	864	917	54	[24, 87, 110, 116, 118, 129, 151]
MgO_5	865	902	38	[31, 79, 91, 111, 120, 126]
MgO_5	866	881	16	[8, 89, 101, 130, 137, 146]
MgO_5	866	876	11	[12, 105, 116, 121, 125, 152]
MgO_5	866	932	67	[34, 84, 110, 118, 141, 151]
MgO_8	867	871	5	[28, 69, 75, 78, 123, 133, 135, 139, 147]
MgO_5	869	902	34	[35, 86, 94, 113, 145, 150]
MgO_5	870	883	14	[7, 70, 80, 82, 94, 113]
MgO_5	870	917	48	[23, 87, 102, 117, 119, 151]
MgO_4	872	883	12	[13, 79, 81, 95, 146]
MgO_5	872	872	1	[19, 64, 86, 97, 106, 107]
MgO_7	872	879	8	[28, 69, 78, 123, 133, 135, 139, 147]
MgO_8	872	910	39	[32, 74, 77, 84, 117, 124, 141, 142, 151]
MgO_6	873	913	41	[19, 64, 86, 97, 106, 107, 150]
MgO_5	874	934	61	[17, 85, 98, 103, 108, 150]
MgO_5	874	890	17	[30, 75, 83, 99, 125, 140]
MgO_7	875	877	3	[36, 78, 85, 98, 108, 112, 115, 147]
MgO_6	876	894	19	[27, 64, 101, 120, 128, 130, 132]
MgO_6	877	978	102	[12, 105, 116, 121, 125, 127, 152]
MgO_6	878	898	21	[36, 85, 98, 108, 112, 115, 147]
MgO_6	880	903	24	[10, 70, 94, 108, 124, 142, 145]
MgO_6	880	883	4	[28, 69, 78, 123, 133, 135, 147]
MgO_6	882	929	48	[8, 89, 101, 130, 137, 146, 148]
MgO_5	882	911	30	[25, 100, 111, 124, 138, 141]
MgO_6	884	915	32	[7, 70, 80, 82, 94, 113, 126]
MgO_5	884	885	2	[13, 70, 79, 81, 95, 146]
MgO_5	884	940	57	[22, 72, 89, 101, 126, 128]
MgO_4	884	892	9	[28, 69, 78, 123, 147]
MgO_4	886	916	31	[13, 70, 79, 81, 146]
MgO_4	886	888	3	[18, 122, 128, 132, 133]
MgO_7	887	904	18	[9, 71, 86, 88, 117, 119, 129, 137]
MgO_6	889	1103	215	[11, 77, 92, 111, 115, 141, 148]
MgO_5	889	943	55	[18, 122, 123, 128, 132, 133]
MgO_6	891	926	36	[16, 83, 122, 125, 132, 134, 152]
MgO_6	891	926	36	[30, 75, 83, 99, 112, 125, 140]
MgO_6	892	895	4	[15, 72, 76, 90, 113, 134, 136]
MgO_3	893	894	2	[28, 69, 123, 147]
MgO_7	895	906	12	[27, 64, 89, 101, 120, 128, 130, 132]
MgO_4	895	914	20	[28, 69, 123, 133, 147]
MgO_7	896	915	20	[15, 65, 72, 76, 90, 113, 134, 136]
MgO_5	899	935	37	[36, 85, 98, 112, 115, 147]
MgO_6	903	938	36	[31, 79, 91, 92, 111, 120, 126]
MgO_6	903	906	4	[35, 86, 94, 109, 113, 145, 150]
MgO_5	904	904	1	[10, 94, 108, 124, 142, 145]
MgO_8	905	922	18	[9, 71, 73, 86, 88, 117, 119, 129, 137]
MgO_6	905	918	14	[10, 74, 94, 108, 124, 142, 145]
MgO_6	907	914	8	[27, 89, 101, 120, 128, 130, 132]
MgO_8	907	911	5	[35, 64, 65, 86, 94, 109, 113, 145, 150]
MgO_6	908	934	27	[21, 76, 78, 98, 103, 134, 136]
MgO_6	911	1015	105	[14, 79, 92, 109, 120, 123, 139]
MgO_7	911	916	6	[32, 74, 77, 84, 117, 124, 141, 151]
MgO_4	912	926	15	[25, 111, 124, 138, 141]
MgO_7	912	931	20	[35, 64, 65, 94, 109, 113, 145, 150]
MgO_5	914	1062	149	[19, 64, 86, 106, 107, 150]
MgO_5	915	1011	97	[27, 89, 101, 128, 130, 132]
MgO_5	915	976	62	[28, 69, 78, 123, 133, 147]
MgO_7	916	932	17	[7, 65, 70, 80, 82, 94, 113, 126]
MgO_6	916	936	21	[15, 72, 76, 90, 113, 134, 136]
MgO_5	917	929	13	[13, 70, 77, 79, 81, 146]
MgO_6	917	984	68	[32, 74, 77, 84, 117, 124, 151]
MgO_4	918	939	22	[23, 102, 117, 119, 151]
MgO_7	918	947	30	[24, 87, 110, 116, 118, 122, 129, 151]
MgO_6	919	964	46	[10, 74, 85, 94, 108, 124, 142]
MgO_6	921	941	21	[26, 68, 79, 92, 139, 146, 148]
MgO_7	923	931	9	[9, 71, 73, 86, 88, 117, 119, 137]
MgO_7	927	928	2	[16, 83, 114, 122, 125, 132, 134, 152]
MgO_5	927	929	3	[25, 77, 111, 124, 138, 141]
MgO_5	927	945	19	[30, 75, 83, 99, 125, 140]
MgO_6	928	1010	83	[29, 69, 100, 133, 138, 144, 147]
MgO_6	929	990	62	[16, 83, 114, 122, 125, 132, 152]
MgO_6	929	970	42	[33, 95, 99, 114, 135, 139, 146]
MgO_5	930	1044	115	[8, 89, 101, 130, 137, 146]
MgO_4	930	969	40	[13, 70, 79, 81, 146]
MgO_4	930	994	65	[25, 111, 124, 138, 141]
MgO_6	932	994	63	[9, 71, 73, 86, 88, 117, 119]
MgO_6	932	954	23	[35, 64, 65, 94, 113, 145, 150]
MgO_6	933	948	16	[7, 70, 80, 82, 94, 113, 126]
MgO_6	933	974	42	[34, 84, 95, 110, 118, 141, 151]
MgO_6	935	1057	123	[17, 85, 93, 98, 103, 108, 150]
MgO_5	935	958	24	[21, 76, 98, 103, 134, 136]
MgO_6	936	969	34	[36, 78, 85, 98, 112, 115, 147]
MgO_5	937	972	36	[15, 72, 76, 90, 113, 136]
MgO_5	939	986	48	[31, 79, 91, 111, 120, 126]
MgO_5	940	982	43	[23, 87, 102, 117, 119, 151]
MgO_6	941	1043	103	[22, 72, 88, 89, 101, 126, 128]
MgO_5	942	948	7	[26, 68, 92, 139, 146, 148]
MgO_4	944	944	1	[18, 122, 128, 132, 133]
MgO_5	945	950	6	[18, 69, 122, 128, 132, 133]
MgO_6	946	950	5	[30, 75, 83, 99, 125, 135, 140]
MgO_6	948	969	22	[24, 87, 110, 116, 122, 129, 151]
MgO_5	949	976	28	[7, 70, 80, 82, 94, 113]
MgO_7	949	967	19	[26, 68, 92, 96, 130, 139, 146, 148]
MgO_6	951	992	42	[18, 69, 122, 123, 128, 132, 133]
MgO_7	951	983	33	[30, 75, 83, 99, 125, 135, 140, 149]
MgO_6	955	1057	103	[35, 64, 71, 94, 113, 145, 150]
MgO_4	959	971	13	[21, 98, 103, 134, 136]
MgO_6	965	1005	41	[10, 74, 85, 94, 96, 108, 142]
MgO_6	968	976	9	[26, 68, 92, 96, 130, 146, 148]
MgO_3	970	970	1	[13, 79, 81, 146]
MgO_5	970	1015	46	[24, 87, 110, 116, 129, 151]
MgO_5	970	978	9	[36, 78, 98, 112, 115, 147]
MgO_4	971	985	15	[13, 77, 79, 81, 146]
MgO_5	971	1207	237	[33, 95, 114, 135, 139, 146]
MgO_5	972	974	3	[21, 98, 103, 121, 134, 136]
MgO_6	973	1001	29	[15, 72, 76, 90, 113, 134, 136]
MgO_6	975	1001	27	[21, 98, 103, 121, 134, 136, 152]
MgO_5	975	1043	69	[34, 84, 95, 110, 141, 151]
MgO_6	977	980	4	[7, 70, 80, 82, 94, 113, 126]
MgO_5	977	1090	114	[26, 68, 92, 130, 146, 148]
MgO_6	977	1005	29	[28, 69, 78, 123, 133, 139, 147]
MgO_5	979	1007	29	[12, 105, 116, 121, 125, 152]
MgO_6	979	991	13	[36, 78, 98, 112, 115, 133, 147]
MgO_5	981	989	9	[7, 70, 80, 82, 113, 126]
MgO_6	983	994	12	[23, 87, 102, 117, 119, 129, 151]
MgO_6	984	991	8	[30, 75, 83, 99, 125, 140, 149]
MgO_5	985	993	9	[32, 74, 84, 117, 124, 151]
MgO_5	986	999	14	[13, 67, 77, 79, 81, 146]
MgO_4	987	1010	24	[31, 91, 111, 120, 126]
MgO_6	988	1196	209	[20, 77, 117, 129, 137, 148, 151]
MgO_6	990	1059	70	[7, 70, 80, 82, 94, 113, 126]
MgO_5	991	992	2	[16, 83, 122, 125, 132, 152]
MgO_5	992	1077	86	[30, 75, 83, 99, 140, 149]
MgO_5	992	1028	37	[36, 78, 98, 112, 115, 147]
MgO_4	993	993	1	[16, 122, 125, 132, 152]
MgO_5	993	1021	29	[18, 69, 122, 123, 128, 133]
MgO_5	994	1071	78	[16, 122, 125, 132, 133, 152]
MgO_6	994	995	2	[32, 74, 77, 84, 117, 124, 151]
MgO_7	995	1007	13	[9, 71, 73, 86, 88, 117, 119, 145]
MgO_5	995	1027	33	[23, 87, 102, 117, 119, 151]
MgO_5	995	1017	23	[25, 100, 111, 124, 138, 141]
MgO_7	996	1037	42	[32, 74, 77, 84, 117, 124, 142, 151]
MgO_4	1000	1004	5	[13, 77, 79, 81, 146]
MgO_7	1002	1007	6	[15, 65, 72, 76, 90, 113, 134, 136]
MgO_5	1002	1055	54	[21, 98, 103, 134, 136, 152]
MgO_4	1005	1038	34	[13, 70, 79, 81, 146]
MgO_5	1006	1010	5	[10, 85, 94, 96, 108, 142]
MgO_5	1006	1112	107	[28, 69, 78, 123, 139, 147]
MgO_6	1008	1016	9	[9, 71, 73, 86, 88, 117, 119]
MgO_6	1008	1049	42	[12, 105, 116, 121, 125, 127, 152]
MgO_6	1008	1028	21	[15, 65, 76, 90, 113, 134, 136]
MgO_4	1011	1026	16	[10, 85, 94, 108, 142]
MgO_5	1011	1043	33	[29, 69, 100, 133, 138, 147]
MgO_5	1011	1137	127	[31, 79, 91, 111, 120, 126]
MgO_6	1012	1016	5	[27, 64, 89, 101, 128, 130, 132]
MgO_5	1016	1044	29	[14, 79, 92, 109, 120, 139]
MgO_6	1016	1025	10	[24, 87, 110, 116, 129, 148, 151]
MgO_7	1017	1028	12	[9, 71, 73, 86, 88, 104, 117, 119]
MgO_7	1017	1018	2	[27, 64, 89, 101, 107, 128, 130, 132]
MgO_6	1018	1236	219	[25, 100, 111, 124, 138, 141, 143]
MgO_8	1019	1033	15	[27, 64, 89, 101, 106, 107, 128, 130, 132]
MgO_6	1022	1078	57	[18, 69, 122, 123, 128, 132, 133]
MgO_5	1026	1087	62	[24, 87, 110, 116, 129, 151]
MgO_3	1027	1047	21	[10, 94, 108, 142]
MgO_6	1028	1090	63	[23, 87, 102, 117, 119, 129, 151]
MgO_6	1029	1031	3	[9, 71, 73, 86, 88, 117, 119]
MgO_5	1029	1069	41	[15, 65, 76, 90, 113, 134]
MgO_6	1029	1059	31	[36, 78, 85, 98, 112, 115, 147]
MgO_7	1032	1046	15	[9, 71, 73, 86, 88, 97, 117, 119]
MgO_7	1034	1075	42	[27, 64, 89, 101, 106, 128, 130, 132]
MgO_6	1038	1049	12	[32, 74, 77, 84, 117, 124, 151]
MgO_5	1039	1116	78	[13, 70, 77, 79, 81, 146]
MgO_5	1044	1122	79	[22, 72, 89, 101, 126, 128]
MgO_4	1044	1072	29	[29, 69, 133, 138, 147]
MgO_6	1044	1092	49	[34, 84, 95, 110, 118, 141, 151]
MgO_6	1045	1194	150	[8, 89, 101, 130, 137, 146, 148]
MgO_6	1045	1054	10	[14, 68, 79, 92, 109, 120, 139]
MgO_6	1047	1064	18	[9, 71, 73, 86, 88, 117, 119]
MgO_4	1048	1058	11	[10, 94, 108, 124, 142]
MgO_5	1050	1109	60	[12, 105, 121, 125, 127, 152]
MgO_5	1050	1058	9	[32, 74, 84, 117, 124, 151]
MgO_5	1055	1070	16	[14, 79, 92, 109, 120, 139]
MgO_4	1056	1068	13	[21, 98, 103, 134, 136]
MgO_5	1058	1068	11	[17, 85, 98, 103, 108, 150]
MgO_5	1058	1152	95	[35, 71, 94, 113, 145, 150]
MgO_5	1059	1071	13	[10, 94, 108, 124, 142, 145]
MgO_6	1059	1094	36	[32, 74, 84, 117, 124, 141, 151]
MgO_5	1060	1108	49	[7, 70, 80, 82, 113, 126]
MgO_5	1060	1154	95	[36, 78, 98, 112, 115, 147]
MgO_4	1063	1091	29	[19, 86, 106, 107, 150]
MgO_5	1065	1085	21	[9, 71, 73, 86, 117, 119]
MgO_6	1069	2241	1173	[17, 85, 93, 98, 103, 108, 150]
MgO_5	1069	1088	20	[21, 76, 98, 103, 134, 136]
MgO_6	1070	1093	24	[15, 65, 76, 80, 90, 113, 134]
MgO_6	1071	1176	106	[14, 79, 92, 109, 120, 123, 139]
MgO_6	1072	1167	96	[10, 70, 94, 108, 124, 142, 145]
MgO_6	1072	1103	32	[16, 122, 125, 132, 133, 134, 152]
MgO_5	1073	1084	12	[29, 69, 133, 138, 144, 147]
MgO_6	1076	1077	2	[27, 89, 101, 106, 128, 130, 132]
MgO_5	1078	1120	43	[27, 101, 106, 128, 130, 132]
MgO_6	1078	1092	15	[30, 75, 83, 99, 112, 140, 149]
MgO_5	1079	1136	58	[18, 69, 122, 123, 128, 133]
MgO_6	1085	1130	46	[29, 69, 100, 133, 138, 144, 147]
MgO_6	1086	1088	3	[9, 71, 73, 86, 88, 117, 119]
MgO_6	1088	1117	30	[24, 87, 110, 116, 118, 129, 151]
MgO_7	1089	1128	40	[9, 71, 73, 86, 88, 117, 119, 137]
MgO_4	1089	1119	31	[21, 76, 103, 134, 136]
MgO_5	1091	1101	11	[23, 87, 102, 117, 119, 151]
MgO_6	1091	1091	1	[26, 68, 92, 96, 130, 146, 148]
MgO_5	1092	1137	46	[19, 86, 105, 106, 107, 150]
MgO_5	1092	1100	9	[26, 68, 92, 96, 146, 148]
MgO_5	1093	1243	151	[30, 75, 83, 99, 140, 149]
MgO_6	1093	1140	48	[34, 84, 95, 102, 110, 118, 151]
MgO_5	1094	1122	29	[15, 65, 76, 90, 113, 134]
MgO_7	1095	1160	66	[32, 74, 77, 84, 117, 124, 141, 151]
MgO_6	1101	1117	17	[26, 68, 92, 96, 139, 146, 148]
MgO_4	1102	1112	11	[23, 102, 117, 119, 151]
MgO_5	1104	1217	114	[11, 77, 92, 111, 115, 141]
MgO_5	1104	1110	7	[16, 122, 125, 132, 133, 134]
MgO_6	1109	1134	26	[7, 67, 70, 80, 82, 113, 126]
MgO_6	1110	1151	42	[12, 105, 116, 121, 125, 127, 152]
MgO_4	1111	1121	11	[16, 122, 125, 132, 133]
MgO_5	1113	1115	3	[23, 102, 117, 119, 136, 151]
MgO_4	1113	1166	54	[28, 69, 78, 123, 147]
MgO_6	1116	1134	19	[23, 102, 117, 119, 121, 136, 151]
MgO_4	1117	1177	61	[13, 70, 79, 81, 146]
MgO_5	1118	1229	112	[24, 87, 110, 116, 129, 151]
MgO_7	1118	1146	29	[26, 68, 92, 96, 130, 139, 146, 148]
MgO_5	1120	1123	4	[21, 76, 98, 103, 134, 136]
MgO_6	1121	1133	13	[27, 64, 101, 106, 128, 130, 132]
MgO_5	1122	1123	2	[16, 122, 125, 132, 133, 152]
MgO_6	1123	1127	5	[15, 65, 72, 76, 90, 113, 134]
MgO_6	1123	1156	34	[22, 72, 89, 101, 122, 126, 128]
MgO_6	1124	1233	110	[16, 114, 122, 125, 132, 133, 152]
MgO_6	1124	1161	38	[21, 76, 98, 103, 134, 136, 152]
MgO_7	1128	1150	23	[15, 65, 72, 76, 82, 90, 113, 134]
MgO_6	1129	1155	27	[9, 71, 86, 88, 117, 119, 137]
MgO_5	1131	1254	124	[29, 69, 133, 138, 144, 147]
MgO_7	1134	1145	12	[27, 64, 101, 106, 120, 128, 130, 132]
MgO_7	1135	1141	7	[7, 67, 70, 79, 80, 82, 113, 126]
MgO_5	1135	1177	43	[23, 102, 117, 119, 121, 151]
MgO_6	1137	1154	18	[18, 69, 122, 123, 128, 132, 133]
MgO_6	1138	1167	30	[19, 86, 97, 105, 106, 107, 150]
MgO_6	1138	1161	24	[31, 79, 91, 111, 120, 126, 128]
MgO_5	1141	1177	37	[34, 84, 95, 110, 118, 151]
MgO_6	1142	1170	29	[7, 70, 79, 80, 82, 113, 126]
MgO_8	1146	1175	30	[27, 64, 101, 106, 107, 120, 128, 130, 132]
MgO_6	1147	1186	40	[26, 68, 92, 96, 139, 146, 148]
MgO_8	1151	1181	31	[15, 65, 72, 76, 80, 82, 90, 113, 134]
MgO_5	1152	1242	91	[12, 105, 116, 121, 125, 152]
MgO_6	1153	1186	34	[35, 71, 86, 94, 113, 145, 150]
MgO_7	1155	1181	27	[18, 64, 69, 122, 123, 128, 132, 133]
MgO_6	1155	1157	3	[36, 78, 93, 98, 112, 115, 147]
MgO_7	1156	1186	31	[9, 71, 86, 88, 117, 119, 137, 145]
MgO_5	1157	1223	67	[22, 72, 89, 101, 126, 128]
MgO_7	1158	1179	22	[36, 78, 85, 93, 98, 112, 115, 147]
MgO_6	1161	1183	23	[32, 74, 77, 84, 124, 141, 151]
MgO_5	1162	1192	31	[21, 98, 103, 134, 136, 152]
MgO_7	1162	1177	16	[31, 79, 88, 91, 111, 120, 126, 128]
MgO_5	1167	1237	71	[28, 69, 78, 123, 139, 147]
MgO_5	1168	1179	12	[10, 70, 94, 108, 124, 142]
MgO_5	1168	1246	79	[19, 86, 97, 105, 106, 107]
MgO_5	1171	1258	88	[7, 70, 80, 82, 113, 126]
MgO_7	1176	1176	1	[27, 64, 101, 106, 107, 120, 128, 130]
MgO_5	1177	1218	42	[14, 79, 92, 109, 120, 139]
MgO_6	1177	1184	8	[27, 64, 101, 106, 120, 128, 130]
MgO_5	1178	1209	32	[13, 70, 79, 81, 95, 146]
MgO_6	1178	1186	9	[23, 87, 102, 117, 119, 121, 151]
MgO_6	1178	1199	22	[31, 79, 88, 91, 111, 120, 126]
MgO_4	1178	1258	81	[34, 84, 110, 118, 151]
MgO_4	1180	1198	19	[10, 94, 108, 124, 142]
MgO_6	1180	1258	79	[36, 78, 85, 98, 112, 115, 147]
MgO_7	1182	1204	23	[15, 65, 72, 76, 82, 90, 113, 134]
MgO_6	1182	1294	113	[18, 69, 122, 123, 128, 132, 133]
MgO_5	1184	1196	13	[32, 74, 77, 84, 124, 151]
MgO_5	1185	1196	12	[27, 101, 106, 120, 128, 130]
MgO_6	1187	1189	3	[9, 71, 88, 117, 119, 137, 145]
MgO_5	1187	1270	84	[23, 87, 102, 117, 119, 151]
MgO_5	1187	1263	77	[26, 68, 92, 96, 146, 148]
MgO_7	1187	1197	11	[35, 64, 71, 86, 94, 113, 145, 150]
MgO_7	1190	1209	20	[9, 71, 88, 117, 119, 129, 137, 145]
MgO_6	1193	1232	40	[21, 76, 98, 103, 134, 136, 152]
MgO_7	1195	1201	7	[8, 89, 101, 129, 130, 137, 146, 148]
MgO_5	1197	1203	7	[20, 77, 117, 129, 137, 151]
MgO_6	1197	1215	19	[27, 64, 101, 106, 120, 128, 130]
MgO_6	1197	1303	107	[32, 74, 77, 84, 124, 141, 151]
MgO_8	1198	1199	2	[35, 64, 71, 86, 90, 94, 113, 145, 150]
MgO_5	1199	1209	11	[10, 74, 94, 108, 124, 142]
MgO_5	1200	1204	5	[31, 88, 91, 111, 120, 126]
MgO_7	1200	1221	22	[35, 64, 71, 86, 90, 113, 145, 150]
MgO_8	1202	1206	5	[8, 81, 89, 101, 129, 130, 137, 146, 148]
MgO_6	1204	1248	45	[20, 77, 117, 129, 137, 148, 151]
MgO_6	1205	1214	10	[15, 65, 72, 76, 90, 113, 134]
MgO_6	1205	1214	10	[31, 88, 91, 101, 111, 120, 126]
MgO_7	1207	1223	17	[8, 81, 89, 101, 130, 137, 146, 148]
MgO_6	1208	1208	1	[33, 95, 99, 114, 135, 139, 146]
MgO_7	1209	1231	23	[33, 68, 95, 99, 114, 135, 139, 146]
MgO_6	1210	1220	11	[9, 71, 88, 117, 119, 129, 137]
MgO_4	1210	1223	14	[10, 94, 108, 124, 142]
MgO_6	1210	1232	23	[13, 67, 70, 79, 81, 95, 146]
MgO_5	1215	1246	32	[15, 65, 76, 90, 113, 134]
MgO_7	1215	1224	10	[31, 88, 91, 101, 111, 120, 126, 128]
MgO_7	1216	1239	24	[27, 64, 101, 106, 120, 128, 130, 132]
MgO_6	1218	1254	37	[11, 77, 92, 111, 115, 141, 148]
MgO_6	1219	1253	35	[14, 79, 92, 109, 120, 139, 146]
MgO_7	1221	1237	17	[9, 71, 88, 101, 117, 119, 129, 137]
MgO_6	1222	1223	2	[35, 64, 71, 86, 113, 145, 150]
MgO_6	1224	1235	12	[8, 89, 101, 130, 137, 146, 148]
MgO_5	1224	1258	35	[10, 85, 94, 108, 124, 142]
MgO_6	1224	1291	68	[22, 71, 72, 89, 101, 126, 128]
MgO_5	1224	1235	12	[35, 64, 86, 113, 145, 150]
MgO_6	1225	1227	3	[31, 91, 101, 111, 120, 126, 128]
MgO_7	1228	1268	41	[31, 79, 91, 101, 111, 120, 126, 128]
MgO_6	1230	1250	21	[24, 87, 110, 116, 122, 129, 151]
MgO_6	1232	1319	88	[33, 95, 99, 114, 135, 139, 146]
MgO_5	1233	1265	33	[13, 70, 79, 81, 95, 146]
MgO_5	1233	1275	43	[21, 98, 103, 134, 136, 152]
MgO_5	1234	1317	84	[16, 122, 125, 132, 133, 152]
MgO_5	1236	1261	26	[8, 89, 130, 137, 146, 148]
MgO_6	1236	1287	52	[35, 64, 86, 90, 113, 145, 150]
MgO_5	1237	1383	147	[25, 111, 124, 138, 141, 143]
MgO_6	1238	1285	48	[9, 71, 88, 117, 119, 129, 137]
MgO_4	1238	1291	54	[28, 69, 78, 123, 139]
MgO_6	1240	1243	4	[27, 64, 101, 106, 120, 128, 130]
MgO_6	1243	1255	13	[12, 105, 116, 121, 125, 127, 152]
MgO_5	1244	1255	12	[27, 64, 101, 120, 128, 130]
MgO_6	1244	1305	62	[30, 75, 83, 99, 125, 140, 149]
MgO_6	1247	1253	7	[15, 65, 76, 90, 113, 134, 136]
MgO_6	1247	1281	35	[19, 86, 97, 105, 106, 107, 130]
MgO_5	1249	1281	33	[20, 77, 129, 137, 148, 151]
MgO_7	1251	1262	12	[24, 87, 110, 116, 118, 122, 129, 151]
MgO_5	1254	1324	71	[14, 79, 92, 109, 139, 146]
MgO_5	1254	1255	2	[15, 76, 90, 113, 134, 136]
MgO_5	1255	1266	12	[11, 77, 92, 115, 141, 148]
MgO_4	1255	1267	13	[29, 69, 133, 138, 147]
MgO_7	1256	1260	5	[12, 105, 116, 121, 125, 127, 140, 152]
MgO_6	1256	1284	29	[15, 72, 76, 90, 113, 134, 136]
MgO_6	1256	1256	1	[27, 64, 101, 106, 120, 128, 130]
MgO_7	1257	1276	20	[27, 64, 101, 106, 120, 123, 128, 130]
MgO_6	1259	1301	43	[7, 67, 70, 80, 82, 113, 126]
MgO_6	1259	1260	2	[10, 74, 85, 94, 108, 124, 142]
MgO_5	1259	1316	58	[34, 84, 110, 114, 118, 151]
MgO_7	1259	1318	60	[36, 78, 85, 98, 112, 115, 135, 147]
MgO_7	1261	1281	21	[10, 74, 85, 94, 96, 108, 124, 142]
MgO_6	1261	1263	3	[12, 105, 116, 121, 125, 127, 140]
MgO_4	1262	1265	4	[8, 89, 130, 137, 146]
MgO_6	1263	1267	5	[24, 87, 110, 116, 118, 129, 151]
MgO_5	1264	1394	131	[12, 105, 121, 125, 127, 140]
MgO_6	1264	1341	78	[26, 68, 92, 96, 105, 146, 148]
MgO_5	1266	1301	36	[8, 89, 101, 130, 137, 146]
MgO_6	1266	1294	29	[13, 67, 70, 79, 81, 95, 146]
MgO_6	1267	1311	45	[11, 77, 92, 110, 115, 141, 148]
MgO_5	1268	1279	12	[24, 87, 110, 116, 118, 129]
MgO_5	1268	1311	44	[29, 69, 133, 138, 144, 147]
MgO_6	1269	1273	5	[31, 79, 101, 111, 120, 126, 128]
MgO_6	1271	1304	34	[23, 87, 102, 117, 118, 119, 151]
MgO_5	1274	1274	1	[31, 79, 101, 111, 120, 126]
MgO_4	1275	1352	78	[31, 79, 111, 120, 126]
MgO_6	1276	1277	2	[21, 76, 98, 103, 134, 136, 152]
MgO_8	1277	1282	6	[27, 64, 101, 106, 120, 123, 128, 130, 132]
MgO_5	1278	1303	26	[21, 76, 98, 103, 136, 152]
MgO_4	1280	1286	7	[24, 87, 110, 116, 118]
MgO_6	1282	1282	1	[10, 85, 94, 96, 108, 124, 142]
MgO_5	1282	1410	129	[19, 86, 97, 105, 106, 107]
MgO_6	1282	1366	85	[20, 77, 117, 129, 137, 148, 151]
MgO_5	1283	1345	63	[10, 85, 94, 108, 124, 142]
MgO_7	1283	1289	7	[27, 101, 106, 120, 123, 128, 130, 132]
MgO_5	1285	1326	42	[15, 72, 76, 90, 113, 134]
MgO_5	1286	1314	29	[9, 71, 88, 117, 119, 129]
MgO_3	1287	1295	9	[24, 87, 116, 118]
MgO_7	1288	1296	9	[35, 64, 71, 86, 90, 113, 145, 150]
MgO_6	1290	1298	9	[27, 101, 106, 120, 128, 130, 132]
MgO_7	1292	1312	21	[22, 71, 72, 88, 89, 101, 126, 128]
MgO_5	1292	1336	45	[28, 69, 78, 79, 123, 139]
MgO_5	1295	1333	39	[13, 70, 79, 81, 95, 146]
MgO_5	1295	1349	55	[18, 69, 122, 123, 128, 133]
MgO_4	1296	1296	1	[24, 87, 116, 118, 122]
MgO_5	1297	1303	7	[24, 87, 91, 116, 118, 122]
MgO_6	1297	1310	14	[35, 64, 71, 86, 90, 113, 145]
MgO_5	1299	1363	65	[27, 101, 120, 128, 130, 132]
MgO_5	1302	1313	12	[7, 67, 70, 80, 82, 113]
MgO_4	1302	1304	3	[8, 89, 130, 137, 146]
MgO_6	1304	1310	7	[21, 76, 98, 103, 134, 136, 152]
MgO_6	1304	1317	14	[24, 87, 91, 116, 118, 122, 138]
MgO_5	1304	1305	2	[32, 74, 77, 124, 141, 151]
MgO_5	1305	1400	96	[8, 81, 89, 130, 137, 146]
MgO_5	1305	1324	20	[23, 87, 102, 117, 119, 151]
MgO_5	1306	1326	21	[30, 75, 83, 99, 125, 140]
MgO_6	1306	1434	129	[32, 74, 77, 124, 141, 142, 151]
MgO_5	1311	1370	60	[21, 98, 103, 134, 136, 152]
MgO_7	1311	1351	41	[35, 64, 71, 86, 90, 113, 145, 150]
MgO_5	1312	1341	30	[11, 92, 110, 115, 141, 148]
MgO_4	1312	1362	51	[29, 69, 133, 138, 147]
MgO_5	1313	1330	18	[22, 71, 72, 101, 126, 128]
MgO_6	1314	1342	29	[7, 67, 70, 80, 82, 113, 126]
MgO_6	1315	1337	23	[9, 71, 87, 88, 117, 119, 129]
MgO_4	1317	1320	4	[34, 84, 110, 118, 151]
MgO_4	1318	1323	6	[16, 122, 125, 132, 152]
MgO_7	1318	1339	22	[24, 87, 91, 116, 118, 122, 133, 138]
MgO_6	1319	1354	36	[36, 78, 85, 98, 112, 115, 147]
MgO_5	1320	1452	133	[33, 95, 114, 135, 139, 146]
MgO_5	1321	1698	378	[34, 84, 110, 118, 141, 151]
MgO_5	1324	1364	41	[16, 83, 122, 125, 132, 152]
MgO_6	1325	1410	86	[14, 68, 79, 92, 109, 139, 146]
MgO_6	1325	1339	15	[23, 87, 102, 117, 119, 129, 151]
MgO_4	1327	1373	47	[15, 72, 76, 113, 134]
MgO_6	1327	1336	10	[30, 75, 83, 99, 112, 125, 140]
MgO_4	1331	1349	19	[22, 72, 101, 126, 128]
MgO_6	1334	1338	5	[13, 70, 77, 79, 81, 95, 146]
MgO_6	1337	1347	11	[28, 69, 78, 79, 95, 123, 139]
MgO_7	1337	1361	25	[30, 75, 83, 99, 112, 125, 135, 140]
MgO_5	1338	1346	9	[9, 71, 88, 117, 119, 129]
MgO_5	1339	1368	30	[13, 77, 79, 81, 95, 146]
MgO_7	1340	1369	30	[23, 87, 102, 117, 118, 119, 129, 151]
MgO_8	1340	1357	18	[24, 87, 91, 116, 118, 122, 133, 138, 144]
MgO_6	1342	1354	13	[11, 92, 110, 111, 115, 141, 148]
MgO_7	1342	1342	1	[26, 68, 92, 96, 105, 130, 146, 148]
MgO_7	1343	1349	7	[7, 67, 70, 76, 80, 82, 113, 126]
MgO_6	1343	1361	19	[26, 68, 92, 105, 130, 146, 148]
MgO_6	1346	1350	5	[10, 85, 94, 96, 108, 124, 142]
MgO_6	1347	1362	16	[9, 71, 88, 117, 119, 129, 145]
MgO_5	1348	1391	44	[28, 69, 78, 79, 123, 139]
MgO_6	1350	1414	65	[7, 67, 70, 80, 82, 113, 126]
MgO_6	1350	1370	21	[18, 69, 122, 123, 128, 132, 133]
MgO_6	1350	1386	37	[22, 71, 72, 89, 101, 126, 128]
MgO_7	1351	1369	19	[10, 74, 85, 94, 96, 108, 124, 142]
MgO_6	1352	1357	6	[35, 64, 71, 86, 113, 145, 150]
MgO_5	1353	1379	27	[31, 79, 88, 111, 120, 126]
MgO_7	1355	1365	11	[11, 77, 92, 110, 111, 115, 141, 148]
MgO_7	1355	1370	16	[36, 78, 85, 98, 112, 115, 135, 147]
MgO_7	1358	1362	5	[24, 87, 91, 116, 118, 122, 133, 138]
MgO_4	1358	1369	12	[35, 64, 86, 145, 150]
MgO_5	1362	1375	14	[26, 68, 92, 130, 146, 148]
MgO_6	1362	1403	42	[30, 75, 83, 99, 112, 125, 140]
MgO_7	1363	1382	20	[9, 71, 86, 88, 117, 119, 129, 145]
MgO_6	1363	1376	14	[24, 87, 116, 118, 122, 133, 138]
MgO_5	1363	1407	45	[29, 69, 100, 133, 138, 147]
MgO_4	1364	1417	54	[27, 101, 120, 128, 130]
MgO_6	1365	1367	3	[16, 83, 114, 122, 125, 132, 152]
MgO_6	1366	1383	18	[11, 77, 92, 111, 115, 141, 148]
MgO_5	1367	1383	17	[20, 117, 129, 137, 148, 151]
MgO_7	1368	1389	22	[16, 83, 99, 114, 122, 125, 132, 152]
MgO_6	1369	1382	14	[13, 70, 77, 79, 81, 95, 146]
MgO_6	1370	1541	172	[10, 74, 94, 96, 108, 124, 142]
MgO_6	1370	1427	58	[23, 87, 102, 118, 119, 129, 151]
MgO_5	1370	1394	25	[35, 64, 86, 113, 145, 150]
MgO_7	1371	1427	57	[18, 69, 122, 123, 128, 132, 133, 152]
MgO_6	1371	1377	7	[21, 83, 98, 103, 134, 136, 152]
MgO_6	1371	1412	42	[36, 78, 85, 98, 112, 135, 147]
MgO_5	1374	1398	25	[15, 72, 76, 113, 134, 136]
MgO_4	1376	1511	136	[26, 68, 130, 146, 148]
MgO_5	1377	1379	3	[24, 87, 116, 118, 122, 133]
MgO_5	1378	1435	58	[21, 98, 103, 134, 136, 152]
MgO_4	1380	1422	43	[24, 87, 116, 122, 133]
MgO_6	1380	1440	61	[31, 79, 88, 91, 111, 120, 126]
MgO_6	1383	1434	52	[9, 71, 86, 117, 119, 129, 145]
MgO_5	1383	1447	65	[13, 70, 79, 81, 95, 146]
MgO_5	1384	1631	248	[11, 77, 92, 111, 141, 148]
MgO_6	1384	1388	5	[20, 101, 117, 129, 137, 148, 151]
MgO_4	1384	1387	4	[25, 111, 124, 138, 141]
MgO_5	1387	1397	11	[22, 71, 72, 89, 101, 128]
MgO_5	1388	1406	19	[25, 111, 124, 138, 141, 147]
MgO_7	1389	1411	23	[20, 77, 101, 117, 129, 137, 148, 151]
MgO_6	1390	1426	37	[16, 83, 114, 122, 125, 132, 152]
MgO_4	1392	1402	11	[28, 69, 78, 123, 139]
MgO_6	1395	1401	7	[12, 105, 115, 121, 125, 127, 140]
MgO_6	1395	1431	37	[35, 64, 86, 90, 113, 145, 150]
MgO_6	1398	1428	31	[22, 71, 72, 89, 101, 126, 128]
MgO_6	1399	1421	23	[15, 72, 76, 90, 113, 134, 136]
MgO_6	1401	1433	33	[8, 81, 89, 114, 130, 137, 146]
MgO_5	1402	1404	3	[12, 105, 115, 121, 125, 127]
MgO_5	1403	1409	7	[28, 65, 69, 78, 123, 139]
MgO_5	1404	1442	39	[30, 75, 83, 99, 125, 140]
MgO_4	1405	1427	23	[12, 105, 121, 125, 127]
MgO_4	1407	1539	133	[25, 111, 138, 141, 147]
MgO_6	1408	1460	53	[29, 69, 100, 133, 138, 144, 147]
MgO_6	1410	1436	27	[28, 65, 69, 75, 78, 123, 139]
MgO_5	1411	1438	28	[14, 68, 79, 92, 139, 146]
MgO_6	1411	1420	10	[19, 68, 86, 97, 105, 106, 107]
MgO_6	1412	1574	163	[20, 77, 117, 129, 137, 148, 151]
MgO_7	1413	1469	57	[36, 78, 85, 98, 112, 115, 135, 147]
MgO_7	1415	1425	11	[7, 67, 70, 76, 80, 82, 113, 126]
MgO_5	1418	1497	80	[27, 101, 106, 120, 128, 130]
MgO_5	1421	1667	247	[19, 86, 97, 105, 106, 107]
MgO_5	1422	1438	17	[15, 72, 76, 90, 113, 134]
MgO_5	1423	1446	24	[24, 87, 116, 122, 133, 138]
MgO_6	1426	1446	21	[7, 70, 76, 80, 82, 113, 126]
MgO_5	1427	1438	12	[16, 83, 122, 125, 132, 152]
MgO_5	1428	1438	11	[12, 105, 116, 121, 125, 127]
MgO_6	1428	1440	13	[18, 69, 122, 123, 128, 132, 133]
MgO_5	1428	1463	36	[23, 87, 118, 119, 129, 151]
MgO_5	1429	1563	135	[22, 71, 72, 101, 126, 128]
MgO_5	1432	1446	15	[35, 64, 90, 113, 145, 150]
MgO_7	1434	1457	24	[8, 81, 89, 95, 114, 130, 137, 146]
MgO_5	1435	1505	71	[9, 71, 117, 119, 129, 145]
MgO_5	1435	1485	51	[32, 74, 77, 141, 142, 151]
MgO_4	1436	1498	63	[21, 98, 134, 136, 152]
MgO_5	1437	1441	5	[28, 65, 69, 78, 123, 139]
MgO_6	1439	1512	74	[12, 86, 105, 116, 121, 125, 127]
MgO_6	1439	1495	57	[14, 68, 79, 92, 109, 139, 146]
MgO_6	1439	1460	22	[15, 72, 76, 90, 113, 134, 136]
MgO_6	1439	1447	9	[16, 83, 116, 122, 125, 132, 152]
MgO_5	1441	1508	68	[18, 122, 123, 128, 132, 133]
MgO_5	1441	1560	120	[31, 79, 88, 111, 120, 126]
MgO_6	1442	1472	31	[28, 65, 69, 75, 78, 123, 139]
MgO_6	1443	1476	34	[30, 75, 83, 99, 125, 140, 149]
MgO_7	1447	1458	12	[7, 67, 70, 76, 80, 82, 113, 126]
MgO_6	1447	1452	6	[24, 87, 116, 118, 122, 133, 138]
MgO_4	1447	1464	18	[35, 64, 90, 113, 145]
MgO_6	1448	1460	13	[13, 70, 79, 81, 82, 95, 146]
MgO_5	1448	1466	19	[16, 116, 122, 125, 132, 152]
MgO_7	1453	1455	3	[24, 87, 91, 116, 118, 122, 133, 138]
MgO_6	1453	1453	1	[33, 69, 95, 114, 135, 139, 146]
MgO_7	1454	1471	18	[33, 69, 95, 99, 114, 135, 139, 146]
MgO_8	1456	1460	5	[24, 87, 91, 116, 118, 122, 133, 138, 144]
MgO_6	1458	1474	17	[8, 81, 89, 95, 114, 137, 146]
MgO_6	1459	1472	14	[7, 67, 70, 80, 82, 113, 126]
MgO_7	1461	1520	60	[13, 67, 70, 79, 81, 82, 95, 146]
MgO_5	1461	1511	51	[15, 72, 76, 90, 113, 134]
MgO_7	1461	1462	2	[24, 87, 116, 118, 122, 133, 138, 144]
MgO_7	1461	1477	17	[29, 69, 82, 100, 133, 138, 144, 147]
MgO_6	1463	1495	33	[24, 87, 118, 122, 133, 138, 144]
MgO_6	1464	1738	275	[23, 87, 102, 118, 119, 129, 151]
MgO_5	1465	1494	30	[35, 64, 71, 90, 113, 145]
MgO_4	1467	1501	35	[16, 122, 125, 132, 152]
MgO_6	1470	1505	36	[36, 78, 98, 112, 115, 135, 147]
MgO_5	1472	1481	10	[33, 69, 95, 114, 135, 139]
MgO_5	1473	1594	122	[7, 70, 80, 82, 113, 126]
MgO_5	1473	1479	7	[28, 69, 75, 78, 123, 139]
MgO_7	1475	1482	8	[8, 81, 89, 95, 114, 130, 137, 146]
MgO_5	1477	1546	70	[30, 75, 83, 99, 140, 149]
MgO_6	1478	1488	11	[29, 69, 100, 133, 138, 144, 147]
MgO_4	1480	1493	14	[28, 69, 78, 123, 139]
MgO_4	1482	1494	13	[33, 69, 95, 135, 139]
MgO_6	1483	1537	55	[8, 81, 89, 114, 130, 137, 146]
MgO_6	1486	1550	65	[32, 74, 77, 84, 141, 142, 151]
MgO_5	1489	1548	60	[29, 69, 133, 138, 144, 147]
MgO_5	1494	1636	143	[28, 65, 69, 78, 123, 139]
MgO_5	1495	1496	2	[33, 69, 95, 135, 139, 147]
MgO_6	1495	1505	11	[35, 64, 71, 90, 113, 145, 150]
MgO_7	1496	1509	14	[14, 68, 79, 92, 109, 131, 139, 146]
MgO_7	1496	1499	4	[24, 87, 91, 118, 122, 133, 138, 144]
MgO_4	1497	1518	22	[33, 69, 95, 135, 139]
MgO_4	1498	1519	22	[27, 101, 106, 120, 130]
MgO_5	1499	1547	49	[21, 98, 103, 134, 136, 152]
MgO_8	1500	1514	15	[24, 87, 91, 116, 118, 122, 133, 138, 144]
MgO_5	1502	1565	64	[16, 114, 122, 125, 132, 152]
MgO_6	1506	1543	38	[9, 71, 88, 117, 119, 129, 145]
MgO_5	1506	1580	75	[35, 64, 90, 113, 145, 150]
MgO_5	1506	1507	2	[36, 78, 112, 115, 135, 147]
MgO_6	1508	1556	49	[36, 78, 98, 112, 115, 135, 147]
MgO_6	1509	1519	11	[18, 122, 123, 128, 132, 133, 152]
MgO_6	1510	1512	3	[14, 68, 79, 92, 109, 131, 139]
MgO_4	1512	1551	40	[15, 72, 76, 113, 134]
MgO_5	1512	1533	22	[26, 68, 92, 130, 146, 148]
MgO_7	1513	1519	7	[12, 86, 105, 116, 121, 125, 127, 140]
MgO_5	1513	1575	63	[14, 68, 79, 92, 109, 139]
MgO_7	1515	1518	4	[24, 87, 91, 116, 118, 122, 133, 144]
MgO_6	1519	1520	2	[24, 87, 91, 116, 118, 122, 144]
MgO_5	1519	1607	89	[33, 69, 95, 135, 139, 146]
MgO_6	1520	1598	79	[12, 86, 116, 121, 125, 127, 140]
MgO_7	1520	1549	30	[18, 69, 122, 123, 128, 132, 133, 152]
MgO_3	1520	1529	10	[27, 101, 106, 120]
MgO_6	1521	1528	8	[13, 67, 70, 79, 81, 95, 146]
MgO_5	1521	1540	20	[24, 87, 91, 116, 118, 122]
MgO_5	1529	1532	4	[13, 67, 70, 81, 95, 146]
MgO_4	1530	1546	17	[27, 64, 101, 106, 120]
MgO_4	1533	1592	60	[13, 70, 81, 95, 146]
MgO_4	1534	1593	60	[26, 68, 130, 146, 148]
MgO_5	1538	1642	105	[8, 81, 89, 130, 137, 146]
MgO_5	1540	1685	146	[25, 92, 111, 138, 141, 147]
MgO_6	1541	1593	53	[24, 87, 91, 116, 118, 122, 133]
MgO_5	1542	1710	169	[10, 94, 96, 108, 124, 142]
MgO_5	1544	1688	145	[9, 71, 117, 119, 129, 145]
MgO_5	1547	1547	1	[27, 64, 101, 106, 120, 130]
MgO_6	1547	1788	242	[30, 75, 83, 99, 125, 140, 149]
MgO_4	1548	1575	28	[21, 98, 134, 136, 152]
MgO_6	1548	1633	86	[27, 64, 101, 106, 107, 120, 130]
MgO_6	1549	1563	15	[29, 69, 100, 133, 138, 144, 147]
MgO_6	1550	1562	13	[18, 69, 122, 123, 128, 132, 133]
MgO_5	1551	1668	118	[32, 74, 77, 84, 141, 151]
MgO_5	1552	1553	2	[15, 65, 72, 76, 113, 134]
MgO_6	1554	1600	47	[15, 65, 72, 76, 113, 134, 136]
MgO_7	1557	1591	35	[36, 78, 85, 98, 112, 115, 135, 147]
MgO_6	1561	1629	69	[31, 79, 88, 101, 111, 120, 126]
MgO_5	1563	1585	23	[18, 69, 122, 123, 128, 133]
MgO_6	1564	1659	96	[22, 71, 72, 89, 101, 126, 128]
MgO_5	1564	1579	16	[29, 69, 133, 138, 144, 147]
MgO_6	1566	1600	35	[16, 83, 114, 122, 125, 132, 152]
MgO_7	1575	1586	12	[20, 73, 77, 117, 129, 137, 148, 151]
MgO_6	1576	1644	69	[14, 68, 79, 92, 109, 139, 146]
MgO_5	1576	1585	10	[21, 98, 121, 134, 136, 152]
MgO_6	1580	1735	156	[29, 69, 100, 133, 138, 144, 147]
MgO_4	1581	1598	18	[35, 90, 113, 145, 150]
MgO_6	1586	1632	47	[18, 69, 122, 123, 128, 133, 144]
MgO_6	1586	1601	16	[21, 98, 121, 123, 134, 136, 152]
MgO_6	1587	1619	33	[20, 77, 117, 129, 137, 148, 151]
MgO_6	1592	1897	306	[36, 78, 85, 98, 112, 115, 147]
MgO_5	1593	1602	10	[13, 67, 70, 81, 95, 146]
MgO_5	1594	1629	36	[24, 87, 91, 116, 118, 122]
MgO_5	1594	1609	16	[26, 68, 99, 130, 146, 148]
MgO_6	1595	1709	115	[7, 70, 80, 82, 113, 124, 126]
MgO_7	1599	1602	4	[12, 86, 105, 116, 121, 125, 127, 140]
MgO_5	1599	1732	134	[35, 90, 94, 113, 145, 150]
MgO_7	1601	1614	14	[15, 65, 72, 76, 80, 113, 134, 136]
MgO_5	1601	1625	25	[16, 83, 122, 125, 132, 152]
MgO_7	1602	1635	34	[21, 83, 98, 121, 123, 134, 136, 152]
MgO_6	1603	1771	169	[12, 86, 105, 121, 125, 127, 140]
MgO_6	1603	1653	51	[13, 67, 70, 81, 82, 95, 146]
MgO_6	1608	1613	6	[33, 69, 95, 114, 135, 139, 146]
MgO_4	1610	1678	69	[26, 68, 130, 146, 148]
MgO_5	1614	1679	66	[33, 95, 114, 135, 139, 146]
MgO_6	1615	1631	17	[15, 65, 76, 80, 113, 134, 136]
MgO_5	1620	1625	6	[20, 117, 129, 137, 148, 151]
MgO_6	1626	1626	1	[16, 83, 114, 122, 125, 132, 152]
MgO_4	1626	1635	10	[20, 117, 129, 137, 151]
MgO_5	1627	1800	174	[16, 114, 122, 125, 132, 152]
MgO_6	1630	1657	28	[24, 87, 91, 116, 118, 122, 133]
MgO_5	1630	1665	36	[31, 79, 88, 111, 120, 126]
MgO_4	1632	1664	33	[11, 92, 111, 141, 148]
MgO_5	1632	1671	40	[15, 76, 80, 113, 134, 136]
MgO_5	1633	1645	13	[18, 69, 122, 123, 128, 133]
MgO_5	1634	1652	19	[27, 64, 101, 106, 107, 120]
MgO_5	1636	1692	57	[20, 117, 129, 137, 148, 151]
MgO_6	1636	1643	8	[21, 83, 121, 123, 134, 136, 152]
MgO_5	1637	1687	51	[28, 69, 78, 123, 135, 139]
MgO_6	1643	1647	5	[8, 81, 89, 95, 130, 137, 146]
MgO_5	1644	1653	10	[21, 83, 123, 134, 136, 152]
MgO_7	1645	1656	12	[14, 68, 79, 92, 109, 111, 139, 146]
MgO_6	1646	1665	20	[18, 69, 122, 123, 128, 133, 144]
MgO_5	1648	1719	72	[8, 81, 89, 130, 137, 146]
MgO_6	1653	1660	8	[27, 64, 91, 101, 106, 107, 120]
MgO_5	1654	1681	28	[13, 70, 81, 82, 95, 146]
MgO_6	1654	1662	9	[21, 83, 123, 132, 134, 136, 152]
MgO_6	1657	1745	89	[14, 68, 79, 92, 109, 139, 146]
MgO_5	1658	1667	10	[24, 87, 116, 118, 122, 133]
MgO_5	1660	1755	96	[22, 71, 72, 101, 126, 128]
MgO_5	1661	1691	31	[27, 64, 91, 101, 106, 120]
MgO_7	1663	1687	25	[21, 83, 98, 123, 132, 134, 136, 152]
MgO_5	1665	1678	14	[11, 77, 92, 111, 141, 148]
MgO_5	1666	1707	42	[18, 69, 122, 123, 128, 133]
MgO_6	1666	1698	33	[31, 79, 88, 101, 111, 120, 126]
MgO_6	1668	1688	21	[19, 86, 90, 97, 105, 106, 107]
MgO_4	1668	1670	3	[24, 87, 116, 122, 133]
MgO_6	1669	1671	3	[32, 74, 77, 84, 127, 141, 151]
MgO_5	1671	1697	27	[24, 87, 91, 116, 122, 133]
MgO_4	1672	1704	33	[15, 76, 113, 134, 136]
MgO_5	1672	1690	19	[32, 74, 77, 84, 127, 151]
MgO_6	1679	1734	56	[11, 77, 92, 111, 141, 146, 148]
MgO_5	1679	1723	45	[26, 68, 92, 130, 146, 148]
MgO_6	1680	1702	23	[33, 89, 95, 114, 135, 139, 146]
MgO_4	1682	1694	13	[13, 70, 81, 95, 146]
MgO_5	1686	1693	8	[25, 88, 111, 138, 141, 147]
MgO_6	1688	1702	15	[21, 98, 123, 132, 134, 136, 152]
MgO_4	1688	1755	68	[28, 69, 78, 135, 139]
MgO_6	1689	1700	12	[9, 71, 90, 117, 119, 129, 145]
MgO_5	1689	1703	15	[19, 86, 90, 97, 106, 107]
MgO_4	1691	1719	29	[32, 74, 77, 84, 151]
MgO_6	1692	1698	7	[27, 64, 91, 101, 106, 120, 130]
MgO_6	1693	1877	185	[20, 77, 117, 129, 137, 148, 151]
MgO_4	1694	1736	43	[25, 111, 138, 141, 147]
MgO_5	1695	1719	25	[13, 70, 81, 82, 95, 146]
MgO_6	1698	1709	12	[24, 87, 91, 93, 116, 122, 133]
MgO_5	1699	1733	35	[27, 64, 101, 106, 120, 130]
MgO_5	1699	1750	52	[31, 79, 88, 111, 120, 126]
MgO_4	1699	1732	34	[34, 84, 110, 118, 151]
MgO_7	1701	1712	12	[9, 71, 90, 117, 119, 129, 137, 145]
MgO_5	1703	1733	31	[21, 98, 123, 134, 136, 152]
MgO_5	1703	1708	6	[33, 89, 95, 114, 139, 146]
MgO_6	1704	1744	41	[19, 86, 90, 97, 106, 107, 150]
MgO_5	1705	1808	104	[15, 72, 76, 113, 134, 136]
MgO_6	1708	1821	114	[18, 69, 122, 123, 128, 132, 133]
MgO_6	1709	1743	35	[33, 81, 89, 95, 114, 139, 146]
MgO_5	1710	1719	10	[7, 70, 80, 82, 113, 126]
MgO_5	1710	1736	27	[24, 87, 91, 116, 122, 133]
MgO_4	1711	1730	20	[10, 94, 108, 124, 142]
MgO_8	1713	1734	22	[9, 71, 90, 104, 117, 119, 129, 137, 145]
MgO_6	1720	1739	20	[7, 70, 80, 82, 94, 113, 126]
MgO_6	1720	1727	8	[8, 81, 89, 101, 130, 137, 146]
MgO_6	1720	1737	18	[13, 67, 70, 81, 82, 95, 146]
MgO_5	1720	1820	101	[32, 74, 77, 84, 141, 151]
MgO_6	1724	1734	11	[26, 68, 92, 105, 130, 146, 148]
MgO_5	1728	1775	48	[8, 89, 101, 130, 137, 146]
MgO_5	1731	1766	36	[10, 74, 94, 108, 124, 142]
MgO_5	1733	1781	49	[34, 84, 110, 118, 141, 151]
MgO_6	1733	1744	12	[35, 90, 94, 103, 113, 145, 150]
MgO_6	1734	1744	11	[21, 83, 98, 123, 134, 136, 152]
MgO_6	1734	1734	1	[27, 64, 101, 106, 120, 128, 130]
MgO_7	1735	1782	48	[9, 71, 90, 117, 119, 129, 137, 145]
MgO_5	1735	1786	52	[11, 77, 92, 111, 141, 148]
MgO_5	1735	1755	21	[26, 68, 92, 105, 130, 148]
MgO_6	1735	1770	36	[27, 64, 101, 106, 128, 130, 132]
MgO_5	1736	1737	2	[29, 69, 100, 133, 138, 147]
MgO_6	1737	1789	53	[24, 87, 91, 116, 122, 133, 138]
MgO_5	1737	1755	19	[25, 88, 111, 138, 141, 147]
MgO_7	1738	1756	19	[13, 67, 70, 79, 81, 82, 95, 146]
MgO_4	1738	1779	42	[29, 69, 133, 138, 147]
MgO_5	1739	1758	20	[23, 87, 102, 119, 129, 151]
MgO_5	1740	1741	2	[7, 70, 80, 82, 113, 126]
MgO_6	1742	1785	44	[7, 70, 72, 80, 82, 113, 126]
MgO_5	1744	1748	5	[33, 89, 95, 114, 139, 146]
MgO_5	1745	1766	22	[19, 86, 90, 97, 106, 107]
MgO_5	1745	1807	63	[21, 83, 123, 134, 136, 152]
MgO_5	1745	1793	49	[35, 90, 94, 113, 145, 150]
MgO_5	1746	1769	24	[14, 79, 92, 109, 139, 146]
MgO_4	1749	1766	18	[33, 95, 114, 139, 146]
MgO_4	1751	1821	71	[31, 88, 111, 120, 126]
MgO_6	1756	1877	122	[22, 71, 72, 89, 101, 126, 128]
MgO_4	1756	1797	42	[25, 111, 138, 141, 147]
MgO_6	1756	1757	2	[26, 68, 92, 105, 106, 130, 148]
MgO_5	1756	1774	19	[28, 69, 78, 95, 135, 139]
MgO_6	1757	1785	29	[13, 67, 70, 79, 81, 95, 146]
MgO_5	1758	1780	23	[26, 68, 105, 106, 130, 148]
MgO_6	1759	2045	287	[23, 87, 102, 117, 119, 129, 151]
MgO_6	1767	1808	42	[10, 74, 94, 96, 108, 124, 142]
MgO_6	1767	1792	26	[19, 86, 90, 97, 105, 106, 107]
MgO_5	1767	1790	24	[33, 95, 114, 135, 139, 146]
MgO_6	1770	1804	35	[14, 79, 92, 109, 111, 139, 146]
MgO_7	1771	1798	28	[27, 64, 101, 106, 120, 128, 130, 132]
MgO_5	1772	1779	8	[12, 105, 121, 125, 127, 140]
MgO_6	1775	1779	5	[28, 69, 75, 78, 95, 135, 139]
MgO_6	1776	1796	21	[8, 89, 101, 130, 137, 146, 148]
MgO_4	1780	1780	1	[12, 105, 121, 125, 127]
MgO_5	1780	1832	53	[28, 69, 75, 78, 135, 139]
MgO_5	1780	1831	52	[29, 69, 133, 138, 144, 147]
MgO_5	1781	1789	9	[12, 105, 116, 121, 125, 127]
MgO_6	1781	1805	25	[26, 68, 105, 106, 130, 146, 148]
MgO_4	1782	1858	77	[34, 84, 110, 118, 151]
MgO_6	1783	1817	35	[9, 71, 90, 117, 119, 129, 145]
MgO_5	1786	1928	143	[7, 70, 80, 82, 113, 126]
MgO_5	1786	1834	49	[13, 70, 79, 81, 95, 146]
MgO_6	1787	1821	35	[11, 77, 92, 111, 141, 146, 148]
MgO_7	1789	1817	29	[30, 66, 75, 83, 99, 125, 140, 149]
MgO_6	1790	1833	44	[12, 86, 105, 116, 121, 125, 127]
MgO_5	1790	1829	40	[24, 87, 91, 116, 122, 133]
MgO_6	1791	1814	24	[33, 79, 95, 114, 135, 139, 146]
MgO_5	1793	1794	2	[19, 86, 90, 97, 106, 107]
MgO_6	1794	1833	40	[35, 65, 90, 94, 113, 145, 150]
MgO_6	1795	1808	14	[19, 68, 86, 90, 97, 106, 107]
MgO_7	1797	1805	9	[8, 81, 89, 101, 130, 137, 146, 148]
MgO_5	1798	1810	13	[25, 88, 111, 138, 141, 147]
MgO_6	1799	1835	37	[27, 64, 101, 106, 120, 128, 130]
MgO_6	1801	1803	3	[16, 114, 122, 125, 132, 133, 152]
MgO_5	1804	1805	2	[16, 122, 125, 132, 133, 152]
MgO_5	1805	1823	19	[14, 79, 92, 111, 139, 146]
MgO_6	1806	1806	1	[8, 81, 89, 130, 137, 146, 148]
MgO_6	1806	1819	14	[16, 83, 122, 125, 132, 133, 152]
MgO_5	1806	2001	196	[26, 68, 105, 106, 130, 148]
MgO_5	1807	1818	12	[8, 81, 89, 130, 137, 146]
MgO_6	1808	1922	115	[21, 83, 123, 132, 134, 136, 152]
MgO_5	1809	2016	208	[10, 74, 94, 108, 124, 142]
MgO_6	1809	1819	11	[15, 72, 76, 82, 113, 134, 136]
MgO_5	1809	1823	15	[19, 68, 86, 97, 106, 107]
MgO_6	1811	1813	3	[25, 88, 111, 124, 138, 141, 147]
MgO_7	1814	1814	1	[25, 88, 100, 111, 124, 138, 141, 147]
MgO_6	1815	1846	32	[25, 88, 100, 124, 138, 141, 147]
MgO_7	1815	1826	12	[33, 79, 81, 95, 114, 135, 139, 146]
MgO_7	1818	1912	95	[9, 71, 90, 117, 119, 129, 137, 145]
MgO_6	1818	1920	103	[30, 75, 83, 99, 125, 140, 149]
MgO_6	1819	1847	29	[8, 81, 89, 114, 130, 137, 146]
MgO_5	1820	1832	13	[15, 72, 76, 82, 113, 134]
MgO_5	1820	1826	7	[16, 83, 122, 125, 132, 152]
MgO_4	1821	1882	62	[32, 74, 84, 141, 151]
MgO_5	1822	1924	103	[11, 77, 92, 111, 141, 148]
MgO_7	1822	1829	8	[18, 64, 69, 122, 123, 128, 132, 133]
MgO_5	1822	1824	3	[31, 88, 101, 111, 120, 126]
MgO_6	1824	1864	41	[14, 68, 79, 92, 111, 139, 146]
MgO_4	1824	1838	15	[19, 86, 97, 106, 107]
MgO_4	1825	1836	12	[31, 88, 111, 120, 126]
MgO_4	1827	1827	1	[16, 122, 125, 132, 152]
MgO_6	1827	1886	60	[33, 79, 95, 114, 135, 139, 146]
MgO_5	1828	1851	24	[16, 116, 122, 125, 132, 152]
MgO_5	1830	1863	34	[18, 64, 69, 123, 128, 133]
MgO_6	1830	1864	35	[24, 87, 91, 110, 116, 122, 133]
MgO_4	1832	1836	5	[29, 69, 133, 138, 147]
MgO_4	1833	1855	23	[15, 72, 76, 113, 134]
MgO_6	1833	1870	38	[28, 69, 75, 78, 79, 135, 139]
MgO_7	1834	1885	52	[12, 86, 105, 116, 121, 125, 127, 152]
MgO_5	1834	1858	25	[35, 65, 94, 113, 145, 150]
MgO_7	1835	1861	27	[13, 70, 77, 79, 81, 95, 111, 146]
MgO_5	1836	1840	5	[27, 64, 101, 120, 128, 130]
MgO_5	1837	1898	62	[29, 69, 100, 133, 138, 147]
MgO_5	1837	1861	25	[31, 79, 88, 111, 120, 126]
MgO_5	1839	1889	51	[19, 86, 97, 105, 106, 107]
MgO_6	1841	2006	166	[27, 64, 101, 106, 120, 128, 130]
MgO_5	1847	1849	3	[25, 88, 100, 124, 138, 141]
MgO_5	1848	1851	4	[8, 81, 89, 114, 137, 146]
MgO_4	1850	1890	41	[25, 88, 124, 138, 141]
MgO_4	1852	1986	135	[8, 81, 89, 137, 146]
MgO_6	1852	1886	35	[16, 114, 116, 122, 125, 132, 152]
MgO_5	1856	1859	4	[15, 65, 72, 76, 113, 134]
MgO_5	1859	1859	1	[34, 84, 87, 110, 118, 151]
MgO_6	1859	1876	18	[35, 65, 90, 94, 113, 145, 150]
MgO_4	1860	1886	27	[15, 72, 76, 113, 134]
MgO_6	1860	1926	67	[34, 84, 87, 102, 110, 118, 151]
MgO_6	1862	1887	26	[13, 70, 77, 81, 95, 111, 146]
MgO_6	1862	1871	10	[31, 79, 88, 92, 111, 120, 126]
MgO_4	1864	1885	22	[18, 69, 123, 128, 133]
MgO_7	1865	1904	40	[14, 68, 79, 92, 109, 111, 139, 146]
MgO_5	1865	1893	29	[24, 87, 91, 116, 122, 133]
MgO_5	1871	1893	23	[28, 69, 78, 79, 135, 139]
MgO_7	1872	1875	4	[31, 79, 88, 92, 109, 111, 120, 126]
MgO_6	1876	1885	10	[31, 88, 92, 109, 111, 120, 126]
MgO_5	1877	1879	3	[35, 90, 94, 113, 145, 150]
MgO_7	1878	1895	18	[20, 77, 101, 117, 129, 137, 148, 151]
MgO_5	1878	1893	16	[22, 71, 72, 89, 101, 128]
MgO_4	1880	1935	56	[35, 94, 113, 145, 150]
MgO_5	1883	1924	42	[32, 74, 77, 84, 141, 151]
MgO_6	1886	1921	36	[12, 86, 105, 116, 121, 125, 127]
MgO_5	1886	2109	224	[18, 69, 122, 123, 128, 133]
MgO_7	1886	1933	48	[31, 79, 88, 92, 109, 111, 120, 126]
MgO_5	1887	1889	3	[15, 72, 76, 80, 113, 134]
MgO_5	1887	1952	66	[16, 114, 122, 125, 132, 152]
MgO_5	1887	2154	268	[33, 95, 114, 135, 139, 146]
MgO_5	1888	1993	106	[13, 70, 81, 95, 111, 146]
MgO_6	1890	1893	4	[15, 65, 72, 76, 80, 113, 134]
MgO_6	1890	1894	5	[19, 86, 97, 105, 106, 107, 130]
MgO_5	1891	1891	1	[25, 88, 100, 124, 138, 141]
MgO_6	1892	1918	27	[25, 88, 100, 124, 138, 141, 143]
MgO_7	1894	1975	82	[15, 65, 66, 72, 76, 80, 113, 134]
MgO_4	1894	1913	20	[22, 71, 89, 101, 128]
MgO_6	1894	1915	22	[24, 87, 91, 116, 122, 133, 138]
MgO_6	1894	1911	18	[28, 69, 78, 79, 135, 139, 147]
MgO_5	1895	1914	20	[19, 86, 105, 106, 107, 130]
MgO_6	1896	2045	150	[20, 77, 117, 129, 137, 148, 151]
MgO_5	1898	1953	56	[36, 78, 85, 98, 115, 147]
MgO_6	1899	2060	162	[29, 69, 100, 133, 138, 144, 147]
MgO_6	1905	2038	134	[14, 68, 79, 92, 111, 139, 146]
MgO_7	1912	1917	6	[28, 69, 78, 79, 95, 135, 139, 147]
MgO_6	1913	1926	14	[9, 71, 90, 117, 119, 129, 137]
MgO_5	1914	1952	39	[22, 71, 82, 89, 101, 128]
MgO_4	1915	1919	5	[19, 86, 105, 106, 107]
MgO_7	1916	1927	12	[24, 87, 91, 116, 122, 133, 138, 144]
MgO_6	1918	2012	95	[28, 69, 78, 95, 135, 139, 147]
MgO_5	1919	1919	1	[25, 88, 124, 138, 141, 143]
MgO_5	1920	1927	8	[19, 64, 86, 105, 106, 107]
MgO_6	1920	1967	48	[25, 88, 124, 138, 141, 143, 147]
MgO_5	1921	1963	43	[30, 75, 83, 99, 125, 140]
MgO_5	1922	2008	87	[12, 105, 116, 121, 125, 127]
MgO_5	1923	1955	33	[21, 83, 132, 134, 136, 152]
MgO_6	1925	1999	75	[11, 77, 92, 111, 115, 141, 148]
MgO_6	1925	1937	13	[32, 74, 77, 84, 141, 142, 151]
MgO_7	1927	2001	75	[9, 71, 90, 117, 119, 129, 137, 145]
MgO_5	1927	1933	7	[34, 84, 87, 102, 118, 151]
MgO_4	1928	1945	18	[19, 64, 86, 106, 107]
MgO_6	1928	1929	2	[24, 87, 91, 116, 133, 138, 144]
MgO_6	1929	1946	18	[7, 70, 71, 80, 82, 113, 126]
MgO_5	1930	1931	2	[24, 87, 91, 116, 133, 138]
MgO_6	1932	1960	29	[24, 87, 91, 116, 122, 133, 138]
MgO_6	1934	1936	3	[31, 79, 92, 109, 111, 120, 126]
MgO_4	1934	1939	6	[34, 84, 102, 118, 151]
MgO_5	1936	1945	10	[35, 90, 94, 113, 145, 150]
MgO_5	1937	1938	2	[31, 79, 92, 111, 120, 126]
MgO_7	1938	1939	2	[32, 74, 77, 84, 117, 141, 142, 151]
MgO_6	1939	1961	23	[31, 79, 92, 109, 111, 120, 126]
MgO_6	1940	1945	6	[32, 74, 77, 84, 117, 141, 151]
MgO_5	1940	1947	8	[34, 84, 102, 110, 118, 151]
MgO_5	1946	1953	8	[19, 64, 86, 106, 107, 150]
MgO_5	1946	1992	47	[32, 74, 77, 117, 141, 151]
MgO_6	1946	2044	99	[35, 90, 94, 108, 113, 145, 150]
MgO_5	1947	2052	106	[7, 70, 80, 82, 113, 126]
MgO_6	1948	1974	27	[34, 84, 87, 102, 110, 118, 151]
MgO_6	1953	1984	32	[16, 114, 116, 122, 125, 132, 152]
MgO_4	1953	2047	95	[22, 71, 89, 101, 128]
MgO_6	1954	1960	7	[19, 64, 86, 97, 106, 107, 150]
MgO_6	1954	2058	105	[36, 78, 85, 98, 112, 115, 147]
MgO_6	1956	1977	22	[21, 83, 121, 132, 134, 136, 152]
MgO_7	1961	1976	16	[19, 64, 86, 90, 97, 106, 107, 150]
MgO_7	1961	1988	28	[24, 87, 91, 93, 116, 122, 133, 138]
MgO_5	1962	2007	46	[31, 79, 92, 111, 120, 126]
MgO_6	1964	1973	10	[30, 75, 83, 99, 125, 140, 149]
MgO_5	1968	2016	49	[25, 88, 124, 138, 141, 147]
MgO_7	1974	1992	19	[30, 75, 83, 99, 125, 132, 140, 149]
MgO_5	1975	1984	10	[34, 84, 102, 110, 118, 151]
MgO_6	1976	1991	16	[15, 65, 72, 76, 80, 113, 134]
MgO_6	1977	1983	7	[19, 64, 86, 90, 106, 107, 150]
MgO_5	1978	1986	9	[21, 83, 132, 134, 136, 152]
MgO_5	1984	2017	34	[19, 86, 90, 106, 107, 150]
MgO_5	1985	2015	31	[16, 114, 122, 125, 132, 152]
MgO_6	1985	2023	39	[34, 84, 87, 102, 110, 118, 151]
MgO_5	1987	2019	33	[8, 81, 89, 137, 146, 148]
MgO_4	1987	2011	25	[21, 83, 134, 136, 152]
MgO_6	1989	2005	17	[24, 87, 91, 116, 122, 133, 138]
MgO_7	1992	2017	26	[15, 65, 72, 76, 80, 82, 113, 134]
MgO_6	1993	2052	60	[30, 75, 83, 99, 125, 132, 140]
MgO_4	1993	2013	21	[32, 74, 77, 141, 151]
MgO_4	1994	2093	100	[13, 70, 81, 95, 146]
MgO_5	2000	2060	61	[11, 92, 111, 115, 141, 148]
MgO_6	2002	2010	9	[9, 71, 90, 117, 119, 129, 145]
MgO_4	2002	2030	29	[26, 68, 105, 130, 148]
MgO_7	2006	2094	89	[24, 87, 91, 110, 116, 122, 133, 138]
MgO_5	2007	2034	28	[27, 64, 101, 106, 120, 130]
MgO_6	2008	2140	133	[31, 79, 88, 92, 111, 120, 126]
MgO_6	2009	2011	3	[12, 105, 110, 116, 121, 125, 127]
MgO_7	2011	2030	20	[9, 71, 90, 117, 119, 129, 137, 145]
MgO_7	2012	2019	8	[12, 86, 105, 110, 116, 121, 125, 127]
MgO_5	2012	2027	16	[21, 83, 132, 134, 136, 152]
MgO_7	2013	2019	7	[28, 69, 78, 95, 123, 135, 139, 147]
MgO_5	2014	2015	2	[32, 74, 77, 124, 141, 151]
MgO_6	2016	2040	25	[16, 110, 114, 122, 125, 132, 152]
MgO_6	2016	2020	5	[32, 74, 77, 84, 124, 141, 151]
MgO_6	2017	2040	24	[10, 74, 94, 96, 108, 124, 142]
MgO_4	2017	2056	40	[25, 88, 138, 141, 147]
MgO_6	2018	2068	51	[15, 65, 72, 76, 80, 113, 134]
MgO_6	2018	2036	19	[19, 64, 86, 90, 106, 107, 150]
MgO_4	2020	2040	21	[8, 89, 137, 146, 148]
MgO_6	2020	2104	85	[12, 86, 105, 116, 121, 125, 127]
MgO_6	2020	2034	15	[28, 69, 78, 123, 135, 139, 147]
MgO_5	2021	2043	23	[32, 74, 77, 84, 124, 141]
MgO_5	2024	2044	21	[34, 84, 102, 110, 118, 151]
MgO_6	2028	2053	26	[21, 83, 123, 132, 134, 136, 152]
MgO_6	2031	2121	91	[9, 71, 90, 117, 119, 129, 145]
MgO_5	2031	2040	10	[26, 68, 97, 105, 130, 148]
MgO_6	2035	2104	70	[27, 64, 101, 106, 120, 128, 130]
MgO_5	2035	2039	5	[28, 69, 78, 123, 135, 139]
MgO_5	2037	2086	50	[19, 86, 90, 106, 107, 150]
MgO_7	2039	2072	34	[14, 68, 79, 92, 109, 111, 139, 146]
MgO_4	2040	2077	38	[28, 69, 78, 123, 139]
MgO_5	2041	2065	25	[8, 89, 130, 137, 146, 148]
MgO_5	2041	2073	33	[10, 74, 94, 96, 108, 142]
MgO_7	2041	2063	23	[16, 110, 114, 116, 122, 125, 132, 152]
MgO_4	2041	2072	32	[26, 68, 105, 130, 148]
MgO_4	2044	2120	77	[32, 74, 77, 84, 141]
MgO_4	2045	2081	37	[34, 84, 110, 118, 151]
MgO_7	2045	2098	54	[35, 90, 94, 108, 113, 124, 145, 150]
MgO_5	2046	2052	7	[20, 77, 117, 137, 148, 151]
MgO_5	2046	2190	145	[23, 87, 102, 119, 129, 151]
MgO_5	2048	2088	41	[22, 71, 89, 101, 126, 128]
MgO_6	2053	2156	104	[7, 70, 80, 82, 113, 124, 126]
MgO_4	2053	2129	77	[20, 77, 117, 137, 151]
MgO_7	2053	2078	26	[30, 75, 83, 99, 125, 132, 140, 149]
MgO_5	2054	2080	27	[21, 123, 132, 134, 136, 152]
MgO_5	2057	2151	95	[25, 88, 111, 138, 141, 147]
MgO_5	2059	2081	23	[36, 78, 85, 98, 112, 147]
MgO_6	2061	2274	214	[11, 77, 92, 111, 115, 141, 148]
MgO_5	2061	2096	36	[29, 69, 100, 133, 138, 147]
MgO_6	2064	2067	4	[16, 114, 116, 122, 125, 132, 152]
MgO_6	2066	2079	14	[8, 89, 101, 130, 137, 146, 148]
MgO_5	2068	2093	26	[16, 114, 122, 125, 132, 152]
MgO_7	2069	2094	26	[15, 65, 66, 72, 76, 80, 113, 134]
MgO_6	2073	2078	6	[14, 68, 79, 92, 111, 139, 146]
MgO_5	2073	2078	6	[26, 68, 105, 106, 130, 148]
MgO_6	2074	2088	15	[10, 74, 94, 96, 108, 124, 142]
MgO_5	2078	2080	3	[28, 65, 69, 78, 123, 139]
MgO_5	2079	2126	48	[14, 68, 79, 92, 139, 146]
MgO_6	2079	2106	28	[26, 68, 97, 105, 106, 130, 148]
MgO_6	2079	2091	13	[30, 75, 83, 99, 125, 140, 149]
MgO_5	2080	2106	27	[8, 89, 130, 137, 146, 148]
MgO_6	2081	2100	20	[21, 83, 123, 132, 134, 136, 152]
MgO_6	2081	2084	4	[28, 65, 69, 78, 79, 123, 139]
MgO_5	2082	2122	41	[34, 84, 95, 110, 118, 151]
MgO_6	2082	2183	102	[36, 78, 85, 98, 112, 115, 147]
MgO_7	2085	2141	57	[28, 65, 69, 78, 79, 109, 123, 139]
MgO_6	2087	2126	40	[19, 64, 86, 90, 106, 107, 150]
MgO_7	2089	2102	14	[10, 74, 85, 94, 96, 108, 124, 142]
MgO_4	2089	2089	1	[22, 71, 89, 101, 128]
MgO_5	2090	2099	10	[22, 71, 89, 101, 104, 128]
MgO_5	2092	2097	6	[30, 75, 83, 125, 140, 149]
MgO_3	2094	2107	14	[13, 70, 81, 146]
MgO_6	2094	2104	11	[16, 114, 122, 125, 132, 133, 152]
MgO_6	2095	2144	50	[15, 65, 72, 76, 80, 113, 134]
MgO_6	2095	2190	96	[24, 87, 91, 116, 122, 133, 138]
MgO_6	2097	2155	59	[29, 69, 100, 133, 138, 144, 147]
MgO_6	2098	2146	49	[30, 75, 83, 99, 125, 140, 149]
MgO_8	2099	2100	2	[35, 90, 94, 103, 108, 113, 124, 145, 150]
MgO_6	2100	2129	30	[22, 71, 89, 101, 104, 128, 137]
MgO_5	2101	2366	266	[21, 83, 132, 134, 136, 152]
MgO_7	2101	2120	20	[35, 90, 94, 103, 108, 113, 145, 150]
MgO_6	2103	2104	2	[10, 74, 94, 96, 108, 124, 142]
MgO_5	2105	2140	36	[10, 74, 94, 108, 124, 142]
MgO_5	2105	2108	4	[12, 86, 105, 116, 121, 125]
MgO_5	2105	2129	25	[16, 114, 122, 125, 132, 152]
MgO_5	2105	2124	20	[27, 64, 101, 120, 128, 130]
MgO_6	2107	2139	33	[8, 89, 101, 130, 137, 146, 148]
MgO_5	2107	2142	36	[26, 68, 105, 106, 130, 148]
MgO_4	2108	2120	13	[13, 70, 81, 95, 146]
MgO_4	2109	2115	7	[12, 105, 116, 121, 125]
MgO_6	2110	2123	14	[18, 69, 122, 123, 128, 133, 144]
MgO_5	2116	2150	35	[12, 105, 116, 121, 125, 152]
MgO_5	2121	2144	24	[13, 67, 70, 81, 95, 146]
MgO_5	2121	2150	30	[32, 74, 77, 84, 124, 141]
MgO_6	2121	2148	28	[35, 90, 94, 108, 113, 145, 150]
MgO_7	2122	2236	115	[9, 71, 86, 90, 117, 119, 129, 145]
MgO_4	2123	2225	103	[34, 84, 110, 118, 151]
MgO_5	2124	2134	11	[18, 69, 122, 123, 128, 133]
MgO_6	2125	2263	139	[27, 64, 101, 106, 120, 128, 130]
MgO_4	2127	2138	12	[14, 68, 79, 139, 146]
MgO_5	2127	2156	30	[19, 86, 90, 106, 107, 150]
MgO_6	2130	2155	26	[16, 110, 114, 122, 125, 132, 152]
MgO_5	2130	2130	1	[20, 77, 117, 129, 137, 151]
MgO_7	2130	2150	21	[22, 71, 72, 89, 101, 104, 128, 137]
MgO_6	2131	2198	68	[20, 77, 117, 129, 137, 148, 151]
MgO_5	2135	2153	19	[18, 69, 122, 123, 128, 132]
MgO_5	2139	2167	29	[14, 68, 79, 92, 139, 146]
MgO_5	2140	2165	26	[8, 89, 101, 130, 137, 146]
MgO_6	2141	2184	44	[10, 74, 94, 108, 124, 127, 142]
MgO_5	2141	2177	37	[31, 79, 92, 111, 120, 126]
MgO_6	2142	2146	5	[28, 69, 78, 79, 109, 123, 139]
MgO_5	2143	2194	52	[26, 68, 105, 106, 116, 148]
MgO_6	2145	2166	22	[13, 67, 70, 81, 82, 95, 146]
MgO_7	2145	2158	14	[15, 65, 66, 72, 76, 80, 113, 134]
MgO_5	2147	2257	111	[28, 69, 78, 79, 123, 139]
MgO_5	2147	2191	45	[30, 75, 83, 99, 140, 149]
MgO_7	2149	2179	31	[35, 90, 94, 108, 113, 124, 145, 150]
MgO_4	2151	2190	40	[12, 105, 121, 125, 152]
MgO_6	2151	2166	16	[22, 71, 72, 89, 101, 104, 128]
MgO_4	2151	2188	38	[32, 74, 77, 84, 141]
MgO_6	2152	2171	20	[25, 88, 92, 111, 138, 141, 147]
MgO_4	2154	2165	12	[18, 69, 122, 123, 128]
MgO_6	2155	2160	6	[33, 75, 95, 114, 135, 139, 146]
MgO_5	2156	2180	25	[16, 114, 122, 125, 132, 152]
MgO_5	2156	2175	20	[29, 69, 100, 133, 138, 147]
MgO_5	2157	2183	27	[7, 70, 80, 113, 124, 126]
MgO_6	2157	2284	128	[19, 64, 86, 90, 106, 107, 150]
MgO_6	2159	2171	13	[15, 65, 72, 76, 80, 113, 134]
MgO_5	2161	2258	98	[33, 95, 114, 135, 139, 146]
MgO_6	2166	2212	47	[8, 89, 101, 130, 137, 146, 148]
MgO_5	2166	2252	87	[18, 69, 122, 123, 128, 133]
MgO_5	2167	2185	19	[13, 67, 70, 81, 95, 146]
MgO_5	2167	2183	17	[22, 71, 72, 89, 101, 128]
MgO_6	2168	2179	12	[14, 68, 79, 92, 109, 139, 146]
MgO_5	2172	2193	22	[15, 65, 76, 80, 113, 134]
MgO_5	2172	2179	8	[25, 92, 111, 138, 141, 147]
MgO_4	2176	2279	104	[29, 69, 133, 138, 147]
MgO_6	2178	2191	14	[31, 79, 92, 109, 111, 120, 126]
MgO_7	2180	2182	3	[14, 68, 79, 92, 109, 139, 146, 148]
MgO_4	2180	2418	239	[25, 111, 138, 141, 147]
MgO_6	2180	2188	9	[35, 94, 108, 113, 124, 145, 150]
MgO_6	2181	2226	46	[16, 114, 122, 125, 132, 133, 152]
MgO_6	2183	2197	15	[14, 68, 79, 92, 139, 146, 148]
MgO_6	2184	2242	59	[7, 70, 80, 82, 113, 124, 126]
MgO_6	2184	2207	24	[22, 71, 72, 89, 101, 126, 128]
MgO_5	2184	2262	79	[36, 78, 85, 98, 112, 147]
MgO_5	2185	2187	3	[10, 74, 94, 108, 127, 142]
MgO_4	2186	2219	34	[13, 70, 81, 95, 146]
MgO_6	2188	2198	11	[10, 74, 94, 96, 108, 127, 142]
MgO_5	2189	2190	2	[32, 74, 77, 84, 141, 151]
MgO_5	2189	2194	6	[35, 94, 108, 113, 145, 150]
MgO_5	2191	2191	1	[12, 93, 105, 121, 125, 152]
MgO_6	2191	2444	254	[23, 87, 102, 117, 119, 129, 151]
MgO_5	2191	2207	17	[24, 87, 91, 116, 133, 138]
MgO_6	2191	2195	5	[32, 74, 77, 84, 100, 141, 151]
MgO_6	2192	2206	15	[12, 93, 105, 116, 121, 125, 152]
MgO_6	2192	2198	7	[30, 75, 83, 99, 125, 140, 149]
MgO_5	2192	2236	45	[31, 79, 92, 111, 120, 126]
MgO_6	2194	2210	17	[15, 65, 72, 76, 80, 113, 134]
MgO_6	2195	2211	17	[26, 68, 101, 105, 106, 116, 148]
MgO_6	2195	2289	95	[35, 94, 108, 113, 124, 145, 150]
MgO_5	2196	2311	116	[32, 74, 77, 84, 141, 151]
MgO_5	2198	2201	4	[14, 68, 79, 92, 139, 146]
MgO_7	2199	2215	17	[10, 74, 94, 96, 108, 124, 127, 142]
MgO_7	2199	2217	19	[20, 77, 101, 117, 129, 137, 148, 151]
MgO_5	2199	2244	46	[30, 75, 83, 99, 140, 149]
MgO_6	2202	2212	11	[14, 68, 79, 92, 109, 139, 146]
MgO_5	2207	2298	92	[12, 105, 116, 121, 125, 152]
MgO_5	2208	2271	64	[22, 71, 72, 89, 101, 128]
MgO_6	2208	2232	25	[24, 87, 91, 93, 116, 133, 138]
MgO_5	2211	2227	17	[15, 65, 76, 80, 113, 134]
MgO_7	2212	2214	3	[26, 68, 101, 105, 106, 116, 130, 148]
MgO_7	2213	2227	15	[8, 68, 89, 101, 130, 137, 146, 148]
MgO_5	2213	2220	8	[14, 68, 79, 92, 139, 146]
MgO_6	2215	2237	23	[26, 68, 105, 106, 116, 130, 148]
MgO_8	2216	2226	11	[10, 74, 85, 94, 96, 108, 124, 127, 142]
MgO_6	2218	2367	150	[20, 77, 117, 129, 137, 148, 151]
MgO_5	2220	2249	30	[13, 70, 79, 81, 95, 146]
MgO_4	2221	2238	18	[14, 68, 92, 139, 146]
MgO_5	2226	2264	39	[34, 84, 110, 114, 118, 151]
MgO_7	2227	2248	22	[10, 74, 94, 96, 108, 124, 127, 142]
MgO_5	2227	2308	82	[16, 114, 122, 125, 132, 152]
MgO_6	2228	2359	132	[8, 89, 101, 130, 137, 146, 148]
MgO_6	2228	2367	140	[15, 65, 66, 76, 80, 113, 134]
MgO_5	2233	2235	3	[24, 87, 91, 93, 133, 138]
MgO_4	2236	2254	19	[24, 87, 91, 133, 138]
MgO_6	2237	2254	18	[9, 71, 90, 117, 119, 129, 145]
MgO_6	2237	2252	16	[31, 79, 88, 92, 111, 120, 126]
MgO_5	2238	2400	163	[26, 68, 105, 106, 130, 148]
MgO_5	2239	2288	50	[14, 68, 79, 92, 139, 146]
MgO_7	2242	2261	20	[17, 85, 86, 93, 98, 103, 108, 150]
MgO_5	2243	2301	59	[7, 70, 80, 82, 113, 126]
MgO_6	2245	2292	48	[30, 75, 83, 99, 125, 140, 149]
MgO_6	2249	2256	8	[10, 74, 94, 96, 108, 127, 142]
MgO_4	2250	2311	62	[13, 70, 81, 95, 146]
MgO_6	2253	2309	57	[18, 69, 122, 123, 128, 132, 133]
MgO_7	2253	2258	6	[31, 79, 88, 92, 109, 111, 120, 126]
MgO_5	2255	2276	22	[9, 71, 117, 119, 129, 145]
MgO_5	2255	2285	31	[24, 87, 91, 116, 133, 138]
MgO_7	2257	2260	4	[10, 74, 94, 96, 108, 124, 127, 142]
MgO_6	2258	2317	60	[28, 69, 78, 79, 123, 135, 139]
MgO_6	2259	2292	34	[31, 79, 88, 92, 111, 120, 126]
MgO_6	2259	2301	43	[33, 79, 95, 114, 135, 139, 146]
MgO_6	2261	2268	8	[10, 74, 94, 108, 124, 127, 142]
MgO_6	2262	2429	168	[17, 85, 93, 98, 103, 108, 150]
MgO_6	2263	2295	33	[36, 78, 85, 98, 112, 115, 147]
MgO_7	2264	2284	21	[27, 64, 101, 106, 120, 128, 130, 132]
MgO_4	2265	2430	166	[34, 84, 110, 118, 151]
MgO_5	2269	2407	139	[10, 74, 94, 108, 124, 142]
MgO_6	2272	2322	51	[22, 71, 72, 89, 101, 126, 128]
MgO_5	2275	2299	25	[11, 77, 92, 115, 141, 148]
MgO_6	2277	2312	36	[9, 71, 117, 119, 129, 137, 145]
MgO_5	2280	2285	6	[29, 69, 100, 133, 138, 147]
MgO_6	2285	2307	23	[19, 86, 90, 106, 107, 145, 150]
MgO_6	2285	2341	57	[27, 64, 101, 106, 120, 128, 130]
MgO_6	2286	2352	67	[24, 87, 91, 116, 122, 133, 138]
MgO_6	2286	2465	180	[29, 69, 100, 133, 138, 144, 147]
MgO_6	2289	2377	89	[14, 68, 79, 92, 109, 139, 146]
MgO_5	2290	2315	26	[35, 94, 113, 124, 145, 150]
MgO_5	2293	2319	27	[30, 75, 83, 125, 140, 149]
MgO_5	2293	2316	24	[31, 79, 92, 111, 120, 126]
MgO_5	2296	2358	63	[36, 78, 85, 98, 115, 147]
MgO_4	2299	2308	10	[12, 105, 116, 121, 125]
MgO_6	2300	2403	104	[11, 77, 92, 115, 141, 148, 151]
MgO_6	2302	2314	13	[7, 70, 80, 82, 113, 124, 126]
MgO_5	2302	2507	206	[33, 95, 114, 135, 139, 146]
MgO_7	2308	2312	5	[19, 64, 86, 90, 106, 107, 145, 150]
MgO_5	2309	2315	7	[12, 86, 105, 116, 121, 125]
MgO_6	2309	2314	6	[16, 114, 116, 122, 125, 132, 152]
MgO_7	2310	2334	25	[18, 69, 122, 123, 128, 132, 133, 152]
MgO_5	2312	2342	31	[13, 70, 81, 95, 137, 146]
MgO_6	2312	2423	112	[32, 74, 77, 84, 117, 141, 151]
MgO_4	2313	2313	1	[9, 71, 119, 129, 145]
MgO_6	2313	2355	43	[19, 64, 86, 90, 106, 107, 150]
MgO_5	2314	2341	28	[9, 71, 88, 119, 129, 145]
MgO_5	2315	2328	14	[7, 70, 80, 82, 113, 124]
MgO_5	2315	2317	3	[16, 114, 122, 125, 132, 152]
MgO_6	2316	2326	11	[12, 86, 105, 116, 121, 125, 127]
MgO_6	2316	2333	18	[35, 65, 94, 113, 124, 145, 150]
MgO_4	2317	2365	49	[31, 79, 111, 120, 126]
MgO_6	2318	2319	2	[16, 114, 122, 125, 132, 133, 152]
MgO_5	2318	2322	5	[28, 69, 78, 123, 135, 139]
MgO_5	2320	2330	11	[16, 122, 125, 132, 133, 152]
MgO_6	2320	2726	407	[30, 75, 83, 99, 125, 140, 149]
MgO_5	2323	2531	209	[22, 71, 89, 101, 126, 128]
MgO_4	2323	2329	7	[28, 69, 78, 123, 139]
MgO_5	2327	2374	48	[12, 105, 116, 121, 125, 127]
MgO_6	2329	2556	228	[7, 70, 80, 82, 113, 124, 126]
MgO_5	2330	2352	23	[28, 69, 78, 123, 135, 139]
MgO_6	2331	2355	25	[16, 116, 122, 125, 132, 133, 152]
MgO_5	2334	2354	21	[35, 94, 113, 124, 145, 150]
MgO_6	2335	2356	22	[18, 69, 122, 123, 128, 132, 133]
MgO_6	2342	2358	17	[9, 71, 88, 90, 119, 129, 145]
MgO_5	2342	2377	36	[27, 64, 101, 106, 120, 130]
MgO_4	2343	2398	56	[13, 70, 81, 95, 146]
MgO_5	2353	2375	23	[24, 87, 91, 122, 133, 138]
MgO_6	2353	2360	8	[28, 69, 78, 79, 123, 135, 139]
MgO_6	2355	2362	8	[35, 94, 108, 113, 124, 145, 150]
MgO_5	2356	2381	26	[16, 116, 122, 125, 132, 152]
MgO_5	2356	2386	31	[19, 64, 86, 90, 107, 150]
MgO_5	2357	2366	10	[18, 69, 122, 123, 128, 133]
MgO_7	2359	2382	24	[9, 71, 73, 88, 90, 119, 129, 145]
MgO_6	2359	2371	13	[36, 78, 85, 98, 115, 133, 147]
MgO_5	2360	2419	60	[8, 89, 130, 137, 146, 148]
MgO_5	2361	2379	19	[28, 69, 78, 79, 123, 139]
MgO_5	2363	2370	8	[35, 94, 108, 113, 145, 150]
MgO_5	2366	2374	9	[31, 79, 109, 111, 120, 126]
MgO_4	2367	2384	18	[18, 122, 123, 128, 133]
MgO_6	2367	2388	22	[21, 72, 83, 132, 134, 136, 152]
MgO_7	2368	2382	15	[15, 65, 66, 72, 76, 80, 113, 134]
MgO_7	2368	2409	42	[20, 73, 77, 117, 129, 137, 148, 151]
MgO_6	2371	2398	28	[35, 94, 108, 113, 124, 145, 150]
MgO_7	2372	2386	15	[36, 78, 85, 98, 112, 115, 133, 147]
MgO_6	2375	2387	13	[12, 105, 110, 116, 121, 125, 127]
MgO_6	2375	2377	3	[31, 79, 92, 109, 111, 120, 126]
MgO_6	2376	2401	26	[24, 87, 91, 116, 122, 133, 138]
MgO_5	2378	2386	9	[14, 68, 79, 92, 139, 146]
MgO_4	2378	2390	13	[27, 101, 106, 120, 130]
MgO_5	2378	2401	24	[31, 79, 92, 111, 120, 126]
MgO_6	2380	2385	6	[28, 69, 78, 79, 123, 135, 139]
MgO_6	2382	2398	17	[16, 116, 122, 125, 132, 133, 152]
MgO_6	2383	2398	16	[9, 71, 73, 88, 119, 129, 145]
MgO_6	2383	2392	10	[15, 65, 72, 76, 80, 113, 134]
MgO_5	2385	2403	19	[18, 69, 122, 123, 128, 133]
MgO_5	2386	2477	92	[28, 69, 78, 79, 123, 139]
MgO_6	2387	2444	58	[14, 68, 70, 79, 92, 139, 146]
MgO_6	2387	2525	139	[19, 64, 86, 90, 106, 107, 150]
MgO_6	2387	2419	33	[36, 78, 85, 98, 115, 133, 147]
MgO_5	2388	2407	20	[12, 105, 116, 121, 125, 127]
MgO_5	2389	2413	25	[21, 72, 83, 132, 134, 136]
MgO_5	2391	2438	48	[27, 64, 101, 106, 120, 130]
MgO_7	2393	2432	40	[15, 65, 72, 76, 80, 82, 113, 134]
MgO_8	2399	2399	1	[9, 71, 73, 86, 88, 90, 119, 129, 145]
MgO_5	2399	2556	158	[13, 70, 81, 95, 137, 146]
MgO_7	2399	2421	23	[16, 114, 116, 122, 125, 132, 133, 152]
MgO_5	2399	2410	12	[35, 94, 108, 113, 145, 150]
MgO_7	2400	2460	61	[9, 71, 73, 86, 90, 119, 129, 145]
MgO_4	2401	2441	41	[26, 68, 105, 106, 148]
MgO_7	2402	2464	63	[24, 87, 91, 93, 116, 122, 133, 138]
MgO_6	2402	2412	11	[31, 79, 92, 109, 111, 120, 126]
MgO_5	2404	2405	2	[11, 77, 92, 115, 141, 148]
MgO_6	2404	2434	31	[18, 69, 122, 123, 128, 132, 133]
MgO_6	2406	2502	97	[11, 77, 92, 111, 115, 141, 148]
MgO_4	2408	2421	14	[10, 74, 94, 108, 142]
MgO_6	2408	2428	21	[12, 105, 116, 121, 125, 127, 152]
MgO_6	2410	2424	15	[20, 77, 117, 129, 137, 148, 151]
MgO_6	2411	2595	185	[35, 94, 108, 113, 124, 145, 150]
MgO_5	2413	2419	7	[31, 79, 92, 111, 120, 126]
MgO_6	2414	2445	32	[21, 72, 83, 90, 132, 134, 136]
MgO_5	2419	2463	45	[25, 88, 111, 138, 141, 147]
MgO_4	2420	2429	10	[8, 89, 130, 137, 146]
MgO_4	2420	2439	20	[31, 79, 111, 120, 126]
MgO_5	2420	2421	2	[36, 78, 85, 98, 133, 147]
MgO_5	2422	2433	12	[10, 74, 94, 97, 108, 142]
MgO_6	2422	2442	21	[16, 114, 116, 122, 125, 132, 152]
MgO_6	2422	2470	49	[36, 78, 85, 98, 112, 133, 147]
MgO_5	2424	2433	10	[32, 74, 84, 117, 141, 151]
MgO_5	2425	2428	4	[20, 77, 129, 137, 148, 151]
MgO_5	2429	2454	26	[12, 105, 116, 121, 125, 152]
MgO_6	2429	2487	59	[20, 77, 117, 129, 137, 148, 151]
MgO_5	2430	2488	59	[8, 89, 101, 130, 137, 146]
MgO_5	2430	2484	55	[17, 85, 98, 103, 108, 150]
MgO_5	2431	2457	27	[34, 84, 102, 110, 118, 151]
MgO_6	2433	2442	10	[15, 65, 72, 76, 80, 113, 134]
MgO_6	2434	2437	4	[10, 74, 94, 97, 108, 127, 142]
MgO_4	2434	2442	9	[32, 74, 84, 117, 141]
MgO_5	2435	2635	201	[18, 69, 122, 123, 128, 133]
MgO_5	2438	2445	8	[10, 74, 94, 108, 127, 142]
MgO_5	2439	2479	41	[27, 101, 106, 120, 128, 130]
MgO_5	2440	2452	13	[31, 79, 88, 111, 120, 126]
MgO_5	2442	2487	46	[26, 68, 105, 106, 130, 148]
MgO_7	2443	2591	149	[15, 65, 66, 72, 76, 80, 113, 134]
MgO_5	2443	2578	136	[16, 114, 122, 125, 132, 152]
MgO_5	2443	2468	26	[32, 74, 77, 84, 117, 141]
MgO_7	2445	2464	20	[14, 68, 70, 79, 92, 111, 139, 146]
MgO_5	2445	2484	40	[23, 87, 102, 119, 129, 151]
MgO_6	2446	2507	62	[10, 74, 94, 96, 108, 127, 142]
MgO_5	2446	2526	81	[21, 72, 83, 132, 134, 136]
MgO_6	2453	2463	11	[31, 79, 88, 111, 120, 126, 128]
MgO_6	2455	2470	16	[12, 86, 105, 116, 121, 125, 152]
MgO_4	2458	2473	16	[34, 84, 110, 118, 151]
MgO_8	2461	2473	13	[9, 71, 73, 86, 90, 117, 119, 129, 145]
MgO_6	2464	2468	5	[25, 88, 111, 138, 141, 143, 147]
MgO_7	2464	2496	33	[31, 79, 88, 92, 111, 120, 126, 128]
MgO_6	2465	2466	2	[14, 68, 79, 92, 111, 139, 146]
MgO_6	2465	2491	27	[24, 87, 91, 93, 116, 133, 138]
MgO_5	2466	2477	12	[29, 69, 100, 133, 138, 147]
MgO_5	2467	2550	84	[14, 68, 79, 92, 139, 146]
MgO_5	2469	2547	79	[25, 88, 111, 138, 141, 143]
MgO_6	2469	2507	39	[32, 74, 77, 84, 117, 141, 142]
MgO_5	2471	2539	69	[12, 105, 116, 121, 125, 152]
MgO_5	2471	2598	128	[36, 78, 85, 98, 112, 147]
MgO_7	2474	2524	51	[9, 73, 86, 90, 117, 119, 129, 145]
MgO_5	2474	2492	19	[34, 84, 110, 114, 118, 151]
MgO_6	2478	2623	146	[28, 69, 78, 79, 123, 135, 139]
MgO_6	2478	2533	56	[29, 69, 100, 133, 138, 144, 147]
MgO_6	2480	2485	6	[27, 88, 101, 106, 120, 128, 130]
MgO_6	2485	2809	325	[17, 85, 93, 98, 103, 108, 150]
MgO_6	2485	2736	252	[23, 87, 102, 117, 119, 129, 151]
[truncated: 15,478 more rows]
