# Supplementary material for: Pressure‐Induced Coordination Changes in a Pyrolitic Silicate Melt From Ab Initio Molecular Dynamics Simulations
Source: J Geophys Res Solid Earth. 2019 Nov 29;124(11):11232–50. doi: 10.1029/2019JB018238 (PMC6988478; doi:10.1029/2019JB018238)
Supplement: Supplementary file 2 — Data Set S1 [file JGRB-124-11232-s002.zip › Data/2000K/MgO/pyr-100.a12.0.T2.nvt.outcar.umd.dat.r0.stat.dat]

Cluster	Time	Percent
MgO_6	272236	0.42305516705516705	7
MgO_5	250715	0.3896114996114996	6
MgO_7	61112	0.09496814296814297	8
MgO_4	53855	0.0836907536907537	5
MgO_3	1430	0.0022222222222222222	4
MgO_8	4104	0.006377622377622377	9
MgO_10	7	1.0878010878010877e-05	11
MgO_9	41	6.371406371406371e-05	10
