# Supplementary material for: Pressure‐Induced Coordination Changes in a Pyrolitic Silicate Melt From Ab Initio Molecular Dynamics Simulations
Source: J Geophys Res Solid Earth. 2019 Nov 29;124(11):11232–50. doi: 10.1029/2019JB018238 (PMC6988478; doi:10.1029/2019JB018238)
Supplement: Supplementary file 2 — Data Set S1 [file JGRB-124-11232-s002.zip › Data/2000K/MgO/pyr-100.a12.5.T2.nvt.outcar.umd.dat.r0.popul.dat]

Formula	Begin	End	Lifetime	[Composition]
MgO_5	0	131	132	[7, 80, 94, 113, 142, 145]
MgO_4	0	0	1	[8, 89, 101, 137, 146]
MgO_5	0	185	186	[9, 87, 88, 91, 116, 129]
MgO_5	0	58	59	[10, 74, 85, 127, 142, 145]
MgO_4	0	3	4	[11, 110, 111, 115, 141]
MgO_6	0	8	9	[12, 86, 93, 105, 121, 125, 152]
MgO_4	0	12	13	[13, 67, 77, 79, 81]
MgO_4	0	54	55	[14, 68, 79, 92, 131]
MgO_5	0	5	6	[15, 71, 76, 80, 94, 113]
MgO_4	0	31	32	[16, 132, 134, 136, 152]
MgO_5	0	62	63	[17, 85, 98, 108, 145, 150]
MgO_5	0	63	64	[18, 69, 82, 123, 133, 147]
MgO_4	0	317	318	[19, 64, 86, 106, 107]
MgO_5	0	8	9	[20, 117, 129, 146, 148, 151]
MgO_4	0	1	2	[21, 108, 121, 134, 136]
MgO_5	0	1	2	[22, 90, 101, 122, 126, 128]
MgO_4	0	41	42	[23, 102, 119, 129, 151]
MgO_5	0	80	81	[24, 87, 114, 116, 122, 133]
MgO_4	0	28	29	[25, 70, 88, 120, 126]
MgO_5	0	70	71	[26, 77, 81, 117, 137, 146]
MgO_4	0	59	60	[27, 64, 128, 130, 132]
MgO_4	0	28	29	[28, 65, 69, 79, 139]
MgO_6	0	21	22	[29, 91, 98, 111, 133, 138, 147]
MgO_5	0	93	94	[30, 75, 83, 105, 112, 125]
MgO_5	0	32	33	[31, 70, 79, 92, 111, 120]
MgO_4	0	9	10	[32, 117, 124, 140, 151]
MgO_5	0	27	28	[33, 81, 89, 95, 135, 139]
MgO_5	0	47	48	[34, 95, 118, 140, 141, 151]
MgO_5	0	9	10	[35, 71, 94, 103, 145, 150]
MgO_5	0	129	130	[36, 78, 98, 115, 123, 147]
MgO_5	1	5	5	[8, 89, 101, 130, 137, 146]
MgO_5	2	14	13	[21, 108, 121, 134, 136, 143]
MgO_6	2	29	28	[22, 89, 90, 101, 122, 126, 128]
MgO_3	4	7	4	[11, 110, 111, 115]
MgO_4	6	12	7	[8, 89, 101, 137, 146]
MgO_4	6	34	29	[15, 71, 76, 94, 113]
MgO_4	8	9	2	[11, 92, 110, 111, 115]
MgO_7	9	36	28	[12, 83, 86, 93, 105, 121, 125, 152]
MgO_4	9	55	47	[20, 129, 146, 148, 151]
MgO_6	10	33	24	[11, 92, 110, 111, 115, 141, 148]
MgO_5	10	43	34	[32, 117, 124, 140, 141, 151]
MgO_4	10	47	38	[35, 71, 94, 103, 145]
MgO_5	13	17	5	[8, 89, 90, 101, 137, 146]
MgO_5	13	47	35	[13, 67, 70, 77, 79, 81]
MgO_4	15	16	2	[21, 108, 134, 136, 143]
MgO_3	17	25	9	[21, 108, 134, 136]
MgO_4	18	65	48	[8, 89, 101, 137, 146]
MgO_5	22	22	1	[29, 98, 111, 133, 138, 147]
MgO_4	23	48	26	[29, 111, 133, 138, 147]
MgO_4	26	110	85	[21, 108, 134, 136, 152]
MgO_6	28	32	5	[33, 81, 89, 95, 118, 135, 139]
MgO_3	29	38	10	[25, 70, 88, 126]
MgO_5	29	143	115	[28, 65, 69, 79, 131, 139]
MgO_5	30	40	11	[22, 90, 101, 122, 126, 128]
MgO_3	32	82	51	[16, 132, 134, 152]
MgO_6	33	75	43	[31, 70, 79, 92, 111, 120, 150]
MgO_5	33	177	145	[33, 81, 89, 95, 135, 139]
MgO_7	34	131	98	[11, 92, 110, 111, 115, 141, 147, 148]
MgO_5	35	49	15	[15, 71, 76, 94, 113, 134]
MgO_8	37	37	1	[12, 83, 86, 93, 105, 106, 121, 125, 152]
MgO_7	38	94	57	[12, 86, 93, 105, 106, 121, 125, 152]
MgO_4	39	86	48	[25, 70, 88, 113, 126]
MgO_6	41	50	10	[22, 82, 90, 101, 122, 126, 128]
MgO_3	42	98	57	[23, 102, 119, 151]
MgO_6	44	50	7	[32, 77, 117, 124, 140, 141, 151]
MgO_4	48	66	19	[13, 67, 77, 79, 81]
MgO_4	48	60	13	[34, 95, 118, 140, 141]
MgO_5	48	127	80	[35, 71, 94, 103, 113, 145]
MgO_3	49	84	36	[29, 111, 138, 147]
MgO_4	50	114	65	[15, 71, 76, 94, 134]
MgO_5	51	52	2	[22, 82, 101, 122, 126, 128]
MgO_5	51	76	26	[32, 117, 124, 140, 141, 151]
MgO_6	53	78	26	[22, 82, 90, 101, 122, 126, 128]
MgO_5	55	87	33	[14, 68, 79, 92, 96, 131]
MgO_5	56	73	18	[20, 77, 129, 146, 148, 151]
MgO_4	59	79	21	[10, 74, 85, 142, 145]
MgO_5	60	90	31	[27, 64, 107, 128, 130, 132]
MgO_5	61	70	10	[34, 95, 110, 118, 140, 141]
MgO_4	63	173	111	[17, 85, 98, 108, 150]
MgO_4	64	95	32	[18, 69, 82, 123, 133]
MgO_5	66	75	10	[8, 89, 90, 101, 137, 146]
MgO_5	67	99	33	[13, 67, 70, 77, 79, 81]
MgO_4	71	99	29	[26, 77, 117, 137, 146]
MgO_6	71	114	44	[34, 95, 110, 118, 140, 141, 151]
MgO_4	74	193	120	[20, 129, 146, 148, 151]
MgO_4	76	78	3	[8, 89, 101, 137, 146]
MgO_5	76	89	14	[31, 70, 79, 111, 120, 150]
MgO_4	77	166	90	[32, 124, 140, 141, 151]
MgO_5	79	80	2	[8, 72, 89, 101, 137, 146]
MgO_5	79	82	4	[22, 90, 101, 122, 126, 128]
MgO_5	80	118	39	[10, 74, 85, 108, 142, 145]
MgO_4	81	139	59	[8, 89, 101, 137, 146]
MgO_4	81	106	26	[24, 87, 114, 116, 122]
MgO_4	83	86	4	[16, 123, 132, 134, 152]
MgO_4	83	166	84	[22, 101, 122, 126, 128]
MgO_4	85	113	29	[29, 91, 111, 138, 147]
MgO_5	87	107	21	[16, 123, 132, 133, 134, 152]
MgO_3	87	93	7	[25, 70, 88, 113]
MgO_4	88	104	17	[14, 68, 79, 92, 131]
MgO_6	90	114	25	[31, 70, 79, 91, 111, 120, 150]
MgO_4	91	172	82	[27, 64, 128, 130, 132]
MgO_4	94	118	25	[25, 70, 88, 113, 145]
MgO_6	94	205	112	[30, 75, 83, 105, 112, 115, 125]
MgO_6	95	106	12	[12, 86, 93, 105, 106, 121, 125]
MgO_5	96	170	75	[18, 69, 82, 123, 128, 133]
MgO_4	99	112	14	[23, 87, 102, 119, 151]
MgO_6	100	113	14	[13, 67, 69, 70, 77, 79, 81]
MgO_5	100	143	44	[26, 77, 81, 117, 137, 146]
MgO_5	105	164	60	[14, 68, 79, 92, 96, 131]
MgO_5	107	119	13	[12, 86, 93, 105, 106, 121]
MgO_5	107	192	86	[24, 87, 114, 116, 122, 133]
MgO_6	108	108	1	[16, 123, 128, 132, 133, 134, 152]
MgO_5	109	218	110	[16, 123, 128, 132, 133, 152]
MgO_5	111	134	24	[21, 108, 121, 134, 136, 152]
MgO_5	113	116	4	[23, 87, 102, 119, 140, 151]
MgO_5	114	195	82	[13, 69, 70, 77, 79, 81]
MgO_5	114	212	99	[29, 91, 98, 111, 138, 147]
MgO_5	115	123	9	[15, 71, 76, 94, 134, 136]
MgO_5	115	128	14	[31, 70, 79, 111, 120, 150]
MgO_5	115	120	6	[34, 95, 110, 118, 141, 151]
MgO_6	117	125	9	[23, 87, 102, 118, 119, 140, 151]
MgO_4	119	196	78	[10, 74, 85, 142, 145]
MgO_5	119	233	115	[25, 70, 88, 113, 124, 145]
MgO_5	120	154	35	[12, 86, 93, 105, 106, 125]
MgO_6	121	136	16	[34, 95, 110, 118, 140, 141, 151]
MgO_4	124	322	199	[15, 71, 76, 94, 134]
MgO_5	126	167	42	[23, 102, 118, 119, 140, 151]
MgO_6	128	140	13	[35, 71, 88, 94, 103, 113, 145]
MgO_6	129	147	19	[31, 70, 79, 91, 111, 120, 150]
MgO_4	130	159	30	[36, 78, 98, 115, 147]
MgO_6	132	191	60	[7, 80, 94, 113, 131, 142, 145]
MgO_6	132	143	12	[11, 92, 111, 115, 141, 147, 148]
MgO_4	135	204	70	[21, 108, 121, 136, 152]
MgO_5	137	180	44	[34, 95, 110, 118, 141, 151]
MgO_5	140	219	80	[8, 89, 90, 101, 137, 146]
MgO_5	141	154	14	[35, 71, 88, 94, 103, 113]
MgO_5	144	146	3	[11, 92, 111, 141, 147, 148]
MgO_6	144	165	22	[26, 77, 80, 81, 117, 137, 146]
MgO_6	144	147	4	[28, 65, 69, 79, 109, 131, 139]
MgO_6	147	147	1	[11, 92, 110, 111, 141, 147, 148]
MgO_5	148	159	12	[11, 92, 110, 111, 141, 147]
MgO_5	148	167	20	[28, 65, 69, 79, 109, 139]
MgO_5	148	170	23	[31, 70, 79, 111, 120, 150]
MgO_4	155	174	20	[12, 93, 105, 106, 125]
MgO_4	155	174	20	[35, 71, 72, 88, 103]
MgO_6	160	184	25	[11, 92, 110, 111, 141, 147, 148]
MgO_3	160	213	54	[36, 78, 115, 147]
MgO_4	165	376	212	[14, 68, 79, 92, 96]
MgO_5	166	179	14	[26, 77, 81, 117, 137, 146]
MgO_5	167	182	16	[22, 90, 101, 122, 126, 128]
MgO_3	167	170	4	[32, 124, 141, 151]
MgO_6	168	183	16	[23, 87, 102, 118, 119, 140, 151]
MgO_6	168	275	108	[28, 65, 69, 79, 109, 123, 139]
MgO_4	171	219	49	[18, 69, 82, 123, 133]
MgO_6	171	183	13	[31, 70, 79, 91, 111, 120, 150]
MgO_4	171	212	42	[32, 117, 124, 141, 151]
MgO_5	173	188	16	[27, 64, 101, 128, 130, 132]
MgO_5	174	209	36	[17, 85, 92, 98, 108, 150]
MgO_5	175	201	27	[12, 93, 105, 106, 116, 125]
MgO_5	175	176	2	[35, 71, 72, 88, 94, 103]
MgO_4	177	187	11	[35, 71, 72, 94, 103]
MgO_6	178	209	32	[33, 81, 89, 95, 130, 135, 139]
MgO_4	180	182	3	[26, 81, 117, 137, 146]
MgO_6	181	187	7	[34, 95, 110, 118, 140, 141, 151]
MgO_6	183	270	88	[22, 82, 90, 101, 122, 126, 128]
MgO_3	183	192	10	[26, 81, 117, 146]
MgO_5	184	191	8	[23, 87, 102, 119, 140, 151]
MgO_7	184	191	8	[31, 70, 79, 91, 92, 111, 120, 150]
MgO_7	185	209	25	[11, 77, 92, 110, 111, 141, 147, 148]
MgO_4	186	351	166	[9, 87, 91, 116, 129]
MgO_5	188	204	17	[34, 110, 118, 140, 141, 151]
MgO_5	188	200	13	[35, 71, 72, 88, 94, 103]
MgO_4	189	241	53	[27, 64, 128, 130, 132]
MgO_5	192	364	173	[7, 80, 113, 131, 142, 145]
MgO_4	192	238	47	[23, 87, 102, 119, 151]
MgO_6	192	204	13	[31, 70, 79, 91, 111, 120, 150]
MgO_6	193	196	4	[24, 82, 87, 114, 116, 122, 133]
MgO_4	193	202	10	[26, 81, 117, 137, 146]
MgO_3	194	219	26	[20, 129, 146, 151]
MgO_4	196	204	9	[13, 69, 70, 79, 81]
MgO_5	197	205	9	[10, 74, 85, 127, 142, 145]
MgO_5	197	265	69	[24, 82, 87, 116, 122, 133]
MgO_4	201	209	9	[35, 71, 72, 88, 103]
MgO_5	202	295	94	[12, 93, 105, 106, 121, 125]
MgO_5	203	249	47	[26, 80, 81, 117, 137, 146]
MgO_5	205	246	42	[13, 69, 70, 79, 81, 139]
MgO_5	205	208	4	[21, 108, 121, 134, 136, 152]
MgO_5	205	248	44	[31, 79, 91, 111, 120, 150]
MgO_4	205	281	77	[34, 118, 140, 141, 151]
MgO_4	206	324	119	[10, 74, 85, 142, 145]
MgO_7	206	248	43	[30, 75, 83, 105, 112, 115, 125, 127]
MgO_4	209	237	29	[21, 108, 134, 136, 152]
MgO_6	210	231	22	[11, 77, 92, 111, 141, 147, 148]
MgO_4	210	364	155	[17, 85, 98, 108, 150]
MgO_5	210	248	39	[33, 81, 89, 130, 135, 139]
MgO_5	210	225	16	[35, 71, 72, 88, 94, 103]
MgO_4	213	225	13	[29, 91, 111, 138, 147]
MgO_5	213	218	6	[32, 77, 117, 124, 141, 151]
MgO_4	214	225	12	[36, 78, 98, 115, 147]
MgO_4	219	221	3	[16, 123, 128, 132, 152]
MgO_4	219	406	188	[32, 77, 117, 124, 141]
MgO_6	220	252	33	[8, 72, 89, 90, 101, 137, 146]
MgO_5	220	257	38	[18, 69, 82, 123, 133, 147]
MgO_4	220	226	7	[20, 117, 129, 146, 151]
MgO_3	222	404	183	[16, 128, 132, 152]
MgO_5	226	300	75	[29, 91, 111, 133, 138, 147]
MgO_5	226	250	25	[35, 71, 88, 94, 103, 145]
MgO_3	226	233	8	[36, 78, 115, 147]
MgO_5	227	284	58	[20, 117, 119, 129, 146, 151]
MgO_5	232	257	26	[11, 77, 92, 111, 141, 148]
MgO_4	234	270	37	[25, 88, 113, 124, 145]
MgO_4	234	241	8	[36, 75, 78, 115, 147]
MgO_5	238	278	41	[21, 98, 108, 134, 136, 152]
MgO_5	239	266	28	[23, 87, 102, 119, 129, 151]
MgO_5	242	282	41	[27, 64, 107, 128, 130, 132]
MgO_5	242	259	18	[36, 75, 78, 115, 135, 147]
MgO_6	247	269	23	[13, 69, 70, 77, 79, 81, 139]
MgO_6	249	300	52	[30, 75, 83, 105, 115, 125, 127]
MgO_6	249	250	2	[31, 79, 91, 92, 111, 120, 150]
MgO_6	249	252	4	[33, 81, 89, 99, 130, 135, 139]
MgO_4	250	257	8	[26, 80, 81, 137, 146]
MgO_5	251	255	5	[31, 79, 92, 111, 120, 150]
MgO_6	251	253	3	[35, 71, 88, 94, 103, 113, 145]
MgO_5	253	290	38	[8, 72, 89, 101, 137, 146]
MgO_5	253	254	2	[33, 81, 89, 99, 130, 135]
MgO_7	254	293	40	[35, 71, 88, 94, 103, 113, 131, 145]
MgO_4	255	269	15	[33, 81, 89, 99, 130]
MgO_6	256	278	23	[31, 79, 92, 109, 111, 120, 150]
MgO_6	258	295	38	[11, 77, 92, 110, 111, 141, 148]
MgO_4	258	267	10	[18, 69, 82, 123, 133]
MgO_3	258	261	4	[26, 81, 137, 146]
MgO_4	260	260	1	[36, 75, 78, 115, 147]
MgO_3	261	278	18	[36, 78, 115, 147]
MgO_4	262	275	14	[26, 81, 117, 137, 146]
MgO_4	266	356	91	[24, 82, 87, 122, 133]
MgO_4	267	289	23	[23, 87, 102, 119, 151]
MgO_5	268	290	23	[18, 67, 69, 82, 123, 133]
MgO_5	270	276	7	[13, 69, 70, 77, 79, 81]
MgO_5	270	281	12	[33, 81, 89, 99, 130, 139]
MgO_5	271	273	3	[22, 90, 101, 122, 126, 128]
MgO_5	271	303	33	[25, 88, 113, 124, 143, 145]
MgO_6	274	295	22	[22, 89, 90, 101, 122, 126, 128]
MgO_6	276	276	1	[26, 77, 80, 81, 117, 137, 146]
MgO_5	276	327	52	[28, 65, 69, 79, 109, 139]
MgO_6	277	450	174	[13, 67, 69, 70, 77, 79, 81]
MgO_5	277	302	26	[26, 80, 81, 117, 137, 146]
MgO_4	279	302	24	[21, 98, 108, 134, 136]
MgO_5	279	496	218	[31, 79, 92, 111, 120, 150]
MgO_4	279	294	16	[36, 78, 98, 115, 147]
MgO_4	282	283	2	[33, 81, 89, 99, 130]
MgO_5	282	408	127	[34, 110, 118, 140, 141, 151]
MgO_4	283	315	33	[27, 64, 128, 130, 132]
MgO_5	284	301	18	[33, 81, 89, 99, 130, 146]
MgO_6	285	298	14	[20, 72, 117, 119, 129, 146, 151]
MgO_3	290	319	30	[23, 87, 102, 151]
MgO_4	291	298	8	[8, 89, 101, 137, 146]
MgO_4	291	308	18	[18, 67, 69, 82, 123]
MgO_5	294	382	89	[35, 94, 103, 113, 131, 145]
MgO_5	295	310	16	[36, 78, 98, 115, 135, 147]
MgO_7	296	317	22	[11, 77, 92, 110, 111, 141, 147, 148]
MgO_6	296	314	19	[12, 83, 93, 105, 106, 121, 125]
MgO_5	296	332	37	[22, 90, 101, 122, 126, 128]
MgO_5	299	299	1	[8, 89, 90, 101, 137, 146]
MgO_5	299	366	68	[20, 72, 117, 119, 129, 151]
MgO_6	300	304	5	[8, 89, 90, 101, 130, 137, 146]
MgO_4	301	325	25	[29, 111, 133, 138, 147]
MgO_5	301	301	1	[30, 75, 83, 105, 125, 127]
MgO_6	302	401	100	[30, 75, 83, 105, 125, 127, 135]
MgO_4	302	314	13	[33, 81, 89, 99, 130]
MgO_5	303	318	16	[21, 98, 108, 134, 136, 152]
MgO_6	303	327	25	[26, 77, 80, 81, 117, 137, 146]
MgO_6	304	344	41	[25, 70, 88, 113, 124, 143, 145]
MgO_5	305	332	28	[8, 89, 90, 101, 137, 146]
MgO_5	309	316	8	[18, 67, 69, 82, 123, 126]
MgO_6	311	323	13	[36, 78, 98, 115, 123, 135, 147]
MgO_5	315	370	56	[12, 93, 105, 106, 121, 125]
MgO_5	315	322	8	[33, 81, 89, 95, 99, 130]
MgO_5	316	378	63	[27, 64, 101, 128, 130, 132]
MgO_4	317	348	32	[18, 69, 82, 123, 126]
MgO_6	318	327	10	[11, 77, 92, 110, 111, 141, 147]
MgO_5	318	321	4	[19, 64, 86, 106, 107, 148]
MgO_4	319	433	115	[21, 98, 108, 134, 136]
MgO_4	320	513	194	[23, 87, 102, 118, 151]
MgO_4	322	392	71	[19, 64, 86, 106, 148]
MgO_5	323	579	257	[15, 71, 76, 94, 113, 134]
MgO_4	323	339	17	[33, 81, 89, 95, 99]
MgO_5	324	337	14	[36, 78, 98, 115, 123, 147]
MgO_5	325	402	78	[10, 74, 85, 108, 142, 145]
MgO_3	326	332	7	[29, 111, 138, 147]
MgO_5	328	382	55	[11, 92, 110, 111, 141, 147]
MgO_5	328	334	7	[26, 77, 80, 81, 137, 146]
MgO_6	328	340	13	[28, 65, 69, 79, 109, 123, 139]
MgO_6	333	370	38	[8, 72, 89, 90, 101, 137, 146]
MgO_6	333	353	21	[22, 89, 90, 101, 122, 126, 128]
MgO_4	333	521	189	[29, 91, 111, 138, 147]
MgO_4	335	341	7	[26, 77, 81, 137, 146]
MgO_4	338	356	19	[36, 98, 115, 123, 147]
MgO_5	340	347	8	[33, 81, 89, 95, 99, 114]
MgO_5	341	375	35	[28, 65, 69, 79, 123, 139]
MgO_5	342	379	38	[26, 77, 80, 81, 137, 146]
MgO_5	345	362	18	[25, 70, 88, 124, 143, 145]
MgO_6	348	361	14	[33, 68, 81, 89, 95, 99, 114]
MgO_3	349	356	8	[18, 69, 82, 123]
MgO_5	352	445	94	[9, 87, 88, 91, 116, 129]
MgO_5	354	395	42	[22, 90, 101, 122, 126, 128]
MgO_4	357	372	16	[18, 69, 82, 123, 133]
MgO_5	357	417	61	[24, 82, 87, 116, 122, 133]
MgO_5	357	387	31	[36, 98, 115, 123, 133, 147]
MgO_5	362	386	25	[33, 81, 89, 95, 99, 114]
MgO_4	363	386	24	[25, 88, 124, 143, 145]
MgO_6	365	377	13	[7, 66, 80, 113, 131, 142, 145]
MgO_5	365	380	16	[17, 85, 93, 98, 108, 150]
MgO_4	367	369	3	[20, 117, 119, 129, 151]
MgO_5	370	407	38	[20, 117, 119, 129, 146, 151]
MgO_5	371	728	358	[8, 89, 90, 101, 137, 146]
MgO_6	371	548	178	[12, 86, 93, 105, 106, 121, 125]
MgO_5	373	386	14	[18, 69, 82, 123, 128, 133]
MgO_4	376	444	69	[28, 65, 69, 79, 139]
MgO_5	377	495	119	[14, 68, 79, 92, 96, 148]
MgO_5	378	397	20	[7, 66, 80, 113, 131, 142]
MgO_4	379	429	51	[27, 64, 101, 130, 132]
MgO_6	380	410	31	[26, 77, 80, 81, 117, 137, 146]
MgO_4	381	526	146	[17, 85, 98, 108, 150]
MgO_6	383	424	42	[11, 92, 110, 111, 115, 141, 147]
MgO_4	383	399	17	[35, 94, 113, 131, 145]
MgO_6	387	400	14	[18, 69, 82, 123, 128, 133, 147]
MgO_3	387	392	6	[25, 124, 143, 145]
MgO_6	387	460	74	[33, 81, 89, 95, 99, 114, 130]
MgO_6	388	425	38	[36, 98, 115, 123, 133, 139, 147]
MgO_3	393	427	35	[19, 64, 86, 106]
MgO_4	393	398	6	[25, 124, 138, 143, 145]
MgO_6	396	415	20	[22, 72, 90, 101, 122, 126, 128]
MgO_4	398	438	41	[7, 80, 113, 131, 142]
MgO_6	399	407	9	[25, 70, 88, 124, 138, 143, 145]
MgO_3	400	403	4	[35, 94, 113, 145]
MgO_5	401	449	49	[18, 69, 82, 123, 128, 133]
MgO_5	402	451	50	[30, 75, 83, 105, 125, 135]
MgO_4	403	414	12	[10, 74, 85, 142, 145]
MgO_4	404	432	29	[35, 71, 94, 113, 145]
MgO_4	405	477	73	[16, 123, 128, 132, 152]
MgO_5	407	414	8	[32, 77, 117, 124, 140, 141]
MgO_4	408	420	13	[20, 117, 119, 129, 151]
MgO_5	408	442	35	[25, 88, 124, 138, 143, 145]
MgO_4	409	435	27	[34, 110, 118, 141, 151]
MgO_5	411	421	11	[26, 77, 81, 117, 137, 146]
MgO_3	415	431	17	[10, 74, 85, 142]
MgO_6	415	434	20	[32, 77, 117, 124, 140, 141, 151]
MgO_5	416	419	4	[22, 90, 101, 122, 126, 128]
MgO_4	418	458	41	[24, 87, 116, 122, 133]
MgO_6	420	463	44	[22, 82, 90, 101, 122, 126, 128]
MgO_5	421	474	54	[20, 117, 119, 129, 146, 151]
MgO_6	422	473	52	[26, 77, 80, 81, 117, 137, 146]
MgO_5	425	454	30	[11, 92, 110, 115, 141, 147]
MgO_7	426	430	5	[36, 78, 98, 115, 123, 133, 139, 147]
MgO_4	428	429	2	[19, 64, 68, 86, 106]
MgO_5	430	455	26	[19, 64, 68, 86, 106, 107]
MgO_5	430	544	115	[27, 64, 101, 128, 130, 132]
MgO_6	431	465	35	[36, 78, 98, 115, 123, 139, 147]
MgO_4	432	447	16	[10, 74, 85, 108, 142]
MgO_5	433	504	72	[35, 71, 72, 94, 113, 145]
MgO_5	434	454	21	[21, 98, 108, 134, 136, 144]
MgO_5	435	478	44	[32, 77, 117, 124, 141, 151]
MgO_5	436	465	30	[34, 110, 114, 118, 141, 151]
MgO_5	439	449	11	[7, 80, 113, 131, 142, 145]
MgO_4	443	451	9	[25, 88, 124, 138, 145]
MgO_3	445	467	23	[28, 65, 69, 79]
MgO_6	446	447	2	[9, 87, 88, 91, 116, 129, 138]
MgO_5	448	457	10	[9, 87, 91, 116, 129, 138]
MgO_5	448	486	39	[10, 74, 85, 108, 142, 145]
MgO_4	450	485	36	[7, 113, 131, 142, 145]
MgO_4	450	462	13	[18, 69, 82, 123, 133]
MgO_5	451	464	14	[13, 67, 70, 77, 79, 81]
MgO_5	452	532	81	[25, 88, 111, 124, 138, 145]
MgO_4	452	466	15	[30, 83, 105, 125, 135]
MgO_6	455	514	60	[11, 92, 110, 115, 141, 147, 148]
MgO_4	455	485	31	[21, 108, 134, 136, 144]
MgO_4	456	459	4	[19, 64, 68, 86, 106]
MgO_4	458	547	90	[9, 87, 91, 116, 129]
MgO_5	459	472	14	[24, 82, 87, 116, 122, 133]
MgO_3	460	460	1	[19, 64, 86, 106]
MgO_4	461	461	1	[19, 64, 86, 106, 132]
MgO_5	461	469	9	[33, 81, 89, 95, 99, 130]
MgO_3	462	471	10	[19, 64, 86, 132]
MgO_5	463	469	7	[18, 69, 82, 123, 126, 133]
MgO_5	464	477	14	[22, 82, 90, 122, 126, 128]
MgO_4	465	556	92	[13, 70, 77, 79, 81]
MgO_4	466	506	41	[34, 110, 118, 141, 151]
MgO_5	466	489	24	[36, 78, 98, 115, 139, 147]
MgO_5	467	510	44	[30, 75, 83, 105, 125, 135]
MgO_4	468	482	15	[28, 65, 69, 79, 109]
MgO_6	470	495	26	[18, 69, 82, 123, 126, 128, 133]
MgO_4	470	501	32	[33, 81, 89, 99, 130]
MgO_4	472	487	16	[19, 64, 68, 86, 132]
MgO_6	473	560	88	[24, 82, 87, 114, 116, 122, 133]
MgO_5	474	491	18	[26, 77, 80, 81, 137, 146]
MgO_6	475	492	18	[20, 117, 119, 129, 137, 146, 151]
MgO_5	478	493	16	[16, 123, 128, 132, 133, 152]
MgO_6	478	486	9	[22, 82, 90, 101, 122, 126, 128]
MgO_4	479	570	92	[32, 77, 117, 141, 151]
MgO_5	483	490	8	[28, 65, 69, 79, 109, 123]
MgO_5	486	496	11	[7, 113, 124, 131, 142, 145]
MgO_5	486	497	12	[21, 74, 108, 134, 136, 144]
MgO_4	487	488	2	[10, 74, 85, 108, 145]
MgO_5	487	580	94	[22, 82, 101, 122, 126, 128]
MgO_5	488	491	4	[19, 64, 68, 86, 103, 132]
MgO_5	489	495	7	[10, 74, 85, 108, 131, 145]
MgO_6	490	495	6	[36, 78, 85, 98, 115, 139, 147]
MgO_6	491	569	79	[28, 65, 69, 79, 109, 123, 139]
MgO_4	492	500	9	[19, 64, 68, 86, 103]
MgO_6	492	548	57	[26, 77, 80, 81, 117, 137, 146]
MgO_6	493	499	7	[20, 72, 117, 119, 129, 137, 151]
MgO_4	494	524	31	[16, 123, 128, 132, 152]
MgO_6	496	502	7	[10, 74, 85, 108, 131, 142, 145]
MgO_4	496	668	173	[14, 79, 92, 96, 148]
MgO_5	496	522	27	[18, 69, 82, 123, 128, 133]
MgO_5	496	619	124	[36, 78, 98, 115, 139, 147]
MgO_4	497	528	32	[7, 113, 124, 142, 145]
MgO_6	497	550	54	[31, 79, 92, 109, 111, 120, 150]
MgO_4	498	526	29	[21, 74, 108, 136, 144]
MgO_5	500	585	86	[20, 72, 117, 119, 129, 137]
MgO_3	501	526	26	[19, 64, 68, 86]
MgO_5	502	613	112	[33, 81, 89, 99, 130, 146]
MgO_7	503	523	21	[10, 74, 85, 108, 127, 131, 142, 145]
MgO_6	505	522	18	[35, 71, 72, 94, 103, 113, 145]
MgO_5	507	565	59	[34, 95, 110, 118, 141, 151]
MgO_6	511	553	43	[30, 75, 83, 105, 107, 125, 135]
MgO_5	514	518	5	[23, 87, 102, 118, 119, 151]
MgO_5	515	638	124	[11, 92, 110, 115, 141, 147]
MgO_4	519	529	11	[23, 102, 118, 119, 151]
MgO_5	522	558	37	[29, 91, 111, 133, 138, 147]
MgO_4	523	569	47	[18, 69, 123, 128, 133]
MgO_5	523	526	4	[35, 71, 94, 103, 113, 145]
MgO_6	524	554	31	[10, 74, 85, 127, 131, 142, 145]
MgO_3	525	561	37	[16, 123, 132, 152]
MgO_5	527	605	79	[17, 85, 93, 98, 108, 150]
MgO_4	527	589	63	[19, 64, 68, 86, 106]
MgO_5	527	592	66	[21, 74, 108, 136, 143, 144]
MgO_4	527	583	57	[35, 94, 103, 113, 145]
MgO_5	529	594	66	[7, 80, 113, 124, 142, 145]
MgO_3	530	532	3	[23, 102, 119, 151]
MgO_4	533	607	75	[23, 87, 102, 119, 151]
MgO_4	533	552	20	[25, 88, 111, 124, 138]
MgO_4	545	562	18	[27, 64, 128, 130, 132]
MgO_5	548	638	91	[9, 87, 91, 116, 129, 151]
MgO_5	549	558	10	[12, 86, 105, 106, 121, 125]
MgO_5	549	574	26	[26, 77, 81, 117, 137, 146]
MgO_5	551	570	20	[31, 79, 92, 111, 120, 150]
MgO_5	553	563	11	[25, 88, 111, 124, 138, 145]
MgO_5	554	612	59	[30, 75, 83, 107, 125, 135]
MgO_5	555	560	6	[10, 85, 127, 131, 142, 145]
MgO_6	557	659	103	[13, 67, 69, 70, 77, 79, 81]
MgO_6	559	559	1	[12, 83, 86, 105, 106, 121, 125]
MgO_4	559	587	29	[29, 111, 133, 138, 147]
MgO_5	560	583	24	[12, 83, 86, 105, 121, 125]
MgO_4	561	580	20	[10, 127, 131, 142, 145]
MgO_5	561	580	20	[24, 82, 87, 114, 122, 133]
MgO_4	562	564	3	[16, 123, 132, 134, 152]
MgO_5	563	602	40	[27, 64, 120, 128, 130, 132]
MgO_4	564	575	12	[25, 88, 124, 138, 145]
MgO_5	565	573	9	[16, 123, 132, 134, 136, 152]
MgO_4	566	614	49	[34, 110, 118, 141, 151]
MgO_5	570	572	3	[18, 69, 82, 123, 128, 133]
MgO_5	570	580	11	[28, 65, 69, 79, 109, 139]
MgO_6	571	586	16	[31, 70, 79, 92, 111, 120, 150]
MgO_3	571	580	10	[32, 77, 141, 151]
MgO_4	573	591	19	[18, 69, 82, 123, 128]
MgO_6	574	592	19	[16, 71, 123, 132, 134, 136, 152]
MgO_4	575	577	3	[26, 77, 117, 137, 146]
MgO_5	576	583	8	[25, 88, 113, 124, 138, 145]
MgO_5	578	582	5	[26, 77, 84, 117, 137, 146]
MgO_4	580	658	79	[15, 71, 76, 94, 134]
MgO_5	581	585	5	[10, 85, 127, 131, 142, 145]
MgO_4	581	591	11	[22, 101, 122, 126, 128]
MgO_4	581	609	29	[24, 82, 87, 122, 133]
MgO_4	581	588	8	[28, 65, 69, 79, 139]
MgO_4	581	608	28	[32, 77, 117, 141, 151]
MgO_4	583	600	18	[26, 77, 117, 137, 146]
MgO_6	584	590	7	[12, 83, 86, 105, 106, 121, 125]
MgO_4	584	590	7	[25, 88, 113, 124, 145]
MgO_5	584	636	53	[35, 72, 94, 103, 113, 145]
MgO_6	586	599	14	[10, 85, 96, 127, 131, 142, 145]
MgO_6	586	592	7	[20, 72, 104, 117, 119, 129, 137]
MgO_4	587	595	9	[31, 79, 92, 111, 150]
MgO_5	588	632	45	[29, 91, 111, 133, 138, 147]
MgO_5	589	591	3	[28, 65, 69, 79, 123, 139]
MgO_5	590	760	171	[19, 64, 68, 86, 106, 148]
MgO_5	591	596	6	[12, 86, 105, 106, 121, 125]
MgO_5	591	603	13	[25, 88, 113, 124, 143, 145]
MgO_3	592	600	9	[18, 69, 123, 128]
MgO_5	592	598	7	[22, 89, 101, 122, 126, 128]
MgO_6	592	871	280	[28, 65, 69, 79, 109, 123, 139]
MgO_5	593	610	18	[16, 71, 132, 134, 136, 152]
MgO_5	593	603	11	[20, 72, 104, 117, 119, 137]
MgO_6	593	615	23	[21, 74, 108, 134, 136, 143, 144]
MgO_4	595	599	5	[7, 80, 113, 124, 142]
MgO_5	596	667	72	[31, 79, 85, 92, 111, 150]
MgO_4	597	604	8	[12, 86, 105, 106, 125]
MgO_6	599	622	24	[22, 82, 89, 101, 122, 126, 128]
MgO_5	600	630	31	[7, 80, 113, 124, 142, 145]
MgO_7	600	641	42	[10, 85, 96, 108, 127, 131, 142, 145]
MgO_4	601	604	4	[18, 69, 82, 123, 128]
MgO_5	601	620	20	[26, 77, 84, 117, 137, 146]
MgO_4	603	917	315	[27, 64, 128, 130, 132]
MgO_4	604	608	5	[20, 72, 117, 119, 137]
MgO_4	604	622	19	[25, 88, 113, 124, 145]
MgO_5	605	723	119	[12, 86, 105, 106, 121, 125]
MgO_5	605	635	31	[18, 69, 82, 98, 123, 128]
MgO_4	606	681	76	[17, 85, 93, 108, 150]
MgO_3	608	640	33	[23, 87, 102, 119]
MgO_5	609	623	15	[20, 72, 73, 117, 119, 137]
MgO_3	609	617	9	[32, 77, 141, 151]
MgO_5	610	638	29	[24, 82, 87, 116, 122, 133]
MgO_4	611	642	32	[16, 132, 134, 136, 152]
MgO_4	613	622	10	[30, 75, 83, 107, 125]
MgO_6	614	672	59	[33, 81, 89, 99, 130, 135, 146]
MgO_5	615	660	46	[34, 110, 114, 118, 141, 151]
MgO_5	616	634	19	[21, 74, 108, 134, 136, 143]
MgO_4	618	671	54	[32, 77, 117, 141, 151]
MgO_4	620	620	1	[36, 78, 98, 115, 147]
MgO_4	621	648	28	[26, 77, 117, 137, 146]
MgO_5	621	770	150	[36, 78, 98, 115, 123, 147]
MgO_5	623	751	129	[22, 82, 101, 122, 126, 128]
MgO_6	623	632	10	[25, 70, 88, 113, 124, 138, 145]
MgO_5	623	654	32	[30, 75, 83, 105, 107, 125]
MgO_6	624	671	48	[20, 72, 73, 117, 119, 129, 137]
MgO_6	631	642	12	[7, 80, 113, 124, 131, 142, 145]
MgO_5	633	634	2	[25, 70, 88, 113, 124, 145]
MgO_4	633	687	55	[29, 91, 111, 133, 138]
MgO_6	635	661	27	[21, 74, 108, 134, 136, 143, 144]
MgO_4	635	671	37	[25, 70, 88, 113, 124]
MgO_6	636	651	16	[18, 69, 82, 98, 123, 128, 133]
MgO_4	637	639	3	[35, 94, 103, 113, 145]
MgO_6	639	655	17	[9, 87, 88, 91, 116, 129, 151]
MgO_4	639	662	24	[11, 92, 110, 141, 147]
MgO_4	639	654	16	[24, 87, 116, 122, 133]
MgO_3	640	662	23	[35, 94, 113, 145]
MgO_4	641	776	136	[23, 87, 102, 119, 151]
MgO_6	642	740	99	[10, 85, 108, 127, 131, 142, 145]
MgO_5	643	1022	380	[7, 80, 113, 131, 142, 145]
MgO_5	643	696	54	[16, 83, 132, 134, 136, 152]
MgO_5	649	676	28	[26, 77, 81, 117, 137, 146]
MgO_5	652	652	1	[18, 69, 82, 98, 123, 128]
MgO_6	653	671	19	[18, 69, 82, 98, 123, 128, 147]
MgO_3	655	677	23	[24, 87, 122, 133]
MgO_6	655	703	49	[30, 75, 83, 105, 107, 112, 125]
MgO_5	656	660	5	[9, 87, 91, 116, 129, 151]
MgO_5	659	727	69	[15, 65, 71, 76, 94, 134]
MgO_7	660	674	15	[13, 67, 69, 70, 77, 79, 81, 139]
MgO_6	661	819	159	[9, 87, 88, 91, 116, 129, 151]
MgO_6	661	765	105	[34, 110, 114, 116, 118, 141, 151]
MgO_5	662	676	15	[21, 74, 108, 134, 136, 143]
MgO_5	663	697	35	[11, 92, 110, 111, 141, 147]
MgO_4	663	666	4	[35, 72, 94, 113, 145]
MgO_5	667	674	8	[35, 72, 94, 103, 113, 145]
MgO_4	668	675	8	[31, 79, 85, 111, 150]
MgO_3	669	719	51	[14, 79, 92, 148]
MgO_5	672	679	8	[18, 69, 82, 123, 128, 147]
MgO_7	672	672	1	[20, 72, 73, 97, 117, 119, 129, 137]
MgO_5	672	683	12	[25, 70, 88, 113, 124, 145]
MgO_5	672	678	7	[32, 77, 117, 129, 141, 151]
MgO_8	673	677	5	[20, 72, 73, 97, 117, 119, 129, 137, 151]
MgO_5	673	722	50	[33, 81, 89, 99, 130, 146]
MgO_6	675	689	15	[13, 67, 69, 77, 79, 81, 139]
MgO_4	675	679	5	[35, 72, 94, 113, 145]
MgO_5	676	683	8	[31, 79, 85, 111, 120, 150]
MgO_4	677	691	15	[21, 74, 108, 134, 136]
MgO_4	677	696	20	[26, 77, 81, 137, 146]
MgO_7	678	683	6	[20, 72, 73, 97, 117, 119, 129, 151]
MgO_4	678	751	74	[24, 82, 87, 122, 133]
MgO_4	679	686	8	[32, 77, 117, 141, 151]
MgO_4	680	830	151	[18, 69, 82, 123, 128]
MgO_5	680	720	41	[35, 71, 72, 94, 113, 145]
MgO_5	682	706	25	[17, 85, 93, 98, 108, 150]
MgO_6	684	747	64	[20, 73, 97, 117, 119, 129, 151]
MgO_4	684	699	16	[25, 70, 88, 113, 124]
MgO_6	684	700	17	[31, 79, 85, 109, 111, 120, 150]
MgO_3	687	717	31	[32, 117, 141, 151]
MgO_5	688	690	3	[29, 91, 111, 124, 133, 138]
MgO_5	690	777	88	[13, 69, 77, 79, 81, 139]
MgO_4	691	694	4	[29, 91, 111, 124, 138]
MgO_3	692	709	18	[21, 74, 108, 134]
MgO_5	695	728	34	[29, 91, 111, 124, 133, 138]
MgO_4	697	732	36	[16, 132, 134, 136, 152]
MgO_5	697	856	160	[26, 77, 81, 117, 137, 146]
MgO_5	698	898	201	[11, 92, 110, 115, 141, 147]
MgO_5	700	728	29	[25, 70, 88, 113, 124, 145]
MgO_7	701	717	17	[31, 79, 85, 109, 111, 120, 131, 150]
MgO_5	704	736	33	[30, 75, 83, 105, 107, 125]
MgO_4	707	727	21	[17, 93, 98, 108, 150]
MgO_5	710	764	55	[21, 74, 98, 108, 134, 136]
MgO_8	718	722	5	[31, 79, 85, 92, 109, 111, 120, 131, 150]
MgO_4	718	740	23	[32, 77, 117, 141, 151]
MgO_4	720	733	14	[14, 77, 79, 92, 148]
MgO_4	721	721	1	[35, 71, 94, 113, 145]
MgO_3	722	724	3	[35, 94, 113, 145]
MgO_7	723	748	26	[31, 79, 85, 92, 109, 111, 131, 150]
MgO_4	723	724	2	[33, 81, 89, 99, 146]
MgO_6	724	748	25	[12, 86, 96, 105, 106, 121, 125]
MgO_5	725	746	22	[33, 81, 89, 99, 135, 146]
MgO_4	725	725	1	[35, 94, 103, 113, 145]
MgO_5	726	754	29	[35, 71, 72, 94, 103, 113]
MgO_4	728	766	39	[15, 71, 76, 94, 134]
MgO_3	728	813	86	[17, 98, 108, 150]
MgO_6	729	773	45	[8, 89, 90, 101, 129, 137, 146]
MgO_4	729	735	7	[25, 70, 113, 124, 145]
MgO_4	729	747	19	[29, 91, 111, 133, 138]
MgO_3	733	744	12	[16, 132, 136, 152]
MgO_5	734	801	68	[14, 77, 79, 92, 146, 148]
MgO_5	736	737	2	[25, 70, 113, 124, 143, 145]
MgO_6	737	761	25	[30, 75, 83, 105, 107, 125, 135]
MgO_6	738	757	20	[25, 70, 88, 113, 124, 143, 145]
MgO_5	741	781	41	[10, 85, 108, 131, 142, 145]
MgO_5	741	782	42	[32, 77, 117, 124, 141, 151]
MgO_4	745	759	15	[16, 83, 132, 136, 152]
MgO_4	747	750	4	[33, 89, 99, 135, 146]
MgO_7	748	761	14	[20, 73, 97, 117, 119, 129, 137, 151]
MgO_3	748	767	20	[29, 111, 133, 138]
MgO_5	749	821	73	[12, 86, 105, 106, 121, 125]
MgO_6	749	806	58	[31, 79, 85, 92, 109, 111, 150]
MgO_3	751	816	66	[33, 89, 99, 146]
MgO_4	752	782	31	[22, 101, 122, 126, 128]
MgO_5	752	755	4	[24, 82, 87, 122, 133, 144]
MgO_4	755	774	20	[35, 72, 94, 103, 113]
MgO_6	756	761	6	[24, 82, 87, 122, 133, 144, 152]
MgO_5	758	759	2	[25, 70, 88, 113, 124, 145]
MgO_5	760	771	12	[16, 83, 132, 134, 136, 152]
MgO_6	760	760	1	[25, 70, 88, 113, 124, 138, 145]
MgO_4	761	786	26	[19, 64, 68, 86, 106]
MgO_5	761	897	137	[25, 70, 88, 124, 138, 145]
MgO_6	762	768	7	[20, 73, 97, 117, 119, 137, 151]
MgO_5	762	830	69	[24, 82, 122, 133, 144, 152]
MgO_7	762	800	39	[30, 75, 83, 105, 107, 112, 125, 135]
MgO_4	765	811	47	[21, 74, 108, 134, 136]
MgO_5	766	861	96	[34, 110, 116, 118, 141, 151]
MgO_5	767	772	6	[15, 71, 76, 94, 113, 134]
MgO_4	768	771	4	[29, 111, 133, 138, 147]
MgO_5	769	779	11	[20, 73, 97, 117, 119, 151]
MgO_4	771	834	64	[36, 78, 98, 115, 147]
MgO_4	772	818	47	[16, 132, 134, 136, 152]
MgO_5	772	781	10	[29, 111, 124, 133, 138, 147]
MgO_6	773	777	5	[15, 71, 76, 94, 113, 132, 134]
MgO_5	774	791	18	[8, 89, 90, 101, 137, 146]
MgO_3	775	777	3	[35, 94, 103, 113]
MgO_5	777	806	30	[23, 87, 102, 118, 119, 151]
MgO_6	778	783	6	[13, 69, 70, 77, 79, 81, 139]
MgO_5	778	796	19	[15, 71, 76, 94, 113, 134]
MgO_4	778	822	45	[35, 94, 103, 113, 145]
MgO_6	780	781	2	[20, 73, 97, 117, 119, 129, 151]
MgO_4	782	817	36	[10, 85, 131, 142, 145]
MgO_7	782	789	8	[20, 73, 97, 117, 119, 129, 137, 151]
MgO_6	782	790	9	[29, 91, 111, 124, 133, 138, 147]
MgO_5	783	822	40	[22, 82, 101, 122, 126, 128]
MgO_4	783	834	52	[32, 77, 117, 124, 141]
MgO_5	784	831	48	[13, 69, 70, 77, 79, 81]
MgO_5	787	836	50	[19, 64, 68, 86, 106, 148]
MgO_6	790	816	27	[20, 73, 117, 119, 129, 137, 151]
MgO_5	791	801	11	[29, 91, 111, 133, 138, 147]
MgO_6	792	813	22	[8, 72, 89, 90, 101, 137, 146]
MgO_4	797	820	24	[15, 76, 94, 113, 134]
MgO_6	801	805	5	[30, 83, 105, 107, 112, 125, 135]
MgO_6	802	805	4	[14, 68, 77, 79, 92, 146, 148]
MgO_4	802	834	33	[29, 91, 111, 133, 138]
MgO_5	806	842	37	[14, 68, 77, 79, 92, 148]
MgO_5	806	829	24	[30, 83, 105, 107, 112, 135]
MgO_4	807	943	137	[23, 87, 102, 118, 151]
MgO_5	807	831	25	[31, 79, 85, 92, 111, 150]
MgO_5	812	816	5	[21, 74, 76, 108, 134, 136]
MgO_7	814	815	2	[8, 72, 89, 90, 101, 129, 137, 146]
MgO_4	814	935	122	[17, 93, 98, 108, 150]
MgO_6	816	829	14	[8, 89, 90, 101, 129, 137, 146]
MgO_5	817	837	21	[20, 117, 119, 129, 137, 151]
MgO_6	817	840	24	[21, 74, 76, 108, 134, 136, 143]
MgO_4	817	832	16	[33, 89, 99, 130, 146]
MgO_3	818	826	9	[10, 85, 131, 142]
MgO_5	819	839	21	[16, 83, 132, 134, 136, 152]
MgO_5	820	921	102	[9, 87, 91, 116, 129, 151]
MgO_5	821	876	56	[15, 71, 76, 94, 113, 134]
MgO_6	822	851	30	[12, 86, 93, 105, 106, 121, 125]
MgO_6	823	837	15	[22, 82, 89, 101, 122, 126, 128]
MgO_5	823	833	11	[35, 88, 94, 103, 113, 145]
MgO_4	827	847	21	[10, 85, 108, 131, 142]
MgO_5	830	966	137	[8, 89, 90, 101, 137, 146]
MgO_6	830	855	26	[30, 83, 105, 107, 112, 125, 135]
MgO_5	831	853	23	[18, 69, 82, 123, 128, 152]
MgO_6	831	938	108	[24, 82, 87, 122, 133, 144, 152]
MgO_6	832	887	56	[13, 67, 69, 70, 77, 79, 81]
MgO_6	832	848	17	[31, 79, 85, 92, 109, 111, 150]
MgO_5	833	842	10	[33, 89, 95, 99, 130, 146]
MgO_4	834	843	10	[35, 94, 103, 113, 145]
MgO_5	835	874	40	[29, 91, 111, 120, 133, 138]
MgO_5	835	845	11	[32, 77, 117, 124, 141, 151]
MgO_3	835	904	70	[36, 98, 115, 147]
MgO_4	837	951	115	[19, 64, 68, 86, 106]
MgO_6	838	858	21	[20, 97, 117, 119, 129, 137, 151]
MgO_5	838	856	19	[22, 89, 101, 122, 126, 128]
MgO_4	840	845	6	[16, 132, 134, 136, 152]
MgO_5	841	899	59	[21, 74, 108, 134, 136, 143]
MgO_4	843	881	39	[14, 68, 79, 92, 148]
MgO_4	843	859	17	[33, 89, 95, 99, 146]
MgO_6	844	853	10	[35, 88, 94, 103, 113, 131, 145]
MgO_5	846	849	4	[16, 83, 132, 134, 136, 152]
MgO_4	846	850	5	[32, 77, 117, 141, 151]
MgO_5	848	850	3	[10, 85, 108, 127, 131, 142]
MgO_5	849	868	20	[31, 79, 85, 109, 111, 150]
MgO_4	850	864	15	[16, 83, 132, 134, 136]
MgO_6	851	898	48	[10, 85, 108, 127, 131, 142, 145]
MgO_5	851	913	63	[32, 77, 117, 141, 148, 151]
MgO_5	852	940	89	[12, 86, 105, 106, 121, 125]
MgO_4	854	893	40	[18, 69, 82, 123, 152]
MgO_5	854	861	8	[35, 88, 94, 113, 131, 145]
MgO_5	856	866	11	[30, 83, 105, 112, 125, 135]
MgO_4	857	942	86	[22, 101, 122, 126, 128]
MgO_6	857	940	84	[26, 77, 80, 81, 117, 137, 146]
MgO_5	859	931	73	[20, 97, 117, 119, 137, 151]
MgO_5	860	958	99	[33, 81, 89, 95, 99, 146]
MgO_6	862	896	35	[34, 110, 114, 116, 118, 141, 151]
MgO_6	862	864	3	[35, 72, 88, 94, 113, 131, 145]
MgO_5	865	872	8	[16, 83, 132, 134, 136, 152]
MgO_5	865	920	56	[35, 72, 88, 94, 113, 145]
MgO_6	867	876	10	[30, 75, 83, 105, 112, 125, 135]
MgO_6	869	888	20	[31, 79, 85, 109, 111, 120, 150]
MgO_5	872	885	14	[28, 65, 69, 79, 123, 139]
MgO_6	873	891	19	[16, 71, 83, 132, 134, 136, 152]
MgO_4	875	884	10	[29, 91, 111, 133, 138]
MgO_4	877	930	54	[15, 76, 94, 113, 134]
MgO_5	877	916	40	[30, 83, 105, 112, 125, 135]
MgO_5	882	930	49	[14, 68, 79, 92, 99, 148]
MgO_5	885	977	93	[29, 91, 111, 133, 138, 150]
MgO_4	886	1001	116	[28, 65, 69, 79, 139]
MgO_5	888	896	9	[13, 69, 70, 77, 79, 81]
MgO_5	889	922	34	[31, 79, 85, 111, 120, 150]
MgO_5	892	894	3	[16, 71, 83, 132, 134, 136]
MgO_5	894	1016	123	[18, 69, 82, 123, 128, 152]
MgO_4	895	906	12	[16, 71, 132, 134, 136]
MgO_6	897	913	17	[13, 69, 70, 77, 79, 81, 111]
MgO_5	897	933	37	[34, 110, 114, 116, 118, 141]
MgO_6	898	909	12	[25, 70, 88, 124, 138, 143, 145]
MgO_7	899	924	26	[10, 85, 96, 108, 127, 131, 142, 145]
MgO_6	899	900	2	[11, 92, 110, 111, 115, 141, 147]
MgO_4	900	918	19	[21, 74, 134, 136, 143]
MgO_5	901	906	6	[11, 110, 111, 115, 141, 147]
MgO_4	905	943	39	[36, 78, 98, 115, 147]
MgO_6	907	1147	241	[11, 92, 110, 111, 115, 141, 147]
MgO_5	907	950	44	[16, 71, 123, 132, 134, 136]
MgO_5	910	950	41	[25, 88, 124, 138, 143, 145]
MgO_5	914	967	54	[13, 69, 70, 77, 79, 81]
MgO_4	914	922	9	[32, 77, 141, 148, 151]
MgO_6	917	942	26	[30, 75, 83, 105, 112, 125, 135]
MgO_5	918	1243	326	[27, 64, 107, 128, 130, 132]
MgO_3	919	921	3	[21, 74, 134, 136]
MgO_6	921	933	13	[35, 72, 88, 94, 103, 113, 145]
MgO_4	922	943	22	[9, 91, 116, 129, 151]
MgO_4	922	942	21	[21, 74, 76, 134, 136]
MgO_6	923	924	2	[31, 79, 85, 92, 111, 120, 150]
MgO_5	923	965	43	[32, 77, 117, 141, 148, 151]
MgO_6	925	941	17	[10, 85, 96, 108, 127, 131, 142]
MgO_5	925	928	4	[31, 79, 85, 92, 111, 120]
MgO_4	929	948	20	[31, 79, 85, 111, 120]
MgO_6	931	938	8	[14, 68, 77, 79, 92, 99, 148]
MgO_5	931	994	64	[15, 71, 76, 94, 113, 134]
MgO_4	932	948	17	[20, 117, 119, 137, 151]
MgO_4	934	946	13	[34, 110, 116, 118, 141]
MgO_5	934	952	19	[35, 72, 88, 94, 103, 145]
MgO_3	936	952	17	[17, 98, 108, 150]
MgO_5	939	1042	104	[14, 68, 77, 79, 92, 148]
MgO_5	939	1027	89	[24, 82, 87, 122, 133, 152]
MgO_4	941	965	25	[12, 86, 105, 106, 125]
MgO_5	941	982	42	[26, 77, 80, 81, 117, 146]
MgO_5	942	1181	240	[10, 85, 96, 108, 131, 142]
MgO_4	943	945	3	[21, 74, 76, 134, 143]
MgO_5	943	970	28	[22, 82, 101, 122, 126, 128]
MgO_5	943	963	21	[30, 83, 105, 112, 125, 135]
MgO_5	944	995	52	[9, 87, 91, 116, 129, 151]
MgO_3	944	944	1	[23, 87, 102, 151]
MgO_5	944	1022	79	[36, 78, 98, 115, 123, 147]
MgO_4	945	961	17	[23, 87, 102, 121, 151]
MgO_5	946	987	42	[21, 74, 76, 134, 143, 144]
MgO_5	947	987	41	[34, 110, 116, 118, 141, 151]
MgO_5	949	960	12	[20, 117, 119, 129, 137, 151]
MgO_5	949	989	41	[31, 79, 85, 111, 120, 150]
MgO_6	951	955	5	[16, 71, 83, 123, 132, 134, 136]
MgO_6	951	983	33	[25, 70, 88, 124, 138, 143, 145]
MgO_5	952	1076	125	[19, 64, 68, 86, 106, 107]
MgO_4	953	969	17	[17, 85, 98, 108, 150]
MgO_6	953	980	28	[35, 72, 88, 94, 103, 119, 145]
MgO_5	956	1016	61	[16, 71, 83, 132, 134, 136]
MgO_4	959	967	9	[33, 81, 89, 95, 146]
MgO_4	961	1000	40	[20, 119, 129, 137, 151]
MgO_5	962	982	21	[23, 87, 102, 119, 121, 151]
MgO_4	964	969	6	[30, 83, 105, 125, 135]
MgO_5	966	1001	36	[12, 86, 93, 105, 106, 125]
MgO_4	966	996	31	[32, 77, 117, 148, 151]
MgO_4	967	999	33	[8, 89, 90, 101, 146]
MgO_5	968	969	2	[13, 67, 69, 77, 79, 81]
MgO_5	968	980	13	[33, 81, 89, 95, 130, 146]
MgO_6	970	975	6	[13, 67, 69, 77, 79, 81, 95]
MgO_5	970	980	11	[17, 85, 98, 108, 115, 150]
MgO_5	970	1093	124	[30, 83, 105, 112, 125, 135]
MgO_4	971	1006	36	[22, 82, 101, 122, 128]
MgO_5	976	980	5	[13, 69, 77, 79, 81, 95]
MgO_6	978	986	9	[29, 91, 111, 120, 133, 138, 150]
MgO_4	981	986	6	[13, 69, 79, 81, 95]
MgO_6	981	983	3	[17, 85, 98, 103, 108, 115, 150]
MgO_4	981	994	14	[33, 81, 89, 95, 146]
MgO_5	981	1022	42	[35, 72, 88, 94, 119, 145]
MgO_4	983	992	10	[23, 87, 102, 121, 151]
MgO_4	983	1034	52	[26, 77, 81, 117, 146]
MgO_5	984	1035	52	[17, 85, 98, 108, 115, 150]
MgO_5	984	1022	39	[25, 70, 88, 124, 138, 145]
MgO_5	987	994	8	[13, 69, 79, 81, 95, 139]
MgO_7	987	1008	22	[29, 91, 98, 111, 120, 133, 138, 150]
MgO_4	988	991	4	[21, 74, 76, 134, 143]
MgO_4	988	1044	57	[34, 110, 116, 118, 141]
MgO_6	990	1026	37	[31, 70, 79, 85, 111, 120, 150]
MgO_5	992	1053	62	[21, 74, 76, 134, 136, 143]
MgO_3	993	1021	29	[23, 87, 102, 151]
MgO_6	995	999	5	[13, 69, 70, 79, 81, 95, 139]
MgO_4	995	1022	28	[15, 76, 94, 113, 134]
MgO_5	995	1112	118	[33, 81, 89, 95, 99, 146]
MgO_6	996	1015	20	[9, 87, 91, 116, 129, 138, 151]
MgO_5	997	1019	23	[32, 77, 117, 141, 148, 151]
MgO_5	1000	1083	84	[8, 89, 90, 101, 137, 146]
MgO_5	1000	1010	11	[13, 69, 70, 79, 81, 139]
MgO_5	1001	1006	6	[20, 72, 119, 129, 137, 151]
MgO_6	1002	1137	136	[12, 86, 93, 105, 106, 121, 125]
MgO_5	1002	1006	5	[28, 65, 69, 79, 131, 139]
MgO_4	1007	1043	37	[20, 119, 129, 137, 151]
MgO_5	1007	1032	26	[22, 82, 101, 122, 126, 128]
MgO_6	1007	1017	11	[28, 65, 69, 79, 109, 131, 139]
MgO_5	1009	1015	7	[29, 111, 120, 133, 138, 150]
MgO_5	1011	1092	82	[13, 67, 69, 79, 81, 139]
MgO_5	1016	1027	12	[9, 87, 91, 129, 138, 151]
MgO_4	1016	1024	9	[29, 111, 133, 138, 150]
MgO_4	1017	1022	6	[16, 71, 132, 134, 136]
MgO_4	1017	1018	2	[18, 69, 123, 128, 152]
MgO_5	1018	1043	26	[28, 65, 69, 79, 109, 131]
MgO_5	1019	1045	27	[18, 65, 69, 123, 128, 152]
MgO_4	1020	1052	33	[32, 77, 117, 141, 148]
MgO_4	1022	1212	191	[23, 87, 102, 118, 151]
MgO_6	1023	1056	34	[7, 80, 94, 113, 131, 142, 145]
MgO_5	1023	1054	32	[15, 71, 76, 94, 113, 134]
MgO_3	1023	1031	9	[16, 71, 132, 136]
MgO_6	1023	1059	37	[25, 70, 88, 113, 124, 138, 145]
MgO_6	1023	1034	12	[35, 72, 88, 94, 113, 119, 145]
MgO_4	1023	1064	42	[36, 98, 115, 123, 147]
MgO_3	1025	1072	48	[29, 111, 133, 138]
MgO_5	1027	1032	6	[31, 79, 85, 111, 120, 150]
MgO_4	1028	1082	55	[9, 91, 129, 138, 151]
MgO_6	1028	1089	62	[24, 82, 87, 122, 133, 144, 152]
MgO_4	1032	1052	21	[16, 71, 83, 132, 136]
MgO_4	1033	1038	6	[22, 82, 101, 122, 128]
MgO_6	1033	1065	33	[31, 79, 85, 109, 111, 120, 150]
MgO_5	1035	1090	56	[26, 77, 80, 81, 117, 146]
MgO_5	1035	1040	6	[35, 88, 94, 113, 119, 145]
MgO_6	1036	1058	23	[17, 85, 98, 103, 108, 115, 150]
MgO_5	1039	1084	46	[22, 82, 101, 122, 128, 152]
MgO_4	1041	1054	14	[35, 94, 113, 119, 145]
MgO_6	1043	1111	69	[14, 68, 77, 79, 92, 146, 148]
MgO_5	1044	1071	28	[20, 72, 119, 129, 137, 151]
MgO_6	1044	1060	17	[28, 65, 69, 79, 85, 109, 131]
MgO_5	1045	1121	77	[34, 110, 114, 116, 118, 141]
MgO_4	1046	1092	47	[18, 69, 123, 128, 152]
MgO_5	1053	1203	151	[16, 71, 83, 132, 134, 136]
MgO_5	1053	1133	81	[32, 77, 117, 141, 148, 151]
MgO_4	1054	1078	25	[21, 74, 76, 134, 143]
MgO_4	1055	1085	31	[15, 71, 76, 113, 134]
MgO_5	1055	1074	20	[35, 72, 94, 113, 119, 145]
MgO_5	1057	1075	19	[7, 80, 113, 131, 142, 145]
MgO_5	1059	1072	14	[17, 98, 103, 108, 115, 150]
MgO_5	1060	1060	1	[25, 70, 88, 124, 138, 145]
MgO_6	1061	1068	8	[25, 70, 88, 113, 124, 138, 145]
MgO_5	1061	1106	46	[28, 65, 79, 85, 109, 131]
MgO_3	1065	1077	13	[36, 115, 123, 147]
MgO_5	1066	1079	14	[31, 79, 85, 111, 120, 150]
MgO_5	1069	1179	111	[25, 70, 88, 124, 138, 145]
MgO_4	1072	1086	15	[20, 72, 119, 129, 137]
MgO_4	1073	1155	83	[17, 98, 103, 108, 150]
MgO_4	1073	1074	2	[29, 91, 111, 133, 138]
MgO_5	1075	1111	37	[29, 91, 111, 120, 133, 138]
MgO_4	1075	1088	14	[35, 72, 94, 119, 145]
MgO_6	1076	1095	20	[7, 66, 80, 113, 131, 142, 145]
MgO_6	1077	1125	49	[19, 64, 68, 86, 106, 107, 130]
MgO_4	1078	1096	19	[36, 98, 115, 123, 147]
MgO_5	1079	1170	92	[21, 74, 76, 134, 136, 143]
MgO_6	1080	1090	11	[31, 79, 85, 92, 111, 120, 150]
MgO_5	1083	1167	85	[9, 88, 91, 129, 138, 151]
MgO_6	1084	1113	30	[8, 89, 90, 101, 129, 137, 146]
MgO_4	1085	1085	1	[22, 82, 101, 122, 128]
MgO_5	1086	1262	177	[15, 71, 76, 94, 113, 134]
MgO_5	1086	1089	4	[22, 82, 101, 122, 126, 128]
MgO_5	1087	1111	25	[20, 72, 119, 129, 137, 151]
MgO_3	1089	1105	17	[35, 72, 94, 119]
MgO_4	1090	1108	19	[22, 101, 122, 126, 128]
MgO_5	1090	1166	77	[24, 82, 87, 122, 133, 152]
MgO_4	1091	1115	25	[26, 77, 80, 117, 146]
MgO_5	1091	1113	23	[31, 79, 85, 111, 120, 150]
MgO_4	1093	1119	27	[13, 69, 79, 81, 139]
MgO_5	1093	1111	19	[18, 69, 98, 123, 128, 152]
MgO_4	1094	1118	25	[30, 83, 105, 125, 135]
MgO_5	1096	1157	62	[7, 80, 113, 131, 142, 145]
MgO_5	1097	1184	88	[36, 98, 115, 123, 133, 147]
MgO_4	1106	1110	5	[35, 72, 94, 119, 145]
MgO_4	1107	1120	14	[28, 65, 79, 85, 131]
MgO_3	1109	1128	20	[22, 101, 122, 128]
MgO_4	1111	1122	12	[35, 72, 94, 113, 145]
MgO_5	1112	1165	54	[14, 68, 77, 79, 92, 148]
MgO_4	1112	1129	18	[18, 69, 98, 123, 152]
MgO_4	1112	1126	15	[20, 72, 119, 137, 151]
MgO_4	1112	1149	38	[29, 91, 111, 133, 138]
MgO_4	1113	1142	30	[33, 81, 89, 95, 146]
MgO_5	1114	1171	58	[8, 89, 90, 101, 137, 146]
MgO_6	1114	1134	21	[31, 79, 85, 109, 111, 120, 150]
MgO_5	1116	1262	147	[26, 77, 80, 117, 146, 148]
MgO_5	1119	1185	67	[30, 83, 105, 112, 125, 135]
MgO_5	1120	1219	100	[13, 65, 69, 79, 81, 139]
MgO_3	1121	1129	9	[28, 79, 85, 131]
MgO_6	1122	1180	59	[34, 95, 110, 114, 116, 118, 141]
MgO_5	1123	1156	34	[35, 72, 94, 103, 113, 145]
MgO_5	1126	1130	5	[19, 64, 86, 106, 107, 130]
MgO_5	1127	1131	5	[20, 72, 117, 119, 137, 151]
MgO_4	1129	1175	47	[22, 82, 101, 122, 128]
MgO_3	1130	1178	49	[18, 69, 123, 152]
MgO_4	1130	1151	22	[28, 68, 79, 85, 131]
MgO_4	1131	1196	66	[19, 64, 86, 106, 107]
MgO_4	1132	1225	94	[20, 117, 119, 137, 151]
MgO_4	1134	1159	26	[32, 117, 141, 148, 151]
MgO_5	1135	1180	46	[31, 79, 85, 111, 120, 150]
MgO_5	1138	1183	46	[12, 86, 93, 105, 106, 125]
MgO_5	1143	1267	125	[33, 81, 84, 89, 95, 146]
MgO_5	1148	1179	32	[11, 92, 111, 115, 141, 147]
MgO_5	1150	1192	43	[29, 91, 111, 133, 138, 150]
MgO_5	1152	1160	9	[28, 68, 79, 85, 96, 131]
MgO_5	1156	1156	1	[17, 85, 98, 103, 108, 150]
MgO_6	1157	1185	29	[17, 85, 98, 103, 108, 115, 150]
MgO_4	1157	1193	37	[35, 72, 94, 113, 145]
MgO_6	1158	1174	17	[7, 70, 80, 113, 131, 142, 145]
MgO_5	1160	1210	51	[32, 116, 117, 141, 148, 151]
MgO_4	1161	1296	136	[28, 68, 79, 85, 131]
MgO_4	1166	1175	10	[14, 77, 79, 92, 148]
MgO_6	1167	1189	23	[24, 82, 87, 122, 133, 144, 152]
MgO_6	1168	1200	33	[9, 87, 88, 91, 129, 138, 151]
MgO_4	1171	1222	52	[21, 74, 76, 134, 136]
MgO_6	1172	1219	48	[8, 89, 90, 101, 129, 137, 146]
MgO_5	1175	1180	6	[7, 70, 80, 113, 142, 145]
MgO_5	1176	1213	38	[14, 77, 79, 92, 146, 148]
MgO_5	1176	1181	6	[22, 82, 89, 101, 122, 128]
MgO_4	1179	1231	53	[18, 69, 123, 128, 152]
MgO_6	1180	1249	70	[11, 92, 111, 115, 124, 141, 147]
MgO_6	1180	1184	5	[25, 70, 88, 124, 138, 143, 145]
MgO_6	1181	1205	25	[7, 70, 80, 113, 131, 142, 145]
MgO_6	1181	1197	17	[31, 79, 85, 92, 111, 120, 150]
MgO_5	1181	1238	58	[34, 95, 110, 114, 118, 141]
MgO_6	1182	1211	30	[10, 85, 96, 108, 127, 131, 142]
MgO_4	1182	1254	73	[22, 82, 101, 122, 128]
MgO_6	1184	1219	36	[12, 86, 93, 105, 106, 121, 125]
MgO_5	1185	1216	32	[25, 70, 88, 138, 143, 145]
MgO_6	1185	1229	45	[36, 98, 115, 123, 133, 147, 152]
MgO_5	1186	1193	8	[17, 85, 98, 108, 115, 150]
MgO_4	1186	1254	69	[30, 83, 105, 125, 135]
MgO_5	1190	1249	60	[24, 82, 87, 122, 133, 152]
MgO_4	1193	1252	60	[29, 111, 133, 138, 150]
MgO_6	1194	1210	17	[17, 85, 98, 108, 109, 115, 150]
MgO_3	1194	1202	9	[35, 94, 113, 145]
MgO_5	1197	1215	19	[19, 64, 86, 103, 106, 107]
MgO_7	1198	1235	38	[31, 79, 85, 92, 109, 111, 120, 150]
MgO_5	1201	1210	10	[9, 87, 88, 91, 138, 151]
MgO_4	1203	1259	57	[35, 72, 94, 113, 145]
MgO_4	1204	1220	17	[16, 83, 132, 134, 136]
MgO_5	1206	1246	41	[7, 80, 113, 131, 142, 145]
MgO_4	1211	1307	97	[9, 87, 88, 91, 151]
MgO_5	1211	1212	2	[17, 98, 108, 109, 115, 150]
MgO_4	1211	1537	327	[32, 116, 141, 148, 151]
MgO_5	1212	1215	4	[10, 85, 96, 108, 127, 142]
MgO_4	1213	1245	33	[17, 98, 108, 115, 150]
MgO_3	1213	1229	17	[23, 87, 118, 151]
MgO_4	1214	1230	17	[14, 77, 79, 146, 148]
MgO_4	1216	1269	54	[10, 85, 108, 127, 142]
MgO_4	1216	1231	16	[19, 64, 86, 106, 107]
MgO_4	1217	1278	62	[25, 70, 138, 143, 145]
MgO_5	1220	1292	73	[8, 89, 90, 101, 129, 137]
MgO_5	1220	1237	18	[12, 86, 93, 105, 121, 125]
MgO_6	1220	1251	32	[13, 65, 69, 79, 81, 123, 139]
MgO_3	1221	1225	5	[16, 83, 132, 136]
MgO_6	1223	1253	31	[21, 74, 76, 78, 134, 136, 144]
MgO_4	1226	1229	4	[16, 83, 132, 136, 152]
MgO_5	1226	1236	11	[20, 97, 117, 119, 137, 151]
MgO_3	1230	1230	1	[16, 83, 132, 152]
MgO_4	1230	1308	79	[23, 87, 102, 118, 151]
MgO_5	1230	1239	10	[36, 115, 123, 133, 147, 152]
MgO_5	1231	1291	61	[14, 77, 79, 81, 146, 148]
MgO_5	1231	1249	19	[16, 83, 98, 132, 134, 152]
MgO_5	1232	1267	36	[18, 69, 123, 128, 132, 152]
MgO_5	1232	1307	76	[19, 64, 86, 103, 106, 107]
MgO_6	1236	1236	1	[31, 79, 85, 109, 111, 120, 150]
MgO_6	1237	1243	7	[20, 73, 97, 117, 119, 137, 151]
MgO_5	1237	1264	28	[31, 79, 85, 109, 111, 120]
MgO_6	1238	1240	3	[12, 83, 86, 93, 105, 121, 125]
MgO_6	1239	1264	26	[34, 95, 110, 114, 116, 118, 141]
MgO_4	1240	1255	16	[36, 115, 123, 133, 147]
MgO_7	1241	1248	8	[12, 83, 86, 93, 105, 106, 121, 125]
MgO_5	1244	1251	8	[20, 73, 117, 119, 137, 151]
MgO_6	1244	1251	8	[27, 64, 107, 128, 129, 130, 132]
MgO_5	1246	1286	41	[17, 98, 108, 115, 133, 150]
MgO_6	1247	1256	10	[7, 80, 94, 113, 131, 142, 145]
MgO_8	1249	1249	1	[12, 83, 86, 93, 96, 105, 106, 121, 125]
MgO_5	1250	1261	12	[11, 92, 111, 124, 141, 147]
MgO_7	1250	1250	1	[12, 86, 93, 96, 105, 106, 121, 125]
MgO_4	1250	1253	4	[16, 83, 98, 132, 134]
MgO_4	1250	1329	80	[24, 82, 87, 122, 152]
MgO_6	1251	1289	39	[12, 86, 96, 105, 106, 121, 125]
MgO_5	1252	1296	45	[13, 69, 79, 81, 123, 139]
MgO_4	1252	1335	84	[20, 117, 119, 137, 151]
MgO_5	1252	1255	4	[27, 64, 128, 129, 130, 132]
MgO_5	1253	1296	44	[29, 91, 111, 133, 138, 150]
MgO_3	1254	1271	18	[16, 83, 132, 134]
MgO_5	1254	1273	20	[21, 74, 76, 78, 136, 144]
MgO_5	1255	1259	5	[22, 82, 101, 122, 128, 129]
MgO_3	1255	1281	27	[30, 83, 105, 135]
MgO_4	1256	1264	9	[27, 64, 128, 130, 132]
MgO_3	1256	1266	11	[36, 123, 133, 147]
MgO_7	1257	1281	25	[7, 66, 80, 94, 113, 131, 142, 145]
MgO_6	1260	1331	72	[22, 82, 101, 122, 126, 128, 129]
MgO_3	1260	1261	2	[35, 72, 94, 145]
MgO_6	1262	1285	24	[11, 92, 110, 111, 124, 141, 147]
MgO_4	1262	1290	29	[35, 72, 94, 103, 145]
MgO_6	1263	1288	26	[15, 65, 71, 76, 94, 113, 134]
MgO_4	1263	1273	11	[26, 77, 117, 146, 148]
MgO_3	1265	1268	4	[27, 64, 128, 130]
MgO_6	1265	1267	3	[31, 79, 85, 109, 111, 120, 150]
MgO_5	1265	1275	11	[34, 95, 110, 114, 118, 141]
MgO_4	1267	1293	27	[36, 69, 123, 133, 147]
MgO_4	1268	1281	14	[18, 69, 128, 132, 152]
MgO_5	1268	1302	35	[31, 79, 85, 109, 111, 150]
MgO_4	1268	1273	6	[33, 81, 89, 95, 146]
MgO_4	1269	1285	17	[27, 64, 120, 128, 130]
MgO_5	1270	1316	47	[10, 85, 108, 115, 127, 142]
MgO_4	1272	1288	17	[16, 83, 98, 132, 134]
MgO_4	1274	1283	10	[21, 74, 76, 136, 144]
MgO_5	1274	1287	14	[26, 77, 80, 117, 146, 148]
MgO_5	1274	1280	7	[33, 81, 89, 95, 139, 146]
MgO_4	1276	1320	45	[34, 95, 110, 118, 141]
MgO_5	1279	1316	38	[25, 70, 88, 138, 143, 145]
MgO_6	1281	1325	45	[33, 81, 89, 95, 114, 139, 146]
MgO_6	1282	1283	2	[7, 66, 80, 113, 131, 142, 145]
MgO_3	1282	1306	25	[18, 128, 132, 152]
MgO_4	1282	1387	106	[30, 83, 105, 112, 135]
MgO_5	1284	1473	190	[7, 80, 113, 131, 142, 145]
MgO_5	1284	1292	9	[21, 74, 76, 78, 136, 144]
MgO_5	1286	1382	97	[11, 92, 111, 124, 141, 147]
MgO_5	1286	1286	1	[27, 64, 120, 128, 129, 130]
MgO_4	1287	1306	20	[17, 98, 108, 115, 150]
MgO_6	1287	1341	55	[27, 64, 107, 120, 128, 129, 130]
MgO_4	1288	1405	118	[26, 77, 117, 146, 148]
MgO_5	1289	1329	41	[15, 71, 76, 94, 113, 134]
MgO_3	1289	1313	25	[16, 83, 98, 132]
MgO_5	1290	1312	23	[12, 86, 96, 105, 106, 125]
MgO_5	1291	1399	109	[35, 72, 94, 103, 113, 145]
MgO_6	1292	1343	52	[14, 68, 77, 79, 81, 146, 148]
MgO_4	1293	1308	16	[8, 89, 90, 101, 129]
MgO_4	1293	1323	31	[21, 74, 76, 136, 144]
MgO_3	1294	1327	34	[36, 123, 133, 147]
MgO_6	1297	1312	16	[13, 65, 69, 79, 81, 123, 139]
MgO_5	1297	1310	14	[28, 68, 73, 79, 85, 131]
MgO_4	1297	1311	15	[29, 91, 133, 138, 150]
MgO_6	1303	1422	120	[31, 79, 85, 92, 109, 111, 150]
MgO_3	1307	1309	3	[17, 108, 115, 150]
MgO_4	1307	1351	45	[18, 98, 128, 132, 152]
MgO_5	1308	1357	50	[9, 87, 88, 91, 138, 151]
MgO_4	1308	1357	50	[19, 64, 86, 106, 107]
MgO_4	1309	1322	14	[8, 89, 90, 101, 137]
MgO_5	1309	1325	17	[23, 87, 102, 118, 119, 151]
MgO_4	1310	1335	26	[17, 108, 115, 133, 150]
MgO_4	1311	1353	43	[28, 68, 79, 85, 131]
MgO_5	1312	1353	42	[29, 91, 111, 133, 138, 150]
MgO_4	1313	1343	31	[12, 86, 96, 106, 125]
MgO_4	1313	1339	27	[13, 65, 69, 81, 139]
MgO_4	1314	1320	7	[16, 83, 98, 132, 136]
MgO_6	1317	1506	190	[10, 85, 108, 115, 127, 142, 145]
MgO_4	1317	1333	17	[25, 70, 138, 143, 145]
MgO_5	1321	1335	15	[16, 83, 98, 132, 134, 136]
MgO_5	1321	1329	9	[34, 95, 110, 114, 118, 141]
MgO_5	1323	1414	92	[8, 89, 90, 101, 137, 146]
MgO_5	1324	1333	10	[21, 74, 76, 136, 143, 144]
MgO_4	1326	1328	3	[23, 87, 102, 119, 151]
MgO_7	1326	1332	7	[33, 81, 89, 95, 110, 114, 139, 146]
MgO_4	1328	1345	18	[36, 82, 123, 133, 147]
MgO_5	1329	1379	51	[23, 87, 102, 118, 119, 151]
MgO_4	1330	1373	44	[15, 71, 94, 113, 134]
MgO_5	1330	1381	52	[24, 82, 87, 122, 144, 152]
MgO_4	1330	1355	26	[34, 95, 110, 118, 141]
MgO_5	1332	1360	29	[22, 82, 101, 122, 126, 128]
MgO_8	1333	1358	26	[33, 81, 89, 95, 110, 114, 130, 139, 146]
MgO_4	1334	1391	58	[21, 74, 76, 136, 143]
MgO_5	1334	1399	66	[25, 70, 124, 138, 143, 145]
MgO_6	1336	1404	69	[16, 71, 83, 98, 132, 134, 136]
MgO_5	1336	1373	38	[17, 108, 115, 123, 133, 150]
MgO_5	1336	1343	8	[20, 97, 117, 119, 137, 151]
MgO_5	1340	1450	111	[13, 65, 69, 79, 81, 139]
MgO_5	1342	1391	50	[27, 107, 120, 128, 129, 130]
MgO_5	1344	1344	1	[12, 86, 96, 106, 116, 125]
MgO_5	1344	1399	56	[14, 77, 79, 81, 146, 148]
MgO_6	1344	1372	29	[20, 88, 97, 117, 119, 137, 151]
MgO_6	1345	1371	27	[12, 86, 93, 96, 106, 116, 125]
MgO_5	1346	1377	32	[36, 82, 123, 133, 147, 152]
MgO_5	1352	1369	18	[18, 98, 114, 128, 132, 152]
MgO_5	1354	1359	6	[28, 68, 79, 85, 99, 131]
MgO_6	1354	1355	2	[29, 91, 111, 120, 133, 138, 150]
MgO_5	1356	1412	57	[29, 91, 111, 120, 138, 150]
MgO_5	1356	1377	22	[34, 95, 110, 116, 118, 141]
MgO_4	1358	1366	9	[9, 87, 88, 91, 151]
MgO_5	1358	1444	87	[19, 64, 68, 86, 106, 107]
MgO_7	1359	1374	16	[33, 81, 89, 95, 114, 130, 139, 146]
MgO_6	1360	1448	89	[28, 68, 73, 79, 85, 99, 131]
MgO_4	1361	1414	54	[22, 82, 122, 126, 128]
MgO_5	1367	1471	105	[9, 87, 88, 91, 129, 151]
MgO_4	1370	1385	16	[18, 98, 114, 128, 132]
MgO_5	1372	1385	14	[12, 86, 93, 96, 106, 125]
MgO_5	1373	1442	70	[20, 88, 117, 119, 137, 151]
MgO_5	1374	1375	2	[15, 66, 71, 94, 113, 134]
MgO_4	1374	1393	20	[17, 108, 115, 123, 133]
MgO_6	1375	1389	15	[33, 81, 89, 95, 114, 130, 139]
MgO_4	1376	1423	48	[15, 66, 94, 113, 134]
MgO_6	1378	1414	37	[34, 95, 110, 114, 116, 118, 141]
MgO_4	1378	1382	5	[36, 123, 133, 147, 152]
MgO_4	1380	1503	124	[23, 87, 102, 119, 151]
MgO_4	1382	1405	24	[24, 87, 122, 144, 152]
MgO_4	1383	1457	75	[11, 92, 111, 141, 147]
MgO_5	1383	1432	50	[36, 123, 133, 144, 147, 152]
MgO_4	1386	1397	12	[12, 86, 96, 106, 125]
MgO_5	1386	1410	25	[18, 98, 114, 128, 132, 135]
MgO_5	1388	1393	6	[30, 83, 105, 112, 125, 135]
MgO_5	1390	1466	77	[33, 81, 89, 95, 130, 139]
MgO_5	1392	1833	442	[21, 74, 76, 108, 136, 143]
MgO_4	1392	1394	3	[27, 107, 128, 129, 130]
MgO_5	1394	1403	10	[17, 78, 108, 115, 123, 133]
MgO_6	1394	1418	25	[30, 75, 83, 105, 112, 125, 135]
MgO_5	1395	1416	22	[27, 107, 120, 128, 129, 130]
MgO_5	1398	1414	17	[12, 86, 96, 105, 106, 125]
MgO_6	1400	1413	14	[14, 69, 77, 79, 81, 146, 148]
MgO_4	1400	1434	35	[25, 124, 138, 143, 145]
MgO_4	1400	1515	116	[35, 72, 94, 103, 113]
MgO_4	1404	1502	99	[17, 108, 115, 123, 133]
MgO_5	1405	1439	35	[16, 71, 83, 98, 132, 136]
MgO_5	1406	1464	59	[24, 82, 87, 122, 144, 152]
MgO_5	1406	1430	25	[26, 77, 117, 146, 148, 151]
MgO_6	1411	1412	2	[18, 98, 114, 128, 132, 135, 152]
MgO_5	1413	1424	12	[18, 98, 114, 128, 132, 152]
MgO_4	1413	1433	21	[29, 91, 120, 138, 150]
MgO_5	1414	1419	6	[14, 69, 77, 79, 81, 146]
MgO_4	1415	1420	6	[8, 90, 101, 137, 146]
MgO_6	1415	1457	43	[12, 86, 93, 96, 105, 106, 125]
MgO_5	1415	1424	10	[22, 82, 122, 126, 128, 152]
MgO_5	1415	1476	62	[34, 95, 110, 116, 118, 141]
MgO_4	1417	1501	85	[27, 107, 120, 128, 129]
MgO_5	1419	1424	6	[30, 75, 83, 105, 125, 135]
MgO_4	1420	1460	41	[14, 69, 77, 79, 81]
MgO_5	1421	1466	46	[8, 90, 101, 137, 146, 149]
MgO_7	1423	1493	71	[31, 69, 79, 85, 92, 109, 111, 150]
MgO_5	1424	1428	5	[15, 66, 80, 94, 113, 134]
MgO_4	1425	1438	14	[18, 98, 114, 128, 132]
MgO_4	1425	1430	6	[22, 82, 122, 126, 128]
MgO_4	1425	1426	2	[30, 83, 105, 125, 135]
MgO_5	1427	1472	46	[30, 75, 83, 105, 125, 135]
MgO_6	1429	1447	19	[15, 66, 80, 94, 113, 131, 134]
MgO_5	1431	1437	7	[22, 82, 89, 122, 126, 128]
MgO_4	1431	1515	85	[26, 77, 117, 146, 148]
MgO_4	1433	1484	52	[36, 133, 144, 147, 152]
MgO_5	1434	1471	38	[29, 91, 120, 138, 144, 150]
MgO_5	1435	1440	6	[25, 70, 124, 138, 143, 145]
MgO_4	1438	1440	3	[22, 82, 122, 126, 128]
MgO_3	1439	1505	67	[18, 98, 128, 132]
MgO_6	1440	1480	41	[16, 71, 83, 98, 132, 134, 136]
MgO_5	1441	1466	26	[22, 82, 101, 122, 126, 128]
MgO_4	1441	1454	14	[25, 70, 124, 143, 145]
MgO_6	1443	1453	11	[20, 72, 88, 117, 119, 137, 151]
MgO_4	1445	1566	122	[19, 64, 86, 106, 107]
MgO_7	1448	1466	19	[15, 66, 67, 80, 94, 113, 131, 134]
MgO_5	1449	1493	45	[28, 68, 73, 85, 99, 131]
MgO_4	1451	1453	3	[13, 65, 69, 79, 139]
MgO_5	1454	1471	18	[13, 65, 69, 79, 123, 139]
MgO_5	1454	1550	97	[20, 88, 117, 119, 137, 151]
MgO_5	1455	1539	85	[25, 70, 113, 124, 143, 145]
MgO_5	1458	1557	100	[11, 92, 111, 141, 147, 148]
MgO_5	1458	1479	22	[12, 86, 96, 105, 106, 125]
MgO_5	1461	1538	78	[14, 69, 77, 79, 81, 111]
MgO_4	1465	1489	25	[24, 82, 87, 122, 152]
MgO_4	1467	1488	22	[8, 90, 101, 137, 146]
MgO_6	1467	1476	10	[15, 66, 67, 80, 94, 113, 134]
MgO_4	1467	1494	28	[22, 82, 101, 122, 128]
MgO_6	1467	1472	6	[33, 81, 89, 95, 130, 139, 146]
MgO_6	1472	1507	36	[9, 87, 88, 91, 129, 138, 151]
MgO_4	1472	1658	187	[13, 65, 69, 79, 139]
MgO_4	1472	1497	26	[29, 91, 138, 144, 150]
MgO_4	1473	1542	70	[30, 75, 83, 105, 125]
MgO_7	1473	1481	9	[33, 81, 89, 95, 130, 135, 139, 146]
MgO_6	1474	1523	50	[7, 73, 80, 113, 131, 142, 145]
MgO_5	1477	1482	6	[15, 67, 80, 94, 113, 134]
MgO_6	1477	1526	50	[34, 95, 110, 114, 116, 118, 141]
MgO_4	1480	1485	6	[12, 86, 105, 106, 125]
MgO_5	1481	1505	25	[16, 71, 98, 132, 134, 136]
MgO_6	1482	1529	48	[33, 81, 89, 130, 135, 139, 146]
MgO_6	1483	1484	2	[15, 67, 71, 80, 94, 113, 134]
MgO_5	1485	1598	114	[15, 67, 71, 94, 113, 134]
MgO_5	1485	1530	46	[36, 133, 144, 147, 150, 152]
MgO_5	1486	1514	29	[12, 86, 93, 105, 106, 125]
MgO_5	1489	1523	35	[8, 89, 90, 101, 137, 146]
MgO_5	1490	1504	15	[24, 82, 87, 122, 144, 152]
MgO_6	1494	1533	40	[28, 68, 73, 79, 85, 99, 131]
MgO_6	1494	1496	3	[31, 69, 79, 92, 109, 111, 150]
MgO_5	1495	1500	6	[22, 82, 101, 122, 126, 128]
MgO_5	1497	1546	50	[31, 79, 92, 109, 111, 150]
MgO_5	1498	1545	48	[29, 91, 111, 138, 144, 150]
MgO_4	1501	1519	19	[22, 82, 101, 122, 128]
MgO_3	1502	1513	12	[27, 107, 120, 129]
MgO_5	1503	1609	107	[17, 74, 108, 115, 123, 133]
MgO_3	1504	1517	14	[23, 102, 119, 151]
MgO_4	1505	1514	10	[24, 82, 87, 144, 152]
MgO_6	1506	1605	100	[16, 71, 83, 98, 132, 134, 136]
MgO_4	1506	1590	85	[18, 65, 98, 128, 132]
MgO_7	1507	1512	6	[10, 74, 85, 108, 115, 127, 142, 145]
MgO_5	1508	1623	116	[9, 88, 91, 129, 138, 151]
MgO_6	1513	1535	23	[10, 74, 85, 115, 127, 142, 145]
MgO_4	1514	1540	27	[27, 107, 120, 128, 129]
MgO_6	1515	1609	95	[12, 86, 93, 105, 106, 121, 125]
MgO_5	1515	1671	157	[24, 82, 87, 122, 144, 152]
MgO_5	1516	1522	7	[26, 77, 80, 117, 146, 148]
MgO_5	1516	1643	128	[35, 72, 94, 103, 113, 145]
MgO_4	1518	1550	33	[23, 87, 102, 119, 151]
MgO_5	1520	1608	89	[22, 82, 101, 122, 126, 128]
MgO_4	1523	1558	36	[26, 77, 80, 117, 146]
MgO_5	1524	1564	41	[7, 73, 80, 131, 142, 145]
MgO_4	1524	1542	19	[8, 89, 101, 137, 146]
MgO_7	1527	1551	25	[34, 89, 95, 110, 114, 116, 118, 141]
MgO_5	1530	1536	7	[33, 81, 89, 130, 139, 146]
MgO_6	1531	1546	16	[36, 115, 133, 144, 147, 150, 152]
MgO_7	1534	1537	4	[28, 68, 73, 79, 85, 92, 99, 131]
MgO_5	1536	1546	11	[10, 85, 115, 127, 142, 145]
MgO_4	1537	1625	89	[33, 81, 89, 130, 146]
MgO_6	1538	1554	17	[28, 68, 79, 85, 92, 99, 131]
MgO_5	1538	1603	66	[32, 116, 118, 141, 148, 151]
MgO_4	1539	1542	4	[14, 69, 77, 79, 81]
MgO_4	1540	1565	26	[25, 70, 124, 143, 145]
MgO_5	1541	1583	43	[27, 64, 107, 120, 128, 129]
MgO_5	1543	1565	23	[8, 89, 90, 101, 137, 146]
MgO_5	1543	1664	122	[14, 69, 70, 77, 79, 81]
MgO_5	1543	1558	16	[30, 75, 83, 105, 121, 125]
MgO_4	1546	1549	4	[29, 91, 138, 144, 150]
MgO_4	1547	1583	37	[10, 85, 127, 142, 145]
MgO_6	1547	1588	42	[31, 79, 92, 109, 111, 115, 150]
MgO_7	1547	1552	6	[36, 115, 123, 133, 144, 147, 150, 152]
MgO_5	1550	1579	30	[29, 91, 120, 138, 144, 150]
MgO_4	1551	1595	45	[20, 117, 119, 137, 151]
MgO_5	1551	1553	3	[23, 87, 102, 118, 119, 151]
MgO_6	1552	1557	6	[34, 89, 95, 110, 116, 118, 141]
MgO_6	1553	1584	32	[36, 115, 123, 133, 147, 150, 152]
MgO_4	1554	1709	156	[23, 87, 102, 118, 151]
MgO_5	1555	1576	22	[28, 68, 85, 92, 99, 131]
MgO_4	1558	1600	43	[11, 92, 111, 141, 148]
MgO_5	1558	1578	21	[34, 95, 110, 116, 118, 141]
MgO_5	1559	1566	8	[26, 77, 80, 117, 137, 146]
MgO_6	1559	1564	6	[30, 75, 83, 102, 105, 121, 125]
MgO_6	1565	1570	6	[7, 73, 80, 113, 131, 142, 145]
MgO_5	1565	1581	17	[30, 75, 83, 102, 105, 125]
MgO_6	1566	1672	107	[8, 89, 90, 101, 137, 146, 149]
MgO_3	1566	1568	3	[25, 124, 143, 145]
MgO_5	1567	1663	97	[19, 64, 68, 86, 106, 107]
MgO_4	1567	1577	11	[26, 77, 117, 137, 146]
MgO_4	1569	1586	18	[25, 124, 138, 143, 145]
MgO_5	1571	1580	10	[7, 80, 113, 131, 142, 145]
MgO_6	1577	1607	31	[28, 68, 79, 85, 92, 99, 131]
MgO_3	1578	1580	3	[26, 77, 117, 146]
MgO_6	1579	1633	55	[34, 95, 110, 114, 116, 118, 141]
MgO_6	1580	1581	2	[29, 91, 111, 120, 138, 144, 150]
MgO_6	1581	1627	47	[7, 80, 94, 113, 131, 142, 145]
MgO_4	1581	1644	64	[26, 77, 117, 146, 149]
MgO_5	1582	1582	1	[29, 91, 111, 120, 138, 150]
MgO_4	1582	1585	4	[30, 75, 83, 105, 125]
MgO_4	1583	1629	47	[29, 91, 120, 138, 150]
MgO_5	1584	1590	7	[10, 85, 108, 127, 142, 145]
MgO_6	1584	1601	18	[27, 64, 107, 120, 128, 129, 130]
MgO_5	1585	1636	52	[36, 115, 123, 133, 147, 152]
MgO_5	1586	1653	68	[30, 75, 83, 105, 112, 125]
MgO_5	1587	1592	6	[25, 113, 124, 138, 143, 145]
MgO_5	1589	1589	1	[31, 92, 109, 111, 115, 150]
MgO_4	1590	1591	2	[31, 92, 109, 111, 150]
MgO_4	1591	1609	19	[10, 108, 127, 142, 145]
MgO_3	1591	1638	48	[18, 98, 128, 132]
MgO_5	1592	1674	83	[31, 79, 92, 109, 111, 150]
MgO_4	1593	1598	6	[25, 113, 124, 143, 145]
MgO_5	1596	1662	67	[20, 88, 117, 119, 137, 151]
MgO_4	1599	1617	19	[15, 71, 94, 113, 134]
MgO_5	1599	1639	41	[25, 113, 124, 138, 143, 145]
MgO_5	1601	1611	11	[11, 77, 92, 111, 141, 148]
MgO_5	1602	1613	12	[27, 64, 107, 128, 129, 130]
MgO_4	1604	1660	57	[32, 116, 141, 148, 151]
MgO_5	1606	1620	15	[16, 71, 83, 98, 132, 134]
MgO_5	1608	1641	34	[28, 68, 79, 85, 99, 131]
MgO_4	1609	1611	3	[22, 101, 122, 126, 128]
MgO_5	1610	1613	4	[10, 108, 124, 127, 142, 145]
MgO_5	1610	1638	29	[12, 93, 105, 106, 121, 125]
MgO_6	1610	1630	21	[17, 74, 108, 115, 123, 127, 133]
MgO_4	1612	1887	276	[11, 92, 111, 141, 148]
MgO_3	1612	1620	9	[22, 101, 122, 128]
MgO_6	1614	1733	120	[10, 108, 124, 127, 142, 143, 145]
MgO_6	1614	1662	49	[27, 64, 107, 120, 128, 129, 130]
MgO_3	1618	1637	20	[15, 71, 94, 134]
MgO_4	1621	1637	17	[16, 71, 83, 98, 132]
MgO_4	1621	1658	38	[22, 89, 101, 122, 128]
MgO_4	1624	1663	40	[9, 88, 91, 129, 151]
MgO_5	1626	1676	51	[33, 81, 89, 114, 130, 146]
MgO_7	1628	1641	14	[7, 80, 94, 113, 124, 131, 142, 145]
MgO_5	1630	1663	34	[29, 91, 111, 120, 138, 150]
MgO_5	1631	1707	77	[17, 108, 115, 123, 127, 133]
MgO_5	1634	1652	19	[34, 95, 110, 116, 118, 141]
MgO_4	1637	1702	66	[36, 115, 123, 147, 152]
MgO_4	1638	1662	25	[15, 71, 72, 94, 134]
MgO_5	1638	1649	12	[16, 71, 83, 98, 132, 134]
MgO_4	1639	1659	21	[12, 93, 106, 121, 125]
MgO_4	1639	1702	64	[18, 65, 98, 128, 132]
MgO_4	1640	1644	5	[25, 113, 124, 138, 145]
MgO_6	1642	1666	25	[7, 80, 94, 113, 124, 131, 142]
MgO_6	1642	1665	24	[28, 68, 73, 79, 85, 99, 131]
MgO_4	1644	1810	167	[35, 72, 94, 113, 145]
MgO_5	1645	1689	45	[25, 88, 113, 124, 138, 145]
MgO_5	1645	1680	36	[26, 77, 117, 146, 148, 149]
MgO_4	1650	1702	53	[16, 83, 98, 132, 134]
MgO_6	1653	1655	3	[34, 95, 110, 114, 116, 118, 141]
MgO_4	1654	1674	21	[30, 75, 83, 105, 125]
MgO_7	1656	1659	4	[34, 95, 110, 114, 116, 118, 141, 147]
MgO_5	1659	1663	5	[13, 65, 69, 78, 79, 139]
MgO_5	1659	1663	5	[22, 89, 101, 122, 126, 128]
MgO_5	1660	1709	50	[12, 86, 93, 106, 121, 125]
MgO_6	1660	1666	7	[34, 95, 110, 114, 118, 141, 147]
MgO_5	1661	1683	23	[32, 116, 118, 141, 148, 151]
MgO_5	1663	1670	8	[15, 71, 72, 94, 132, 134]
MgO_6	1663	1670	8	[20, 88, 117, 119, 137, 146, 151]
MgO_5	1663	1702	40	[27, 64, 107, 128, 129, 130]
MgO_5	1664	1666	3	[9, 88, 91, 129, 138, 151]
MgO_5	1664	1696	33	[13, 65, 69, 79, 131, 139]
MgO_4	1664	1738	75	[19, 68, 86, 106, 107]
MgO_6	1664	1665	2	[22, 82, 89, 101, 122, 126, 128]
MgO_4	1664	1664	1	[29, 91, 120, 138, 150]
MgO_6	1665	1693	29	[14, 67, 69, 70, 77, 79, 81]
MgO_5	1665	1669	5	[29, 91, 120, 138, 144, 150]
MgO_5	1666	1670	5	[22, 82, 89, 122, 126, 128]
MgO_5	1666	1693	28	[28, 68, 73, 85, 99, 131]
MgO_5	1667	1741	75	[7, 80, 94, 113, 124, 142]
MgO_6	1667	1683	17	[9, 87, 88, 91, 129, 138, 151]
MgO_5	1667	1736	70	[34, 95, 110, 118, 141, 147]
MgO_4	1670	1697	28	[29, 91, 138, 144, 150]
MgO_6	1671	1684	14	[15, 71, 72, 94, 113, 132, 134]
MgO_5	1671	1785	115	[20, 117, 119, 137, 146, 151]
MgO_4	1671	1712	42	[22, 82, 122, 126, 128]
MgO_4	1672	1700	29	[24, 82, 87, 122, 152]
MgO_5	1673	1702	30	[8, 89, 90, 101, 146, 149]
MgO_5	1675	1676	2	[30, 75, 83, 105, 121, 125]
MgO_6	1675	1682	8	[31, 79, 92, 109, 111, 120, 150]
MgO_6	1677	1697	21	[30, 75, 83, 105, 121, 125, 135]
MgO_4	1677	1723	47	[33, 81, 89, 114, 130]
MgO_4	1681	1799	119	[26, 77, 117, 146, 148]
MgO_7	1683	1712	30	[31, 79, 85, 92, 109, 111, 120, 150]
MgO_5	1684	1732	49	[9, 87, 88, 91, 138, 151]
MgO_4	1684	1779	96	[32, 116, 141, 148, 151]
MgO_7	1685	1686	2	[15, 65, 71, 72, 94, 113, 132, 134]
MgO_6	1687	1732	46	[15, 65, 71, 72, 94, 132, 134]
MgO_6	1690	1702	13	[25, 70, 88, 113, 124, 138, 145]
MgO_5	1694	1767	74	[14, 67, 69, 77, 79, 81]
MgO_6	1694	1703	10	[28, 68, 73, 85, 99, 104, 131]
MgO_6	1697	1800	104	[13, 65, 69, 79, 120, 131, 139]
MgO_5	1698	1855	158	[29, 91, 111, 138, 144, 150]
MgO_5	1698	1730	33	[30, 75, 83, 105, 125, 135]
MgO_5	1701	1806	106	[24, 82, 87, 122, 144, 152]
MgO_4	1703	1706	4	[8, 89, 90, 101, 146]
MgO_5	1703	1769	67	[16, 71, 83, 98, 132, 134]
MgO_5	1703	1726	24	[18, 65, 69, 98, 128, 132]
MgO_5	1703	1704	2	[25, 70, 113, 124, 138, 145]
MgO_4	1703	1777	75	[27, 64, 107, 128, 129]
MgO_5	1703	1756	54	[36, 115, 123, 133, 147, 152]
MgO_5	1704	1709	6	[28, 73, 85, 99, 104, 131]
MgO_6	1705	1705	1	[25, 70, 113, 124, 138, 143, 145]
MgO_7	1706	1721	16	[25, 70, 88, 113, 124, 138, 143, 145]
MgO_5	1707	1749	43	[8, 89, 90, 101, 146, 149]
MgO_6	1708	1824	117	[17, 74, 108, 115, 123, 127, 133]
MgO_4	1710	1722	13	[12, 93, 106, 121, 125]
MgO_5	1710	1736	27	[23, 87, 102, 116, 118, 151]
MgO_4	1710	1772	63	[28, 73, 85, 99, 131]
MgO_5	1713	1721	9	[22, 82, 122, 126, 128, 129]
MgO_6	1713	1717	5	[31, 79, 85, 92, 109, 120, 150]
MgO_7	1718	1742	25	[31, 79, 85, 92, 109, 120, 131, 150]
MgO_4	1722	1732	11	[22, 122, 126, 128, 129]
MgO_6	1722	1749	28	[25, 70, 88, 113, 124, 138, 145]
MgO_5	1723	1744	22	[12, 86, 93, 106, 121, 125]
MgO_5	1724	1770	47	[33, 81, 89, 114, 130, 135]
MgO_4	1727	1764	38	[18, 65, 98, 128, 132]
MgO_5	1731	1737	7	[30, 75, 83, 105, 112, 125]
MgO_4	1733	1746	14	[9, 88, 91, 138, 151]
MgO_5	1733	1770	38	[15, 65, 71, 94, 132, 134]
MgO_3	1733	1770	38	[22, 122, 126, 128]
MgO_5	1734	1748	15	[10, 108, 127, 142, 143, 145]
MgO_4	1737	1783	47	[23, 87, 102, 118, 151]
MgO_4	1737	1775	39	[34, 95, 110, 141, 147]
MgO_4	1738	1844	107	[30, 75, 83, 105, 125]
MgO_5	1739	1748	10	[19, 64, 68, 86, 106, 107]
MgO_6	1742	1777	36	[7, 80, 94, 113, 124, 142, 145]
MgO_8	1743	1746	4	[31, 79, 85, 92, 109, 111, 120, 131, 150]
MgO_4	1745	1800	56	[12, 93, 106, 121, 125]
MgO_5	1747	1771	25	[9, 88, 91, 129, 138, 151]
MgO_7	1747	1761	15	[31, 79, 85, 109, 111, 120, 131, 150]
MgO_6	1749	1755	7	[10, 108, 124, 127, 142, 143, 145]
MgO_4	1749	1850	102	[19, 64, 68, 106, 107]
MgO_6	1750	1770	21	[8, 84, 89, 90, 101, 146, 149]
MgO_5	1750	1781	32	[25, 88, 113, 124, 138, 145]
MgO_7	1756	1763	8	[10, 108, 124, 127, 140, 142, 143, 145]
MgO_6	1757	1768	12	[36, 115, 123, 133, 144, 147, 152]
MgO_6	1762	1831	70	[31, 79, 85, 111, 120, 131, 150]
MgO_6	1764	1801	38	[10, 108, 127, 140, 142, 143, 145]
MgO_5	1765	1927	163	[18, 65, 98, 128, 132, 134]
MgO_6	1768	1776	9	[14, 67, 69, 77, 79, 81, 84]
MgO_5	1769	1780	12	[36, 115, 123, 144, 147, 152]
MgO_6	1770	1770	1	[16, 71, 83, 98, 125, 132, 134]
MgO_5	1771	1831	61	[8, 84, 89, 90, 101, 146]
MgO_6	1771	1779	9	[15, 65, 71, 72, 94, 132, 134]
MgO_5	1771	1801	31	[16, 83, 98, 125, 132, 134]
MgO_4	1771	1776	6	[22, 98, 122, 126, 128]
MgO_6	1771	1797	27	[33, 81, 89, 114, 130, 135, 139]
MgO_4	1772	1793	22	[9, 88, 91, 129, 151]
MgO_5	1773	1834	62	[28, 68, 73, 85, 99, 131]
MgO_5	1776	1785	10	[34, 95, 110, 118, 141, 147]
MgO_5	1777	1777	1	[14, 69, 77, 79, 81, 84]
MgO_5	1777	1826	50	[22, 82, 98, 122, 126, 128]
MgO_5	1778	1778	1	[7, 80, 94, 113, 124, 142]
MgO_6	1778	1787	10	[14, 69, 77, 79, 81, 84, 100]
MgO_5	1778	1802	25	[27, 64, 107, 128, 129, 130]
MgO_4	1779	1796	18	[7, 80, 94, 113, 142]
MgO_5	1780	1835	56	[15, 71, 72, 94, 132, 134]
MgO_5	1780	1923	144	[32, 116, 118, 141, 148, 151]
MgO_4	1781	1798	18	[36, 115, 123, 147, 152]
MgO_6	1782	1833	52	[25, 70, 88, 113, 124, 138, 145]
MgO_6	1784	1800	17	[23, 87, 102, 118, 119, 136, 151]
MgO_4	1786	1803	18	[20, 117, 119, 137, 151]
MgO_6	1786	1806	21	[34, 92, 95, 110, 118, 141, 147]
MgO_7	1788	1794	7	[14, 69, 70, 77, 79, 81, 84, 100]
MgO_5	1794	1796	3	[9, 88, 91, 116, 129, 151]
MgO_6	1795	1818	24	[14, 69, 70, 77, 79, 81, 84]
MgO_5	1797	1802	6	[7, 80, 94, 113, 124, 142]
MgO_6	1797	1805	9	[9, 88, 91, 116, 129, 138, 151]
MgO_5	1798	1802	5	[33, 81, 114, 130, 135, 139]
MgO_5	1799	1861	63	[36, 92, 115, 123, 147, 152]
MgO_5	1800	1818	19	[26, 77, 117, 146, 148, 149]
MgO_5	1801	1814	14	[12, 93, 106, 121, 125, 133]
MgO_5	1801	1825	25	[13, 65, 69, 79, 131, 139]
MgO_5	1801	1808	8	[23, 102, 118, 119, 136, 151]
MgO_5	1802	1910	109	[10, 108, 127, 142, 143, 145]
MgO_4	1802	1813	12	[16, 83, 98, 125, 132]
MgO_4	1803	1803	1	[7, 80, 94, 113, 142]
MgO_4	1803	2065	263	[27, 64, 107, 128, 129]
MgO_4	1803	1845	43	[33, 81, 114, 130, 135]
MgO_5	1804	1889	86	[7, 80, 94, 113, 142, 145]
MgO_5	1804	1816	13	[20, 117, 119, 137, 146, 151]
MgO_7	1806	1824	19	[9, 64, 88, 91, 116, 129, 138, 151]
MgO_4	1807	1859	53	[24, 82, 87, 144, 152]
MgO_5	1807	1814	8	[34, 92, 95, 110, 118, 141]
MgO_4	1809	1818	10	[23, 102, 119, 136, 151]
MgO_5	1811	1819	9	[35, 72, 94, 103, 113, 145]
MgO_5	1814	1851	38	[16, 83, 98, 125, 132, 133]
MgO_6	1815	1858	44	[12, 86, 93, 106, 121, 125, 133]
MgO_4	1815	1844	30	[34, 95, 110, 118, 141]
MgO_4	1817	1906	90	[20, 117, 119, 137, 151]
MgO_5	1819	2114	296	[14, 69, 70, 77, 79, 81]
MgO_5	1819	1833	15	[23, 87, 102, 119, 136, 151]
MgO_6	1819	1826	8	[26, 77, 84, 117, 146, 148, 149]
MgO_4	1820	1887	68	[35, 72, 103, 113, 145]
MgO_5	1825	1832	8	[9, 88, 91, 116, 129, 151]
MgO_5	1825	1825	1	[17, 108, 115, 123, 127, 133]
MgO_6	1826	1867	42	[13, 65, 69, 78, 79, 131, 139]
MgO_4	1826	1907	82	[17, 108, 115, 123, 127]
MgO_6	1827	1842	16	[22, 82, 98, 122, 126, 128, 152]
MgO_5	1827	1827	1	[26, 77, 117, 146, 148, 149]
MgO_4	1828	1931	104	[26, 77, 117, 146, 149]
MgO_4	1832	1951	120	[8, 89, 90, 101, 146]
MgO_7	1832	1895	64	[31, 79, 85, 111, 115, 120, 131, 150]
MgO_4	1833	1875	43	[9, 88, 91, 116, 151]
MgO_4	1834	2149	316	[21, 74, 76, 136, 143]
MgO_4	1834	1862	29	[23, 87, 102, 119, 151]
MgO_5	1834	1912	79	[25, 88, 113, 124, 138, 145]
MgO_6	1835	1861	27	[28, 68, 73, 79, 85, 99, 131]
MgO_6	1836	1860	25	[15, 71, 72, 94, 113, 132, 134]
MgO_5	1843	1865	23	[22, 82, 98, 122, 128, 152]
MgO_5	1845	1925	81	[30, 75, 83, 105, 112, 125]
MgO_5	1845	1878	34	[34, 95, 110, 114, 118, 141]
MgO_5	1846	1868	23	[33, 81, 89, 114, 130, 135]
MgO_5	1851	1856	6	[19, 64, 68, 86, 106, 107]
MgO_6	1852	1913	62	[16, 83, 98, 125, 132, 133, 134]
MgO_6	1856	1858	3	[29, 91, 111, 138, 144, 150, 152]
MgO_6	1857	1862	6	[19, 64, 68, 86, 103, 106, 107]
MgO_5	1859	1893	35	[12, 93, 106, 121, 125, 133]
MgO_5	1859	1880	22	[29, 91, 138, 144, 150, 152]
MgO_5	1860	1906	47	[24, 82, 87, 122, 144, 152]
MgO_5	1861	1902	42	[15, 71, 72, 94, 132, 134]
MgO_5	1862	1881	20	[28, 68, 73, 79, 85, 99]
MgO_4	1862	1931	70	[36, 115, 123, 147, 152]
MgO_5	1863	1882	20	[19, 64, 68, 86, 103, 106]
MgO_3	1863	1869	7	[23, 87, 102, 151]
MgO_4	1866	1875	10	[22, 82, 98, 122, 128]
MgO_5	1868	1872	5	[13, 65, 69, 79, 131, 139]
MgO_6	1869	1881	13	[33, 81, 89, 114, 130, 135, 146]
MgO_4	1870	1908	39	[23, 87, 102, 118, 151]
MgO_6	1873	1885	13	[13, 65, 69, 79, 99, 131, 139]
MgO_5	1876	1882	7	[9, 88, 91, 116, 138, 151]
MgO_5	1876	1927	52	[22, 82, 98, 122, 126, 128]
MgO_6	1879	1880	2	[34, 92, 95, 110, 114, 118, 141]
MgO_6	1881	1932	52	[29, 91, 111, 138, 144, 150, 152]
MgO_5	1881	1883	3	[34, 92, 95, 110, 118, 141]
MgO_6	1882	1907	26	[28, 68, 73, 79, 85, 99, 131]
MgO_5	1882	1924	43	[33, 81, 89, 130, 135, 146]
MgO_4	1883	1909	27	[9, 88, 91, 116, 151]
MgO_4	1883	1899	17	[19, 64, 68, 103, 106]
MgO_4	1884	1898	15	[34, 92, 95, 110, 141]
MgO_5	1886	1888	3	[13, 65, 69, 79, 131, 139]
MgO_5	1888	2197	310	[11, 77, 92, 111, 141, 148]
MgO_5	1888	1890	3	[35, 72, 94, 103, 113, 145]
MgO_6	1889	1939	51	[13, 65, 69, 78, 79, 131, 139]
MgO_4	1890	1928	39	[7, 80, 94, 113, 142]
MgO_4	1891	1922	32	[35, 72, 94, 113, 145]
MgO_6	1894	1903	10	[12, 83, 93, 106, 121, 125, 133]
MgO_6	1896	2004	109	[31, 79, 85, 111, 120, 131, 150]
MgO_5	1899	1968	70	[34, 92, 95, 110, 141, 147]
MgO_3	1900	1913	14	[19, 64, 68, 106]
MgO_4	1903	1912	10	[15, 71, 94, 132, 134]
MgO_5	1904	1908	5	[12, 83, 106, 121, 125, 133]
MgO_3	1907	1996	90	[20, 119, 137, 151]
MgO_6	1907	1967	61	[24, 76, 82, 87, 122, 144, 152]
MgO_5	1908	2124	217	[17, 108, 115, 123, 127, 150]
MgO_5	1908	1934	27	[28, 68, 73, 79, 85, 99]
MgO_6	1909	1953	45	[12, 83, 105, 106, 121, 125, 133]
MgO_3	1909	1933	25	[23, 87, 118, 151]
MgO_5	1910	1935	26	[9, 64, 88, 91, 116, 151]
MgO_4	1911	1968	58	[10, 108, 127, 142, 143]
MgO_5	1913	1944	32	[15, 65, 71, 94, 132, 134]
MgO_4	1913	1922	10	[25, 88, 113, 124, 138]
MgO_5	1914	1921	8	[16, 83, 98, 125, 132, 133]
MgO_4	1914	1920	7	[19, 64, 68, 106, 116]
MgO_5	1921	2014	94	[19, 64, 68, 86, 106, 116]
MgO_4	1922	1979	58	[16, 83, 125, 132, 133]
MgO_4	1923	1956	34	[25, 113, 124, 138, 145]
MgO_5	1923	1938	16	[35, 72, 94, 103, 113, 145]
MgO_6	1924	1940	17	[32, 110, 116, 118, 141, 148, 151]
MgO_6	1925	1943	19	[33, 81, 89, 95, 130, 135, 146]
MgO_4	1926	2180	255	[30, 75, 83, 105, 125]
MgO_4	1928	1998	71	[18, 65, 98, 128, 132]
MgO_4	1928	1938	11	[22, 98, 122, 126, 128]
MgO_5	1929	2166	238	[7, 80, 94, 113, 124, 142]
MgO_5	1932	2043	112	[26, 77, 117, 137, 146, 149]
MgO_5	1932	1950	19	[36, 82, 115, 123, 147, 152]
MgO_5	1933	1938	6	[29, 111, 138, 144, 150, 152]
MgO_4	1934	1968	35	[23, 87, 102, 118, 151]
MgO_4	1935	1977	43	[28, 68, 73, 79, 85]
MgO_4	1936	1977	42	[9, 88, 91, 116, 151]
MgO_5	1939	2029	91	[22, 82, 98, 122, 126, 128]
MgO_6	1939	1949	11	[29, 111, 115, 138, 144, 150, 152]
MgO_4	1939	1975	37	[35, 72, 94, 103, 145]
MgO_5	1940	2085	146	[13, 65, 69, 79, 131, 139]
MgO_7	1941	2006	66	[32, 92, 110, 116, 118, 141, 148, 151]
MgO_5	1944	1953	10	[33, 81, 89, 95, 130, 135]
MgO_4	1945	2042	98	[15, 65, 71, 94, 134]
MgO_7	1950	1950	1	[29, 91, 111, 115, 138, 144, 150, 152]
MgO_6	1951	1956	6	[29, 91, 111, 115, 144, 150, 152]
MgO_4	1951	1954	4	[36, 115, 123, 147, 152]
MgO_3	1952	1958	7	[8, 89, 101, 146]
MgO_7	1954	1955	2	[12, 83, 86, 105, 106, 121, 125, 133]
MgO_6	1954	2014	61	[33, 81, 89, 95, 114, 130, 135]
MgO_5	1955	2104	150	[36, 78, 115, 123, 147, 152]
MgO_6	1956	2073	118	[12, 83, 86, 106, 121, 125, 133]
MgO_5	1957	1978	22	[25, 88, 113, 124, 138, 145]
MgO_5	1957	1962	6	[29, 91, 111, 144, 150, 152]
MgO_4	1959	1965	7	[8, 89, 101, 129, 146]
MgO_6	1963	1973	11	[29, 91, 111, 120, 144, 150, 152]
MgO_5	1966	1968	3	[8, 89, 90, 101, 129, 146]
MgO_5	1968	1975	8	[24, 76, 82, 87, 144, 152]
MgO_4	1969	1992	24	[8, 89, 90, 101, 146]
MgO_5	1969	1978	10	[10, 108, 124, 127, 142, 143]
MgO_5	1969	1976	8	[23, 87, 102, 118, 122, 151]
MgO_6	1969	1980	12	[34, 92, 95, 110, 135, 141, 147]
MgO_7	1974	1988	15	[29, 91, 111, 120, 138, 144, 150, 152]
MgO_6	1976	1989	14	[24, 76, 82, 87, 93, 144, 152]
MgO_5	1976	1988	13	[35, 72, 94, 103, 113, 145]
MgO_4	1977	2225	249	[23, 87, 102, 118, 151]
MgO_4	1978	1990	13	[9, 88, 91, 138, 151]
MgO_3	1978	1980	3	[28, 68, 73, 85]
MgO_4	1979	1997	19	[10, 108, 127, 142, 143]
MgO_4	1979	1987	9	[25, 88, 113, 138, 145]
MgO_3	1980	1982	3	[16, 83, 132, 133]
MgO_4	1981	2003	23	[28, 68, 73, 85, 97]
MgO_5	1981	2015	35	[34, 92, 95, 110, 141, 147]
MgO_4	1983	2004	22	[16, 83, 132, 133, 134]
MgO_5	1988	1992	5	[25, 88, 113, 124, 138, 145]
MgO_6	1989	2002	14	[29, 91, 111, 138, 144, 150, 152]
MgO_4	1989	2064	76	[35, 72, 94, 113, 145]
MgO_7	1990	2024	35	[24, 76, 82, 87, 93, 122, 144, 152]
MgO_5	1991	2011	21	[9, 87, 88, 91, 138, 151]
MgO_5	1993	2029	37	[8, 89, 90, 101, 137, 146]
MgO_4	1993	2009	17	[25, 88, 113, 124, 138]
MgO_4	1997	2003	7	[20, 117, 119, 137, 151]
MgO_5	1998	2021	24	[10, 74, 108, 127, 142, 143]
MgO_3	1999	2031	33	[18, 98, 128, 132]
MgO_7	2003	2017	15	[29, 91, 111, 115, 138, 144, 150, 152]
MgO_5	2004	2017	14	[20, 88, 117, 119, 137, 151]
MgO_5	2004	2030	27	[28, 68, 73, 85, 97, 131]
MgO_5	2005	2059	55	[16, 83, 132, 133, 134, 136]
MgO_7	2005	2025	21	[31, 79, 85, 111, 115, 120, 131, 150]
MgO_6	2007	2007	1	[32, 92, 110, 116, 118, 141, 151]
MgO_5	2008	2057	50	[32, 110, 116, 118, 141, 151]
MgO_5	2010	2076	67	[25, 88, 113, 124, 138, 145]
MgO_6	2012	2030	19	[9, 87, 88, 91, 116, 138, 151]
MgO_6	2015	2023	9	[19, 64, 68, 86, 103, 106, 116]
MgO_7	2015	2045	31	[33, 81, 89, 95, 114, 130, 135, 146]
MgO_4	2016	2044	29	[34, 95, 110, 141, 147]
MgO_4	2018	2026	9	[20, 117, 119, 137, 151]
MgO_6	2018	2026	9	[29, 91, 111, 115, 144, 150, 152]
MgO_6	2022	2046	25	[10, 74, 108, 127, 140, 142, 143]
MgO_5	2024	2039	16	[19, 64, 86, 103, 106, 116]
MgO_6	2025	2073	49	[24, 82, 87, 93, 122, 144, 152]
MgO_6	2026	2054	29	[31, 79, 85, 115, 120, 131, 150]
MgO_3	2027	2051	25	[20, 117, 119, 137]
MgO_5	2027	2044	18	[29, 91, 115, 144, 150, 152]
MgO_6	2030	2073	44	[8, 89, 90, 101, 137, 146, 149]
MgO_4	2030	2031	2	[22, 82, 98, 122, 128]
MgO_5	2031	2055	25	[9, 87, 88, 91, 138, 151]
MgO_4	2031	2035	5	[28, 68, 73, 85, 97]
MgO_4	2032	2043	12	[18, 98, 128, 132, 133]
MgO_3	2032	2038	7	[22, 98, 122, 128]
MgO_5	2036	2043	8	[28, 68, 73, 85, 97, 104]
MgO_4	2039	2076	38	[22, 82, 98, 122, 128]
MgO_6	2040	2114	75	[19, 64, 68, 86, 103, 106, 116]
MgO_5	2043	2074	32	[15, 65, 66, 71, 94, 134]
MgO_5	2044	2063	20	[18, 65, 98, 128, 132, 133]
MgO_6	2044	2049	6	[26, 77, 80, 117, 137, 146, 149]
MgO_6	2044	2065	22	[28, 68, 73, 85, 97, 99, 104]
MgO_6	2045	2070	26	[29, 91, 111, 115, 144, 150, 152]
MgO_5	2045	2127	83	[34, 95, 100, 110, 141, 147]
MgO_6	2046	2077	32	[33, 81, 89, 95, 114, 130, 146]
MgO_5	2047	2057	11	[10, 108, 127, 140, 142, 143]
MgO_4	2050	2060	11	[26, 77, 117, 137, 146]
MgO_4	2052	2056	5	[20, 88, 117, 119, 137]
MgO_5	2055	2073	19	[31, 79, 85, 115, 131, 150]
MgO_4	2056	2058	3	[9, 87, 88, 138, 151]
MgO_5	2057	2129	73	[20, 88, 117, 119, 137, 151]
MgO_6	2058	2067	10	[10, 108, 124, 127, 140, 142, 143]
MgO_6	2058	2086	29	[32, 110, 116, 118, 141, 148, 151]
MgO_5	2059	2079	21	[9, 87, 88, 91, 138, 151]
MgO_6	2060	2098	39	[16, 71, 83, 132, 133, 134, 136]
MgO_5	2061	2126	66	[26, 77, 80, 117, 137, 146]
MgO_4	2064	2115	52	[18, 65, 98, 128, 132]
MgO_5	2065	2111	47	[35, 72, 94, 109, 113, 145]
MgO_5	2066	2079	14	[27, 64, 107, 128, 129, 130]
MgO_5	2066	2082	17	[28, 68, 73, 85, 99, 104]
MgO_7	2068	2081	14	[10, 108, 124, 127, 140, 142, 143, 145]
MgO_5	2071	2090	20	[29, 91, 115, 144, 150, 152]
MgO_5	2074	2086	13	[8, 89, 90, 101, 137, 146]
MgO_5	2074	2087	14	[12, 83, 106, 121, 125, 133]
MgO_7	2074	2088	15	[24, 82, 87, 91, 93, 122, 144, 152]
MgO_6	2074	2105	32	[31, 79, 85, 115, 120, 131, 150]
MgO_6	2075	2091	17	[15, 65, 66, 71, 94, 113, 134]
MgO_5	2077	2099	23	[22, 82, 98, 122, 126, 128]
MgO_4	2077	2097	21	[25, 113, 124, 138, 145]
MgO_5	2078	2102	25	[33, 89, 95, 114, 130, 146]
MgO_4	2080	2087	8	[9, 88, 91, 138, 151]
MgO_6	2080	2158	79	[27, 64, 68, 107, 128, 129, 130]
MgO_6	2082	2104	23	[10, 108, 124, 140, 142, 143, 145]
MgO_6	2083	2126	44	[28, 68, 73, 85, 97, 99, 104]
MgO_4	2086	2144	59	[13, 65, 69, 131, 139]
MgO_6	2087	2139	53	[8, 89, 90, 101, 137, 146, 149]
MgO_7	2087	2096	10	[32, 92, 110, 116, 118, 141, 148, 151]
MgO_5	2088	2092	5	[9, 88, 91, 129, 138, 151]
MgO_6	2088	2099	12	[12, 83, 93, 106, 121, 125, 133]
MgO_6	2089	2095	7	[24, 82, 87, 91, 93, 122, 144]
MgO_6	2091	2114	24	[29, 91, 111, 115, 144, 150, 152]
MgO_5	2092	2095	4	[15, 65, 66, 94, 113, 134]
MgO_6	2093	2101	9	[9, 88, 91, 116, 129, 138, 151]
MgO_4	2096	2119	24	[15, 65, 66, 94, 134]
MgO_5	2096	2127	32	[24, 87, 91, 93, 122, 144]
MgO_6	2097	2100	4	[32, 92, 110, 116, 141, 148, 151]
MgO_5	2098	2123	26	[25, 88, 113, 124, 138, 145]
MgO_5	2099	2114	16	[16, 71, 132, 133, 134, 136]
MgO_5	2100	2238	139	[12, 83, 93, 106, 125, 133]
MgO_4	2100	2253	154	[22, 82, 98, 122, 128]
MgO_5	2101	2122	22	[32, 92, 116, 141, 148, 151]
MgO_5	2102	2121	20	[9, 88, 116, 129, 138, 151]
MgO_6	2103	2157	55	[33, 81, 89, 95, 114, 130, 146]
MgO_5	2105	2107	3	[10, 108, 124, 140, 142, 143]
MgO_4	2105	2419	315	[36, 115, 123, 147, 152]
MgO_5	2106	2139	34	[31, 79, 85, 120, 131, 150]
MgO_6	2108	2150	43	[10, 108, 124, 140, 142, 143, 145]
MgO_4	2112	2127	16	[35, 72, 94, 113, 145]
MgO_4	2115	2141	27	[14, 69, 70, 79, 81]
MgO_6	2115	2116	2	[16, 71, 83, 132, 133, 134, 136]
MgO_5	2115	2116	2	[19, 64, 68, 103, 106, 116]
MgO_5	2115	2116	2	[29, 91, 115, 144, 150, 152]
MgO_3	2116	2118	3	[18, 65, 98, 132]
MgO_5	2117	2142	26	[16, 71, 83, 132, 134, 136]
MgO_4	2117	2117	1	[19, 64, 68, 103, 106]
MgO_4	2117	2128	12	[29, 91, 144, 150, 152]
MgO_5	2118	2252	135	[19, 64, 68, 86, 103, 106]
MgO_4	2119	2145	27	[18, 65, 98, 132, 133]
MgO_5	2120	2135	16	[15, 65, 66, 71, 94, 134]
MgO_6	2122	2176	55	[9, 88, 91, 116, 129, 138, 151]
MgO_6	2123	2144	22	[32, 92, 116, 118, 141, 148, 151]
MgO_4	2124	2174	51	[25, 88, 113, 138, 145]
MgO_4	2125	2138	14	[17, 108, 115, 123, 127]
MgO_6	2127	2150	24	[26, 77, 80, 117, 137, 146, 148]
MgO_5	2127	2127	1	[28, 68, 73, 85, 97, 104]
MgO_6	2128	2146	19	[24, 82, 87, 91, 93, 122, 144]
MgO_4	2128	2140	13	[28, 73, 85, 97, 104]
MgO_4	2128	2213	86	[34, 95, 110, 141, 147]
MgO_5	2128	2225	98	[35, 71, 72, 94, 113, 145]
MgO_5	2129	2281	153	[29, 91, 111, 144, 150, 152]
MgO_4	2130	2138	9	[20, 117, 119, 137, 151]
MgO_6	2136	2140	5	[15, 65, 66, 71, 94, 113, 134]
MgO_5	2139	2215	77	[17, 74, 108, 115, 123, 127]
MgO_5	2139	2176	38	[20, 117, 119, 137, 148, 151]
MgO_4	2140	2218	79	[8, 89, 101, 137, 146]
MgO_4	2140	2211	72	[31, 79, 85, 120, 131]
MgO_5	2141	2154	14	[15, 66, 71, 94, 113, 134]
MgO_5	2141	2148	8	[28, 73, 85, 86, 97, 104]
MgO_5	2142	2146	5	[14, 69, 70, 77, 79, 81]
MgO_6	2143	2149	7	[16, 71, 83, 132, 133, 134, 136]
MgO_5	2145	2165	21	[13, 65, 69, 79, 131, 139]
MgO_7	2145	2187	43	[32, 92, 110, 116, 118, 141, 148, 151]
MgO_5	2146	2181	36	[18, 65, 98, 128, 132, 133]
MgO_6	2147	2170	24	[14, 67, 69, 70, 77, 79, 81]
MgO_5	2147	2159	13	[24, 87, 91, 93, 122, 144]
MgO_6	2149	2171	23	[28, 68, 73, 85, 86, 97, 104]
MgO_7	2150	2200	51	[16, 71, 83, 90, 132, 133, 134, 136]
MgO_6	2150	2168	19	[21, 74, 76, 87, 134, 136, 143]
MgO_5	2151	2194	44	[10, 108, 124, 142, 143, 145]
MgO_5	2151	2231	81	[26, 77, 80, 137, 146, 148]
MgO_6	2155	2158	4	[15, 66, 71, 76, 94, 113, 134]
MgO_7	2158	2178	21	[33, 81, 89, 95, 114, 130, 135, 146]
MgO_5	2159	2201	43	[15, 66, 71, 76, 94, 134]
MgO_5	2159	2163	5	[27, 64, 68, 107, 128, 129]
MgO_7	2160	2171	12	[24, 82, 87, 91, 93, 122, 144, 152]
MgO_4	2164	2517	354	[27, 64, 107, 128, 129]
MgO_6	2166	2174	9	[13, 65, 69, 79, 120, 131, 139]
MgO_6	2167	2194	28	[7, 80, 94, 113, 124, 142, 145]
MgO_5	2169	2186	18	[21, 74, 76, 134, 136, 143]
MgO_5	2171	2233	63	[14, 69, 70, 77, 79, 81]
MgO_6	2172	2175	4	[24, 82, 91, 93, 122, 144, 152]
MgO_7	2172	2209	38	[28, 68, 73, 85, 86, 97, 99, 104]
MgO_5	2175	2200	26	[13, 65, 69, 120, 131, 139]
MgO_5	2175	2198	24	[25, 88, 113, 124, 138, 145]
MgO_5	2176	2195	20	[24, 82, 91, 93, 144, 152]
MgO_5	2177	2205	29	[9, 88, 91, 116, 138, 151]
MgO_6	2177	2189	13	[20, 88, 117, 119, 137, 148, 151]
MgO_6	2179	2216	38	[33, 81, 95, 114, 130, 135, 146]
MgO_5	2181	2281	101	[30, 75, 83, 105, 112, 125]
MgO_4	2182	2196	15	[18, 65, 98, 132, 133]
MgO_4	2187	2198	12	[21, 76, 134, 136, 143]
MgO_6	2188	2194	7	[32, 92, 110, 116, 118, 141, 151]
MgO_5	2190	2193	4	[20, 88, 119, 137, 148, 151]
MgO_4	2194	2224	31	[20, 88, 119, 137, 151]
MgO_5	2195	2293	99	[7, 80, 94, 113, 142, 145]
MgO_4	2195	2200	6	[10, 108, 142, 143, 145]
MgO_5	2195	2219	25	[32, 110, 116, 118, 141, 151]
MgO_6	2196	2216	21	[24, 82, 91, 93, 98, 144, 152]
MgO_5	2197	2199	3	[18, 65, 98, 128, 132, 133]
MgO_4	2198	2241	44	[11, 77, 92, 141, 148]
MgO_5	2199	2242	44	[21, 74, 76, 134, 136, 143]
MgO_4	2199	2203	5	[25, 88, 113, 138, 145]
MgO_4	2200	2211	12	[18, 65, 98, 132, 133]
MgO_5	2201	2241	41	[10, 74, 108, 142, 143, 145]
MgO_6	2201	2209	9	[13, 65, 69, 79, 120, 131, 139]
MgO_6	2201	2204	4	[16, 71, 83, 90, 132, 134, 136]
MgO_4	2202	2216	15	[15, 71, 76, 94, 134]
MgO_3	2204	2223	20	[25, 113, 138, 145]
MgO_5	2205	2216	12	[16, 71, 83, 90, 132, 136]
MgO_4	2206	2214	9	[9, 88, 91, 116, 151]
MgO_5	2210	2229	20	[13, 65, 69, 79, 131, 139]
MgO_6	2210	2219	10	[28, 68, 73, 85, 86, 97, 104]
MgO_5	2212	2288	77	[18, 65, 98, 128, 132, 133]
MgO_3	2212	2224	13	[31, 79, 85, 131]
MgO_5	2214	2261	48	[34, 95, 110, 135, 141, 147]
MgO_5	2215	2268	54	[9, 88, 91, 116, 138, 151]
MgO_4	2216	2227	12	[17, 108, 115, 123, 127]
MgO_5	2217	2245	29	[15, 67, 71, 76, 94, 134]
MgO_4	2217	2221	5	[16, 83, 90, 132, 136]
MgO_7	2217	2245	29	[24, 82, 87, 91, 93, 98, 144, 152]
MgO_5	2217	2231	15	[33, 81, 95, 114, 130, 135]
MgO_5	2219	2224	6	[8, 89, 90, 101, 137, 146]
MgO_5	2220	2231	12	[28, 68, 73, 86, 97, 104]
MgO_6	2220	2234	15	[32, 92, 110, 116, 118, 141, 151]
MgO_5	2222	2314	93	[16, 71, 83, 90, 132, 136]
MgO_4	2224	2231	8	[25, 72, 113, 138, 145]
MgO_6	2225	2281	57	[8, 89, 90, 101, 137, 146, 149]
MgO_5	2225	2306	82	[20, 88, 119, 137, 148, 151]
MgO_4	2225	2232	8	[31, 79, 85, 131, 150]
MgO_5	2226	2252	27	[23, 87, 102, 118, 136, 151]
MgO_6	2226	2266	41	[35, 71, 72, 94, 109, 113, 145]
MgO_3	2228	2231	4	[17, 108, 115, 127]
MgO_6	2230	2347	118	[13, 65, 69, 79, 120, 131, 139]
MgO_4	2232	2259	28	[17, 108, 115, 127, 142]
MgO_3	2232	2241	10	[25, 113, 138, 145]
MgO_6	2232	2332	101	[26, 77, 80, 117, 137, 146, 148]
MgO_6	2232	2279	48	[28, 68, 73, 85, 86, 97, 104]
MgO_6	2232	2262	31	[33, 81, 95, 114, 130, 135, 146]
MgO_5	2233	2235	3	[31, 79, 85, 111, 131, 150]
MgO_6	2234	2237	4	[14, 69, 70, 77, 79, 81, 146]
MgO_5	2235	2253	19	[32, 110, 116, 118, 141, 151]
MgO_6	2236	2256	21	[31, 79, 85, 111, 120, 131, 150]
MgO_5	2238	2362	125	[14, 70, 77, 79, 81, 146]
MgO_6	2239	2249	11	[12, 83, 93, 106, 121, 125, 133]
MgO_4	2242	2278	37	[10, 108, 142, 143, 145]
MgO_5	2242	2262	21	[11, 77, 92, 111, 141, 148]
MgO_4	2242	2260	19	[25, 113, 124, 138, 145]
MgO_4	2243	2247	5	[21, 74, 76, 134, 143]
MgO_4	2246	2251	6	[15, 67, 76, 94, 134]
MgO_6	2246	2351	106	[24, 82, 87, 93, 98, 144, 152]
MgO_5	2248	2426	179	[21, 74, 76, 134, 136, 143]
MgO_5	2250	2301	52	[12, 83, 106, 121, 125, 133]
MgO_5	2252	2272	21	[15, 67, 71, 76, 94, 134]
MgO_4	2253	2269	17	[19, 64, 86, 103, 106]
MgO_4	2253	2384	132	[23, 87, 102, 118, 151]
MgO_5	2254	2276	23	[22, 69, 82, 98, 122, 128]
MgO_4	2254	2297	44	[32, 110, 116, 118, 151]
MgO_7	2257	2281	25	[31, 79, 85, 111, 115, 120, 131, 150]
MgO_5	2260	2323	64	[17, 85, 108, 115, 127, 142]
MgO_5	2261	2265	5	[25, 72, 113, 124, 138, 145]
MgO_4	2262	2467	206	[34, 95, 110, 141, 147]
MgO_4	2263	2700	438	[11, 77, 92, 141, 148]
MgO_7	2263	2274	12	[33, 81, 89, 95, 114, 130, 135, 146]
MgO_6	2266	2266	1	[25, 72, 113, 124, 138, 143, 145]
MgO_5	2267	2278	12	[25, 113, 124, 138, 143, 145]
MgO_5	2267	2394	128	[35, 72, 94, 109, 113, 145]
MgO_4	2269	2290	22	[9, 88, 91, 138, 151]
MgO_5	2270	2290	21	[19, 64, 86, 103, 106, 116]
MgO_4	2273	2440	168	[15, 71, 76, 94, 134]
MgO_6	2275	2317	43	[33, 81, 89, 95, 114, 130, 146]
MgO_4	2277	2283	7	[22, 82, 98, 122, 128]
MgO_5	2279	2300	22	[10, 108, 140, 142, 143, 145]
MgO_4	2279	2290	12	[25, 113, 124, 138, 145]
MgO_7	2280	2321	42	[28, 68, 73, 85, 86, 96, 97, 104]
MgO_5	2282	2292	11	[8, 89, 90, 137, 146, 149]
MgO_4	2282	2343	62	[29, 91, 111, 144, 152]
MgO_6	2282	2318	37	[30, 75, 83, 105, 112, 125, 135]
MgO_6	2282	2291	10	[31, 79, 111, 115, 120, 131, 150]
MgO_5	2284	2286	3	[22, 69, 82, 98, 122, 128]
MgO_6	2287	2329	43	[22, 69, 82, 98, 122, 126, 128]
MgO_4	2289	2300	12	[18, 65, 98, 128, 132]
MgO_5	2291	2347	57	[9, 88, 91, 116, 138, 151]
MgO_4	2291	2492	202	[19, 64, 86, 103, 106]
MgO_5	2291	2324	34	[25, 72, 113, 124, 138, 145]
MgO_5	2292	2327	36	[31, 79, 111, 115, 120, 150]
MgO_2	2293	2305	13	[8, 89, 146]
MgO_6	2294	2370	77	[7, 80, 94, 113, 124, 142, 145]
MgO_5	2298	2534	237	[32, 110, 116, 118, 141, 151]
MgO_6	2301	2417	117	[10, 108, 124, 140, 142, 143, 145]
MgO_5	2301	2306	6	[18, 65, 98, 128, 132, 134]
MgO_6	2302	2309	8	[12, 83, 105, 106, 121, 125, 133]
MgO_4	2306	2311	6	[8, 89, 90, 146, 149]
MgO_4	2307	2308	2	[18, 65, 128, 132, 134]
MgO_4	2307	2307	1	[20, 119, 137, 148, 151]
MgO_5	2308	2323	16	[20, 117, 119, 137, 148, 151]
MgO_5	2309	2340	32	[18, 65, 128, 132, 133, 134]
MgO_5	2310	2348	39	[12, 105, 106, 121, 125, 133]
MgO_5	2312	2358	47	[8, 84, 89, 90, 146, 149]
MgO_4	2315	2428	114	[16, 71, 83, 132, 136]
MgO_5	2318	2340	23	[33, 81, 89, 114, 130, 146]
MgO_5	2319	2485	167	[30, 75, 83, 105, 125, 135]
MgO_6	2322	2325	4	[28, 68, 73, 85, 96, 97, 104]
MgO_6	2324	2325	2	[17, 85, 97, 108, 115, 127, 142]
MgO_4	2324	2348	25	[20, 117, 119, 137, 151]
MgO_6	2325	2347	23	[25, 72, 88, 113, 124, 138, 145]
MgO_7	2326	2333	8	[17, 85, 96, 97, 108, 115, 127, 142]
MgO_5	2326	2335	10	[28, 68, 73, 85, 96, 104]
MgO_6	2328	2352	25	[31, 79, 85, 111, 115, 120, 150]
MgO_5	2330	2332	3	[22, 69, 82, 98, 122, 128]
MgO_4	2333	2349	17	[22, 82, 98, 122, 128]
MgO_7	2333	2343	11	[26, 77, 80, 117, 137, 146, 148, 149]
MgO_6	2334	2338	5	[17, 85, 96, 97, 108, 127, 142]
MgO_4	2336	2336	1	[28, 68, 73, 85, 104]
MgO_5	2337	2390	54	[28, 68, 73, 85, 99, 104]
MgO_5	2339	2343	5	[17, 85, 96, 108, 127, 142]
MgO_4	2341	2372	32	[18, 65, 132, 133, 134]
MgO_6	2341	2394	54	[33, 81, 89, 95, 114, 130, 146]
MgO_4	2344	2373	30	[17, 85, 108, 127, 142]
MgO_6	2344	2403	60	[26, 77, 80, 117, 137, 146, 148]
MgO_5	2344	2370	27	[29, 91, 111, 138, 144, 152]
MgO_6	2348	2357	10	[9, 88, 91, 116, 129, 138, 151]
MgO_5	2348	2393	46	[13, 65, 69, 79, 131, 139]
MgO_5	2348	2371	24	[25, 72, 88, 113, 138, 145]
MgO_4	2349	2367	19	[12, 106, 121, 125, 133]
MgO_5	2349	2635	287	[20, 117, 119, 137, 148, 151]
MgO_5	2350	2352	3	[22, 69, 82, 98, 122, 128]
MgO_5	2352	2364	13	[24, 82, 87, 93, 98, 144]
MgO_6	2353	2376	24	[22, 69, 82, 98, 122, 126, 128]
MgO_5	2353	2393	41	[31, 79, 85, 111, 115, 120]
MgO_5	2358	2369	12	[9, 88, 91, 129, 138, 151]
MgO_4	2359	2383	25	[8, 84, 89, 90, 146]
MgO_4	2363	2364	2	[14, 70, 77, 79, 81]
MgO_5	2365	2373	9	[14, 67, 70, 77, 79, 81]
MgO_6	2365	2372	8	[24, 82, 87, 93, 98, 122, 144]
MgO_5	2368	2410	43	[12, 93, 106, 121, 125, 133]
MgO_6	2370	2373	4	[9, 88, 91, 129, 138, 148, 151]
MgO_5	2371	2401	31	[7, 80, 94, 113, 124, 145]
MgO_4	2371	2486	116	[29, 91, 111, 144, 152]
MgO_6	2372	2397	26	[25, 72, 88, 113, 119, 138, 145]
MgO_5	2373	2413	41	[18, 65, 123, 132, 133, 134]
MgO_5	2373	2387	15	[24, 82, 87, 93, 122, 144]
MgO_6	2374	2394	21	[9, 88, 91, 116, 129, 148, 151]
MgO_4	2374	2382	9	[14, 67, 70, 79, 81]
MgO_5	2374	2402	29	[17, 85, 108, 115, 127, 142]
MgO_5	2377	2424	48	[22, 69, 82, 98, 122, 128]
MgO_5	2383	2430	48	[14, 67, 69, 70, 79, 81]
MgO_5	2384	2410	27	[8, 84, 89, 90, 101, 146]
MgO_5	2385	2391	7	[23, 87, 102, 118, 119, 151]
MgO_6	2388	2410	23	[24, 82, 87, 93, 118, 122, 144]
MgO_6	2391	2391	1	[28, 68, 73, 85, 99, 104, 131]
MgO_4	2392	2401	10	[23, 87, 102, 119, 151]
MgO_5	2392	2407	16	[28, 68, 73, 99, 104, 131]
MgO_6	2394	2428	35	[13, 65, 69, 79, 99, 131, 139]
MgO_6	2394	2449	56	[31, 79, 85, 92, 111, 115, 120]
MgO_5	2395	2411	17	[9, 88, 91, 116, 148, 151]
MgO_5	2395	2651	257	[33, 81, 89, 114, 130, 146]
MgO_4	2395	2403	9	[35, 72, 94, 109, 145]
MgO_5	2398	2523	126	[25, 72, 88, 113, 138, 145]
MgO_4	2402	2409	8	[7, 80, 94, 113, 145]
MgO_5	2402	2409	8	[23, 87, 102, 119, 136, 151]
MgO_6	2403	2407	5	[17, 85, 96, 108, 115, 127, 142]
MgO_5	2404	2433	30	[26, 77, 117, 137, 146, 148]
MgO_5	2404	2432	29	[35, 72, 94, 109, 113, 145]
MgO_5	2408	2445	38	[17, 85, 108, 115, 127, 142]
MgO_6	2408	2413	6	[28, 68, 73, 99, 104, 131, 149]
MgO_5	2410	2431	22	[7, 80, 94, 113, 142, 145]
MgO_4	2410	2426	17	[23, 87, 102, 119, 151]
MgO_6	2411	2436	26	[8, 84, 89, 90, 101, 137, 146]
MgO_4	2411	2450	40	[12, 106, 121, 125, 133]
MgO_5	2411	2436	26	[24, 87, 93, 118, 122, 144]
MgO_4	2412	2474	63	[9, 88, 91, 116, 151]
MgO_6	2414	2424	11	[18, 65, 123, 128, 132, 133, 134]
MgO_7	2414	2414	1	[28, 68, 73, 85, 99, 104, 131, 149]
MgO_6	2415	2438	24	[28, 73, 85, 99, 104, 131, 149]
MgO_5	2418	2483	66	[10, 108, 124, 140, 142, 143]
MgO_5	2420	2426	7	[36, 98, 115, 123, 147, 152]
MgO_5	2425	2449	25	[18, 65, 128, 132, 133, 134]
MgO_6	2425	2450	26	[22, 69, 82, 98, 122, 126, 128]
MgO_6	2427	2432	6	[21, 74, 76, 87, 134, 136, 143]
MgO_5	2427	2437	11	[23, 87, 102, 119, 136, 151]
MgO_6	2427	2429	3	[36, 98, 115, 123, 127, 147, 152]
MgO_5	2429	2515	87	[13, 65, 69, 79, 131, 139]
MgO_5	2429	2489	61	[16, 71, 83, 132, 134, 136]
MgO_5	2430	2734	305	[36, 115, 123, 127, 147, 152]
MgO_4	2431	2481	51	[14, 69, 70, 79, 81]
MgO_4	2432	2432	1	[7, 80, 94, 113, 142]
MgO_3	2433	2449	17	[7, 80, 113, 142]
MgO_5	2433	2468	36	[21, 74, 76, 87, 136, 143]
MgO_6	2433	2578	146	[35, 71, 72, 94, 109, 113, 145]
MgO_6	2434	2460	27	[26, 77, 80, 117, 137, 146, 148]
MgO_5	2437	2508	72	[8, 89, 90, 101, 137, 146]
MgO_4	2437	2461	25	[24, 93, 118, 122, 144]
MgO_4	2438	2439	2	[23, 87, 119, 136, 151]
MgO_5	2439	2446	8	[28, 73, 85, 99, 131, 149]
MgO_5	2440	2475	36	[23, 87, 119, 136, 138, 151]
MgO_5	2441	2445	5	[15, 71, 76, 78, 94, 134]
MgO_6	2446	2576	131	[15, 67, 71, 76, 78, 94, 134]
MgO_4	2446	2531	86	[17, 85, 108, 115, 127]
MgO_6	2447	2478	32	[28, 73, 85, 99, 131, 142, 149]
MgO_4	2450	2460	11	[7, 80, 94, 113, 142]
MgO_6	2450	2453	4	[18, 65, 123, 128, 132, 133, 134]
MgO_5	2450	2508	59	[31, 79, 85, 92, 111, 115]
MgO_5	2451	2479	29	[12, 105, 106, 121, 125, 133]
MgO_5	2451	2489	39	[22, 69, 82, 98, 122, 128]
MgO_7	2454	2467	14	[18, 65, 98, 123, 128, 132, 133, 134]
MgO_5	2461	2462	2	[7, 67, 80, 94, 113, 142]
MgO_5	2461	2485	25	[26, 77, 80, 117, 146, 148]
MgO_5	2462	2471	10	[24, 87, 93, 118, 122, 144]
MgO_6	2463	2508	46	[7, 67, 80, 94, 113, 142, 145]
MgO_6	2468	2489	22	[18, 65, 98, 128, 132, 133, 134]
MgO_5	2468	2563	96	[34, 81, 95, 110, 141, 147]
MgO_4	2469	2471	3	[21, 74, 76, 136, 143]
MgO_3	2472	2477	6	[21, 74, 76, 143]
MgO_4	2472	2566	95	[24, 87, 93, 118, 122]
MgO_5	2475	2576	102	[9, 88, 91, 116, 138, 151]
MgO_6	2476	2490	15	[23, 87, 102, 119, 136, 138, 151]
MgO_4	2478	2499	22	[21, 74, 76, 134, 143]
MgO_5	2479	2502	24	[28, 73, 85, 131, 142, 149]
MgO_4	2480	2523	44	[12, 106, 121, 125, 133]
MgO_5	2482	2484	3	[14, 69, 70, 77, 79, 81]
MgO_6	2484	2589	106	[10, 108, 124, 140, 142, 143, 145]
MgO_4	2485	2518	34	[14, 69, 70, 77, 79]
MgO_6	2486	2564	79	[26, 77, 80, 117, 137, 146, 148]
MgO_6	2486	2500	15	[30, 75, 83, 105, 121, 125, 135]
MgO_5	2487	2516	30	[29, 91, 93, 111, 144, 152]
MgO_4	2490	2490	1	[16, 83, 132, 134, 136]
MgO_5	2490	2491	2	[18, 65, 98, 128, 132, 134]
MgO_6	2490	2601	112	[22, 69, 82, 98, 122, 126, 128]
MgO_5	2491	2541	51	[16, 83, 132, 133, 134, 136]
MgO_5	2491	2532	42	[23, 87, 102, 119, 138, 151]
MgO_4	2492	2569	78	[18, 65, 98, 128, 132]
MgO_5	2493	2498	6	[19, 64, 86, 103, 104, 106]
MgO_6	2499	2531	33	[19, 64, 68, 86, 103, 104, 106]
[truncated: 22,666 more rows]
