# Supplementary material for: Pressure‐Induced Coordination Changes in a Pyrolitic Silicate Melt From Ab Initio Molecular Dynamics Simulations
Source: J Geophys Res Solid Earth. 2019 Nov 29;124(11):11232–50. doi: 10.1029/2019JB018238 (PMC6988478; doi:10.1029/2019JB018238)
Supplement: Supplementary file 2 — Data Set S1 [file JGRB-124-11232-s002.zip › Data/2000K/MgO/pyr-100.a12.5.T2.nvt.outcar.umd.dat.r0.stat.dat]

Cluster	Time	Percent
MgO_5	453024	0.4567556940201446	6
MgO_4	314658	0.3172499319439823	5
MgO_6	176700	0.1781555306857022	7
MgO_3	31642	0.03190264460643457	4
MgO_7	14795	0.01491687083471966	8
MgO_8	408	0.00041136081788209673	9
MgO_2	579	0.0005837693959650343	3
MgO_9	24	2.41976951695351e-05	10
