# Supplementary material for: Pressure‐Induced Coordination Changes in a Pyrolitic Silicate Melt From Ab Initio Molecular Dynamics Simulations
Source: J Geophys Res Solid Earth. 2019 Nov 29;124(11):11232–50. doi: 10.1029/2019JB018238 (PMC6988478; doi:10.1029/2019JB018238)
Supplement: Supplementary file 2 — Data Set S1 [file JGRB-124-11232-s002.zip › Data/2000K/MgO/pyr-100.a13.0.T2.nvt.outcar.umd.dat.r0.popul.dat]

Formula	Begin	End	Lifetime	[Composition]
MgO_4	0	7	8	[7, 80, 82, 94, 113]
MgO_3	0	168	169	[8, 76, 113, 145]
MgO_6	0	22	23	[9, 72, 86, 117, 119, 137, 145]
MgO_5	0	48	49	[10, 97, 108, 127, 142, 150]
MgO_5	0	16	17	[11, 87, 116, 119, 148, 151]
MgO_5	0	31	32	[12, 68, 92, 105, 106, 107]
MgO_5	0	327	328	[13, 69, 79, 81, 95, 141]
MgO_4	0	2	3	[14, 68, 77, 85, 111]
MgO_4	0	17	18	[15, 65, 71, 94, 132]
MgO_5	0	4	5	[16, 83, 110, 125, 136, 152]
MgO_7	0	26	27	[17, 85, 91, 96, 120, 133, 147, 150]
MgO_5	0	57	58	[18, 123, 128, 132, 134, 152]
MgO_4	0	184	185	[19, 86, 105, 107, 117]
MgO_6	0	22	23	[20, 64, 65, 72, 94, 109, 145]
MgO_4	0	3	4	[21, 64, 98, 101, 106]
MgO_4	0	56	57	[22, 88, 122, 125, 132]
MgO_4	0	4	5	[23, 102, 121, 140, 151]
MgO_4	0	70	71	[24, 67, 90, 102, 118]
MgO_5	0	6	7	[25, 69, 91, 133, 138, 147]
MgO_5	0	37	38	[26, 76, 88, 89, 130, 146]
MgO_4	0	37	38	[27, 123, 126, 129, 132]
MgO_3	0	2	3	[28, 70, 79, 111]
MgO_4	0	18	19	[29, 93, 128, 138, 152]
MgO_4	0	54	55	[30, 75, 78, 112, 115]
MgO_6	0	53	54	[31, 91, 111, 113, 124, 126, 129]
MgO_4	0	122	123	[32, 76, 89, 137, 146]
MgO_5	0	57	58	[33, 70, 79, 81, 95, 149]
MgO_4	0	61	62	[34, 81, 114, 141, 151]
MgO_4	0	48	49	[35, 80, 108, 124, 142]
MgO_4	0	56	57	[36, 92, 110, 115, 141]
MgO_5	3	23	21	[14, 68, 77, 85, 92, 111]
MgO_4	3	46	44	[28, 70, 79, 111, 139]
MgO_3	4	6	3	[21, 64, 98, 101]
MgO_6	5	18	14	[16, 83, 98, 110, 125, 136, 152]
MgO_5	5	11	7	[23, 102, 119, 121, 140, 151]
MgO_4	7	23	17	[21, 64, 98, 101, 120]
MgO_5	7	27	21	[25, 91, 93, 133, 138, 147]
MgO_5	8	106	99	[7, 80, 82, 94, 100, 113]
MgO_4	12	61	50	[23, 102, 121, 140, 151]
MgO_4	17	51	35	[11, 87, 116, 119, 151]
MgO_5	18	39	22	[15, 65, 71, 90, 94, 132]
MgO_5	19	19	1	[16, 83, 98, 110, 125, 152]
MgO_5	19	97	79	[29, 87, 93, 128, 138, 152]
MgO_4	20	50	31	[16, 83, 98, 125, 152]
MgO_4	23	105	83	[9, 72, 86, 119, 145]
MgO_5	23	77	55	[20, 64, 65, 72, 109, 145]
MgO_4	24	199	176	[14, 68, 77, 85, 111]
MgO_5	24	28	5	[21, 64, 98, 101, 106, 120]
MgO_6	27	44	18	[17, 85, 91, 96, 120, 133, 150]
MgO_4	28	184	157	[25, 91, 133, 138, 147]
MgO_6	29	47	19	[21, 64, 98, 101, 106, 107, 120]
MgO_4	32	87	56	[12, 68, 92, 105, 106]
MgO_6	38	59	22	[26, 76, 88, 89, 122, 130, 146]
MgO_5	38	43	6	[27, 123, 126, 129, 131, 132]
MgO_6	40	55	16	[15, 65, 71, 90, 94, 132, 136]
MgO_4	44	68	25	[27, 123, 126, 129, 131]
MgO_7	45	50	6	[17, 85, 91, 96, 120, 133, 147, 150]
MgO_3	47	47	1	[28, 70, 79, 111]
MgO_7	48	53	6	[21, 64, 86, 98, 101, 106, 107, 120]
MgO_4	48	52	5	[28, 70, 79, 111, 123]
MgO_4	49	77	29	[10, 97, 108, 142, 150]
MgO_5	49	68	20	[35, 73, 80, 108, 124, 142]
MgO_5	51	76	26	[16, 83, 98, 106, 125, 152]
MgO_6	51	160	110	[17, 85, 96, 120, 133, 147, 150]
MgO_5	52	68	17	[11, 87, 116, 119, 148, 151]
MgO_5	53	77	25	[28, 70, 79, 111, 123, 126]
MgO_6	54	88	35	[21, 64, 86, 98, 101, 106, 107]
MgO_5	54	110	57	[31, 91, 111, 113, 124, 126]
MgO_5	55	183	129	[30, 75, 78, 112, 115, 127]
MgO_5	56	110	55	[15, 65, 71, 90, 132, 136]
MgO_5	57	143	87	[22, 88, 122, 125, 128, 132]
MgO_5	57	93	37	[36, 69, 92, 110, 115, 141]
MgO_4	58	124	67	[18, 128, 132, 134, 152]
MgO_4	58	71	14	[33, 70, 79, 81, 149]
MgO_5	60	84	25	[26, 76, 88, 89, 130, 146]
MgO_3	62	136	75	[23, 102, 140, 151]
MgO_5	62	157	96	[34, 81, 110, 114, 141, 151]
MgO_6	69	95	27	[11, 87, 116, 119, 143, 148, 151]
MgO_3	69	115	47	[27, 123, 126, 129]
MgO_6	69	89	21	[35, 73, 80, 108, 113, 124, 142]
MgO_5	71	223	153	[24, 67, 90, 102, 118, 136]
MgO_3	72	117	46	[33, 70, 79, 81]
MgO_4	77	119	43	[16, 83, 106, 125, 152]
MgO_3	78	472	395	[10, 97, 108, 150]
MgO_6	78	106	29	[20, 64, 65, 72, 94, 109, 145]
MgO_4	78	115	38	[28, 70, 79, 111, 126]
MgO_6	85	108	24	[26, 76, 88, 89, 129, 130, 146]
MgO_5	88	120	33	[12, 68, 92, 105, 106, 107]
MgO_5	89	137	49	[21, 64, 86, 98, 101, 107]
MgO_5	90	170	81	[35, 80, 108, 113, 124, 142]
MgO_6	94	95	2	[36, 69, 92, 110, 115, 141, 147]
MgO_5	96	120	25	[11, 116, 119, 143, 148, 151]
MgO_5	96	146	51	[36, 92, 110, 115, 141, 147]
MgO_4	98	127	30	[29, 87, 93, 128, 138]
MgO_5	106	242	137	[9, 72, 86, 117, 119, 145]
MgO_6	107	107	1	[7, 80, 82, 84, 94, 100, 113]
MgO_5	107	205	99	[20, 64, 65, 72, 109, 145]
MgO_5	108	158	51	[7, 80, 82, 84, 94, 113]
MgO_5	109	145	37	[26, 88, 89, 129, 130, 146]
MgO_4	111	138	28	[15, 65, 71, 132, 136]
MgO_4	111	166	56	[31, 91, 111, 113, 124]
MgO_4	116	143	28	[27, 123, 126, 129, 131]
MgO_3	116	149	34	[28, 70, 79, 111]
MgO_2	118	128	11	[33, 70, 81]
MgO_5	120	216	97	[16, 83, 93, 106, 125, 152]
MgO_6	121	155	35	[11, 87, 116, 119, 143, 148, 151]
MgO_6	121	135	15	[12, 68, 92, 105, 106, 107, 130]
MgO_3	123	209	87	[32, 89, 137, 146]
MgO_5	125	133	9	[18, 125, 128, 132, 134, 152]
MgO_5	128	138	11	[29, 87, 93, 125, 128, 138]
MgO_3	129	138	10	[33, 70, 81, 149]
MgO_4	134	206	73	[18, 128, 132, 134, 152]
MgO_5	136	279	144	[12, 68, 92, 105, 106, 107]
MgO_4	137	182	46	[23, 102, 112, 140, 151]
MgO_4	138	185	48	[21, 64, 86, 98, 107]
MgO_5	139	342	204	[15, 65, 71, 90, 132, 136]
MgO_4	139	414	276	[29, 87, 93, 128, 138]
MgO_4	139	193	55	[33, 70, 81, 137, 149]
MgO_6	144	197	54	[22, 88, 122, 125, 126, 128, 132]
MgO_3	144	160	17	[27, 123, 126, 129]
MgO_6	146	167	22	[26, 88, 89, 101, 129, 130, 146]
MgO_4	147	205	59	[36, 92, 110, 115, 141]
MgO_4	150	439	290	[28, 70, 79, 81, 111]
MgO_5	156	246	91	[11, 87, 116, 119, 148, 151]
MgO_4	158	222	65	[34, 81, 114, 141, 151]
MgO_6	159	176	18	[7, 79, 80, 82, 84, 94, 113]
MgO_5	161	241	81	[17, 85, 96, 120, 133, 150]
MgO_4	161	161	1	[27, 88, 123, 126, 129]
MgO_4	162	162	1	[27, 88, 120, 126, 129]
MgO_5	163	166	4	[27, 88, 120, 126, 129, 132]
MgO_4	167	177	11	[27, 88, 126, 129, 132]
MgO_3	167	232	66	[31, 91, 113, 124]
MgO_5	168	211	44	[26, 88, 89, 129, 130, 146]
MgO_4	169	603	435	[8, 76, 113, 145, 146]
MgO_4	171	512	342	[35, 80, 108, 113, 124]
MgO_5	177	180	4	[7, 79, 80, 82, 84, 94]
MgO_5	178	242	65	[27, 88, 123, 126, 129, 132]
MgO_4	181	213	33	[7, 80, 82, 84, 94]
MgO_5	183	289	107	[23, 102, 112, 119, 140, 151]
MgO_6	184	187	4	[30, 75, 78, 110, 112, 115, 127]
MgO_5	185	226	42	[19, 72, 86, 105, 107, 117]
MgO_5	185	561	377	[25, 85, 91, 133, 138, 147]
MgO_5	186	200	15	[21, 64, 72, 86, 98, 107]
MgO_5	188	229	42	[30, 75, 110, 112, 115, 127]
MgO_5	194	257	64	[33, 70, 81, 118, 137, 149]
MgO_5	198	408	211	[22, 88, 122, 125, 126, 128]
MgO_5	200	598	399	[14, 68, 77, 85, 92, 111]
MgO_5	201	216	16	[21, 64, 86, 98, 106, 107]
MgO_4	206	231	26	[20, 64, 65, 72, 145]
MgO_5	206	399	194	[36, 92, 110, 115, 141, 147]
MgO_5	207	241	35	[18, 123, 128, 132, 134, 152]
MgO_4	210	232	23	[32, 89, 137, 146, 148]
MgO_6	212	263	52	[26, 76, 88, 89, 129, 130, 146]
MgO_5	214	225	12	[7, 80, 82, 84, 94, 95]
MgO_4	217	224	8	[16, 83, 93, 106, 125]
MgO_4	217	224	8	[21, 64, 86, 98, 107]
MgO_5	223	316	94	[34, 81, 114, 118, 141, 151]
MgO_4	224	256	33	[24, 67, 90, 102, 118]
MgO_5	225	226	2	[16, 83, 93, 106, 110, 125]
MgO_5	225	237	13	[21, 64, 86, 98, 106, 107]
MgO_6	226	240	15	[7, 79, 80, 82, 84, 94, 95]
MgO_6	227	257	31	[16, 83, 93, 106, 110, 125, 152]
MgO_4	227	321	95	[19, 86, 105, 107, 117]
MgO_4	230	256	27	[30, 75, 110, 115, 127]
MgO_3	232	237	6	[20, 64, 72, 145]
MgO_4	233	317	85	[31, 91, 113, 124, 129]
MgO_5	233	342	110	[32, 70, 89, 137, 146, 148]
MgO_4	238	342	105	[20, 64, 65, 72, 145]
MgO_6	238	256	19	[21, 64, 86, 98, 106, 107, 120]
MgO_5	241	333	93	[7, 79, 80, 82, 84, 95]
MgO_6	242	247	6	[17, 85, 91, 96, 120, 133, 150]
MgO_6	242	256	15	[18, 123, 128, 131, 132, 134, 152]
MgO_4	243	298	56	[9, 72, 86, 117, 119]
MgO_4	243	343	101	[27, 88, 123, 126, 129]
MgO_4	247	317	71	[11, 87, 116, 148, 151]
MgO_5	248	308	61	[17, 85, 91, 120, 133, 150]
MgO_5	257	321	65	[18, 123, 128, 131, 132, 152]
MgO_5	257	269	13	[21, 64, 86, 98, 107, 120]
MgO_5	257	265	9	[24, 67, 76, 90, 102, 118]
MgO_3	257	257	1	[30, 75, 110, 115]
MgO_5	258	284	27	[16, 83, 93, 110, 125, 152]
MgO_4	258	280	23	[30, 75, 83, 110, 115]
MgO_6	258	424	167	[33, 70, 81, 89, 118, 137, 149]
MgO_5	264	268	5	[26, 88, 89, 129, 130, 146]
MgO_6	266	319	54	[24, 67, 76, 90, 102, 118, 122]
MgO_4	269	368	100	[26, 88, 129, 130, 146]
MgO_4	270	298	29	[21, 64, 86, 98, 107]
MgO_4	280	351	72	[12, 68, 92, 105, 106]
MgO_5	281	298	18	[30, 75, 83, 110, 115, 135]
MgO_6	285	322	38	[16, 83, 93, 106, 110, 125, 152]
MgO_4	290	314	25	[23, 102, 112, 119, 140]
MgO_5	299	331	33	[9, 72, 86, 117, 119, 148]
MgO_5	299	316	18	[21, 64, 86, 98, 107, 120]
MgO_4	299	316	18	[30, 75, 110, 115, 135]
MgO_4	309	331	23	[17, 85, 91, 133, 150]
MgO_5	315	339	25	[23, 102, 112, 119, 127, 140]
MgO_6	317	333	17	[21, 64, 86, 98, 101, 107, 120]
MgO_3	317	338	22	[30, 75, 110, 115]
MgO_6	317	326	10	[34, 81, 114, 118, 140, 141, 151]
MgO_5	318	586	269	[11, 87, 116, 119, 148, 151]
MgO_3	318	342	25	[31, 113, 124, 129]
MgO_5	320	352	33	[24, 67, 76, 90, 118, 122]
MgO_6	322	325	4	[18, 123, 125, 128, 131, 132, 152]
MgO_5	322	509	188	[19, 72, 86, 105, 107, 117]
MgO_5	323	328	6	[16, 83, 106, 110, 125, 152]
MgO_5	326	347	22	[18, 123, 125, 128, 132, 152]
MgO_5	327	394	68	[34, 114, 118, 140, 141, 151]
MgO_4	328	408	81	[13, 69, 81, 95, 141]
MgO_4	329	330	2	[16, 83, 110, 125, 152]
MgO_3	331	342	12	[16, 83, 125, 152]
MgO_6	332	377	46	[9, 72, 86, 117, 119, 145, 148]
MgO_5	332	442	111	[17, 85, 91, 96, 133, 150]
MgO_6	334	337	4	[7, 79, 80, 81, 82, 84, 95]
MgO_5	334	406	73	[21, 64, 86, 98, 107, 120]
MgO_5	338	406	69	[7, 79, 80, 81, 82, 95]
MgO_4	339	376	38	[30, 75, 83, 110, 115]
MgO_4	340	350	11	[23, 102, 112, 119, 140]
MgO_6	343	380	38	[15, 65, 71, 90, 131, 132, 136]
MgO_4	343	380	38	[16, 83, 106, 125, 152]
MgO_5	343	358	16	[20, 64, 65, 72, 109, 145]
MgO_4	343	344	2	[31, 91, 113, 124, 129]
MgO_4	343	391	49	[32, 70, 89, 137, 146]
MgO_5	344	353	10	[27, 88, 123, 126, 129, 132]
MgO_5	345	363	19	[31, 79, 91, 113, 124, 129]
MgO_4	348	349	2	[18, 123, 128, 132, 152]
MgO_5	350	360	11	[18, 123, 125, 128, 132, 152]
MgO_5	351	463	113	[23, 102, 112, 119, 140, 151]
MgO_5	352	620	269	[12, 68, 92, 105, 106, 107]
MgO_4	353	398	46	[24, 67, 76, 90, 122]
MgO_4	354	380	27	[27, 88, 123, 126, 129]
MgO_4	359	381	23	[20, 64, 65, 72, 145]
MgO_6	361	363	3	[18, 123, 125, 128, 132, 134, 152]
MgO_5	364	492	129	[18, 125, 128, 132, 134, 152]
MgO_4	364	364	1	[31, 79, 113, 124, 129]
MgO_5	365	444	80	[31, 79, 111, 113, 124, 129]
MgO_5	369	402	34	[26, 88, 126, 129, 130, 146]
MgO_3	377	427	51	[30, 75, 110, 115]
MgO_5	378	383	6	[9, 72, 117, 119, 145, 148]
MgO_5	381	400	20	[15, 65, 71, 90, 132, 136]
MgO_5	381	409	29	[16, 83, 106, 110, 125, 152]
MgO_5	381	384	4	[27, 88, 109, 123, 126, 129]
MgO_5	382	401	20	[20, 64, 65, 72, 90, 145]
MgO_4	384	390	7	[9, 117, 119, 145, 148]
MgO_6	385	401	17	[27, 88, 109, 123, 126, 129, 132]
MgO_5	391	447	57	[9, 72, 117, 119, 145, 148]
MgO_3	392	393	2	[32, 70, 89, 137]
MgO_4	394	436	43	[32, 70, 77, 89, 137]
MgO_4	395	421	27	[34, 114, 118, 141, 151]
MgO_5	399	441	43	[24, 67, 76, 90, 102, 122]
MgO_4	400	556	157	[36, 92, 110, 141, 147]
MgO_6	401	412	12	[15, 65, 71, 90, 131, 132, 136]
MgO_4	402	437	36	[20, 64, 65, 72, 145]
MgO_7	402	451	50	[27, 88, 109, 120, 123, 126, 129, 132]
MgO_4	403	418	16	[26, 88, 129, 130, 146]
MgO_6	407	462	56	[7, 79, 80, 81, 82, 95, 113]
MgO_4	407	418	12	[21, 64, 86, 98, 120]
MgO_5	409	700	292	[13, 69, 81, 95, 141, 147]
MgO_4	409	438	30	[22, 88, 122, 126, 128]
MgO_4	410	411	2	[16, 83, 106, 125, 152]
MgO_5	412	521	110	[16, 83, 93, 106, 125, 152]
MgO_5	413	552	140	[15, 65, 71, 90, 132, 136]
MgO_5	415	418	4	[29, 87, 93, 128, 133, 138]
MgO_5	419	443	25	[21, 64, 86, 98, 107, 120]
MgO_3	419	442	24	[26, 88, 130, 146]
MgO_6	419	429	11	[29, 87, 93, 128, 133, 138, 144]
MgO_3	422	430	9	[34, 118, 141, 151]
MgO_7	425	429	5	[33, 70, 81, 89, 95, 118, 137, 149]
MgO_4	428	583	156	[30, 75, 78, 110, 115]
MgO_5	430	462	33	[29, 93, 128, 133, 138, 144]
MgO_6	430	457	28	[33, 70, 81, 89, 95, 118, 149]
MgO_4	431	564	134	[34, 118, 140, 141, 151]
MgO_3	437	546	110	[32, 70, 89, 137]
MgO_3	438	448	11	[20, 64, 65, 145]
MgO_5	439	453	15	[22, 82, 88, 122, 126, 128]
MgO_3	440	514	75	[28, 70, 79, 81]
MgO_4	442	550	109	[24, 67, 76, 90, 122]
MgO_4	443	464	22	[17, 85, 91, 96, 150]
MgO_4	443	468	26	[26, 88, 101, 130, 146]
MgO_6	444	556	113	[21, 64, 86, 98, 101, 107, 120]
MgO_6	445	461	17	[31, 79, 91, 111, 113, 124, 129]
MgO_6	448	471	24	[9, 72, 86, 117, 119, 145, 148]
MgO_4	449	499	51	[20, 64, 65, 90, 145]
MgO_6	452	460	9	[27, 88, 109, 120, 123, 126, 132]
MgO_6	454	460	7	[22, 76, 82, 88, 122, 126, 128]
MgO_5	458	461	4	[33, 81, 89, 95, 118, 149]
MgO_5	461	464	4	[22, 76, 82, 122, 126, 128]
MgO_7	461	475	15	[27, 88, 109, 120, 123, 126, 129, 132]
MgO_5	462	507	46	[31, 79, 111, 113, 124, 129]
MgO_4	462	560	99	[33, 81, 95, 118, 149]
MgO_5	463	489	27	[7, 79, 81, 82, 95, 113]
MgO_6	463	474	12	[29, 69, 93, 128, 133, 138, 144]
MgO_4	464	475	12	[23, 112, 119, 140, 151]
MgO_5	465	492	28	[17, 85, 91, 96, 133, 150]
MgO_4	465	518	54	[22, 76, 122, 126, 128]
MgO_5	469	668	200	[26, 88, 101, 129, 130, 146]
MgO_5	472	472	1	[9, 72, 86, 117, 119, 145]
MgO_4	473	491	19	[9, 72, 86, 117, 119]
MgO_4	473	604	132	[10, 94, 97, 108, 150]
MgO_5	475	514	40	[29, 69, 128, 133, 138, 144]
MgO_5	476	483	8	[23, 112, 119, 121, 140, 151]
MgO_6	476	510	35	[27, 88, 120, 123, 126, 129, 132]
MgO_6	484	491	8	[23, 112, 117, 119, 121, 140, 151]
MgO_4	490	491	2	[7, 79, 81, 82, 95]
MgO_5	492	563	72	[7, 69, 79, 81, 82, 95]
MgO_5	492	498	7	[9, 72, 86, 117, 119, 145]
MgO_5	492	510	19	[23, 112, 119, 121, 140, 151]
MgO_6	493	520	28	[17, 85, 91, 96, 98, 133, 150]
MgO_4	493	498	6	[18, 125, 128, 132, 152]
MgO_4	499	530	32	[9, 72, 117, 119, 145]
MgO_5	499	523	25	[18, 123, 125, 128, 132, 152]
MgO_5	500	559	60	[20, 64, 65, 90, 108, 145]
MgO_6	508	557	50	[31, 79, 111, 113, 124, 126, 129]
MgO_6	510	520	11	[19, 72, 73, 86, 105, 107, 117]
MgO_4	511	513	3	[23, 112, 119, 121, 140]
MgO_7	511	512	2	[27, 88, 109, 120, 123, 126, 129, 132]
MgO_6	513	526	14	[27, 88, 109, 120, 123, 126, 132]
MgO_5	513	658	146	[35, 80, 108, 113, 124, 142]
MgO_5	514	521	8	[23, 86, 112, 119, 121, 140]
MgO_4	515	576	62	[28, 70, 79, 81, 111]
MgO_4	515	526	12	[29, 69, 128, 133, 144]
MgO_3	519	528	10	[22, 122, 126, 128]
MgO_7	521	525	5	[17, 85, 91, 96, 98, 120, 133, 150]
MgO_5	521	539	19	[19, 72, 73, 105, 107, 117]
MgO_4	522	560	39	[16, 83, 106, 125, 152]
MgO_6	522	543	22	[23, 83, 86, 112, 119, 121, 140]
MgO_4	524	526	3	[18, 125, 128, 132, 152]
MgO_6	526	551	26	[17, 85, 91, 96, 98, 120, 150]
MgO_5	527	571	45	[18, 125, 128, 132, 134, 152]
MgO_5	527	595	69	[27, 88, 109, 120, 123, 132]
MgO_5	527	614	88	[29, 69, 128, 133, 138, 144]
MgO_4	529	538	10	[22, 76, 122, 126, 128]
MgO_5	531	532	2	[9, 72, 117, 119, 137, 145]
MgO_6	533	556	24	[9, 72, 117, 119, 137, 145, 148]
MgO_3	539	547	9	[22, 76, 122, 128]
MgO_4	540	579	40	[19, 72, 105, 107, 117]
MgO_5	544	545	2	[23, 83, 112, 119, 121, 140]
MgO_4	546	552	7	[23, 112, 119, 121, 140]
MgO_4	547	737	191	[32, 70, 89, 137, 149]
MgO_2	548	555	8	[22, 122, 128]
MgO_5	551	655	105	[24, 67, 76, 90, 102, 122]
MgO_5	552	557	6	[17, 85, 91, 98, 120, 150]
MgO_4	553	555	3	[15, 65, 71, 132, 136]
MgO_5	553	554	2	[23, 86, 112, 119, 121, 140]
MgO_6	555	560	6	[23, 83, 86, 112, 119, 121, 140]
MgO_5	556	570	15	[15, 65, 71, 131, 132, 136]
MgO_3	556	563	8	[22, 114, 122, 128]
MgO_5	557	566	10	[9, 72, 117, 119, 137, 148]
MgO_5	557	564	8	[21, 64, 86, 98, 101, 107]
MgO_3	557	655	99	[36, 92, 141, 147]
MgO_6	558	589	32	[17, 85, 91, 96, 98, 120, 150]
MgO_5	558	702	145	[31, 79, 113, 124, 126, 129]
MgO_6	560	574	15	[20, 64, 65, 72, 90, 108, 145]
MgO_5	561	612	52	[16, 83, 106, 110, 125, 152]
MgO_7	561	561	1	[23, 83, 86, 105, 112, 119, 121, 140]
MgO_5	561	643	83	[33, 81, 89, 95, 118, 149]
MgO_6	562	614	53	[23, 83, 86, 105, 112, 119, 140]
MgO_6	562	620	59	[25, 77, 85, 91, 133, 138, 147]
MgO_6	564	630	67	[7, 69, 79, 80, 81, 82, 95]
MgO_4	564	600	37	[22, 76, 114, 122, 128]
MgO_4	565	565	1	[21, 64, 86, 98, 107]
MgO_5	565	674	110	[34, 118, 140, 141, 148, 151]
MgO_3	566	600	35	[21, 64, 86, 107]
MgO_6	567	576	10	[9, 72, 117, 119, 137, 146, 148]
MgO_4	571	591	21	[15, 65, 71, 132, 136]
MgO_6	572	597	26	[18, 125, 128, 132, 134, 136, 152]
MgO_5	575	604	30	[20, 64, 65, 90, 108, 145]
MgO_5	577	669	93	[9, 117, 119, 137, 146, 148]
MgO_3	577	686	110	[28, 79, 81, 111]
MgO_5	580	792	213	[19, 72, 86, 105, 107, 117]
MgO_3	584	613	30	[30, 75, 110, 115]
MgO_4	587	591	5	[11, 87, 116, 148, 151]
MgO_5	590	601	12	[17, 85, 91, 96, 98, 150]
MgO_5	592	618	27	[11, 87, 116, 146, 148, 151]
MgO_5	592	615	24	[15, 65, 71, 131, 132, 136]
MgO_6	596	627	32	[27, 88, 109, 120, 123, 126, 132]
MgO_5	598	598	1	[18, 128, 132, 134, 136, 152]
MgO_4	599	619	21	[14, 68, 77, 92, 111]
MgO_6	599	616	18	[18, 128, 132, 133, 134, 136, 152]
MgO_4	601	611	11	[21, 64, 86, 107, 120]
MgO_5	601	666	66	[22, 76, 114, 122, 126, 128]
MgO_4	602	616	15	[17, 85, 91, 98, 150]
MgO_5	604	648	45	[8, 76, 113, 129, 145, 146]
MgO_5	605	614	10	[10, 94, 97, 108, 142, 150]
MgO_4	605	614	10	[20, 64, 65, 90, 145]
MgO_3	612	619	8	[21, 64, 86, 107]
MgO_6	613	619	7	[16, 83, 106, 110, 125, 136, 152]
MgO_4	614	615	2	[30, 75, 110, 112, 115]
MgO_4	615	639	25	[10, 97, 108, 142, 150]
MgO_5	615	709	95	[20, 64, 65, 72, 90, 145]
MgO_5	615	622	8	[23, 86, 105, 112, 119, 140]
MgO_4	615	664	50	[29, 69, 128, 133, 138]
MgO_6	616	616	1	[15, 65, 67, 71, 131, 132, 136]
MgO_5	616	700	85	[30, 75, 92, 110, 112, 115]
MgO_7	617	622	6	[15, 65, 67, 71, 90, 131, 132, 136]
MgO_5	617	684	68	[17, 85, 91, 98, 120, 150]
MgO_5	617	631	15	[18, 128, 132, 134, 136, 152]
MgO_6	619	629	11	[11, 87, 116, 119, 146, 148, 151]
MgO_3	620	653	34	[14, 68, 77, 111]
MgO_5	620	637	18	[16, 83, 106, 125, 136, 152]
MgO_4	620	639	20	[21, 64, 72, 86, 107]
MgO_4	621	694	74	[12, 68, 92, 105, 106]
MgO_5	621	791	171	[25, 85, 91, 133, 138, 147]
MgO_6	623	730	108	[15, 65, 71, 90, 131, 132, 136]
MgO_4	623	633	11	[23, 86, 105, 112, 119]
MgO_7	628	643	16	[27, 88, 109, 120, 123, 126, 129, 132]
MgO_5	630	651	22	[11, 87, 116, 119, 148, 151]
MgO_5	631	681	51	[7, 79, 80, 81, 82, 95]
MgO_4	632	640	9	[18, 128, 132, 134, 152]
MgO_5	634	706	73	[23, 83, 86, 105, 112, 119]
MgO_4	638	981	344	[16, 83, 125, 136, 152]
MgO_6	640	642	3	[10, 96, 97, 108, 127, 142, 150]
MgO_5	640	682	43	[21, 64, 72, 86, 106, 107]
MgO_5	641	650	10	[18, 125, 128, 132, 134, 152]
MgO_5	643	646	4	[10, 97, 108, 127, 142, 150]
MgO_6	644	668	25	[27, 88, 120, 123, 126, 129, 132]
MgO_4	644	673	30	[33, 81, 95, 118, 149]
MgO_4	647	666	20	[10, 97, 108, 127, 150]
MgO_4	649	960	312	[8, 76, 113, 145, 146]
MgO_6	651	677	27	[18, 125, 128, 131, 132, 134, 152]
MgO_4	652	707	56	[11, 87, 116, 148, 151]
MgO_4	654	740	87	[14, 68, 77, 99, 111]
MgO_4	656	704	49	[24, 67, 76, 90, 102]
MgO_4	656	679	24	[36, 85, 92, 141, 147]
MgO_4	659	720	62	[35, 80, 108, 124, 142]
MgO_5	665	687	23	[29, 69, 128, 133, 138, 144]
MgO_5	667	716	50	[10, 96, 97, 108, 127, 150]
MgO_6	667	731	65	[22, 76, 88, 114, 122, 126, 128]
MgO_4	669	672	4	[26, 88, 101, 130, 146]
MgO_5	669	673	5	[27, 88, 120, 126, 129, 132]
MgO_4	670	693	24	[9, 117, 119, 137, 148]
MgO_3	673	727	55	[26, 88, 130, 146]
MgO_4	674	674	1	[27, 88, 120, 126, 132]
MgO_5	674	697	24	[33, 81, 89, 95, 118, 149]
MgO_3	675	684	10	[27, 88, 126, 132]
MgO_4	675	724	50	[34, 118, 140, 141, 151]
MgO_5	678	694	17	[18, 128, 131, 132, 134, 152]
MgO_3	680	706	27	[36, 92, 141, 147]
MgO_6	682	703	22	[7, 79, 80, 81, 82, 95, 113]
MgO_6	683	693	11	[21, 64, 72, 86, 98, 106, 107]
MgO_6	685	695	11	[17, 85, 91, 96, 98, 120, 150]
MgO_4	685	762	78	[27, 88, 126, 129, 132]
MgO_4	687	729	43	[28, 79, 81, 111, 123]
MgO_4	688	766	79	[29, 69, 128, 133, 138]
MgO_5	694	704	11	[9, 117, 119, 137, 146, 148]
MgO_5	694	699	6	[21, 64, 86, 98, 106, 107]
MgO_5	695	708	14	[12, 68, 92, 105, 106, 107]
MgO_4	695	717	23	[18, 128, 132, 134, 152]
MgO_5	696	752	57	[17, 85, 91, 98, 120, 150]
MgO_4	698	984	287	[33, 81, 95, 118, 149]
MgO_6	700	716	17	[21, 64, 86, 98, 101, 106, 107]
MgO_4	701	1112	412	[13, 69, 81, 95, 147]
MgO_4	701	757	57	[30, 75, 92, 110, 115]
MgO_6	703	802	100	[31, 79, 111, 113, 124, 126, 129]
MgO_7	704	725	22	[7, 79, 80, 81, 82, 84, 95, 113]
MgO_4	705	812	108	[9, 117, 119, 137, 148]
MgO_5	705	788	84	[24, 67, 76, 90, 102, 122]
MgO_6	707	743	37	[23, 83, 86, 105, 112, 119, 121]
MgO_4	707	790	84	[36, 85, 92, 141, 147]
MgO_5	708	751	44	[11, 87, 116, 119, 148, 151]
MgO_6	709	720	12	[12, 68, 92, 96, 105, 106, 107]
MgO_6	710	726	17	[20, 64, 65, 72, 90, 103, 145]
MgO_4	717	721	5	[10, 97, 108, 127, 150]
MgO_5	717	741	25	[21, 64, 86, 101, 106, 107]
MgO_5	718	758	41	[18, 125, 128, 132, 134, 152]
MgO_5	721	742	22	[12, 68, 92, 96, 105, 106]
MgO_5	721	742	22	[35, 80, 108, 113, 124, 142]
MgO_3	722	749	28	[10, 97, 108, 150]
MgO_5	725	750	26	[34, 118, 140, 141, 148, 151]
MgO_6	726	753	28	[7, 79, 80, 81, 82, 95, 113]
MgO_5	727	739	13	[20, 64, 65, 72, 103, 145]
MgO_4	728	730	3	[26, 88, 89, 130, 146]
MgO_5	730	731	2	[28, 70, 79, 81, 111, 123]
MgO_5	731	827	97	[15, 65, 71, 90, 132, 136]
MgO_5	731	758	28	[26, 88, 89, 99, 130, 146]
MgO_5	732	799	68	[22, 76, 88, 122, 126, 128]
MgO_4	732	1008	277	[28, 70, 79, 81, 111]
MgO_5	738	750	13	[32, 70, 89, 137, 146, 149]
MgO_4	740	783	44	[20, 65, 72, 103, 145]
MgO_5	741	748	8	[14, 68, 70, 77, 99, 111]
MgO_4	742	882	141	[21, 64, 101, 106, 107]
MgO_4	743	781	39	[12, 68, 92, 105, 106]
MgO_4	743	768	26	[35, 80, 108, 124, 142]
MgO_5	744	803	60	[23, 83, 86, 105, 112, 121]
MgO_4	749	786	38	[14, 68, 70, 77, 111]
MgO_4	750	768	19	[10, 97, 108, 109, 150]
MgO_4	751	969	219	[32, 70, 89, 137, 149]
MgO_4	751	1041	291	[34, 118, 140, 141, 151]
MgO_4	752	765	14	[11, 87, 116, 148, 151]
MgO_6	753	781	29	[17, 85, 91, 96, 98, 120, 150]
MgO_5	754	798	45	[7, 79, 80, 81, 82, 95]
MgO_5	758	769	12	[30, 75, 92, 110, 112, 115]
MgO_6	759	785	27	[18, 125, 128, 132, 133, 134, 152]
MgO_4	759	765	7	[26, 88, 89, 130, 146]
MgO_4	763	791	29	[27, 88, 123, 126, 129]
MgO_5	766	1039	274	[11, 87, 116, 119, 148, 151]
MgO_5	766	780	15	[26, 88, 89, 99, 130, 146]
MgO_5	767	1073	307	[29, 69, 128, 133, 138, 144]
MgO_5	769	779	11	[10, 96, 97, 108, 109, 150]
MgO_5	769	884	116	[35, 80, 108, 113, 124, 142]
MgO_6	770	773	4	[30, 75, 78, 92, 110, 112, 115]
MgO_5	774	785	12	[30, 75, 78, 110, 112, 115]
MgO_4	780	920	141	[10, 97, 108, 109, 150]
MgO_4	781	898	118	[26, 88, 89, 130, 146]
MgO_5	782	977	196	[12, 68, 92, 105, 106, 107]
MgO_5	782	950	169	[17, 85, 96, 98, 120, 150]
MgO_3	784	790	7	[20, 65, 72, 145]
MgO_5	786	806	21	[18, 128, 132, 133, 134, 152]
MgO_4	786	798	13	[30, 75, 110, 112, 115]
MgO_5	787	788	2	[14, 68, 70, 77, 85, 111]
MgO_4	789	808	20	[14, 68, 77, 85, 111]
MgO_4	789	824	36	[24, 67, 76, 90, 122]
MgO_4	791	811	21	[20, 64, 65, 72, 145]
MgO_3	791	798	8	[36, 92, 141, 147]
MgO_6	792	857	66	[25, 85, 91, 98, 133, 138, 147]
MgO_5	792	857	66	[27, 88, 123, 126, 129, 132]
MgO_4	793	854	62	[19, 72, 86, 107, 117]
MgO_6	799	929	131	[7, 69, 79, 80, 81, 82, 95]
MgO_5	799	830	32	[30, 75, 105, 110, 112, 115]
MgO_4	799	999	201	[36, 92, 110, 141, 147]
MgO_6	800	813	14	[22, 76, 88, 89, 122, 126, 128]
MgO_7	803	811	9	[31, 79, 91, 111, 113, 124, 126, 129]
MgO_4	804	866	63	[23, 83, 86, 105, 112]
MgO_6	807	920	114	[18, 123, 128, 132, 133, 134, 152]
MgO_5	809	895	87	[14, 68, 77, 85, 92, 111]
MgO_5	812	813	2	[20, 64, 65, 72, 109, 145]
MgO_6	812	862	51	[31, 79, 91, 111, 113, 124, 129]
MgO_5	813	855	43	[9, 72, 117, 119, 137, 148]
MgO_6	814	874	61	[20, 64, 65, 72, 90, 109, 145]
MgO_5	814	819	6	[22, 88, 89, 122, 126, 128]
MgO_6	820	849	30	[22, 88, 89, 114, 122, 126, 128]
MgO_5	825	953	129	[24, 67, 76, 90, 102, 122]
MgO_4	828	847	20	[15, 65, 71, 90, 136]
MgO_4	831	854	24	[30, 75, 110, 112, 115]
MgO_5	848	865	18	[15, 65, 67, 71, 90, 136]
MgO_5	850	886	37	[22, 88, 114, 122, 126, 128]
MgO_5	855	919	65	[19, 72, 86, 105, 107, 117]
MgO_3	855	894	40	[30, 75, 112, 115]
MgO_6	856	862	7	[9, 72, 117, 119, 137, 145, 148]
MgO_5	858	885	28	[25, 85, 91, 133, 138, 147]
MgO_6	858	957	100	[27, 88, 123, 126, 129, 131, 132]
MgO_5	863	912	50	[9, 72, 117, 119, 137, 148]
MgO_5	863	904	42	[31, 79, 91, 113, 124, 129]
MgO_6	866	908	43	[15, 65, 67, 71, 90, 132, 136]
MgO_5	867	900	34	[23, 83, 86, 105, 112, 140]
MgO_5	875	925	51	[20, 64, 65, 72, 109, 145]
MgO_5	883	966	84	[21, 64, 86, 101, 106, 107]
MgO_4	885	1089	205	[35, 80, 108, 113, 124]
MgO_4	886	1047	162	[25, 85, 91, 133, 138]
MgO_6	887	922	36	[22, 88, 114, 122, 126, 128, 144]
MgO_4	895	937	43	[30, 75, 110, 112, 115]
MgO_4	896	936	41	[14, 68, 77, 85, 111]
MgO_5	899	937	39	[26, 88, 89, 99, 130, 146]
MgO_6	901	902	2	[23, 83, 86, 105, 112, 117, 140]
MgO_5	903	927	25	[23, 83, 86, 105, 117, 140]
MgO_6	905	944	40	[31, 79, 91, 111, 113, 124, 129]
MgO_7	909	934	26	[15, 65, 67, 71, 90, 94, 132, 136]
MgO_6	913	954	42	[9, 72, 117, 119, 137, 145, 148]
MgO_6	920	954	35	[19, 72, 86, 97, 105, 107, 117]
MgO_5	921	924	4	[10, 97, 108, 109, 142, 150]
MgO_5	921	971	51	[18, 123, 128, 132, 134, 152]
MgO_5	923	971	49	[22, 88, 114, 122, 126, 128]
MgO_4	925	941	17	[10, 108, 109, 142, 150]
MgO_4	926	995	70	[20, 64, 65, 72, 145]
MgO_6	928	938	11	[23, 83, 86, 105, 117, 119, 140]
MgO_5	930	936	7	[7, 79, 80, 81, 82, 95]
MgO_6	935	938	4	[15, 65, 67, 71, 90, 132, 136]
MgO_4	937	974	38	[7, 79, 80, 81, 82]
MgO_5	937	967	31	[14, 68, 77, 85, 96, 111]
MgO_4	938	1034	97	[26, 88, 89, 130, 146]
MgO_5	938	947	10	[30, 75, 110, 112, 115, 135]
MgO_7	939	953	15	[15, 65, 67, 71, 90, 102, 132, 136]
MgO_7	939	948	10	[23, 83, 86, 105, 117, 119, 121, 140]
MgO_3	942	942	1	[10, 108, 142, 150]
MgO_4	943	958	16	[10, 97, 108, 142, 150]
MgO_5	945	981	37	[31, 79, 91, 111, 113, 124]
MgO_4	948	1041	94	[30, 75, 110, 112, 115]
MgO_6	949	980	32	[23, 83, 86, 105, 119, 121, 140]
MgO_6	951	957	7	[17, 85, 96, 98, 115, 120, 150]
MgO_6	954	984	31	[15, 65, 67, 90, 102, 132, 136]
MgO_4	954	1154	201	[24, 67, 76, 90, 102]
MgO_5	955	984	30	[9, 117, 119, 137, 145, 148]
MgO_5	955	964	10	[19, 72, 86, 105, 107, 117]
MgO_5	958	1097	140	[17, 85, 96, 98, 120, 150]
MgO_5	958	980	23	[27, 88, 123, 126, 129, 132]
MgO_5	959	1001	43	[10, 97, 108, 127, 142, 150]
MgO_3	961	987	27	[8, 76, 113, 146]
MgO_4	965	1079	115	[19, 72, 86, 105, 107]
MgO_6	967	992	26	[21, 64, 86, 98, 101, 106, 107]
MgO_6	968	977	10	[14, 68, 77, 85, 92, 96, 111]
MgO_5	970	1098	129	[32, 70, 89, 137, 146, 149]
MgO_4	972	998	27	[18, 128, 132, 134, 152]
MgO_4	972	1191	220	[22, 88, 122, 126, 128]
MgO_5	975	998	24	[7, 79, 80, 81, 82, 124]
MgO_4	978	979	2	[12, 68, 92, 105, 106]
MgO_5	978	1056	79	[14, 68, 77, 85, 92, 111]
MgO_5	980	1020	41	[12, 68, 92, 105, 106, 125]
MgO_5	981	1007	27	[23, 83, 105, 119, 121, 140]
MgO_4	981	1098	118	[27, 88, 123, 126, 129]
MgO_5	982	1013	32	[16, 83, 125, 132, 136, 152]
MgO_6	982	1028	47	[31, 79, 91, 111, 113, 124, 129]
MgO_4	985	1169	185	[9, 117, 119, 137, 148]
MgO_5	985	1016	32	[15, 65, 67, 90, 132, 136]
MgO_5	985	1221	237	[33, 81, 84, 95, 118, 149]
MgO_4	988	1110	123	[8, 76, 113, 145, 146]
MgO_5	993	1056	64	[21, 64, 86, 98, 101, 107]
MgO_5	996	1008	13	[20, 64, 65, 72, 86, 145]
MgO_6	999	1004	6	[7, 79, 80, 81, 82, 84, 124]
MgO_5	999	1001	3	[18, 123, 128, 132, 134, 152]
MgO_5	1000	1157	158	[36, 92, 110, 114, 141, 147]
MgO_4	1002	1005	4	[10, 108, 127, 142, 150]
MgO_6	1002	1049	48	[18, 123, 128, 131, 132, 134, 152]
MgO_7	1005	1013	9	[7, 79, 80, 81, 82, 84, 124, 149]
MgO_5	1006	1016	11	[10, 108, 127, 142, 143, 150]
MgO_4	1008	1020	13	[23, 83, 105, 121, 140]
MgO_4	1009	1027	19	[20, 64, 65, 72, 145]
MgO_3	1009	1120	112	[28, 79, 81, 111]
MgO_6	1014	1065	52	[7, 79, 80, 81, 84, 124, 149]
MgO_4	1014	1019	6	[16, 83, 125, 132, 136]
MgO_4	1017	1022	6	[10, 108, 142, 143, 150]
MgO_6	1017	1058	42	[15, 65, 67, 90, 131, 132, 136]
MgO_5	1020	1070	51	[16, 83, 125, 132, 136, 152]
MgO_4	1021	1065	45	[12, 92, 105, 106, 125]
MgO_6	1021	1107	87	[23, 83, 105, 117, 121, 127, 140]
MgO_3	1023	1071	49	[10, 108, 142, 150]
MgO_5	1028	1109	82	[20, 64, 65, 72, 90, 145]
MgO_5	1029	1078	50	[31, 79, 91, 113, 124, 129]
MgO_5	1035	1065	31	[26, 88, 89, 99, 130, 146]
MgO_4	1040	1152	113	[11, 87, 116, 148, 151]
MgO_5	1042	1219	178	[30, 75, 110, 112, 115, 134]
MgO_5	1042	1047	6	[34, 95, 118, 140, 141, 151]
MgO_5	1048	1083	36	[25, 77, 85, 91, 133, 138]
MgO_4	1048	1069	22	[34, 118, 140, 141, 151]
MgO_5	1050	1068	19	[18, 123, 128, 132, 134, 152]
MgO_6	1057	1090	34	[14, 68, 70, 77, 85, 92, 111]
MgO_6	1057	1066	10	[21, 64, 86, 98, 101, 106, 107]
MgO_5	1059	1059	1	[15, 65, 90, 131, 132, 136]
MgO_6	1060	1106	47	[15, 65, 71, 90, 131, 132, 136]
MgO_5	1066	1072	7	[7, 79, 80, 81, 124, 149]
MgO_5	1066	1076	11	[12, 68, 92, 105, 106, 125]
MgO_4	1066	1086	21	[26, 88, 89, 130, 146]
MgO_7	1067	1083	17	[21, 64, 86, 98, 101, 106, 107, 120]
MgO_6	1069	1072	4	[18, 123, 128, 131, 132, 134, 152]
MgO_5	1070	1096	27	[34, 95, 118, 140, 141, 151]
MgO_4	1071	1105	35	[16, 125, 132, 136, 152]
MgO_4	1072	1341	270	[10, 97, 108, 142, 150]
MgO_4	1073	1073	1	[7, 80, 81, 124, 149]
MgO_5	1073	1077	5	[18, 123, 128, 131, 132, 152]
MgO_5	1074	1128	55	[7, 80, 81, 84, 124, 149]
MgO_6	1074	1093	20	[29, 69, 93, 128, 133, 138, 144]
MgO_4	1077	1101	25	[12, 68, 92, 106, 125]
MgO_4	1078	1110	33	[18, 123, 128, 132, 152]
MgO_4	1079	1105	27	[31, 79, 91, 113, 124]
MgO_3	1080	1081	2	[19, 72, 86, 107]
MgO_4	1082	1138	57	[19, 72, 86, 107, 119]
MgO_6	1084	1084	1	[21, 64, 86, 98, 101, 106, 107]
MgO_4	1084	1142	59	[25, 77, 85, 91, 138]
MgO_5	1085	1091	7	[21, 64, 86, 98, 101, 106]
MgO_5	1087	1190	104	[26, 88, 89, 99, 130, 146]
MgO_5	1090	1116	27	[35, 80, 108, 113, 124, 142]
MgO_5	1091	1108	18	[14, 68, 77, 85, 92, 111]
MgO_4	1092	1131	40	[21, 64, 86, 98, 101]
MgO_5	1094	1108	15	[29, 69, 93, 128, 133, 138]
MgO_4	1097	1098	2	[34, 118, 140, 141, 151]
MgO_6	1098	1103	6	[17, 85, 96, 98, 115, 120, 150]
MgO_5	1099	1201	103	[27, 79, 88, 123, 126, 129]
MgO_4	1099	1099	1	[32, 70, 137, 146, 149]
MgO_5	1099	1238	140	[34, 95, 118, 140, 141, 151]
MgO_5	1100	1124	25	[32, 70, 137, 146, 148, 149]
MgO_5	1102	1134	33	[12, 68, 92, 105, 106, 125]
MgO_5	1104	1133	30	[17, 85, 96, 98, 120, 150]
MgO_5	1106	1161	56	[16, 83, 125, 132, 136, 152]
MgO_3	1106	1120	15	[31, 79, 113, 124]
MgO_5	1107	1112	6	[15, 65, 90, 131, 132, 136]
MgO_5	1108	1131	24	[23, 83, 105, 117, 121, 140]
MgO_6	1109	1140	32	[14, 68, 77, 85, 92, 96, 111]
MgO_6	1109	1116	8	[29, 69, 93, 128, 133, 138, 144]
MgO_4	1110	1222	113	[20, 64, 65, 72, 145]
MgO_3	1111	1114	4	[8, 76, 145, 146]
MgO_5	1111	1332	222	[18, 123, 128, 132, 133, 152]
MgO_5	1113	1168	56	[13, 69, 81, 82, 95, 147]
MgO_4	1113	1208	96	[15, 65, 90, 132, 136]
MgO_4	1115	1223	109	[8, 76, 137, 145, 146]
MgO_5	1117	1123	7	[29, 93, 128, 133, 138, 144]
MgO_4	1117	1154	38	[35, 80, 108, 113, 124]
MgO_4	1121	1171	51	[28, 79, 81, 111, 124]
MgO_4	1121	1157	37	[31, 79, 113, 124, 129]
MgO_6	1124	1124	1	[29, 87, 93, 128, 133, 138, 144]
MgO_5	1125	1187	63	[29, 87, 93, 128, 133, 138]
MgO_6	1125	1138	14	[32, 70, 89, 137, 146, 148, 149]
MgO_6	1129	1143	15	[7, 70, 80, 81, 84, 124, 149]
MgO_5	1132	1150	19	[21, 64, 86, 98, 101, 120]
MgO_6	1132	1145	14	[23, 83, 105, 117, 119, 121, 140]
MgO_4	1134	1169	36	[17, 85, 98, 120, 150]
MgO_6	1135	1168	34	[12, 68, 92, 96, 105, 106, 125]
MgO_5	1139	1262	124	[19, 72, 73, 86, 107, 119]
MgO_5	1139	1258	120	[32, 70, 89, 137, 146, 149]
MgO_5	1141	1161	21	[14, 68, 85, 92, 96, 111]
MgO_5	1143	1226	84	[25, 77, 85, 91, 138, 147]
MgO_5	1144	1160	17	[7, 70, 80, 81, 124, 149]
MgO_7	1146	1154	9	[23, 83, 105, 112, 117, 119, 121, 140]
MgO_6	1151	1161	11	[21, 64, 86, 98, 101, 103, 120]
MgO_3	1153	1178	26	[11, 116, 148, 151]
MgO_6	1155	1163	9	[23, 83, 105, 112, 119, 121, 140]
MgO_5	1155	1168	14	[24, 65, 67, 76, 90, 102]
MgO_5	1155	1264	110	[35, 80, 108, 113, 124, 142]
MgO_5	1158	1158	1	[31, 79, 113, 124, 126, 129]
MgO_4	1158	1314	157	[36, 92, 110, 141, 147]
MgO_6	1159	1176	18	[31, 79, 91, 113, 124, 126, 129]
MgO_6	1161	1345	185	[7, 70, 80, 81, 124, 142, 149]
MgO_4	1162	1167	6	[14, 68, 85, 96, 111]
MgO_4	1162	1253	92	[16, 83, 125, 132, 152]
MgO_5	1162	1182	21	[21, 64, 86, 98, 101, 103]
MgO_5	1164	1267	104	[23, 83, 105, 112, 121, 140]
MgO_3	1168	1178	11	[14, 68, 85, 111]
MgO_5	1169	1203	35	[12, 68, 92, 96, 105, 106]
MgO_4	1169	1232	64	[13, 69, 81, 82, 95]
MgO_6	1169	1204	36	[24, 65, 67, 76, 90, 102, 136]
MgO_5	1170	1211	42	[9, 73, 117, 119, 137, 148]
MgO_5	1170	1253	84	[17, 85, 91, 98, 120, 150]
MgO_3	1172	1186	15	[28, 79, 81, 111]
MgO_5	1177	1180	4	[31, 79, 113, 124, 126, 129]
MgO_4	1179	1290	112	[11, 87, 116, 148, 151]
MgO_4	1179	1187	9	[14, 68, 85, 96, 111]
MgO_4	1181	1284	104	[31, 79, 113, 124, 129]
MgO_6	1183	1204	22	[21, 64, 86, 98, 101, 103, 120]
MgO_4	1187	1247	61	[28, 69, 79, 81, 111]
MgO_3	1188	1219	32	[14, 68, 85, 111]
MgO_4	1188	1279	92	[29, 93, 128, 133, 138]
MgO_4	1191	1237	47	[26, 88, 89, 99, 146]
MgO_3	1192	1215	24	[22, 122, 126, 128]
MgO_4	1202	1221	20	[27, 88, 123, 126, 129]
MgO_6	1204	1207	4	[12, 68, 92, 96, 105, 106, 130]
MgO_5	1205	1242	38	[21, 64, 86, 98, 101, 103]
MgO_5	1205	1226	22	[24, 67, 76, 90, 102, 136]
MgO_5	1208	1213	6	[12, 68, 92, 105, 106, 130]
MgO_5	1209	1214	6	[15, 65, 90, 131, 132, 136]
MgO_4	1212	1283	72	[9, 117, 119, 137, 148]
MgO_4	1214	1299	86	[12, 68, 92, 106, 130]
MgO_6	1215	1216	2	[15, 65, 83, 90, 131, 132, 136]
MgO_4	1216	1220	5	[22, 89, 122, 126, 128]
MgO_7	1217	1227	11	[15, 65, 83, 90, 131, 132, 136, 152]
MgO_4	1220	1225	6	[14, 68, 85, 96, 111]
MgO_4	1220	1333	114	[30, 75, 112, 115, 134]
MgO_5	1221	1233	13	[22, 89, 114, 122, 126, 128]
MgO_3	1222	1330	109	[27, 88, 126, 129]
MgO_4	1222	1323	102	[33, 81, 95, 118, 149]
MgO_5	1223	1259	37	[20, 64, 65, 72, 76, 145]
MgO_3	1224	1248	25	[8, 76, 137, 145]
MgO_5	1226	1266	41	[14, 68, 85, 96, 111, 139]
MgO_6	1227	1253	27	[24, 67, 76, 90, 102, 122, 136]
MgO_4	1227	1339	113	[25, 77, 85, 91, 147]
MgO_8	1228	1236	9	[15, 65, 71, 83, 90, 131, 132, 136, 152]
MgO_5	1233	1296	64	[13, 69, 79, 81, 82, 95]
MgO_4	1234	1243	10	[22, 89, 122, 126, 128]
MgO_7	1237	1288	52	[15, 65, 71, 83, 90, 131, 132, 136]
MgO_5	1238	1279	42	[26, 88, 89, 99, 135, 146]
MgO_4	1239	1536	298	[34, 118, 140, 141, 151]
MgO_6	1243	1277	35	[21, 64, 86, 98, 101, 103, 120]
MgO_5	1244	1247	4	[22, 67, 89, 122, 126, 128]
MgO_4	1248	1251	4	[22, 67, 122, 126, 128]
MgO_3	1248	1273	26	[28, 79, 81, 111]
MgO_4	1249	1417	169	[8, 76, 137, 145, 146]
MgO_3	1252	1270	19	[22, 122, 126, 128]
MgO_5	1254	1304	51	[16, 83, 106, 125, 132, 152]
MgO_6	1254	1259	6	[17, 85, 91, 96, 98, 120, 150]
MgO_5	1254	1401	148	[24, 67, 76, 90, 102, 122]
MgO_6	1259	1266	8	[32, 70, 89, 137, 146, 148, 149]
MgO_5	1260	1322	63	[17, 85, 96, 98, 120, 150]
MgO_4	1260	1386	127	[20, 64, 65, 72, 145]
MgO_4	1263	1298	36	[19, 72, 86, 107, 119]
MgO_4	1265	1268	4	[35, 80, 108, 113, 124]
MgO_4	1267	1312	46	[14, 68, 85, 111, 139]
MgO_5	1267	1362	96	[32, 70, 137, 146, 148, 149]
MgO_6	1268	1295	28	[23, 83, 105, 112, 121, 127, 140]
MgO_5	1269	1310	42	[35, 80, 94, 108, 113, 124]
MgO_4	1271	1315	45	[22, 67, 122, 126, 128]
MgO_4	1274	1276	3	[28, 70, 79, 81, 111]
MgO_5	1277	1317	41	[28, 70, 79, 81, 111, 124]
MgO_5	1278	1292	15	[21, 64, 86, 98, 103, 120]
MgO_4	1280	1308	29	[26, 88, 89, 99, 146]
MgO_5	1280	1290	11	[29, 82, 93, 128, 133, 138]
MgO_5	1284	1328	45	[9, 73, 117, 119, 137, 148]
MgO_5	1285	1387	103	[31, 79, 111, 113, 124, 129]
MgO_6	1289	1338	50	[15, 65, 71, 90, 131, 132, 136]
MgO_5	1291	1452	162	[11, 87, 116, 138, 148, 151]
MgO_4	1291	1291	1	[29, 82, 128, 133, 138]
MgO_5	1292	1343	52	[29, 82, 128, 133, 138, 147]
MgO_4	1293	1312	20	[21, 64, 86, 98, 103]
MgO_5	1296	1337	42	[23, 83, 105, 112, 121, 140]
MgO_4	1297	1315	19	[13, 69, 81, 82, 95]
MgO_5	1299	1311	13	[19, 72, 73, 86, 107, 119]
MgO_5	1300	1308	9	[12, 68, 92, 106, 116, 130]
MgO_4	1305	1517	213	[16, 83, 106, 125, 132]
MgO_6	1309	1321	13	[12, 68, 92, 105, 106, 116, 130]
MgO_3	1309	1331	23	[26, 88, 89, 146]
MgO_6	1311	1336	26	[35, 80, 94, 108, 113, 124, 142]
MgO_4	1312	1362	51	[19, 72, 86, 107, 119]
MgO_5	1313	1328	16	[14, 68, 85, 99, 111, 139]
MgO_5	1313	1381	69	[21, 64, 86, 98, 101, 103]
MgO_5	1315	1400	86	[36, 92, 110, 115, 141, 147]
MgO_3	1316	1354	39	[13, 69, 81, 95]
MgO_5	1316	1364	49	[22, 67, 82, 122, 126, 128]
MgO_4	1318	1337	20	[28, 79, 81, 111, 124]
MgO_5	1322	1347	26	[12, 68, 92, 106, 116, 130]
MgO_4	1323	1339	17	[17, 85, 98, 120, 150]
MgO_5	1324	1480	157	[33, 81, 89, 95, 118, 149]
MgO_4	1329	1432	104	[9, 117, 119, 137, 148]
MgO_4	1329	1344	16	[14, 68, 85, 111, 139]
MgO_4	1331	1969	639	[27, 88, 126, 129, 146]
MgO_4	1332	1378	47	[26, 88, 89, 99, 146]
MgO_4	1333	1373	41	[18, 123, 128, 132, 152]
MgO_3	1334	1375	42	[30, 75, 112, 134]
MgO_5	1337	1367	31	[35, 80, 94, 108, 113, 124]
MgO_6	1338	1400	63	[23, 83, 105, 112, 121, 127, 140]
MgO_5	1338	1346	9	[28, 69, 79, 81, 111, 124]
MgO_5	1339	1349	11	[15, 65, 71, 90, 132, 136]
MgO_5	1340	1368	29	[17, 85, 96, 98, 120, 150]
MgO_5	1340	1483	144	[25, 77, 85, 91, 133, 147]
MgO_3	1342	1344	3	[10, 108, 142, 150]
MgO_6	1344	1352	9	[29, 69, 82, 128, 133, 138, 147]
MgO_4	1345	1385	41	[10, 94, 108, 142, 150]
MgO_3	1345	1397	53	[14, 68, 85, 111]
MgO_5	1346	1353	8	[7, 70, 80, 81, 124, 149]
MgO_4	1347	1382	36	[28, 69, 79, 81, 111]
MgO_4	1348	1379	32	[12, 92, 106, 116, 130]
MgO_6	1350	1380	31	[15, 65, 71, 83, 90, 132, 136]
MgO_6	1353	1378	26	[29, 69, 82, 93, 128, 133, 147]
MgO_4	1354	1375	22	[7, 80, 81, 124, 149]
MgO_4	1355	1388	34	[13, 69, 81, 82, 95]
MgO_5	1363	1502	140	[19, 72, 86, 105, 107, 119]
MgO_4	1363	1542	180	[32, 70, 137, 146, 148]
MgO_4	1365	1380	16	[22, 82, 122, 126, 128]
MgO_4	1368	1392	25	[35, 80, 108, 113, 124]
MgO_6	1369	1382	14	[17, 85, 96, 98, 120, 133, 150]
MgO_5	1374	1468	95	[18, 93, 123, 128, 132, 152]
MgO_5	1376	1433	58	[7, 70, 80, 81, 124, 149]
MgO_4	1376	1522	147	[30, 75, 112, 115, 134]
MgO_5	1379	1536	158	[26, 88, 89, 99, 135, 146]
MgO_7	1379	1406	28	[29, 69, 82, 93, 128, 133, 138, 147]
MgO_3	1380	1382	3	[12, 92, 106, 130]
MgO_5	1381	1438	58	[15, 65, 71, 90, 132, 136]
MgO_5	1381	1439	59	[22, 82, 122, 126, 128, 138]
MgO_6	1382	1401	20	[21, 64, 86, 98, 101, 103, 120]
MgO_4	1383	1481	99	[12, 92, 105, 106, 130]
MgO_5	1383	1420	38	[17, 85, 98, 120, 133, 150]
MgO_5	1383	1440	58	[28, 69, 78, 79, 81, 111]
MgO_5	1386	1420	35	[10, 80, 94, 108, 142, 150]
MgO_5	1387	1433	47	[20, 64, 65, 72, 108, 145]
MgO_4	1388	1563	176	[31, 79, 111, 113, 124]
MgO_5	1389	1403	15	[13, 69, 81, 82, 95, 147]
MgO_5	1393	1452	60	[35, 80, 108, 113, 124, 142]
MgO_4	1398	1445	48	[14, 68, 77, 85, 111]
MgO_7	1401	1412	12	[23, 83, 105, 112, 119, 121, 127, 140]
MgO_4	1401	1435	35	[36, 92, 110, 115, 141]
MgO_5	1402	1429	28	[21, 64, 86, 98, 101, 120]
MgO_4	1402	1408	7	[24, 67, 76, 90, 122]
MgO_6	1404	1413	10	[13, 69, 81, 82, 95, 100, 147]
MgO_6	1407	1457	51	[29, 82, 93, 128, 133, 138, 147]
MgO_3	1409	1411	3	[24, 67, 76, 90]
MgO_4	1412	1452	41	[24, 67, 76, 90, 136]
MgO_8	1413	1435	23	[23, 83, 102, 105, 112, 119, 121, 127, 140]
MgO_5	1414	1481	68	[13, 69, 81, 82, 95, 147]
MgO_5	1418	1507	90	[8, 76, 137, 145, 146, 148]
MgO_6	1421	1446	26	[10, 64, 80, 94, 108, 142, 150]
MgO_6	1421	1436	16	[17, 85, 96, 98, 120, 133, 150]
MgO_4	1430	1477	48	[21, 64, 86, 98, 101]
MgO_5	1433	1487	55	[9, 117, 119, 137, 145, 148]
MgO_4	1434	1446	13	[7, 80, 81, 124, 149]
MgO_4	1434	1467	34	[20, 64, 72, 108, 145]
MgO_7	1436	1451	16	[23, 83, 102, 105, 112, 119, 121, 140]
MgO_3	1436	1447	12	[36, 92, 110, 141]
MgO_5	1437	1555	119	[17, 85, 96, 98, 120, 150]
MgO_4	1439	1508	70	[15, 65, 90, 132, 136]
MgO_4	1440	1473	34	[22, 122, 126, 128, 138]
MgO_4	1441	1497	57	[28, 69, 79, 81, 111]
MgO_5	1446	1464	19	[14, 68, 77, 85, 111, 120]
MgO_5	1447	1474	28	[7, 70, 80, 81, 124, 149]
MgO_5	1447	1448	2	[10, 80, 94, 108, 142, 150]
MgO_4	1448	1457	10	[36, 92, 110, 114, 141]
MgO_4	1449	1500	52	[10, 94, 108, 142, 150]
MgO_6	1452	1478	27	[23, 83, 105, 112, 119, 121, 140]
MgO_4	1453	1513	61	[11, 87, 116, 148, 151]
MgO_5	1453	1480	28	[24, 67, 76, 90, 102, 136]
MgO_4	1453	1542	90	[35, 80, 108, 113, 124]
MgO_5	1458	1470	13	[29, 82, 128, 133, 138, 147]
MgO_5	1458	1538	81	[36, 92, 110, 114, 141, 151]
MgO_4	1465	1510	46	[14, 68, 77, 85, 111]
MgO_5	1468	1491	24	[20, 64, 65, 72, 108, 145]
MgO_4	1469	1560	92	[18, 123, 128, 132, 152]
MgO_6	1471	1520	50	[29, 69, 82, 128, 133, 138, 147]
MgO_5	1474	1494	21	[22, 114, 122, 126, 128, 138]
MgO_6	1475	1485	11	[7, 70, 73, 80, 81, 124, 149]
MgO_5	1478	1485	8	[21, 64, 86, 98, 101, 103]
MgO_5	1479	1514	36	[23, 83, 105, 112, 119, 121]
MgO_4	1481	1531	51	[24, 67, 76, 90, 136]
MgO_4	1481	1498	18	[33, 81, 89, 118, 149]
MgO_5	1482	1484	3	[12, 92, 105, 106, 107, 130]
MgO_4	1482	1594	113	[13, 69, 82, 95, 147]
MgO_4	1484	1562	79	[25, 77, 85, 91, 147]
MgO_6	1485	1551	67	[12, 68, 92, 105, 106, 107, 130]
MgO_5	1486	1532	47	[7, 73, 80, 81, 124, 149]
MgO_6	1486	1499	14	[21, 64, 86, 93, 98, 101, 103]
MgO_4	1488	1532	45	[9, 117, 119, 137, 148]
MgO_4	1492	1596	105	[20, 64, 65, 72, 108]
MgO_4	1495	1537	43	[22, 122, 126, 128, 138]
MgO_3	1498	1666	169	[28, 79, 81, 111]
MgO_5	1499	1539	41	[33, 81, 89, 95, 118, 149]
MgO_5	1500	1510	11	[21, 64, 86, 93, 98, 101]
MgO_3	1501	1907	407	[10, 108, 142, 150]
MgO_4	1503	1529	27	[19, 72, 86, 107, 119]
MgO_4	1508	1524	17	[8, 76, 137, 145, 148]
MgO_5	1509	1530	22	[15, 65, 90, 131, 132, 136]
MgO_5	1511	1543	33	[14, 68, 70, 77, 85, 111]
MgO_6	1511	1519	9	[21, 64, 86, 93, 98, 101, 103]
MgO_5	1514	1559	46	[11, 87, 116, 141, 148, 151]
MgO_6	1515	1533	19	[23, 83, 105, 112, 119, 121, 140]
MgO_3	1518	1562	45	[16, 83, 125, 132]
MgO_5	1520	1572	53	[21, 64, 86, 98, 101, 103]
MgO_5	1521	1539	19	[29, 69, 82, 128, 133, 138]
MgO_5	1523	1535	13	[30, 75, 112, 115, 125, 134]
MgO_3	1525	1541	17	[8, 76, 137, 145]
MgO_3	1530	1644	115	[19, 72, 86, 107]
MgO_4	1531	1569	39	[15, 65, 90, 132, 136]
MgO_5	1532	1533	2	[24, 67, 76, 90, 102, 136]
MgO_6	1533	1654	122	[7, 70, 73, 80, 81, 124, 149]
MgO_5	1533	1601	69	[9, 117, 119, 137, 145, 148]
MgO_7	1534	1551	18	[23, 83, 102, 105, 112, 119, 121, 140]
MgO_6	1534	1586	53	[24, 67, 76, 90, 102, 122, 136]
MgO_4	1536	1544	9	[30, 75, 112, 115, 134]
MgO_6	1537	1574	38	[26, 88, 89, 99, 114, 135, 146]
MgO_5	1537	1562	26	[34, 95, 118, 140, 141, 151]
MgO_5	1538	1557	20	[22, 82, 122, 126, 128, 138]
MgO_4	1539	1576	38	[36, 92, 110, 141, 151]
MgO_6	1540	1562	23	[29, 69, 82, 93, 128, 133, 138]
MgO_4	1540	1702	163	[33, 81, 89, 118, 149]
MgO_4	1542	1686	145	[8, 76, 137, 145, 146]
MgO_5	1543	1555	13	[32, 70, 130, 137, 146, 148]
MgO_5	1543	1574	32	[35, 80, 108, 113, 124, 142]
MgO_4	1544	1598	55	[14, 68, 77, 85, 111]
MgO_5	1545	1578	34	[30, 75, 112, 115, 125, 134]
MgO_5	1552	1575	24	[12, 68, 92, 106, 107, 130]
MgO_6	1552	1611	60	[23, 83, 102, 105, 112, 119, 140]
MgO_5	1556	1577	22	[17, 85, 96, 98, 133, 150]
MgO_4	1556	1600	45	[32, 70, 137, 146, 148]
MgO_6	1558	1637	80	[22, 67, 82, 122, 126, 128, 138]
MgO_4	1560	1571	12	[11, 87, 116, 148, 151]
MgO_5	1561	1612	52	[18, 123, 128, 131, 132, 152]
MgO_4	1563	1590	28	[16, 83, 106, 125, 132]
MgO_5	1563	1650	88	[25, 77, 85, 91, 133, 147]
MgO_5	1563	1573	11	[29, 69, 82, 128, 133, 138]
MgO_4	1563	1618	56	[34, 95, 118, 140, 141]
MgO_5	1564	1587	24	[31, 79, 81, 111, 113, 124]
MgO_5	1570	1586	17	[15, 65, 71, 90, 132, 136]
MgO_5	1572	1602	31	[11, 87, 116, 138, 148, 151]
MgO_4	1573	1580	8	[21, 64, 86, 98, 101]
MgO_6	1574	1581	8	[29, 69, 82, 93, 128, 133, 138]
MgO_5	1575	1643	69	[26, 88, 89, 99, 114, 135]
MgO_4	1575	1575	1	[35, 80, 108, 113, 124]
MgO_4	1576	1597	22	[12, 92, 106, 107, 130]
MgO_5	1576	1695	120	[35, 80, 94, 108, 113, 124]
MgO_3	1577	1583	7	[36, 92, 110, 141]
MgO_6	1578	1580	3	[17, 85, 91, 96, 98, 133, 150]
MgO_4	1579	1756	178	[30, 75, 112, 115, 134]
MgO_5	1581	1622	42	[17, 85, 91, 98, 133, 150]
MgO_5	1581	1646	66	[21, 64, 86, 98, 101, 120]
MgO_5	1582	1631	50	[29, 82, 93, 128, 133, 138]
MgO_4	1584	1760	177	[36, 92, 110, 141, 147]
MgO_6	1587	1620	34	[15, 65, 71, 90, 131, 132, 136]
MgO_5	1587	1622	36	[24, 76, 90, 102, 122, 136]
MgO_4	1588	1626	39	[31, 79, 111, 113, 124]
MgO_3	1591	1751	161	[16, 83, 125, 132]
MgO_5	1595	1645	51	[13, 69, 82, 95, 100, 147]
MgO_5	1597	1627	31	[20, 64, 65, 72, 108, 145]
MgO_3	1598	1625	28	[12, 92, 106, 130]
MgO_3	1599	1625	27	[14, 68, 85, 111]
MgO_5	1601	1638	38	[32, 70, 117, 137, 146, 148]
MgO_4	1602	1608	7	[9, 117, 119, 145, 148]
MgO_6	1603	1679	77	[11, 87, 106, 116, 138, 148, 151]
MgO_5	1609	1636	28	[9, 87, 117, 119, 145, 148]
MgO_5	1612	1641	30	[23, 83, 105, 112, 119, 140]
MgO_4	1613	1726	114	[18, 123, 128, 132, 152]
MgO_3	1619	1639	21	[34, 95, 118, 141]
MgO_5	1621	1695	75	[15, 65, 71, 90, 132, 136]
MgO_4	1623	1664	42	[17, 85, 91, 98, 150]
MgO_6	1623	1695	73	[24, 67, 76, 90, 102, 122, 136]
MgO_4	1626	1629	4	[12, 92, 96, 106, 130]
MgO_4	1626	1657	32	[14, 68, 85, 96, 111]
MgO_5	1627	1632	6	[31, 79, 111, 113, 124, 126]
MgO_6	1628	1690	63	[20, 64, 65, 72, 76, 108, 145]
MgO_3	1630	1721	92	[12, 92, 106, 130]
MgO_6	1632	1686	55	[29, 82, 93, 128, 133, 138, 147]
MgO_4	1633	1750	118	[31, 79, 113, 124, 126]
MgO_4	1637	1643	7	[9, 87, 117, 119, 148]
MgO_5	1638	1705	68	[22, 67, 82, 122, 126, 128]
MgO_4	1639	1646	8	[32, 70, 117, 137, 148]
MgO_4	1640	1647	8	[34, 95, 110, 118, 141]
MgO_4	1642	1666	25	[23, 83, 105, 119, 140]
MgO_3	1644	1703	60	[9, 87, 119, 148]
MgO_4	1644	1670	27	[26, 88, 89, 99, 114]
MgO_4	1645	1645	1	[19, 64, 72, 86, 107]
MgO_4	1646	1646	1	[13, 69, 82, 95, 147]
MgO_5	1646	1659	14	[19, 64, 71, 72, 86, 107]
MgO_5	1647	1752	106	[13, 69, 82, 95, 141, 147]
MgO_6	1647	1648	2	[21, 64, 86, 98, 101, 120, 150]
MgO_5	1647	1711	65	[32, 70, 73, 117, 137, 148]
MgO_3	1648	1658	11	[34, 95, 118, 141]
MgO_7	1649	1662	14	[21, 64, 86, 98, 101, 103, 120, 150]
MgO_4	1651	1663	13	[25, 77, 85, 91, 147]
MgO_5	1655	1716	62	[7, 70, 73, 80, 81, 124]
MgO_3	1658	1791	134	[14, 68, 85, 111]
MgO_4	1659	1659	1	[34, 95, 110, 118, 141]
MgO_4	1660	1674	15	[19, 64, 72, 86, 107]
MgO_5	1660	1707	48	[34, 95, 110, 118, 141, 151]
MgO_6	1663	1677	15	[21, 64, 86, 98, 101, 103, 120]
MgO_5	1664	1667	4	[25, 77, 85, 91, 133, 147]
MgO_5	1665	1688	24	[17, 85, 91, 98, 120, 150]
MgO_5	1667	1683	17	[23, 83, 105, 119, 127, 140]
MgO_4	1667	1699	33	[28, 79, 81, 111, 124]
MgO_6	1668	1680	13	[25, 77, 85, 91, 92, 133, 147]
MgO_5	1671	1893	223	[26, 88, 89, 99, 114, 135]
MgO_5	1675	1723	49	[19, 64, 71, 72, 86, 107]
MgO_7	1678	1685	8	[21, 64, 86, 98, 101, 103, 120, 150]
MgO_5	1680	1683	4	[11, 87, 116, 138, 148, 151]
MgO_4	1681	1724	44	[25, 77, 85, 91, 147]
MgO_4	1684	1692	9	[11, 87, 116, 148, 151]
MgO_6	1684	1688	5	[23, 83, 105, 119, 121, 127, 140]
MgO_6	1686	1694	9	[21, 64, 86, 98, 101, 120, 150]
MgO_5	1687	1699	13	[8, 76, 89, 137, 145, 146]
MgO_5	1687	1706	20	[29, 82, 128, 133, 138, 147]
MgO_6	1689	1705	17	[17, 85, 91, 98, 120, 133, 150]
MgO_5	1689	1723	35	[23, 105, 119, 121, 127, 140]
MgO_7	1691	1694	4	[20, 64, 65, 72, 76, 108, 109, 145]
MgO_5	1693	1723	31	[11, 87, 106, 116, 148, 151]
MgO_6	1695	1703	9	[20, 64, 65, 72, 76, 109, 145]
MgO_7	1695	1700	6	[21, 64, 86, 98, 101, 103, 120, 150]
MgO_6	1696	1800	105	[15, 65, 71, 83, 90, 132, 136]
MgO_5	1696	1697	2	[24, 67, 76, 90, 102, 136]
MgO_4	1696	1812	117	[35, 80, 108, 113, 124]
MgO_6	1698	1791	94	[24, 65, 67, 76, 90, 102, 136]
MgO_4	1700	1717	18	[8, 76, 137, 145, 146]
MgO_3	1700	1726	27	[28, 79, 81, 111]
MgO_6	1701	1720	20	[21, 64, 86, 98, 101, 120, 150]
MgO_5	1703	1790	88	[33, 81, 89, 118, 137, 149]
MgO_4	1704	1706	3	[9, 87, 119, 145, 148]
MgO_5	1704	1721	18	[20, 64, 65, 72, 76, 145]
MgO_5	1706	1804	99	[17, 85, 91, 98, 120, 150]
MgO_4	1706	1748	43	[22, 67, 122, 126, 128]
MgO_5	1707	1741	35	[9, 87, 103, 119, 145, 148]
MgO_6	1707	1908	202	[29, 69, 82, 128, 133, 138, 147]
MgO_4	1708	1739	32	[34, 110, 118, 141, 151]
MgO_4	1712	1818	107	[32, 70, 117, 137, 148]
MgO_6	1717	1742	26	[7, 70, 73, 80, 81, 124, 149]
MgO_5	1718	1740	23	[8, 72, 76, 137, 145, 146]
MgO_5	1721	1735	15	[21, 64, 86, 98, 101, 150]
MgO_4	1722	1736	15	[12, 92, 106, 130, 148]
MgO_4	1722	1761	40	[20, 65, 72, 76, 145]
MgO_4	1724	1739	16	[11, 87, 116, 148, 151]
MgO_4	1724	1807	84	[19, 64, 72, 86, 107]
MgO_6	1724	1726	3	[23, 83, 105, 119, 121, 127, 140]
MgO_5	1725	1746	22	[25, 77, 85, 91, 138, 147]
MgO_5	1727	1736	10	[18, 123, 128, 131, 132, 152]
MgO_5	1727	1752	26	[23, 83, 105, 119, 121, 140]
MgO_2	1727	1768	42	[28, 81, 111]
MgO_4	1736	1780	45	[21, 64, 86, 98, 101]
MgO_4	1737	1835	99	[12, 68, 92, 106, 130]
MgO_4	1737	1779	43	[18, 123, 128, 132, 152]
MgO_5	1740	1852	113	[11, 87, 106, 116, 148, 151]
MgO_5	1740	1766	27	[34, 110, 118, 140, 141, 151]
MgO_4	1741	1746	6	[8, 76, 137, 145, 146]
MgO_4	1742	1754	13	[9, 87, 119, 145, 148]
MgO_7	1743	1781	39	[7, 70, 73, 80, 81, 124, 137, 149]
MgO_5	1747	1769	23	[8, 76, 89, 137, 145, 146]
MgO_4	1747	1818	72	[25, 77, 91, 138, 147]
MgO_5	1749	1924	176	[22, 67, 82, 122, 126, 128]
MgO_5	1751	1790	40	[31, 79, 113, 124, 126, 129]
MgO_4	1752	1785	34	[16, 83, 125, 132, 152]
MgO_6	1753	1771	19	[13, 69, 82, 95, 110, 141, 147]
MgO_4	1753	1777	25	[23, 105, 119, 121, 140]
MgO_5	1755	1769	15	[9, 87, 119, 143, 145, 148]
MgO_5	1757	1814	58	[30, 75, 112, 115, 125, 134]
MgO_5	1761	1828	68	[36, 92, 110, 115, 141, 147]
MgO_5	1762	1769	8	[20, 65, 72, 76, 108, 145]
MgO_4	1767	1803	37	[34, 118, 140, 141, 151]
MgO_3	1769	1783	15	[28, 81, 111, 135]
MgO_4	1770	2228	459	[8, 76, 89, 137, 146]
MgO_4	1770	1806	37	[9, 87, 119, 145, 148]
MgO_6	1770	1782	13	[20, 65, 72, 76, 108, 109, 145]
MgO_5	1772	1797	26	[13, 69, 82, 95, 110, 141]
MgO_5	1778	1827	50	[23, 102, 105, 119, 121, 140]
MgO_5	1780	1790	11	[18, 123, 128, 132, 133, 152]
MgO_5	1781	1806	26	[21, 64, 86, 93, 98, 101]
MgO_6	1782	1792	11	[7, 70, 73, 80, 81, 124, 137]
MgO_5	1783	1794	12	[20, 65, 72, 76, 108, 145]
MgO_4	1784	1790	7	[28, 79, 81, 111, 135]
MgO_3	1786	1924	139	[16, 83, 125, 132]
MgO_4	1791	1852	62	[18, 123, 128, 132, 152]
MgO_3	1791	1792	2	[28, 79, 81, 111]
MgO_4	1791	1798	8	[31, 79, 113, 124, 129]
MgO_4	1791	1803	13	[33, 81, 89, 118, 149]
MgO_4	1792	2046	255	[14, 68, 85, 92, 111]
MgO_5	1792	1947	156	[24, 65, 67, 76, 90, 136]
MgO_5	1793	1827	35	[7, 70, 73, 80, 81, 124]
MgO_4	1793	1828	36	[28, 79, 81, 111, 124]
MgO_6	1795	1841	47	[20, 64, 65, 72, 76, 108, 145]
MgO_6	1798	1816	19	[13, 69, 79, 82, 95, 110, 141]
MgO_5	1799	2098	300	[31, 79, 113, 124, 126, 129]
MgO_7	1801	1809	9	[15, 65, 71, 83, 90, 131, 132, 136]
MgO_5	1804	1896	93	[33, 81, 89, 95, 118, 149]
MgO_5	1804	1807	4	[34, 95, 118, 140, 141, 151]
MgO_4	1805	1884	80	[17, 85, 91, 98, 150]
MgO_5	1807	1860	54	[9, 87, 116, 119, 145, 148]
MgO_4	1807	1841	35	[21, 64, 86, 98, 101]
MgO_5	1808	1869	62	[19, 64, 71, 72, 86, 107]
MgO_6	1808	1838	31	[34, 74, 95, 118, 140, 141, 151]
MgO_6	1810	1840	31	[15, 65, 71, 83, 131, 132, 136]
MgO_5	1813	1860	48	[35, 80, 108, 113, 124, 142]
MgO_4	1815	1967	153	[30, 75, 112, 115, 125]
MgO_5	1817	1830	14	[13, 69, 79, 95, 110, 141]
MgO_5	1819	1930	112	[25, 77, 91, 111, 138, 147]
MgO_5	1819	1921	103	[32, 70, 73, 117, 137, 148]
MgO_6	1828	1911	84	[7, 70, 73, 80, 81, 124, 149]
MgO_4	1828	1840	13	[23, 102, 105, 119, 140]
MgO_3	1829	2011	183	[28, 79, 81, 124]
MgO_4	1829	2009	181	[36, 92, 110, 141, 147]
MgO_4	1831	1849	19	[13, 69, 79, 95, 110]
MgO_3	1836	1839	4	[12, 68, 92, 106]
MgO_5	1839	1846	8	[34, 95, 118, 140, 141, 151]
MgO_4	1840	1846	7	[12, 68, 92, 106, 107]
MgO_7	1841	1862	22	[15, 65, 71, 83, 90, 131, 132, 136]
MgO_5	1841	1842	2	[23, 102, 105, 119, 140, 151]
MgO_5	1842	1849	8	[20, 65, 72, 76, 108, 145]
MgO_5	1842	1850	9	[21, 64, 86, 98, 101, 103]
MgO_6	1843	1924	82	[23, 102, 105, 117, 119, 140, 151]
MgO_5	1847	1922	76	[12, 68, 92, 96, 106, 107]
MgO_4	1847	2008	162	[34, 118, 140, 141, 151]
MgO_5	1850	1850	1	[13, 69, 79, 81, 95, 110]
MgO_6	1850	1899	50	[20, 65, 72, 76, 108, 113, 145]
MgO_6	1851	1916	66	[13, 69, 79, 81, 95, 110, 135]
MgO_4	1851	1882	32	[21, 64, 86, 98, 103]
MgO_4	1853	1884	32	[11, 87, 116, 148, 151]
MgO_5	1853	1855	3	[18, 123, 128, 132, 133, 152]
MgO_4	1856	1862	7	[18, 128, 132, 133, 152]
MgO_4	1861	1862	2	[9, 87, 116, 145, 148]
MgO_4	1861	1942	82	[35, 80, 108, 113, 142]
MgO_5	1863	1917	55	[9, 87, 116, 145, 146, 148]
MgO_6	1863	1901	39	[15, 65, 71, 90, 131, 132, 136]
MgO_3	1863	1882	20	[18, 128, 132, 152]
MgO_4	1870	1972	103	[19, 64, 72, 86, 107]
MgO_4	1883	1911	29	[18, 128, 132, 134, 152]
MgO_5	1883	1889	7	[21, 64, 86, 98, 103, 121]
MgO_3	1885	1922	38	[11, 116, 148, 151]
MgO_5	1885	1892	8	[17, 85, 91, 98, 133, 150]
MgO_6	1890	1904	15	[21, 64, 86, 98, 103, 121, 150]
MgO_6	1893	1917	25	[17, 85, 91, 98, 133, 147, 150]
MgO_4	1894	1897	4	[26, 88, 89, 114, 135]
MgO_4	1897	1914	18	[33, 81, 95, 118, 149]
MgO_5	1898	1996	99	[26, 88, 89, 114, 130, 135]
MgO_5	1900	1911	12	[20, 65, 76, 108, 113, 145]
MgO_5	1902	1929	28	[15, 65, 71, 131, 132, 136]
MgO_5	1905	1985	81	[21, 64, 86, 98, 103, 150]
MgO_4	1908	1983	76	[10, 108, 109, 142, 150]
MgO_5	1909	1934	26	[29, 69, 128, 133, 138, 147]
MgO_5	1912	1933	22	[7, 70, 80, 81, 124, 149]
MgO_5	1912	2072	161	[18, 123, 128, 132, 134, 152]
MgO_6	1912	1959	48	[20, 65, 72, 76, 108, 113, 145]
MgO_5	1915	2005	91	[33, 81, 84, 95, 118, 149]
MgO_5	1917	1943	27	[13, 69, 79, 81, 95, 110]
MgO_4	1918	1974	57	[9, 87, 116, 145, 146]
MgO_5	1918	1927	10	[17, 85, 91, 98, 133, 150]
MgO_4	1922	1941	20	[32, 70, 73, 117, 148]
MgO_4	1923	2095	173	[11, 116, 141, 148, 151]
MgO_4	1923	2089	167	[12, 68, 92, 96, 106]
MgO_4	1925	2163	239	[16, 83, 125, 132, 152]
MgO_4	1925	1942	18	[22, 67, 122, 126, 128]
MgO_5	1925	2121	197	[23, 105, 117, 119, 140, 151]
MgO_4	1928	2063	136	[17, 85, 91, 98, 150]
MgO_7	1930	1949	20	[15, 65, 71, 83, 90, 131, 132, 136]
MgO_6	1931	2009	79	[25, 77, 91, 111, 133, 138, 147]
MgO_4	1934	1949	16	[7, 70, 80, 81, 149]
MgO_6	1935	2050	116	[29, 69, 82, 128, 133, 138, 147]
MgO_5	1942	1997	56	[32, 70, 73, 117, 137, 148]
MgO_5	1943	1943	1	[22, 67, 88, 122, 126, 128]
MgO_5	1943	1957	15	[35, 77, 80, 108, 113, 142]
MgO_4	1944	1947	4	[13, 69, 81, 95, 110]
MgO_4	1944	1958	15	[22, 88, 122, 126, 128]
MgO_5	1948	1963	16	[13, 69, 81, 82, 95, 110]
MgO_6	1948	2026	79	[24, 65, 67, 76, 90, 102, 136]
MgO_3	1950	1951	2	[7, 70, 81, 149]
MgO_6	1950	2002	53	[15, 65, 71, 90, 131, 132, 136]
MgO_4	1952	1956	5	[7, 70, 80, 81, 149]
MgO_5	1957	2040	84	[7, 70, 80, 81, 124, 149]
MgO_4	1958	1965	8	[35, 77, 80, 108, 113]
MgO_3	1959	1979	21	[22, 122, 126, 128]
MgO_5	1960	1966	7	[20, 65, 72, 76, 108, 145]
MgO_6	1964	2074	111	[13, 69, 81, 82, 95, 110, 147]
MgO_3	1966	1966	1	[35, 80, 108, 113]
MgO_4	1967	2041	75	[20, 65, 72, 76, 108]
MgO_4	1967	1996	30	[35, 80, 108, 113, 124]
MgO_5	1968	2008	41	[30, 75, 83, 112, 115, 125]
MgO_5	1970	2031	62	[27, 88, 101, 126, 129, 146]
MgO_5	1973	2105	133	[19, 64, 71, 72, 86, 107]
MgO_5	1975	2018	44	[9, 87, 116, 129, 145, 146]
MgO_4	1980	2000	21	[22, 89, 122, 126, 128]
MgO_3	1984	2078	95	[10, 108, 142, 150]
MgO_4	1986	2044	59	[21, 64, 86, 98, 103]
MgO_4	1997	2030	34	[26, 88, 89, 130, 135]
MgO_5	1997	1997	1	[35, 77, 80, 108, 113, 124]
MgO_4	1998	2052	55	[32, 70, 117, 137, 148]
MgO_6	1998	2038	41	[35, 77, 80, 108, 113, 124, 145]
MgO_5	2001	2002	2	[22, 89, 114, 122, 126, 128]
MgO_5	2003	2037	35	[15, 65, 90, 131, 132, 136]
MgO_4	2003	2016	14	[22, 89, 122, 126, 128]
MgO_4	2006	2041	36	[33, 81, 95, 118, 149]
MgO_4	2009	2124	116	[30, 75, 83, 112, 125]
MgO_5	2009	2047	39	[34, 95, 118, 140, 141, 151]
MgO_5	2010	2021	12	[25, 91, 111, 133, 138, 147]
MgO_5	2010	2115	106	[36, 92, 110, 115, 141, 147]
MgO_4	2012	2021	10	[28, 69, 79, 81, 124]
MgO_5	2017	2060	44	[22, 88, 89, 122, 126, 128]
MgO_4	2019	2032	14	[9, 116, 129, 145, 146]
MgO_4	2022	2134	113	[25, 91, 111, 138, 147]
MgO_3	2022	2061	40	[28, 69, 79, 81]
MgO_5	2027	2050	24	[24, 67, 76, 90, 102, 136]
MgO_5	2031	2052	22	[26, 88, 89, 99, 130, 135]
MgO_4	2032	2071	40	[27, 88, 126, 129, 146]
MgO_5	2033	2041	9	[9, 87, 116, 129, 145, 146]
MgO_6	2038	2112	75	[15, 65, 71, 90, 131, 132, 136]
MgO_5	2039	2043	5	[35, 80, 108, 113, 124, 145]
MgO_4	2041	2082	42	[7, 70, 80, 81, 124]
MgO_4	2042	2093	52	[9, 116, 129, 145, 146]
MgO_5	2042	2072	31	[20, 65, 72, 76, 108, 145]
MgO_5	2042	2116	75	[33, 81, 89, 95, 118, 149]
MgO_4	2044	2143	100	[35, 108, 113, 124, 145]
MgO_5	2045	2082	38	[21, 64, 86, 98, 101, 103]
MgO_5	2047	2070	24	[14, 68, 85, 92, 111, 148]
MgO_4	2048	2143	96	[34, 118, 140, 141, 151]
MgO_6	2051	2084	34	[24, 67, 76, 90, 102, 122, 136]
MgO_5	2051	2059	9	[29, 69, 82, 128, 133, 138]
MgO_6	2053	2057	5	[26, 88, 89, 99, 114, 130, 135]
MgO_5	2053	2099	47	[32, 70, 77, 117, 137, 148]
MgO_5	2058	2151	94	[26, 88, 89, 114, 130, 135]
MgO_4	2060	2077	18	[29, 82, 128, 133, 138]
MgO_4	2061	2067	7	[22, 88, 122, 126, 128]
MgO_4	2062	2081	20	[28, 69, 79, 81, 139]
MgO_5	2064	2075	12	[17, 85, 91, 98, 133, 150]
MgO_5	2068	2094	27	[22, 88, 114, 122, 126, 128]
MgO_4	2071	2151	81	[14, 68, 85, 92, 111]
MgO_5	2072	2128	57	[27, 88, 126, 129, 130, 146]
MgO_6	2073	2084	12	[18, 123, 128, 132, 133, 134, 152]
MgO_4	2073	2140	68	[20, 65, 72, 76, 145]
MgO_5	2075	2096	22	[13, 69, 81, 82, 95, 147]
MgO_4	2076	2142	67	[17, 85, 91, 98, 150]
MgO_5	2078	2262	185	[29, 82, 93, 128, 133, 138]
MgO_4	2079	2131	53	[10, 108, 109, 142, 150]
MgO_5	2082	2127	46	[28, 69, 79, 81, 110, 139]
MgO_3	2083	2143	61	[7, 70, 80, 81]
MgO_6	2083	2160	78	[21, 64, 86, 98, 101, 103, 150]
MgO_5	2085	2091	7	[18, 123, 128, 132, 134, 152]
MgO_7	2085	2094	10	[24, 67, 76, 90, 102, 118, 122, 136]
MgO_5	2090	2119	30	[12, 68, 92, 96, 106, 107]
MgO_6	2092	2101	10	[18, 123, 128, 131, 132, 134, 152]
MgO_5	2094	2222	129	[9, 87, 116, 129, 145, 146]
MgO_4	2095	2185	91	[22, 88, 122, 126, 128]
MgO_6	2095	2180	86	[24, 67, 76, 90, 102, 118, 122]
MgO_5	2096	2270	175	[11, 106, 116, 141, 148, 151]
MgO_4	2097	2102	6	[13, 69, 81, 95, 147]
MgO_4	2099	2157	59	[31, 79, 113, 126, 129]
MgO_4	2100	2252	153	[32, 70, 77, 117, 148]
MgO_5	2102	2206	105	[18, 123, 128, 132, 134, 152]
MgO_3	2103	2152	50	[13, 69, 81, 95]
MgO_4	2106	2115	10	[19, 71, 72, 86, 107]
MgO_5	2113	2116	4	[15, 65, 90, 131, 132, 136]
MgO_5	2116	2212	97	[19, 64, 71, 72, 86, 107]
MgO_4	2116	2162	47	[36, 92, 110, 141, 147]
MgO_4	2117	2296	180	[15, 65, 90, 132, 136]
MgO_6	2117	2123	7	[33, 80, 81, 89, 95, 118, 149]
MgO_4	2120	2183	64	[12, 68, 92, 106, 107]
MgO_6	2122	2155	34	[23, 105, 117, 119, 127, 140, 151]
MgO_5	2124	2250	127	[33, 80, 81, 95, 118, 149]
MgO_5	2125	2164	40	[30, 75, 83, 96, 112, 125]
MgO_6	2128	2142	15	[28, 69, 79, 81, 110, 123, 139]
MgO_4	2129	2158	30	[27, 88, 126, 129, 146]
MgO_5	2132	2354	223	[10, 94, 108, 109, 142, 150]
MgO_5	2135	2228	94	[25, 91, 111, 133, 138, 147]
MgO_5	2141	2161	21	[20, 65, 72, 76, 108, 145]
MgO_5	2143	2184	42	[17, 85, 91, 98, 120, 150]
MgO_5	2143	2158	16	[28, 69, 79, 81, 110, 139]
MgO_4	2144	2151	8	[7, 70, 80, 81, 124]
MgO_3	2144	2183	40	[34, 140, 141, 151]
MgO_5	2144	2196	53	[35, 94, 108, 113, 124, 145]
MgO_5	2152	2174	23	[7, 70, 80, 81, 113, 124]
MgO_5	2152	2211	60	[14, 68, 85, 92, 111, 148]
MgO_4	2152	2213	62	[26, 88, 89, 130, 135]
MgO_4	2153	2200	48	[13, 69, 81, 82, 95]
MgO_5	2156	2211	56	[23, 105, 117, 119, 140, 151]
MgO_5	2158	2357	200	[31, 79, 113, 124, 126, 129]
MgO_5	2159	2216	58	[27, 88, 126, 129, 130, 146]
MgO_6	2159	2169	11	[28, 69, 79, 81, 110, 123, 139]
MgO_5	2161	2446	286	[21, 64, 86, 98, 103, 150]
MgO_4	2162	2168	7	[20, 72, 76, 108, 145]
MgO_3	2163	2218	56	[36, 92, 141, 147]
MgO_5	2164	2190	27	[16, 83, 125, 132, 136, 152]
MgO_6	2165	2178	14	[30, 75, 83, 96, 105, 112, 125]
MgO_3	2169	2174	6	[20, 72, 76, 145]
MgO_5	2170	2172	3	[28, 69, 79, 81, 110, 123]
MgO_4	2173	2198	26	[28, 69, 79, 81, 123]
MgO_6	2175	2190	16	[7, 70, 79, 80, 81, 113, 124]
MgO_4	2175	2339	165	[20, 72, 76, 137, 145]
MgO_5	2179	2212	34	[30, 83, 96, 105, 112, 125]
MgO_5	2181	2184	4	[24, 67, 90, 102, 118, 122]
MgO_5	2184	2427	244	[12, 68, 92, 96, 106, 107]
MgO_4	2184	2200	17	[34, 118, 140, 141, 151]
MgO_4	2185	2284	100	[17, 85, 91, 98, 150]
MgO_4	2185	2202	18	[24, 67, 90, 102, 122]
MgO_5	2186	2256	71	[22, 88, 89, 122, 126, 128]
MgO_5	2191	2200	10	[7, 70, 80, 81, 113, 124]
MgO_4	2191	2296	106	[16, 83, 132, 136, 152]
MgO_4	2197	2255	59	[35, 108, 113, 124, 145]
MgO_5	2199	2333	135	[28, 69, 79, 81, 110, 123]
MgO_4	2201	2342	142	[7, 70, 80, 81, 124]
MgO_3	2201	2207	7	[13, 69, 81, 95]
MgO_5	2201	2279	79	[34, 102, 118, 140, 141, 151]
MgO_5	2203	2279	77	[24, 67, 76, 90, 102, 122]
MgO_6	2207	2295	89	[18, 123, 128, 132, 133, 134, 152]
MgO_4	2208	2230	23	[13, 69, 81, 95, 110]
MgO_4	2212	2333	122	[14, 68, 85, 92, 111]
MgO_6	2212	2216	5	[23, 97, 105, 117, 119, 140, 151]
MgO_4	2213	2235	23	[19, 64, 72, 86, 107]
MgO_4	2213	2377	165	[30, 83, 105, 112, 125]
MgO_5	2214	2222	9	[26, 88, 89, 114, 130, 135]
MgO_5	2217	2222	6	[23, 105, 117, 119, 140, 151]
MgO_6	2217	2236	20	[27, 88, 89, 126, 129, 130, 146]
MgO_4	2219	2232	14	[36, 92, 111, 141, 147]
MgO_4	2223	2226	4	[9, 116, 129, 145, 146]
MgO_6	2223	2246	24	[23, 105, 117, 119, 121, 140, 151]
MgO_6	2223	2260	38	[26, 88, 89, 99, 114, 130, 135]
MgO_5	2227	2242	16	[9, 101, 116, 129, 145, 146]
MgO_5	2229	2302	74	[8, 76, 89, 137, 146, 149]
MgO_4	2229	2250	22	[25, 91, 133, 138, 147]
MgO_5	2231	2303	73	[13, 69, 81, 95, 110, 147]
MgO_3	2233	2653	421	[36, 92, 141, 147]
MgO_5	2236	2353	118	[19, 64, 72, 86, 107, 119]
MgO_5	2237	2350	114	[27, 88, 126, 129, 130, 146]
MgO_4	2243	2291	49	[9, 116, 129, 145, 146]
MgO_5	2247	2256	10	[23, 105, 117, 119, 140, 151]
MgO_5	2251	2267	17	[25, 91, 111, 133, 138, 147]
MgO_4	2251	2266	16	[33, 81, 95, 118, 149]
MgO_5	2253	2355	103	[32, 70, 77, 117, 141, 148]
MgO_5	2256	2268	13	[35, 80, 108, 113, 124, 145]
MgO_4	2257	2262	6	[22, 88, 122, 126, 128]
MgO_6	2257	2323	67	[23, 97, 105, 117, 119, 140, 151]
MgO_5	2261	2263	3	[26, 88, 89, 114, 130, 135]
MgO_5	2263	2350	88	[22, 82, 88, 122, 126, 128]
MgO_4	2263	2270	8	[29, 82, 93, 133, 138]
MgO_4	2264	2278	15	[26, 88, 89, 130, 135]
MgO_5	2267	2352	86	[33, 81, 89, 95, 118, 149]
MgO_4	2268	2284	17	[25, 91, 111, 138, 147]
MgO_4	2269	2331	63	[35, 80, 108, 113, 124]
MgO_4	2271	2288	18	[11, 116, 141, 148, 151]
MgO_5	2271	2272	2	[29, 69, 82, 93, 133, 138]
MgO_4	2273	2287	15	[29, 69, 82, 133, 138]
MgO_5	2279	2331	53	[26, 88, 89, 114, 130, 135]
MgO_6	2280	2288	9	[24, 67, 76, 90, 102, 122, 136]
MgO_4	2280	2331	52	[34, 118, 140, 141, 151]
MgO_5	2285	2315	31	[17, 85, 91, 98, 115, 150]
MgO_5	2285	2473	189	[25, 77, 91, 111, 138, 147]
MgO_5	2288	2289	2	[29, 69, 82, 133, 138, 144]
MgO_5	2289	2344	56	[11, 106, 116, 141, 148, 151]
MgO_5	2289	2303	15	[24, 67, 76, 90, 102, 122]
MgO_4	2290	2290	1	[29, 69, 82, 133, 138]
MgO_5	2291	2424	134	[29, 69, 82, 133, 138, 147]
MgO_5	2292	2332	41	[9, 101, 116, 129, 145, 146]
MgO_5	2296	2361	66	[18, 128, 132, 133, 134, 152]
MgO_5	2297	2327	31	[15, 65, 67, 90, 132, 136]
MgO_5	2297	2305	9	[16, 83, 132, 134, 136, 152]
MgO_4	2303	2310	8	[8, 76, 89, 137, 149]
MgO_4	2304	2366	63	[13, 69, 81, 95, 110]
MgO_4	2304	2324	21	[24, 67, 76, 102, 122]
MgO_4	2306	2500	195	[16, 83, 132, 136, 152]
MgO_5	2311	2385	75	[8, 76, 89, 137, 146, 149]
MgO_6	2316	2317	2	[17, 85, 91, 98, 115, 120, 150]
MgO_5	2318	2327	10	[17, 85, 91, 98, 120, 150]
MgO_5	2324	2326	3	[23, 105, 117, 119, 140, 151]
MgO_5	2325	2334	10	[24, 67, 76, 90, 102, 122]
MgO_6	2327	2396	70	[23, 105, 117, 119, 121, 140, 151]
MgO_4	2328	2445	118	[15, 65, 90, 132, 136]
MgO_4	2328	2338	11	[17, 85, 91, 98, 120]
MgO_4	2332	2365	34	[26, 88, 114, 130, 135]
MgO_5	2332	2418	87	[34, 95, 118, 140, 141, 151]
MgO_5	2332	2424	93	[35, 80, 94, 108, 113, 124]
MgO_4	2333	2342	10	[9, 116, 129, 145, 146]
MgO_5	2334	2518	185	[14, 68, 70, 85, 92, 111]
MgO_4	2334	2437	104	[28, 69, 79, 110, 123]
MgO_4	2335	2337	3	[24, 67, 76, 102, 122]
MgO_5	2338	2355	18	[24, 67, 76, 89, 102, 122]
MgO_5	2339	2381	43	[17, 85, 91, 98, 111, 120]
MgO_5	2340	2347	8	[20, 72, 76, 90, 137, 145]
MgO_5	2343	2393	51	[7, 70, 79, 80, 81, 124]
MgO_5	2343	2374	32	[9, 87, 116, 129, 145, 146]
MgO_4	2345	2367	23	[11, 106, 116, 148, 151]
MgO_6	2348	2362	15	[20, 72, 76, 90, 113, 137, 145]
MgO_4	2351	2376	26	[22, 88, 122, 126, 128]
MgO_4	2351	2687	337	[27, 88, 126, 129, 146]
MgO_4	2353	2502	150	[33, 81, 89, 95, 149]
MgO_6	2354	2381	28	[19, 64, 72, 86, 103, 107, 119]
MgO_4	2355	2409	55	[10, 94, 108, 142, 150]
MgO_4	2356	2412	57	[24, 76, 89, 102, 122]
MgO_5	2356	2394	39	[32, 70, 117, 141, 148, 151]
MgO_4	2358	2366	9	[31, 79, 113, 124, 129]
MgO_4	2362	2376	15	[18, 128, 132, 133, 152]
MgO_4	2363	2459	97	[20, 72, 76, 137, 145]
MgO_5	2366	2416	51	[26, 88, 99, 114, 130, 135]
MgO_5	2367	2434	68	[13, 69, 81, 95, 100, 110]
MgO_5	2367	2421	55	[31, 79, 113, 124, 126, 129]
MgO_5	2368	2475	108	[11, 106, 116, 141, 148, 151]
MgO_4	2375	2426	52	[9, 116, 129, 145, 146]
MgO_5	2377	2383	7	[18, 123, 128, 132, 133, 152]
MgO_5	2377	2417	41	[22, 88, 114, 122, 126, 128]
MgO_5	2378	2378	1	[30, 75, 83, 105, 112, 125]
MgO_6	2379	2390	12	[30, 75, 83, 96, 105, 112, 125]
MgO_6	2382	2424	43	[17, 85, 91, 98, 111, 120, 147]
MgO_5	2382	2404	23	[19, 64, 72, 86, 107, 119]
MgO_4	2384	2384	1	[18, 123, 128, 132, 152]
MgO_5	2385	2400	16	[18, 123, 128, 132, 134, 152]
MgO_4	2386	2525	140	[8, 76, 89, 137, 146]
MgO_5	2391	2393	3	[30, 83, 96, 105, 112, 125]
MgO_4	2394	2567	174	[7, 70, 80, 81, 124]
MgO_4	2394	2480	87	[30, 83, 105, 112, 125]
MgO_4	2395	2527	133	[32, 117, 141, 148, 151]
MgO_5	2397	2470	74	[23, 105, 119, 121, 140, 151]
MgO_6	2401	2461	61	[18, 123, 128, 132, 133, 134, 152]
MgO_6	2405	2423	19	[19, 64, 71, 72, 86, 107, 119]
MgO_5	2410	2476	67	[10, 94, 108, 109, 142, 150]
MgO_5	2413	2428	16	[24, 76, 89, 102, 122, 126]
MgO_6	2417	2427	11	[26, 71, 88, 99, 114, 130, 135]
MgO_4	2418	2484	67	[22, 88, 122, 126, 128]
MgO_4	2419	2623	205	[34, 118, 140, 141, 151]
MgO_4	2422	2456	35	[31, 79, 113, 124, 129]
MgO_5	2424	2428	5	[19, 64, 71, 72, 86, 107]
MgO_5	2425	2440	16	[17, 85, 91, 98, 111, 147]
MgO_6	2425	2542	118	[29, 69, 82, 100, 133, 138, 147]
MgO_4	2425	2492	68	[35, 80, 108, 113, 124]
MgO_5	2427	2438	12	[9, 101, 116, 129, 145, 146]
MgO_4	2428	2446	19	[12, 68, 96, 106, 107]
MgO_5	2428	2434	7	[26, 71, 88, 114, 130, 135]
MgO_6	2429	2437	9	[19, 64, 71, 72, 86, 107, 119]
MgO_4	2429	2566	138	[24, 76, 89, 102, 122]
MgO_4	2435	2438	4	[13, 69, 81, 95, 110]
MgO_6	2435	2454	20	[26, 71, 88, 114, 130, 135, 146]
MgO_5	2438	2513	76	[19, 64, 72, 86, 107, 119]
MgO_3	2438	2531	94	[28, 69, 79, 123]
MgO_4	2439	2454	16	[9, 101, 116, 129, 145]
MgO_5	2439	2450	12	[13, 69, 81, 95, 110, 118]
MgO_6	2441	2475	35	[17, 85, 91, 98, 111, 147, 150]
MgO_5	2446	2533	88	[15, 65, 90, 131, 132, 136]
MgO_5	2447	2623	177	[12, 68, 92, 96, 106, 107]
MgO_6	2447	2447	1	[21, 64, 86, 98, 103, 150, 152]
MgO_5	2448	2466	19	[21, 86, 98, 103, 150, 152]
MgO_6	2451	2477	27	[13, 69, 81, 95, 110, 114, 118]
MgO_5	2455	2494	40	[9, 91, 101, 116, 129, 145]
MgO_5	2455	2499	45	[26, 88, 114, 130, 135, 146]
MgO_5	2457	2576	120	[31, 79, 113, 124, 126, 129]
MgO_5	2460	2491	32	[20, 72, 76, 119, 137, 145]
MgO_7	2462	2486	25	[18, 123, 128, 131, 132, 133, 134, 152]
MgO_6	2467	2526	60	[21, 64, 86, 98, 103, 150, 152]
MgO_6	2471	2521	51	[23, 97, 105, 119, 121, 140, 151]
MgO_4	2474	2526	53	[25, 77, 91, 138, 147]
MgO_4	2476	2532	57	[11, 106, 116, 148, 151]
MgO_5	2476	2544	69	[17, 85, 91, 98, 111, 147]
MgO_4	2477	2563	87	[10, 108, 109, 142, 150]
MgO_5	2478	2631	154	[13, 69, 81, 95, 110, 118]
MgO_5	2481	2489	9	[30, 83, 96, 105, 112, 125]
MgO_5	2485	2526	42	[22, 88, 114, 122, 126, 128]
MgO_6	2487	2566	80	[18, 123, 128, 132, 133, 134, 152]
MgO_4	2490	2506	17	[30, 83, 96, 105, 112]
MgO_4	2492	2649	158	[20, 72, 119, 137, 145]
MgO_3	2493	2502	10	[35, 108, 113, 124]
MgO_4	2495	2500	6	[9, 101, 116, 129, 145]
MgO_6	2500	2512	13	[26, 71, 88, 114, 130, 135, 146]
MgO_3	2501	2504	4	[9, 116, 129, 145]
MgO_5	2501	2501	1	[16, 83, 121, 132, 136, 152]
MgO_6	2502	2504	3	[16, 83, 121, 125, 132, 136, 152]
MgO_5	2503	2550	48	[33, 81, 89, 95, 118, 149]
MgO_2	2503	2521	19	[35, 108, 113]
MgO_4	2505	2532	28	[9, 113, 116, 129, 145]
MgO_5	2505	2529	25	[16, 83, 125, 132, 136, 152]
MgO_3	2507	2509	3	[30, 83, 105, 112]
MgO_4	2510	2573	64	[30, 83, 105, 112, 125]
MgO_5	2513	2533	21	[26, 88, 114, 130, 135, 146]
MgO_6	2514	2519	6	[19, 64, 71, 72, 86, 107, 119]
MgO_4	2519	2554	36	[14, 68, 70, 85, 111]
MgO_5	2520	2572	53	[19, 64, 71, 72, 86, 107]
MgO_5	2522	2590	69	[23, 105, 119, 121, 140, 151]
MgO_3	2522	2526	5	[35, 77, 108, 113]
MgO_5	2526	2538	13	[8, 76, 89, 137, 146, 149]
MgO_7	2527	2531	5	[21, 64, 86, 98, 101, 103, 150, 152]
MgO_4	2527	2566	40	[22, 88, 114, 122, 128]
MgO_5	2527	2730	204	[25, 77, 87, 91, 138, 147]
MgO_4	2527	2547	21	[35, 77, 80, 108, 113]
MgO_5	2528	2556	29	[32, 70, 117, 141, 148, 151]
MgO_4	2530	2869	340	[16, 83, 125, 132, 152]
MgO_6	2532	2585	54	[21, 64, 86, 98, 101, 103, 150]
MgO_4	2532	3012	481	[28, 69, 79, 123, 139]
MgO_5	2533	2545	13	[9, 91, 113, 116, 129, 145]
MgO_5	2533	2562	30	[11, 106, 116, 141, 148, 151]
MgO_4	2534	2553	20	[15, 65, 90, 132, 136]
MgO_4	2534	2594	61	[26, 88, 114, 130, 135]
MgO_4	2539	2585	47	[8, 76, 89, 137, 146]
MgO_5	2543	2831	289	[29, 69, 82, 133, 138, 147]
MgO_6	2545	2573	29	[17, 85, 91, 98, 111, 120, 147]
MgO_6	2546	2553	8	[9, 91, 113, 116, 129, 145, 146]
MgO_5	2548	2568	21	[35, 77, 80, 94, 108, 113]
MgO_4	2551	2611	61	[33, 81, 89, 95, 149]
MgO_5	2554	2651	98	[9, 113, 116, 129, 145, 146]
MgO_3	2554	2599	46	[15, 65, 90, 136]
MgO_3	2555	2581	27	[14, 68, 85, 111]
MgO_4	2557	2709	153	[32, 70, 117, 141, 148]
MgO_4	2563	2630	68	[11, 106, 141, 148, 151]
MgO_5	2564	2742	179	[10, 94, 108, 109, 142, 150]
MgO_5	2567	2598	32	[18, 123, 128, 132, 133, 152]
MgO_5	2567	2619	53	[22, 88, 114, 122, 128, 132]
MgO_5	2567	2568	2	[24, 76, 89, 102, 122, 144]
MgO_5	2568	2595	28	[7, 70, 80, 81, 84, 124]
MgO_6	2569	2580	12	[24, 76, 89, 102, 122, 136, 144]
MgO_6	2569	2583	15	[35, 77, 80, 94, 108, 113, 142]
MgO_4	2573	2608	36	[19, 64, 71, 72, 107]
MgO_5	2574	2593	20	[17, 85, 91, 98, 111, 147]
MgO_5	2574	2633	60	[30, 83, 96, 105, 112, 125]
MgO_4	2577	2612	36	[31, 79, 124, 126, 129]
MgO_5	2581	2581	1	[24, 76, 89, 102, 122, 136]
MgO_4	2582	2610	29	[14, 68, 85, 99, 111]
MgO_4	2582	2587	6	[24, 76, 102, 122, 136]
MgO_7	2584	2604	21	[35, 77, 80, 94, 108, 113, 124, 142]
MgO_5	2586	2609	24	[8, 76, 89, 137, 145, 146]
MgO_5	2586	2615	30	[21, 64, 86, 98, 103, 150]
MgO_5	2588	2608	21	[24, 76, 102, 122, 136, 144]
MgO_6	2591	2689	99	[23, 102, 105, 119, 121, 140, 151]
MgO_6	2594	2598	5	[17, 85, 91, 98, 111, 133, 147]
MgO_5	2595	2679	85	[26, 88, 89, 114, 130, 135]
MgO_6	2596	2605	10	[7, 70, 80, 81, 84, 124, 149]
MgO_5	2599	2608	10	[17, 85, 91, 98, 133, 147]
MgO_4	2599	2643	45	[18, 123, 128, 132, 152]
MgO_4	2600	2613	14	[15, 65, 83, 90, 136]
MgO_6	2605	2637	33	[35, 77, 80, 94, 108, 113, 124]
MgO_5	2606	2618	13	[7, 70, 80, 81, 124, 149]
MgO_6	2609	2709	101	[17, 85, 91, 98, 115, 133, 147]
MgO_5	2609	2643	35	[19, 64, 71, 72, 101, 107]
MgO_6	2609	2645	37	[24, 76, 89, 102, 122, 136, 144]
MgO_4	2610	2751	142	[8, 76, 89, 137, 146]
MgO_3	2611	2691	81	[14, 68, 85, 111]
MgO_5	2612	2922	311	[33, 81, 89, 95, 118, 149]
MgO_5	2613	2878	266	[31, 79, 111, 124, 126, 129]
MgO_3	2614	2638	25	[15, 65, 90, 136]
MgO_3	2616	2647	32	[21, 86, 98, 150]
MgO_4	2619	2762	144	[7, 70, 80, 81, 124]
MgO_6	2620	2709	90	[22, 88, 114, 122, 128, 132, 152]
MgO_4	2624	2694	71	[12, 68, 92, 106, 107]
MgO_5	2624	2662	39	[34, 95, 118, 140, 141, 151]
MgO_5	2631	2807	177	[11, 106, 116, 141, 148, 151]
MgO_4	2632	2645	14	[13, 69, 81, 95, 118]
MgO_4	2634	2720	87	[30, 83, 105, 112, 125]
MgO_5	2638	2647	10	[35, 77, 94, 108, 113, 124]
MgO_4	2639	2642	4	[15, 65, 67, 90, 136]
MgO_5	2643	2678	36	[15, 65, 67, 76, 90, 136]
MgO_5	2644	2661	18	[18, 123, 128, 132, 134, 152]
MgO_4	2644	2839	196	[19, 64, 71, 72, 107]
MgO_3	2646	2675	30	[13, 69, 81, 95]
MgO_5	2646	2646	1	[24, 76, 102, 122, 136, 144]
MgO_4	2647	2670	24	[24, 76, 102, 122, 136]
MgO_4	2648	2725	78	[21, 86, 98, 103, 150]
MgO_4	2648	2726	79	[35, 94, 108, 113, 124]
MgO_5	2650	2689	40	[20, 72, 73, 119, 137, 145]
MgO_4	2652	2688	37	[9, 113, 116, 145, 146]
MgO_4	2654	2761	108	[36, 77, 92, 141, 147]
MgO_4	2662	2700	39	[18, 123, 128, 132, 152]
MgO_4	2663	2698	36	[34, 95, 118, 140, 141]
MgO_5	2671	2747	77	[24, 76, 102, 122, 136, 144]
MgO_4	2676	2677	2	[13, 69, 81, 82, 95]
MgO_5	2678	2717	40	[13, 69, 81, 82, 95, 100]
MgO_6	2679	2693	15	[15, 65, 67, 76, 90, 113, 136]
MgO_4	2680	2694	15	[26, 88, 89, 130, 135]
MgO_5	2688	2747	60	[27, 88, 126, 128, 129, 146]
MgO_3	2689	2795	107	[9, 113, 145, 146]
MgO_4	2690	3068	379	[20, 72, 119, 137, 145]
MgO_5	2690	2803	114	[23, 102, 119, 121, 140, 151]
MgO_4	2692	2833	142	[14, 68, 85, 92, 111]
MgO_5	2694	2708	15	[15, 65, 67, 76, 90, 136]
MgO_5	2695	2775	81	[12, 68, 92, 106, 107, 148]
MgO_5	2695	2760	66	[26, 88, 89, 99, 130, 135]
MgO_5	2699	2722	24	[34, 95, 118, 140, 141, 151]
MgO_5	2701	2759	59	[18, 123, 128, 132, 133, 152]
MgO_4	2709	2781	73	[15, 65, 76, 90, 136]
MgO_7	2710	2737	28	[17, 85, 91, 98, 115, 120, 133, 147]
MgO_5	2710	2821	112	[22, 88, 114, 122, 128, 152]
MgO_5	2710	2777	68	[32, 70, 77, 117, 141, 148]
MgO_6	2718	2757	40	[13, 69, 79, 81, 82, 95, 100]
MgO_5	2721	2726	6	[30, 75, 83, 105, 112, 125]
MgO_4	2723	3028	306	[34, 95, 118, 140, 141]
MgO_5	2726	2831	106	[21, 64, 86, 98, 103, 150]
MgO_4	2727	2751	25	[30, 83, 105, 112, 125]
MgO_5	2727	2941	215	[35, 80, 94, 108, 113, 124]
MgO_4	2731	2822	92	[25, 77, 91, 138, 147]
MgO_6	2738	2772	35	[17, 85, 91, 98, 120, 133, 147]
MgO_4	2743	2787	45	[10, 108, 109, 142, 150]
MgO_6	2748	2778	31	[24, 67, 76, 102, 122, 136, 144]
MgO_4	2748	2784	37	[27, 88, 126, 129, 146]
MgO_5	2752	2781	30	[8, 76, 89, 137, 146, 149]
MgO_5	2752	2758	7	[30, 83, 105, 112, 125, 127]
MgO_5	2758	2769	12	[13, 69, 79, 81, 82, 100]
MgO_4	2759	2759	1	[30, 105, 112, 125, 127]
MgO_6	2760	2958	199	[18, 123, 128, 132, 133, 134, 152]
MgO_3	2760	2792	33	[30, 105, 112, 125]
MgO_6	2761	2772	12	[26, 88, 89, 99, 114, 130, 135]
MgO_5	2762	2778	17	[36, 77, 92, 110, 141, 147]
MgO_5	2763	2764	2	[7, 70, 80, 81, 124, 149]
MgO_4	2765	2793	29	[7, 70, 80, 81, 149]
MgO_6	2770	2805	36	[13, 69, 79, 81, 82, 95, 100]
MgO_7	2773	2792	20	[17, 85, 91, 98, 115, 120, 133, 147]
MgO_5	2773	2859	87	[26, 88, 89, 99, 130, 135]
MgO_6	2776	2784	9	[12, 68, 92, 96, 106, 107, 148]
MgO_4	2778	2811	34	[32, 70, 77, 117, 148]
MgO_5	2779	2798	20	[24, 67, 76, 102, 122, 144]
MgO_6	2779	2779	1	[36, 69, 77, 92, 110, 141, 147]
MgO_5	2780	2799	20	[36, 69, 92, 110, 141, 147]
MgO_4	2782	2820	39	[8, 76, 89, 137, 146]
MgO_3	2782	2794	13	[15, 65, 90, 136]
MgO_5	2785	2824	40	[12, 68, 92, 96, 106, 107]
MgO_5	2785	2825	41	[27, 88, 126, 129, 130, 146]
MgO_3	2788	2845	58	[10, 108, 142, 150]
MgO_6	2793	2804	12	[17, 85, 91, 98, 115, 133, 147]
MgO_4	2793	3140	348	[30, 83, 105, 112, 125]
MgO_5	2794	2847	54	[7, 70, 73, 80, 81, 149]
MgO_4	2795	2825	31	[15, 65, 76, 90, 136]
MgO_4	2796	2806	11	[9, 76, 113, 145, 146]
MgO_4	2799	2883	85	[24, 67, 76, 102, 122]
MgO_4	2800	2839	40	[36, 92, 110, 141, 147]
MgO_4	2804	2925	122	[23, 119, 121, 140, 151]
MgO_5	2805	2881	77	[17, 85, 91, 98, 133, 147]
MgO_5	2806	2898	93	[13, 69, 79, 81, 82, 95]
MgO_5	2807	2818	12	[9, 76, 113, 126, 145, 146]
MgO_4	2808	2844	37	[11, 106, 141, 148, 151]
MgO_5	2812	2968	157	[32, 70, 77, 117, 141, 148]
MgO_4	2819	2866	48	[9, 76, 113, 145, 146]
MgO_5	2821	2899	79	[8, 76, 89, 137, 146, 149]
MgO_6	2822	2840	19	[22, 88, 114, 122, 128, 132, 152]
MgO_5	2823	2873	51	[25, 77, 91, 138, 143, 147]
MgO_4	2825	2829	5	[12, 68, 92, 106, 107]
MgO_3	2826	2842	17	[15, 65, 90, 136]
MgO_4	2826	2871	46	[27, 88, 126, 129, 146]
MgO_5	2830	2851	22	[12, 68, 92, 105, 106, 107]
MgO_4	2832	2846	15	[21, 64, 86, 98, 103]
MgO_4	2832	2899	68	[29, 82, 133, 138, 147]
MgO_3	2834	2907	74	[14, 68, 85, 111]
MgO_5	2840	2844	5	[19, 64, 71, 72, 86, 107]
MgO_5	2840	2852	13	[36, 77, 92, 110, 141, 147]
MgO_5	2841	2855	15	[22, 88, 114, 128, 132, 152]
MgO_4	2843	2872	30	[15, 65, 90, 132, 136]
MgO_5	2845	2852	8	[11, 106, 116, 141, 148, 151]
MgO_6	2845	2864	20	[19, 64, 71, 72, 86, 101, 107]
MgO_4	2846	3283	438	[10, 94, 108, 142, 150]
MgO_5	2847	2851	5	[21, 64, 86, 98, 101, 103]
MgO_4	2848	2901	54	[7, 70, 80, 81, 149]
MgO_4	2852	2896	45	[12, 92, 105, 106, 107]
MgO_6	2852	2881	30	[21, 64, 86, 98, 101, 103, 150]
MgO_4	2853	2871	19	[11, 106, 141, 148, 151]
MgO_4	2853	2854	2	[36, 77, 92, 141, 147]
MgO_5	2855	2973	119	[36, 77, 85, 92, 141, 147]
MgO_6	2856	2873	18	[22, 88, 114, 122, 128, 132, 152]
MgO_6	2860	2880	21	[26, 88, 89, 99, 114, 130, 135]
MgO_5	2865	3120	256	[19, 64, 71, 72, 86, 107]
MgO_5	2867	2894	28	[9, 76, 113, 137, 145, 146]
MgO_5	2870	2899	30	[16, 83, 125, 132, 136, 152]
MgO_5	2872	3253	382	[11, 106, 116, 141, 148, 151]
MgO_5	2872	2899	28	[27, 76, 88, 126, 129, 146]
MgO_5	2873	2977	105	[15, 65, 90, 132, 134, 136]
MgO_5	2874	2882	9	[22, 88, 114, 122, 128, 132]
MgO_4	2874	2881	8	[25, 77, 91, 138, 147]
MgO_6	2879	2911	33	[31, 79, 111, 113, 124, 126, 129]
MgO_5	2881	2931	51	[26, 88, 89, 99, 130, 135]
MgO_6	2882	3179	298	[17, 85, 91, 98, 115, 133, 147]
MgO_5	2882	2890	9	[21, 64, 86, 98, 103, 150]
MgO_5	2882	2899	18	[25, 77, 91, 138, 143, 147]
MgO_4	2883	2912	30	[22, 88, 114, 128, 132]
MgO_5	2884	2887	4	[24, 67, 76, 102, 122, 136]
MgO_4	2888	2916	29	[24, 67, 76, 102, 122]
MgO_4	2891	3037	147	[21, 64, 86, 98, 103]
MgO_4	2895	2972	78	[9, 76, 113, 145, 146]
MgO_5	2897	2929	33	[12, 86, 92, 105, 106, 107]
MgO_4	2899	2908	10	[13, 69, 81, 82, 95]
MgO_4	2900	2945	46	[8, 76, 89, 137, 146]
MgO_4	2900	2940	41	[16, 83, 132, 136, 152]
MgO_6	2900	2922	23	[25, 77, 91, 124, 138, 143, 147]
MgO_4	2900	2943	44	[27, 88, 126, 129, 146]
MgO_5	2900	2918	19	[29, 69, 82, 133, 138, 147]
MgO_5	2902	2907	6	[7, 70, 73, 80, 81, 149]
MgO_4	2908	2928	21	[7, 70, 73, 80, 81]
MgO_4	2908	2909	2	[14, 68, 77, 85, 111]
MgO_3	2909	2910	2	[13, 69, 81, 95]
MgO_5	2910	2929	20	[14, 68, 77, 85, 91, 111]
MgO_4	2911	2923	13	[13, 69, 79, 81, 95]
MgO_5	2912	2945	34	[31, 79, 111, 113, 126, 129]
MgO_5	2913	2954	42	[22, 88, 114, 126, 128, 132]
MgO_3	2917	2967	51	[24, 76, 102, 122]
MgO_6	2919	3071	153	[29, 69, 82, 128, 133, 138, 147]
MgO_5	2923	2940	18	[25, 77, 91, 138, 143, 147]
MgO_4	2923	2991	69	[33, 81, 89, 118, 149]
MgO_5	2924	2962	39	[13, 69, 79, 81, 82, 95]
MgO_3	2926	2950	25	[23, 119, 140, 151]
MgO_5	2929	2974	46	[7, 70, 73, 80, 81, 124]
MgO_4	2930	2959	30	[12, 92, 105, 106, 107]
MgO_4	2930	2963	34	[14, 68, 85, 91, 111]
MgO_6	2932	2945	14	[26, 88, 89, 99, 114, 130, 135]
MgO_5	2941	2984	44	[16, 83, 125, 132, 136, 152]
MgO_4	2941	2962	22	[25, 91, 138, 143, 147]
MgO_6	2942	2995	54	[35, 80, 94, 108, 113, 124, 142]
MgO_5	2944	2976	33	[27, 88, 101, 126, 129, 146]
MgO_5	2946	3086	141	[8, 76, 89, 137, 146, 149]
MgO_5	2946	2974	29	[26, 88, 89, 114, 130, 135]
MgO_6	2946	2960	15	[31, 79, 111, 113, 124, 126, 129]
MgO_4	2951	3048	98	[23, 119, 121, 140, 151]
MgO_4	2955	2978	24	[22, 88, 126, 128, 132]
MgO_5	2959	3066	108	[18, 123, 128, 132, 133, 152]
MgO_5	2960	3019	60	[12, 86, 92, 105, 106, 107]
MgO_5	2961	3128	168	[31, 79, 111, 113, 124, 129]
MgO_6	2963	2971	9	[13, 69, 79, 81, 82, 95, 100]
MgO_5	2963	3212	250	[25, 77, 91, 138, 143, 147]
MgO_5	2964	2986	23	[14, 68, 85, 91, 111, 120]
MgO_4	2968	3006	39	[24, 67, 76, 102, 122]
MgO_4	2969	3000	32	[32, 70, 77, 117, 148]
MgO_5	2972	3175	204	[13, 69, 79, 81, 82, 95]
MgO_5	2973	3015	43	[9, 76, 113, 129, 145, 146]
MgO_4	2974	3129	156	[36, 77, 92, 141, 147]
MgO_4	2975	3000	26	[7, 70, 73, 80, 81]
MgO_5	2975	3005	31	[26, 88, 89, 130, 135, 146]
MgO_4	2977	3027	51	[27, 88, 101, 129, 146]
MgO_4	2978	2989	12	[15, 65, 90, 134, 136]
MgO_5	2979	3128	150	[22, 88, 122, 126, 128, 132]
MgO_4	2985	3639	655	[16, 83, 125, 132, 152]
MgO_4	2987	3007	21	[14, 68, 85, 111, 120]
MgO_3	2990	3023	34	[15, 65, 134, 136]
MgO_5	2992	3045	54	[33, 81, 84, 89, 118, 149]
MgO_5	2996	3162	167	[35, 80, 94, 108, 113, 124]
MgO_5	3001	3089	89	[7, 70, 73, 80, 81, 124]
MgO_3	3001	3061	61	[32, 70, 117, 148]
MgO_4	3006	3036	31	[26, 88, 89, 130, 146]
MgO_5	3007	3012	6	[24, 67, 76, 102, 122, 149]
MgO_3	3008	3134	127	[14, 68, 85, 111]
MgO_4	3013	3015	3	[24, 67, 76, 102, 122]
MgO_3	3013	3048	36	[28, 69, 79, 123]
MgO_4	3016	3043	28	[9, 113, 129, 145, 146]
MgO_5	3016	3054	39	[24, 67, 76, 102, 118, 122]
MgO_4	3020	3138	119	[12, 92, 105, 106, 107]
MgO_4	3024	3060	37	[15, 65, 67, 134, 136]
MgO_5	3028	3082	55	[27, 88, 101, 126, 129, 146]
MgO_3	3029	3051	23	[34, 118, 140, 141]
MgO_5	3037	3078	42	[26, 88, 89, 130, 135, 146]
MgO_5	3038	3096	59	[21, 64, 86, 98, 103, 150]
MgO_5	3044	3098	55	[9, 113, 126, 129, 145, 146]
MgO_4	3046	3105	60	[33, 81, 84, 118, 149]
MgO_5	3049	3197	149	[23, 102, 119, 121, 140, 151]
MgO_4	3049	3060	12	[28, 69, 79, 123, 139]
MgO_4	3052	3129	78	[34, 118, 140, 141, 151]
MgO_4	3055	3061	7	[24, 67, 76, 102, 122]
MgO_5	3061	3071	11	[15, 65, 67, 100, 134, 136]
MgO_5	3061	3096	36	[28, 69, 79, 110, 123, 139]
MgO_3	3062	3110	49	[24, 67, 76, 102]
MgO_4	3062	3078	17	[32, 70, 117, 137, 148]
MgO_4	3067	3102	36	[18, 123, 128, 132, 133]
MgO_5	3069	3123	55	[20, 72, 103, 119, 137, 145]
MgO_6	3072	3080	9	[15, 65, 67, 100, 131, 134, 136]
MgO_5	3072	3178	107	[29, 69, 128, 133, 138, 147]
MgO_4	3079	3085	7	[26, 88, 89, 130, 135]
MgO_3	3079	3081	3	[32, 70, 117, 148]
MgO_5	3081	3109	29	[15, 65, 67, 131, 134, 136]
MgO_4	3082	3132	51	[32, 70, 73, 117, 148]
MgO_6	3083	3101	19	[27, 88, 101, 126, 129, 130, 146]
MgO_5	3086	3165	80	[26, 88, 89, 99, 130, 135]
MgO_4	3087	3149	63	[8, 76, 89, 137, 146]
MgO_4	3090	3091	2	[7, 70, 73, 80, 81]
MgO_3	3092	3097	6	[7, 70, 80, 81]
MgO_4	3097	3268	172	[21, 86, 98, 103, 150]
MgO_4	3097	3102	6	[28, 69, 79, 110, 123]
MgO_4	3098	3113	16	[7, 70, 73, 80, 81]
MgO_4	3099	3213	115	[9, 113, 129, 145, 146]
MgO_5	3102	3143	42	[27, 88, 101, 129, 130, 146]
MgO_5	3103	3180	78	[18, 123, 128, 132, 133, 134]
MgO_5	3103	3104	2	[28, 69, 79, 110, 123, 139]
MgO_4	3105	3225	121	[28, 69, 79, 123, 139]
MgO_5	3106	3174	69	[33, 81, 84, 89, 118, 149]
MgO_4	3110	3133	24	[15, 65, 131, 134, 136]
MgO_4	3111	3112	2	[24, 67, 76, 102, 151]
MgO_5	3113	3131	19	[24, 67, 76, 102, 136, 151]
MgO_5	3114	3120	7	[7, 70, 73, 80, 81, 124]
MgO_6	3121	3134	14	[7, 70, 73, 80, 81, 124, 149]
MgO_6	3121	3136	16	[19, 64, 71, 72, 86, 104, 107]
MgO_4	3124	3426	303	[20, 72, 119, 137, 145]
MgO_4	3129	3383	255	[22, 88, 122, 126, 128]
MgO_4	3129	3246	118	[31, 79, 111, 124, 129]
MgO_5	3130	3307	178	[34, 102, 118, 140, 141, 151]
MgO_3	3130	3395	266	[36, 77, 92, 141]
MgO_4	3132	3190	59	[24, 67, 76, 102, 136]
MgO_5	3133	3221	89	[32, 70, 73, 117, 137, 148]
MgO_5	3134	3154	21	[15, 65, 131, 132, 134, 136]
MgO_5	3135	3138	4	[7, 70, 80, 81, 124, 149]
MgO_4	3135	3218	84	[14, 68, 77, 85, 111]
MgO_5	3137	3319	183	[19, 64, 71, 72, 86, 107]
MgO_4	3139	3142	4	[7, 70, 80, 81, 149]
MgO_3	3139	3171	33	[12, 105, 106, 107]
MgO_5	3141	3151	11	[30, 83, 105, 112, 125, 127]
MgO_5	3143	3171	29	[7, 70, 80, 81, 84, 149]
MgO_4	3144	3157	14	[27, 88, 101, 130, 146]
MgO_5	3150	3259	110	[8, 76, 89, 137, 146, 149]
MgO_6	3152	3183	32	[30, 83, 105, 110, 112, 125, 127]
MgO_4	3155	3174	20	[15, 65, 132, 134, 136]
MgO_5	3158	3188	31	[27, 64, 88, 101, 130, 146]
MgO_4	3163	3225	63	[35, 80, 94, 108, 113]
MgO_4	3166	3212	47	[26, 88, 89, 130, 135]
MgO_4	3172	3189	18	[7, 70, 80, 81, 149]
MgO_4	3172	3226	55	[12, 93, 105, 106, 107]
MgO_5	3175	3193	19	[15, 65, 90, 132, 134, 136]
MgO_4	3175	3252	78	[33, 81, 89, 118, 149]
MgO_4	3176	3241	66	[13, 69, 81, 82, 95]
MgO_4	3179	3343	165	[29, 128, 133, 138, 147]
MgO_5	3180	3414	235	[17, 85, 91, 98, 115, 147]
MgO_6	3181	3236	56	[18, 123, 128, 132, 133, 134, 152]
MgO_5	3184	3202	19	[30, 83, 105, 110, 112, 125]
MgO_6	3189	3220	32	[27, 64, 88, 101, 107, 130, 146]
MgO_5	3190	3195	6	[7, 70, 80, 81, 124, 149]
MgO_5	3191	3259	69	[24, 67, 76, 90, 102, 136]
MgO_6	3194	3217	24	[15, 65, 90, 131, 132, 134, 136]
MgO_6	3196	3211	16	[7, 70, 73, 80, 81, 124, 149]
MgO_4	3198	3314	117	[23, 119, 121, 140, 151]
MgO_6	3203	3264	62	[30, 75, 83, 105, 110, 112, 125]
MgO_5	3212	3220	9	[7, 70, 80, 81, 124, 149]
MgO_4	3213	3235	23	[25, 91, 138, 143, 147]
MgO_5	3213	3287	75	[26, 88, 89, 130, 135, 146]
MgO_5	3214	3256	43	[9, 113, 126, 129, 145, 146]
MgO_5	3218	3324	107	[15, 65, 90, 132, 134, 136]
MgO_5	3219	3242	24	[14, 68, 77, 85, 96, 111]
MgO_4	3221	3277	57	[7, 70, 80, 81, 124]
MgO_5	3221	3423	203	[27, 64, 88, 101, 107, 130]
MgO_4	3222	3240	19	[32, 70, 73, 117, 148]
MgO_5	3226	3282	57	[28, 69, 78, 79, 123, 139]
MgO_5	3226	3238	13	[35, 80, 94, 108, 113, 124]
MgO_5	3227	3335	109	[12, 86, 93, 105, 106, 107]
MgO_3	3236	3285	50	[25, 91, 143, 147]
MgO_5	3237	3269	33	[18, 123, 128, 132, 133, 134]
MgO_5	3239	3251	13	[35, 94, 108, 113, 124, 145]
MgO_4	3241	3262	22	[32, 70, 77, 117, 148]
MgO_5	3242	3315	74	[13, 69, 79, 81, 82, 95]
MgO_4	3243	3256	14	[14, 68, 77, 85, 111]
MgO_5	3247	3250	4	[31, 79, 111, 120, 124, 129]
MgO_6	3251	3267	17	[31, 79, 111, 120, 124, 126, 129]
MgO_6	3252	3255	4	[35, 80, 94, 108, 113, 124, 145]
MgO_5	3253	3370	118	[33, 81, 84, 89, 118, 149]
MgO_4	3254	3255	2	[11, 116, 141, 148, 151]
MgO_3	3256	3266	11	[11, 141, 148, 151]
MgO_5	3256	3282	27	[35, 80, 94, 108, 113, 145]
MgO_4	3257	3596	340	[9, 113, 129, 145, 146]
MgO_5	3257	3283	27	[14, 68, 77, 85, 92, 111]
MgO_4	3260	3282	23	[8, 76, 89, 146, 149]
MgO_4	3260	3372	113	[24, 76, 90, 102, 136]
MgO_5	3263	3295	33	[32, 70, 77, 117, 141, 148]
MgO_5	3265	3320	56	[30, 83, 105, 110, 112, 125]
MgO_4	3267	3359	93	[11, 116, 141, 148, 151]
MgO_5	3268	3325	58	[31, 79, 111, 120, 124, 129]
MgO_5	3269	3286	18	[21, 64, 86, 98, 103, 150]
MgO_4	3270	3435	166	[18, 123, 128, 132, 133]
MgO_3	3278	3294	17	[7, 70, 80, 81]
MgO_3	3283	3286	4	[8, 76, 89, 146]
MgO_4	3283	3307	25	[28, 69, 79, 123, 139]
MgO_4	3283	3294	12	[35, 80, 94, 108, 113]
MgO_5	3284	3300	17	[10, 94, 108, 109, 142, 150]
MgO_4	3284	3367	84	[14, 68, 77, 85, 111]
MgO_4	3286	3310	25	[25, 91, 138, 143, 147]
MgO_4	3287	3300	14	[8, 76, 89, 137, 146]
MgO_6	3287	3341	55	[21, 64, 86, 93, 98, 103, 150]
MgO_6	3288	3298	11	[26, 88, 89, 122, 130, 135, 146]
MgO_4	3295	3361	67	[7, 70, 80, 81, 149]
MgO_3	3295	3326	32	[35, 94, 108, 113]
MgO_4	3296	3307	12	[32, 77, 117, 141, 148]
MgO_5	3299	3318	20	[26, 88, 89, 122, 130, 135]
MgO_5	3301	3318	18	[8, 76, 89, 122, 137, 146]
MgO_4	3301	3397	97	[10, 94, 108, 142, 150]
MgO_5	3308	3327	20	[28, 69, 78, 79, 123, 139]
MgO_3	3308	3331	24	[32, 117, 141, 148]
MgO_4	3308	3341	34	[34, 118, 140, 141, 151]
MgO_5	3311	3314	4	[25, 91, 124, 138, 143, 147]
MgO_5	3315	3415	101	[23, 102, 119, 121, 140, 151]
MgO_6	3315	3325	11	[25, 77, 91, 124, 138, 143, 147]
MgO_4	3316	3454	139	[13, 69, 81, 82, 95]
MgO_4	3319	3524	206	[8, 76, 89, 137, 146]
MgO_4	3319	3328	10	[26, 88, 89, 130, 135]
MgO_4	3320	3407	88	[19, 64, 72, 86, 107]
MgO_4	3321	3329	9	[30, 105, 110, 112, 125]
MgO_4	3325	3495	171	[15, 65, 132, 134, 136]
MgO_5	3326	3386	61	[25, 77, 91, 124, 143, 147]
MgO_4	3326	3585	260	[31, 79, 111, 120, 129]
MgO_4	3327	3541	215	[35, 94, 108, 113, 145]
MgO_4	3328	3343	16	[28, 69, 79, 123, 139]
MgO_5	3329	3344	16	[26, 88, 89, 99, 130, 135]
MgO_5	3330	3405	76	[30, 92, 105, 110, 112, 125]
MgO_4	3332	3359	28	[32, 70, 117, 141, 148]
MgO_4	3336	3336	1	[12, 86, 105, 106, 107]
MgO_5	3337	3360	24	[12, 68, 86, 105, 106, 107]
MgO_7	3342	3347	6	[21, 64, 86, 93, 98, 103, 150, 152]
MgO_5	3342	3354	13	[34, 102, 118, 140, 141, 151]
MgO_3	3344	3433	90	[28, 69, 79, 123]
MgO_5	3344	3376	33	[29, 69, 128, 133, 138, 147]
MgO_6	3345	3359	15	[26, 88, 89, 99, 114, 130, 135]
MgO_6	3348	3364	17	[21, 64, 86, 93, 98, 150, 152]
MgO_4	3355	3363	9	[34, 118, 140, 141, 151]
MgO_5	3360	3585	226	[11, 106, 116, 141, 148, 151]
MgO_5	3360	3390	31	[26, 89, 99, 114, 130, 135]
MgO_5	3360	3441	82	[32, 70, 77, 117, 141, 148]
MgO_4	3361	3582	222	[12, 86, 105, 106, 107]
MgO_5	3362	3387	26	[7, 70, 73, 80, 81, 149]
MgO_5	3364	3537	174	[34, 95, 118, 140, 141, 151]
MgO_7	3365	3396	32	[21, 64, 86, 93, 98, 103, 150, 152]
MgO_3	3368	3402	35	[14, 68, 85, 111]
MgO_4	3371	3402	32	[33, 81, 84, 118, 149]
MgO_5	3373	3406	34	[24, 67, 76, 90, 102, 136]
MgO_6	3377	3433	57	[29, 69, 82, 128, 133, 138, 147]
MgO_5	3384	3437	54	[22, 88, 89, 122, 126, 128]
MgO_4	3387	3474	88	[25, 91, 124, 143, 147]
MgO_4	3388	3469	82	[7, 70, 73, 80, 149]
MgO_6	3391	3407	17	[26, 81, 89, 99, 114, 130, 135]
MgO_4	3396	3417	22	[36, 77, 92, 110, 141]
MgO_6	3397	3452	56	[21, 64, 86, 93, 98, 103, 150]
MgO_5	3398	3428	31	[10, 94, 96, 108, 142, 150]
MgO_4	3403	3426	24	[14, 68, 77, 85, 111]
MgO_5	3403	3407	5	[33, 81, 84, 114, 118, 149]
MgO_6	3406	3433	28	[30, 92, 105, 110, 112, 115, 125]
MgO_4	3407	3497	91	[24, 76, 90, 102, 136]
MgO_5	3408	3501	94	[19, 64, 71, 72, 86, 107]
MgO_5	3408	3412	5	[26, 81, 89, 99, 114, 135]
MgO_6	3408	3414	7	[33, 81, 84, 95, 114, 118, 149]
MgO_4	3413	3414	2	[26, 81, 89, 114, 135]
MgO_6	3415	3467	53	[17, 85, 91, 98, 115, 133, 147]
MgO_3	3415	3439	25	[26, 81, 89, 114]
MgO_5	3415	3422	8	[33, 81, 84, 95, 118, 149]
MgO_4	3416	3443	28	[23, 119, 121, 140, 151]
MgO_3	3418	3428	11	[36, 92, 110, 141]
MgO_6	3423	3448	26	[33, 81, 84, 89, 95, 118, 149]
MgO_4	3424	3466	43	[27, 64, 88, 101, 130]
MgO_5	3427	3570	144	[14, 68, 77, 85, 92, 111]
MgO_5	3427	3519	93	[20, 72, 119, 137, 145, 146]
MgO_4	3429	3462	34	[10, 94, 108, 142, 150]
MgO_4	3429	3429	1	[36, 92, 110, 115, 141]
MgO_5	3430	3437	8	[36, 77, 92, 110, 115, 141]
MgO_4	3434	3453	20	[28, 69, 79, 81, 123]
MgO_5	3434	3501	68	[29, 69, 82, 128, 138, 147]
MgO_5	3434	3457	24	[30, 92, 105, 112, 115, 125]
MgO_5	3436	3538	103	[18, 123, 128, 132, 133, 134]
MgO_4	3438	3454	17	[22, 88, 89, 122, 126]
MgO_4	3438	3495	58	[36, 77, 92, 110, 141]
MgO_4	3440	3472	33	[26, 81, 89, 114, 130]
MgO_4	3442	3525	84	[32, 70, 77, 117, 148]
MgO_5	3444	3587	144	[23, 102, 119, 121, 140, 151]
MgO_7	3449	3477	29	[33, 80, 81, 84, 89, 95, 118, 149]
MgO_7	3453	3453	1	[21, 64, 86, 93, 98, 103, 108, 150]
MgO_6	3454	3465	12	[21, 64, 93, 98, 103, 108, 150]
MgO_3	3454	3504	51	[28, 69, 79, 123]
MgO_5	3455	3455	1	[13, 69, 80, 81, 82, 95]
MgO_3	3455	3478	24	[22, 88, 122, 126]
MgO_6	3456	3478	23	[13, 69, 80, 81, 82, 95, 100]
MgO_4	3458	3467	10	[30, 92, 105, 112, 125]
MgO_5	3463	3603	141	[10, 94, 96, 108, 142, 150]
MgO_5	3466	3469	4	[21, 93, 98, 103, 108, 150]
MgO_5	3467	3478	12	[27, 64, 88, 101, 107, 130]
MgO_5	3468	3531	64	[17, 85, 91, 115, 133, 147]
MgO_3	3468	3516	49	[30, 105, 112, 125]
MgO_3	3470	3529	60	[7, 70, 73, 80]
MgO_4	3470	3802	333	[21, 98, 103, 108, 150]
MgO_5	3473	3504	32	[26, 81, 89, 114, 130, 135]
MgO_5	3475	3501	27	[25, 91, 124, 138, 143, 147]
MgO_6	3478	3478	1	[33, 80, 81, 89, 95, 118, 149]
MgO_5	3479	3486	8	[13, 69, 80, 81, 82, 95]
MgO_4	3479	3492	14	[22, 88, 89, 122, 126]
MgO_6	3479	3508	30	[27, 64, 71, 88, 101, 107, 130]
MgO_5	3479	3487	9	[33, 80, 81, 89, 95, 118]
MgO_4	3487	3773	287	[13, 69, 81, 82, 95]
MgO_4	3488	3513	26	[33, 81, 89, 95, 118]
MgO_5	3493	3509	17	[22, 76, 88, 89, 122, 126]
MgO_5	3496	3532	37	[15, 65, 90, 132, 134, 136]
MgO_5	3496	3654	159	[36, 77, 92, 110, 141, 147]
MgO_5	3498	3591	94	[24, 67, 76, 90, 102, 136]
MgO_6	3502	3548	47	[19, 64, 71, 72, 86, 104, 107]
MgO_4	3502	3693	192	[25, 91, 124, 143, 147]
MgO_4	3502	3527	26	[29, 69, 82, 128, 147]
MgO_4	3505	3519	15	[26, 81, 89, 130, 135]
MgO_4	3505	3565	61	[28, 69, 79, 123, 139]
MgO_5	3509	3518	10	[27, 64, 88, 101, 107, 130]
MgO_6	3510	3591	82	[22, 76, 88, 89, 122, 126, 146]
MgO_3	3514	3525	12	[33, 81, 95, 118]
MgO_4	3517	3684	168	[30, 105, 112, 115, 125]
MgO_6	3519	3534	16	[27, 64, 71, 88, 101, 107, 130]
MgO_4	3520	3639	120	[20, 72, 119, 137, 145]
MgO_5	3520	3521	2	[26, 68, 81, 89, 130, 135]
[truncated: 14,565 more rows]
