# Supplementary material for: Pressure‐Induced Coordination Changes in a Pyrolitic Silicate Melt From Ab Initio Molecular Dynamics Simulations
Source: J Geophys Res Solid Earth. 2019 Nov 29;124(11):11232–50. doi: 10.1029/2019JB018238 (PMC6988478; doi:10.1029/2019JB018238)
Supplement: Supplementary file 2 — Data Set S1 [file JGRB-124-11232-s002.zip › Data/2000K/MgO/pyr-100.a13.0.T2.nvt.outcar.umd.dat.r0.stat.dat]

Cluster	Time	Percent
MgO_4	511953	0.41327860118182697	5
MgO_3	61919	0.049984662081436274	4
MgO_6	138263	0.11161403338822694	7
MgO_5	516271	0.4167643449901514	6
MgO_7	9120	0.007362200910588007	8
MgO_2	869	0.0007015079595724757	3
MgO_8	365	0.0002946494881978753	9
