# Supplementary material for: Pressure‐Induced Coordination Changes in a Pyrolitic Silicate Melt From Ab Initio Molecular Dynamics Simulations
Source: J Geophys Res Solid Earth. 2019 Nov 29;124(11):11232–50. doi: 10.1029/2019JB018238 (PMC6988478; doi:10.1029/2019JB018238)
Supplement: Supplementary file 2 — Data Set S1 [file JGRB-124-11232-s002.zip › Data/2000K/NaO/pyr-100.a11.0.T2.nvt.outcar.umd.dat.r0.popul.dat]

Formula	Begin	End	Lifetime	[Composition]
NaO_10	0	3	4	[0, 77, 86, 88, 91, 93, 95, 109, 133, 138, 152]
NaO_11	4	14	11	[0, 77, 86, 88, 91, 93, 95, 109, 111, 133, 138, 152]
NaO_10	15	20	6	[0, 77, 86, 88, 91, 93, 109, 111, 133, 138, 152]
NaO_11	21	25	5	[0, 77, 86, 88, 91, 93, 109, 111, 133, 138, 147, 152]
NaO_10	26	29	4	[0, 77, 86, 88, 91, 93, 111, 133, 138, 147, 152]
NaO_9	30	43	14	[0, 77, 86, 88, 91, 93, 133, 138, 147, 152]
NaO_10	44	88	45	[0, 77, 86, 88, 91, 93, 111, 133, 138, 147, 152]
NaO_9	89	121	33	[0, 77, 86, 88, 91, 93, 133, 138, 147, 152]
NaO_11	122	141	20	[0, 77, 86, 88, 91, 93, 109, 111, 133, 138, 147, 152]
NaO_10	142	145	4	[0, 77, 86, 88, 91, 93, 109, 133, 138, 147, 152]
NaO_11	146	149	4	[0, 77, 86, 88, 91, 93, 109, 111, 133, 138, 147, 152]
NaO_10	150	156	7	[0, 77, 86, 88, 91, 93, 109, 111, 133, 138, 147]
NaO_11	157	168	12	[0, 77, 86, 88, 91, 93, 109, 111, 133, 138, 147, 152]
NaO_10	169	183	15	[0, 77, 86, 88, 91, 93, 109, 133, 138, 147, 152]
NaO_11	184	194	11	[0, 77, 86, 88, 91, 93, 96, 109, 133, 138, 147, 152]
NaO_10	195	199	5	[0, 77, 86, 88, 91, 93, 96, 133, 138, 147, 152]
NaO_9	200	217	18	[0, 77, 86, 88, 91, 93, 96, 133, 138, 147]
NaO_10	218	219	2	[0, 77, 86, 88, 91, 93, 96, 109, 133, 138, 147]
NaO_9	220	224	5	[0, 77, 86, 88, 91, 93, 109, 133, 138, 147]
NaO_10	225	228	4	[0, 77, 86, 88, 91, 93, 109, 111, 133, 138, 147]
NaO_9	229	246	18	[0, 77, 86, 88, 91, 93, 111, 133, 138, 147]
NaO_8	247	254	8	[0, 77, 86, 88, 91, 93, 111, 133, 138]
NaO_9	255	265	11	[0, 77, 86, 88, 91, 93, 111, 133, 138, 152]
NaO_10	266	271	6	[0, 77, 86, 88, 91, 93, 111, 133, 138, 150, 152]
NaO_11	272	279	8	[0, 77, 86, 88, 91, 93, 111, 129, 133, 138, 150, 152]
NaO_10	280	321	42	[0, 77, 86, 88, 91, 93, 111, 129, 133, 138, 152]
NaO_11	322	473	152	[0, 77, 86, 88, 91, 93, 111, 129, 133, 138, 145, 152]
NaO_12	474	510	37	[0, 77, 86, 88, 91, 93, 111, 129, 133, 138, 145, 147, 152]
NaO_11	511	520	10	[0, 77, 86, 88, 91, 93, 129, 133, 138, 145, 147, 152]
NaO_10	521	569	49	[0, 77, 86, 88, 91, 93, 133, 138, 145, 147, 152]
NaO_11	570	575	6	[0, 77, 86, 88, 91, 93, 109, 133, 138, 145, 147, 152]
NaO_12	576	579	4	[0, 77, 86, 88, 91, 93, 109, 111, 133, 138, 145, 147, 152]
NaO_11	580	586	7	[0, 77, 86, 88, 91, 93, 109, 111, 133, 138, 145, 152]
NaO_10	587	593	7	[0, 77, 86, 88, 91, 93, 111, 133, 138, 145, 152]
NaO_9	594	595	2	[0, 77, 86, 88, 91, 93, 133, 138, 145, 152]
NaO_10	596	615	20	[0, 77, 86, 88, 91, 93, 133, 138, 145, 147, 152]
NaO_11	616	646	31	[0, 77, 86, 88, 91, 93, 111, 133, 138, 145, 147, 152]
NaO_10	647	654	8	[0, 77, 86, 88, 91, 93, 111, 133, 138, 145, 147]
NaO_11	655	673	19	[0, 77, 86, 88, 91, 93, 111, 129, 133, 138, 145, 147]
NaO_12	674	677	4	[0, 77, 86, 88, 91, 93, 109, 111, 129, 133, 138, 145, 147]
NaO_11	678	685	8	[0, 77, 86, 88, 91, 93, 111, 129, 133, 138, 145, 147]
NaO_10	686	696	11	[0, 77, 86, 88, 91, 93, 111, 129, 133, 138, 145]
NaO_11	697	702	6	[0, 77, 86, 88, 91, 93, 109, 111, 129, 133, 138, 145]
NaO_12	703	705	3	[0, 77, 86, 88, 91, 93, 95, 109, 111, 129, 133, 138, 145]
NaO_13	706	719	14	[0, 77, 86, 88, 91, 93, 95, 109, 111, 129, 133, 138, 145, 152]
NaO_11	720	799	80	[0, 77, 86, 88, 91, 93, 111, 129, 133, 138, 145, 152]
NaO_10	800	811	12	[0, 77, 86, 88, 91, 93, 111, 129, 133, 138, 145]
NaO_11	812	859	48	[0, 77, 86, 88, 91, 93, 111, 129, 133, 138, 145, 147]
NaO_12	860	862	3	[0, 77, 86, 88, 91, 93, 111, 129, 133, 138, 145, 147, 152]
NaO_11	863	878	16	[0, 77, 86, 88, 91, 93, 111, 129, 133, 138, 145, 152]
NaO_11	879	880	2	[0, 77, 86, 88, 91, 93, 109, 111, 129, 133, 138, 152]
NaO_10	881	886	6	[0, 77, 86, 88, 91, 93, 109, 111, 133, 138, 152]
NaO_11	887	887	1	[0, 77, 86, 88, 91, 93, 109, 111, 133, 138, 150, 152]
NaO_10	888	903	16	[0, 77, 86, 88, 91, 93, 109, 133, 138, 150, 152]
NaO_11	904	904	1	[0, 77, 86, 88, 91, 93, 109, 111, 133, 138, 150, 152]
NaO_10	905	916	12	[0, 77, 86, 88, 91, 93, 109, 111, 133, 138, 150]
NaO_11	917	943	27	[0, 77, 86, 88, 91, 93, 109, 111, 129, 133, 138, 150]
NaO_10	944	947	4	[0, 77, 86, 88, 91, 93, 109, 111, 129, 133, 138]
NaO_11	948	953	6	[0, 77, 86, 88, 91, 93, 109, 111, 129, 133, 138, 145]
NaO_10	954	957	4	[0, 77, 86, 88, 91, 93, 111, 129, 133, 138, 145]
NaO_11	958	962	5	[0, 77, 86, 88, 91, 93, 111, 129, 133, 138, 145, 152]
NaO_10	963	979	17	[0, 77, 86, 88, 91, 93, 111, 133, 138, 145, 152]
NaO_9	980	980	1	[0, 77, 86, 88, 91, 93, 133, 138, 145, 152]
NaO_10	981	995	15	[0, 77, 86, 88, 91, 93, 133, 138, 145, 147, 152]
NaO_9	996	1020	25	[0, 77, 86, 88, 91, 93, 133, 138, 145, 152]
NaO_10	1021	1028	8	[0, 77, 86, 88, 91, 93, 96, 133, 138, 145, 152]
NaO_9	1029	1039	11	[0, 77, 86, 88, 91, 93, 96, 133, 138, 152]
NaO_8	1040	1041	2	[0, 77, 86, 88, 91, 93, 133, 138, 152]
NaO_9	1042	1050	9	[0, 77, 86, 88, 91, 93, 109, 133, 138, 152]
NaO_10	1051	1057	7	[0, 77, 86, 88, 91, 93, 109, 111, 133, 138, 152]
NaO_11	1058	1065	8	[0, 77, 86, 88, 91, 93, 109, 111, 133, 138, 145, 152]
NaO_12	1066	1068	3	[0, 77, 86, 88, 91, 93, 109, 111, 129, 133, 138, 145, 152]
NaO_13	1069	1073	5	[0, 77, 86, 88, 91, 93, 109, 111, 129, 133, 138, 145, 150, 152]
NaO_12	1074	1074	1	[0, 77, 86, 88, 91, 93, 111, 129, 133, 138, 145, 150, 152]
NaO_11	1075	1093	19	[0, 77, 86, 88, 91, 93, 111, 129, 133, 138, 145, 152]
NaO_10	1094	1120	27	[0, 77, 86, 88, 91, 93, 111, 133, 138, 145, 152]
NaO_9	1121	1149	29	[0, 77, 86, 88, 91, 93, 111, 133, 138, 145]
NaO_8	1150	1150	1	[0, 77, 86, 88, 91, 93, 111, 133, 138]
NaO_9	1151	1166	16	[0, 77, 86, 88, 91, 93, 109, 111, 133, 138]
NaO_10	1167	1168	2	[0, 77, 86, 88, 91, 93, 109, 111, 133, 138, 147]
NaO_10	1169	1171	3	[0, 77, 86, 88, 91, 93, 111, 133, 138, 147, 152]
NaO_11	1172	1178	7	[0, 77, 86, 88, 91, 93, 111, 133, 138, 145, 147, 152]
NaO_12	1179	1198	20	[0, 77, 86, 88, 91, 93, 96, 111, 133, 138, 145, 147, 152]
NaO_11	1199	1200	2	[0, 77, 86, 88, 91, 93, 111, 133, 138, 145, 147, 152]
NaO_10	1201	1213	13	[0, 77, 86, 88, 91, 93, 133, 138, 145, 147, 152]
NaO_11	1214	1219	6	[0, 77, 86, 88, 91, 93, 111, 133, 138, 145, 147, 152]
NaO_10	1220	1237	18	[0, 77, 86, 88, 91, 93, 111, 133, 138, 145, 152]
NaO_11	1238	1239	2	[0, 77, 86, 88, 91, 93, 111, 129, 133, 138, 145, 152]
NaO_10	1240	1247	8	[0, 77, 86, 88, 91, 93, 129, 133, 138, 145, 152]
NaO_11	1248	1248	1	[0, 77, 86, 88, 91, 93, 129, 133, 138, 145, 147, 152]
NaO_10	1249	1251	3	[0, 77, 86, 88, 91, 93, 129, 133, 138, 145, 147]
NaO_11	1252	1263	12	[0, 77, 86, 88, 91, 93, 111, 129, 133, 138, 145, 147]
NaO_10	1264	1277	14	[0, 77, 86, 88, 91, 93, 111, 129, 133, 138, 145]
NaO_11	1278	1278	1	[0, 77, 86, 88, 91, 93, 111, 129, 133, 138, 145, 152]
NaO_10	1279	1327	49	[0, 77, 86, 88, 91, 93, 111, 133, 138, 145, 152]
NaO_11	1328	1338	11	[0, 77, 86, 88, 91, 93, 111, 133, 138, 145, 147, 152]
NaO_10	1339	1427	89	[0, 77, 86, 88, 91, 93, 111, 133, 138, 145, 152]
NaO_11	1428	1447	20	[0, 77, 86, 88, 91, 93, 111, 129, 133, 138, 145, 152]
NaO_12	1448	1465	18	[0, 77, 86, 88, 91, 93, 111, 129, 133, 138, 145, 150, 152]
NaO_11	1466	1509	44	[0, 77, 86, 88, 91, 93, 111, 129, 133, 138, 145, 152]
NaO_10	1510	1511	2	[0, 77, 86, 88, 91, 93, 129, 133, 138, 145, 152]
NaO_11	1512	1519	8	[0, 77, 86, 88, 91, 93, 96, 129, 133, 138, 145, 152]
NaO_10	1520	1522	3	[0, 77, 86, 88, 91, 93, 129, 133, 138, 145, 152]
NaO_11	1523	1563	41	[0, 77, 86, 88, 91, 93, 111, 129, 133, 138, 145, 152]
NaO_10	1564	1606	43	[0, 77, 86, 88, 91, 93, 111, 129, 133, 138, 145]
NaO_11	1607	1618	12	[0, 77, 86, 88, 91, 93, 111, 129, 133, 138, 145, 152]
NaO_10	1619	1619	1	[0, 77, 86, 88, 91, 93, 111, 133, 138, 145, 152]
NaO_9	1620	1663	44	[0, 77, 86, 88, 91, 93, 133, 138, 145, 152]
NaO_10	1664	1673	10	[0, 77, 86, 88, 91, 93, 129, 133, 138, 145, 152]
NaO_9	1674	1686	13	[0, 77, 86, 88, 91, 93, 129, 133, 138, 145]
NaO_10	1687	1731	45	[0, 77, 86, 88, 91, 93, 111, 129, 133, 138, 145]
NaO_11	1732	1766	35	[0, 77, 86, 88, 91, 93, 111, 129, 133, 138, 145, 152]
NaO_10	1767	1808	42	[0, 77, 86, 88, 91, 93, 111, 133, 138, 145, 152]
NaO_11	1809	1810	2	[0, 77, 86, 88, 91, 93, 111, 129, 133, 138, 145, 152]
NaO_10	1811	1831	21	[0, 77, 86, 88, 91, 93, 111, 133, 138, 145, 152]
NaO_11	1832	1856	25	[0, 77, 86, 88, 91, 93, 111, 129, 133, 138, 145, 152]
NaO_10	1857	1859	3	[0, 77, 86, 88, 91, 93, 129, 133, 138, 145, 152]
NaO_9	1860	1876	17	[0, 77, 86, 88, 91, 93, 133, 138, 145, 152]
NaO_10	1877	1886	10	[0, 77, 86, 88, 91, 93, 96, 133, 138, 145, 152]
NaO_11	1887	1902	16	[0, 77, 86, 88, 91, 93, 96, 109, 133, 138, 145, 152]
NaO_12	1903	1908	6	[0, 77, 86, 88, 91, 93, 96, 109, 111, 133, 138, 145, 152]
NaO_11	1909	1911	3	[0, 77, 86, 88, 91, 93, 96, 111, 133, 138, 145, 152]
NaO_10	1912	1926	15	[0, 77, 86, 88, 91, 93, 111, 133, 138, 145, 152]
NaO_9	1927	1963	37	[0, 77, 86, 88, 91, 93, 111, 133, 138, 145]
NaO_10	1964	1975	12	[0, 77, 86, 88, 91, 93, 111, 133, 138, 145, 152]
NaO_11	1976	2011	36	[0, 77, 86, 88, 91, 93, 111, 129, 133, 138, 145, 152]
NaO_10	2012	2017	6	[0, 77, 86, 88, 91, 93, 111, 133, 138, 145, 152]
NaO_9	2018	2022	5	[0, 77, 86, 88, 91, 93, 133, 138, 145, 152]
NaO_10	2023	2041	19	[0, 77, 86, 88, 91, 93, 96, 133, 138, 145, 152]
NaO_9	2042	2049	8	[0, 77, 86, 88, 91, 93, 96, 133, 138, 152]
NaO_10	2050	2064	15	[0, 77, 86, 88, 91, 93, 96, 109, 133, 138, 152]
NaO_11	2065	2080	16	[0, 77, 86, 88, 91, 93, 96, 109, 133, 138, 145, 152]
NaO_12	2081	2083	3	[0, 77, 86, 88, 91, 93, 96, 109, 111, 133, 138, 145, 152]
NaO_11	2084	2105	22	[0, 77, 86, 88, 91, 93, 96, 111, 133, 138, 145, 152]
NaO_10	2106	2138	33	[0, 77, 86, 88, 91, 93, 111, 133, 138, 145, 152]
NaO_11	2139	2189	51	[0, 77, 86, 88, 91, 93, 111, 129, 133, 138, 145, 152]
NaO_9	2190	2197	8	[0, 77, 86, 88, 91, 93, 111, 133, 138, 152]
NaO_10	2198	2203	6	[0, 77, 86, 88, 91, 93, 109, 111, 133, 138, 152]
NaO_11	2204	2204	1	[0, 77, 86, 88, 91, 93, 109, 111, 133, 138, 145, 152]
NaO_12	2205	2228	24	[0, 77, 86, 88, 91, 93, 96, 109, 111, 133, 138, 145, 152]
NaO_13	2229	2244	16	[0, 77, 86, 88, 91, 93, 96, 109, 111, 133, 138, 145, 150, 152]
NaO_12	2245	2254	10	[0, 77, 86, 88, 91, 93, 109, 111, 133, 138, 145, 150, 152]
NaO_11	2255	2264	10	[0, 77, 86, 88, 91, 93, 109, 111, 133, 138, 145, 152]
NaO_10	2265	2268	4	[0, 77, 86, 88, 91, 93, 109, 133, 138, 145, 152]
NaO_11	2269	2308	40	[0, 77, 86, 88, 91, 93, 96, 109, 133, 138, 145, 152]
NaO_10	2309	2310	2	[0, 77, 86, 88, 91, 93, 109, 133, 138, 145, 152]
NaO_11	2311	2321	11	[0, 77, 86, 88, 91, 93, 109, 111, 133, 138, 145, 152]
NaO_10	2322	2329	8	[0, 77, 86, 88, 91, 93, 109, 111, 133, 138, 145]
NaO_10	2330	2364	35	[0, 77, 86, 88, 91, 93, 111, 129, 133, 138, 145]
NaO_11	2365	2380	16	[0, 77, 86, 88, 91, 93, 109, 111, 129, 133, 138, 145]
NaO_12	2381	2389	9	[0, 77, 86, 88, 91, 93, 109, 111, 129, 133, 138, 145, 152]
NaO_11	2390	2400	11	[0, 77, 86, 88, 91, 93, 109, 111, 133, 138, 145, 152]
NaO_10	2401	2414	14	[0, 77, 86, 88, 91, 93, 109, 111, 133, 138, 145]
NaO_11	2415	2418	4	[0, 77, 86, 88, 91, 93, 96, 109, 111, 133, 138, 145]
NaO_10	2419	2429	11	[0, 77, 86, 88, 91, 93, 96, 109, 133, 138, 145]
NaO_11	2430	2439	10	[0, 77, 86, 88, 91, 93, 96, 109, 133, 138, 145, 152]
NaO_10	2440	2459	20	[0, 77, 86, 88, 91, 93, 96, 109, 133, 138, 152]
NaO_9	2460	2470	11	[0, 77, 86, 88, 91, 93, 96, 133, 138, 152]
NaO_10	2471	2472	2	[0, 77, 86, 88, 91, 93, 96, 111, 133, 138, 152]
NaO_9	2473	2488	16	[0, 77, 86, 88, 91, 93, 96, 111, 133, 138]
NaO_8	2489	2489	1	[0, 77, 86, 88, 91, 93, 111, 133, 138]
NaO_9	2490	2500	11	[0, 77, 86, 88, 91, 93, 111, 129, 133, 138]
NaO_10	2501	2544	44	[0, 77, 86, 88, 91, 93, 111, 129, 133, 138, 152]
NaO_11	2545	2545	1	[0, 77, 86, 88, 91, 93, 96, 111, 129, 133, 138, 152]
NaO_10	2546	2560	15	[0, 77, 86, 88, 91, 93, 96, 111, 133, 138, 152]
NaO_9	2561	2578	18	[0, 77, 86, 88, 91, 93, 96, 133, 138, 152]
NaO_8	2579	2592	14	[0, 77, 86, 88, 91, 93, 96, 133, 138]
NaO_9	2593	2595	3	[0, 77, 86, 88, 91, 93, 96, 111, 133, 138]
NaO_10	2596	2605	10	[0, 77, 86, 88, 91, 93, 96, 111, 133, 138, 145]
NaO_9	2606	2619	14	[0, 77, 86, 88, 91, 93, 111, 133, 138, 145]
NaO_10	2620	2622	3	[0, 77, 86, 88, 91, 93, 111, 129, 133, 138, 145]
NaO_11	2623	2646	24	[0, 77, 86, 88, 91, 93, 111, 129, 133, 138, 145, 152]
NaO_10	2647	2654	8	[0, 77, 86, 88, 91, 93, 111, 133, 138, 145, 152]
NaO_11	2655	2665	11	[0, 77, 86, 88, 91, 93, 111, 133, 138, 145, 147, 152]
NaO_10	2666	2683	18	[0, 77, 86, 88, 91, 93, 111, 133, 138, 145, 152]
NaO_11	2684	2688	5	[0, 77, 86, 88, 91, 93, 96, 111, 133, 138, 145, 152]
NaO_10	2689	2711	23	[0, 77, 86, 88, 91, 93, 96, 111, 133, 138, 152]
NaO_11	2712	2733	22	[0, 77, 86, 88, 91, 93, 96, 111, 133, 138, 145, 152]
NaO_10	2734	2734	1	[0, 77, 86, 88, 91, 93, 111, 133, 138, 145, 152]
NaO_11	2735	2746	12	[0, 77, 86, 88, 91, 93, 111, 129, 133, 138, 145, 152]
NaO_10	2747	2784	38	[0, 77, 86, 88, 91, 93, 111, 129, 133, 138, 145]
NaO_9	2785	2787	3	[0, 77, 86, 88, 91, 93, 111, 133, 138, 145]
NaO_10	2788	2812	25	[0, 77, 86, 88, 91, 93, 111, 133, 138, 145, 147]
NaO_11	2813	2813	1	[0, 77, 86, 88, 91, 93, 96, 111, 133, 138, 145, 147]
NaO_10	2814	2834	21	[0, 77, 86, 88, 91, 93, 96, 133, 138, 145, 147]
NaO_11	2835	2841	7	[0, 77, 86, 88, 91, 93, 96, 111, 133, 138, 145, 147]
NaO_10	2842	2843	2	[0, 77, 86, 88, 91, 93, 111, 133, 138, 145, 147]
NaO_9	2844	2857	14	[0, 77, 86, 88, 91, 93, 111, 133, 138, 145]
NaO_10	2858	2860	3	[0, 77, 86, 88, 91, 93, 111, 133, 138, 145, 147]
NaO_11	2861	2876	16	[0, 77, 86, 88, 91, 93, 111, 133, 138, 145, 147, 152]
NaO_10	2877	2888	12	[0, 77, 86, 88, 91, 93, 111, 133, 138, 145, 152]
NaO_9	2889	2918	30	[0, 77, 86, 88, 91, 93, 111, 133, 138, 145]
NaO_8	2919	2927	9	[0, 77, 86, 88, 91, 93, 133, 138, 145]
NaO_9	2928	2937	10	[0, 77, 86, 88, 91, 93, 111, 133, 138, 145]
NaO_10	2938	2938	1	[0, 77, 86, 88, 91, 93, 96, 111, 133, 138, 145]
NaO_11	2939	2966	28	[0, 77, 86, 88, 91, 93, 96, 109, 111, 133, 138, 145]
NaO_10	2967	2970	4	[0, 77, 86, 88, 91, 93, 96, 111, 133, 138, 145]
NaO_11	2971	2977	7	[0, 77, 86, 88, 91, 93, 96, 111, 133, 138, 145, 152]
NaO_12	2978	2995	18	[0, 77, 86, 88, 91, 93, 96, 109, 111, 133, 138, 145, 152]
NaO_11	2996	3002	7	[0, 77, 86, 88, 91, 93, 109, 111, 133, 138, 145, 152]
NaO_12	3003	3014	12	[0, 77, 86, 88, 91, 93, 109, 111, 133, 138, 145, 147, 152]
NaO_11	3015	3019	5	[0, 77, 86, 88, 91, 93, 109, 133, 138, 145, 147, 152]
NaO_10	3020	3029	10	[0, 77, 86, 88, 91, 93, 109, 133, 138, 145, 147]
NaO_9	3030	3030	1	[0, 77, 86, 88, 91, 93, 109, 133, 138, 145]
NaO_10	3031	3036	6	[0, 77, 86, 88, 91, 93, 96, 109, 133, 138, 145]
NaO_9	3037	3037	1	[0, 77, 86, 88, 91, 93, 96, 133, 138, 145]
NaO_10	3038	3038	1	[0, 77, 86, 88, 91, 93, 96, 133, 138, 145, 152]
NaO_9	3039	3061	23	[0, 77, 86, 88, 91, 93, 133, 138, 145, 152]
NaO_10	3062	3076	15	[0, 77, 86, 88, 91, 93, 111, 133, 138, 145, 152]
NaO_9	3077	3078	2	[0, 77, 86, 88, 91, 93, 111, 133, 138, 145]
NaO_10	3079	3082	4	[0, 77, 86, 88, 91, 93, 111, 129, 133, 138, 145]
NaO_11	3083	3092	10	[0, 77, 86, 88, 91, 93, 111, 129, 133, 138, 145, 150]
NaO_10	3093	3095	3	[0, 77, 86, 88, 91, 93, 111, 133, 138, 145, 150]
NaO_11	3096	3096	1	[0, 77, 86, 88, 91, 93, 111, 133, 138, 145, 150, 152]
NaO_12	3097	3099	3	[0, 77, 86, 88, 91, 93, 109, 111, 133, 138, 145, 150, 152]
NaO_11	3100	3107	8	[0, 77, 86, 88, 91, 93, 109, 111, 133, 138, 150, 152]
NaO_10	3108	3119	12	[0, 77, 86, 88, 91, 93, 109, 111, 133, 138, 152]
NaO_11	3120	3143	24	[0, 77, 86, 88, 91, 93, 96, 109, 111, 133, 138, 152]
NaO_10	3144	3144	1	[0, 77, 86, 88, 91, 93, 109, 111, 133, 138, 152]
NaO_8	3145	3157	13	[0, 77, 86, 88, 91, 93, 133, 138, 152]
NaO_9	3158	3161	4	[0, 77, 86, 88, 91, 93, 133, 138, 145, 152]
NaO_10	3162	3180	19	[0, 77, 86, 88, 91, 93, 111, 133, 138, 145, 152]
NaO_9	3181	3185	5	[0, 77, 86, 88, 91, 93, 111, 133, 138, 152]
NaO_10	3186	3192	7	[0, 77, 86, 88, 91, 93, 96, 111, 133, 138, 152]
NaO_9	3193	3233	41	[0, 77, 86, 88, 91, 93, 96, 133, 138, 152]
NaO_10	3234	3243	10	[0, 77, 86, 88, 91, 93, 96, 111, 133, 138, 152]
NaO_9	3244	3246	3	[0, 77, 86, 88, 91, 93, 111, 133, 138, 152]
NaO_8	3247	3262	16	[0, 77, 86, 88, 91, 93, 133, 138, 152]
NaO_9	3263	3270	8	[0, 77, 86, 88, 91, 93, 127, 133, 138, 152]
NaO_8	3271	3281	11	[0, 77, 86, 88, 91, 93, 133, 138, 152]
NaO_9	3282	3288	7	[0, 77, 86, 88, 91, 93, 96, 133, 138, 152]
NaO_10	3289	3316	28	[0, 77, 86, 88, 91, 93, 96, 111, 133, 138, 152]
NaO_9	3317	3378	62	[0, 77, 86, 88, 91, 93, 111, 133, 138, 152]
NaO_10	3379	3383	5	[0, 77, 86, 88, 91, 93, 109, 111, 133, 138, 152]
NaO_11	3384	3400	17	[0, 77, 86, 88, 91, 93, 96, 109, 111, 133, 138, 152]
NaO_12	3401	3423	23	[0, 77, 86, 88, 91, 93, 96, 109, 111, 133, 138, 150, 152]
NaO_11	3424	3449	26	[0, 77, 86, 88, 91, 93, 96, 109, 111, 133, 138, 152]
NaO_10	3450	3471	22	[0, 77, 86, 88, 91, 93, 96, 111, 133, 138, 152]
NaO_10	3472	3483	12	[0, 77, 86, 88, 93, 96, 111, 133, 138, 147, 152]
NaO_11	3484	3507	24	[0, 77, 86, 88, 91, 93, 96, 111, 133, 138, 147, 152]
NaO_11	3508	3519	12	[0, 77, 86, 88, 93, 96, 109, 111, 133, 138, 147, 152]
NaO_12	3520	3553	34	[0, 77, 86, 88, 91, 93, 96, 109, 111, 133, 138, 147, 152]
NaO_13	3554	3564	11	[0, 77, 86, 88, 91, 93, 96, 109, 111, 133, 138, 147, 150, 152]
NaO_12	3565	3581	17	[0, 77, 86, 88, 91, 93, 96, 109, 111, 133, 138, 150, 152]
NaO_11	3582	3594	13	[0, 77, 86, 88, 91, 93, 109, 111, 133, 138, 150, 152]
NaO_12	3595	3595	1	[0, 77, 86, 88, 91, 93, 109, 111, 133, 138, 147, 150, 152]
NaO_11	3596	3598	3	[0, 77, 86, 88, 91, 93, 111, 133, 138, 147, 150, 152]
NaO_12	3599	3603	5	[0, 77, 86, 88, 91, 93, 96, 111, 133, 138, 147, 150, 152]
NaO_11	3604	3681	78	[0, 77, 86, 88, 91, 93, 96, 111, 133, 138, 147, 152]
NaO_12	3682	3689	8	[0, 77, 86, 88, 91, 93, 96, 109, 111, 133, 138, 147, 152]
NaO_11	3690	3691	2	[0, 77, 86, 88, 91, 93, 109, 111, 133, 138, 147, 152]
NaO_10	3692	3711	20	[0, 77, 86, 88, 91, 93, 109, 111, 133, 138, 152]
NaO_11	3712	3715	4	[0, 77, 86, 88, 91, 93, 96, 109, 111, 133, 138, 152]
NaO_12	3716	3720	5	[0, 77, 86, 88, 91, 93, 96, 109, 111, 133, 138, 150, 152]
NaO_11	3721	3725	5	[0, 77, 86, 88, 91, 93, 96, 111, 133, 138, 150, 152]
NaO_10	3726	3754	29	[0, 77, 86, 88, 91, 93, 96, 111, 133, 138, 152]
NaO_11	3755	3757	3	[0, 77, 86, 88, 91, 93, 96, 109, 111, 133, 138, 152]
NaO_12	3758	3836	79	[0, 77, 86, 88, 91, 93, 96, 109, 111, 133, 138, 147, 152]
NaO_11	3837	3855	19	[0, 77, 86, 88, 91, 93, 96, 111, 133, 138, 147, 152]
NaO_12	3856	3907	52	[0, 77, 86, 88, 91, 93, 96, 109, 111, 133, 138, 147, 152]
NaO_11	3908	3936	29	[0, 77, 86, 88, 91, 93, 96, 109, 111, 133, 138, 147]
NaO_10	3937	3954	18	[0, 77, 86, 88, 91, 93, 109, 111, 133, 138, 147]
NaO_10	3955	3956	2	[0, 77, 86, 88, 91, 93, 109, 111, 133, 138, 152]
NaO_11	3957	4029	73	[0, 77, 86, 88, 91, 93, 96, 109, 111, 133, 138, 152]
NaO_10	4030	4038	9	[0, 77, 86, 88, 91, 93, 109, 111, 133, 138, 152]
NaO_9	4039	4061	23	[0, 77, 86, 88, 91, 93, 109, 111, 133, 138]
NaO_10	4062	4071	10	[0, 77, 86, 88, 91, 93, 96, 109, 111, 133, 138]
NaO_11	4072	4081	10	[0, 77, 86, 88, 91, 93, 96, 109, 111, 133, 138, 150]
NaO_12	4082	4087	6	[0, 77, 86, 88, 91, 93, 96, 109, 111, 133, 138, 150, 152]
NaO_11	4088	4146	59	[0, 77, 86, 88, 91, 93, 96, 109, 111, 133, 138, 152]
NaO_10	4147	4158	12	[0, 77, 86, 88, 91, 93, 96, 109, 111, 133, 138]
NaO_10	4159	4177	19	[0, 77, 86, 88, 91, 93, 109, 111, 133, 138, 150]
NaO_10	4178	4179	2	[0, 77, 86, 88, 91, 93, 96, 109, 111, 133, 138]
NaO_11	4180	4202	23	[0, 77, 86, 88, 91, 93, 96, 109, 111, 133, 138, 152]
NaO_10	4203	4210	8	[0, 77, 86, 88, 91, 93, 109, 111, 133, 138, 152]
NaO_9	4211	4217	7	[0, 77, 86, 88, 91, 93, 111, 133, 138, 152]
NaO_10	4218	4238	21	[0, 77, 86, 88, 91, 93, 109, 111, 133, 138, 152]
NaO_11	4239	4261	23	[0, 77, 86, 88, 91, 93, 109, 111, 133, 138, 150, 152]
NaO_10	4262	4270	9	[0, 77, 86, 88, 91, 93, 109, 111, 133, 138, 152]
NaO_11	4271	4307	37	[0, 77, 86, 88, 91, 93, 109, 111, 133, 138, 147, 152]
NaO_10	4308	4336	29	[0, 77, 86, 88, 91, 93, 109, 111, 133, 138, 147]
NaO_10	4337	4340	4	[0, 77, 86, 88, 91, 93, 96, 109, 111, 133, 138]
NaO_11	4341	4382	42	[0, 77, 86, 88, 91, 93, 96, 109, 111, 133, 138, 150]
NaO_12	4383	4390	8	[0, 77, 86, 88, 91, 93, 96, 109, 111, 133, 138, 150, 152]
NaO_11	4391	4400	10	[0, 77, 86, 88, 91, 93, 109, 111, 133, 138, 150, 152]
NaO_12	4401	4424	24	[0, 77, 86, 88, 91, 93, 109, 111, 133, 138, 147, 150, 152]
NaO_11	4425	4433	9	[0, 77, 86, 88, 91, 93, 109, 111, 133, 138, 147, 152]
NaO_10	4434	4476	43	[0, 77, 86, 88, 91, 93, 111, 133, 138, 147, 152]
NaO_11	4477	4483	7	[0, 77, 86, 88, 91, 93, 96, 111, 133, 138, 147, 152]
NaO_10	4484	4485	2	[0, 77, 86, 88, 91, 93, 96, 111, 133, 138, 152]
NaO_11	4486	4499	14	[0, 77, 86, 88, 91, 93, 96, 109, 111, 133, 138, 152]
NaO_12	4500	4516	17	[0, 77, 86, 88, 91, 93, 96, 109, 111, 133, 138, 150, 152]
NaO_11	4517	4526	10	[0, 77, 86, 88, 91, 93, 109, 111, 133, 138, 150, 152]
NaO_10	4527	4566	40	[0, 77, 86, 88, 91, 93, 109, 111, 133, 138, 150]
NaO_9	4567	4577	11	[0, 77, 86, 88, 91, 93, 109, 111, 133, 138]
NaO_10	4578	4583	6	[0, 77, 86, 88, 91, 93, 96, 109, 111, 133, 138]
NaO_11	4584	4586	3	[0, 77, 86, 88, 91, 93, 96, 109, 111, 133, 138, 152]
NaO_12	4587	4591	5	[0, 77, 86, 88, 91, 93, 96, 109, 111, 133, 138, 147, 152]
NaO_11	4592	4612	21	[0, 77, 86, 88, 91, 93, 96, 111, 133, 138, 147, 152]
NaO_10	4613	4623	11	[0, 77, 86, 88, 91, 93, 111, 133, 138, 147, 152]
NaO_11	4624	4627	4	[0, 77, 86, 88, 91, 93, 109, 111, 133, 138, 147, 152]
NaO_10	4628	4634	7	[0, 77, 86, 88, 91, 93, 109, 111, 133, 138, 152]
NaO_9	4635	4654	20	[0, 77, 86, 88, 91, 93, 111, 133, 138, 152]
NaO_10	4655	4658	4	[0, 77, 86, 88, 91, 93, 109, 111, 133, 138, 152]
NaO_11	4659	4672	14	[0, 77, 86, 88, 91, 93, 109, 111, 133, 138, 150, 152]
NaO_12	4673	4691	19	[0, 77, 86, 88, 91, 93, 96, 109, 111, 133, 138, 150, 152]
NaO_11	4692	4705	14	[0, 77, 86, 88, 91, 93, 96, 109, 111, 133, 138, 152]
NaO_10	4706	4708	3	[0, 77, 86, 88, 91, 93, 109, 111, 133, 138, 152]
NaO_11	4709	4722	14	[0, 77, 86, 88, 91, 93, 109, 111, 133, 138, 147, 152]
NaO_10	4723	4728	6	[0, 77, 86, 88, 91, 93, 109, 111, 133, 138, 147]
NaO_11	4729	4744	16	[0, 77, 86, 88, 91, 93, 109, 111, 133, 138, 147, 150]
NaO_10	4745	4745	1	[0, 77, 86, 88, 91, 93, 109, 111, 133, 138, 150]
NaO_11	4746	4765	20	[0, 77, 86, 88, 91, 93, 96, 109, 111, 133, 138, 150]
NaO_10	4766	4770	5	[0, 77, 86, 88, 91, 93, 96, 109, 111, 133, 138]
NaO_11	4771	4774	4	[0, 77, 86, 88, 91, 93, 96, 109, 111, 133, 138, 152]
NaO_10	4775	4792	18	[0, 77, 86, 88, 93, 96, 109, 111, 133, 138, 152]
NaO_9	4793	4807	15	[0, 77, 86, 88, 93, 96, 109, 111, 133, 138]
NaO_10	4808	4812	5	[0, 77, 86, 88, 93, 96, 109, 111, 133, 138, 147]
NaO_11	4813	4821	9	[0, 77, 86, 88, 91, 93, 96, 109, 111, 133, 138, 147]
NaO_10	4822	4826	5	[0, 77, 86, 88, 91, 93, 109, 111, 133, 138, 147]
NaO_9	4827	4829	3	[0, 77, 86, 88, 91, 93, 109, 111, 133, 138]
NaO_10	4830	4858	29	[0, 77, 86, 88, 91, 93, 109, 111, 133, 138, 150]
NaO_11	4859	4881	23	[0, 77, 86, 88, 91, 93, 109, 111, 133, 138, 150, 152]
NaO_10	4882	4898	17	[0, 77, 86, 88, 91, 93, 109, 111, 133, 138, 152]
NaO_11	4899	4903	5	[0, 77, 86, 88, 91, 93, 109, 111, 133, 138, 147, 152]
NaO_10	4904	4913	10	[0, 77, 86, 88, 91, 93, 111, 133, 138, 147, 152]
NaO_11	4914	4920	7	[0, 77, 86, 88, 91, 93, 109, 111, 133, 138, 147, 152]
NaO_12	4921	4933	13	[0, 77, 86, 88, 91, 93, 96, 109, 111, 133, 138, 147, 152]
NaO_13	4934	4959	26	[0, 77, 86, 88, 91, 93, 96, 109, 111, 133, 138, 147, 150, 152]
NaO_12	4960	4960	1	[0, 77, 86, 88, 91, 93, 96, 109, 111, 133, 138, 147, 150]
NaO_11	4961	4972	12	[0, 77, 86, 88, 91, 93, 109, 111, 133, 138, 147, 150]
NaO_11	4973	4993	21	[0, 77, 86, 88, 91, 93, 109, 111, 133, 138, 150, 152]
NaO_12	4994	4996	3	[0, 77, 86, 88, 91, 93, 109, 111, 133, 138, 147, 150, 152]
NaO_11	4997	5023	27	[0, 77, 86, 88, 91, 93, 109, 111, 133, 138, 147, 152]
NaO_10	5024	5025	2	[0, 77, 86, 88, 91, 93, 111, 133, 138, 147, 152]
NaO_11	5026	5040	15	[0, 77, 86, 88, 91, 93, 109, 111, 133, 138, 147, 152]
NaO_10	5041	5052	12	[0, 77, 86, 88, 91, 93, 111, 133, 138, 147, 152]
NaO_11	5053	5056	4	[0, 77, 86, 88, 91, 93, 109, 111, 133, 138, 147, 152]
NaO_12	5057	5063	7	[0, 77, 86, 88, 91, 93, 96, 109, 111, 133, 138, 147, 152]
NaO_11	5064	5067	4	[0, 77, 86, 88, 91, 93, 96, 109, 111, 133, 138, 147]
NaO_10	5068	5076	9	[0, 77, 86, 88, 91, 93, 109, 111, 133, 138, 147]
NaO_11	5077	5090	14	[0, 77, 86, 88, 91, 93, 109, 111, 133, 138, 147, 150]
NaO_12	5091	5093	3	[0, 77, 86, 88, 91, 93, 96, 109, 111, 133, 138, 147, 150]
NaO_11	5094	5094	1	[0, 77, 86, 88, 91, 93, 96, 109, 111, 133, 138, 147]
NaO_12	5095	5107	13	[0, 77, 86, 88, 91, 93, 96, 109, 111, 133, 138, 147, 152]
NaO_11	5108	5109	2	[0, 77, 86, 88, 91, 93, 109, 111, 133, 138, 147, 152]
NaO_10	5110	5131	22	[0, 77, 86, 88, 91, 93, 111, 133, 138, 147, 152]
NaO_9	5132	5145	14	[0, 77, 86, 88, 93, 111, 133, 138, 147, 152]
NaO_10	5146	5164	19	[0, 77, 86, 88, 91, 93, 111, 133, 138, 147, 152]
NaO_11	5165	5168	4	[0, 77, 86, 88, 91, 93, 109, 111, 133, 138, 147, 152]
NaO_12	5169	5195	27	[0, 77, 86, 88, 91, 93, 96, 109, 111, 133, 138, 147, 152]
NaO_11	5196	5196	1	[0, 77, 86, 88, 91, 93, 96, 109, 111, 133, 138, 152]
NaO_12	5197	5212	16	[0, 77, 86, 88, 91, 93, 96, 109, 111, 133, 138, 150, 152]
NaO_11	5213	5239	27	[0, 77, 86, 88, 91, 93, 96, 109, 111, 133, 138, 150]
NaO_10	5240	5252	13	[0, 77, 86, 88, 91, 93, 109, 111, 133, 138, 150]
NaO_11	5253	5267	15	[0, 77, 86, 88, 91, 93, 109, 111, 133, 138, 150, 152]
NaO_12	5268	5290	23	[0, 77, 86, 88, 91, 93, 96, 109, 111, 133, 138, 150, 152]
NaO_11	5291	5296	6	[0, 77, 86, 88, 91, 93, 96, 111, 133, 138, 150, 152]
NaO_10	5297	5302	6	[0, 77, 86, 88, 91, 93, 111, 133, 138, 150, 152]
NaO_9	5303	5313	11	[0, 77, 86, 88, 91, 93, 111, 133, 138, 152]
NaO_10	5314	5319	6	[0, 77, 86, 88, 91, 93, 109, 111, 133, 138, 152]
NaO_11	5320	5320	1	[0, 77, 86, 88, 91, 93, 109, 111, 133, 138, 147, 152]
NaO_10	5321	5342	22	[0, 77, 86, 88, 91, 93, 111, 133, 138, 147, 152]
NaO_11	5343	5345	3	[0, 77, 86, 88, 91, 93, 109, 111, 133, 138, 147, 152]
NaO_10	5346	5356	11	[0, 77, 86, 88, 91, 93, 109, 111, 133, 138, 152]
NaO_11	5357	5394	38	[0, 77, 86, 88, 91, 93, 109, 111, 133, 138, 150, 152]
NaO_10	5395	5420	26	[0, 77, 86, 88, 91, 93, 109, 111, 133, 138, 152]
NaO_9	5421	5449	29	[0, 77, 86, 88, 91, 93, 111, 133, 138, 152]
NaO_10	5450	5462	13	[0, 77, 86, 88, 91, 93, 109, 111, 133, 138, 152]
NaO_11	5463	5471	9	[0, 77, 86, 88, 91, 93, 109, 111, 133, 138, 150, 152]
NaO_12	5472	5496	25	[0, 77, 86, 88, 91, 93, 96, 109, 111, 133, 138, 150, 152]
NaO_11	5497	5518	22	[0, 77, 86, 88, 91, 93, 96, 109, 111, 133, 138, 152]
NaO_10	5519	5528	10	[0, 77, 86, 88, 91, 93, 96, 109, 111, 133, 138]
NaO_9	5529	5530	2	[0, 77, 86, 88, 91, 93, 109, 111, 133, 138]
NaO_10	5531	5545	15	[0, 77, 86, 88, 91, 93, 109, 111, 133, 138, 150]
NaO_11	5546	5548	3	[0, 77, 86, 88, 91, 93, 109, 111, 133, 138, 150, 152]
NaO_10	5549	5563	15	[0, 77, 86, 88, 91, 93, 109, 111, 133, 138, 152]
NaO_11	5564	5581	18	[0, 77, 86, 88, 91, 93, 96, 109, 111, 133, 138, 152]
NaO_10	5582	5583	2	[0, 77, 86, 88, 91, 93, 109, 111, 133, 138, 152]
NaO_11	5584	5592	9	[0, 77, 86, 88, 91, 93, 109, 111, 133, 138, 150, 152]
NaO_12	5593	5600	8	[0, 77, 86, 88, 91, 93, 96, 109, 111, 133, 138, 150, 152]
NaO_11	5601	5623	23	[0, 77, 86, 88, 91, 93, 96, 111, 133, 138, 150, 152]
NaO_10	5624	5625	2	[0, 77, 86, 88, 91, 93, 96, 111, 133, 138, 152]
NaO_9	5626	5646	21	[0, 77, 86, 88, 91, 93, 111, 133, 138, 152]
NaO_8	5647	5657	11	[0, 77, 86, 88, 91, 93, 111, 133, 138]
NaO_9	5658	5668	11	[0, 77, 86, 88, 91, 93, 111, 133, 138, 152]
NaO_10	5669	5695	27	[0, 77, 86, 88, 91, 93, 109, 111, 133, 138, 152]
NaO_11	5696	5702	7	[0, 77, 86, 88, 91, 93, 109, 111, 133, 138, 150, 152]
NaO_12	5703	5713	11	[0, 77, 86, 88, 91, 93, 96, 109, 111, 133, 138, 150, 152]
NaO_11	5714	5732	19	[0, 77, 86, 88, 91, 93, 109, 111, 133, 138, 150, 152]
NaO_12	5733	5760	28	[0, 77, 86, 88, 91, 93, 96, 109, 111, 133, 138, 150, 152]
NaO_11	5761	5787	27	[0, 77, 86, 88, 91, 93, 109, 111, 133, 138, 150, 152]
NaO_10	5788	5795	8	[0, 77, 86, 88, 91, 93, 109, 111, 133, 138, 152]
NaO_11	5796	5796	1	[0, 77, 86, 88, 91, 93, 96, 109, 111, 133, 138, 152]
NaO_12	5797	5818	22	[0, 77, 86, 88, 91, 93, 96, 109, 111, 133, 138, 147, 152]
NaO_11	5819	5822	4	[0, 77, 86, 88, 91, 93, 96, 111, 133, 138, 147, 152]
NaO_10	5823	5850	28	[0, 77, 86, 88, 91, 93, 111, 133, 138, 147, 152]
NaO_11	5851	5858	8	[0, 77, 86, 88, 91, 93, 109, 111, 133, 138, 147, 152]
NaO_12	5859	5859	1	[0, 77, 86, 88, 91, 93, 96, 109, 111, 133, 138, 147, 152]
NaO_13	5860	5860	1	[0, 77, 86, 88, 91, 93, 96, 109, 111, 133, 138, 147, 150, 152]
NaO_12	5861	5871	11	[0, 77, 86, 88, 91, 93, 96, 109, 111, 133, 138, 147, 150]
NaO_13	5872	5874	3	[0, 77, 86, 88, 91, 93, 96, 109, 111, 133, 138, 147, 150, 152]
NaO_12	5875	5881	7	[0, 77, 86, 88, 91, 93, 96, 109, 111, 133, 138, 150, 152]
NaO_11	5882	5915	34	[0, 77, 86, 88, 91, 93, 109, 111, 133, 138, 150, 152]
NaO_12	5916	5929	14	[0, 77, 86, 88, 91, 93, 96, 109, 111, 133, 138, 150, 152]
NaO_11	5930	5969	40	[0, 77, 86, 88, 91, 93, 96, 109, 111, 133, 138, 152]
NaO_12	5970	6007	38	[0, 77, 86, 88, 91, 93, 96, 109, 111, 133, 138, 150, 152]
NaO_13	6008	6013	6	[0, 77, 86, 88, 91, 93, 96, 109, 111, 133, 138, 147, 150, 152]
NaO_12	6014	6028	15	[0, 77, 86, 88, 91, 93, 109, 111, 133, 138, 147, 150, 152]
NaO_11	6029	6045	17	[0, 77, 86, 88, 91, 93, 109, 111, 133, 138, 147, 152]
NaO_10	6046	6066	21	[0, 77, 86, 88, 91, 93, 109, 111, 133, 138, 152]
NaO_11	6067	6074	8	[0, 77, 86, 88, 91, 93, 109, 111, 133, 138, 150, 152]
NaO_11	6075	6096	22	[0, 77, 86, 88, 91, 93, 96, 109, 111, 133, 138, 152]
NaO_12	6097	6111	15	[0, 77, 86, 88, 91, 93, 96, 109, 111, 133, 138, 150, 152]
NaO_11	6112	6143	32	[0, 77, 86, 88, 91, 93, 96, 109, 111, 133, 138, 150]
NaO_12	6144	6148	5	[0, 77, 86, 88, 91, 93, 96, 109, 111, 133, 138, 150, 152]
NaO_11	6149	6176	28	[0, 77, 86, 88, 91, 93, 96, 109, 111, 133, 138, 152]
NaO_12	6177	6180	4	[0, 77, 86, 88, 91, 93, 96, 109, 111, 133, 138, 147, 152]
NaO_11	6181	6182	2	[0, 77, 86, 88, 91, 93, 109, 111, 133, 138, 147, 152]
NaO_10	6183	6218	36	[0, 77, 86, 88, 91, 93, 111, 133, 138, 147, 152]
NaO_11	6219	6219	1	[0, 77, 86, 88, 91, 93, 96, 111, 133, 138, 147, 152]
NaO_12	6220	6223	4	[0, 77, 86, 88, 91, 93, 96, 111, 133, 138, 147, 150, 152]
NaO_13	6224	6232	9	[0, 77, 86, 88, 91, 93, 96, 109, 111, 133, 138, 147, 150, 152]
NaO_12	6233	6239	7	[0, 77, 86, 88, 91, 93, 96, 109, 111, 133, 138, 147, 152]
NaO_11	6240	6272	33	[0, 77, 86, 88, 91, 93, 109, 111, 133, 138, 147, 152]
NaO_12	6273	6278	6	[0, 77, 86, 88, 91, 93, 96, 109, 111, 133, 138, 147, 152]
NaO_11	6279	6317	39	[0, 77, 86, 88, 91, 93, 96, 109, 111, 133, 138, 147]
NaO_12	6318	6319	2	[0, 77, 86, 88, 91, 93, 96, 109, 111, 133, 138, 147, 152]
NaO_11	6320	6322	3	[0, 77, 86, 88, 91, 93, 96, 109, 111, 133, 138, 152]
NaO_12	6323	6394	72	[0, 77, 86, 88, 91, 93, 96, 109, 111, 133, 138, 150, 152]
NaO_11	6395	6397	3	[0, 77, 86, 88, 91, 93, 96, 111, 133, 138, 150, 152]
NaO_10	6398	6439	42	[0, 77, 86, 88, 91, 93, 96, 111, 133, 138, 152]
NaO_9	6440	6487	48	[0, 77, 86, 88, 91, 93, 111, 133, 138, 152]
NaO_10	6488	6488	1	[0, 77, 86, 88, 91, 93, 109, 111, 133, 138, 152]
NaO_11	6489	6491	3	[0, 77, 86, 88, 91, 93, 96, 109, 111, 133, 138, 152]
NaO_10	6492	6529	38	[0, 77, 86, 88, 91, 93, 96, 109, 111, 133, 138]
NaO_11	6530	6534	5	[0, 77, 86, 88, 91, 93, 96, 109, 111, 133, 138, 147]
NaO_12	6535	6542	8	[0, 77, 86, 88, 91, 93, 96, 109, 111, 133, 138, 147, 152]
NaO_11	6543	6554	12	[0, 77, 86, 88, 91, 93, 96, 109, 111, 133, 138, 152]
NaO_12	6555	6558	4	[0, 77, 86, 88, 91, 93, 96, 109, 111, 133, 138, 147, 152]
NaO_11	6559	6573	15	[0, 77, 86, 88, 91, 93, 96, 109, 111, 133, 138, 152]
NaO_12	6574	6589	16	[0, 77, 86, 88, 91, 93, 96, 109, 111, 133, 138, 150, 152]
NaO_11	6590	6601	12	[0, 77, 86, 88, 91, 93, 109, 111, 133, 138, 150, 152]
NaO_10	6602	6608	7	[0, 77, 86, 88, 91, 93, 111, 133, 138, 150, 152]
NaO_9	6609	6631	23	[0, 77, 86, 88, 91, 93, 111, 133, 138, 152]
NaO_10	6632	6632	1	[0, 77, 86, 88, 91, 93, 111, 133, 138, 147, 152]
NaO_11	6633	6651	19	[0, 77, 86, 88, 91, 93, 96, 111, 133, 138, 147, 152]
NaO_10	6652	6656	5	[0, 77, 86, 88, 91, 93, 111, 133, 138, 147, 152]
NaO_11	6657	6666	10	[0, 77, 86, 88, 91, 93, 96, 111, 133, 138, 147, 152]
NaO_10	6667	6675	9	[0, 77, 86, 88, 91, 93, 96, 111, 133, 138, 147]
NaO_11	6676	6690	15	[0, 77, 86, 88, 91, 93, 96, 109, 111, 133, 138, 147]
NaO_10	6691	6720	30	[0, 77, 86, 88, 91, 93, 96, 111, 133, 138, 147]
NaO_10	6721	6812	92	[0, 77, 86, 88, 91, 93, 96, 111, 133, 138, 152]
NaO_11	6813	6845	33	[0, 77, 86, 88, 91, 93, 96, 109, 111, 133, 138, 152]
NaO_10	6846	6847	2	[0, 77, 86, 88, 91, 93, 96, 111, 133, 138, 152]
NaO_11	6848	6876	29	[0, 77, 86, 88, 91, 93, 96, 109, 111, 133, 138, 152]
NaO_10	6877	6886	10	[0, 77, 86, 88, 91, 93, 109, 111, 133, 138, 152]
NaO_11	6887	6887	1	[0, 77, 86, 88, 91, 93, 96, 109, 111, 133, 138, 152]
NaO_10	6888	6916	29	[0, 77, 86, 88, 91, 93, 96, 109, 133, 138, 152]
NaO_11	6917	6931	15	[0, 77, 86, 88, 91, 93, 96, 109, 133, 138, 147, 152]
NaO_12	6932	6933	2	[0, 77, 86, 88, 91, 93, 96, 109, 111, 133, 138, 147, 152]
NaO_11	6934	6937	4	[0, 77, 86, 88, 91, 93, 96, 109, 111, 133, 138, 147]
NaO_10	6938	6960	23	[0, 77, 86, 88, 91, 93, 109, 111, 133, 138, 147]
NaO_11	6961	6974	14	[0, 77, 86, 88, 91, 93, 96, 109, 111, 133, 138, 147]
NaO_10	6975	6976	2	[0, 77, 86, 88, 91, 93, 96, 109, 111, 133, 138]
NaO_11	6977	6978	2	[0, 77, 86, 88, 91, 93, 96, 109, 111, 133, 138, 150]
NaO_10	6979	6980	2	[0, 77, 86, 88, 91, 93, 96, 111, 133, 138, 150]
NaO_9	6981	6988	8	[0, 77, 86, 88, 91, 93, 111, 133, 138, 150]
NaO_10	6989	7022	34	[0, 77, 86, 88, 91, 93, 109, 111, 133, 138, 150]
NaO_9	7023	7033	11	[0, 77, 86, 88, 91, 93, 109, 111, 133, 138]
NaO_10	7034	7037	4	[0, 77, 86, 88, 91, 93, 109, 111, 133, 138, 152]
NaO_9	7038	7050	13	[0, 77, 86, 88, 91, 93, 109, 133, 138, 152]
NaO_11	7051	7081	31	[0, 77, 86, 88, 91, 93, 96, 109, 133, 138, 150, 152]
NaO_10	7082	7088	7	[0, 77, 86, 88, 91, 93, 96, 109, 133, 138, 152]
NaO_9	7089	7092	4	[0, 77, 86, 88, 91, 93, 96, 109, 133, 138]
NaO_10	7093	7107	15	[0, 77, 86, 88, 91, 93, 96, 109, 111, 133, 138]
NaO_11	7108	7143	36	[0, 77, 86, 88, 91, 93, 96, 109, 111, 129, 133, 138]
NaO_10	7144	7147	4	[0, 77, 86, 88, 91, 93, 109, 111, 129, 133, 138]
NaO_11	7148	7148	1	[0, 77, 86, 88, 91, 93, 109, 111, 129, 133, 138, 152]
NaO_10	7149	7159	11	[0, 77, 86, 88, 91, 93, 109, 111, 133, 138, 152]
NaO_11	7160	7161	2	[0, 77, 86, 88, 91, 93, 109, 111, 133, 138, 150, 152]
NaO_12	7162	7184	23	[0, 77, 86, 88, 91, 93, 96, 109, 111, 133, 138, 150, 152]
NaO_11	7185	7191	7	[0, 77, 86, 88, 91, 93, 96, 109, 111, 133, 138, 152]
NaO_10	7192	7198	7	[0, 77, 86, 88, 91, 93, 96, 111, 133, 138, 152]
NaO_11	7199	7212	14	[0, 77, 86, 88, 91, 93, 96, 109, 111, 133, 138, 152]
NaO_10	7213	7235	23	[0, 77, 86, 88, 91, 93, 96, 109, 111, 133, 138]
NaO_11	7236	7240	5	[0, 77, 86, 88, 91, 93, 96, 109, 111, 129, 133, 138]
NaO_10	7241	7242	2	[0, 77, 86, 88, 91, 93, 96, 109, 111, 133, 138]
NaO_11	7243	7252	10	[0, 77, 86, 88, 91, 93, 96, 109, 111, 133, 138, 150]
NaO_12	7253	7269	17	[0, 77, 86, 88, 91, 93, 96, 109, 111, 133, 138, 150, 152]
NaO_11	7270	7271	2	[0, 77, 86, 88, 91, 93, 96, 109, 133, 138, 150, 152]
NaO_10	7272	7285	14	[0, 77, 86, 88, 91, 93, 96, 109, 133, 138, 150]
NaO_10	7286	7309	24	[0, 77, 86, 88, 91, 93, 96, 109, 111, 133, 138]
NaO_11	7310	7311	2	[0, 77, 86, 88, 91, 93, 96, 109, 111, 133, 138, 152]
NaO_10	7312	7312	1	[0, 77, 86, 88, 91, 93, 109, 111, 133, 138, 152]
NaO_9	7313	7341	29	[0, 77, 86, 88, 91, 93, 111, 133, 138, 152]
NaO_10	7342	7379	38	[0, 77, 86, 88, 91, 93, 111, 133, 138, 145, 152]
NaO_9	7380	7389	10	[0, 77, 86, 88, 91, 93, 111, 133, 138, 152]
NaO_10	7390	7405	16	[0, 77, 86, 88, 91, 93, 109, 111, 133, 138, 152]
NaO_11	7406	7420	15	[0, 77, 86, 88, 91, 93, 96, 109, 111, 133, 138, 152]
NaO_12	7421	7430	10	[0, 77, 86, 88, 91, 93, 96, 109, 111, 133, 138, 150, 152]
NaO_11	7431	7435	5	[0, 77, 86, 88, 91, 93, 96, 109, 111, 133, 138, 150]
NaO_10	7436	7507	72	[0, 77, 86, 88, 91, 93, 96, 109, 111, 133, 138]
NaO_11	7508	7512	5	[0, 77, 86, 88, 91, 93, 96, 109, 111, 133, 138, 152]
NaO_12	7513	7550	38	[0, 77, 86, 88, 91, 93, 96, 109, 111, 133, 138, 150, 152]
NaO_11	7551	7555	5	[0, 77, 86, 88, 91, 93, 96, 109, 111, 133, 138, 152]
NaO_12	7556	7558	3	[0, 77, 86, 88, 91, 93, 96, 109, 111, 133, 138, 147, 152]
NaO_11	7559	7570	12	[0, 77, 86, 88, 91, 93, 96, 111, 133, 138, 147, 152]
NaO_10	7571	7574	4	[0, 77, 86, 88, 91, 93, 111, 133, 138, 147, 152]
NaO_9	7575	7593	19	[0, 77, 86, 88, 91, 93, 111, 133, 138, 147]
NaO_10	7594	7596	3	[0, 77, 86, 88, 91, 93, 111, 129, 133, 138, 147]
NaO_11	7597	7601	5	[0, 77, 86, 88, 91, 93, 109, 111, 129, 133, 138, 147]
NaO_12	7602	7603	2	[0, 77, 86, 88, 91, 93, 96, 109, 111, 129, 133, 138, 147]
NaO_11	7604	7609	6	[0, 77, 86, 88, 91, 93, 96, 111, 129, 133, 138, 147]
NaO_10	7610	7618	9	[0, 77, 86, 88, 91, 93, 96, 111, 129, 133, 138]
NaO_9	7619	7622	4	[0, 77, 86, 88, 91, 93, 96, 111, 133, 138]
NaO_10	7623	7629	7	[0, 77, 86, 88, 91, 93, 96, 109, 111, 133, 138]
NaO_11	7630	7640	11	[0, 77, 86, 88, 91, 93, 96, 109, 111, 133, 138, 147]
NaO_10	7641	7651	11	[0, 77, 86, 88, 91, 93, 96, 111, 133, 138, 147]
NaO_10	7652	7664	13	[0, 77, 86, 88, 91, 93, 96, 133, 138, 147, 152]
NaO_9	7665	7665	1	[0, 77, 86, 88, 91, 93, 133, 138, 147, 152]
NaO_10	7666	7674	9	[0, 77, 86, 88, 91, 93, 109, 133, 138, 147, 152]
NaO_11	7675	7686	12	[0, 77, 86, 88, 91, 93, 109, 133, 138, 147, 150, 152]
NaO_12	7687	7693	7	[0, 77, 86, 88, 91, 93, 96, 109, 133, 138, 147, 150, 152]
NaO_11	7694	7722	29	[0, 77, 86, 88, 91, 93, 96, 109, 133, 138, 147, 152]
NaO_10	7723	7745	23	[0, 77, 86, 88, 91, 93, 96, 109, 133, 138, 152]
NaO_9	7746	7749	4	[0, 77, 86, 88, 91, 93, 96, 109, 133, 138]
NaO_10	7750	7752	3	[0, 77, 86, 88, 91, 93, 96, 109, 133, 138, 150]
NaO_11	7753	7759	7	[0, 77, 86, 88, 91, 93, 96, 109, 111, 133, 138, 150]
NaO_12	7760	7785	26	[0, 77, 86, 88, 91, 93, 96, 109, 111, 133, 138, 147, 150]
NaO_11	7786	7790	5	[0, 77, 86, 88, 91, 93, 96, 109, 111, 133, 138, 147]
NaO_10	7791	7811	21	[0, 77, 86, 88, 91, 93, 109, 111, 133, 138, 147]
NaO_9	7812	7819	8	[0, 77, 86, 88, 91, 93, 111, 133, 138, 147]
NaO_10	7820	7827	8	[0, 77, 86, 88, 91, 93, 111, 133, 138, 147, 152]
NaO_11	7828	7828	1	[0, 77, 86, 88, 91, 93, 109, 111, 133, 138, 147, 152]
NaO_10	7829	7861	33	[0, 77, 86, 88, 91, 93, 109, 111, 133, 138, 152]
NaO_11	7862	7865	4	[0, 77, 86, 88, 91, 93, 96, 109, 111, 133, 138, 152]
NaO_12	7866	7896	31	[0, 77, 86, 88, 91, 93, 96, 109, 111, 133, 138, 150, 152]
NaO_11	7897	7898	2	[0, 77, 86, 88, 91, 93, 109, 111, 133, 138, 150, 152]
NaO_10	7899	7906	8	[0, 77, 86, 88, 91, 93, 109, 111, 133, 138, 152]
NaO_11	7907	7910	4	[0, 77, 86, 88, 91, 93, 109, 111, 133, 138, 147, 152]
NaO_12	7911	7912	2	[0, 77, 86, 88, 91, 93, 96, 109, 111, 133, 138, 147, 152]
NaO_11	7913	7930	18	[0, 77, 86, 88, 91, 93, 96, 109, 133, 138, 147, 152]
NaO_10	7931	7940	10	[0, 77, 86, 88, 91, 93, 96, 109, 133, 138, 147]
NaO_11	7941	7943	3	[0, 77, 86, 88, 91, 93, 96, 109, 133, 138, 147, 152]
NaO_12	7944	7962	19	[0, 77, 86, 88, 91, 93, 96, 109, 111, 133, 138, 147, 152]
NaO_13	7963	7963	1	[0, 77, 86, 88, 91, 93, 96, 109, 111, 133, 138, 147, 150, 152]
NaO_12	7964	7974	11	[0, 77, 86, 88, 91, 93, 109, 111, 133, 138, 147, 150, 152]
NaO_10	7975	7980	6	[0, 77, 86, 88, 91, 93, 109, 111, 133, 138, 152]
NaO_9	7981	8032	52	[0, 77, 86, 88, 91, 93, 109, 111, 133, 138]
NaO_10	8033	8038	6	[0, 77, 86, 88, 91, 93, 109, 111, 133, 138, 152]
NaO_11	8039	8041	3	[0, 77, 86, 88, 91, 93, 109, 111, 133, 138, 147, 152]
NaO_10	8042	8046	5	[0, 77, 86, 88, 91, 93, 109, 133, 138, 147, 152]
NaO_11	8047	8076	30	[0, 77, 86, 88, 91, 93, 96, 109, 133, 138, 147, 152]
NaO_12	8077	8098	22	[0, 77, 86, 88, 91, 93, 96, 109, 111, 133, 138, 147, 152]
NaO_11	8099	8112	14	[0, 77, 86, 88, 91, 93, 96, 109, 111, 133, 138, 152]
NaO_10	8113	8125	13	[0, 77, 86, 88, 91, 93, 109, 111, 133, 138, 152]
NaO_9	8126	8147	22	[0, 77, 86, 88, 91, 93, 109, 111, 133, 138]
NaO_10	8148	8178	31	[0, 77, 86, 88, 91, 93, 109, 111, 133, 138, 147]
NaO_9	8179	8181	3	[0, 77, 86, 88, 91, 93, 109, 111, 133, 138]
NaO_10	8182	8189	8	[0, 77, 86, 88, 91, 93, 109, 111, 133, 138, 152]
NaO_9	8190	8201	12	[0, 77, 86, 88, 91, 93, 109, 111, 133, 138]
NaO_10	8202	8210	9	[0, 77, 86, 88, 91, 93, 96, 109, 111, 133, 138]
NaO_11	8211	8246	36	[0, 77, 86, 88, 91, 93, 96, 109, 111, 133, 138, 150]
NaO_10	8247	8250	4	[0, 77, 86, 88, 91, 93, 96, 109, 111, 133, 138]
NaO_11	8251	8255	5	[0, 77, 86, 88, 91, 93, 96, 109, 111, 133, 138, 152]
NaO_12	8256	8269	14	[0, 77, 86, 88, 91, 93, 96, 109, 111, 133, 138, 147, 152]
NaO_11	8270	8270	1	[0, 77, 86, 88, 91, 93, 109, 111, 133, 138, 147, 152]
NaO_10	8271	8309	39	[0, 77, 86, 88, 91, 93, 111, 133, 138, 147, 152]
NaO_9	8310	8330	21	[0, 77, 86, 88, 91, 93, 111, 133, 138, 152]
NaO_10	8331	8337	7	[0, 77, 86, 88, 91, 93, 109, 111, 133, 138, 152]
NaO_11	8338	8358	21	[0, 77, 86, 88, 91, 93, 109, 111, 133, 138, 150, 152]
NaO_10	8359	8364	6	[0, 77, 86, 88, 91, 93, 109, 111, 133, 138, 150]
NaO_11	8365	8370	6	[0, 77, 86, 88, 91, 93, 109, 111, 129, 133, 138, 150]
NaO_10	8371	8379	9	[0, 77, 86, 88, 91, 93, 109, 111, 129, 133, 138]
NaO_11	8380	8386	7	[0, 77, 86, 88, 91, 93, 109, 111, 129, 133, 138, 150]
NaO_10	8387	8393	7	[0, 77, 86, 88, 91, 93, 109, 111, 133, 138, 150]
NaO_11	8394	8400	7	[0, 77, 86, 88, 91, 93, 96, 109, 111, 133, 138, 150]
NaO_10	8401	8406	6	[0, 77, 86, 88, 91, 93, 96, 109, 111, 133, 138]
NaO_11	8407	8409	3	[0, 77, 86, 88, 91, 93, 96, 109, 111, 133, 138, 152]
NaO_10	8410	8416	7	[0, 77, 86, 88, 91, 93, 96, 109, 133, 138, 152]
NaO_9	8417	8435	19	[0, 77, 86, 88, 91, 93, 109, 133, 138, 152]
NaO_10	8436	8450	15	[0, 77, 86, 88, 91, 93, 96, 109, 133, 138, 152]
NaO_9	8451	8452	2	[0, 77, 86, 88, 91, 93, 109, 133, 138, 152]
NaO_8	8453	8466	14	[0, 77, 86, 88, 91, 93, 133, 138, 152]
NaO_9	8467	8469	3	[0, 77, 86, 88, 91, 93, 133, 138, 147, 152]
NaO_10	8470	8506	37	[0, 77, 86, 88, 91, 93, 111, 133, 138, 147, 152]
NaO_11	8507	8518	12	[0, 77, 86, 88, 91, 93, 109, 111, 133, 138, 147, 152]
NaO_10	8519	8519	1	[0, 77, 86, 88, 91, 93, 109, 111, 133, 138, 152]
NaO_9	8520	8553	34	[0, 77, 86, 88, 91, 93, 109, 111, 133, 138]
NaO_10	8554	8571	18	[0, 77, 86, 88, 91, 93, 96, 109, 111, 133, 138]
NaO_9	8572	8572	1	[0, 77, 86, 88, 91, 93, 96, 109, 133, 138]
NaO_10	8573	8573	1	[0, 77, 86, 88, 91, 93, 96, 109, 133, 138, 150]
NaO_11	8574	8579	6	[0, 77, 86, 88, 91, 93, 96, 109, 133, 138, 150, 152]
NaO_12	8580	8584	5	[0, 77, 86, 88, 91, 93, 96, 109, 133, 138, 147, 150, 152]
NaO_11	8585	8591	7	[0, 77, 86, 88, 91, 93, 109, 133, 138, 147, 150, 152]
NaO_10	8592	8599	8	[0, 77, 86, 88, 91, 93, 109, 133, 138, 147, 152]
NaO_9	8600	8600	1	[0, 77, 86, 88, 91, 93, 133, 138, 147, 152]
NaO_10	8601	8618	18	[0, 77, 86, 88, 91, 93, 111, 133, 138, 147, 152]
NaO_11	8619	8623	5	[0, 77, 86, 88, 91, 93, 96, 111, 133, 138, 147, 152]
NaO_10	8624	8631	8	[0, 77, 86, 88, 91, 93, 96, 111, 133, 138, 152]
NaO_9	8632	8674	43	[0, 77, 86, 88, 91, 93, 111, 133, 138, 152]
NaO_10	8675	8676	2	[0, 77, 86, 88, 91, 93, 111, 133, 138, 147, 152]
NaO_9	8677	8679	3	[0, 77, 86, 88, 91, 93, 111, 133, 138, 147]
NaO_10	8680	8691	12	[0, 77, 86, 88, 91, 93, 109, 111, 133, 138, 147]
NaO_9	8692	8699	8	[0, 77, 86, 88, 91, 93, 109, 111, 133, 138]
NaO_10	8700	8714	15	[0, 77, 86, 88, 91, 93, 96, 109, 111, 133, 138]
NaO_11	8715	8725	11	[0, 77, 86, 88, 91, 93, 96, 109, 111, 133, 138, 150]
NaO_10	8726	8756	31	[0, 77, 86, 88, 91, 93, 109, 111, 133, 138, 150]
NaO_9	8757	8785	29	[0, 77, 86, 88, 91, 93, 109, 111, 133, 138]
NaO_10	8786	8790	5	[0, 77, 86, 88, 91, 93, 109, 111, 133, 138, 147]
NaO_11	8791	8794	4	[0, 77, 86, 88, 91, 93, 109, 111, 133, 138, 147, 152]
NaO_10	8795	8807	13	[0, 77, 86, 88, 91, 93, 109, 111, 133, 138, 152]
NaO_11	8808	8830	23	[0, 77, 86, 88, 91, 93, 109, 111, 133, 138, 150, 152]
NaO_12	8831	8831	1	[0, 77, 86, 88, 91, 93, 96, 109, 111, 133, 138, 150, 152]
NaO_13	8832	8832	1	[0, 77, 86, 88, 91, 93, 95, 96, 109, 111, 133, 138, 150, 152]
NaO_12	8833	8836	4	[0, 77, 86, 88, 91, 93, 95, 96, 109, 133, 138, 150, 152]
NaO_13	8837	8845	9	[0, 77, 86, 88, 91, 93, 95, 96, 109, 133, 138, 147, 150, 152]
NaO_12	8846	8849	4	[0, 77, 86, 88, 91, 93, 95, 96, 109, 133, 138, 147, 150]
NaO_10	8850	8888	39	[0, 77, 86, 88, 91, 93, 95, 96, 109, 133, 138]
NaO_9	8889	8891	3	[0, 77, 86, 88, 91, 93, 95, 109, 133, 138]
NaO_10	8892	8894	3	[0, 77, 86, 88, 91, 93, 95, 109, 111, 133, 138]
NaO_11	8895	8914	20	[0, 77, 86, 88, 91, 93, 95, 109, 111, 133, 138, 150]
NaO_12	8915	8918	4	[0, 77, 86, 88, 91, 93, 95, 109, 111, 129, 133, 138, 150]
NaO_11	8919	8919	1	[0, 77, 86, 88, 91, 93, 95, 109, 111, 129, 133, 138]
NaO_10	8920	8923	4	[0, 77, 86, 88, 91, 93, 109, 111, 129, 133, 138]
NaO_9	8924	8939	16	[0, 77, 86, 88, 91, 93, 109, 111, 133, 138]
NaO_10	8940	8942	3	[0, 77, 86, 88, 91, 93, 109, 111, 133, 138, 152]
NaO_9	8943	8945	3	[0, 77, 86, 88, 91, 93, 109, 133, 138, 152]
NaO_8	8946	8951	6	[0, 77, 86, 88, 91, 93, 133, 138, 152]
NaO_9	8952	8962	11	[0, 77, 86, 88, 91, 93, 96, 133, 138, 152]
NaO_10	8963	8964	2	[0, 77, 86, 88, 91, 93, 96, 111, 133, 138, 152]
NaO_9	8965	9004	40	[0, 77, 86, 88, 91, 93, 111, 133, 138, 152]
NaO_9	9005	9019	15	[0, 77, 86, 88, 91, 93, 111, 133, 138, 147]
NaO_8	9020	9023	4	[0, 77, 86, 88, 91, 93, 111, 133, 138]
NaO_9	9024	9031	8	[0, 77, 86, 88, 91, 93, 111, 133, 138, 152]
NaO_10	9032	9034	3	[0, 77, 86, 88, 91, 93, 109, 111, 133, 138, 152]
NaO_11	9035	9076	42	[0, 77, 86, 88, 91, 93, 96, 109, 111, 133, 138, 152]
NaO_10	9077	9095	19	[0, 77, 86, 88, 91, 93, 109, 111, 133, 138, 152]
NaO_9	9096	9097	2	[0, 77, 86, 88, 91, 93, 109, 111, 133, 138]
NaO_9	9098	9109	12	[0, 77, 86, 88, 91, 93, 96, 109, 133, 138]
NaO_10	9110	9129	20	[0, 77, 86, 88, 91, 93, 96, 109, 133, 138, 150]
NaO_11	9130	9153	24	[0, 77, 86, 88, 91, 93, 96, 109, 111, 133, 138, 150]
NaO_10	9154	9162	9	[0, 77, 86, 88, 91, 93, 96, 109, 111, 133, 138]
NaO_11	9163	9169	7	[0, 77, 86, 88, 91, 93, 96, 109, 111, 133, 138, 147]
NaO_12	9170	9181	12	[0, 77, 86, 88, 91, 93, 96, 109, 111, 133, 138, 147, 152]
NaO_11	9182	9182	1	[0, 77, 86, 88, 91, 93, 109, 111, 133, 138, 147, 152]
NaO_10	9183	9192	10	[0, 77, 86, 88, 91, 93, 109, 133, 138, 147, 152]
NaO_9	9193	9196	4	[0, 77, 86, 88, 91, 93, 133, 138, 147, 152]
NaO_10	9197	9238	42	[0, 77, 86, 88, 91, 93, 111, 133, 138, 147, 152]
NaO_11	9239	9247	9	[0, 77, 86, 88, 91, 93, 95, 111, 133, 138, 147, 152]
NaO_10	9248	9251	4	[0, 77, 86, 88, 91, 93, 95, 111, 133, 138, 147]
NaO_11	9252	9264	13	[0, 77, 86, 88, 91, 93, 95, 111, 129, 133, 138, 147]
NaO_12	9265	9289	25	[0, 77, 86, 88, 91, 93, 95, 109, 111, 129, 133, 138, 147]
NaO_11	9290	9302	13	[0, 77, 86, 88, 91, 93, 95, 109, 111, 133, 138, 147]
NaO_10	9303	9304	2	[0, 77, 86, 88, 91, 93, 95, 109, 133, 138, 147]
NaO_11	9305	9308	4	[0, 77, 86, 88, 91, 93, 95, 96, 109, 133, 138, 147]
NaO_10	9309	9313	5	[0, 77, 86, 88, 91, 93, 96, 109, 133, 138, 147]
NaO_11	9314	9321	8	[0, 77, 86, 88, 91, 93, 96, 109, 133, 138, 147, 152]
NaO_12	9322	9327	6	[0, 77, 86, 88, 91, 93, 96, 109, 133, 138, 147, 150, 152]
NaO_11	9328	9343	16	[0, 77, 86, 88, 91, 93, 96, 109, 133, 138, 150, 152]
NaO_10	9344	9354	11	[0, 77, 86, 88, 91, 93, 96, 109, 133, 138, 150]
NaO_11	9355	9371	17	[0, 77, 86, 88, 91, 93, 96, 109, 133, 138, 150, 152]
NaO_10	9372	9383	12	[0, 77, 86, 88, 91, 93, 96, 109, 133, 138, 152]
NaO_11	9384	9384	1	[0, 77, 86, 88, 91, 93, 96, 109, 133, 138, 150, 152]
NaO_10	9385	9394	10	[0, 77, 86, 88, 91, 93, 96, 109, 133, 138, 150]
NaO_11	9395	9402	8	[0, 77, 86, 88, 91, 93, 96, 109, 111, 133, 138, 150]
NaO_12	9403	9411	9	[0, 77, 86, 88, 91, 93, 95, 96, 109, 111, 133, 138, 150]
NaO_11	9412	9413	2	[0, 77, 86, 88, 91, 93, 95, 109, 111, 133, 138, 150]
NaO_12	9414	9416	3	[0, 77, 86, 88, 91, 93, 95, 109, 111, 133, 138, 147, 150]
NaO_13	9417	9417	1	[0, 77, 86, 88, 91, 93, 95, 109, 111, 129, 133, 138, 147, 150]
NaO_12	9418	9427	10	[0, 77, 86, 88, 91, 93, 95, 109, 111, 129, 133, 138, 147]
NaO_11	9428	9440	13	[0, 77, 86, 88, 91, 93, 109, 111, 129, 133, 138, 147]
NaO_10	9441	9447	7	[0, 77, 86, 88, 91, 93, 109, 129, 133, 138, 147]
NaO_9	9448	9448	1	[0, 77, 86, 88, 91, 93, 109, 133, 138, 147]
NaO_10	9449	9487	39	[0, 77, 86, 88, 91, 93, 95, 109, 133, 138, 147]
NaO_11	9488	9491	4	[0, 77, 86, 88, 91, 93, 95, 109, 133, 138, 147, 150]
NaO_10	9492	9494	3	[0, 77, 86, 88, 91, 93, 109, 133, 138, 147, 150]
NaO_9	9495	9498	4	[0, 77, 86, 88, 91, 93, 109, 133, 138, 150]
NaO_10	9499	9515	17	[0, 77, 86, 88, 91, 93, 96, 109, 133, 138, 150]
NaO_11	9516	9528	13	[0, 77, 86, 88, 91, 93, 96, 109, 133, 138, 150, 152]
NaO_10	9529	9534	6	[0, 86, 88, 91, 93, 96, 109, 133, 138, 150, 152]
NaO_9	9535	9548	14	[0, 86, 88, 91, 93, 96, 109, 133, 138, 150]
NaO_10	9549	9574	26	[0, 77, 86, 88, 91, 93, 96, 109, 133, 138, 150]
NaO_11	9575	9576	2	[0, 77, 86, 88, 91, 93, 96, 109, 111, 133, 138, 150]
NaO_10	9577	9583	7	[0, 77, 86, 88, 91, 93, 109, 111, 133, 138, 150]
NaO_11	9584	9600	17	[0, 77, 86, 88, 91, 93, 95, 109, 111, 133, 138, 150]
NaO_10	9601	9615	15	[0, 77, 86, 88, 91, 93, 95, 109, 111, 133, 138]
NaO_9	9616	9630	15	[0, 77, 86, 88, 91, 93, 109, 111, 133, 138]
NaO_10	9631	9649	19	[0, 77, 86, 88, 91, 93, 109, 111, 133, 138, 147]
NaO_11	9650	9653	4	[0, 77, 86, 88, 91, 93, 96, 109, 111, 133, 138, 147]
NaO_12	9654	9672	19	[0, 77, 86, 88, 91, 93, 96, 109, 111, 133, 138, 147, 152]
NaO_11	9673	9673	1	[0, 77, 86, 88, 91, 93, 109, 111, 133, 138, 147, 152]
NaO_10	9674	9677	4	[0, 77, 86, 88, 91, 93, 109, 111, 133, 138, 147]
NaO_11	9678	9689	12	[0, 77, 86, 88, 91, 93, 109, 111, 127, 133, 138, 147]
NaO_10	9690	9696	7	[0, 77, 86, 88, 91, 93, 109, 111, 127, 133, 138]
NaO_9	9697	9708	12	[0, 77, 86, 88, 91, 93, 109, 111, 133, 138]
NaO_8	9709	9712	4	[0, 77, 86, 88, 91, 93, 109, 133, 138]
NaO_9	9713	9718	6	[0, 77, 86, 88, 91, 93, 95, 109, 133, 138]
NaO_10	9719	9731	13	[0, 77, 86, 88, 91, 93, 95, 96, 109, 133, 138]
NaO_11	9732	9733	2	[0, 77, 86, 88, 91, 93, 95, 96, 109, 133, 138, 150]
NaO_10	9734	9737	4	[0, 77, 86, 88, 91, 93, 95, 109, 133, 138, 150]
NaO_11	9738	9750	13	[0, 77, 86, 88, 91, 93, 95, 109, 133, 138, 147, 150]
NaO_12	9751	9757	7	[0, 77, 86, 88, 91, 93, 95, 109, 111, 133, 138, 147, 150]
NaO_11	9758	9806	49	[0, 77, 86, 88, 91, 93, 95, 109, 111, 133, 138, 147]
NaO_10	9807	9813	7	[0, 77, 86, 88, 91, 93, 95, 109, 133, 138, 147]
NaO_11	9814	9826	13	[0, 77, 86, 88, 91, 93, 95, 96, 109, 133, 138, 147]
NaO_10	9827	9840	14	[0, 77, 86, 88, 91, 93, 95, 96, 109, 133, 138]
NaO_11	9841	9892	52	[0, 77, 86, 88, 91, 93, 95, 96, 109, 133, 138, 150]
NaO_12	9893	9903	11	[0, 77, 86, 88, 91, 93, 95, 96, 109, 129, 133, 138, 150]
NaO_11	9904	9906	3	[0, 77, 86, 88, 91, 93, 95, 96, 109, 129, 138, 150]
NaO_11	9907	9937	31	[0, 77, 86, 88, 91, 93, 95, 96, 109, 133, 138, 150]
NaO_10	9938	9940	3	[0, 77, 86, 88, 91, 93, 95, 96, 109, 133, 138]
NaO_11	9941	9971	31	[0, 77, 86, 88, 91, 93, 95, 96, 109, 133, 138, 150]
NaO_9	9972	9979	8	[0, 77, 86, 88, 91, 93, 96, 109, 133, 138]
NaO_10	9980	9996	17	[0, 77, 86, 88, 91, 93, 95, 96, 109, 133, 138]
NaO_11	9997	9997	1	[0, 77, 86, 88, 91, 93, 95, 96, 109, 133, 138, 152]
NaO_12	9998	10005	8	[0, 77, 86, 88, 91, 93, 95, 96, 109, 133, 138, 150, 152]
NaO_12	10006	10008	3	[0, 77, 86, 88, 91, 93, 95, 96, 109, 111, 133, 138, 150]
NaO_11	10009	10020	12	[0, 77, 86, 88, 91, 93, 95, 109, 111, 133, 138, 150]
NaO_10	10021	10021	1	[0, 77, 86, 88, 91, 93, 95, 109, 111, 133, 138]
NaO_11	10022	10041	20	[0, 77, 86, 88, 91, 93, 95, 96, 109, 111, 133, 138]
NaO_11	10042	10044	3	[0, 77, 86, 88, 91, 93, 95, 96, 109, 133, 138, 150]
NaO_10	10045	10058	14	[0, 77, 86, 88, 91, 93, 96, 109, 133, 138, 150]
NaO_9	10059	10089	31	[0, 77, 86, 88, 91, 93, 96, 109, 133, 150]
NaO_10	10090	10104	15	[0, 77, 86, 88, 91, 93, 95, 96, 109, 133, 150]
NaO_9	10105	10115	11	[0, 77, 86, 88, 91, 93, 95, 109, 133, 150]
NaO_10	10116	10139	24	[0, 77, 86, 88, 91, 93, 95, 109, 133, 138, 150]
NaO_9	10140	10149	10	[0, 77, 86, 88, 91, 93, 95, 109, 133, 138]
NaO_8	10150	10155	6	[0, 77, 86, 88, 91, 93, 95, 109, 133]
NaO_9	10156	10169	14	[0, 77, 86, 88, 91, 93, 95, 109, 133, 150]
NaO_10	10170	10186	17	[0, 77, 86, 88, 91, 93, 95, 96, 109, 133, 150]
NaO_9	10187	10191	5	[0, 77, 86, 88, 91, 93, 95, 109, 133, 150]
NaO_8	10192	10194	3	[0, 77, 86, 88, 91, 93, 95, 109, 150]
NaO_9	10195	10232	38	[0, 77, 86, 88, 91, 93, 95, 109, 131, 150]
NaO_10	10233	10263	31	[0, 77, 86, 88, 91, 93, 95, 109, 131, 133, 150]
NaO_9	10264	10296	33	[0, 77, 86, 88, 91, 93, 95, 109, 133, 150]
NaO_10	10297	10302	6	[0, 77, 86, 88, 91, 93, 95, 109, 133, 150, 152]
NaO_11	10303	10343	41	[0, 77, 86, 88, 91, 93, 95, 96, 109, 133, 150, 152]
NaO_10	10344	10348	5	[0, 77, 86, 88, 91, 93, 95, 109, 133, 150, 152]
NaO_11	10349	10356	8	[0, 77, 86, 88, 91, 93, 95, 109, 129, 133, 150, 152]
NaO_12	10357	10364	8	[0, 77, 86, 88, 91, 93, 95, 96, 109, 129, 133, 150, 152]
NaO_10	10365	10404	40	[0, 77, 86, 88, 91, 93, 95, 96, 109, 133, 152]
NaO_11	10405	10475	71	[0, 77, 86, 88, 91, 93, 95, 96, 109, 133, 150, 152]
NaO_12	10476	10486	11	[0, 77, 86, 88, 91, 93, 95, 96, 109, 133, 138, 150, 152]
NaO_11	10487	10500	14	[0, 77, 86, 88, 91, 93, 95, 96, 109, 133, 150, 152]
NaO_11	10501	10505	5	[0, 77, 86, 88, 91, 93, 95, 96, 109, 129, 133, 152]
NaO_12	10506	10507	2	[0, 77, 86, 88, 91, 93, 95, 96, 109, 129, 133, 150, 152]
NaO_11	10508	10551	44	[0, 77, 86, 88, 91, 93, 95, 109, 129, 133, 150, 152]
NaO_10	10552	10561	10	[0, 77, 86, 88, 91, 93, 95, 109, 133, 150, 152]
NaO_11	10562	10587	26	[0, 77, 86, 88, 91, 93, 95, 109, 129, 133, 150, 152]
NaO_10	10588	10600	13	[0, 77, 86, 88, 91, 93, 95, 109, 133, 150, 152]
NaO_11	10601	10614	14	[0, 77, 86, 88, 91, 93, 95, 96, 109, 133, 150, 152]
NaO_10	10615	10626	12	[0, 77, 86, 88, 91, 93, 96, 109, 133, 150, 152]
NaO_10	10627	10631	5	[0, 77, 86, 88, 91, 93, 95, 109, 133, 150, 152]
NaO_11	10632	10644	13	[0, 77, 86, 88, 91, 93, 95, 96, 109, 133, 150, 152]
NaO_12	10645	10645	1	[0, 77, 86, 88, 91, 93, 95, 96, 109, 127, 133, 150, 152]
NaO_11	10646	10662	17	[0, 77, 86, 88, 91, 93, 96, 109, 127, 133, 150, 152]
NaO_12	10663	10670	8	[0, 77, 86, 88, 91, 93, 96, 109, 127, 133, 138, 150, 152]
NaO_13	10671	10715	45	[0, 77, 86, 88, 91, 93, 95, 96, 109, 127, 133, 138, 150, 152]
NaO_12	10716	10718	3	[0, 77, 86, 88, 91, 93, 95, 96, 109, 127, 133, 138, 152]
NaO_11	10719	10720	2	[0, 77, 86, 88, 91, 93, 95, 109, 127, 133, 138, 152]
NaO_10	10721	10746	26	[0, 77, 86, 88, 91, 93, 95, 109, 133, 138, 152]
NaO_11	10747	10754	8	[0, 77, 86, 88, 91, 93, 95, 109, 133, 138, 150, 152]
NaO_10	10755	10766	12	[0, 77, 86, 88, 91, 93, 95, 109, 133, 150, 152]
NaO_11	10767	10777	11	[0, 77, 86, 88, 91, 93, 95, 109, 127, 133, 150, 152]
NaO_10	10778	10783	6	[0, 77, 86, 88, 91, 93, 95, 109, 133, 150, 152]
NaO_11	10784	10833	50	[0, 77, 86, 88, 91, 93, 95, 96, 109, 133, 150, 152]
NaO_12	10834	10844	11	[0, 77, 86, 88, 91, 93, 95, 96, 109, 120, 133, 150, 152]
NaO_11	10845	10848	4	[0, 77, 86, 88, 91, 93, 95, 96, 109, 133, 150, 152]
NaO_10	10849	10884	36	[0, 77, 86, 88, 91, 93, 96, 109, 133, 150, 152]
NaO_11	10885	10917	33	[0, 77, 86, 88, 91, 93, 96, 109, 133, 138, 150, 152]
NaO_10	10918	10970	53	[0, 77, 86, 88, 91, 93, 96, 109, 133, 150, 152]
NaO_11	10971	10975	5	[0, 77, 86, 88, 91, 93, 96, 109, 129, 133, 150, 152]
NaO_12	10976	10980	5	[0, 77, 86, 88, 91, 93, 95, 96, 109, 129, 133, 150, 152]
NaO_11	10981	10981	1	[0, 77, 86, 88, 91, 93, 95, 109, 129, 133, 150, 152]
NaO_10	10982	10985	4	[0, 77, 86, 88, 91, 93, 95, 109, 129, 133, 152]
NaO_11	10986	10993	8	[0, 77, 86, 88, 91, 93, 95, 96, 109, 129, 133, 152]
NaO_12	10994	10998	5	[0, 77, 86, 88, 91, 93, 95, 96, 109, 129, 133, 150, 152]
NaO_11	10999	11007	9	[0, 77, 86, 88, 91, 93, 95, 96, 109, 133, 150, 152]
NaO_12	11008	11012	5	[0, 77, 86, 88, 91, 93, 95, 96, 109, 120, 133, 150, 152]
NaO_11	11013	11015	3	[0, 77, 86, 88, 91, 93, 95, 109, 120, 133, 150, 152]
NaO_10	11016	11031	16	[0, 77, 86, 88, 91, 93, 95, 109, 133, 150, 152]
NaO_9	11032	11034	3	[0, 77, 86, 88, 91, 93, 95, 109, 133, 150]
NaO_10	11035	11035	1	[0, 77, 86, 88, 91, 93, 95, 109, 133, 138, 150]
NaO_11	11036	11041	6	[0, 77, 86, 88, 91, 93, 95, 96, 109, 133, 138, 150]
NaO_12	11042	11064	23	[0, 77, 86, 88, 91, 93, 95, 96, 109, 133, 138, 150, 152]
NaO_11	11065	11070	6	[0, 77, 86, 88, 91, 93, 95, 96, 109, 133, 150, 152]
NaO_10	11071	11090	20	[0, 77, 86, 88, 91, 93, 95, 96, 109, 133, 150]
NaO_9	11091	11107	17	[0, 77, 86, 88, 91, 93, 95, 109, 133, 150]
NaO_10	11108	11132	25	[0, 77, 86, 88, 91, 93, 95, 109, 120, 133, 150]
NaO_11	11133	11145	13	[0, 77, 86, 88, 91, 93, 95, 96, 109, 120, 133, 150]
NaO_10	11146	11198	53	[0, 77, 86, 88, 91, 93, 95, 96, 109, 133, 150]
NaO_9	11199	11213	15	[0, 77, 86, 88, 91, 93, 95, 109, 133, 150]
NaO_10	11214	11221	8	[0, 77, 86, 88, 91, 93, 95, 96, 109, 133, 150]
NaO_9	11222	11291	70	[0, 77, 86, 88, 91, 93, 96, 109, 133, 150]
NaO_10	11292	11314	23	[0, 77, 86, 88, 91, 93, 95, 96, 109, 133, 150]
NaO_9	11315	11339	25	[0, 77, 86, 88, 91, 93, 96, 109, 133, 150]
NaO_11	11340	11375	36	[0, 77, 86, 88, 91, 93, 96, 109, 111, 133, 138, 150]
NaO_10	11376	11387	12	[0, 77, 86, 88, 91, 93, 96, 109, 133, 138, 150]
NaO_9	11388	11389	2	[0, 77, 86, 88, 91, 93, 109, 133, 138, 150]
NaO_8	11390	11393	4	[0, 77, 86, 88, 91, 93, 109, 133, 138]
NaO_9	11394	11405	12	[0, 77, 86, 88, 91, 93, 95, 109, 133, 138]
NaO_10	11406	11410	5	[0, 77, 86, 88, 91, 93, 95, 96, 109, 133, 138]
NaO_11	11411	11421	11	[0, 77, 86, 88, 91, 93, 95, 96, 109, 133, 138, 147]
NaO_10	11422	11425	4	[0, 77, 86, 88, 91, 93, 95, 109, 133, 138, 147]
NaO_11	11426	11432	7	[0, 77, 86, 88, 91, 93, 95, 109, 133, 138, 147, 152]
NaO_12	11433	11440	8	[0, 77, 86, 88, 91, 93, 95, 109, 111, 133, 138, 147, 152]
NaO_11	11441	11441	1	[0, 77, 86, 88, 91, 93, 95, 109, 111, 133, 138, 147]
NaO_10	11442	11457	16	[0, 77, 86, 88, 91, 93, 95, 109, 111, 133, 138]
NaO_9	11458	11459	2	[0, 77, 86, 88, 91, 93, 109, 111, 133, 138]
NaO_10	11460	11471	12	[0, 77, 86, 88, 91, 93, 109, 111, 133, 138, 150]
NaO_11	11472	11475	4	[0, 77, 86, 88, 91, 93, 96, 109, 111, 133, 138, 150]
NaO_10	11476	11480	5	[0, 77, 86, 88, 91, 93, 96, 109, 133, 138, 150]
NaO_11	11481	11515	35	[0, 77, 86, 88, 91, 93, 96, 109, 133, 138, 147, 150]
NaO_10	11516	11517	2	[0, 77, 86, 88, 91, 93, 96, 109, 133, 138, 147]
NaO_10	11518	11553	36	[0, 77, 86, 88, 91, 93, 96, 109, 133, 138, 152]
NaO_11	11554	11563	10	[0, 77, 86, 88, 91, 93, 96, 109, 133, 138, 150, 152]
NaO_10	11564	11570	7	[0, 77, 86, 88, 91, 93, 96, 109, 133, 150, 152]
NaO_9	11571	11571	1	[0, 77, 86, 88, 91, 93, 96, 109, 133, 150]
NaO_10	11572	11584	13	[0, 77, 86, 88, 91, 93, 95, 96, 109, 133, 150]
NaO_10	11585	11589	5	[0, 77, 86, 88, 91, 93, 95, 96, 109, 133, 138]
NaO_9	11590	11593	4	[0, 77, 86, 88, 91, 93, 96, 109, 133, 138]
NaO_10	11594	11594	1	[0, 77, 86, 88, 91, 93, 96, 109, 129, 133, 138]
NaO_9	11595	11606	12	[0, 77, 86, 88, 91, 93, 96, 109, 133, 138]
NaO_10	11607	11613	7	[0, 77, 86, 88, 91, 93, 95, 96, 109, 133, 138]
NaO_9	11614	11619	6	[0, 77, 86, 88, 91, 93, 96, 109, 133, 138]
NaO_10	11620	11621	2	[0, 77, 86, 88, 91, 93, 96, 109, 133, 138, 150]
NaO_9	11622	11628	7	[0, 77, 86, 88, 91, 93, 96, 109, 133, 150]
NaO_10	11629	11668	40	[0, 77, 86, 88, 91, 93, 95, 96, 109, 133, 150]
NaO_9	11669	11671	3	[0, 77, 86, 88, 91, 93, 96, 109, 133, 150]
NaO_10	11672	11720	49	[0, 77, 86, 88, 91, 93, 96, 109, 133, 138, 150]
NaO_11	11721	11724	4	[0, 77, 86, 88, 91, 93, 95, 96, 109, 133, 138, 150]
NaO_10	11725	11742	18	[0, 77, 86, 88, 91, 93, 95, 96, 109, 133, 138]
NaO_9	11743	11751	9	[0, 77, 86, 88, 91, 93, 95, 96, 109, 133]
NaO_10	11752	11775	24	[0, 77, 86, 88, 91, 93, 95, 96, 109, 133, 150]
NaO_10	11776	11791	16	[0, 77, 86, 88, 91, 93, 96, 109, 133, 138, 150]
NaO_11	11792	11806	15	[0, 77, 86, 88, 91, 93, 96, 109, 133, 138, 150, 152]
NaO_12	11807	11807	1	[0, 77, 86, 88, 91, 93, 96, 109, 111, 133, 138, 150, 152]
NaO_11	11808	11825	18	[0, 77, 86, 88, 91, 93, 96, 109, 111, 133, 138, 152]
NaO_10	11826	11846	21	[0, 77, 86, 88, 91, 93, 109, 111, 133, 138, 152]
NaO_11	11847	11860	14	[0, 77, 86, 88, 91, 93, 96, 109, 111, 133, 138, 152]
NaO_10	11861	11864	4	[0, 77, 86, 88, 91, 93, 96, 109, 133, 138, 152]
NaO_10	11865	11897	33	[0, 77, 86, 88, 91, 93, 96, 133, 138, 147, 152]
NaO_11	11898	11926	29	[0, 77, 86, 88, 91, 93, 96, 109, 133, 138, 147, 152]
NaO_10	11927	11944	18	[0, 77, 86, 88, 91, 93, 96, 109, 133, 138, 152]
NaO_11	11945	11960	16	[0, 77, 86, 88, 91, 93, 96, 109, 111, 133, 138, 152]
NaO_10	11961	11984	24	[0, 77, 86, 88, 91, 93, 109, 111, 133, 138, 152]
NaO_9	11985	11985	1	[0, 77, 86, 88, 91, 93, 109, 133, 138, 152]
NaO_10	11986	11997	12	[0, 77, 86, 88, 91, 93, 96, 109, 133, 138, 152]
NaO_11	11998	12023	26	[0, 77, 86, 88, 91, 93, 96, 109, 133, 138, 147, 152]
NaO_10	12024	12029	6	[0, 77, 86, 88, 91, 93, 109, 133, 138, 147, 152]
NaO_12	12030	12045	16	[0, 77, 86, 88, 91, 93, 96, 109, 111, 133, 138, 147, 152]
NaO_11	12046	12050	5	[0, 77, 86, 88, 91, 93, 109, 111, 133, 138, 147, 152]
NaO_10	12051	12053	3	[0, 77, 86, 88, 91, 93, 111, 133, 138, 147, 152]
NaO_9	12054	12059	6	[0, 77, 86, 88, 91, 93, 111, 133, 138, 152]
NaO_8	12060	12060	1	[0, 77, 86, 88, 91, 93, 133, 138, 152]
NaO_9	12061	12070	10	[0, 77, 86, 88, 91, 93, 96, 133, 138, 152]
NaO_10	12071	12085	15	[0, 77, 86, 88, 91, 93, 96, 109, 133, 138, 152]
NaO_9	12086	12096	11	[0, 77, 86, 88, 91, 93, 109, 133, 138, 152]
NaO_10	12097	12097	1	[0, 77, 86, 88, 91, 93, 109, 111, 133, 138, 152]
NaO_9	12098	12110	13	[0, 77, 86, 88, 91, 93, 109, 133, 138, 152]
NaO_10	12111	12115	5	[0, 77, 86, 88, 91, 93, 96, 109, 133, 138, 152]
NaO_9	12116	12152	37	[0, 77, 86, 88, 91, 93, 96, 133, 138, 152]
NaO_10	12153	12177	25	[0, 77, 86, 88, 91, 93, 96, 109, 133, 138, 152]
NaO_11	12178	12197	20	[0, 77, 86, 88, 91, 93, 96, 109, 133, 138, 150, 152]
NaO_10	12198	12202	5	[0, 77, 86, 88, 91, 93, 96, 109, 133, 138, 150]
NaO_11	12203	12203	1	[0, 77, 86, 88, 91, 93, 96, 109, 111, 133, 138, 150]
NaO_10	12204	12208	5	[0, 77, 86, 88, 91, 93, 96, 109, 111, 133, 138]
NaO_9	12209	12209	1	[0, 77, 86, 88, 91, 93, 109, 111, 133, 138]
NaO_10	12210	12214	5	[0, 77, 86, 88, 91, 93, 95, 109, 111, 133, 138]
NaO_11	12215	12221	7	[0, 77, 86, 88, 91, 93, 95, 109, 111, 133, 138, 147]
NaO_12	12222	12227	6	[0, 77, 86, 88, 91, 93, 95, 96, 109, 111, 133, 138, 147]
NaO_11	12228	12240	13	[0, 77, 86, 88, 91, 93, 95, 96, 109, 133, 138, 147]
NaO_12	12241	12251	11	[0, 77, 86, 88, 91, 93, 95, 96, 109, 133, 138, 147, 152]
NaO_11	12252	12278	27	[0, 77, 86, 88, 91, 93, 95, 109, 133, 138, 147, 152]
NaO_10	12279	12282	4	[0, 77, 86, 88, 91, 93, 95, 133, 138, 147, 152]
NaO_9	12283	12287	5	[0, 77, 86, 88, 91, 93, 133, 138, 147, 152]
NaO_10	12288	12310	23	[0, 77, 86, 88, 91, 93, 111, 133, 138, 147, 152]
NaO_9	12311	12323	13	[0, 77, 86, 88, 91, 93, 133, 138, 147, 152]
NaO_10	12324	12349	26	[0, 77, 86, 88, 91, 93, 96, 133, 138, 147, 152]
NaO_9	12350	12355	6	[0, 77, 86, 88, 91, 93, 96, 133, 138, 152]
NaO_10	12356	12367	12	[0, 77, 86, 88, 91, 93, 96, 109, 133, 138, 152]
NaO_11	12368	12386	19	[0, 77, 86, 88, 91, 93, 96, 109, 111, 133, 138, 152]
NaO_10	12387	12395	9	[0, 77, 86, 88, 91, 93, 96, 109, 111, 133, 138]
NaO_11	12396	12412	17	[0, 77, 86, 88, 91, 93, 96, 109, 111, 133, 138, 150]
NaO_12	12413	12416	4	[0, 77, 86, 88, 91, 93, 96, 109, 111, 133, 138, 147, 150]
NaO_13	12417	12420	4	[0, 77, 86, 88, 91, 93, 96, 109, 111, 133, 138, 147, 150, 152]
NaO_12	12421	12422	2	[0, 77, 86, 88, 91, 93, 96, 111, 133, 138, 147, 150, 152]
NaO_11	12423	12441	19	[0, 77, 86, 88, 91, 93, 96, 111, 133, 138, 147, 152]
NaO_10	12442	12447	6	[0, 77, 86, 88, 91, 93, 111, 133, 138, 147, 152]
NaO_9	12448	12464	17	[0, 77, 86, 88, 91, 93, 111, 133, 138, 152]
NaO_10	12465	12469	5	[0, 77, 86, 88, 91, 93, 96, 111, 133, 138, 152]
NaO_11	12470	12495	26	[0, 77, 86, 88, 91, 93, 96, 111, 133, 138, 147, 152]
NaO_11	12496	12514	19	[0, 77, 86, 88, 91, 93, 96, 109, 133, 138, 147, 152]
NaO_10	12515	12523	9	[0, 77, 86, 88, 91, 93, 109, 133, 138, 147, 152]
NaO_11	12524	12525	2	[0, 77, 86, 88, 91, 93, 109, 111, 133, 138, 147, 152]
NaO_10	12526	12572	47	[0, 77, 86, 88, 91, 93, 111, 133, 138, 147, 152]
NaO_11	12573	12589	17	[0, 77, 86, 88, 91, 93, 96, 111, 133, 138, 147, 152]
NaO_10	12590	12593	4	[0, 77, 86, 88, 91, 93, 96, 111, 133, 138, 152]
NaO_9	12594	12611	18	[0, 77, 86, 88, 91, 93, 96, 133, 138, 152]
NaO_10	12612	12637	26	[0, 77, 86, 88, 91, 93, 96, 109, 133, 138, 152]
NaO_11	12638	12641	4	[0, 77, 86, 88, 91, 93, 96, 109, 111, 133, 138, 152]
NaO_12	12642	12656	15	[0, 77, 86, 88, 91, 93, 96, 109, 111, 133, 138, 150, 152]
NaO_11	12657	12682	26	[0, 77, 86, 88, 91, 93, 96, 109, 111, 133, 138, 150]
NaO_12	12683	12684	2	[0, 77, 86, 88, 91, 93, 95, 96, 109, 111, 133, 138, 150]
NaO_13	12685	12699	15	[0, 77, 86, 88, 91, 93, 95, 96, 109, 111, 133, 138, 150, 152]
NaO_12	12700	12703	4	[0, 77, 86, 88, 91, 93, 96, 109, 111, 133, 138, 150, 152]
NaO_11	12704	12732	29	[0, 77, 86, 88, 91, 93, 96, 109, 111, 133, 138, 152]
NaO_10	12733	12736	4	[0, 77, 86, 88, 91, 93, 109, 111, 133, 138, 152]
NaO_9	12737	12752	16	[0, 77, 86, 88, 91, 93, 111, 133, 138, 152]
NaO_10	12753	12768	16	[0, 77, 86, 88, 91, 93, 111, 133, 138, 145, 152]
NaO_9	12769	12787	19	[0, 77, 86, 88, 91, 93, 111, 133, 138, 152]
NaO_10	12788	12793	6	[0, 77, 86, 88, 91, 93, 109, 111, 133, 138, 152]
NaO_11	12794	12820	27	[0, 77, 86, 88, 91, 93, 96, 109, 111, 133, 138, 152]
NaO_10	12821	12822	2	[0, 77, 86, 88, 91, 93, 96, 109, 111, 133, 138]
NaO_11	12823	12827	5	[0, 77, 86, 88, 91, 93, 95, 96, 109, 111, 133, 138]
NaO_10	12828	12831	4	[0, 77, 86, 88, 91, 93, 95, 109, 111, 133, 138]
NaO_9	12832	12835	4	[0, 77, 86, 88, 91, 93, 109, 111, 133, 138]
NaO_10	12836	12841	6	[0, 77, 86, 88, 91, 93, 109, 111, 133, 138, 150]
NaO_11	12842	12851	10	[0, 77, 86, 88, 91, 93, 96, 109, 111, 133, 138, 150]
NaO_12	12852	12866	15	[0, 77, 86, 88, 91, 93, 96, 109, 111, 133, 138, 150, 152]
NaO_11	12867	12896	30	[0, 77, 86, 88, 91, 93, 96, 109, 111, 133, 138, 152]
NaO_12	12897	12919	23	[0, 77, 86, 88, 91, 93, 96, 109, 111, 133, 138, 147, 152]
NaO_11	12920	12925	6	[0, 77, 86, 88, 91, 93, 96, 109, 111, 133, 138, 147]
NaO_10	12926	12933	8	[0, 77, 86, 88, 91, 93, 96, 109, 133, 138, 147]
NaO_9	12934	12940	7	[0, 77, 86, 88, 91, 93, 96, 109, 133, 138]
NaO_10	12941	12956	16	[0, 77, 86, 88, 91, 93, 96, 109, 133, 138, 152]
NaO_11	12957	12972	16	[0, 77, 86, 88, 91, 93, 96, 109, 111, 133, 138, 152]
NaO_10	12973	12977	5	[0, 77, 86, 88, 91, 93, 109, 111, 133, 138, 152]
NaO_9	12978	13014	37	[0, 77, 86, 88, 91, 93, 111, 133, 138, 152]
NaO_10	13015	13026	12	[0, 77, 86, 88, 91, 93, 111, 133, 138, 147, 152]
NaO_9	13027	13044	18	[0, 77, 86, 88, 91, 93, 133, 138, 147, 152]
NaO_10	13045	13049	5	[0, 77, 86, 88, 91, 93, 96, 133, 138, 147, 152]
NaO_11	13050	13065	16	[0, 77, 86, 88, 91, 93, 96, 111, 133, 138, 147, 152]
NaO_10	13066	13099	34	[0, 77, 86, 88, 91, 93, 96, 111, 133, 138, 152]
NaO_9	13100	13104	5	[0, 77, 86, 88, 91, 93, 96, 111, 133, 138]
NaO_8	13105	13158	54	[0, 77, 86, 88, 91, 93, 111, 133, 138]
NaO_9	13159	13172	14	[0, 77, 86, 88, 91, 93, 111, 133, 138, 152]
NaO_10	13173	13180	8	[0, 77, 86, 88, 91, 93, 96, 111, 133, 138, 152]
NaO_9	13181	13190	10	[0, 77, 86, 88, 91, 93, 111, 133, 138, 152]
NaO_10	13191	13196	6	[0, 77, 86, 88, 91, 93, 111, 133, 138, 147, 152]
NaO_9	13197	13201	5	[0, 77, 86, 88, 91, 93, 111, 133, 138, 152]
NaO_10	13202	13237	36	[0, 77, 86, 88, 91, 93, 109, 111, 133, 138, 152]
NaO_11	13238	13240	3	[0, 77, 86, 88, 91, 93, 109, 111, 133, 138, 147, 152]
NaO_12	13241	13259	19	[0, 77, 86, 88, 91, 93, 95, 109, 111, 133, 138, 147, 152]
NaO_11	13260	13283	24	[0, 77, 86, 88, 91, 93, 95, 109, 133, 138, 147, 152]
NaO_10	13284	13291	8	[0, 77, 86, 88, 91, 93, 95, 109, 133, 138, 152]
NaO_11	13292	13297	6	[0, 77, 86, 88, 91, 93, 95, 96, 109, 133, 138, 152]
NaO_12	13298	13299	2	[0, 77, 86, 88, 91, 93, 95, 96, 109, 111, 133, 138, 152]
NaO_11	13300	13301	2	[0, 77, 86, 88, 91, 93, 95, 96, 109, 111, 133, 138]
NaO_10	13302	13324	23	[0, 77, 86, 88, 91, 93, 95, 109, 111, 133, 138]
NaO_11	13325	13350	26	[0, 77, 86, 88, 91, 93, 95, 109, 111, 133, 138, 150]
NaO_10	13351	13357	7	[0, 77, 86, 88, 91, 93, 109, 111, 133, 138, 150]
NaO_11	13358	13382	25	[0, 77, 86, 88, 91, 93, 96, 109, 111, 133, 138, 150]
NaO_12	13383	13389	7	[0, 77, 86, 88, 91, 93, 96, 109, 111, 133, 138, 150, 152]
NaO_13	13390	13394	5	[0, 77, 86, 88, 91, 93, 95, 96, 109, 111, 133, 138, 150, 152]
NaO_12	13395	13401	7	[0, 77, 86, 88, 91, 93, 95, 96, 109, 133, 138, 150, 152]
NaO_11	13402	13412	11	[0, 77, 86, 88, 91, 93, 96, 109, 133, 138, 150, 152]
NaO_10	13413	13414	2	[0, 77, 86, 88, 91, 93, 96, 109, 133, 138, 150]
NaO_9	13415	13431	17	[0, 77, 86, 88, 91, 93, 109, 133, 138, 150]
NaO_10	13432	13433	2	[0, 77, 86, 88, 91, 93, 109, 111, 133, 138, 150]
NaO_11	13434	13467	34	[0, 77, 86, 88, 91, 93, 95, 109, 111, 133, 138, 150]
NaO_12	13468	13469	2	[0, 77, 86, 88, 91, 93, 95, 109, 111, 133, 138, 150, 152]
NaO_11	13470	13476	7	[0, 77, 86, 88, 91, 93, 109, 111, 133, 138, 150, 152]
NaO_12	13477	13508	32	[0, 77, 86, 88, 91, 93, 96, 109, 111, 133, 138, 150, 152]
NaO_11	13509	13516	8	[0, 77, 86, 88, 91, 93, 109, 111, 133, 138, 150, 152]
NaO_12	13517	13570	54	[0, 77, 86, 88, 91, 93, 96, 109, 111, 133, 138, 150, 152]
NaO_12	13571	13576	6	[0, 77, 86, 88, 91, 93, 95, 109, 111, 133, 138, 150, 152]
NaO_11	13577	13580	4	[0, 77, 86, 88, 91, 93, 95, 109, 111, 133, 138, 152]
NaO_10	13581	13593	13	[0, 77, 86, 88, 91, 93, 95, 109, 111, 138, 152]
NaO_11	13594	13594	1	[0, 77, 86, 88, 91, 93, 95, 96, 109, 111, 138, 152]
NaO_10	13595	13607	13	[0, 77, 86, 88, 91, 93, 95, 96, 109, 111, 138]
NaO_11	13608	13611	4	[0, 77, 86, 88, 91, 93, 95, 96, 109, 111, 138, 150]
NaO_10	13612	13619	8	[0, 77, 86, 88, 91, 93, 96, 109, 111, 138, 150]
NaO_11	13620	13636	17	[0, 77, 86, 88, 91, 93, 95, 96, 109, 111, 138, 150]
NaO_10	13637	13648	12	[0, 77, 86, 88, 91, 93, 95, 109, 111, 138, 150]
NaO_11	13649	13658	10	[0, 77, 86, 88, 91, 93, 95, 109, 111, 133, 138, 150]
NaO_11	13659	13680	22	[0, 77, 86, 88, 91, 93, 95, 109, 111, 129, 133, 138]
NaO_10	13681	13682	2	[0, 77, 86, 88, 91, 93, 95, 109, 111, 133, 138]
NaO_9	13683	13683	1	[0, 77, 86, 88, 91, 93, 109, 111, 133, 138]
NaO_10	13684	13727	44	[0, 77, 86, 88, 91, 93, 109, 111, 133, 138, 152]
NaO_11	13728	13747	20	[0, 77, 86, 88, 91, 93, 96, 109, 111, 133, 138, 152]
NaO_13	13748	13751	4	[0, 77, 86, 88, 91, 93, 95, 96, 109, 111, 133, 138, 147, 152]
NaO_12	13752	13773	22	[0, 77, 86, 88, 91, 93, 95, 96, 109, 111, 133, 138, 147]
NaO_11	13774	13777	4	[0, 77, 86, 88, 91, 93, 95, 96, 109, 111, 133, 138]
NaO_12	13778	13779	2	[0, 77, 86, 88, 91, 93, 95, 96, 109, 111, 133, 138, 150]
NaO_11	13780	13794	15	[0, 77, 86, 88, 91, 93, 96, 109, 111, 133, 138, 150]
NaO_12	13795	13798	4	[0, 77, 86, 88, 91, 93, 96, 109, 111, 133, 138, 150, 152]
NaO_11	13799	13803	5	[0, 77, 86, 88, 91, 93, 109, 111, 133, 138, 150, 152]
NaO_10	13804	13833	30	[0, 77, 86, 88, 91, 93, 109, 111, 133, 138, 152]
NaO_11	13834	13875	42	[0, 77, 86, 88, 91, 93, 96, 109, 111, 133, 138, 152]
NaO_10	13876	13876	1	[0, 77, 86, 88, 91, 93, 96, 111, 133, 138, 152]
NaO_9	13877	13921	45	[0, 77, 86, 88, 91, 93, 111, 133, 138, 152]
NaO_10	13922	13931	10	[0, 77, 86, 88, 91, 93, 109, 111, 133, 138, 152]
NaO_11	13932	13957	26	[0, 77, 86, 88, 91, 93, 96, 109, 111, 133, 138, 152]
NaO_12	13958	13965	8	[0, 77, 86, 88, 91, 93, 96, 109, 111, 133, 138, 147, 152]
NaO_11	13966	13971	6	[0, 77, 86, 88, 91, 93, 109, 111, 133, 138, 147, 152]
NaO_12	13972	13983	12	[0, 77, 86, 88, 91, 93, 95, 109, 111, 133, 138, 147, 152]
NaO_11	13984	14005	22	[0, 77, 86, 88, 91, 93, 95, 109, 111, 133, 138, 147]
NaO_10	14006	14015	10	[0, 77, 86, 88, 91, 93, 95, 109, 111, 133, 138]
NaO_9	14016	14017	2	[0, 77, 86, 88, 91, 93, 95, 111, 133, 138]
NaO_10	14018	14026	9	[0, 77, 86, 88, 91, 93, 95, 111, 133, 138, 152]
NaO_9	14027	14032	6	[0, 77, 86, 88, 91, 93, 111, 133, 138, 152]
NaO_10	14033	14041	9	[0, 77, 86, 88, 91, 93, 96, 111, 133, 138, 152]
NaO_11	14042	14049	8	[0, 77, 86, 88, 91, 93, 95, 96, 111, 133, 138, 152]
NaO_10	14050	14062	13	[0, 77, 86, 88, 91, 93, 95, 96, 111, 133, 138]
NaO_9	14063	14066	4	[0, 77, 86, 88, 91, 93, 96, 111, 133, 138]
NaO_10	14067	14076	10	[0, 77, 86, 88, 91, 93, 96, 111, 133, 138, 152]
NaO_10	14077	14083	7	[0, 77, 86, 88, 91, 93, 96, 111, 133, 138, 147]
NaO_9	14084	14097	14	[0, 77, 86, 88, 91, 93, 111, 133, 138, 147]
NaO_10	14098	14133	36	[0, 77, 86, 88, 91, 93, 111, 133, 138, 147, 152]
NaO_11	14134	14137	4	[0, 77, 86, 88, 91, 93, 95, 111, 133, 138, 147, 152]
NaO_10	14138	14150	13	[0, 77, 86, 88, 91, 93, 95, 111, 133, 138, 152]
NaO_9	14151	14151	1	[0, 77, 86, 88, 91, 93, 111, 133, 138, 152]
NaO_10	14152	14161	10	[0, 77, 86, 88, 91, 93, 109, 111, 133, 138, 152]
NaO_11	14162	14166	5	[0, 77, 86, 88, 91, 93, 96, 109, 111, 133, 138, 152]
NaO_10	14167	14187	21	[0, 77, 86, 88, 91, 93, 96, 111, 133, 138, 152]
NaO_11	14188	14196	9	[0, 77, 86, 88, 91, 93, 96, 111, 133, 138, 147, 152]
NaO_10	14197	14207	11	[0, 77, 86, 88, 91, 93, 111, 133, 138, 147, 152]
NaO_9	14208	14235	28	[0, 77, 86, 88, 91, 93, 111, 133, 138, 152]
NaO_8	14236	14245	10	[0, 77, 86, 88, 91, 93, 111, 133, 138]
NaO_9	14246	14256	11	[0, 77, 86, 88, 91, 93, 95, 111, 133, 138]
NaO_10	14257	14262	6	[0, 77, 86, 88, 91, 93, 95, 96, 111, 133, 138]
NaO_9	14263	14266	4	[0, 77, 86, 88, 91, 93, 95, 96, 133, 138]
NaO_8	14267	14273	7	[0, 77, 86, 88, 91, 93, 96, 133, 138]
NaO_9	14274	14291	18	[0, 77, 86, 88, 91, 93, 96, 133, 138, 152]
NaO_10	14292	14306	15	[0, 77, 86, 88, 91, 93, 96, 111, 133, 138, 152]
NaO_9	14307	14321	15	[0, 77, 86, 88, 91, 93, 111, 133, 138, 152]
NaO_10	14322	14353	32	[0, 77, 86, 88, 91, 93, 111, 133, 138, 147, 152]
NaO_9	14354	14354	1	[0, 77, 86, 88, 91, 93, 111, 133, 138, 147]
NaO_10	14355	14361	7	[0, 77, 86, 88, 91, 93, 109, 111, 133, 138, 147]
NaO_11	14362	14363	2	[0, 77, 86, 88, 91, 93, 95, 109, 111, 133, 138, 147]
NaO_10	14364	14367	4	[0, 77, 86, 88, 91, 93, 95, 109, 133, 138, 147]
NaO_11	14368	14368	1	[0, 77, 86, 88, 91, 93, 95, 96, 109, 133, 138, 147]
NaO_11	14369	14386	18	[0, 77, 86, 88, 91, 93, 95, 96, 109, 133, 138, 152]
NaO_10	14387	14392	6	[0, 77, 86, 88, 91, 93, 96, 109, 133, 138, 152]
NaO_11	14393	14396	4	[0, 77, 86, 88, 91, 93, 96, 109, 133, 138, 150, 152]
NaO_12	14397	14414	18	[0, 77, 86, 88, 91, 93, 96, 109, 120, 133, 138, 150, 152]
NaO_13	14415	14416	2	[0, 77, 86, 88, 91, 93, 96, 109, 111, 120, 133, 138, 150, 152]
NaO_14	14417	14419	3	[0, 77, 86, 88, 91, 93, 95, 96, 109, 111, 120, 133, 138, 150, 152]
NaO_12	14420	14421	2	[0, 77, 86, 88, 91, 93, 95, 111, 120, 133, 138, 150, 152]
NaO_11	14422	14422	1	[0, 77, 86, 88, 91, 93, 95, 111, 133, 138, 150, 152]
NaO_12	14423	14428	6	[0, 77, 86, 88, 91, 93, 95, 111, 133, 138, 147, 150, 152]
NaO_11	14429	14437	9	[0, 77, 86, 88, 91, 93, 95, 111, 133, 138, 147, 150]
NaO_10	14438	14450	13	[0, 77, 86, 88, 91, 93, 95, 111, 133, 138, 147]
NaO_11	14451	14452	2	[0, 77, 86, 88, 91, 93, 95, 111, 133, 138, 147, 152]
NaO_10	14453	14494	42	[0, 77, 86, 88, 91, 93, 111, 133, 138, 147, 152]
NaO_9	14495	14544	50	[0, 77, 86, 88, 91, 93, 133, 138, 147, 152]
NaO_10	14545	14545	1	[0, 77, 86, 88, 91, 93, 109, 133, 138, 147, 152]
NaO_11	14546	14552	7	[0, 77, 86, 88, 91, 93, 109, 111, 133, 138, 147, 152]
NaO_12	14553	14553	1	[0, 77, 86, 88, 91, 93, 96, 109, 111, 133, 138, 147, 152]
NaO_13	14554	14558	5	[0, 77, 86, 88, 91, 93, 95, 96, 109, 111, 133, 138, 147, 152]
NaO_12	14559	14569	11	[0, 77, 86, 88, 91, 93, 95, 96, 109, 111, 133, 138, 152]
NaO_11	14570	14570	1	[0, 77, 86, 88, 91, 93, 95, 109, 111, 133, 138, 152]
NaO_10	14571	14582	12	[0, 77, 86, 88, 91, 93, 95, 111, 133, 138, 152]
NaO_11	14583	14589	7	[0, 77, 86, 88, 91, 93, 95, 111, 133, 138, 147, 152]
NaO_10	14590	14599	10	[0, 77, 86, 88, 91, 93, 111, 133, 138, 147, 152]
NaO_9	14600	14614	15	[0, 77, 86, 88, 91, 93, 111, 133, 138, 152]
NaO_10	14615	14659	45	[0, 77, 86, 88, 91, 93, 96, 111, 133, 138, 152]
NaO_11	14660	14669	10	[0, 77, 86, 88, 91, 93, 96, 111, 133, 138, 147, 152]
NaO_10	14670	14671	2	[0, 77, 86, 88, 91, 93, 96, 111, 133, 138, 147]
NaO_9	14672	14707	36	[0, 77, 86, 88, 91, 93, 96, 133, 138, 147]
NaO_10	14708	14713	6	[0, 77, 86, 88, 91, 93, 96, 109, 133, 138, 147]
NaO_11	14714	14716	3	[0, 77, 86, 88, 91, 93, 96, 109, 111, 133, 138, 147]
NaO_10	14717	14723	7	[0, 77, 86, 88, 91, 93, 109, 111, 133, 138, 147]
NaO_11	14724	14724	1	[0, 77, 86, 88, 91, 93, 95, 109, 111, 133, 138, 147]
NaO_10	14725	14736	12	[0, 77, 86, 88, 91, 93, 95, 111, 133, 138, 147]
NaO_11	14737	14743	7	[0, 77, 86, 88, 91, 93, 95, 111, 133, 138, 147, 152]
NaO_12	14744	14750	7	[0, 77, 86, 88, 91, 93, 95, 100, 111, 133, 138, 147, 152]
NaO_11	14751	14758	8	[0, 77, 86, 88, 91, 93, 100, 111, 133, 138, 147, 152]
NaO_10	14759	14783	25	[0, 77, 86, 88, 91, 93, 111, 133, 138, 147, 152]
NaO_11	14784	14796	13	[0, 77, 86, 88, 91, 93, 96, 111, 133, 138, 147, 152]
NaO_10	14797	14807	11	[0, 77, 86, 88, 91, 93, 96, 111, 133, 138, 152]
NaO_9	14808	14838	31	[0, 77, 86, 88, 91, 93, 111, 133, 138, 152]
NaO_10	14839	14854	16	[0, 77, 86, 88, 91, 93, 95, 111, 133, 138, 152]
NaO_11	14855	14859	5	[0, 77, 86, 88, 91, 93, 95, 109, 111, 133, 138, 152]
NaO_12	14860	14875	16	[0, 77, 86, 88, 91, 93, 95, 109, 111, 133, 138, 147, 152]
NaO_11	14876	14882	7	[0, 77, 86, 88, 91, 93, 95, 109, 111, 133, 138, 147]
NaO_10	14883	14889	7	[0, 77, 86, 88, 91, 93, 95, 109, 133, 138, 147]
NaO_11	14890	14902	13	[0, 77, 86, 88, 91, 93, 95, 96, 109, 133, 138, 147]
NaO_10	14903	14903	1	[0, 77, 86, 88, 91, 93, 95, 96, 133, 138, 147]
NaO_9	14904	14905	2	[0, 77, 86, 88, 91, 93, 95, 133, 138, 147]
NaO_10	14906	14913	8	[0, 77, 86, 88, 91, 93, 95, 111, 133, 138, 147]
NaO_8	14914	14917	4	[0, 77, 86, 88, 91, 93, 111, 133, 138]
NaO_9	14918	14920	3	[0, 77, 86, 88, 91, 93, 96, 111, 133, 138]
NaO_10	14921	14922	2	[0, 77, 86, 88, 91, 93, 96, 111, 133, 138, 152]
NaO_11	14923	14931	9	[0, 77, 86, 88, 91, 93, 96, 109, 111, 133, 138, 152]
NaO_10	14932	14933	2	[0, 77, 86, 88, 91, 93, 96, 109, 133, 138, 152]
NaO_11	14934	14943	10	[0, 77, 86, 88, 91, 93, 96, 109, 133, 138, 150, 152]
NaO_12	14944	14951	8	[0, 77, 86, 88, 91, 93, 96, 109, 111, 133, 138, 150, 152]
NaO_11	14952	14958	7	[0, 77, 86, 88, 91, 93, 96, 109, 111, 133, 138, 152]
NaO_10	14959	14980	22	[0, 77, 86, 88, 91, 93, 109, 111, 133, 138, 152]
NaO_9	14981	15006	26	[0, 77, 86, 88, 91, 93, 111, 133, 138, 152]
NaO_10	15007	15010	4	[0, 77, 86, 88, 91, 93, 96, 111, 133, 138, 152]
NaO_11	15011	15012	2	[0, 77, 86, 88, 91, 93, 96, 111, 133, 138, 147, 152]
NaO_10	15013	15050	38	[0, 77, 86, 88, 91, 93, 96, 133, 138, 147, 152]
NaO_9	15051	15052	2	[0, 77, 86, 88, 91, 93, 133, 138, 147, 152]
NaO_9	15053	15056	4	[0, 77, 86, 88, 91, 93, 111, 133, 138, 147]
NaO_10	15057	15089	33	[0, 77, 86, 88, 91, 93, 95, 111, 133, 138, 147]
NaO_9	15090	15093	4	[0, 77, 86, 88, 91, 93, 111, 133, 138, 147]
NaO_9	15094	15111	18	[0, 77, 86, 88, 91, 93, 96, 133, 138, 147]
NaO_10	15112	15113	2	[0, 77, 86, 88, 91, 93, 96, 133, 138, 147, 152]
NaO_11	15114	15124	11	[0, 77, 86, 88, 91, 93, 96, 111, 133, 138, 147, 152]
NaO_12	15125	15140	16	[0, 77, 86, 88, 91, 93, 95, 96, 111, 133, 138, 147, 152]
NaO_10	15141	15178	38	[0, 77, 86, 88, 91, 93, 111, 133, 138, 147, 152]
NaO_9	15179	15192	14	[0, 77, 86, 88, 91, 93, 111, 133, 138, 147]
NaO_10	15193	15210	18	[0, 77, 86, 88, 91, 93, 95, 111, 133, 138, 147]
NaO_9	15211	15212	2	[0, 77, 86, 88, 91, 93, 111, 133, 138, 147]
NaO_10	15213	15225	13	[0, 77, 86, 88, 91, 93, 111, 133, 138, 147, 152]
NaO_9	15226	15226	1	[0, 77, 86, 88, 91, 93, 133, 138, 147, 152]
NaO_10	15227	15232	6	[0, 77, 86, 88, 91, 93, 96, 133, 138, 147, 152]
NaO_11	15233	15237	5	[0, 77, 86, 88, 91, 93, 95, 96, 133, 138, 147, 152]
NaO_10	15238	15243	6	[0, 77, 86, 88, 91, 93, 95, 133, 138, 147, 152]
NaO_11	15244	15248	5	[0, 77, 86, 88, 91, 93, 95, 111, 133, 138, 147, 152]
NaO_10	15249	15261	13	[0, 77, 86, 88, 91, 93, 95, 111, 133, 138, 152]
NaO_9	15262	15263	2	[0, 77, 86, 88, 91, 93, 111, 133, 138, 152]
NaO_10	15264	15264	1	[0, 77, 86, 88, 91, 93, 96, 111, 133, 138, 152]
NaO_11	15265	15280	16	[0, 77, 86, 88, 91, 93, 96, 111, 133, 138, 147, 152]
NaO_10	15281	15299	19	[0, 77, 86, 88, 91, 93, 111, 133, 138, 147, 152]
NaO_9	15300	15341	42	[0, 77, 86, 88, 91, 93, 111, 133, 138, 152]
NaO_10	15342	15374	33	[0, 77, 86, 88, 91, 93, 96, 111, 133, 138, 152]
NaO_10	15375	15386	12	[0, 77, 86, 88, 91, 93, 96, 133, 138, 147, 152]
NaO_11	15387	15394	8	[0, 77, 86, 88, 91, 93, 95, 96, 133, 138, 147, 152]
NaO_10	15395	15400	6	[0, 77, 86, 88, 91, 93, 95, 96, 133, 138, 147]
NaO_11	15401	15407	7	[0, 77, 86, 88, 91, 93, 95, 96, 109, 133, 138, 147]
NaO_10	15408	15411	4	[0, 77, 86, 88, 91, 93, 96, 109, 133, 138, 147]
NaO_11	15412	15412	1	[0, 77, 86, 88, 91, 93, 96, 109, 111, 133, 138, 147]
NaO_10	15413	15421	9	[0, 77, 86, 88, 91, 93, 96, 111, 133, 138, 147]
NaO_9	15422	15435	14	[0, 77, 86, 88, 91, 93, 111, 133, 138, 147]
NaO_10	15436	15479	44	[0, 77, 86, 88, 91, 93, 111, 133, 138, 147, 152]
NaO_11	15480	15485	6	[0, 77, 86, 88, 91, 93, 96, 111, 133, 138, 147, 152]
NaO_12	15486	15488	3	[0, 77, 86, 88, 91, 93, 95, 96, 111, 133, 138, 147, 152]
NaO_11	15489	15511	23	[0, 77, 86, 88, 91, 93, 95, 111, 133, 138, 147, 152]
NaO_10	15512	15514	3	[0, 77, 86, 88, 91, 93, 95, 111, 133, 138, 147]
NaO_9	15515	15528	14	[0, 77, 86, 88, 91, 93, 111, 133, 138, 147]
NaO_10	15529	15547	19	[0, 77, 86, 88, 91, 93, 111, 133, 138, 147, 152]
NaO_10	15548	15555	8	[0, 77, 86, 88, 91, 93, 96, 111, 133, 138, 152]
NaO_11	15556	15578	23	[0, 77, 86, 88, 91, 93, 96, 109, 111, 133, 138, 152]
NaO_10	15579	15590	12	[0, 77, 86, 88, 91, 93, 96, 109, 111, 133, 138]
NaO_11	15591	15607	17	[0, 77, 86, 88, 91, 93, 96, 109, 111, 133, 138, 152]
NaO_10	15608	15627	20	[0, 77, 86, 88, 91, 93, 96, 109, 133, 138, 152]
NaO_11	15628	15651	24	[0, 77, 86, 88, 91, 93, 96, 109, 133, 138, 150, 152]
NaO_10	15652	15674	23	[0, 77, 86, 88, 91, 93, 96, 109, 133, 138, 152]
NaO_11	15675	15699	25	[0, 77, 86, 88, 91, 93, 96, 109, 111, 133, 138, 152]
NaO_10	15700	15719	20	[0, 77, 86, 88, 91, 93, 96, 111, 133, 138, 152]
NaO_9	15720	15723	4	[0, 77, 86, 88, 91, 93, 111, 133, 138, 152]
NaO_10	15724	15735	12	[0, 77, 86, 88, 91, 93, 111, 133, 138, 145, 152]
NaO_10	15736	15765	30	[0, 77, 86, 88, 91, 93, 111, 133, 138, 147, 152]
NaO_11	15766	15777	12	[0, 77, 86, 88, 91, 93, 95, 111, 133, 138, 147, 152]
NaO_10	15778	15781	4	[0, 77, 86, 88, 91, 93, 111, 133, 138, 147, 152]
NaO_11	15782	15785	4	[0, 77, 86, 88, 91, 93, 96, 111, 133, 138, 147, 152]
NaO_10	15786	15825	40	[0, 77, 86, 88, 91, 93, 96, 133, 138, 147, 152]
NaO_9	15826	15827	2	[0, 77, 86, 88, 91, 93, 133, 138, 147, 152]
NaO_10	15828	15864	37	[0, 77, 86, 88, 91, 93, 111, 133, 138, 147, 152]
NaO_9	15865	15871	7	[0, 77, 86, 88, 91, 93, 111, 133, 138, 152]
NaO_10	15872	15876	5	[0, 77, 86, 88, 91, 93, 111, 133, 138, 150, 152]
NaO_11	15877	15879	3	[0, 77, 86, 88, 91, 93, 109, 111, 133, 138, 150, 152]
NaO_12	15880	15881	2	[0, 77, 86, 88, 91, 93, 96, 109, 111, 133, 138, 150, 152]
NaO_11	15882	15903	22	[0, 77, 86, 88, 91, 93, 96, 109, 111, 133, 138, 152]
NaO_12	15904	15914	11	[0, 77, 86, 88, 91, 93, 96, 109, 111, 133, 138, 147, 152]
NaO_11	15915	15931	17	[0, 77, 86, 88, 91, 93, 96, 111, 133, 138, 147, 152]
NaO_12	15932	15962	31	[0, 77, 86, 88, 91, 93, 96, 109, 111, 133, 138, 147, 152]
NaO_11	15963	15967	5	[0, 77, 86, 88, 91, 93, 96, 109, 111, 133, 138, 147]
NaO_10	15968	15985	18	[0, 77, 86, 88, 91, 93, 96, 109, 111, 133, 138]
NaO_11	15986	15986	1	[0, 77, 86, 88, 91, 93, 95, 96, 109, 111, 133, 138]
NaO_12	15987	16011	25	[0, 77, 86, 88, 91, 93, 95, 96, 109, 111, 133, 138, 152]
NaO_11	16012	16012	1	[0, 77, 86, 88, 91, 93, 95, 109, 111, 133, 138, 152]
NaO_10	16013	16029	17	[0, 77, 86, 88, 91, 93, 109, 111, 133, 138, 152]
NaO_11	16030	16034	5	[0, 77, 86, 88, 91, 93, 109, 111, 133, 138, 150, 152]
NaO_10	16035	16043	9	[0, 77, 86, 88, 91, 93, 109, 111, 133, 138, 152]
NaO_11	16044	16056	13	[0, 77, 86, 88, 91, 93, 96, 109, 111, 133, 138, 152]
NaO_10	16057	16061	5	[0, 77, 86, 88, 91, 93, 96, 109, 111, 133, 138]
NaO_11	16062	16079	18	[0, 77, 86, 88, 91, 93, 96, 109, 111, 133, 138, 147]
NaO_10	16080	16085	6	[0, 77, 86, 88, 91, 93, 96, 109, 111, 133, 138]
NaO_11	16086	16087	2	[0, 77, 86, 88, 91, 93, 96, 109, 111, 133, 138, 147]
NaO_12	16088	16114	27	[0, 77, 86, 88, 91, 93, 96, 109, 111, 133, 138, 147, 152]
NaO_11	16115	16122	8	[0, 77, 86, 88, 91, 93, 96, 111, 133, 138, 147, 152]
NaO_10	16123	16169	47	[0, 77, 86, 88, 91, 93, 111, 133, 138, 147, 152]
NaO_9	16170	16177	8	[0, 77, 86, 88, 91, 93, 111, 133, 138, 147]
NaO_8	16178	16179	2	[0, 77, 86, 88, 91, 93, 111, 133, 138]
NaO_9	16180	16188	9	[0, 77, 86, 88, 91, 93, 96, 111, 133, 138]
NaO_10	16189	16191	3	[0, 77, 86, 88, 91, 93, 96, 111, 133, 138, 152]
NaO_11	16192	16192	1	[0, 77, 86, 88, 91, 93, 95, 96, 111, 133, 138, 152]
NaO_12	16193	16194	2	[0, 77, 86, 88, 91, 93, 95, 96, 109, 111, 133, 138, 152]
NaO_11	16195	16209	15	[0, 77, 86, 88, 91, 93, 95, 96, 109, 133, 138, 152]
NaO_10	16210	16217	8	[0, 77, 86, 88, 91, 93, 95, 96, 109, 133, 138]
NaO_11	16218	16218	1	[0, 77, 86, 88, 91, 93, 95, 96, 109, 133, 138, 147]
NaO_12	16219	16234	16	[0, 77, 86, 88, 91, 93, 95, 96, 109, 133, 138, 147, 152]
NaO_13	16235	16239	5	[0, 77, 86, 88, 91, 93, 95, 96, 109, 111, 133, 138, 147, 152]
NaO_12	16240	16246	7	[0, 77, 86, 88, 91, 93, 95, 96, 111, 133, 138, 147, 152]
NaO_11	16247	16248	2	[0, 77, 86, 88, 91, 93, 95, 111, 133, 138, 147, 152]
NaO_10	16249	16252	4	[0, 77, 86, 88, 91, 93, 111, 133, 138, 147, 152]
NaO_9	16253	16274	22	[0, 77, 86, 88, 91, 93, 111, 133, 138, 147]
NaO_10	16275	16296	22	[0, 77, 86, 88, 91, 93, 100, 111, 133, 138, 147]
NaO_11	16297	16297	1	[0, 77, 86, 88, 91, 93, 95, 100, 111, 133, 138, 147]
NaO_10	16298	16313	16	[0, 77, 86, 88, 91, 93, 95, 111, 133, 138, 147]
NaO_11	16314	16332	19	[0, 77, 86, 88, 91, 93, 95, 96, 111, 133, 138, 147]
NaO_12	16333	16341	9	[0, 77, 86, 88, 91, 93, 95, 96, 111, 133, 138, 147, 152]
NaO_11	16342	16342	1	[0, 77, 86, 88, 91, 93, 96, 111, 133, 138, 147, 152]
NaO_10	16343	16350	8	[0, 77, 86, 88, 91, 93, 111, 133, 138, 147, 152]
NaO_11	16351	16359	9	[0, 77, 86, 88, 91, 93, 96, 111, 133, 138, 147, 152]
NaO_10	16360	16387	28	[0, 77, 86, 88, 91, 93, 96, 111, 133, 138, 152]
NaO_9	16388	16410	23	[0, 77, 86, 88, 91, 93, 111, 133, 138, 152]
NaO_10	16411	16413	3	[0, 77, 86, 88, 91, 93, 111, 133, 138, 147, 152]
NaO_9	16414	16424	11	[0, 77, 86, 88, 91, 93, 133, 138, 147, 152]
NaO_10	16425	16450	26	[0, 77, 86, 88, 91, 93, 95, 133, 138, 147, 152]
NaO_11	16451	16456	6	[0, 77, 86, 88, 91, 93, 95, 111, 133, 138, 147, 152]
NaO_10	16457	16473	17	[0, 77, 86, 88, 91, 93, 95, 111, 133, 138, 147]
NaO_11	16474	16478	5	[0, 77, 86, 88, 91, 93, 95, 109, 111, 133, 138, 147]
NaO_10	16479	16481	3	[0, 77, 86, 88, 91, 93, 109, 111, 133, 138, 147]
NaO_11	16482	16486	5	[0, 77, 86, 88, 91, 93, 109, 111, 133, 138, 147, 152]
NaO_10	16487	16493	7	[0, 77, 86, 88, 91, 93, 111, 133, 138, 147, 152]
NaO_11	16494	16517	24	[0, 77, 86, 88, 91, 93, 96, 111, 133, 138, 147, 152]
NaO_10	16518	16518	1	[0, 77, 86, 88, 91, 93, 111, 133, 138, 147, 152]
NaO_9	16519	16542	24	[0, 77, 86, 88, 91, 93, 111, 133, 138, 152]
NaO_10	16543	16546	4	[0, 77, 86, 88, 91, 93, 96, 111, 133, 138, 152]
NaO_11	16547	16576	30	[0, 77, 86, 88, 91, 93, 96, 109, 111, 133, 138, 152]
NaO_10	16577	16577	1	[0, 77, 86, 91, 93, 96, 109, 111, 133, 138, 152]
NaO_11	16578	16586	9	[0, 77, 86, 91, 93, 96, 109, 111, 133, 138, 147, 152]
NaO_10	16587	16589	3	[0, 77, 86, 91, 93, 96, 111, 133, 138, 147, 152]
NaO_11	16590	16619	30	[0, 77, 86, 88, 91, 93, 96, 111, 133, 138, 147, 152]
NaO_9	16620	16629	10	[0, 77, 86, 88, 91, 93, 96, 111, 133, 138]
NaO_10	16630	16634	5	[0, 77, 86, 88, 91, 93, 96, 111, 133, 138, 150]
NaO_11	16635	16676	42	[0, 77, 86, 88, 91, 93, 96, 111, 133, 138, 150, 152]
NaO_10	16677	16682	6	[0, 77, 86, 88, 91, 93, 96, 111, 133, 150, 152]
NaO_11	16683	16689	7	[0, 77, 86, 88, 91, 93, 96, 111, 120, 133, 150, 152]
NaO_12	16690	16692	3	[0, 77, 86, 88, 91, 93, 96, 111, 120, 133, 138, 150, 152]
NaO_11	16693	16719	27	[0, 77, 86, 88, 91, 93, 111, 120, 133, 138, 150, 152]
NaO_10	16720	16736	17	[0, 77, 86, 88, 91, 93, 111, 120, 133, 138, 150]
NaO_9	16737	16769	33	[0, 77, 86, 88, 91, 93, 111, 133, 138, 150]
NaO_10	16770	16782	13	[0, 77, 86, 88, 91, 93, 111, 133, 138, 150, 152]
NaO_9	16783	16796	14	[0, 77, 86, 88, 91, 93, 111, 133, 138, 152]
NaO_10	16797	16816	20	[0, 77, 86, 88, 91, 93, 111, 133, 138, 147, 152]
NaO_9	16817	16829	13	[0, 77, 86, 88, 91, 93, 111, 133, 138, 147]
NaO_10	16830	16831	2	[0, 77, 86, 88, 91, 93, 96, 111, 133, 138, 147]
NaO_11	16832	16858	27	[0, 77, 86, 88, 91, 93, 96, 111, 133, 138, 147, 152]
NaO_10	16859	16859	1	[0, 77, 86, 88, 93, 96, 111, 133, 138, 147, 152]
NaO_9	16860	16875	16	[0, 77, 86, 93, 96, 111, 133, 138, 147, 152]
NaO_8	16876	16885	10	[0, 77, 86, 93, 96, 133, 138, 147, 152]
NaO_7	16886	16895	10	[0, 77, 86, 93, 96, 133, 138, 147]
NaO_8	16896	16908	13	[0, 77, 85, 86, 93, 96, 133, 138, 147]
NaO_7	16909	16923	15	[0, 77, 86, 93, 96, 133, 138, 147]
NaO_8	16924	16946	23	[0, 77, 86, 93, 96, 133, 138, 147, 152]
NaO_10	16947	16952	6	[0, 77, 86, 88, 91, 93, 96, 133, 138, 147, 152]
NaO_9	16953	16966	14	[0, 77, 86, 88, 91, 93, 96, 133, 138, 152]
NaO_10	16967	16990	24	[0, 77, 86, 88, 91, 93, 96, 111, 133, 138, 152]
NaO_11	16991	16991	1	[0, 77, 86, 88, 91, 93, 96, 111, 133, 138, 150, 152]
NaO_10	16992	17001	10	[0, 77, 86, 88, 91, 93, 111, 133, 138, 150, 152]
NaO_9	17002	17005	4	[0, 77, 86, 88, 91, 93, 111, 133, 138, 150]
NaO_10	17006	17013	8	[0, 77, 86, 88, 91, 93, 111, 120, 133, 138, 150]
NaO_9	17014	17042	29	[0, 77, 86, 88, 91, 93, 111, 120, 138, 150]
NaO_8	17043	17044	2	[0, 77, 86, 88, 91, 93, 111, 120, 150]
NaO_9	17045	17064	20	[0, 77, 86, 88, 91, 93, 109, 111, 120, 150]
NaO_8	17065	17077	13	[0, 77, 86, 88, 91, 93, 109, 120, 150]
NaO_9	17078	17106	29	[0, 77, 86, 88, 91, 93, 109, 120, 133, 150]
NaO_8	17107	17118	12	[0, 77, 86, 88, 91, 93, 109, 120, 150]
NaO_9	17119	17120	2	[0, 77, 86, 88, 91, 93, 96, 109, 120, 150]
NaO_10	17121	17125	5	[0, 77, 86, 88, 91, 93, 96, 109, 111, 120, 150]
NaO_11	17126	17129	4	[0, 77, 86, 88, 91, 93, 96, 109, 111, 120, 138, 150]
NaO_10	17130	17138	9	[0, 77, 86, 88, 91, 93, 96, 111, 120, 138, 150]
NaO_9	17139	17152	14	[0, 77, 86, 88, 91, 93, 111, 120, 138, 150]
NaO_10	17153	17161	9	[0, 77, 86, 88, 91, 93, 111, 120, 133, 138, 150]
NaO_11	17162	17200	39	[0, 77, 86, 88, 91, 93, 109, 111, 120, 133, 138, 150]
NaO_12	17201	17229	29	[0, 77, 86, 88, 91, 93, 96, 109, 111, 120, 133, 138, 150]
NaO_11	17230	17231	2	[0, 77, 86, 88, 91, 93, 96, 111, 120, 133, 138, 150]
NaO_9	17232	17238	7	[0, 77, 86, 88, 91, 93, 96, 111, 133, 138]
NaO_10	17239	17262	24	[0, 77, 86, 88, 91, 93, 96, 111, 133, 138, 152]
NaO_11	17263	17267	5	[0, 77, 86, 88, 91, 93, 96, 111, 133, 138, 147, 152]
NaO_12	17268	17270	3	[0, 77, 86, 88, 91, 93, 96, 111, 133, 138, 147, 150, 152]
NaO_11	17271	17279	9	[0, 77, 86, 88, 91, 93, 111, 133, 138, 147, 150, 152]
NaO_10	17280	17286	7	[0, 77, 86, 88, 91, 93, 111, 133, 138, 150, 152]
NaO_9	17287	17307	21	[0, 77, 86, 88, 91, 93, 111, 133, 138, 152]
NaO_10	17308	17342	35	[0, 77, 86, 88, 91, 93, 111, 133, 138, 150, 152]
NaO_9	17343	17344	2	[0, 77, 86, 88, 91, 93, 111, 133, 138, 152]
NaO_10	17345	17360	16	[0, 77, 86, 88, 91, 93, 96, 111, 133, 138, 152]
NaO_9	17361	17370	10	[0, 77, 86, 88, 91, 93, 96, 111, 133, 138]
NaO_10	17371	17393	23	[0, 77, 86, 88, 91, 93, 95, 96, 111, 133, 138]
NaO_9	17394	17395	2	[0, 77, 86, 88, 91, 93, 95, 111, 133, 138]
NaO_10	17396	17406	11	[0, 77, 86, 88, 91, 93, 95, 111, 133, 138, 147]
NaO_9	17407	17410	4	[0, 77, 86, 88, 91, 93, 111, 133, 138, 147]
NaO_10	17411	17436	26	[0, 77, 86, 88, 91, 93, 111, 133, 138, 147, 152]
NaO_9	17437	17482	46	[0, 77, 86, 88, 91, 93, 111, 133, 138, 152]
NaO_10	17483	17489	7	[0, 77, 86, 88, 91, 93, 95, 111, 133, 138, 152]
NaO_11	17490	17492	3	[0, 77, 86, 88, 91, 93, 95, 111, 133, 138, 150, 152]
NaO_10	17493	17510	18	[0, 77, 86, 88, 91, 93, 95, 133, 138, 150, 152]
NaO_9	17511	17511	1	[0, 77, 86, 88, 91, 93, 95, 133, 138, 150]
NaO_10	17512	17515	4	[0, 77, 86, 88, 91, 93, 95, 96, 133, 138, 150]
NaO_11	17516	17523	8	[0, 77, 86, 88, 91, 93, 95, 96, 133, 138, 150, 152]
NaO_10	17524	17527	4	[0, 77, 86, 88, 91, 93, 95, 96, 133, 138, 152]
NaO_9	17528	17544	17	[0, 77, 86, 88, 91, 93, 95, 133, 138, 152]
NaO_10	17545	17546	2	[0, 77, 86, 88, 91, 93, 95, 133, 138, 147, 152]
NaO_11	17547	17585	39	[0, 77, 86, 88, 91, 93, 95, 111, 133, 138, 147, 152]
NaO_10	17586	17588	3	[0, 77, 86, 88, 91, 93, 95, 111, 133, 138, 152]
NaO_9	17589	17616	28	[0, 77, 86, 88, 91, 93, 111, 133, 138, 152]
NaO_10	17617	17643	27	[0, 77, 86, 88, 91, 93, 111, 133, 138, 147, 152]
NaO_11	17644	17650	7	[0, 77, 86, 88, 91, 93, 96, 111, 133, 138, 147, 152]
NaO_10	17651	17670	20	[0, 77, 86, 88, 91, 93, 111, 133, 138, 147, 152]
NaO_9	17671	17687	17	[0, 77, 86, 88, 91, 93, 111, 133, 138, 152]
NaO_10	17688	17715	28	[0, 77, 86, 88, 91, 93, 96, 111, 133, 138, 152]
NaO_11	17716	17716	1	[0, 77, 86, 88, 91, 93, 96, 109, 111, 133, 138, 152]
NaO_12	17717	17717	1	[0, 77, 86, 88, 91, 93, 96, 109, 111, 133, 138, 147, 152]
NaO_11	17718	17721	4	[0, 77, 86, 88, 91, 93, 96, 109, 133, 138, 147, 152]
NaO_12	17722	17730	9	[0, 77, 86, 88, 91, 93, 95, 96, 109, 133, 138, 147, 152]
NaO_11	17731	17734	4	[0, 77, 86, 88, 91, 93, 96, 109, 133, 138, 147, 152]
NaO_10	17735	17736	2	[0, 77, 86, 88, 91, 93, 96, 133, 138, 147, 152]
NaO_11	17737	17752	16	[0, 77, 86, 88, 91, 93, 96, 111, 133, 138, 147, 152]
NaO_10	17753	17755	3	[0, 77, 86, 88, 91, 93, 111, 133, 138, 147, 152]
NaO_9	17756	17797	42	[0, 77, 86, 88, 91, 93, 111, 133, 138, 152]
NaO_8	17798	17800	3	[0, 77, 86, 88, 91, 93, 133, 138, 152]
NaO_9	17801	17811	11	[0, 77, 86, 88, 91, 93, 133, 138, 147, 152]
NaO_10	17812	17813	2	[0, 77, 86, 88, 91, 93, 95, 133, 138, 147, 152]
NaO_11	17814	17822	9	[0, 77, 86, 88, 91, 93, 95, 96, 133, 138, 147, 152]
NaO_10	17823	17841	19	[0, 77, 86, 88, 91, 93, 95, 96, 133, 138, 147]
NaO_9	17842	17859	18	[0, 77, 86, 88, 91, 93, 95, 133, 138, 147]
NaO_8	17860	17862	3	[0, 77, 86, 88, 91, 93, 133, 138, 147]
NaO_9	17863	17870	8	[0, 77, 86, 88, 91, 93, 111, 133, 138, 147]
NaO_10	17871	17874	4	[0, 77, 86, 88, 91, 93, 100, 111, 133, 138, 147]
NaO_11	17875	17879	5	[0, 77, 86, 88, 91, 93, 100, 111, 133, 138, 147, 152]
NaO_10	17880	17908	29	[0, 77, 86, 88, 91, 93, 111, 133, 138, 147, 152]
NaO_9	17909	17910	2	[0, 77, 86, 88, 91, 93, 111, 133, 138, 147]
NaO_8	17911	17936	26	[0, 77, 86, 88, 91, 93, 111, 133, 138]
NaO_9	17937	17942	6	[0, 77, 86, 88, 91, 93, 96, 111, 133, 138]
NaO_9	17943	17947	5	[0, 77, 86, 88, 91, 93, 95, 96, 133, 138]
NaO_10	17948	17949	2	[0, 77, 86, 88, 91, 93, 95, 96, 133, 138, 147]
NaO_11	17950	17971	22	[0, 77, 86, 88, 91, 93, 95, 96, 133, 138, 147, 152]
NaO_12	17972	17972	1	[0, 77, 86, 88, 91, 93, 95, 96, 111, 133, 138, 147, 152]
NaO_10	17973	17983	11	[0, 77, 86, 88, 91, 93, 111, 133, 138, 147, 152]
NaO_9	17984	18012	29	[0, 77, 86, 88, 91, 93, 133, 138, 147, 152]
NaO_10	18013	18026	14	[0, 77, 86, 88, 91, 93, 96, 133, 138, 147, 152]
NaO_11	18027	18035	9	[0, 77, 86, 88, 91, 93, 96, 109, 133, 138, 147, 152]
NaO_10	18036	18036	1	[0, 77, 86, 88, 91, 93, 96, 109, 133, 138, 152]
NaO_11	18037	18043	7	[0, 77, 86, 88, 91, 93, 96, 109, 133, 138, 150, 152]
NaO_10	18044	18067	24	[0, 77, 86, 88, 91, 93, 96, 109, 133, 138, 150]
NaO_11	18068	18075	8	[0, 77, 86, 88, 91, 93, 96, 109, 133, 138, 147, 150]
NaO_12	18076	18084	9	[0, 77, 86, 88, 91, 93, 96, 109, 133, 138, 147, 150, 152]
NaO_11	18085	18122	38	[0, 77, 86, 88, 91, 93, 96, 109, 133, 138, 150, 152]
NaO_10	18123	18126	4	[0, 77, 86, 88, 91, 93, 96, 109, 133, 138, 152]
NaO_11	18127	18134	8	[0, 77, 86, 88, 91, 93, 96, 109, 111, 133, 138, 152]
NaO_10	18135	18138	4	[0, 77, 86, 88, 91, 93, 96, 111, 133, 138, 152]
NaO_9	18139	18143	5	[0, 77, 86, 88, 91, 93, 111, 133, 138, 152]
NaO_10	18144	18145	2	[0, 77, 86, 88, 91, 93, 111, 133, 138, 145, 152]
NaO_11	18146	18147	2	[0, 77, 86, 88, 91, 93, 96, 111, 133, 138, 145, 152]
NaO_10	18148	18152	5	[0, 77, 86, 88, 91, 93, 96, 133, 138, 145, 152]
NaO_11	18153	18165	13	[0, 77, 86, 88, 91, 93, 96, 133, 138, 145, 147, 152]
NaO_10	18166	18167	2	[0, 77, 86, 88, 91, 93, 96, 133, 138, 147, 152]
NaO_11	18168	18168	1	[0, 77, 86, 88, 91, 93, 96, 111, 133, 138, 147, 152]
NaO_10	18169	18169	1	[0, 77, 86, 88, 91, 93, 111, 133, 138, 147, 152]
NaO_9	18170	18174	5	[0, 77, 86, 88, 91, 93, 111, 133, 138, 147]
NaO_10	18175	18183	9	[0, 77, 86, 88, 91, 93, 111, 133, 138, 145, 147]
NaO_11	18184	18199	16	[0, 77, 86, 88, 91, 93, 111, 129, 133, 138, 145, 147]
NaO_12	18200	18200	1	[0, 77, 86, 88, 91, 93, 111, 129, 133, 138, 145, 147, 152]
NaO_11	18201	18216	16	[0, 77, 86, 88, 91, 93, 111, 133, 138, 145, 147, 152]
NaO_10	18217	18219	3	[0, 77, 86, 88, 91, 93, 133, 138, 145, 147, 152]
NaO_9	18220	18232	13	[0, 77, 86, 88, 91, 93, 133, 138, 145, 152]
NaO_9	18233	18257	25	[0, 77, 86, 88, 91, 93, 96, 133, 138, 152]
NaO_10	18258	18259	2	[0, 77, 86, 88, 91, 93, 96, 133, 138, 147, 152]
NaO_11	18260	18268	9	[0, 77, 86, 88, 91, 93, 96, 109, 133, 138, 147, 152]
NaO_10	18269	18278	10	[0, 77, 86, 88, 91, 93, 96, 109, 133, 138, 147]
NaO_9	18279	18280	2	[0, 77, 86, 88, 91, 93, 96, 133, 138, 147]
NaO_8	18281	18292	12	[0, 77, 86, 88, 91, 93, 133, 138, 147]
NaO_9	18293	18320	28	[0, 77, 86, 88, 91, 93, 95, 133, 138, 147]
NaO_8	18321	18327	7	[0, 77, 86, 88, 91, 93, 133, 138, 147]
NaO_7	18328	18329	2	[0, 77, 86, 88, 91, 93, 133, 138]
NaO_8	18330	18346	17	[0, 77, 86, 88, 91, 93, 133, 138, 152]
NaO_10	18347	18363	17	[0, 77, 86, 88, 91, 93, 96, 133, 138, 147, 152]
NaO_9	18364	18368	5	[0, 77, 86, 88, 91, 93, 133, 138, 147, 152]
NaO_8	18369	18416	48	[0, 77, 86, 88, 91, 93, 133, 138, 152]
NaO_8	18417	18419	3	[0, 77, 86, 88, 91, 93, 133, 138, 147]
NaO_9	18420	18437	18	[0, 77, 86, 88, 91, 93, 111, 133, 138, 147]
NaO_8	18438	18451	14	[0, 77, 86, 88, 91, 93, 133, 138, 147]
NaO_9	18452	18459	8	[0, 77, 86, 88, 91, 93, 96, 133, 138, 147]
NaO_10	18460	18480	21	[0, 77, 86, 88, 91, 93, 96, 133, 138, 147, 152]
NaO_9	18481	18499	19	[0, 77, 86, 88, 91, 93, 96, 133, 138, 152]
NaO_10	18500	18512	13	[0, 77, 86, 88, 91, 93, 96, 111, 133, 138, 152]
NaO_9	18513	18516	4	[0, 77, 86, 88, 91, 93, 96, 133, 138, 152]
NaO_8	18517	18522	6	[0, 77, 86, 88, 91, 93, 133, 138, 152]
NaO_9	18523	18557	35	[0, 77, 86, 88, 91, 93, 133, 138, 147, 152]
NaO_8	18558	18576	19	[0, 77, 86, 88, 91, 93, 133, 138, 147]
NaO_9	18577	18590	14	[0, 77, 86, 88, 91, 93, 96, 133, 138, 147]
NaO_8	18591	18592	2	[0, 77, 86, 88, 91, 93, 96, 133, 138]
NaO_9	18593	18599	7	[0, 77, 86, 88, 91, 93, 96, 109, 133, 138]
NaO_10	18600	18602	3	[0, 77, 86, 88, 91, 93, 96, 109, 133, 138, 152]
NaO_9	18603	18609	7	[0, 77, 86, 88, 91, 93, 96, 133, 138, 152]
NaO_10	18610	18613	4	[0, 77, 86, 88, 91, 93, 96, 133, 138, 150, 152]
NaO_9	18614	18615	2	[0, 77, 86, 88, 91, 93, 96, 133, 138, 150]
NaO_10	18616	18626	11	[0, 77, 86, 88, 91, 93, 96, 133, 138, 147, 150]
NaO_9	18627	18640	14	[0, 77, 86, 88, 91, 93, 96, 133, 138, 147]
NaO_8	18641	18667	27	[0, 77, 86, 88, 91, 93, 133, 138, 147]
NaO_9	18668	18676	9	[0, 77, 86, 88, 91, 93, 133, 138, 147, 152]
NaO_10	18677	18682	6	[0, 77, 86, 88, 91, 93, 133, 138, 147, 150, 152]
NaO_9	18683	18684	2	[0, 77, 86, 88, 91, 93, 133, 138, 150, 152]
NaO_8	18685	18713	29	[0, 77, 86, 88, 91, 93, 133, 138, 152]
NaO_7	18714	18728	15	[0, 77, 86, 91, 93, 133, 138, 152]
NaO_8	18729	18747	19	[0, 77, 86, 91, 93, 133, 138, 147, 152]
NaO_9	18748	18765	18	[0, 77, 86, 88, 91, 93, 133, 138, 147, 152]
NaO_10	18766	18774	9	[0, 77, 86, 88, 91, 93, 96, 133, 138, 147, 152]
NaO_9	18775	18778	4	[0, 77, 86, 88, 91, 93, 133, 138, 147, 152]
NaO_8	18779	18801	23	[0, 77, 86, 88, 91, 93, 133, 138, 152]
NaO_7	18802	18814	13	[0, 77, 86, 88, 91, 93, 133, 138]
NaO_8	18815	18820	6	[0, 77, 86, 88, 91, 93, 111, 133, 138]
NaO_9	18821	18821	1	[0, 77, 86, 88, 91, 93, 109, 111, 133, 138]
NaO_10	18822	18831	10	[0, 77, 86, 88, 91, 93, 109, 111, 129, 133, 138]
NaO_11	18832	18844	13	[0, 77, 86, 88, 91, 93, 109, 111, 129, 133, 138, 152]
NaO_10	18845	18845	1	[0, 77, 86, 88, 91, 93, 109, 111, 129, 133, 138]
NaO_9	18846	18846	1	[0, 77, 86, 88, 91, 93, 111, 129, 133, 138]
NaO_8	18847	18847	1	[0, 77, 86, 88, 91, 93, 111, 133, 138]
NaO_7	18848	18857	10	[0, 77, 86, 88, 91, 93, 133, 138]
NaO_8	18858	18864	7	[0, 77, 86, 88, 91, 93, 133, 138, 152]
NaO_9	18865	18882	18	[0, 77, 86, 88, 91, 93, 96, 133, 138, 152]
NaO_8	18883	18912	30	[0, 77, 86, 88, 91, 93, 96, 133, 138]
NaO_9	18913	18922	10	[0, 77, 86, 88, 91, 93, 96, 133, 138, 152]
NaO_11	18923	18938	16	[0, 77, 86, 88, 91, 93, 96, 109, 133, 138, 147, 152]
NaO_10	18939	18942	4	[0, 77, 86, 88, 91, 93, 109, 133, 138, 147, 152]
NaO_9	18943	18971	29	[0, 77, 86, 88, 91, 93, 133, 138, 147, 152]
NaO_10	18972	18984	13	[0, 77, 86, 88, 91, 93, 96, 133, 138, 147, 152]
NaO_9	18985	18995	11	[0, 77, 86, 88, 91, 93, 96, 133, 138, 152]
NaO_10	18996	19003	8	[0, 77, 86, 88, 91, 93, 96, 109, 133, 138, 152]
NaO_11	19004	19006	3	[0, 77, 86, 88, 91, 93, 96, 109, 111, 133, 138, 152]
NaO_10	19007	19023	17	[0, 77, 86, 88, 91, 93, 109, 111, 133, 138, 152]
NaO_9	19024	19042	19	[0, 77, 86, 88, 91, 93, 109, 111, 133, 138]
NaO_8	19043	19048	6	[0, 77, 86, 88, 91, 93, 109, 133, 138]
NaO_7	19049	19054	6	[0, 77, 86, 88, 91, 93, 133, 138]
NaO_8	19055	19072	18	[0, 77, 86, 88, 91, 93, 96, 133, 138]
NaO_9	19073	19076	4	[0, 77, 86, 88, 91, 93, 96, 133, 138, 147]
NaO_10	19077	19092	16	[0, 77, 86, 88, 91, 93, 96, 133, 138, 147, 152]
NaO_9	19093	19154	62	[0, 77, 86, 88, 91, 93, 133, 138, 147, 152]
NaO_10	19155	19155	1	[0, 77, 86, 88, 91, 93, 111, 133, 138, 147, 152]
NaO_11	19156	19159	4	[0, 77, 86, 88, 91, 93, 96, 111, 133, 138, 147, 152]
NaO_10	19160	19162	3	[0, 77, 86, 88, 91, 93, 96, 133, 138, 147, 152]
NaO_9	19163	19163	1	[0, 77, 86, 88, 91, 93, 133, 138, 147, 152]
NaO_10	19164	19168	5	[0, 77, 86, 88, 91, 93, 109, 133, 138, 147, 152]
NaO_9	19169	19202	34	[0, 77, 86, 88, 91, 93, 133, 138, 147, 152]
NaO_8	19203	19212	10	[0, 77, 86, 88, 91, 93, 133, 138, 152]
NaO_9	19213	19232	20	[0, 77, 86, 88, 91, 93, 116, 133, 138, 152]
NaO_10	19233	19236	4	[0, 77, 86, 88, 91, 93, 116, 133, 138, 147, 152]
NaO_8	19237	19244	8	[0, 77, 86, 91, 93, 133, 138, 147, 152]
NaO_9	19245	19252	8	[0, 77, 86, 91, 93, 96, 133, 138, 147, 152]
NaO_10	19253	19263	11	[0, 77, 86, 88, 91, 93, 96, 133, 138, 147, 152]
NaO_9	19264	19277	14	[0, 77, 86, 91, 93, 96, 133, 138, 147, 152]
NaO_10	19278	19281	4	[0, 77, 86, 91, 93, 96, 109, 133, 138, 147, 152]
NaO_11	19282	19294	13	[0, 77, 86, 88, 91, 93, 96, 109, 133, 138, 147, 152]
NaO_10	19295	19313	19	[0, 77, 86, 88, 91, 93, 96, 133, 138, 147, 152]
NaO_9	19314	19320	7	[0, 77, 86, 88, 91, 93, 133, 138, 147, 152]
NaO_10	19321	19372	52	[0, 77, 86, 88, 91, 93, 96, 133, 138, 147, 152]
NaO_11	19373	19381	9	[0, 77, 86, 88, 91, 93, 96, 111, 133, 138, 147, 152]
NaO_12	19382	19395	14	[0, 77, 86, 88, 91, 93, 96, 109, 111, 133, 138, 147, 152]
NaO_10	19396	19453	58	[0, 77, 86, 88, 91, 93, 96, 111, 133, 138, 152]
NaO_11	19454	19464	11	[0, 77, 86, 88, 91, 93, 96, 111, 133, 138, 147, 152]
NaO_12	19465	19470	6	[0, 77, 86, 88, 91, 93, 95, 96, 111, 133, 138, 147, 152]
NaO_11	19471	19471	1	[0, 77, 86, 88, 91, 93, 95, 96, 111, 133, 138, 152]
NaO_12	19472	19484	13	[0, 77, 86, 88, 91, 93, 95, 96, 109, 111, 133, 138, 152]
NaO_11	19485	19504	20	[0, 77, 86, 88, 91, 93, 96, 109, 111, 133, 138, 152]
NaO_10	19505	19529	25	[0, 77, 86, 88, 91, 93, 96, 109, 111, 133, 138]
NaO_9	19530	19539	10	[0, 77, 86, 88, 91, 93, 109, 111, 133, 138]
NaO_10	19540	19542	3	[0, 77, 86, 88, 91, 93, 95, 109, 111, 133, 138]
NaO_9	19543	19554	12	[0, 77, 86, 88, 91, 93, 109, 111, 133, 138]
NaO_10	19555	19566	12	[0, 77, 86, 88, 91, 93, 109, 111, 133, 138, 152]
NaO_11	19567	19568	2	[0, 77, 86, 88, 91, 93, 109, 111, 133, 138, 145, 152]
NaO_12	19569	19573	5	[0, 77, 86, 88, 91, 93, 96, 109, 111, 133, 138, 145, 152]
NaO_11	19574	19583	10	[0, 77, 86, 88, 91, 93, 96, 111, 133, 138, 145, 152]
NaO_11	19584	19591	8	[0, 77, 86, 88, 91, 93, 111, 133, 138, 145, 147, 152]
NaO_10	19592	19604	13	[0, 77, 86, 88, 91, 93, 133, 138, 145, 147, 152]
NaO_11	19605	19644	40	[0, 77, 86, 88, 91, 93, 96, 133, 138, 145, 147, 152]
NaO_10	19645	19647	3	[0, 77, 86, 88, 91, 93, 96, 133, 138, 147, 152]
NaO_9	19648	19652	5	[0, 77, 86, 88, 91, 93, 96, 133, 138, 152]
NaO_10	19653	19688	36	[0, 77, 86, 88, 91, 93, 96, 109, 133, 138, 152]
NaO_11	19689	19708	20	[0, 77, 86, 88, 91, 93, 96, 109, 111, 133, 138, 152]
NaO_10	19709	19713	5	[0, 77, 86, 88, 91, 93, 109, 111, 133, 138, 152]
NaO_11	19714	19722	9	[0, 77, 86, 88, 91, 93, 109, 111, 133, 138, 147, 152]
NaO_10	19723	19731	9	[0, 77, 86, 88, 91, 93, 109, 133, 138, 147, 152]
NaO_11	19732	19736	5	[0, 77, 86, 88, 91, 93, 95, 109, 133, 138, 147, 152]
NaO_12	19737	19737	1	[0, 77, 86, 88, 91, 93, 95, 96, 109, 133, 138, 147, 152]
NaO_11	19738	19745	8	[0, 77, 86, 88, 91, 93, 96, 109, 133, 138, 147, 152]
NaO_10	19746	19747	2	[0, 77, 86, 88, 91, 93, 96, 133, 138, 147, 152]
NaO_9	19748	19750	3	[0, 77, 86, 88, 91, 93, 133, 138, 147, 152]
NaO_10	19751	19756	6	[0, 77, 86, 88, 91, 93, 111, 133, 138, 147, 152]
NaO_9	19757	19778	22	[0, 77, 86, 88, 91, 93, 133, 138, 147, 152]
NaO_10	19779	19796	18	[0, 77, 86, 88, 91, 93, 96, 133, 138, 147, 152]
NaO_11	19797	19797	1	[0, 77, 86, 88, 91, 93, 96, 109, 133, 138, 147, 152]
NaO_10	19798	19816	19	[0, 77, 86, 88, 91, 93, 96, 109, 133, 138, 147]
NaO_11	19817	19818	2	[0, 77, 86, 88, 91, 93, 96, 109, 133, 138, 147, 150]
NaO_10	19819	19823	5	[0, 77, 86, 88, 91, 93, 109, 133, 138, 147, 150]
NaO_9	19824	19844	21	[0, 77, 86, 88, 91, 93, 109, 133, 138, 147]
NaO_8	19845	19848	4	[0, 77, 86, 88, 91, 93, 109, 133, 138]
NaO_9	19849	19852	4	[0, 77, 86, 88, 91, 93, 109, 133, 138, 147]
NaO_10	19853	19861	9	[0, 77, 86, 88, 91, 93, 109, 133, 138, 147, 152]
NaO_9	19862	19875	14	[0, 77, 86, 88, 91, 93, 133, 138, 147, 152]
NaO_10	19876	19899	24	[0, 77, 86, 88, 91, 93, 133, 138, 145, 147, 152]
NaO_11	19900	19918	19	[0, 77, 86, 88, 91, 93, 96, 133, 138, 145, 147, 152]
NaO_10	19919	19922	4	[0, 77, 86, 88, 91, 93, 96, 133, 138, 147, 152]
NaO_11	19923	19951	29	[0, 77, 86, 88, 91, 93, 96, 109, 133, 138, 147, 152]
NaO_10	19952	19957	6	[0, 77, 86, 88, 91, 93, 96, 109, 133, 138, 152]
NaO_9	19958	19967	10	[0, 77, 86, 88, 91, 93, 96, 109, 133, 138]
NaO_10	19968	19981	14	[0, 77, 86, 88, 91, 93, 95, 96, 109, 133, 138]
NaO_9	19982	19996	15	[0, 77, 86, 88, 91, 93, 96, 109, 133, 138]
NaO_8	19997	20008	12	[0, 77, 86, 88, 91, 93, 96, 133, 138]
NaO_9	20009	20013	5	[0, 77, 86, 88, 91, 93, 96, 133, 138, 147]
NaO_10	20014	20032	19	[0, 77, 86, 88, 91, 93, 96, 133, 138, 147, 152]
NaO_9	20033	20053	21	[0, 77, 86, 91, 93, 96, 133, 138, 147, 152]
NaO_10	20054	20062	9	[0, 77, 86, 88, 91, 93, 96, 133, 138, 147, 152]
NaO_9	20063	20105	43	[0, 77, 86, 88, 91, 93, 133, 138, 147, 152]
NaO_10	20106	20113	8	[0, 77, 86, 88, 91, 93, 111, 133, 138, 147, 152]
NaO_11	20114	20114	1	[0, 77, 86, 88, 91, 93, 109, 111, 133, 138, 147, 152]
NaO_12	20115	20119	5	[0, 77, 86, 88, 91, 93, 109, 111, 133, 138, 147, 150, 152]
NaO_11	20120	20121	2	[0, 77, 86, 88, 91, 93, 109, 111, 133, 138, 150, 152]
NaO_9	20122	20134	13	[0, 77, 86, 88, 91, 93, 109, 111, 133, 138]
NaO_8	20135	20136	2	[0, 77, 86, 88, 91, 93, 109, 133, 138]
NaO_7	20137	20139	3	[0, 77, 86, 88, 91, 93, 133, 138]
NaO_8	20140	20150	11	[0, 77, 86, 88, 91, 93, 133, 138, 147]
NaO_9	20151	20156	6	[0, 77, 86, 88, 91, 93, 133, 138, 147, 152]
NaO_10	20157	20160	4	[0, 77, 86, 88, 91, 93, 100, 133, 138, 147, 152]
NaO_9	20161	20170	10	[0, 77, 86, 88, 91, 93, 133, 138, 147, 152]
NaO_10	20171	20179	9	[0, 77, 86, 88, 91, 93, 133, 138, 145, 147, 152]
NaO_11	20180	20190	11	[0, 77, 86, 88, 91, 93, 111, 133, 138, 145, 147, 152]
NaO_10	20191	20195	5	[0, 77, 86, 88, 91, 93, 111, 133, 138, 147, 152]
NaO_9	20196	20207	12	[0, 77, 86, 88, 91, 93, 133, 138, 147, 152]
NaO_10	20208	20215	8	[0, 77, 86, 88, 91, 93, 133, 138, 145, 147, 152]
NaO_11	20216	20220	5	[0, 77, 86, 88, 91, 93, 109, 133, 138, 145, 147, 152]
NaO_10	20221	20228	8	[0, 77, 86, 88, 91, 93, 109, 133, 138, 147, 152]
NaO_9	20229	20238	10	[0, 77, 86, 88, 91, 93, 109, 133, 138, 147]
NaO_10	20239	20240	2	[0, 77, 86, 88, 91, 93, 109, 111, 133, 138, 147]
NaO_9	20241	20241	1	[0, 77, 86, 88, 91, 93, 111, 133, 138, 147]
NaO_10	20242	20251	10	[0, 77, 86, 88, 91, 93, 111, 133, 138, 145, 147]
NaO_11	20252	20253	2	[0, 77, 86, 88, 91, 93, 109, 111, 133, 138, 145, 147]
NaO_10	20254	20267	14	[0, 77, 86, 88, 91, 93, 109, 111, 133, 138, 147]
NaO_9	20268	20271	4	[0, 77, 86, 88, 91, 93, 111, 133, 138, 147]
NaO_10	20272	20285	14	[0, 77, 86, 88, 91, 93, 111, 133, 138, 147, 152]
NaO_11	20286	20289	4	[0, 77, 86, 88, 91, 93, 96, 111, 133, 138, 147, 152]
NaO_10	20290	20332	43	[0, 77, 86, 88, 91, 93, 96, 133, 138, 147, 152]
NaO_11	20333	20340	8	[0, 77, 86, 88, 91, 93, 96, 111, 133, 138, 147, 152]
NaO_10	20341	20350	10	[0, 77, 86, 88, 91, 93, 111, 133, 138, 145, 152]
NaO_11	20351	20383	33	[0, 77, 86, 88, 91, 93, 111, 133, 138, 145, 147, 152]
NaO_10	20384	20392	9	[0, 77, 86, 88, 91, 93, 111, 133, 138, 145, 152]
NaO_11	20393	20399	7	[0, 77, 86, 88, 91, 93, 109, 111, 133, 138, 145, 152]
NaO_10	20400	20400	1	[0, 77, 86, 88, 91, 93, 109, 111, 133, 138, 152]
NaO_11	20401	20407	7	[0, 77, 86, 88, 91, 93, 96, 109, 111, 133, 138, 152]
NaO_10	20408	20416	9	[0, 77, 86, 88, 91, 93, 96, 109, 111, 133, 138]
NaO_11	20417	20428	12	[0, 77, 86, 88, 91, 93, 96, 109, 111, 133, 138, 147]
NaO_12	20429	20444	16	[0, 77, 86, 88, 91, 93, 96, 109, 111, 133, 138, 147, 150]
NaO_11	20445	20460	16	[0, 77, 86, 88, 91, 93, 109, 111, 133, 138, 147, 150]
NaO_12	20461	20469	9	[0, 77, 86, 88, 91, 93, 96, 109, 111, 133, 138, 147, 150]
NaO_11	20470	20474	5	[0, 77, 86, 88, 91, 93, 96, 109, 111, 133, 138, 147]
NaO_10	20475	20482	8	[0, 77, 86, 88, 91, 93, 96, 109, 133, 138, 147]
NaO_11	20483	20541	59	[0, 77, 86, 88, 91, 93, 96, 109, 133, 138, 147, 152]
NaO_10	20542	20551	10	[0, 77, 86, 88, 91, 93, 109, 133, 138, 147, 152]
NaO_9	20552	20557	6	[0, 77, 86, 88, 91, 93, 133, 138, 147, 152]
NaO_8	20558	20569	12	[0, 77, 86, 88, 91, 93, 133, 138, 152]
NaO_10	20570	20575	6	[0, 77, 86, 88, 91, 93, 111, 133, 138, 150, 152]
NaO_11	20576	20583	8	[0, 77, 86, 88, 91, 93, 96, 111, 133, 138, 150, 152]
NaO_12	20584	20597	14	[0, 77, 86, 88, 91, 93, 96, 111, 133, 138, 145, 150, 152]
NaO_13	20598	20601	4	[0, 77, 86, 88, 91, 93, 96, 111, 133, 138, 145, 147, 150, 152]
NaO_11	20602	20607	6	[0, 77, 86, 88, 91, 93, 111, 133, 138, 145, 147, 152]
NaO_10	20608	20609	2	[0, 77, 86, 88, 91, 93, 111, 133, 138, 147, 152]
NaO_8	20610	20651	42	[0, 77, 86, 88, 91, 93, 133, 138, 147]
NaO_9	20652	20706	55	[0, 77, 86, 88, 91, 93, 133, 138, 147, 152]
NaO_10	20707	20714	8	[0, 77, 86, 88, 91, 93, 96, 133, 138, 147, 152]
NaO_11	20715	20725	11	[0, 77, 86, 88, 91, 93, 96, 109, 133, 138, 147, 152]
NaO_10	20726	20735	10	[0, 77, 86, 88, 91, 93, 96, 109, 133, 138, 147]
NaO_9	20736	20737	2	[0, 77, 86, 88, 91, 93, 109, 133, 138, 147]
NaO_10	20738	20751	14	[0, 77, 86, 88, 91, 93, 95, 109, 133, 138, 147]
NaO_11	20752	20756	5	[0, 77, 86, 88, 91, 93, 95, 96, 109, 133, 138, 147]
NaO_12	20757	20760	4	[0, 77, 86, 88, 91, 93, 95, 96, 109, 133, 138, 147, 152]
NaO_11	20761	20767	7	[0, 77, 86, 88, 91, 93, 96, 109, 133, 138, 147, 152]
NaO_10	20768	20768	1	[0, 77, 86, 88, 91, 93, 109, 133, 138, 147, 152]
NaO_9	20769	20774	6	[0, 77, 86, 88, 91, 93, 133, 138, 147, 152]
NaO_8	20775	20800	26	[0, 77, 86, 88, 91, 93, 133, 138, 147]
NaO_9	20801	20826	26	[0, 77, 86, 88, 91, 93, 133, 138, 147, 152]
NaO_10	20827	20834	8	[0, 77, 86, 88, 91, 93, 133, 138, 145, 147, 152]
NaO_11	20835	20844	10	[0, 77, 86, 88, 91, 93, 111, 133, 138, 145, 147, 152]
NaO_10	20845	20867	23	[0, 77, 86, 88, 91, 93, 111, 133, 138, 145, 152]
NaO_11	20868	20868	1	[0, 77, 86, 88, 91, 93, 111, 129, 133, 138, 145, 152]
NaO_12	20869	20884	16	[0, 77, 86, 88, 91, 93, 111, 129, 133, 138, 145, 150, 152]
NaO_12	20885	20887	3	[0, 77, 86, 88, 91, 93, 96, 111, 129, 133, 138, 150, 152]
NaO_10	20888	20889	2	[0, 77, 86, 88, 91, 93, 96, 133, 138, 150, 152]
NaO_11	20890	20892	3	[0, 77, 86, 88, 91, 93, 96, 133, 138, 147, 150, 152]
NaO_10	20893	20899	7	[0, 77, 86, 88, 91, 93, 96, 133, 138, 147, 152]
NaO_9	20900	20906	7	[0, 77, 86, 88, 91, 93, 96, 133, 138, 147]
NaO_10	20907	20923	17	[0, 77, 86, 88, 91, 93, 96, 133, 138, 147, 152]
NaO_9	20924	20926	3	[0, 77, 86, 88, 91, 93, 96, 133, 138, 152]
NaO_8	20927	20936	10	[0, 77, 86, 88, 91, 93, 133, 138, 152]
NaO_9	20937	20952	16	[0, 77, 86, 88, 91, 93, 133, 138, 145, 152]
NaO_8	20953	20981	29	[0, 77, 86, 88, 91, 93, 133, 138, 152]
NaO_9	20982	20995	14	[0, 77, 86, 88, 91, 93, 133, 138, 147, 152]
NaO_8	20996	21010	15	[0, 77, 86, 91, 93, 133, 138, 147, 152]
NaO_9	21011	21058	48	[0, 77, 86, 88, 91, 93, 133, 138, 147, 152]
NaO_10	21059	21064	6	[0, 77, 86, 88, 91, 93, 133, 138, 147, 150, 152]
NaO_9	21065	21091	27	[0, 77, 86, 88, 91, 93, 133, 138, 147, 152]
NaO_10	21092	21100	9	[0, 77, 86, 88, 91, 93, 96, 133, 138, 147, 152]
NaO_11	21101	21118	18	[0, 77, 86, 88, 91, 93, 96, 109, 133, 138, 147, 152]
NaO_10	21119	21126	8	[0, 77, 86, 88, 91, 93, 96, 133, 138, 147, 152]
NaO_9	21127	21143	17	[0, 77, 86, 88, 91, 93, 96, 133, 138, 147]
NaO_10	21144	21144	1	[0, 77, 86, 88, 91, 93, 96, 133, 138, 147, 152]
NaO_9	21145	21147	3	[0, 77, 86, 88, 91, 93, 133, 138, 147, 152]
NaO_10	21148	21148	1	[0, 77, 86, 88, 91, 93, 133, 138, 145, 147, 152]
NaO_9	21149	21171	23	[0, 77, 86, 88, 91, 93, 133, 138, 145, 147]
NaO_8	21172	21174	3	[0, 77, 86, 88, 91, 93, 133, 138, 147]
NaO_9	21175	21198	24	[0, 77, 86, 88, 91, 93, 133, 138, 147, 152]
NaO_10	21199	21224	26	[0, 77, 86, 88, 91, 93, 96, 133, 138, 147, 152]
NaO_9	21225	21238	14	[0, 77, 86, 88, 91, 93, 133, 138, 147, 152]
NaO_10	21239	21261	23	[0, 77, 86, 88, 91, 93, 133, 138, 145, 147, 152]
NaO_9	21262	21274	13	[0, 77, 86, 88, 91, 93, 133, 138, 147, 152]
NaO_10	21275	21277	3	[0, 77, 86, 88, 91, 93, 96, 133, 138, 147, 152]
NaO_11	21278	21324	47	[0, 77, 86, 88, 91, 93, 96, 109, 133, 138, 147, 152]
NaO_10	21325	21341	17	[0, 77, 86, 88, 91, 93, 109, 133, 138, 147, 152]
NaO_9	21342	21360	19	[0, 77, 86, 88, 91, 93, 109, 133, 138, 152]
NaO_10	21361	21366	6	[0, 77, 86, 88, 91, 93, 96, 109, 133, 138, 152]
NaO_9	21367	21368	2	[0, 77, 86, 88, 91, 93, 109, 133, 138, 152]
NaO_10	21369	21371	3	[0, 77, 86, 88, 91, 93, 109, 111, 133, 138, 152]
NaO_11	21372	21377	6	[0, 77, 86, 88, 91, 93, 109, 111, 133, 138, 147, 152]
NaO_10	21378	21415	38	[0, 77, 86, 88, 91, 93, 111, 133, 138, 147, 152]
NaO_9	21416	21432	17	[0, 77, 86, 88, 91, 93, 111, 133, 138, 147]
NaO_10	21433	21434	2	[0, 77, 86, 88, 91, 93, 109, 111, 133, 138, 147]
NaO_9	21435	21446	12	[0, 77, 86, 88, 91, 93, 109, 133, 138, 147]
NaO_10	21447	21451	5	[0, 77, 86, 88, 91, 93, 109, 133, 138, 147, 152]
NaO_9	21452	21501	50	[0, 77, 86, 88, 91, 93, 133, 138, 147, 152]
NaO_8	21502	21559	58	[0, 77, 86, 88, 91, 93, 133, 138, 152]
NaO_9	21560	21562	3	[0, 77, 86, 88, 91, 93, 111, 133, 138, 152]
NaO_10	21563	21580	18	[0, 77, 86, 88, 91, 93, 96, 111, 133, 138, 152]
NaO_10	21581	21586	6	[0, 77, 86, 88, 91, 93, 96, 133, 138, 147, 152]
NaO_9	21587	21600	14	[0, 77, 86, 88, 91, 93, 133, 138, 147, 152]
NaO_10	21601	21633	33	[0, 77, 86, 88, 91, 93, 96, 133, 138, 147, 152]
NaO_9	21634	21642	9	[0, 77, 86, 88, 91, 93, 96, 133, 138, 147]
NaO_10	21643	21661	19	[0, 77, 86, 88, 91, 93, 96, 111, 133, 138, 147]
NaO_9	21662	21669	8	[0, 77, 86, 88, 91, 93, 96, 133, 138, 147]
NaO_10	21670	21687	18	[0, 77, 86, 88, 91, 93, 96, 133, 138, 147, 152]
NaO_11	21688	21707	20	[0, 77, 86, 88, 91, 93, 96, 109, 133, 138, 147, 152]
NaO_10	21708	21722	15	[0, 77, 86, 88, 91, 93, 96, 133, 138, 147, 152]
NaO_11	21723	21734	12	[0, 77, 86, 88, 91, 93, 96, 109, 133, 138, 147, 152]
NaO_12	21735	21746	12	[0, 77, 86, 88, 91, 93, 96, 109, 133, 138, 147, 150, 152]
NaO_11	21747	21748	2	[0, 77, 86, 88, 91, 93, 96, 109, 133, 138, 150, 152]
NaO_10	21749	21749	1	[0, 77, 86, 88, 91, 93, 109, 133, 138, 150, 152]
NaO_10	21750	21794	45	[0, 77, 86, 88, 91, 93, 111, 133, 138, 150, 152]
NaO_11	21795	21797	3	[0, 77, 86, 88, 91, 93, 109, 111, 133, 138, 150, 152]
NaO_11	21798	21807	10	[0, 77, 86, 88, 91, 93, 96, 109, 111, 133, 138, 152]
NaO_10	21808	21813	6	[0, 77, 86, 88, 91, 93, 96, 109, 133, 138, 152]
NaO_9	21814	21821	8	[0, 77, 86, 88, 91, 93, 96, 133, 138, 152]
NaO_10	21822	21827	6	[0, 77, 86, 88, 91, 93, 96, 133, 138, 147, 152]
NaO_9	21828	21831	4	[0, 77, 86, 88, 91, 93, 133, 138, 147, 152]
NaO_10	21832	21835	4	[0, 77, 86, 88, 91, 93, 133, 138, 145, 147, 152]
NaO_9	21836	21850	15	[0, 77, 86, 88, 91, 93, 133, 138, 145, 147]
NaO_10	21851	21853	3	[0, 77, 86, 88, 91, 93, 133, 138, 145, 147, 152]
NaO_11	21854	21865	12	[0, 77, 86, 88, 91, 93, 111, 133, 138, 145, 147, 152]
NaO_10	21866	21886	21	[0, 77, 86, 88, 91, 93, 133, 138, 145, 147, 152]
NaO_9	21887	21891	5	[0, 77, 86, 88, 91, 93, 133, 138, 145, 152]
NaO_8	21892	21911	20	[0, 77, 86, 88, 91, 93, 133, 138, 152]
NaO_9	21912	21937	26	[0, 77, 86, 88, 91, 93, 111, 133, 138, 152]
NaO_10	21938	21954	17	[0, 77, 86, 88, 91, 93, 111, 133, 138, 145, 152]
NaO_9	21955	21985	31	[0, 77, 86, 88, 91, 93, 111, 133, 138, 152]
NaO_10	21986	21993	8	[0, 77, 86, 88, 91, 93, 96, 111, 133, 138, 152]
NaO_9	21994	22010	17	[0, 77, 86, 88, 91, 93, 96, 133, 138, 152]
NaO_8	22011	22024	14	[0, 77, 86, 88, 91, 93, 133, 138, 152]
NaO_9	22025	22052	28	[0, 77, 86, 88, 91, 93, 111, 133, 138, 152]
NaO_10	22053	22086	34	[0, 77, 86, 88, 91, 93, 111, 133, 138, 147, 152]
NaO_11	22087	22097	11	[0, 77, 86, 88, 91, 93, 109, 111, 133, 138, 147, 152]
NaO_12	22098	22102	5	[0, 77, 86, 88, 91, 93, 96, 109, 111, 133, 138, 147, 152]
NaO_11	22103	22148	46	[0, 77, 86, 88, 91, 93, 96, 109, 133, 138, 147, 152]
NaO_10	22149	22158	10	[0, 77, 86, 88, 91, 93, 96, 109, 133, 138, 152]
NaO_11	22159	22184	26	[0, 77, 86, 88, 91, 93, 96, 109, 111, 133, 138, 152]
NaO_10	22185	22194	10	[0, 77, 86, 88, 91, 93, 96, 109, 133, 138, 152]
NaO_9	22195	22208	14	[0, 77, 86, 88, 91, 93, 96, 109, 133, 138]
NaO_10	22209	22218	10	[0, 77, 86, 88, 91, 93, 96, 109, 133, 138, 145]
NaO_11	22219	22225	7	[0, 77, 86, 88, 91, 93, 96, 109, 133, 138, 145, 150]
NaO_10	22226	22227	2	[0, 77, 86, 88, 91, 93, 111, 133, 138, 145, 150]
NaO_9	22228	22239	12	[0, 77, 86, 88, 91, 93, 111, 133, 138, 145]
NaO_10	22240	22243	4	[0, 77, 86, 88, 91, 93, 111, 133, 138, 145, 152]
NaO_11	22244	22246	3	[0, 77, 86, 88, 91, 93, 111, 129, 133, 138, 145, 152]
NaO_10	22247	22253	7	[0, 77, 86, 88, 91, 93, 111, 133, 138, 145, 152]
NaO_11	22254	22263	10	[0, 77, 86, 88, 91, 93, 111, 133, 138, 145, 147, 152]
NaO_10	22264	22270	7	[0, 77, 86, 88, 91, 93, 133, 138, 145, 147, 152]
NaO_9	22271	22282	12	[0, 77, 86, 88, 91, 93, 133, 138, 147, 152]
NaO_10	22283	22304	22	[0, 77, 86, 88, 91, 93, 96, 133, 138, 147, 152]
NaO_9	22305	22325	21	[0, 77, 86, 88, 91, 93, 133, 138, 147, 152]
NaO_10	22326	22329	4	[0, 77, 86, 88, 91, 93, 111, 133, 138, 147, 152]
NaO_8	22330	22340	11	[0, 77, 86, 88, 91, 93, 111, 133, 138]
NaO_9	22341	22367	27	[0, 77, 86, 88, 91, 93, 109, 111, 133, 138]
NaO_8	22368	22369	2	[0, 77, 86, 88, 91, 93, 109, 133, 138]
NaO_9	22370	22375	6	[0, 77, 86, 88, 91, 93, 96, 109, 133, 138]
NaO_10	22376	22407	32	[0, 77, 86, 88, 91, 93, 96, 109, 133, 138, 152]
NaO_11	22408	22411	4	[0, 77, 86, 88, 91, 93, 96, 100, 109, 133, 138, 152]
NaO_10	22412	22415	4	[0, 77, 86, 88, 91, 93, 96, 100, 133, 138, 152]
NaO_10	22416	22422	7	[0, 77, 86, 88, 91, 93, 96, 109, 133, 138, 152]
NaO_9	22423	22436	14	[0, 77, 86, 88, 91, 93, 109, 133, 138, 152]
NaO_10	22437	22437	1	[0, 77, 86, 88, 91, 93, 109, 133, 138, 147, 152]
NaO_9	22438	22447	10	[0, 77, 86, 88, 91, 93, 109, 133, 138, 147]
NaO_10	22448	22448	1	[0, 77, 86, 88, 91, 93, 109, 133, 138, 147, 152]
NaO_9	22449	22455	7	[0, 77, 86, 88, 91, 93, 133, 138, 147, 152]
NaO_8	22456	22479	24	[0, 77, 86, 88, 91, 93, 133, 138, 147]
NaO_9	22480	22485	6	[0, 77, 86, 88, 91, 93, 133, 138, 145, 147]
NaO_10	22486	22504	19	[0, 77, 86, 88, 91, 93, 111, 133, 138, 145, 147]
NaO_10	22505	22505	1	[0, 77, 86, 88, 91, 93, 96, 111, 133, 138, 147]
NaO_11	22506	22514	9	[0, 77, 86, 88, 91, 93, 96, 111, 133, 138, 147, 152]
NaO_10	22515	22563	49	[0, 77, 86, 88, 91, 93, 96, 133, 138, 147, 152]
NaO_9	22564	22569	6	[0, 77, 86, 88, 91, 93, 96, 133, 138, 152]
NaO_8	22570	22576	7	[0, 77, 86, 88, 91, 93, 133, 138, 152]
NaO_9	22577	22588	12	[0, 77, 86, 88, 91, 93, 111, 133, 138, 152]
NaO_10	22589	22622	34	[0, 77, 86, 88, 91, 93, 111, 133, 138, 145, 152]
NaO_9	22623	22630	8	[0, 77, 86, 88, 91, 93, 133, 138, 145, 152]
NaO_8	22631	22632	2	[0, 77, 86, 88, 91, 93, 133, 138, 152]
NaO_9	22633	22640	8	[0, 77, 86, 88, 91, 93, 111, 133, 138, 152]
NaO_10	22641	22647	7	[0, 77, 86, 88, 91, 93, 96, 111, 133, 138, 152]
NaO_9	22648	22651	4	[0, 77, 86, 88, 91, 93, 96, 111, 133, 138]
NaO_10	22652	22654	3	[0, 77, 86, 88, 91, 93, 96, 109, 111, 133, 138]
NaO_9	22655	22657	3	[0, 77, 86, 88, 91, 93, 96, 109, 133, 138]
NaO_8	22658	22666	9	[0, 77, 86, 88, 91, 93, 96, 109, 133]
NaO_9	22667	22673	7	[0, 77, 86, 88, 91, 93, 96, 109, 133, 152]
NaO_10	22674	22717	44	[0, 77, 86, 88, 91, 93, 96, 109, 133, 138, 152]
NaO_9	22718	22743	26	[0, 77, 86, 88, 91, 93, 96, 109, 133, 138]
NaO_9	22744	22745	2	[0, 77, 86, 88, 91, 93, 96, 133, 138, 147]
NaO_8	22746	22760	15	[0, 77, 86, 88, 91, 93, 133, 138, 147]
NaO_9	22761	22764	4	[0, 77, 86, 88, 91, 93, 111, 133, 138, 147]
NaO_10	22765	22767	3	[0, 77, 86, 88, 91, 93, 111, 133, 138, 147, 152]
NaO_9	22768	22774	7	[0, 77, 86, 88, 91, 93, 111, 133, 138, 152]
NaO_10	22775	22809	35	[0, 77, 86, 88, 91, 93, 111, 133, 138, 145, 152]
NaO_9	22810	22813	4	[0, 77, 86, 88, 91, 93, 133, 138, 145, 152]
NaO_8	22814	22824	11	[0, 77, 86, 88, 91, 93, 133, 138, 152]
NaO_9	22825	22826	2	[0, 77, 86, 88, 91, 93, 133, 138, 147, 152]
NaO_10	22827	22851	25	[0, 77, 86, 88, 91, 93, 96, 133, 138, 147, 152]
NaO_9	22852	22868	17	[0, 77, 86, 88, 91, 93, 133, 138, 147, 152]
NaO_10	22869	22929	61	[0, 77, 86, 88, 91, 93, 133, 138, 145, 147, 152]
NaO_8	22930	22932	3	[0, 77, 86, 88, 91, 93, 133, 138, 152]
NaO_7	22933	22938	6	[0, 77, 86, 88, 91, 93, 133, 138]
NaO_8	22939	22939	1	[0, 77, 86, 88, 91, 93, 96, 133, 138]
NaO_9	22940	22943	4	[0, 77, 86, 88, 91, 93, 96, 133, 138, 150]
NaO_10	22944	22948	5	[0, 77, 86, 88, 91, 93, 96, 133, 138, 150, 152]
NaO_9	22949	22952	4	[0, 77, 86, 88, 91, 93, 96, 133, 138, 152]
NaO_10	22953	22968	16	[0, 77, 86, 88, 91, 93, 96, 109, 133, 138, 152]
NaO_11	22969	23008	40	[0, 77, 86, 88, 91, 93, 96, 109, 133, 138, 147, 152]
NaO_10	23009	23018	10	[0, 77, 86, 88, 91, 93, 96, 133, 138, 147, 152]
NaO_9	23019	23026	8	[0, 77, 86, 88, 91, 93, 96, 133, 138, 152]
NaO_8	23027	23029	3	[0, 77, 86, 88, 91, 93, 96, 133, 138]
NaO_9	23030	23041	12	[0, 77, 86, 88, 91, 93, 96, 133, 138, 152]
NaO_11	23042	23044	3	[0, 77, 86, 88, 91, 93, 96, 133, 138, 145, 150, 152]
NaO_12	23045	23058	14	[0, 77, 86, 88, 91, 93, 96, 109, 133, 138, 145, 150, 152]
NaO_11	23059	23063	5	[0, 77, 86, 88, 91, 93, 96, 109, 133, 138, 145, 152]
NaO_9	23064	23065	2	[0, 77, 86, 88, 91, 93, 96, 109, 133, 138]
NaO_10	23066	23070	5	[0, 77, 86, 88, 91, 93, 96, 109, 111, 133, 138]
NaO_9	23071	23071	1	[0, 77, 86, 88, 91, 93, 96, 111, 133, 138]
NaO_8	23072	23081	10	[0, 77, 86, 88, 91, 93, 111, 133, 138]
NaO_9	23082	23094	13	[0, 77, 86, 88, 91, 93, 109, 111, 133, 138]
NaO_10	23095	23097	3	[0, 77, 86, 88, 91, 93, 96, 109, 111, 133, 138]
NaO_10	23098	23105	8	[0, 77, 86, 88, 91, 93, 96, 109, 133, 138, 152]
NaO_9	23106	23107	2	[0, 77, 86, 88, 91, 93, 96, 133, 138, 152]
NaO_10	23108	23117	10	[0, 77, 86, 88, 91, 93, 96, 133, 138, 145, 152]
NaO_11	23118	23147	30	[0, 77, 86, 88, 91, 93, 96, 133, 138, 145, 147, 152]
NaO_10	23148	23149	2	[0, 77, 86, 88, 91, 93, 133, 138, 145, 147, 152]
NaO_9	23150	23156	7	[0, 77, 86, 88, 91, 93, 133, 138, 145, 152]
NaO_10	23157	23170	14	[0, 77, 86, 88, 91, 93, 96, 133, 138, 145, 152]
NaO_9	23171	23182	12	[0, 77, 86, 88, 91, 93, 133, 138, 145, 152]
NaO_10	23183	23219	37	[0, 77, 86, 88, 91, 93, 133, 138, 145, 147, 152]
NaO_10	23220	23224	5	[0, 77, 86, 88, 91, 93, 111, 133, 138, 147, 152]
NaO_9	23225	23234	10	[0, 77, 86, 91, 93, 111, 133, 138, 147, 152]
NaO_10	23235	23244	10	[0, 77, 86, 88, 91, 93, 111, 133, 138, 147, 152]
NaO_11	23245	23251	7	[0, 77, 86, 88, 91, 93, 109, 111, 133, 138, 147, 152]
