# Supplementary material for: Pressure‐Induced Coordination Changes in a Pyrolitic Silicate Melt From Ab Initio Molecular Dynamics Simulations
Source: J Geophys Res Solid Earth. 2019 Nov 29;124(11):11232–50. doi: 10.1029/2019JB018238 (PMC6988478; doi:10.1029/2019JB018238)
Supplement: Supplementary file 2 — Data Set S1 [file JGRB-124-11232-s002.zip › Data/2000K/NaO/pyr-100.a11.0.T2.nvt.outcar.umd.dat.r0.stat.dat]

Cluster	Time	Percent
NaO_10	8530	0.366850163426802	11
NaO_11	6793	0.29214691209358334	12
NaO_9	4631	0.19916566316875967	10
NaO_8	978	0.04206089798726991	9
NaO_12	2045	0.0879494237054877	13
NaO_13	192	0.0082573542060898	14
NaO_14	3	0.00012902115947015312	15
NaO_7	80	0.003440564252537416	8
