# Supplementary material for: Pressure‐Induced Coordination Changes in a Pyrolitic Silicate Melt From Ab Initio Molecular Dynamics Simulations
Source: J Geophys Res Solid Earth. 2019 Nov 29;124(11):11232–50. doi: 10.1029/2019JB018238 (PMC6988478; doi:10.1029/2019JB018238)
Supplement: Supplementary file 2 — Data Set S1 [file JGRB-124-11232-s002.zip › Data/2000K/NaO/pyr-100.a11.5.T2.nvt.outcar.umd.dat.r0.popul.dat]

Formula	Begin	End	Lifetime	[Composition]
NaO_10	0	38	39	[0, 69, 77, 93, 100, 128, 133, 135, 138, 141, 152]
NaO_9	39	76	38	[0, 77, 93, 100, 128, 133, 135, 138, 141, 152]
NaO_10	77	112	36	[0, 69, 77, 93, 100, 128, 133, 135, 138, 141, 152]
NaO_9	113	114	2	[0, 77, 93, 100, 128, 133, 135, 138, 141, 152]
NaO_8	115	129	15	[0, 77, 93, 100, 128, 133, 138, 141, 152]
NaO_9	130	148	19	[0, 77, 88, 93, 100, 128, 133, 138, 141, 152]
NaO_8	149	223	75	[0, 77, 88, 93, 128, 133, 138, 141, 152]
NaO_9	224	256	33	[0, 77, 86, 88, 93, 128, 133, 138, 141, 152]
NaO_8	257	273	17	[0, 77, 88, 93, 128, 133, 138, 141, 152]
NaO_9	274	278	5	[0, 77, 88, 93, 100, 128, 133, 138, 141, 152]
NaO_8	279	287	9	[0, 77, 93, 100, 128, 133, 138, 141, 152]
NaO_9	288	299	12	[0, 69, 77, 93, 100, 128, 133, 138, 141, 152]
NaO_8	300	346	47	[0, 77, 93, 100, 128, 133, 138, 141, 152]
NaO_9	347	395	49	[0, 77, 93, 100, 128, 133, 135, 138, 141, 152]
NaO_10	396	568	173	[0, 69, 77, 93, 100, 128, 133, 135, 138, 141, 152]
NaO_11	569	582	14	[0, 69, 77, 93, 100, 128, 133, 135, 138, 141, 147, 152]
NaO_10	583	588	6	[0, 69, 77, 93, 100, 128, 133, 138, 141, 147, 152]
NaO_9	589	592	4	[0, 77, 93, 100, 128, 133, 138, 141, 147, 152]
NaO_10	593	606	14	[0, 77, 93, 100, 128, 133, 135, 138, 141, 147, 152]
NaO_9	607	607	1	[0, 77, 93, 100, 128, 133, 138, 141, 147, 152]
NaO_10	608	608	1	[0, 69, 77, 93, 100, 128, 133, 138, 141, 147, 152]
NaO_9	609	618	10	[0, 69, 77, 93, 128, 133, 138, 141, 147, 152]
NaO_8	619	624	6	[0, 69, 77, 93, 128, 133, 138, 141, 152]
NaO_9	625	633	9	[0, 69, 77, 93, 100, 128, 133, 138, 141, 152]
NaO_8	634	707	74	[0, 77, 93, 100, 128, 133, 138, 141, 152]
NaO_9	708	711	4	[0, 77, 88, 93, 100, 128, 133, 138, 141, 152]
NaO_10	712	738	27	[0, 77, 88, 91, 93, 100, 128, 133, 138, 141, 152]
NaO_9	739	771	33	[0, 77, 88, 93, 100, 128, 133, 138, 141, 152]
NaO_8	772	805	34	[0, 77, 93, 100, 128, 133, 138, 141, 152]
NaO_9	806	825	20	[0, 69, 77, 93, 100, 128, 133, 138, 141, 152]
NaO_10	826	851	26	[0, 69, 77, 93, 100, 128, 133, 135, 138, 141, 152]
NaO_9	852	876	25	[0, 77, 93, 100, 128, 133, 135, 138, 141, 152]
NaO_8	877	920	44	[0, 77, 93, 100, 128, 133, 138, 141, 152]
NaO_9	921	954	34	[0, 69, 77, 93, 100, 128, 133, 138, 141, 152]
NaO_10	955	993	39	[0, 69, 77, 93, 100, 128, 133, 135, 138, 141, 152]
NaO_9	994	1019	26	[0, 69, 77, 93, 100, 128, 133, 138, 141, 152]
NaO_10	1020	1066	47	[0, 69, 77, 93, 100, 128, 133, 138, 141, 147, 152]
NaO_9	1067	1138	72	[0, 69, 77, 93, 100, 128, 133, 138, 141, 152]
NaO_8	1139	1165	27	[0, 77, 93, 100, 128, 133, 138, 141, 152]
NaO_9	1166	1204	39	[0, 77, 93, 100, 128, 133, 135, 138, 141, 152]
NaO_10	1205	1209	5	[0, 69, 77, 93, 100, 128, 133, 135, 138, 141, 152]
NaO_11	1210	1212	3	[0, 69, 77, 93, 100, 128, 133, 135, 138, 141, 147, 152]
NaO_10	1213	1231	19	[0, 69, 77, 93, 100, 128, 133, 138, 141, 147, 152]
NaO_9	1232	1320	89	[0, 69, 77, 93, 100, 128, 133, 138, 141, 152]
NaO_8	1321	1355	35	[0, 77, 93, 100, 128, 133, 138, 141, 152]
NaO_7	1356	1377	22	[0, 77, 93, 128, 133, 138, 141, 152]
NaO_6	1378	1380	3	[0, 77, 93, 133, 138, 141, 152]
NaO_7	1381	1385	5	[0, 77, 93, 133, 138, 141, 148, 152]
NaO_8	1386	1395	10	[0, 77, 88, 93, 133, 138, 141, 148, 152]
NaO_9	1396	1423	28	[0, 77, 88, 93, 128, 133, 138, 141, 148, 152]
NaO_8	1424	1451	28	[0, 77, 88, 93, 128, 133, 138, 141, 152]
NaO_9	1452	1463	12	[0, 70, 77, 88, 93, 128, 133, 138, 141, 152]
NaO_10	1464	1483	20	[0, 70, 77, 88, 91, 93, 128, 133, 138, 141, 152]
NaO_9	1484	1492	9	[0, 70, 77, 88, 91, 93, 128, 138, 141, 152]
NaO_10	1493	1500	8	[0, 70, 77, 86, 88, 91, 93, 128, 138, 141, 152]
NaO_9	1501	1506	6	[0, 70, 77, 86, 88, 91, 93, 138, 141, 152]
NaO_10	1507	1522	16	[0, 70, 77, 86, 88, 91, 93, 111, 138, 141, 152]
NaO_11	1523	1529	7	[0, 70, 77, 86, 88, 91, 93, 111, 138, 141, 145, 152]
NaO_10	1530	1532	3	[0, 70, 77, 86, 88, 91, 93, 111, 138, 141, 152]
NaO_9	1533	1558	26	[0, 70, 77, 88, 91, 93, 111, 138, 141, 152]
NaO_10	1559	1580	22	[0, 70, 77, 86, 88, 91, 93, 111, 138, 141, 152]
NaO_11	1581	1591	11	[0, 70, 77, 86, 88, 91, 93, 111, 128, 138, 141, 152]
NaO_10	1592	1596	5	[0, 70, 77, 86, 88, 91, 93, 111, 138, 141, 152]
NaO_9	1597	1602	6	[0, 70, 77, 88, 91, 93, 111, 138, 141, 152]
NaO_10	1603	1617	15	[0, 70, 77, 88, 91, 93, 111, 128, 138, 141, 152]
NaO_9	1618	1627	10	[0, 70, 77, 88, 91, 93, 128, 138, 141, 152]
NaO_10	1628	1634	7	[0, 70, 77, 86, 88, 91, 93, 128, 138, 141, 152]
NaO_11	1635	1635	1	[0, 70, 77, 86, 88, 91, 93, 128, 138, 141, 145, 152]
NaO_12	1636	1641	6	[0, 70, 77, 86, 88, 91, 93, 111, 128, 138, 141, 145, 152]
NaO_11	1642	1646	5	[0, 70, 77, 88, 91, 93, 111, 128, 138, 141, 145, 152]
NaO_10	1647	1649	3	[0, 70, 77, 88, 91, 93, 111, 128, 138, 145, 152]
NaO_9	1650	1700	51	[0, 70, 77, 88, 91, 93, 111, 138, 145, 152]
NaO_10	1701	1737	37	[0, 70, 77, 86, 88, 91, 93, 111, 138, 145, 152]
NaO_9	1738	1749	12	[0, 77, 86, 88, 91, 93, 111, 138, 145, 152]
NaO_10	1750	1758	9	[0, 70, 77, 86, 88, 91, 93, 111, 138, 145, 152]
NaO_9	1759	1822	64	[0, 70, 77, 88, 91, 93, 111, 138, 145, 152]
NaO_10	1823	1823	1	[0, 70, 77, 88, 91, 93, 111, 128, 138, 145, 152]
NaO_11	1824	1866	43	[0, 70, 77, 88, 91, 93, 111, 128, 138, 141, 145, 152]
NaO_10	1867	1870	4	[0, 70, 77, 88, 91, 93, 111, 128, 138, 141, 152]
NaO_9	1871	1890	20	[0, 70, 77, 88, 91, 93, 111, 138, 141, 152]
NaO_10	1891	1899	9	[0, 70, 77, 86, 88, 91, 93, 111, 138, 141, 152]
NaO_9	1900	1929	30	[0, 70, 77, 86, 88, 91, 93, 111, 138, 152]
NaO_10	1930	1937	8	[0, 70, 77, 86, 88, 91, 93, 111, 138, 145, 152]
NaO_9	1938	1982	45	[0, 70, 77, 88, 91, 93, 111, 138, 145, 152]
NaO_10	1983	1988	6	[0, 70, 77, 88, 91, 93, 111, 138, 141, 145, 152]
NaO_11	1989	2004	16	[0, 70, 77, 88, 91, 93, 111, 128, 138, 141, 145, 152]
NaO_10	2005	2035	31	[0, 70, 77, 88, 91, 93, 111, 138, 141, 145, 152]
NaO_11	2036	2047	12	[0, 70, 77, 88, 91, 93, 128, 133, 138, 141, 145, 152]
NaO_10	2048	2067	20	[0, 77, 88, 91, 93, 128, 133, 138, 141, 145, 152]
NaO_9	2068	2071	4	[0, 77, 88, 91, 93, 133, 138, 141, 145, 152]
NaO_10	2072	2081	10	[0, 77, 88, 91, 93, 111, 133, 138, 141, 145, 152]
NaO_11	2082	2097	16	[0, 70, 77, 88, 91, 93, 111, 133, 138, 141, 145, 152]
NaO_10	2098	2162	65	[0, 70, 77, 88, 91, 93, 111, 138, 141, 145, 152]
NaO_9	2163	2190	28	[0, 70, 77, 88, 91, 93, 111, 138, 145, 152]
NaO_10	2191	2211	21	[0, 70, 77, 88, 91, 93, 111, 128, 138, 145, 152]
NaO_9	2212	2254	43	[0, 70, 77, 88, 91, 93, 111, 138, 145, 152]
NaO_10	2255	2273	19	[0, 70, 77, 88, 91, 93, 111, 138, 141, 145, 152]
NaO_9	2274	2296	23	[0, 77, 88, 91, 93, 111, 138, 141, 145, 152]
NaO_10	2297	2315	19	[0, 70, 77, 88, 91, 93, 111, 138, 141, 145, 152]
NaO_9	2316	2394	79	[0, 70, 77, 88, 91, 93, 111, 138, 145, 152]
NaO_8	2395	2403	9	[0, 77, 88, 91, 93, 111, 138, 145, 152]
NaO_10	2404	2423	20	[0, 70, 77, 88, 91, 93, 111, 128, 138, 145, 152]
NaO_9	2424	2452	29	[0, 70, 77, 88, 91, 93, 111, 138, 145, 152]
NaO_10	2453	2467	15	[0, 70, 77, 88, 91, 93, 111, 133, 138, 145, 152]
NaO_9	2468	2480	13	[0, 70, 77, 88, 91, 93, 111, 138, 145, 152]
NaO_10	2481	2506	26	[0, 70, 77, 88, 91, 93, 111, 138, 141, 145, 152]
NaO_11	2507	2512	6	[0, 70, 77, 86, 88, 91, 93, 111, 138, 141, 145, 152]
NaO_10	2513	2520	8	[0, 70, 77, 86, 88, 91, 93, 111, 138, 141, 152]
NaO_9	2521	2553	33	[0, 70, 77, 86, 88, 91, 93, 111, 138, 152]
NaO_10	2554	2565	12	[0, 70, 77, 86, 88, 91, 93, 106, 111, 138, 152]
NaO_9	2566	2577	12	[0, 70, 77, 88, 91, 93, 106, 111, 138, 152]
NaO_8	2578	2585	8	[0, 70, 77, 88, 91, 93, 111, 138, 152]
NaO_9	2586	2612	27	[0, 70, 77, 88, 91, 93, 111, 138, 145, 152]
NaO_10	2613	2622	10	[0, 70, 77, 88, 91, 93, 111, 138, 141, 145, 152]
NaO_9	2623	2650	28	[0, 70, 77, 88, 91, 93, 111, 138, 145, 152]
NaO_10	2651	2661	11	[0, 70, 77, 88, 91, 93, 111, 133, 138, 145, 152]
NaO_9	2662	2683	22	[0, 77, 88, 91, 93, 111, 133, 138, 145, 152]
NaO_10	2684	2692	9	[0, 70, 77, 88, 91, 93, 111, 133, 138, 145, 152]
NaO_9	2693	2799	107	[0, 70, 77, 88, 91, 93, 111, 138, 145, 152]
NaO_8	2800	2824	25	[0, 77, 88, 91, 93, 111, 138, 145, 152]
NaO_9	2825	2845	21	[0, 70, 77, 88, 91, 93, 111, 138, 145, 152]
NaO_8	2846	2896	51	[0, 77, 88, 91, 93, 111, 138, 145, 152]
NaO_9	2897	2957	61	[0, 70, 77, 88, 91, 93, 111, 138, 145, 152]
NaO_10	2958	2959	2	[0, 70, 77, 88, 91, 93, 111, 128, 138, 145, 152]
NaO_9	2960	2971	12	[0, 77, 88, 91, 93, 111, 128, 138, 145, 152]
NaO_8	2972	2973	2	[0, 77, 88, 91, 93, 111, 138, 145, 152]
NaO_9	2974	2974	1	[0, 77, 88, 91, 93, 111, 133, 138, 145, 152]
NaO_10	2975	3028	54	[0, 77, 88, 91, 93, 111, 133, 138, 141, 145, 152]
NaO_11	3029	3037	9	[0, 70, 77, 88, 91, 93, 111, 133, 138, 141, 145, 152]
NaO_10	3038	3062	25	[0, 70, 77, 88, 91, 93, 111, 133, 138, 145, 152]
NaO_9	3063	3092	30	[0, 70, 77, 88, 91, 93, 111, 138, 145, 152]
NaO_10	3093	3095	3	[0, 70, 77, 88, 91, 93, 111, 133, 138, 145, 152]
NaO_9	3096	3120	25	[0, 77, 88, 91, 93, 111, 133, 138, 145, 152]
NaO_8	3121	3143	23	[0, 77, 88, 91, 93, 111, 138, 145, 152]
NaO_9	3144	3172	29	[0, 70, 77, 88, 91, 93, 111, 138, 145, 152]
NaO_8	3173	3201	29	[0, 77, 88, 91, 93, 111, 138, 145, 152]
NaO_9	3202	3211	10	[0, 77, 88, 91, 93, 111, 133, 138, 145, 152]
NaO_8	3212	3231	20	[0, 77, 88, 91, 93, 111, 138, 145, 152]
NaO_9	3232	3232	1	[0, 70, 77, 88, 91, 93, 111, 138, 145, 152]
NaO_10	3233	3268	36	[0, 70, 77, 88, 91, 93, 111, 133, 138, 145, 152]
NaO_9	3269	3309	41	[0, 70, 77, 88, 91, 93, 111, 138, 145, 152]
NaO_8	3310	3334	25	[0, 77, 88, 91, 93, 111, 138, 145, 152]
NaO_9	3335	3338	4	[0, 70, 77, 88, 91, 93, 111, 138, 145, 152]
NaO_8	3339	3353	15	[0, 70, 77, 88, 91, 93, 111, 138, 152]
NaO_9	3354	3394	41	[0, 70, 77, 88, 91, 93, 111, 133, 138, 152]
NaO_10	3395	3412	18	[0, 70, 77, 88, 91, 93, 111, 133, 138, 145, 152]
NaO_9	3413	3429	17	[0, 77, 88, 91, 93, 111, 133, 138, 145, 152]
NaO_8	3430	3468	39	[0, 77, 88, 91, 93, 111, 138, 145, 152]
NaO_9	3469	3481	13	[0, 77, 88, 91, 93, 111, 138, 145, 147, 152]
NaO_8	3482	3501	20	[0, 77, 88, 91, 93, 111, 138, 145, 152]
NaO_9	3502	3508	7	[0, 77, 88, 91, 93, 111, 133, 138, 145, 152]
NaO_8	3509	3514	6	[0, 77, 88, 93, 111, 133, 138, 145, 152]
NaO_9	3515	3517	3	[0, 70, 77, 88, 93, 111, 133, 138, 145, 152]
NaO_10	3518	3526	9	[0, 70, 77, 88, 93, 111, 133, 138, 141, 145, 152]
NaO_11	3527	3529	3	[0, 70, 77, 88, 93, 111, 133, 138, 141, 145, 147, 152]
NaO_12	3530	3531	2	[0, 70, 77, 86, 88, 93, 111, 133, 138, 141, 145, 147, 152]
NaO_13	3532	3532	1	[0, 70, 77, 86, 88, 91, 93, 111, 133, 138, 141, 145, 147, 152]
NaO_12	3533	3557	25	[0, 70, 77, 86, 88, 91, 93, 111, 133, 138, 145, 147, 152]
NaO_11	3558	3563	6	[0, 70, 77, 86, 88, 91, 93, 111, 138, 145, 147, 152]
NaO_10	3564	3571	8	[0, 70, 77, 86, 88, 91, 93, 111, 138, 145, 152]
NaO_9	3572	3619	48	[0, 70, 77, 88, 91, 93, 111, 138, 145, 152]
NaO_10	3620	3622	3	[0, 70, 77, 88, 91, 93, 111, 138, 145, 147, 152]
NaO_11	3623	3625	3	[0, 70, 77, 88, 91, 93, 111, 138, 141, 145, 147, 152]
NaO_10	3626	3645	20	[0, 77, 88, 91, 93, 111, 138, 141, 145, 147, 152]
NaO_9	3646	3646	1	[0, 77, 88, 91, 93, 111, 138, 145, 147, 152]
NaO_10	3647	3661	15	[0, 77, 88, 91, 93, 111, 133, 138, 145, 147, 152]
NaO_9	3662	3666	5	[0, 77, 88, 91, 93, 111, 133, 138, 145, 152]
NaO_10	3667	3690	24	[0, 70, 77, 88, 91, 93, 111, 133, 138, 145, 152]
NaO_9	3691	3708	18	[0, 70, 77, 88, 91, 93, 111, 133, 138, 152]
NaO_10	3709	3728	20	[0, 70, 77, 88, 91, 93, 111, 133, 138, 145, 152]
NaO_9	3729	3765	37	[0, 70, 77, 88, 91, 93, 111, 138, 145, 152]
NaO_10	3766	3785	20	[0, 70, 77, 88, 91, 93, 111, 138, 145, 147, 152]
NaO_11	3786	3820	35	[0, 70, 77, 88, 91, 93, 111, 133, 138, 145, 147, 152]
NaO_11	3821	3837	17	[0, 70, 77, 88, 91, 93, 133, 138, 141, 145, 147, 152]
NaO_10	3838	3840	3	[0, 70, 77, 88, 93, 133, 138, 141, 145, 147, 152]
NaO_10	3841	3853	13	[0, 70, 77, 88, 91, 93, 133, 138, 141, 147, 152]
NaO_11	3854	3855	2	[0, 70, 77, 88, 91, 93, 133, 138, 141, 145, 147, 152]
NaO_10	3856	3862	7	[0, 70, 77, 88, 91, 93, 138, 141, 145, 147, 152]
NaO_9	3863	3864	2	[0, 70, 77, 88, 91, 93, 138, 145, 147, 152]
NaO_10	3865	3871	7	[0, 70, 77, 88, 91, 93, 111, 138, 145, 147, 152]
NaO_11	3872	3876	5	[0, 70, 77, 88, 91, 93, 111, 133, 138, 145, 147, 152]
NaO_10	3877	3896	20	[0, 70, 77, 88, 91, 93, 111, 133, 138, 147, 152]
NaO_9	3897	3908	12	[0, 70, 77, 88, 91, 93, 133, 138, 147, 152]
NaO_8	3909	3945	37	[0, 70, 77, 88, 91, 93, 133, 138, 152]
NaO_9	3946	3960	15	[0, 70, 77, 88, 91, 93, 111, 133, 138, 152]
NaO_8	3961	3968	8	[0, 77, 88, 91, 93, 111, 133, 138, 152]
NaO_9	3969	3974	6	[0, 77, 88, 91, 93, 111, 133, 138, 145, 152]
NaO_8	3975	3979	5	[0, 77, 88, 91, 93, 111, 138, 145, 152]
NaO_9	3980	4003	24	[0, 70, 77, 88, 91, 93, 111, 138, 145, 152]
NaO_10	4004	4023	20	[0, 70, 77, 88, 91, 93, 111, 133, 138, 145, 152]
NaO_11	4024	4026	3	[0, 70, 77, 88, 91, 93, 111, 133, 138, 145, 147, 152]
NaO_10	4027	4053	27	[0, 77, 88, 91, 93, 111, 133, 138, 145, 147, 152]
NaO_9	4054	4063	10	[0, 77, 88, 91, 93, 111, 138, 145, 147, 152]
NaO_8	4064	4096	33	[0, 77, 88, 91, 93, 111, 138, 145, 152]
NaO_9	4097	4097	1	[0, 77, 79, 88, 91, 93, 111, 138, 145, 152]
NaO_10	4098	4100	3	[0, 70, 77, 79, 88, 91, 93, 111, 138, 145, 152]
NaO_9	4101	4103	3	[0, 70, 77, 79, 88, 91, 93, 111, 138, 145]
NaO_10	4104	4136	33	[0, 70, 77, 79, 88, 91, 93, 111, 138, 145, 147]
NaO_9	4137	4137	1	[0, 70, 77, 79, 88, 91, 93, 138, 145, 147]
NaO_10	4138	4142	5	[0, 70, 77, 79, 88, 91, 93, 138, 145, 147, 152]
NaO_11	4143	4148	6	[0, 70, 77, 79, 88, 91, 93, 138, 141, 145, 147, 152]
NaO_10	4149	4149	1	[0, 70, 77, 79, 88, 93, 138, 141, 145, 147, 152]
NaO_11	4150	4163	14	[0, 70, 77, 79, 88, 93, 133, 138, 141, 145, 147, 152]
NaO_10	4164	4176	13	[0, 70, 77, 88, 93, 133, 138, 141, 145, 147, 152]
NaO_9	4177	4179	3	[0, 70, 77, 88, 93, 133, 138, 145, 147, 152]
NaO_8	4180	4181	2	[0, 70, 77, 88, 93, 133, 138, 145, 152]
NaO_7	4182	4201	20	[0, 77, 88, 93, 133, 138, 145, 152]
NaO_8	4202	4212	11	[0, 77, 88, 91, 93, 133, 138, 145, 152]
NaO_9	4213	4214	2	[0, 77, 88, 91, 93, 111, 133, 138, 145, 152]
NaO_10	4215	4248	34	[0, 77, 88, 91, 93, 111, 133, 138, 145, 147, 152]
NaO_9	4249	4251	3	[0, 77, 88, 91, 93, 111, 138, 145, 147, 152]
NaO_8	4252	4268	17	[0, 77, 88, 91, 93, 111, 138, 145, 147]
NaO_9	4269	4285	17	[0, 77, 79, 88, 91, 93, 111, 138, 145, 147]
NaO_10	4286	4289	4	[0, 77, 79, 88, 91, 93, 111, 138, 141, 145, 147]
NaO_9	4290	4290	1	[0, 77, 88, 91, 93, 111, 138, 141, 145, 147]
NaO_10	4291	4292	2	[0, 77, 88, 91, 93, 111, 133, 138, 141, 145, 147]
NaO_9	4293	4294	2	[0, 77, 88, 93, 111, 133, 138, 141, 145, 147]
NaO_8	4295	4321	27	[0, 77, 88, 93, 133, 138, 141, 145, 147]
NaO_9	4322	4380	59	[0, 77, 88, 93, 133, 138, 141, 145, 147, 152]
NaO_10	4381	4387	7	[0, 77, 88, 91, 93, 133, 138, 141, 145, 147, 152]
NaO_9	4388	4393	6	[0, 77, 88, 91, 93, 133, 138, 141, 145, 147]
NaO_8	4394	4417	24	[0, 77, 91, 93, 133, 138, 141, 145, 147]
NaO_7	4418	4421	4	[0, 77, 93, 133, 138, 141, 145, 147]
NaO_8	4422	4425	4	[0, 77, 88, 93, 133, 138, 141, 145, 147]
NaO_9	4426	4436	11	[0, 77, 88, 93, 133, 138, 141, 145, 147, 152]
NaO_10	4437	4477	41	[0, 77, 88, 91, 93, 133, 138, 141, 145, 147, 152]
NaO_9	4478	4486	9	[0, 77, 88, 91, 93, 133, 138, 141, 147, 152]
NaO_8	4487	4488	2	[0, 77, 88, 91, 93, 133, 138, 147, 152]
NaO_9	4489	4500	12	[0, 70, 77, 88, 91, 93, 133, 138, 147, 152]
NaO_8	4501	4508	8	[0, 70, 77, 88, 91, 93, 133, 138, 152]
NaO_9	4509	4513	5	[0, 70, 77, 88, 91, 93, 111, 133, 138, 152]
NaO_8	4514	4529	16	[0, 77, 88, 91, 93, 111, 133, 138, 152]
NaO_7	4530	4556	27	[0, 77, 88, 91, 93, 111, 138, 152]
NaO_8	4557	4560	4	[0, 77, 88, 91, 93, 111, 138, 145, 152]
NaO_9	4561	4593	33	[0, 70, 77, 88, 91, 93, 111, 138, 145, 152]
NaO_10	4594	4594	1	[0, 70, 77, 88, 91, 93, 111, 138, 145, 147, 152]
NaO_9	4595	4597	3	[0, 70, 77, 88, 91, 93, 138, 145, 147, 152]
NaO_10	4598	4604	7	[0, 70, 77, 88, 91, 93, 111, 138, 145, 147, 152]
NaO_11	4605	4609	5	[0, 70, 77, 88, 91, 93, 111, 138, 141, 145, 147, 152]
NaO_10	4610	4622	13	[0, 70, 77, 88, 91, 93, 111, 138, 141, 145, 147]
NaO_9	4623	4636	14	[0, 70, 77, 88, 91, 93, 111, 138, 145, 147]
NaO_10	4637	4637	1	[0, 70, 77, 88, 91, 93, 111, 138, 145, 147, 152]
NaO_9	4638	4642	5	[0, 70, 77, 88, 91, 93, 138, 145, 147, 152]
NaO_10	4643	4656	14	[0, 70, 77, 88, 91, 93, 138, 141, 145, 147, 152]
NaO_9	4657	4695	39	[0, 70, 77, 88, 91, 93, 138, 141, 147, 152]
NaO_10	4696	4721	26	[0, 70, 77, 88, 91, 93, 133, 138, 141, 147, 152]
NaO_11	4722	4743	22	[0, 70, 77, 88, 91, 93, 111, 133, 138, 141, 147, 152]
NaO_10	4744	4748	5	[0, 70, 77, 88, 91, 93, 111, 138, 141, 147, 152]
NaO_9	4749	4759	11	[0, 70, 77, 88, 93, 111, 138, 141, 147, 152]
NaO_8	4760	4772	13	[0, 70, 77, 88, 93, 111, 138, 147, 152]
NaO_9	4773	4778	6	[0, 70, 77, 88, 91, 93, 111, 138, 147, 152]
NaO_8	4779	4790	12	[0, 70, 77, 88, 93, 111, 138, 147, 152]
NaO_9	4791	4794	4	[0, 70, 77, 88, 93, 111, 138, 145, 147, 152]
NaO_10	4795	4888	94	[0, 70, 77, 88, 91, 93, 111, 138, 145, 147, 152]
NaO_11	4889	4907	19	[0, 70, 77, 88, 91, 93, 111, 133, 138, 145, 147, 152]
NaO_10	4908	4917	10	[0, 70, 77, 88, 91, 93, 111, 133, 138, 145, 152]
NaO_9	4918	4966	49	[0, 70, 77, 88, 91, 93, 111, 138, 145, 152]
NaO_10	4967	4987	21	[0, 70, 77, 88, 91, 93, 111, 138, 145, 147, 152]
NaO_9	4988	4996	9	[0, 70, 77, 88, 91, 93, 111, 138, 145, 147]
NaO_9	4997	5033	37	[0, 70, 77, 88, 91, 93, 111, 138, 147, 152]
NaO_10	5034	5036	3	[0, 70, 77, 88, 91, 93, 111, 138, 141, 147, 152]
NaO_11	5037	5045	9	[0, 70, 77, 88, 91, 93, 111, 138, 141, 145, 147, 152]
NaO_12	5046	5047	2	[0, 70, 77, 88, 91, 93, 111, 133, 138, 141, 145, 147, 152]
NaO_11	5048	5049	2	[0, 70, 77, 88, 91, 93, 133, 138, 141, 145, 147, 152]
NaO_10	5050	5054	5	[0, 70, 77, 88, 93, 133, 138, 141, 145, 147, 152]
NaO_9	5055	5062	8	[0, 70, 77, 88, 93, 133, 138, 145, 147, 152]
NaO_8	5063	5070	8	[0, 70, 77, 88, 93, 138, 145, 147, 152]
NaO_9	5071	5081	11	[0, 70, 77, 88, 91, 93, 138, 145, 147, 152]
NaO_10	5082	5089	8	[0, 70, 77, 88, 91, 93, 133, 138, 145, 147, 152]
NaO_11	5090	5112	23	[0, 70, 77, 88, 91, 93, 111, 133, 138, 145, 147, 152]
NaO_10	5113	5118	6	[0, 70, 77, 88, 91, 93, 133, 138, 145, 147, 152]
NaO_9	5119	5142	24	[0, 70, 77, 88, 91, 93, 133, 138, 147, 152]
NaO_10	5143	5171	29	[0, 70, 77, 88, 91, 93, 111, 133, 138, 147, 152]
NaO_10	5172	5189	18	[0, 70, 77, 88, 93, 111, 133, 138, 145, 147, 152]
NaO_11	5190	5193	4	[0, 70, 77, 88, 91, 93, 111, 133, 138, 145, 147, 152]
NaO_10	5194	5200	7	[0, 70, 77, 88, 93, 111, 133, 138, 145, 147, 152]
NaO_9	5201	5204	4	[0, 70, 77, 88, 93, 111, 138, 145, 147, 152]
NaO_8	5205	5214	10	[0, 70, 77, 88, 93, 111, 138, 145, 147]
NaO_9	5215	5219	5	[0, 70, 77, 88, 93, 111, 133, 138, 145, 147]
NaO_8	5220	5220	1	[0, 70, 77, 88, 93, 111, 133, 138, 147]
NaO_9	5221	5249	29	[0, 70, 77, 88, 93, 111, 133, 138, 147, 152]
NaO_8	5250	5250	1	[0, 70, 77, 88, 93, 133, 138, 147, 152]
NaO_7	5251	5255	5	[0, 70, 77, 88, 93, 138, 147, 152]
NaO_8	5256	5260	5	[0, 70, 77, 88, 93, 111, 138, 147, 152]
NaO_9	5261	5286	26	[0, 70, 77, 88, 91, 93, 111, 138, 147, 152]
NaO_10	5287	5296	10	[0, 70, 77, 88, 91, 93, 111, 138, 145, 147, 152]
NaO_11	5297	5306	10	[0, 70, 77, 88, 91, 93, 111, 133, 138, 145, 147, 152]
NaO_10	5307	5329	23	[0, 70, 77, 88, 91, 93, 111, 138, 145, 147, 152]
NaO_11	5330	5337	8	[0, 70, 77, 88, 91, 93, 111, 133, 138, 145, 147, 152]
NaO_12	5338	5350	13	[0, 70, 77, 88, 91, 93, 100, 111, 133, 138, 145, 147, 152]
NaO_11	5351	5376	26	[0, 70, 77, 88, 91, 93, 100, 111, 133, 138, 147, 152]
NaO_10	5377	5386	10	[0, 70, 77, 88, 91, 93, 100, 133, 138, 147, 152]
NaO_9	5387	5410	24	[0, 70, 77, 88, 93, 100, 133, 138, 147, 152]
NaO_8	5411	5419	9	[0, 70, 77, 88, 93, 133, 138, 147, 152]
NaO_9	5420	5425	6	[0, 70, 77, 88, 91, 93, 133, 138, 147, 152]
NaO_10	5426	5435	10	[0, 70, 77, 88, 91, 93, 128, 133, 138, 147, 152]
NaO_9	5436	5456	21	[0, 70, 77, 88, 91, 93, 133, 138, 147, 152]
NaO_10	5457	5463	7	[0, 70, 77, 88, 91, 93, 111, 133, 138, 147, 152]
NaO_9	5464	5523	60	[0, 70, 77, 88, 91, 93, 111, 138, 147, 152]
NaO_8	5524	5550	27	[0, 70, 77, 88, 91, 93, 111, 138, 152]
NaO_9	5551	5594	44	[0, 70, 77, 88, 91, 93, 111, 138, 145, 152]
NaO_10	5595	5606	12	[0, 70, 77, 88, 91, 93, 111, 138, 145, 147, 152]
NaO_9	5607	5613	7	[0, 70, 77, 88, 93, 111, 138, 145, 147, 152]
NaO_8	5614	5614	1	[0, 70, 77, 88, 93, 111, 138, 147, 152]
NaO_9	5615	5630	16	[0, 70, 77, 88, 93, 111, 138, 141, 147, 152]
NaO_10	5631	5633	3	[0, 70, 77, 88, 93, 111, 138, 141, 145, 147, 152]
NaO_9	5634	5636	3	[0, 70, 77, 88, 93, 111, 138, 145, 147, 152]
NaO_8	5637	5650	14	[0, 70, 77, 88, 93, 111, 138, 145, 147]
NaO_9	5651	5653	3	[0, 70, 77, 88, 91, 93, 111, 138, 145, 147]
NaO_10	5654	5686	33	[0, 70, 77, 88, 91, 93, 111, 138, 145, 147, 152]
NaO_9	5687	5699	13	[0, 70, 77, 88, 91, 93, 138, 145, 147, 152]
NaO_8	5700	5707	8	[0, 70, 77, 88, 91, 93, 138, 147, 152]
NaO_9	5708	5751	44	[0, 70, 77, 88, 91, 93, 111, 138, 147, 152]
NaO_10	5752	5791	40	[0, 70, 77, 88, 91, 93, 111, 133, 138, 147, 152]
NaO_9	5792	5797	6	[0, 70, 77, 88, 91, 93, 111, 138, 147, 152]
NaO_10	5798	5807	10	[0, 70, 77, 88, 91, 93, 111, 138, 145, 147, 152]
NaO_9	5808	5822	15	[0, 70, 77, 88, 91, 93, 111, 138, 145, 147]
NaO_8	5823	5829	7	[0, 70, 77, 88, 93, 111, 138, 145, 147]
NaO_7	5830	5838	9	[0, 70, 77, 88, 93, 111, 138, 147]
NaO_8	5839	5853	15	[0, 70, 77, 88, 93, 111, 138, 147, 152]
NaO_7	5854	5879	26	[0, 70, 77, 88, 93, 111, 138, 147]
NaO_8	5880	5885	6	[0, 70, 77, 88, 93, 111, 138, 147, 152]
NaO_9	5886	5900	15	[0, 70, 77, 88, 91, 93, 111, 138, 147, 152]
NaO_10	5901	5947	47	[0, 70, 77, 88, 91, 93, 111, 133, 138, 147, 152]
NaO_9	5948	5948	1	[0, 77, 88, 91, 93, 111, 133, 138, 147, 152]
NaO_10	5949	5952	4	[0, 70, 77, 88, 91, 93, 111, 133, 138, 147, 152]
NaO_9	5953	5964	12	[0, 70, 77, 88, 91, 93, 133, 138, 147, 152]
NaO_10	5965	5965	1	[0, 70, 77, 88, 91, 93, 128, 133, 138, 147, 152]
NaO_10	5966	5984	19	[0, 70, 77, 88, 93, 100, 128, 133, 138, 147, 152]
NaO_11	5985	5993	9	[0, 70, 77, 88, 93, 100, 128, 133, 138, 141, 147, 152]
NaO_10	5994	5999	6	[0, 70, 77, 88, 93, 100, 133, 138, 141, 147, 152]
NaO_11	6000	6007	8	[0, 70, 77, 88, 91, 93, 100, 133, 138, 141, 147, 152]
NaO_12	6008	6024	17	[0, 70, 77, 88, 91, 93, 100, 128, 133, 138, 141, 147, 152]
NaO_11	6025	6025	1	[0, 70, 77, 88, 93, 100, 128, 133, 138, 141, 147, 152]
NaO_10	6026	6031	6	[0, 70, 77, 88, 93, 128, 133, 138, 141, 147, 152]
NaO_8	6032	6040	9	[0, 70, 77, 88, 93, 133, 138, 147, 152]
NaO_9	6041	6054	14	[0, 70, 77, 88, 91, 93, 133, 138, 147, 152]
NaO_10	6055	6077	23	[0, 70, 77, 88, 91, 93, 111, 133, 138, 147, 152]
NaO_9	6078	6082	5	[0, 70, 77, 88, 91, 93, 111, 138, 147, 152]
NaO_8	6083	6088	6	[0, 70, 77, 88, 93, 111, 138, 147, 152]
NaO_9	6089	6091	3	[0, 70, 77, 88, 93, 111, 133, 138, 147, 152]
NaO_10	6092	6092	1	[0, 70, 77, 88, 91, 93, 111, 133, 138, 147, 152]
NaO_11	6093	6109	17	[0, 70, 77, 88, 91, 93, 111, 133, 138, 145, 147, 152]
NaO_10	6110	6111	2	[0, 70, 77, 88, 91, 93, 133, 138, 145, 147, 152]
NaO_9	6112	6116	5	[0, 70, 77, 88, 91, 93, 133, 138, 145, 147]
NaO_10	6117	6123	7	[0, 70, 77, 88, 91, 93, 133, 138, 145, 147, 152]
NaO_9	6124	6132	9	[0, 70, 77, 88, 91, 93, 133, 138, 147, 152]
NaO_10	6133	6167	35	[0, 70, 77, 88, 91, 93, 133, 138, 145, 147, 152]
NaO_9	6168	6195	28	[0, 70, 77, 88, 91, 93, 133, 138, 147, 152]
NaO_8	6196	6229	34	[0, 70, 77, 88, 91, 93, 138, 147, 152]
NaO_7	6230	6234	5	[0, 77, 88, 91, 93, 138, 147, 152]
NaO_8	6235	6249	15	[0, 77, 88, 91, 93, 111, 138, 147, 152]
NaO_9	6250	6274	25	[0, 77, 88, 91, 93, 111, 138, 145, 147, 152]
NaO_10	6275	6281	7	[0, 70, 77, 88, 91, 93, 111, 138, 145, 147, 152]
NaO_9	6282	6296	15	[0, 70, 77, 88, 93, 111, 138, 145, 147, 152]
NaO_8	6297	6303	7	[0, 70, 77, 88, 93, 111, 138, 147, 152]
NaO_7	6304	6306	3	[0, 70, 77, 88, 93, 111, 138, 147]
NaO_8	6307	6312	6	[0, 70, 77, 88, 93, 111, 133, 138, 147]
NaO_7	6313	6318	6	[0, 77, 88, 93, 111, 133, 138, 147]
NaO_8	6319	6347	29	[0, 77, 88, 93, 111, 133, 138, 147, 152]
NaO_7	6348	6355	8	[0, 77, 88, 93, 111, 138, 147, 152]
NaO_8	6356	6372	17	[0, 70, 77, 88, 93, 111, 138, 147, 152]
NaO_7	6373	6384	12	[0, 70, 77, 88, 93, 111, 138, 147]
NaO_6	6385	6407	23	[0, 70, 77, 88, 93, 138, 147]
NaO_7	6408	6449	42	[0, 70, 77, 88, 93, 138, 147, 152]
NaO_8	6450	6464	15	[0, 70, 77, 88, 93, 133, 138, 147, 152]
NaO_9	6465	6466	2	[0, 70, 77, 88, 93, 133, 138, 145, 147, 152]
NaO_8	6467	6485	19	[0, 77, 88, 93, 133, 138, 145, 147, 152]
NaO_9	6486	6497	12	[0, 77, 88, 91, 93, 133, 138, 145, 147, 152]
NaO_10	6498	6507	10	[0, 77, 88, 91, 93, 111, 133, 138, 145, 147, 152]
NaO_9	6508	6554	47	[0, 77, 88, 91, 93, 111, 138, 145, 147, 152]
NaO_10	6555	6560	6	[0, 77, 88, 91, 93, 111, 120, 138, 145, 147, 152]
NaO_9	6561	6595	35	[0, 77, 88, 91, 93, 111, 138, 145, 147, 152]
NaO_10	6596	6607	12	[0, 77, 88, 91, 93, 111, 133, 138, 145, 147, 152]
NaO_9	6608	6745	138	[0, 77, 88, 91, 93, 133, 138, 145, 147, 152]
NaO_8	6746	6747	2	[0, 77, 88, 91, 93, 133, 138, 145, 152]
NaO_7	6748	6773	26	[0, 77, 88, 91, 93, 138, 145, 152]
NaO_8	6774	6781	8	[0, 77, 88, 91, 93, 138, 145, 147, 152]
NaO_9	6782	6801	20	[0, 77, 87, 88, 91, 93, 138, 145, 147, 152]
NaO_8	6802	6802	1	[0, 77, 88, 91, 93, 138, 145, 147, 152]
NaO_9	6803	6847	45	[0, 77, 88, 91, 93, 133, 138, 145, 147, 152]
NaO_8	6848	6860	13	[0, 77, 88, 91, 93, 133, 138, 145, 147]
NaO_9	6861	6870	10	[0, 70, 77, 88, 91, 93, 133, 138, 145, 147]
NaO_9	6871	6886	16	[0, 77, 88, 91, 93, 108, 133, 138, 145, 147]
NaO_10	6887	6894	8	[0, 77, 87, 88, 91, 93, 108, 133, 138, 145, 147]
NaO_9	6895	6904	10	[0, 77, 87, 88, 91, 93, 133, 138, 145, 147]
NaO_8	6905	6906	2	[0, 77, 88, 91, 93, 133, 138, 145, 147]
NaO_9	6907	6923	17	[0, 77, 88, 91, 93, 133, 138, 145, 147, 152]
NaO_8	6924	6953	30	[0, 77, 88, 91, 93, 138, 145, 147, 152]
NaO_9	6954	7025	72	[0, 77, 88, 91, 93, 133, 138, 145, 147, 152]
NaO_10	7026	7061	36	[0, 77, 86, 88, 91, 93, 133, 138, 145, 147, 152]
NaO_9	7062	7096	35	[0, 77, 86, 88, 91, 93, 138, 145, 147, 152]
NaO_8	7097	7103	7	[0, 77, 88, 91, 93, 138, 145, 147, 152]
NaO_9	7104	7111	8	[0, 77, 86, 88, 91, 93, 138, 145, 147, 152]
NaO_10	7112	7121	10	[0, 77, 86, 88, 91, 93, 133, 138, 145, 147, 152]
NaO_9	7122	7141	20	[0, 77, 86, 88, 91, 93, 138, 145, 147, 152]
NaO_8	7142	7148	7	[0, 77, 86, 88, 91, 93, 138, 147, 152]
NaO_9	7149	7195	47	[0, 77, 86, 88, 91, 93, 133, 138, 147, 152]
NaO_8	7196	7208	13	[0, 77, 86, 88, 91, 93, 133, 138, 152]
NaO_9	7209	7212	4	[0, 77, 86, 88, 91, 93, 133, 138, 147, 152]
NaO_10	7213	7218	6	[0, 77, 86, 88, 91, 93, 95, 133, 138, 147, 152]
NaO_9	7219	7264	46	[0, 77, 86, 88, 91, 93, 133, 138, 147, 152]
NaO_10	7265	7267	3	[0, 77, 86, 88, 91, 93, 133, 138, 145, 147, 152]
NaO_9	7268	7278	11	[0, 77, 88, 91, 93, 133, 138, 145, 147, 152]
NaO_10	7279	7283	5	[0, 77, 86, 88, 91, 93, 133, 138, 145, 147, 152]
NaO_11	7284	7294	11	[0, 77, 86, 88, 91, 93, 111, 133, 138, 145, 147, 152]
NaO_12	7295	7295	1	[0, 77, 86, 88, 91, 93, 111, 129, 133, 138, 145, 147, 152]
NaO_11	7296	7302	7	[0, 77, 86, 88, 91, 93, 129, 133, 138, 145, 147, 152]
NaO_10	7303	7307	5	[0, 77, 86, 88, 91, 93, 133, 138, 145, 147, 152]
NaO_9	7308	7318	11	[0, 77, 86, 88, 91, 93, 138, 145, 147, 152]
NaO_10	7319	7324	6	[0, 77, 86, 88, 91, 93, 111, 138, 145, 147, 152]
NaO_11	7325	7329	5	[0, 77, 86, 88, 91, 93, 111, 133, 138, 145, 147, 152]
NaO_10	7330	7335	6	[0, 77, 86, 88, 91, 93, 133, 138, 145, 147, 152]
NaO_9	7336	7350	15	[0, 77, 86, 88, 91, 93, 133, 138, 145, 152]
NaO_8	7351	7376	26	[0, 77, 86, 88, 91, 93, 133, 138, 152]
NaO_7	7377	7389	13	[0, 77, 86, 88, 91, 93, 138, 152]
NaO_8	7390	7422	33	[0, 77, 86, 88, 91, 93, 138, 145, 152]
NaO_9	7423	7438	16	[0, 77, 86, 88, 91, 93, 138, 145, 147, 152]
NaO_8	7439	7444	6	[0, 77, 86, 88, 91, 93, 138, 147, 152]
NaO_9	7445	7455	11	[0, 77, 86, 88, 91, 93, 133, 138, 147, 152]
NaO_8	7456	7459	4	[0, 77, 86, 91, 93, 133, 138, 147, 152]
NaO_9	7460	7466	7	[0, 70, 77, 86, 91, 93, 133, 138, 147, 152]
NaO_10	7467	7520	54	[0, 70, 77, 86, 88, 91, 93, 133, 138, 147, 152]
NaO_9	7521	7540	20	[0, 77, 86, 88, 91, 93, 133, 138, 147, 152]
NaO_10	7541	7551	11	[0, 77, 86, 88, 91, 93, 133, 138, 145, 147, 152]
NaO_9	7552	7560	9	[0, 77, 86, 88, 91, 93, 133, 138, 147, 152]
NaO_8	7561	7629	69	[0, 77, 86, 88, 91, 93, 133, 138, 152]
NaO_9	7630	7663	34	[0, 77, 86, 88, 91, 93, 133, 138, 147, 152]
NaO_10	7664	7684	21	[0, 77, 86, 88, 91, 93, 111, 133, 138, 147, 152]
NaO_9	7685	7686	2	[0, 77, 86, 88, 91, 93, 111, 133, 138, 147]
NaO_10	7687	7698	12	[0, 77, 86, 88, 91, 93, 111, 133, 138, 147, 152]
NaO_9	7699	7701	3	[0, 77, 86, 88, 91, 93, 133, 138, 147, 152]
NaO_10	7702	7708	7	[0, 77, 86, 88, 91, 93, 133, 138, 145, 147, 152]
