# Supplementary material for: Pressure‐Induced Coordination Changes in a Pyrolitic Silicate Melt From Ab Initio Molecular Dynamics Simulations
Source: J Geophys Res Solid Earth. 2019 Nov 29;124(11):11232–50. doi: 10.1029/2019JB018238 (PMC6988478; doi:10.1029/2019JB018238)
Supplement: Supplementary file 2 — Data Set S1 [file JGRB-124-11232-s002.zip › Data/2000K/NaO/pyr-100.a11.5.T2.nvt.outcar.umd.dat.r0.stat.dat]

Cluster	Time	Percent
NaO_10	2200	0.2853807238292904	11
NaO_9	3354	0.4350758853288364	10
NaO_8	1406	0.1823842262290829	9
NaO_11	423	0.05487093008172266	12
NaO_7	233	0.03022441302373849	8
NaO_6	26	0.003372681281618887	7
NaO_12	66	0.008561421714878713	13
NaO_13	1	0.00012971851083149564	14
