# Supplementary material for: Pressure‐Induced Coordination Changes in a Pyrolitic Silicate Melt From Ab Initio Molecular Dynamics Simulations
Source: J Geophys Res Solid Earth. 2019 Nov 29;124(11):11232–50. doi: 10.1029/2019JB018238 (PMC6988478; doi:10.1029/2019JB018238)
Supplement: Supplementary file 2 — Data Set S1 [file JGRB-124-11232-s002.zip › Data/2000K/NaO/pyr-100.a12.0.T2.nvt.outcar.umd.dat.r0.popul.dat]

Formula	Begin	End	Lifetime	[Composition]
NaO_9	0	10	11	[0, 72, 76, 82, 87, 90, 102, 118, 122, 144]
NaO_10	11	12	2	[0, 72, 76, 82, 87, 90, 102, 104, 118, 122, 144]
NaO_11	13	46	34	[0, 69, 72, 76, 82, 87, 90, 102, 104, 118, 122, 144]
NaO_10	47	53	7	[0, 69, 72, 76, 87, 90, 102, 104, 118, 122, 144]
NaO_10	54	110	57	[0, 72, 76, 82, 87, 90, 102, 104, 118, 122, 144]
NaO_9	111	118	8	[0, 72, 76, 87, 90, 102, 104, 118, 122, 144]
NaO_8	119	168	50	[0, 72, 87, 90, 102, 104, 118, 122, 144]
NaO_10	169	203	35	[0, 72, 76, 82, 87, 90, 102, 104, 118, 122, 144]
NaO_9	204	208	5	[0, 72, 76, 82, 87, 90, 102, 118, 122, 144]
NaO_8	209	211	3	[0, 72, 76, 82, 87, 90, 102, 122, 144]
NaO_10	212	214	3	[0, 69, 72, 76, 82, 87, 90, 102, 122, 136, 144]
NaO_9	215	246	32	[0, 72, 76, 82, 87, 90, 102, 122, 136, 144]
NaO_10	247	260	14	[0, 72, 76, 82, 87, 90, 102, 122, 136, 143, 144]
NaO_9	261	263	3	[0, 76, 82, 87, 90, 102, 122, 136, 143, 144]
NaO_10	264	273	10	[0, 76, 82, 87, 90, 102, 108, 122, 136, 143, 144]
NaO_11	274	277	4	[0, 76, 82, 83, 87, 90, 102, 108, 122, 136, 143, 144]
NaO_10	278	278	1	[0, 76, 82, 83, 87, 90, 102, 122, 136, 143, 144]
NaO_9	279	310	32	[0, 82, 83, 87, 90, 102, 122, 136, 143, 144]
NaO_8	311	318	8	[0, 82, 87, 90, 102, 122, 136, 143, 144]
NaO_9	319	322	4	[0, 76, 82, 87, 90, 102, 122, 136, 143, 144]
NaO_10	323	328	6	[0, 76, 82, 87, 90, 102, 104, 122, 136, 143, 144]
NaO_9	329	335	7	[0, 76, 82, 87, 90, 102, 104, 122, 136, 144]
NaO_8	336	340	5	[0, 76, 82, 87, 90, 102, 122, 136, 144]
NaO_9	341	341	1	[0, 76, 82, 87, 90, 102, 118, 122, 136, 144]
NaO_10	342	346	5	[0, 76, 82, 87, 89, 90, 102, 118, 122, 136, 144]
NaO_11	347	347	1	[0, 72, 76, 82, 87, 89, 90, 102, 118, 122, 136, 144]
NaO_10	348	379	32	[0, 72, 76, 82, 87, 90, 102, 118, 122, 136, 144]
NaO_9	380	387	8	[0, 72, 76, 87, 90, 102, 118, 122, 136, 144]
NaO_10	388	417	30	[0, 72, 76, 83, 87, 90, 102, 118, 122, 136, 144]
NaO_9	418	425	8	[0, 72, 76, 83, 87, 102, 118, 122, 136, 144]
NaO_8	426	426	1	[0, 72, 76, 87, 102, 118, 122, 136, 144]
NaO_8	427	452	26	[0, 72, 82, 87, 102, 118, 122, 136, 144]
NaO_7	453	467	15	[0, 72, 87, 102, 118, 122, 136, 144]
NaO_8	468	469	2	[0, 72, 87, 89, 102, 118, 122, 136, 144]
NaO_7	470	527	58	[0, 72, 87, 89, 102, 118, 122, 144]
NaO_8	528	536	9	[0, 72, 87, 89, 102, 104, 118, 122, 144]
NaO_9	537	544	8	[0, 72, 87, 89, 102, 104, 118, 122, 136, 144]
NaO_8	545	564	20	[0, 72, 87, 102, 104, 118, 122, 136, 144]
NaO_9	565	570	6	[0, 72, 76, 87, 102, 104, 118, 122, 136, 144]
NaO_8	571	575	5	[0, 72, 76, 87, 102, 104, 118, 136, 144]
NaO_9	576	584	9	[0, 72, 76, 87, 102, 104, 118, 128, 136, 144]
NaO_8	585	585	1	[0, 72, 76, 87, 102, 104, 118, 136, 144]
NaO_7	586	606	21	[0, 72, 87, 102, 104, 118, 136, 144]
NaO_8	607	653	47	[0, 72, 87, 102, 104, 118, 122, 136, 144]
NaO_9	654	708	55	[0, 72, 76, 87, 102, 104, 118, 122, 136, 144]
NaO_10	709	709	1	[0, 72, 76, 87, 102, 104, 118, 119, 122, 136, 144]
NaO_9	710	716	7	[0, 72, 76, 87, 102, 118, 119, 122, 136, 144]
NaO_8	717	723	7	[0, 72, 87, 102, 118, 119, 122, 136, 144]
NaO_7	724	729	6	[0, 72, 87, 102, 118, 122, 136, 144]
NaO_8	730	731	2	[0, 72, 87, 102, 118, 122, 136, 143, 144]
NaO_9	732	777	46	[0, 72, 76, 87, 102, 118, 122, 136, 143, 144]
NaO_10	778	778	1	[0, 72, 76, 87, 89, 102, 118, 122, 136, 143, 144]
NaO_11	779	786	8	[0, 72, 76, 83, 87, 89, 102, 118, 122, 136, 143, 144]
NaO_10	787	792	6	[0, 72, 83, 87, 89, 102, 118, 122, 136, 143, 144]
NaO_9	793	797	5	[0, 72, 83, 87, 89, 102, 118, 122, 136, 144]
NaO_10	798	822	25	[0, 72, 83, 87, 89, 102, 104, 118, 122, 136, 144]
NaO_9	823	839	17	[0, 72, 87, 89, 102, 104, 118, 122, 136, 144]
NaO_10	840	842	3	[0, 72, 87, 89, 102, 104, 118, 122, 128, 136, 144]
NaO_9	843	874	32	[0, 72, 87, 89, 102, 118, 122, 128, 136, 144]
NaO_8	875	907	33	[0, 72, 87, 89, 102, 118, 122, 128, 144]
NaO_9	908	919	12	[0, 72, 87, 89, 102, 118, 122, 128, 136, 144]
NaO_10	920	948	29	[0, 72, 87, 89, 102, 104, 118, 122, 128, 136, 144]
NaO_9	949	949	1	[0, 72, 87, 89, 102, 104, 118, 122, 136, 144]
NaO_10	950	994	45	[0, 72, 87, 89, 90, 102, 104, 118, 122, 136, 144]
NaO_9	995	997	3	[0, 72, 87, 90, 102, 104, 118, 122, 136, 144]
NaO_8	998	1013	16	[0, 72, 87, 90, 102, 118, 122, 136, 144]
NaO_7	1014	1018	5	[0, 72, 87, 90, 102, 118, 136, 144]
NaO_8	1019	1045	27	[0, 72, 83, 87, 90, 102, 118, 136, 144]
NaO_9	1046	1053	8	[0, 72, 83, 87, 90, 102, 104, 118, 136, 144]
NaO_10	1054	1073	20	[0, 72, 76, 83, 87, 90, 102, 104, 118, 136, 144]
NaO_11	1074	1085	12	[0, 72, 76, 83, 87, 90, 102, 104, 118, 122, 136, 144]
NaO_10	1086	1098	13	[0, 72, 76, 83, 87, 90, 102, 104, 118, 136, 144]
NaO_11	1099	1104	6	[0, 72, 76, 83, 87, 89, 90, 102, 104, 118, 136, 144]
NaO_10	1105	1108	4	[0, 72, 76, 87, 89, 90, 102, 104, 118, 136, 144]
NaO_11	1109	1109	1	[0, 72, 76, 82, 87, 89, 90, 102, 104, 118, 136, 144]
NaO_12	1110	1130	21	[0, 72, 76, 82, 87, 89, 90, 102, 104, 118, 122, 136, 144]
NaO_11	1131	1141	11	[0, 72, 76, 82, 87, 89, 102, 104, 118, 122, 136, 144]
NaO_12	1142	1145	4	[0, 72, 76, 82, 83, 87, 89, 102, 104, 118, 122, 136, 144]
NaO_11	1146	1154	9	[0, 72, 76, 83, 87, 89, 102, 104, 118, 122, 136, 144]
NaO_10	1155	1169	15	[0, 72, 83, 87, 89, 102, 104, 118, 122, 136, 144]
NaO_9	1170	1170	1	[0, 72, 87, 89, 102, 104, 118, 122, 136, 144]
NaO_8	1171	1172	2	[0, 72, 87, 102, 104, 118, 122, 136, 144]
NaO_7	1173	1179	7	[0, 72, 87, 102, 118, 122, 136, 144]
NaO_8	1180	1195	16	[0, 72, 87, 102, 118, 119, 122, 136, 144]
NaO_9	1196	1198	3	[0, 72, 87, 102, 118, 119, 122, 136, 143, 144]
NaO_8	1199	1200	2	[0, 72, 87, 102, 118, 119, 122, 136, 144]
NaO_9	1201	1212	12	[0, 72, 87, 102, 118, 119, 122, 136, 144, 151]
NaO_8	1213	1232	20	[0, 72, 87, 102, 118, 119, 122, 136, 144]
NaO_7	1233	1243	11	[0, 72, 87, 102, 118, 122, 136, 144]
NaO_8	1244	1245	2	[0, 72, 82, 87, 102, 118, 122, 136, 144]
NaO_9	1246	1259	14	[0, 72, 82, 87, 89, 102, 118, 122, 136, 144]
NaO_10	1260	1280	21	[0, 72, 76, 82, 87, 89, 102, 118, 122, 136, 144]
NaO_9	1281	1281	1	[0, 72, 76, 87, 89, 102, 118, 122, 136, 144]
NaO_10	1282	1309	28	[0, 72, 76, 87, 89, 102, 104, 118, 122, 136, 144]
NaO_9	1310	1349	40	[0, 72, 76, 87, 89, 102, 104, 118, 136, 144]
NaO_8	1350	1385	36	[0, 72, 87, 89, 102, 104, 118, 136, 144]
NaO_9	1386	1404	19	[0, 72, 87, 89, 102, 104, 118, 119, 136, 144]
NaO_10	1405	1405	1	[0, 72, 87, 89, 102, 104, 118, 119, 136, 143, 144]
NaO_9	1406	1427	22	[0, 72, 87, 89, 102, 118, 119, 136, 143, 144]
NaO_10	1428	1438	11	[0, 72, 87, 89, 102, 118, 119, 122, 136, 143, 144]
NaO_11	1439	1441	3	[0, 72, 76, 87, 89, 102, 118, 119, 122, 136, 143, 144]
NaO_10	1442	1452	11	[0, 72, 76, 87, 89, 102, 118, 122, 136, 143, 144]
NaO_9	1453	1453	1	[0, 72, 76, 87, 89, 102, 118, 136, 143, 144]
NaO_8	1454	1491	38	[0, 72, 76, 87, 89, 102, 118, 136, 144]
NaO_9	1492	1521	30	[0, 72, 76, 83, 87, 89, 102, 118, 136, 144]
NaO_10	1522	1523	2	[0, 72, 76, 83, 87, 89, 102, 118, 122, 136, 144]
NaO_9	1524	1529	6	[0, 72, 76, 87, 89, 102, 118, 122, 136, 144]
NaO_10	1530	1543	14	[0, 72, 76, 87, 89, 102, 118, 122, 128, 136, 144]
NaO_11	1544	1589	46	[0, 72, 76, 87, 89, 102, 118, 122, 128, 136, 143, 144]
NaO_12	1590	1592	3	[0, 72, 76, 82, 87, 89, 102, 118, 122, 128, 136, 143, 144]
NaO_11	1593	1595	3	[0, 72, 76, 87, 89, 102, 118, 122, 128, 136, 143, 144]
NaO_10	1596	1608	13	[0, 72, 76, 87, 89, 102, 118, 122, 128, 136, 144]
NaO_9	1609	1654	46	[0, 72, 76, 87, 89, 102, 118, 128, 136, 144]
NaO_10	1655	1666	12	[0, 72, 76, 87, 89, 102, 118, 122, 128, 136, 144]
NaO_9	1667	1667	1	[0, 72, 87, 89, 102, 118, 122, 128, 136, 144]
NaO_8	1668	1686	19	[0, 72, 87, 89, 102, 118, 122, 128, 144]
NaO_9	1687	1699	13	[0, 72, 87, 89, 102, 118, 122, 128, 133, 144]
NaO_10	1700	1708	9	[0, 69, 72, 87, 89, 102, 118, 122, 128, 133, 144]
NaO_9	1709	1733	25	[0, 69, 72, 87, 89, 118, 122, 128, 133, 144]
NaO_10	1734	1746	13	[0, 69, 72, 82, 87, 89, 118, 122, 128, 133, 144]
NaO_9	1747	1766	20	[0, 69, 72, 82, 87, 89, 118, 122, 128, 144]
NaO_8	1767	1771	5	[0, 72, 82, 87, 89, 118, 122, 128, 144]
NaO_9	1772	1774	3	[0, 72, 82, 87, 89, 104, 118, 122, 128, 144]
NaO_10	1775	1782	8	[0, 72, 82, 87, 89, 104, 118, 122, 128, 136, 144]
NaO_11	1783	1792	10	[0, 72, 82, 87, 89, 102, 104, 118, 122, 128, 136, 144]
NaO_10	1793	1812	20	[0, 72, 82, 87, 89, 102, 104, 118, 122, 136, 144]
NaO_9	1813	1817	5	[0, 72, 87, 89, 102, 104, 118, 122, 136, 144]
NaO_8	1818	1832	15	[0, 72, 87, 89, 102, 104, 118, 136, 144]
NaO_9	1833	1836	4	[0, 72, 81, 87, 89, 102, 104, 118, 136, 144]
NaO_10	1837	1838	2	[0, 72, 81, 83, 87, 89, 102, 104, 118, 136, 144]
NaO_9	1839	1916	78	[0, 72, 83, 87, 89, 102, 104, 118, 136, 144]
NaO_10	1917	1917	1	[0, 72, 76, 83, 87, 89, 102, 104, 118, 136, 144]
NaO_9	1918	1940	23	[0, 72, 76, 83, 87, 102, 104, 118, 136, 144]
NaO_10	1941	1952	12	[0, 72, 76, 83, 87, 89, 102, 104, 118, 136, 144]
NaO_9	1953	1961	9	[0, 72, 76, 87, 89, 102, 104, 118, 136, 144]
NaO_10	1962	1971	10	[0, 72, 76, 82, 87, 89, 102, 104, 118, 136, 144]
NaO_9	1972	1973	2	[0, 72, 76, 87, 89, 102, 104, 118, 136, 144]
NaO_8	1974	1989	16	[0, 72, 87, 89, 102, 104, 118, 136, 144]
NaO_9	1990	2021	32	[0, 72, 83, 87, 89, 102, 104, 118, 136, 144]
NaO_8	2022	2053	32	[0, 72, 83, 87, 102, 104, 118, 136, 144]
NaO_9	2054	2076	23	[0, 72, 76, 83, 87, 102, 104, 118, 136, 144]
NaO_10	2077	2119	43	[0, 72, 76, 83, 87, 102, 104, 118, 136, 143, 144]
NaO_11	2120	2128	9	[0, 72, 76, 83, 87, 89, 102, 104, 118, 136, 143, 144]
NaO_10	2129	2129	1	[0, 72, 76, 83, 87, 89, 102, 104, 118, 136, 144]
NaO_9	2130	2131	2	[0, 72, 83, 87, 89, 102, 104, 118, 136, 144]
NaO_10	2132	2142	11	[0, 72, 83, 87, 89, 102, 104, 118, 122, 136, 144]
NaO_9	2143	2178	36	[0, 72, 83, 87, 89, 102, 104, 118, 136, 144]
NaO_10	2179	2189	11	[0, 72, 83, 87, 89, 102, 104, 118, 122, 136, 144]
NaO_9	2190	2242	53	[0, 72, 87, 89, 102, 104, 118, 122, 136, 144]
NaO_10	2243	2255	13	[0, 72, 76, 87, 89, 102, 104, 118, 122, 136, 144]
NaO_11	2256	2279	24	[0, 72, 76, 83, 87, 89, 102, 104, 118, 122, 136, 144]
NaO_10	2280	2280	1	[0, 72, 76, 83, 87, 102, 104, 118, 122, 136, 144]
NaO_9	2281	2284	4	[0, 72, 76, 83, 87, 102, 104, 118, 136, 144]
NaO_8	2285	2339	55	[0, 72, 83, 87, 102, 104, 118, 136, 144]
NaO_7	2340	2345	6	[0, 72, 87, 102, 104, 118, 136, 144]
NaO_8	2346	2349	4	[0, 72, 87, 89, 102, 104, 118, 136, 144]
NaO_9	2350	2368	19	[0, 72, 87, 89, 102, 104, 118, 122, 136, 144]
NaO_10	2369	2375	7	[0, 72, 87, 89, 102, 104, 118, 122, 136, 143, 144]
NaO_11	2376	2377	2	[0, 72, 87, 89, 102, 104, 118, 122, 128, 136, 143, 144]
NaO_10	2378	2406	29	[0, 72, 87, 89, 102, 118, 122, 128, 136, 143, 144]
NaO_9	2407	2409	3	[0, 72, 87, 89, 102, 118, 122, 128, 136, 144]
NaO_10	2410	2417	8	[0, 72, 87, 89, 102, 104, 118, 122, 128, 136, 144]
NaO_11	2418	2429	12	[0, 72, 83, 87, 89, 102, 104, 118, 122, 128, 136, 144]
NaO_12	2430	2433	4	[0, 71, 72, 83, 87, 89, 102, 104, 118, 122, 128, 136, 144]
NaO_11	2434	2441	8	[0, 71, 72, 83, 87, 89, 102, 104, 118, 128, 136, 144]
NaO_10	2442	2444	3	[0, 71, 72, 87, 89, 102, 104, 118, 128, 136, 144]
NaO_9	2445	2472	28	[0, 71, 72, 87, 89, 102, 104, 118, 136, 144]
NaO_10	2473	2503	31	[0, 71, 72, 83, 87, 89, 102, 104, 118, 136, 144]
NaO_9	2504	2529	26	[0, 72, 83, 87, 89, 102, 104, 118, 136, 144]
NaO_8	2530	2541	12	[0, 83, 87, 89, 102, 104, 118, 136, 144]
NaO_9	2542	2546	5	[0, 83, 87, 89, 102, 104, 118, 122, 136, 144]
NaO_8	2547	2548	2	[0, 83, 87, 102, 104, 118, 122, 136, 144]
NaO_7	2549	2549	1	[0, 83, 87, 102, 118, 122, 136, 144]
NaO_6	2550	2617	68	[0, 87, 102, 118, 122, 136, 144]
NaO_7	2618	2624	7	[0, 87, 89, 102, 118, 122, 136, 144]
NaO_8	2625	2627	3	[0, 87, 89, 102, 104, 118, 122, 136, 144]
NaO_9	2628	2641	14	[0, 72, 87, 89, 102, 104, 118, 122, 136, 144]
NaO_10	2642	2649	8	[0, 72, 83, 87, 89, 102, 104, 118, 122, 136, 144]
NaO_11	2650	2667	18	[0, 72, 83, 87, 89, 102, 104, 118, 122, 136, 143, 144]
NaO_9	2668	2672	5	[0, 72, 83, 87, 89, 102, 104, 118, 136, 144]
NaO_10	2673	2682	10	[0, 72, 76, 83, 87, 89, 102, 104, 118, 136, 144]
NaO_11	2683	2693	11	[0, 71, 72, 76, 83, 87, 89, 102, 104, 118, 136, 144]
NaO_10	2694	2694	1	[0, 71, 72, 83, 87, 89, 102, 104, 118, 136, 144]
NaO_9	2695	2704	10	[0, 71, 72, 83, 89, 102, 104, 118, 136, 144]
NaO_7	2705	2715	11	[0, 71, 72, 89, 102, 104, 136, 144]
NaO_8	2716	2718	3	[0, 71, 72, 89, 102, 104, 128, 136, 144]
NaO_9	2719	2727	9	[0, 71, 72, 82, 89, 102, 104, 128, 136, 144]
NaO_11	2728	2728	1	[0, 71, 72, 82, 87, 89, 102, 104, 118, 128, 136, 144]
NaO_10	2729	2738	10	[0, 71, 72, 82, 87, 89, 104, 118, 128, 136, 144]
NaO_9	2739	2779	41	[0, 71, 72, 87, 89, 104, 118, 128, 136, 144]
NaO_10	2780	2784	5	[0, 71, 72, 87, 89, 102, 104, 118, 128, 136, 144]
NaO_9	2785	2785	1	[0, 72, 87, 89, 102, 104, 118, 128, 136, 144]
NaO_10	2786	2819	34	[0, 72, 87, 89, 102, 104, 118, 122, 128, 136, 144]
NaO_11	2820	2821	2	[0, 72, 83, 87, 89, 102, 104, 118, 122, 128, 136, 144]
NaO_10	2822	2839	18	[0, 83, 87, 89, 102, 104, 118, 122, 128, 136, 144]
NaO_9	2840	2846	7	[0, 83, 87, 102, 104, 118, 122, 128, 136, 144]
NaO_8	2847	2854	8	[0, 83, 87, 102, 104, 118, 128, 136, 144]
NaO_9	2855	2856	2	[0, 83, 87, 102, 104, 118, 128, 136, 143, 144]
NaO_8	2857	2875	19	[0, 83, 87, 102, 104, 118, 136, 143, 144]
NaO_7	2876	2884	9	[0, 83, 87, 102, 104, 118, 136, 144]
NaO_8	2885	2891	7	[0, 76, 83, 87, 102, 104, 118, 136, 144]
NaO_9	2892	2894	3	[0, 76, 83, 87, 102, 104, 118, 136, 143, 144]
NaO_8	2895	2901	7	[0, 76, 87, 102, 104, 118, 136, 143, 144]
NaO_9	2902	2917	16	[0, 76, 87, 102, 104, 118, 122, 136, 143, 144]
NaO_10	2918	2920	3	[0, 76, 87, 102, 104, 118, 122, 128, 136, 143, 144]
NaO_11	2921	2928	8	[0, 76, 87, 89, 102, 104, 118, 122, 128, 136, 143, 144]
NaO_10	2929	2948	20	[0, 76, 87, 89, 102, 104, 118, 122, 128, 136, 144]
NaO_11	2949	2980	32	[0, 71, 76, 87, 89, 102, 104, 118, 122, 128, 136, 144]
NaO_12	2981	2982	2	[0, 71, 76, 87, 89, 102, 104, 118, 122, 128, 136, 137, 144]
NaO_11	2983	2983	1	[0, 71, 76, 89, 102, 104, 118, 122, 128, 136, 137, 144]
NaO_10	2984	2989	6	[0, 71, 76, 89, 102, 104, 118, 128, 136, 137, 144]
NaO_9	2990	3033	44	[0, 71, 76, 89, 102, 104, 118, 128, 136, 137]
NaO_8	3034	3038	5	[0, 71, 76, 89, 102, 104, 118, 128, 136]
NaO_10	3039	3054	16	[0, 71, 72, 76, 89, 102, 104, 118, 128, 136, 144]
NaO_9	3055	3065	11	[0, 71, 72, 76, 89, 102, 104, 118, 136, 144]
NaO_8	3066	3071	6	[0, 72, 76, 89, 102, 104, 118, 136, 144]
NaO_9	3072	3078	7	[0, 72, 76, 89, 102, 104, 118, 136, 143, 144]
NaO_8	3079	3084	6	[0, 72, 76, 89, 102, 104, 136, 143, 144]
NaO_9	3085	3087	3	[0, 72, 76, 87, 89, 102, 104, 136, 143, 144]
NaO_10	3088	3097	10	[0, 72, 76, 83, 87, 89, 102, 104, 136, 143, 144]
NaO_11	3098	3101	4	[0, 71, 72, 76, 83, 87, 89, 102, 104, 136, 143, 144]
NaO_10	3102	3126	25	[0, 71, 72, 76, 83, 87, 102, 104, 136, 143, 144]
NaO_9	3127	3145	19	[0, 71, 72, 76, 87, 102, 104, 136, 143, 144]
NaO_8	3146	3149	4	[0, 71, 72, 76, 87, 102, 104, 136, 144]
NaO_9	3150	3174	25	[0, 71, 72, 76, 83, 87, 102, 104, 136, 144]
NaO_10	3175	3178	4	[0, 71, 72, 76, 83, 87, 89, 102, 104, 136, 144]
NaO_9	3179	3183	5	[0, 71, 72, 76, 83, 89, 102, 104, 136, 144]
NaO_10	3184	3225	42	[0, 71, 72, 76, 83, 89, 102, 104, 118, 136, 144]
NaO_9	3226	3268	43	[0, 71, 72, 76, 89, 102, 104, 118, 136, 144]
NaO_10	3269	3287	19	[0, 71, 72, 76, 87, 89, 102, 104, 118, 136, 144]
NaO_11	3288	3304	17	[0, 71, 72, 76, 87, 89, 102, 104, 113, 118, 136, 144]
NaO_10	3305	3314	10	[0, 71, 72, 76, 87, 89, 102, 104, 118, 136, 144]
NaO_11	3315	3327	13	[0, 71, 72, 76, 83, 87, 89, 102, 104, 118, 136, 144]
NaO_10	3328	3357	30	[0, 71, 72, 76, 83, 87, 89, 102, 104, 118, 136]
NaO_9	3358	3363	6	[0, 71, 72, 83, 87, 89, 102, 104, 118, 136]
NaO_8	3364	3372	9	[0, 71, 72, 83, 89, 102, 104, 118, 136]
NaO_7	3373	3391	19	[0, 71, 72, 89, 102, 104, 118, 136]
NaO_8	3392	3398	7	[0, 71, 72, 89, 102, 104, 118, 128, 136]
NaO_9	3399	3400	2	[0, 71, 72, 76, 89, 102, 104, 118, 128, 136]
NaO_10	3401	3411	11	[0, 71, 72, 76, 89, 102, 104, 113, 118, 128, 136]
NaO_11	3412	3417	6	[0, 71, 72, 76, 89, 102, 104, 113, 118, 128, 136, 137]
NaO_10	3418	3444	27	[0, 71, 72, 76, 89, 102, 104, 113, 118, 128, 137]
NaO_11	3445	3446	2	[0, 71, 72, 76, 89, 102, 104, 113, 118, 128, 137, 144]
NaO_10	3447	3456	10	[0, 71, 72, 76, 89, 102, 104, 113, 118, 128, 144]
NaO_9	3457	3464	8	[0, 71, 72, 76, 89, 102, 104, 113, 128, 144]
NaO_10	3465	3483	19	[0, 71, 72, 76, 89, 102, 104, 113, 128, 136, 144]
NaO_11	3484	3492	9	[0, 71, 72, 76, 89, 102, 104, 113, 118, 128, 136, 144]
NaO_12	3493	3494	2	[0, 71, 72, 76, 87, 89, 102, 104, 113, 118, 128, 136, 144]
NaO_11	3495	3499	5	[0, 71, 72, 76, 87, 89, 102, 104, 118, 128, 136, 144]
NaO_12	3500	3500	1	[0, 71, 72, 76, 87, 89, 102, 104, 118, 128, 136, 143, 144]
NaO_13	3501	3512	12	[0, 71, 72, 76, 82, 87, 89, 102, 104, 118, 128, 136, 143, 144]
NaO_11	3513	3521	9	[0, 71, 76, 87, 89, 102, 104, 118, 128, 136, 143, 144]
NaO_10	3522	3529	8	[0, 71, 76, 87, 89, 102, 104, 128, 136, 143, 144]
NaO_9	3530	3531	2	[0, 71, 76, 87, 89, 102, 104, 136, 143, 144]
NaO_10	3532	3541	10	[0, 71, 76, 87, 89, 102, 104, 118, 136, 143, 144]
NaO_11	3542	3585	44	[0, 71, 76, 83, 87, 89, 102, 104, 118, 136, 143, 144]
NaO_10	3586	3598	13	[0, 71, 76, 87, 89, 102, 104, 118, 136, 143, 144]
NaO_9	3599	3604	6	[0, 71, 76, 87, 89, 102, 118, 136, 143, 144]
NaO_10	3605	3605	1	[0, 71, 76, 82, 87, 89, 102, 118, 136, 143, 144]
NaO_9	3606	3623	18	[0, 71, 76, 82, 87, 89, 102, 118, 136, 144]
NaO_10	3624	3683	60	[0, 71, 76, 82, 87, 89, 102, 104, 118, 136, 144]
NaO_9	3684	3706	23	[0, 71, 82, 87, 89, 102, 104, 118, 136, 144]
NaO_10	3707	3717	11	[0, 71, 76, 82, 87, 89, 102, 104, 118, 136, 144]
NaO_9	3718	3745	28	[0, 71, 76, 87, 89, 102, 104, 118, 136, 144]
NaO_8	3746	3752	7	[0, 71, 76, 87, 102, 104, 118, 136, 144]
NaO_7	3753	3757	5	[0, 71, 76, 87, 102, 118, 136, 144]
NaO_6	3758	3783	26	[0, 71, 87, 102, 118, 136, 144]
NaO_7	3784	3790	7	[0, 71, 87, 89, 102, 118, 136, 144]
NaO_8	3791	3798	8	[0, 71, 87, 89, 102, 118, 128, 136, 144]
NaO_9	3799	3800	2	[0, 71, 76, 87, 89, 102, 118, 128, 136, 144]
NaO_10	3801	3817	17	[0, 71, 72, 76, 87, 89, 102, 118, 128, 136, 144]
NaO_11	3818	3841	24	[0, 71, 72, 76, 82, 87, 89, 102, 118, 128, 136, 144]
NaO_10	3842	3856	15	[0, 71, 72, 76, 82, 87, 89, 118, 128, 136, 144]
NaO_9	3857	3864	8	[0, 71, 72, 76, 82, 87, 118, 128, 136, 144]
NaO_10	3865	3865	1	[0, 71, 72, 76, 82, 87, 113, 118, 128, 136, 144]
NaO_11	3866	3871	6	[0, 71, 72, 76, 82, 87, 102, 113, 118, 128, 136, 144]
NaO_10	3872	3887	16	[0, 71, 72, 76, 82, 87, 102, 113, 128, 136, 144]
NaO_9	3888	3897	10	[0, 71, 72, 76, 82, 87, 102, 113, 136, 144]
NaO_8	3898	3902	5	[0, 71, 72, 76, 82, 87, 102, 136, 144]
NaO_7	3903	3903	1	[0, 71, 72, 76, 82, 87, 102, 136]
NaO_8	3904	3912	9	[0, 71, 72, 76, 82, 87, 102, 118, 136]
NaO_9	3913	3926	14	[0, 71, 72, 76, 82, 87, 102, 104, 118, 136]
NaO_8	3927	3928	2	[0, 71, 72, 76, 82, 87, 102, 118, 136]
NaO_9	3929	3938	10	[0, 71, 72, 76, 82, 87, 89, 102, 118, 136]
NaO_9	3939	3946	8	[0, 71, 72, 76, 87, 89, 102, 104, 118, 136]
NaO_8	3947	3969	23	[0, 71, 72, 76, 87, 102, 104, 118, 136]
NaO_9	3970	3973	4	[0, 71, 72, 76, 82, 87, 102, 104, 118, 136]
NaO_8	3974	3985	12	[0, 71, 72, 76, 82, 87, 102, 118, 136]
NaO_9	3986	3992	7	[0, 71, 72, 76, 82, 87, 102, 118, 128, 136]
NaO_10	3993	4013	21	[0, 71, 72, 76, 82, 87, 102, 118, 128, 136, 144]
NaO_9	4014	4017	4	[0, 71, 72, 76, 82, 87, 118, 128, 136, 144]
NaO_8	4018	4054	37	[0, 71, 76, 82, 87, 118, 128, 136, 144]
NaO_9	4055	4087	33	[0, 71, 76, 82, 87, 113, 118, 128, 136, 144]
NaO_10	4088	4105	18	[0, 71, 76, 82, 87, 89, 113, 118, 128, 136, 144]
NaO_9	4106	4107	2	[0, 71, 76, 82, 87, 89, 118, 128, 136, 144]
NaO_10	4108	4129	22	[0, 71, 72, 76, 82, 87, 89, 118, 128, 136, 144]
NaO_9	4130	4140	11	[0, 71, 72, 76, 82, 87, 89, 118, 128, 144]
NaO_10	4141	4161	21	[0, 71, 72, 76, 82, 87, 89, 102, 118, 128, 144]
NaO_9	4162	4165	4	[0, 71, 76, 82, 87, 89, 102, 118, 128, 144]
NaO_10	4166	4291	126	[0, 71, 76, 82, 87, 89, 102, 118, 128, 136, 144]
NaO_9	4292	4335	44	[0, 71, 82, 87, 89, 102, 118, 128, 136, 144]
NaO_10	4336	4355	20	[0, 71, 76, 82, 87, 89, 102, 118, 128, 136, 144]
NaO_9	4356	4391	36	[0, 71, 82, 87, 89, 102, 118, 128, 136, 144]
NaO_10	4392	4401	10	[0, 71, 82, 87, 89, 102, 118, 122, 128, 136, 144]
NaO_11	4402	4422	21	[0, 71, 76, 82, 87, 89, 102, 118, 122, 128, 136, 144]
NaO_12	4423	4430	8	[0, 71, 76, 82, 87, 89, 102, 118, 122, 128, 136, 143, 144]
NaO_11	4431	4481	51	[0, 71, 76, 82, 87, 89, 102, 118, 122, 128, 136, 144]
NaO_10	4482	4506	25	[0, 71, 76, 82, 87, 89, 102, 118, 128, 136, 144]
NaO_11	4507	4515	9	[0, 71, 76, 82, 87, 89, 102, 113, 118, 128, 136, 144]
NaO_10	4516	4546	31	[0, 71, 76, 82, 87, 89, 102, 118, 128, 136, 144]
NaO_11	4547	4582	36	[0, 71, 76, 82, 87, 89, 102, 118, 122, 128, 136, 144]
NaO_10	4583	4632	50	[0, 71, 76, 82, 87, 89, 102, 118, 128, 136, 144]
NaO_11	4633	4659	27	[0, 71, 72, 76, 82, 87, 89, 102, 118, 128, 136, 144]
NaO_10	4660	4683	24	[0, 71, 72, 76, 87, 89, 102, 118, 128, 136, 144]
NaO_9	4684	4697	14	[0, 71, 72, 76, 87, 89, 102, 118, 136, 144]
NaO_10	4698	4701	4	[0, 71, 72, 76, 87, 89, 102, 118, 128, 136, 144]
NaO_11	4702	4717	16	[0, 71, 72, 76, 83, 87, 89, 102, 118, 128, 136, 144]
NaO_10	4718	4751	34	[0, 71, 72, 76, 87, 89, 102, 118, 128, 136, 144]
NaO_11	4752	4760	9	[0, 71, 72, 76, 82, 87, 89, 102, 118, 128, 136, 144]
NaO_10	4761	4767	7	[0, 71, 76, 82, 87, 89, 102, 118, 128, 136, 144]
NaO_9	4768	4859	92	[0, 71, 76, 82, 87, 89, 118, 128, 136, 144]
NaO_10	4860	4874	15	[0, 71, 76, 82, 87, 89, 118, 122, 128, 136, 144]
NaO_9	4875	4890	16	[0, 71, 82, 87, 89, 118, 122, 128, 136, 144]
NaO_10	4891	4905	15	[0, 71, 82, 87, 89, 104, 118, 122, 128, 136, 144]
NaO_9	4906	4914	9	[0, 71, 82, 87, 89, 104, 118, 122, 128, 144]
NaO_10	4915	4915	1	[0, 71, 76, 82, 87, 89, 104, 118, 122, 128, 144]
NaO_9	4916	4918	3	[0, 71, 76, 82, 87, 89, 118, 122, 128, 144]
NaO_10	4919	4926	8	[0, 71, 76, 82, 87, 89, 102, 118, 122, 128, 144]
NaO_11	4927	4938	12	[0, 71, 76, 82, 87, 89, 102, 118, 122, 128, 136, 144]
NaO_10	4939	4964	26	[0, 71, 76, 87, 89, 102, 118, 122, 128, 136, 144]
NaO_11	4965	4982	18	[0, 71, 72, 76, 82, 87, 89, 118, 122, 128, 136, 144]
NaO_10	4983	5012	30	[0, 71, 72, 76, 82, 87, 89, 118, 128, 136, 144]
NaO_11	5013	5014	2	[0, 71, 72, 76, 82, 87, 89, 102, 118, 128, 136, 144]
NaO_10	5015	5029	15	[0, 71, 76, 82, 87, 89, 102, 118, 128, 136, 144]
NaO_9	5030	5035	6	[0, 71, 76, 82, 87, 102, 118, 128, 136, 144]
NaO_10	5036	5037	2	[0, 71, 76, 82, 87, 89, 102, 118, 128, 136, 144]
NaO_9	5038	5074	37	[0, 71, 76, 87, 89, 102, 118, 128, 136, 144]
NaO_8	5075	5088	14	[0, 71, 76, 87, 89, 102, 118, 136, 144]
NaO_9	5089	5096	8	[0, 71, 72, 76, 87, 89, 102, 118, 136, 144]
NaO_10	5097	5099	3	[0, 71, 72, 76, 87, 89, 102, 118, 128, 136, 144]
NaO_11	5100	5106	7	[0, 71, 72, 76, 87, 89, 102, 104, 118, 128, 136, 144]
NaO_12	5107	5112	6	[0, 71, 72, 76, 87, 89, 102, 104, 113, 118, 128, 136, 144]
NaO_11	5113	5116	4	[0, 71, 72, 76, 87, 89, 102, 104, 113, 118, 128, 136]
NaO_10	5117	5124	8	[0, 71, 72, 76, 87, 89, 102, 104, 113, 118, 136]
NaO_9	5125	5138	14	[0, 71, 72, 76, 87, 89, 102, 104, 118, 136]
NaO_8	5139	5145	7	[0, 71, 72, 76, 87, 89, 102, 118, 136]
NaO_9	5146	5158	13	[0, 71, 72, 76, 87, 89, 102, 118, 136, 144]
NaO_8	5159	5164	6	[0, 71, 72, 76, 87, 102, 118, 136, 144]
NaO_9	5165	5169	5	[0, 71, 72, 76, 87, 102, 118, 136, 143, 144]
NaO_10	5170	5173	4	[0, 71, 72, 76, 87, 89, 102, 118, 136, 143, 144]
NaO_9	5174	5214	41	[0, 71, 76, 87, 89, 102, 118, 136, 143, 144]
NaO_10	5215	5217	3	[0, 71, 72, 76, 87, 89, 102, 118, 136, 143, 144]
NaO_11	5218	5220	3	[0, 71, 72, 76, 87, 89, 102, 118, 128, 136, 143, 144]
NaO_12	5221	5221	1	[0, 71, 72, 76, 82, 87, 89, 102, 118, 128, 136, 143, 144]
NaO_11	5222	5245	24	[0, 71, 72, 76, 82, 87, 89, 102, 118, 128, 136, 144]
NaO_10	5246	5249	4	[0, 71, 72, 76, 87, 89, 102, 118, 128, 136, 144]
NaO_11	5250	5260	11	[0, 71, 72, 76, 87, 89, 102, 104, 118, 128, 136, 144]
NaO_12	5261	5264	4	[0, 71, 72, 76, 87, 89, 102, 104, 113, 118, 128, 136, 144]
NaO_11	5265	5277	13	[0, 71, 72, 76, 87, 89, 102, 104, 113, 128, 136, 144]
NaO_10	5278	5284	7	[0, 71, 72, 76, 87, 89, 102, 104, 113, 136, 144]
NaO_9	5285	5294	10	[0, 71, 72, 76, 87, 89, 102, 104, 136, 144]
NaO_10	5295	5297	3	[0, 71, 72, 76, 87, 89, 102, 104, 118, 136, 144]
NaO_11	5298	5311	14	[0, 71, 72, 76, 87, 89, 102, 104, 118, 128, 136, 144]
NaO_12	5312	5327	16	[0, 71, 72, 76, 82, 87, 89, 102, 104, 118, 128, 136, 144]
NaO_11	5328	5329	2	[0, 71, 72, 76, 82, 87, 89, 102, 104, 128, 136, 144]
NaO_10	5330	5330	1	[0, 71, 72, 76, 82, 87, 102, 104, 128, 136, 144]
NaO_9	5331	5333	3	[0, 71, 72, 76, 82, 87, 102, 128, 136, 144]
NaO_8	5334	5359	26	[0, 71, 72, 76, 82, 87, 102, 136, 144]
NaO_9	5360	5362	3	[0, 71, 72, 76, 82, 87, 102, 128, 136, 144]
NaO_10	5363	5375	13	[0, 71, 72, 76, 82, 87, 102, 128, 136, 143, 144]
NaO_9	5376	5383	8	[0, 71, 72, 76, 82, 87, 102, 136, 143, 144]
NaO_8	5384	5407	24	[0, 71, 72, 76, 87, 102, 136, 143, 144]
NaO_9	5408	5425	18	[0, 71, 72, 76, 83, 87, 102, 136, 143, 144]
NaO_10	5426	5429	4	[0, 71, 72, 76, 82, 83, 87, 102, 136, 143, 144]
NaO_11	5430	5432	3	[0, 71, 72, 76, 82, 83, 87, 102, 104, 136, 143, 144]
NaO_12	5433	5448	16	[0, 71, 72, 76, 82, 83, 87, 102, 104, 113, 136, 143, 144]
NaO_11	5449	5449	1	[0, 71, 72, 76, 82, 83, 87, 102, 104, 113, 136, 144]
NaO_12	5450	5465	16	[0, 71, 72, 76, 82, 83, 87, 102, 104, 113, 134, 136, 144]
NaO_11	5466	5473	8	[0, 71, 72, 76, 82, 87, 102, 104, 113, 134, 136, 144]
NaO_10	5474	5491	18	[0, 71, 72, 76, 82, 87, 104, 113, 134, 136, 144]
NaO_9	5492	5492	1	[0, 71, 72, 76, 87, 104, 113, 134, 136, 144]
NaO_8	5493	5497	5	[0, 71, 72, 76, 87, 113, 134, 136, 144]
NaO_7	5498	5502	5	[0, 71, 72, 76, 87, 113, 134, 136]
NaO_8	5503	5510	8	[0, 71, 72, 76, 87, 113, 134, 136, 143]
NaO_9	5511	5515	5	[0, 71, 72, 76, 87, 113, 118, 134, 136, 143]
NaO_10	5516	5517	2	[0, 71, 72, 76, 87, 102, 113, 118, 134, 136, 143]
NaO_9	5518	5518	1	[0, 71, 72, 76, 87, 102, 113, 118, 136, 143]
NaO_10	5519	5527	9	[0, 71, 72, 76, 87, 102, 104, 113, 118, 136, 143]
NaO_9	5528	5529	2	[0, 71, 72, 76, 87, 102, 104, 113, 118, 136]
NaO_9	5530	5537	8	[0, 71, 72, 76, 87, 102, 104, 118, 136, 144]
NaO_10	5538	5546	9	[0, 71, 72, 76, 83, 87, 102, 104, 118, 136, 144]
NaO_9	5547	5556	10	[0, 71, 72, 76, 83, 87, 102, 104, 118, 136]
NaO_10	5557	5599	43	[0, 71, 72, 76, 83, 87, 89, 102, 104, 118, 136]
NaO_11	5600	5610	11	[0, 71, 72, 76, 83, 87, 89, 102, 104, 118, 136, 144]
NaO_11	5611	5614	4	[0, 71, 72, 76, 87, 89, 102, 104, 118, 128, 136, 144]
NaO_10	5615	5669	55	[0, 71, 72, 76, 87, 89, 102, 104, 118, 128, 144]
NaO_9	5670	5674	5	[0, 71, 76, 87, 89, 102, 104, 118, 128, 144]
NaO_10	5675	5713	39	[0, 71, 76, 87, 89, 102, 104, 118, 128, 136, 144]
NaO_11	5714	5715	2	[0, 71, 76, 87, 89, 102, 104, 118, 122, 128, 136, 144]
NaO_12	5716	5716	1	[0, 71, 72, 76, 87, 89, 102, 104, 118, 122, 128, 136, 144]
NaO_11	5717	5726	10	[0, 71, 72, 76, 87, 89, 102, 104, 122, 128, 136, 144]
NaO_12	5727	5749	23	[0, 71, 72, 76, 82, 87, 89, 102, 104, 122, 128, 136, 144]
NaO_13	5750	5750	1	[0, 71, 72, 76, 82, 87, 89, 102, 104, 118, 122, 128, 136, 144]
NaO_12	5751	5776	26	[0, 71, 72, 76, 87, 89, 102, 104, 118, 122, 128, 136, 144]
NaO_11	5777	5777	1	[0, 71, 72, 76, 87, 89, 102, 104, 118, 128, 136, 144]
NaO_12	5778	5788	11	[0, 71, 72, 76, 83, 87, 89, 102, 104, 118, 128, 136, 144]
NaO_11	5789	5789	1	[0, 71, 72, 76, 87, 89, 102, 104, 118, 128, 136, 144]
NaO_10	5790	5791	2	[0, 71, 72, 76, 87, 89, 102, 104, 118, 136, 144]
NaO_11	5792	5804	13	[0, 71, 72, 76, 87, 89, 102, 104, 118, 136, 143, 144]
NaO_10	5805	5805	1	[0, 71, 72, 76, 87, 89, 102, 104, 118, 136, 144]
NaO_9	5806	5807	2	[0, 71, 76, 87, 89, 102, 104, 118, 136, 144]
NaO_10	5808	5821	14	[0, 71, 76, 87, 89, 102, 104, 118, 122, 136, 144]
NaO_11	5822	5831	10	[0, 71, 72, 76, 87, 89, 102, 104, 118, 122, 136, 144]
NaO_12	5832	5847	16	[0, 71, 72, 76, 87, 89, 102, 104, 118, 122, 128, 136, 144]
NaO_11	5848	5875	28	[0, 71, 72, 76, 87, 89, 102, 104, 118, 128, 136, 144]
NaO_10	5876	5878	3	[0, 71, 72, 76, 87, 89, 102, 118, 128, 136, 144]
NaO_9	5879	5880	2	[0, 71, 72, 76, 87, 102, 118, 128, 136, 144]
NaO_8	5881	5910	30	[0, 71, 72, 76, 87, 102, 118, 136, 144]
NaO_9	5911	5918	8	[0, 71, 72, 76, 83, 87, 102, 118, 136, 144]
NaO_10	5919	5927	9	[0, 71, 72, 76, 83, 87, 102, 118, 128, 136, 144]
NaO_9	5928	5937	10	[0, 71, 72, 76, 83, 87, 102, 118, 136, 144]
NaO_8	5938	5944	7	[0, 71, 72, 76, 87, 102, 118, 136, 144]
NaO_9	5945	5956	12	[0, 71, 72, 76, 87, 102, 118, 128, 136, 144]
NaO_8	5957	5966	10	[0, 71, 76, 87, 102, 118, 128, 136, 144]
NaO_9	5967	5977	11	[0, 71, 76, 82, 87, 102, 118, 128, 136, 144]
NaO_10	5978	5985	8	[0, 71, 76, 82, 87, 102, 118, 122, 128, 136, 144]
NaO_11	5986	5992	7	[0, 71, 76, 82, 87, 89, 102, 118, 122, 128, 136, 144]
NaO_10	5993	6011	19	[0, 71, 76, 82, 87, 89, 102, 118, 122, 128, 144]
NaO_9	6012	6037	26	[0, 71, 76, 82, 87, 89, 118, 122, 128, 144]
NaO_10	6038	6040	3	[0, 71, 76, 82, 87, 89, 102, 118, 122, 128, 144]
NaO_9	6041	6073	33	[0, 71, 82, 87, 89, 102, 118, 122, 128, 144]
NaO_10	6074	6085	12	[0, 71, 76, 82, 87, 89, 102, 118, 122, 128, 144]
NaO_9	6086	6094	9	[0, 71, 76, 87, 89, 102, 118, 122, 128, 144]
NaO_10	6095	6133	39	[0, 71, 76, 82, 87, 89, 102, 118, 122, 128, 144]
NaO_11	6134	6169	36	[0, 71, 72, 76, 82, 87, 89, 102, 118, 122, 128, 144]
NaO_10	6170	6179	10	[0, 71, 76, 82, 87, 89, 102, 118, 122, 128, 144]
NaO_9	6180	6188	9	[0, 71, 76, 87, 89, 102, 118, 122, 128, 144]
NaO_10	6189	6197	9	[0, 71, 72, 76, 87, 89, 102, 118, 122, 128, 144]
NaO_11	6198	6208	11	[0, 71, 72, 76, 82, 87, 89, 102, 118, 122, 128, 144]
NaO_10	6209	6213	5	[0, 71, 72, 76, 82, 89, 102, 118, 122, 128, 144]
NaO_9	6214	6236	23	[0, 71, 72, 76, 82, 89, 102, 118, 128, 144]
NaO_8	6237	6255	19	[0, 71, 72, 76, 82, 102, 118, 128, 144]
NaO_9	6256	6276	21	[0, 71, 72, 76, 82, 102, 113, 118, 128, 144]
NaO_8	6277	6278	2	[0, 71, 72, 82, 102, 113, 118, 128, 144]
NaO_9	6279	6288	10	[0, 71, 72, 82, 102, 113, 118, 126, 128, 144]
NaO_10	6289	6289	1	[0, 71, 72, 82, 89, 102, 113, 118, 126, 128, 144]
NaO_9	6290	6294	5	[0, 71, 72, 82, 89, 102, 118, 126, 128, 144]
NaO_8	6295	6297	3	[0, 71, 82, 89, 102, 118, 126, 128, 144]
NaO_9	6298	6311	14	[0, 71, 82, 89, 102, 118, 122, 126, 128, 144]
NaO_8	6312	6337	26	[0, 71, 82, 89, 102, 118, 122, 128, 144]
NaO_9	6338	6347	10	[0, 71, 82, 87, 89, 102, 118, 122, 128, 144]
NaO_8	6348	6350	3	[0, 71, 87, 89, 102, 118, 122, 128, 144]
NaO_9	6351	6362	12	[0, 71, 87, 89, 102, 110, 118, 122, 128, 144]
NaO_10	6363	6363	1	[0, 71, 87, 89, 102, 110, 118, 122, 128, 133, 144]
NaO_9	6364	6369	6	[0, 71, 87, 102, 110, 118, 122, 128, 133, 144]
NaO_9	6370	6372	3	[0, 71, 87, 102, 110, 118, 122, 133, 144, 151]
NaO_10	6373	6387	15	[0, 71, 87, 91, 102, 110, 118, 122, 133, 144, 151]
NaO_9	6388	6396	9	[0, 87, 91, 102, 110, 118, 122, 133, 144, 151]
NaO_8	6397	6430	34	[0, 87, 91, 102, 118, 122, 133, 144, 151]
NaO_7	6431	6439	9	[0, 87, 91, 102, 118, 122, 133, 144]
NaO_8	6440	6458	19	[0, 87, 91, 102, 118, 122, 128, 133, 144]
NaO_9	6459	6464	6	[0, 87, 89, 91, 102, 118, 122, 128, 133, 144]
NaO_8	6465	6471	7	[0, 87, 91, 102, 118, 122, 128, 133, 144]
NaO_7	6472	6483	12	[0, 87, 91, 118, 122, 128, 133, 144]
NaO_8	6484	6495	12	[0, 87, 91, 118, 122, 128, 133, 144, 152]
NaO_9	6496	6497	2	[0, 87, 88, 91, 118, 122, 128, 133, 144, 152]
NaO_10	6498	6522	25	[0, 87, 88, 91, 118, 122, 128, 133, 138, 144, 152]
NaO_11	6523	6550	28	[0, 87, 88, 91, 93, 118, 122, 128, 133, 138, 144, 152]
NaO_10	6551	6581	31	[0, 87, 88, 91, 93, 118, 122, 128, 133, 138, 152]
NaO_9	6582	6587	6	[0, 87, 88, 91, 93, 118, 122, 128, 133, 138]
NaO_8	6588	6588	1	[0, 87, 88, 91, 93, 118, 122, 133, 138]
NaO_9	6589	6620	32	[0, 87, 88, 91, 93, 118, 122, 129, 133, 138]
NaO_10	6621	6638	18	[0, 87, 88, 91, 93, 118, 122, 129, 133, 138, 144]
NaO_9	6639	6649	11	[0, 87, 88, 91, 93, 118, 122, 133, 138, 144]
NaO_8	6650	6666	17	[0, 87, 88, 91, 93, 118, 122, 133, 138]
NaO_9	6667	6682	16	[0, 87, 88, 91, 93, 116, 118, 122, 133, 138]
NaO_10	6683	6696	14	[0, 87, 88, 91, 93, 116, 118, 122, 133, 138, 152]
NaO_11	6697	6701	5	[0, 87, 88, 91, 93, 106, 116, 118, 122, 133, 138, 152]
NaO_10	6702	6704	3	[0, 87, 88, 91, 93, 106, 116, 122, 133, 138, 152]
NaO_11	6705	6718	14	[0, 87, 88, 91, 93, 101, 106, 116, 122, 133, 138, 152]
NaO_10	6719	6722	4	[0, 87, 88, 91, 93, 101, 106, 116, 122, 133, 138]
NaO_9	6723	6746	24	[0, 87, 88, 91, 93, 106, 116, 122, 133, 138]
NaO_10	6747	6756	10	[0, 87, 88, 91, 93, 106, 116, 122, 133, 138, 152]
NaO_9	6757	6790	34	[0, 87, 88, 91, 93, 116, 122, 133, 138, 152]
NaO_8	6791	6801	11	[0, 87, 88, 91, 93, 122, 133, 138, 152]
NaO_9	6802	6814	13	[0, 87, 88, 91, 93, 110, 122, 133, 138, 152]
NaO_10	6815	6815	1	[0, 87, 88, 91, 93, 110, 118, 122, 133, 138, 152]
NaO_9	6816	6820	5	[0, 87, 88, 91, 93, 110, 118, 122, 133, 138]
NaO_10	6821	6829	9	[0, 87, 88, 91, 93, 110, 118, 122, 133, 138, 144]
NaO_11	6830	6830	1	[0, 87, 88, 91, 93, 110, 118, 122, 129, 133, 138, 144]
NaO_12	6831	6846	16	[0, 87, 88, 91, 93, 110, 116, 118, 122, 129, 133, 138, 144]
NaO_11	6847	6884	38	[0, 87, 88, 91, 93, 110, 118, 122, 129, 133, 138, 144]
NaO_10	6885	6885	1	[0, 87, 88, 91, 93, 110, 118, 122, 133, 138, 144]
NaO_9	6886	6920	35	[0, 87, 88, 91, 93, 118, 122, 133, 138, 144]
NaO_10	6921	6940	20	[0, 87, 88, 91, 93, 118, 122, 128, 133, 138, 144]
NaO_9	6941	6942	2	[0, 87, 88, 91, 93, 118, 122, 133, 138, 144]
NaO_8	6943	6943	1	[0, 87, 88, 91, 93, 122, 133, 138, 152]
NaO_9	6944	6956	13	[0, 87, 88, 91, 93, 110, 122, 133, 138, 152]
NaO_10	6957	6957	1	[0, 87, 88, 91, 93, 110, 118, 122, 133, 138, 152]
NaO_9	6958	6962	5	[0, 87, 88, 91, 93, 110, 118, 122, 133, 138]
NaO_10	6963	6971	9	[0, 87, 88, 91, 93, 110, 118, 122, 133, 138, 144]
NaO_11	6972	6972	1	[0, 87, 88, 91, 93, 110, 118, 122, 129, 133, 138, 144]
NaO_12	6973	6988	16	[0, 87, 88, 91, 93, 110, 116, 118, 122, 129, 133, 138, 144]
NaO_11	6989	7026	38	[0, 87, 88, 91, 93, 110, 118, 122, 129, 133, 138, 144]
NaO_10	7027	7027	1	[0, 87, 88, 91, 93, 110, 118, 122, 133, 138, 144]
NaO_9	7028	7062	35	[0, 87, 88, 91, 93, 118, 122, 133, 138, 144]
NaO_10	7063	7082	20	[0, 87, 88, 91, 93, 118, 122, 128, 133, 138, 144]
NaO_9	7083	7110	28	[0, 87, 88, 91, 93, 118, 122, 133, 138, 144]
NaO_10	7111	7112	2	[0, 87, 88, 91, 93, 106, 118, 122, 133, 138, 144]
NaO_11	7113	7117	5	[0, 87, 88, 91, 93, 106, 116, 118, 122, 133, 138, 144]
NaO_12	7118	7125	8	[0, 87, 88, 91, 93, 106, 116, 118, 122, 133, 138, 144, 152]
NaO_13	7126	7136	11	[0, 87, 88, 91, 93, 106, 110, 116, 118, 122, 133, 138, 144, 152]
NaO_12	7137	7158	22	[0, 87, 88, 91, 93, 106, 110, 116, 118, 122, 133, 138, 152]
NaO_13	7159	7180	22	[0, 87, 88, 91, 93, 106, 110, 116, 118, 122, 133, 138, 144, 152]
NaO_12	7181	7277	97	[0, 87, 88, 91, 93, 106, 110, 116, 122, 133, 138, 144, 152]
NaO_11	7278	7279	2	[0, 87, 88, 91, 93, 106, 110, 116, 122, 133, 138, 144]
NaO_10	7280	7287	8	[0, 87, 88, 91, 93, 106, 110, 116, 122, 133, 138]
NaO_11	7288	7299	12	[0, 87, 88, 91, 93, 106, 110, 116, 118, 122, 133, 138]
NaO_12	7300	7300	1	[0, 87, 88, 91, 93, 106, 110, 116, 118, 122, 133, 138, 144]
NaO_11	7301	7321	21	[0, 87, 88, 91, 93, 106, 116, 118, 122, 133, 138, 144]
NaO_10	7322	7325	4	[0, 87, 91, 93, 106, 116, 118, 122, 133, 138, 144]
NaO_11	7326	7351	26	[0, 87, 91, 93, 106, 116, 118, 122, 133, 138, 144, 152]
NaO_12	7352	7352	1	[0, 87, 88, 91, 93, 106, 116, 118, 122, 133, 138, 144, 152]
NaO_13	7353	7357	5	[0, 87, 88, 91, 93, 106, 110, 116, 118, 122, 133, 138, 144, 152]
NaO_12	7358	7365	8	[0, 88, 91, 93, 106, 110, 116, 118, 122, 133, 138, 144, 152]
NaO_13	7366	7366	1	[0, 87, 88, 91, 93, 106, 110, 116, 118, 122, 133, 138, 144, 152]
NaO_12	7367	7374	8	[0, 87, 88, 91, 93, 106, 110, 116, 118, 122, 133, 138, 144]
NaO_11	7375	7406	32	[0, 87, 88, 91, 93, 106, 110, 116, 118, 122, 133, 138]
NaO_11	7407	7424	18	[0, 87, 88, 91, 93, 106, 116, 118, 122, 133, 138, 152]
NaO_10	7425	7433	9	[0, 87, 88, 91, 93, 106, 116, 118, 122, 133, 138]
NaO_9	7434	7447	14	[0, 87, 88, 91, 93, 116, 118, 122, 133, 138]
NaO_8	7448	7451	4	[0, 87, 91, 93, 116, 118, 122, 133, 138]
NaO_9	7452	7459	8	[0, 87, 88, 91, 93, 116, 118, 122, 133, 138]
NaO_10	7460	7465	6	[0, 87, 88, 91, 93, 116, 118, 122, 133, 138, 144]
NaO_11	7466	7468	3	[0, 87, 88, 91, 93, 110, 116, 118, 122, 133, 138, 144]
NaO_10	7469	7472	4	[0, 87, 91, 93, 110, 116, 118, 122, 133, 138, 144]
NaO_11	7473	7474	2	[0, 87, 91, 93, 110, 116, 118, 122, 133, 138, 144, 152]
NaO_11	7475	7509	35	[0, 87, 91, 93, 106, 110, 116, 118, 122, 133, 138, 152]
NaO_10	7510	7514	5	[0, 87, 91, 93, 110, 116, 118, 122, 133, 138, 152]
NaO_11	7515	7525	11	[0, 87, 91, 93, 110, 116, 118, 122, 133, 138, 144, 152]
NaO_10	7526	7530	5	[0, 87, 91, 93, 116, 118, 122, 133, 138, 144, 152]
NaO_11	7531	7534	4	[0, 87, 91, 93, 116, 118, 122, 128, 133, 138, 144, 152]
NaO_12	7535	7574	40	[0, 87, 91, 93, 110, 116, 118, 122, 128, 133, 138, 144, 152]
NaO_13	7575	7594	20	[0, 69, 87, 91, 93, 110, 116, 118, 122, 128, 133, 138, 144, 152]
NaO_12	7595	7606	12	[0, 69, 87, 91, 93, 116, 118, 122, 128, 133, 138, 144, 152]
NaO_11	7607	7608	2	[0, 87, 91, 93, 116, 118, 122, 128, 133, 138, 144, 152]
NaO_10	7609	7621	13	[0, 87, 91, 116, 118, 122, 128, 133, 138, 144, 152]
NaO_11	7622	7640	19	[0, 87, 91, 110, 116, 118, 122, 128, 133, 138, 144, 152]
NaO_10	7641	7660	20	[0, 87, 91, 110, 116, 118, 122, 133, 138, 144, 152]
NaO_11	7661	7662	2	[0, 87, 91, 106, 110, 116, 118, 122, 133, 138, 144, 152]
NaO_10	7663	7680	18	[0, 87, 91, 106, 110, 116, 118, 122, 133, 138, 144]
NaO_9	7681	7713	33	[0, 87, 91, 110, 116, 118, 122, 133, 138, 144]
NaO_8	7714	7726	13	[0, 87, 91, 110, 116, 118, 122, 133, 138]
NaO_9	7727	7735	9	[0, 87, 91, 110, 116, 118, 122, 133, 138, 144]
NaO_10	7736	7740	5	[0, 87, 91, 110, 116, 118, 122, 133, 138, 144, 152]
NaO_9	7741	7741	1	[0, 87, 91, 110, 116, 118, 122, 133, 138, 152]
NaO_10	7742	7743	2	[0, 87, 91, 93, 110, 116, 118, 122, 133, 138, 152]
NaO_9	7744	7758	15	[0, 87, 91, 93, 116, 118, 122, 133, 138, 152]
NaO_10	7759	7781	23	[0, 69, 87, 91, 93, 116, 118, 122, 133, 138, 152]
NaO_11	7782	7782	1	[0, 69, 87, 91, 93, 116, 118, 122, 123, 133, 138, 152]
NaO_10	7783	7788	6	[0, 87, 91, 93, 116, 118, 122, 123, 133, 138, 152]
NaO_11	7789	7802	14	[0, 87, 91, 93, 116, 118, 122, 123, 133, 138, 144, 152]
NaO_10	7803	7804	2	[0, 87, 91, 93, 116, 118, 122, 133, 138, 144, 152]
NaO_9	7805	7823	19	[0, 87, 91, 93, 116, 122, 133, 138, 144, 152]
NaO_10	7824	7829	6	[0, 87, 91, 93, 116, 118, 122, 133, 138, 144, 152]
NaO_9	7830	7866	37	[0, 87, 91, 93, 116, 118, 122, 133, 138, 144]
NaO_10	7867	7873	7	[0, 87, 91, 93, 116, 118, 122, 133, 138, 144, 152]
NaO_11	7874	7902	29	[0, 87, 91, 93, 116, 118, 122, 128, 133, 138, 144, 152]
NaO_10	7903	7931	29	[0, 87, 91, 116, 118, 122, 128, 133, 138, 144, 152]
NaO_11	7932	7933	2	[0, 87, 91, 110, 116, 118, 122, 128, 133, 138, 144, 152]
NaO_10	7934	7967	34	[0, 87, 91, 110, 116, 118, 122, 128, 133, 138, 144]
NaO_9	7968	7981	14	[0, 87, 91, 116, 118, 122, 128, 133, 138, 144]
NaO_8	7982	8002	21	[0, 87, 91, 118, 122, 128, 133, 138, 144]
NaO_9	8003	8007	5	[0, 87, 91, 116, 118, 122, 128, 133, 138, 144]
NaO_10	8008	8014	7	[0, 87, 91, 116, 118, 122, 128, 133, 138, 144, 152]
NaO_11	8015	8017	3	[0, 69, 87, 91, 116, 118, 122, 128, 133, 138, 144, 152]
NaO_10	8018	8026	9	[0, 69, 87, 91, 116, 118, 122, 128, 133, 138, 152]
NaO_9	8027	8044	18	[0, 87, 91, 116, 118, 122, 128, 133, 138, 152]
NaO_10	8045	8058	14	[0, 87, 91, 116, 118, 122, 123, 128, 133, 138, 152]
NaO_9	8059	8063	5	[0, 87, 91, 116, 118, 122, 128, 133, 138, 152]
NaO_11	8064	8073	10	[0, 87, 91, 93, 110, 116, 118, 122, 128, 133, 138, 152]
NaO_12	8074	8091	18	[0, 87, 91, 93, 106, 110, 116, 118, 122, 128, 133, 138, 152]
NaO_11	8092	8092	1	[0, 87, 91, 93, 106, 110, 116, 118, 122, 128, 133, 152]
NaO_10	8093	8103	11	[0, 87, 91, 93, 106, 110, 116, 118, 122, 133, 152]
NaO_11	8104	8105	2	[0, 87, 88, 91, 93, 106, 110, 116, 118, 122, 133, 152]
NaO_10	8106	8112	7	[0, 87, 88, 91, 93, 106, 110, 116, 118, 122, 133]
NaO_9	8113	8129	17	[0, 87, 88, 91, 106, 110, 116, 118, 122, 133]
NaO_8	8130	8132	3	[0, 87, 88, 91, 110, 116, 118, 122, 133]
NaO_9	8133	8139	7	[0, 87, 88, 91, 110, 116, 118, 122, 133, 138]
NaO_10	8140	8152	13	[0, 87, 88, 91, 93, 110, 116, 118, 122, 133, 138]
NaO_11	8153	8154	2	[0, 87, 88, 91, 93, 110, 116, 118, 122, 128, 133, 138]
NaO_12	8155	8155	1	[0, 87, 88, 91, 93, 110, 116, 118, 122, 128, 133, 138, 152]
NaO_11	8156	8166	11	[0, 87, 88, 91, 93, 110, 116, 118, 122, 133, 138, 152]
NaO_12	8167	8175	9	[0, 87, 88, 91, 93, 106, 110, 116, 118, 122, 133, 138, 152]
NaO_11	8176	8186	11	[0, 87, 88, 91, 93, 106, 110, 116, 122, 133, 138, 152]
NaO_9	8187	8191	5	[0, 87, 88, 91, 93, 106, 116, 122, 133, 138]
NaO_10	8192	8232	41	[0, 87, 88, 91, 93, 106, 116, 120, 122, 133, 138]
NaO_9	8233	8238	6	[0, 87, 88, 91, 93, 106, 116, 120, 133, 138]
NaO_8	8239	8244	6	[0, 87, 88, 91, 93, 106, 120, 133, 138]
NaO_9	8245	8248	4	[0, 85, 87, 88, 91, 93, 106, 120, 133, 138]
NaO_10	8249	8268	20	[0, 85, 87, 88, 91, 93, 106, 111, 120, 133, 138]
NaO_11	8269	8271	3	[0, 85, 87, 88, 91, 93, 106, 109, 111, 120, 133, 138]
NaO_10	8272	8289	18	[0, 85, 87, 88, 93, 106, 109, 111, 120, 133, 138]
NaO_11	8290	8293	4	[0, 85, 87, 88, 93, 106, 109, 111, 120, 133, 138, 147]
NaO_10	8294	8296	3	[0, 85, 88, 93, 106, 109, 111, 120, 133, 138, 147]
NaO_9	8297	8304	8	[0, 85, 88, 93, 109, 111, 120, 133, 138, 147]
NaO_10	8305	8328	24	[0, 85, 88, 93, 109, 111, 115, 120, 133, 138, 147]
NaO_9	8329	8333	5	[0, 85, 88, 109, 111, 115, 120, 133, 138, 147]
NaO_8	8334	8371	38	[0, 85, 109, 111, 115, 120, 133, 138, 147]
NaO_7	8372	8392	21	[0, 85, 109, 111, 120, 133, 138, 147]
NaO_8	8393	8405	13	[0, 85, 93, 109, 111, 120, 133, 138, 147]
NaO_7	8406	8406	1	[0, 85, 93, 109, 111, 120, 133, 138]
NaO_6	8407	8407	1	[0, 85, 93, 109, 120, 133, 138]
NaO_7	8408	8415	8	[0, 85, 93, 106, 109, 120, 133, 138]
NaO_8	8416	8416	1	[0, 85, 88, 93, 106, 109, 120, 133, 138]
NaO_9	8417	8441	25	[0, 85, 88, 91, 93, 106, 109, 120, 133, 138]
NaO_8	8442	8445	4	[0, 88, 91, 93, 106, 109, 120, 133, 138]
NaO_9	8446	8459	14	[0, 88, 91, 93, 106, 109, 120, 133, 138, 150]
NaO_10	8460	8482	23	[0, 88, 91, 93, 106, 109, 116, 120, 133, 138, 150]
NaO_9	8483	8509	27	[0, 88, 91, 93, 106, 109, 116, 120, 133, 138]
NaO_8	8510	8516	7	[0, 88, 93, 106, 109, 116, 120, 133, 138]
NaO_9	8517	8535	19	[0, 85, 88, 93, 106, 109, 116, 120, 133, 138]
NaO_8	8536	8542	7	[0, 85, 88, 93, 106, 109, 120, 133, 138]
NaO_7	8543	8555	13	[0, 88, 93, 106, 109, 120, 133, 138]
NaO_8	8556	8603	48	[0, 88, 93, 106, 109, 111, 120, 133, 138]
NaO_7	8604	8606	3	[0, 88, 93, 109, 111, 120, 133, 138]
NaO_8	8607	8615	9	[0, 85, 88, 93, 109, 111, 120, 133, 138]
NaO_9	8616	8616	1	[0, 85, 88, 93, 106, 109, 111, 120, 133, 138]
NaO_8	8617	8641	25	[0, 85, 88, 93, 106, 111, 120, 133, 138]
NaO_9	8642	8648	7	[0, 85, 88, 93, 106, 109, 111, 120, 133, 138]
NaO_10	8649	8662	14	[0, 85, 88, 93, 98, 106, 109, 111, 120, 133, 138]
NaO_9	8663	8681	19	[0, 85, 93, 98, 106, 109, 111, 120, 133, 138]
NaO_8	8682	8686	5	[0, 85, 93, 106, 109, 111, 120, 133, 138]
NaO_9	8687	8692	6	[0, 85, 88, 93, 106, 109, 111, 120, 133, 138]
NaO_10	8693	8703	11	[0, 85, 88, 93, 106, 109, 111, 115, 120, 133, 138]
NaO_9	8704	8707	4	[0, 85, 88, 93, 109, 111, 115, 120, 133, 138]
NaO_8	8708	8710	3	[0, 88, 93, 109, 111, 115, 120, 133, 138]
NaO_9	8711	8727	17	[0, 88, 92, 93, 109, 111, 115, 120, 133, 138]
NaO_8	8728	8732	5	[0, 88, 92, 93, 109, 111, 115, 120, 133]
NaO_9	8733	8749	17	[0, 88, 92, 93, 106, 109, 111, 115, 120, 133]
NaO_10	8750	8783	34	[0, 88, 92, 93, 106, 109, 111, 115, 120, 133, 138]
NaO_9	8784	8787	4	[0, 88, 93, 106, 109, 111, 115, 120, 133, 138]
NaO_10	8788	8802	15	[0, 85, 88, 93, 106, 109, 111, 115, 120, 133, 138]
NaO_9	8803	8809	7	[0, 85, 88, 93, 109, 111, 115, 120, 133, 138]
NaO_8	8810	8823	14	[0, 88, 93, 109, 111, 115, 120, 133, 138]
NaO_9	8824	8849	26	[0, 88, 93, 109, 111, 115, 120, 133, 138, 147]
NaO_8	8850	8853	4	[0, 88, 93, 109, 111, 115, 120, 133, 138]
NaO_9	8854	8857	4	[0, 88, 93, 109, 111, 115, 120, 133, 138, 147]
NaO_10	8858	8864	7	[0, 85, 88, 93, 109, 111, 115, 120, 133, 138, 147]
NaO_9	8865	8866	2	[0, 85, 88, 93, 109, 111, 120, 133, 138, 147]
NaO_8	8867	8886	20	[0, 88, 93, 109, 111, 120, 133, 138, 147]
NaO_9	8887	8905	19	[0, 88, 93, 109, 111, 115, 120, 133, 138, 147]
NaO_8	8906	8923	18	[0, 88, 93, 109, 111, 115, 120, 133, 138]
NaO_9	8924	8939	16	[0, 85, 88, 93, 109, 111, 115, 120, 133, 138]
NaO_10	8940	8945	6	[0, 85, 88, 93, 106, 109, 111, 115, 120, 133, 138]
NaO_9	8946	8964	19	[0, 85, 88, 93, 106, 109, 111, 120, 133, 138]
NaO_9	8965	8968	4	[0, 85, 88, 93, 98, 106, 109, 120, 133, 138]
NaO_10	8969	8976	8	[0, 85, 88, 93, 98, 106, 109, 120, 133, 138, 150]
NaO_9	8977	8984	8	[0, 85, 88, 93, 98, 106, 120, 133, 138, 150]
NaO_8	8985	8991	7	[0, 85, 88, 93, 98, 106, 120, 133, 138]
NaO_7	8992	8994	3	[0, 85, 88, 93, 106, 120, 133, 138]
NaO_8	8995	9010	16	[0, 85, 88, 93, 106, 111, 120, 133, 138]
NaO_9	9011	9027	17	[0, 85, 88, 93, 106, 111, 120, 133, 138, 150]
NaO_8	9028	9032	5	[0, 85, 88, 93, 106, 111, 120, 133, 138]
NaO_7	9033	9049	17	[0, 88, 93, 106, 111, 120, 133, 138]
NaO_8	9050	9051	2	[0, 85, 88, 93, 106, 111, 120, 133, 138]
NaO_10	9052	9064	13	[0, 85, 87, 88, 93, 106, 111, 115, 120, 133, 138]
NaO_9	9065	9066	2	[0, 85, 87, 88, 93, 111, 115, 120, 133, 138]
NaO_8	9067	9093	27	[0, 87, 88, 93, 111, 115, 120, 133, 138]
NaO_7	9094	9126	33	[0, 87, 88, 93, 111, 120, 133, 138]
NaO_8	9127	9146	20	[0, 87, 88, 93, 109, 111, 120, 133, 138]
NaO_7	9147	9157	11	[0, 88, 93, 109, 111, 120, 133, 138]
NaO_6	9158	9190	33	[0, 88, 93, 111, 120, 133, 138]
NaO_7	9191	9211	21	[0, 88, 93, 111, 115, 120, 133, 138]
NaO_8	9212	9237	26	[0, 88, 93, 106, 111, 115, 120, 133, 138]
NaO_9	9238	9247	10	[0, 88, 93, 106, 109, 111, 115, 120, 133, 138]
NaO_9	9248	9249	2	[0, 88, 93, 106, 109, 111, 115, 120, 133, 147]
NaO_8	9250	9256	7	[0, 88, 93, 106, 109, 111, 120, 133, 147]
NaO_9	9257	9274	18	[0, 88, 93, 106, 109, 111, 120, 133, 138, 147]
NaO_8	9275	9293	19	[0, 88, 93, 109, 111, 120, 133, 138, 147]
NaO_9	9294	9350	57	[0, 85, 88, 93, 109, 111, 120, 133, 138, 147]
NaO_10	9351	9403	53	[0, 85, 88, 93, 109, 111, 120, 133, 138, 143, 147]
NaO_11	9404	9410	7	[0, 85, 88, 93, 109, 111, 115, 120, 133, 138, 143, 147]
NaO_10	9411	9434	24	[0, 85, 88, 93, 109, 111, 115, 120, 133, 138, 147]
NaO_9	9435	9459	25	[0, 88, 93, 109, 111, 115, 120, 133, 138, 147]
NaO_10	9460	9461	2	[0, 88, 93, 106, 109, 111, 115, 120, 133, 138, 147]
NaO_9	9462	9470	9	[0, 88, 93, 106, 109, 111, 120, 133, 138, 147]
NaO_8	9471	9475	5	[0, 88, 93, 106, 109, 111, 120, 133, 138]
NaO_7	9476	9477	2	[0, 88, 106, 109, 111, 120, 133, 138]
NaO_8	9478	9484	7	[0, 87, 88, 106, 109, 111, 120, 133, 138]
NaO_9	9485	9491	7	[0, 87, 88, 106, 109, 111, 115, 120, 133, 138]
NaO_10	9492	9500	9	[0, 87, 88, 93, 106, 109, 111, 115, 120, 133, 138]
NaO_9	9501	9507	7	[0, 87, 88, 93, 106, 109, 111, 120, 133, 138]
NaO_8	9508	9540	33	[0, 87, 88, 93, 106, 111, 120, 133, 138]
NaO_9	9541	9568	28	[0, 87, 88, 93, 106, 111, 115, 120, 133, 138]
NaO_10	9569	9571	3	[0, 87, 88, 93, 106, 109, 111, 115, 120, 133, 138]
NaO_11	9572	9577	6	[0, 87, 88, 93, 106, 109, 111, 115, 120, 133, 138, 152]
NaO_10	9578	9578	1	[0, 88, 93, 106, 109, 111, 115, 120, 133, 138, 152]
NaO_11	9579	9590	12	[0, 77, 88, 93, 106, 109, 111, 115, 120, 133, 138, 152]
NaO_12	9591	9591	1	[0, 77, 85, 88, 93, 106, 109, 111, 115, 120, 133, 138, 152]
NaO_11	9592	9600	9	[0, 77, 85, 88, 93, 106, 109, 111, 115, 120, 133, 138]
NaO_10	9601	9615	15	[0, 77, 85, 93, 106, 109, 111, 115, 120, 133, 138]
NaO_9	9616	9636	21	[0, 77, 93, 106, 109, 111, 115, 120, 133, 138]
NaO_8	9637	9640	4	[0, 93, 106, 109, 111, 115, 120, 133, 138]
NaO_9	9641	9644	4	[0, 92, 93, 106, 109, 111, 115, 120, 133, 138]
NaO_10	9645	9647	3	[0, 92, 93, 106, 109, 111, 115, 120, 133, 138, 152]
NaO_11	9648	9655	8	[0, 92, 93, 106, 109, 111, 115, 120, 133, 138, 150, 152]
NaO_10	9656	9672	17	[0, 93, 106, 109, 111, 115, 120, 133, 138, 150, 152]
NaO_11	9673	9673	1	[0, 88, 93, 106, 109, 111, 115, 120, 133, 138, 150, 152]
NaO_10	9674	9682	9	[0, 88, 93, 106, 111, 115, 120, 133, 138, 150, 152]
NaO_9	9683	9688	6	[0, 88, 93, 106, 111, 115, 120, 133, 138, 152]
NaO_9	9689	9737	49	[0, 87, 88, 93, 106, 111, 120, 133, 138, 152]
NaO_10	9738	9748	11	[0, 87, 88, 93, 106, 111, 115, 120, 133, 138, 152]
NaO_9	9749	9789	41	[0, 87, 93, 106, 111, 115, 120, 133, 138, 152]
NaO_10	9790	9804	15	[0, 87, 88, 93, 106, 111, 115, 120, 133, 138, 152]
NaO_9	9805	9825	21	[0, 87, 88, 93, 106, 111, 120, 133, 138, 152]
NaO_8	9826	9826	1	[0, 88, 93, 106, 111, 120, 133, 138, 152]
NaO_9	9827	9850	24	[0, 88, 93, 106, 111, 115, 120, 133, 138, 152]
NaO_8	9851	9866	16	[0, 88, 93, 106, 111, 120, 133, 138, 152]
NaO_9	9867	9874	8	[0, 88, 91, 93, 106, 111, 120, 133, 138, 152]
NaO_8	9875	9902	28	[0, 88, 91, 93, 106, 120, 133, 138, 152]
NaO_9	9903	9909	7	[0, 88, 91, 93, 106, 111, 120, 133, 138, 152]
NaO_10	9910	9923	14	[0, 87, 88, 91, 93, 106, 111, 120, 133, 138, 152]
NaO_9	9924	9928	5	[0, 88, 91, 93, 106, 111, 120, 133, 138, 152]
NaO_8	9929	9932	4	[0, 88, 93, 106, 111, 120, 133, 138, 152]
NaO_7	9933	9944	12	[0, 88, 106, 111, 120, 133, 138, 152]
NaO_8	9945	9954	10	[0, 87, 88, 106, 111, 120, 133, 138, 152]
NaO_7	9955	9966	12	[0, 88, 106, 111, 120, 133, 138, 152]
NaO_8	9967	9998	32	[0, 77, 88, 106, 111, 120, 133, 138, 152]
NaO_9	9999	10006	8	[0, 77, 87, 88, 106, 111, 120, 133, 138, 152]
NaO_8	10007	10011	5	[0, 77, 87, 88, 111, 120, 133, 138, 152]
NaO_9	10012	10042	31	[0, 77, 87, 88, 111, 120, 133, 138, 145, 152]
NaO_10	10043	10047	5	[0, 77, 87, 88, 106, 111, 120, 133, 138, 145, 152]
NaO_11	10048	10099	52	[0, 77, 87, 88, 106, 111, 120, 133, 138, 143, 145, 152]
NaO_12	10100	10102	3	[0, 77, 87, 88, 106, 111, 120, 133, 138, 143, 145, 147, 152]
NaO_11	10103	10108	6	[0, 77, 87, 88, 106, 120, 133, 138, 143, 145, 147, 152]
NaO_10	10109	10112	4	[0, 77, 87, 88, 106, 120, 133, 138, 143, 145, 152]
NaO_9	10113	10119	7	[0, 77, 87, 88, 120, 133, 138, 143, 145, 152]
NaO_8	10120	10143	24	[0, 77, 87, 88, 120, 133, 138, 143, 152]
NaO_9	10144	10152	9	[0, 77, 87, 88, 120, 133, 138, 143, 147, 152]
NaO_8	10153	10153	1	[0, 77, 87, 88, 120, 133, 138, 147, 152]
NaO_10	10154	10156	3	[0, 77, 87, 88, 93, 106, 120, 133, 138, 147, 152]
NaO_11	10157	10162	6	[0, 77, 87, 88, 93, 106, 115, 120, 133, 138, 147, 152]
NaO_10	10163	10183	21	[0, 77, 87, 88, 93, 106, 115, 120, 133, 138, 152]
NaO_11	10184	10196	13	[0, 77, 87, 88, 93, 106, 111, 115, 120, 133, 138, 152]
NaO_10	10197	10209	13	[0, 77, 88, 93, 106, 111, 115, 120, 133, 138, 152]
NaO_9	10210	10214	5	[0, 77, 88, 93, 106, 111, 120, 133, 138, 152]
NaO_8	10215	10236	22	[0, 77, 88, 106, 111, 120, 133, 138, 152]
NaO_9	10237	10262	26	[0, 77, 88, 93, 106, 111, 120, 133, 138, 152]
NaO_8	10263	10267	5	[0, 77, 88, 93, 106, 120, 133, 138, 152]
NaO_9	10268	10326	59	[0, 77, 88, 93, 106, 111, 120, 133, 138, 152]
NaO_10	10327	10332	6	[0, 77, 88, 93, 101, 106, 111, 120, 133, 138, 152]
NaO_9	10333	10354	22	[0, 77, 88, 93, 106, 111, 120, 133, 138, 152]
NaO_8	10355	10358	4	[0, 77, 88, 93, 106, 111, 120, 138, 152]
NaO_9	10359	10367	9	[0, 77, 88, 93, 106, 111, 115, 120, 138, 152]
NaO_10	10368	10410	43	[0, 77, 88, 93, 106, 111, 115, 120, 133, 138, 152]
NaO_11	10411	10432	22	[0, 77, 88, 93, 106, 109, 111, 115, 120, 133, 138, 152]
NaO_10	10433	10490	58	[0, 77, 88, 93, 106, 109, 111, 120, 133, 138, 152]
NaO_11	10491	10529	39	[0, 77, 87, 88, 93, 106, 109, 111, 120, 133, 138, 152]
NaO_10	10530	10531	2	[0, 77, 87, 88, 93, 106, 111, 120, 133, 138, 152]
NaO_9	10532	10581	50	[0, 77, 87, 88, 106, 111, 120, 133, 138, 152]
NaO_10	10582	10645	64	[0, 77, 87, 88, 106, 111, 120, 133, 138, 143, 152]
NaO_9	10646	10679	34	[0, 77, 88, 106, 111, 120, 133, 138, 143, 152]
NaO_8	10680	10696	17	[0, 77, 88, 111, 120, 133, 138, 143, 152]
NaO_9	10697	10735	39	[0, 77, 88, 111, 120, 133, 138, 143, 147, 152]
NaO_10	10736	10738	3	[0, 77, 88, 98, 111, 120, 133, 138, 143, 147, 152]
NaO_11	10739	10741	3	[0, 77, 88, 98, 109, 111, 120, 133, 138, 143, 147, 152]
NaO_12	10742	10743	2	[0, 69, 77, 88, 98, 109, 111, 120, 133, 138, 143, 147, 152]
NaO_11	10744	10746	3	[0, 69, 77, 88, 98, 109, 111, 120, 133, 138, 143, 152]
NaO_10	10747	10749	3	[0, 69, 77, 88, 109, 111, 120, 133, 138, 143, 152]
NaO_9	10750	10760	11	[0, 69, 77, 88, 111, 120, 133, 138, 143, 152]
NaO_10	10761	10767	7	[0, 69, 77, 88, 106, 111, 120, 133, 138, 143, 152]
NaO_9	10768	10784	17	[0, 77, 88, 106, 111, 120, 133, 138, 143, 152]
NaO_10	10785	10794	10	[0, 77, 87, 88, 106, 111, 120, 133, 138, 143, 152]
NaO_11	10795	10814	20	[0, 77, 87, 88, 91, 106, 111, 120, 133, 138, 143, 152]
NaO_10	10815	10820	6	[0, 77, 87, 88, 91, 106, 111, 120, 133, 138, 152]
NaO_9	10821	10846	26	[0, 77, 88, 91, 106, 111, 120, 133, 138, 152]
NaO_8	10847	10872	26	[0, 77, 88, 106, 111, 120, 133, 138, 152]
NaO_9	10873	10899	27	[0, 77, 88, 106, 111, 115, 120, 133, 138, 152]
NaO_8	10900	10901	2	[0, 77, 88, 106, 111, 120, 133, 138, 152]
NaO_9	10902	10911	10	[0, 77, 88, 106, 111, 120, 133, 138, 143, 152]
NaO_10	10912	10987	76	[0, 77, 87, 88, 106, 111, 120, 133, 138, 143, 152]
NaO_11	10988	10998	11	[0, 77, 87, 88, 106, 111, 115, 120, 133, 138, 143, 152]
NaO_12	10999	10999	1	[0, 77, 87, 88, 106, 109, 111, 115, 120, 133, 138, 143, 152]
NaO_11	11000	11002	3	[0, 77, 87, 88, 106, 109, 111, 115, 120, 138, 143, 152]
NaO_10	11003	11019	17	[0, 77, 88, 106, 109, 111, 115, 120, 138, 143, 152]
NaO_11	11020	11023	4	[0, 77, 88, 106, 109, 111, 115, 120, 133, 138, 143, 152]
NaO_10	11024	11033	10	[0, 77, 88, 106, 109, 111, 120, 133, 138, 143, 152]
NaO_9	11034	11035	2	[0, 77, 88, 106, 111, 120, 133, 138, 143, 152]
NaO_8	11036	11060	25	[0, 77, 88, 106, 111, 120, 133, 138, 152]
NaO_9	11061	11099	39	[0, 77, 87, 88, 106, 111, 120, 133, 138, 152]
NaO_10	11100	11134	35	[0, 77, 87, 88, 93, 106, 111, 120, 133, 138, 152]
NaO_9	11135	11163	29	[0, 77, 87, 88, 106, 111, 120, 133, 138, 152]
NaO_10	11164	11169	6	[0, 77, 87, 88, 106, 111, 120, 124, 133, 138, 152]
NaO_11	11170	11183	14	[0, 77, 87, 88, 106, 111, 120, 124, 133, 138, 143, 152]
NaO_10	11184	11191	8	[0, 77, 87, 88, 106, 111, 120, 124, 138, 143, 152]
NaO_11	11192	11275	84	[0, 77, 87, 88, 106, 111, 120, 124, 138, 143, 145, 152]
NaO_10	11276	11294	19	[0, 77, 87, 88, 106, 111, 120, 138, 143, 145, 152]
NaO_9	11295	11317	23	[0, 77, 87, 88, 106, 111, 120, 138, 143, 152]
NaO_10	11318	11318	1	[0, 77, 87, 88, 106, 111, 115, 120, 138, 143, 152]
NaO_9	11319	11328	10	[0, 77, 87, 88, 106, 111, 115, 120, 138, 152]
NaO_10	11329	11334	6	[0, 77, 87, 88, 106, 111, 115, 120, 133, 138, 152]
NaO_9	11335	11348	14	[0, 77, 88, 106, 111, 115, 120, 133, 138, 152]
NaO_10	11349	11356	8	[0, 77, 87, 88, 106, 111, 115, 120, 133, 138, 152]
NaO_9	11357	11412	56	[0, 77, 87, 88, 106, 111, 120, 133, 138, 152]
NaO_10	11413	11470	58	[0, 77, 87, 88, 106, 111, 120, 133, 138, 143, 152]
NaO_9	11471	11525	55	[0, 77, 87, 88, 106, 111, 120, 138, 143, 152]
NaO_10	11526	11566	41	[0, 77, 87, 88, 106, 111, 120, 124, 138, 143, 152]
NaO_11	11567	11599	33	[0, 77, 87, 88, 106, 111, 120, 124, 133, 138, 143, 152]
NaO_10	11600	11602	3	[0, 77, 87, 88, 106, 111, 120, 124, 133, 138, 152]
NaO_9	11603	11647	45	[0, 77, 87, 88, 106, 111, 120, 133, 138, 152]
NaO_10	11648	11652	5	[0, 77, 87, 88, 106, 111, 120, 133, 138, 143, 152]
NaO_9	11653	11670	18	[0, 77, 87, 88, 106, 111, 133, 138, 143, 152]
NaO_10	11671	11695	25	[0, 77, 87, 88, 106, 111, 120, 133, 138, 143, 152]
NaO_9	11696	11715	20	[0, 77, 87, 88, 106, 111, 120, 133, 138, 152]
NaO_10	11716	11735	20	[0, 77, 87, 88, 106, 111, 115, 120, 133, 138, 152]
NaO_9	11736	11745	10	[0, 77, 88, 106, 111, 115, 120, 133, 138, 152]
NaO_10	11746	11756	11	[0, 77, 88, 106, 109, 111, 115, 120, 133, 138, 152]
NaO_9	11757	11821	65	[0, 77, 106, 109, 111, 115, 120, 133, 138, 152]
NaO_8	11822	11841	20	[0, 77, 109, 111, 115, 120, 133, 138, 152]
NaO_9	11842	11858	17	[0, 77, 88, 109, 111, 115, 120, 133, 138, 152]
NaO_10	11859	11892	34	[0, 77, 87, 88, 109, 111, 115, 120, 133, 138, 152]
NaO_11	11893	11896	4	[0, 77, 87, 88, 106, 109, 111, 115, 120, 133, 138, 152]
NaO_12	11897	11904	8	[0, 77, 87, 88, 106, 109, 111, 115, 120, 133, 138, 143, 152]
NaO_11	11905	11942	38	[0, 77, 87, 88, 106, 109, 111, 120, 133, 138, 143, 152]
NaO_10	11943	11949	7	[0, 77, 87, 88, 106, 111, 120, 133, 138, 143, 152]
NaO_9	11950	11973	24	[0, 77, 87, 88, 111, 120, 133, 138, 143, 152]
NaO_10	11974	11994	21	[0, 77, 87, 88, 111, 120, 124, 133, 138, 143, 152]
NaO_11	11995	12002	8	[0, 77, 87, 88, 106, 111, 120, 124, 133, 138, 143, 152]
NaO_10	12003	12007	5	[0, 77, 87, 88, 106, 111, 120, 133, 138, 143, 152]
NaO_9	12008	12021	14	[0, 77, 87, 88, 106, 111, 120, 133, 138, 152]
NaO_10	12022	12067	46	[0, 77, 87, 88, 106, 111, 120, 133, 138, 143, 152]
NaO_9	12068	12145	78	[0, 77, 87, 88, 106, 111, 120, 133, 138, 152]
NaO_10	12146	12161	16	[0, 77, 87, 88, 106, 111, 120, 133, 138, 143, 152]
NaO_11	12162	12206	45	[0, 77, 87, 88, 106, 109, 111, 120, 133, 138, 143, 152]
NaO_10	12207	12231	25	[0, 77, 87, 106, 109, 111, 120, 133, 138, 143, 152]
NaO_9	12232	12234	3	[0, 77, 106, 109, 111, 120, 133, 138, 143, 152]
NaO_8	12235	12252	18	[0, 77, 106, 109, 111, 120, 133, 138, 152]
NaO_9	12253	12256	4	[0, 77, 93, 106, 109, 111, 120, 133, 138, 152]
NaO_10	12257	12268	12	[0, 77, 87, 93, 106, 109, 111, 120, 133, 138, 152]
NaO_9	12269	12299	31	[0, 77, 87, 93, 106, 109, 111, 120, 133, 152]
NaO_8	12300	12302	3	[0, 77, 87, 106, 109, 111, 120, 133, 152]
NaO_9	12303	12323	21	[0, 77, 87, 88, 106, 109, 111, 120, 133, 152]
NaO_10	12324	12338	15	[0, 77, 86, 87, 88, 106, 109, 111, 120, 133, 152]
NaO_9	12339	12371	33	[0, 77, 87, 88, 106, 109, 111, 120, 133, 152]
NaO_10	12372	12372	1	[0, 77, 87, 88, 106, 109, 111, 120, 133, 138, 152]
NaO_9	12373	12378	6	[0, 77, 87, 88, 106, 111, 120, 133, 138, 152]
NaO_10	12379	12432	54	[0, 77, 87, 88, 106, 111, 120, 133, 138, 143, 152]
NaO_9	12433	12444	12	[0, 77, 87, 106, 111, 120, 133, 138, 143, 152]
NaO_8	12445	12481	37	[0, 77, 87, 106, 111, 120, 133, 138, 152]
NaO_9	12482	12494	13	[0, 77, 87, 106, 109, 111, 120, 133, 138, 152]
NaO_10	12495	12502	8	[0, 77, 87, 93, 106, 109, 111, 120, 133, 138, 152]
NaO_11	12503	12517	15	[0, 77, 87, 93, 106, 109, 111, 116, 120, 133, 138, 152]
NaO_9	12518	12522	5	[0, 77, 87, 93, 106, 109, 111, 120, 133, 152]
NaO_10	12523	12533	11	[0, 77, 87, 88, 93, 106, 109, 111, 120, 133, 152]
NaO_9	12534	12547	14	[0, 77, 87, 88, 106, 109, 111, 120, 133, 152]
NaO_10	12548	12551	4	[0, 77, 87, 88, 93, 106, 109, 111, 120, 133, 152]
NaO_9	12552	12561	10	[0, 77, 87, 93, 106, 109, 111, 120, 133, 152]
NaO_10	12562	12594	33	[0, 77, 87, 88, 93, 106, 109, 111, 120, 133, 152]
NaO_11	12595	12617	23	[0, 70, 77, 87, 88, 93, 106, 109, 111, 120, 133, 152]
NaO_10	12618	12650	33	[0, 70, 77, 87, 93, 106, 109, 111, 120, 133, 152]
NaO_11	12651	12655	5	[0, 70, 77, 86, 87, 93, 106, 109, 111, 120, 133, 152]
NaO_10	12656	12681	26	[0, 77, 86, 87, 93, 106, 109, 111, 120, 133, 152]
NaO_11	12682	12698	17	[0, 77, 86, 87, 88, 93, 106, 109, 111, 120, 133, 152]
NaO_10	12699	12714	16	[0, 77, 87, 88, 93, 106, 109, 111, 120, 133, 152]
NaO_11	12715	12728	14	[0, 77, 87, 88, 93, 106, 109, 111, 120, 133, 143, 152]
NaO_10	12729	12730	2	[0, 77, 87, 88, 106, 109, 111, 120, 133, 143, 152]
NaO_9	12731	12746	16	[0, 77, 87, 88, 106, 109, 111, 120, 143, 152]
NaO_10	12747	12752	6	[0, 77, 87, 88, 106, 109, 111, 120, 133, 143, 152]
NaO_9	12753	12798	46	[0, 77, 87, 88, 106, 111, 120, 133, 143, 152]
NaO_8	12799	12811	13	[0, 77, 87, 88, 106, 111, 120, 143, 152]
NaO_7	12812	12815	4	[0, 77, 87, 88, 106, 111, 120, 152]
NaO_8	12816	12820	5	[0, 77, 87, 88, 106, 111, 120, 133, 152]
NaO_9	12821	12845	25	[0, 77, 87, 88, 91, 106, 111, 120, 133, 152]
NaO_10	12846	12846	1	[0, 77, 86, 87, 88, 91, 106, 111, 120, 133, 152]
NaO_11	12847	12849	3	[0, 77, 86, 87, 88, 91, 93, 106, 111, 120, 133, 152]
NaO_10	12850	12866	17	[0, 77, 86, 87, 88, 93, 106, 111, 120, 133, 152]
NaO_9	12867	12869	3	[0, 86, 87, 88, 93, 106, 111, 120, 133, 152]
NaO_10	12870	12879	10	[0, 86, 87, 88, 93, 106, 109, 111, 120, 133, 152]
NaO_9	12880	12889	10	[0, 87, 88, 93, 106, 109, 111, 120, 133, 152]
NaO_10	12890	12914	25	[0, 77, 87, 88, 93, 106, 109, 111, 120, 133, 152]
NaO_11	12915	12932	18	[0, 70, 77, 87, 88, 93, 106, 109, 111, 120, 133, 152]
NaO_10	12933	12953	21	[0, 77, 87, 88, 93, 106, 109, 111, 120, 133, 152]
NaO_11	12954	12959	6	[0, 77, 87, 88, 93, 106, 109, 111, 120, 133, 138, 152]
NaO_10	12960	12978	19	[0, 77, 87, 88, 106, 109, 111, 120, 133, 138, 152]
NaO_11	12979	12981	3	[0, 77, 87, 88, 93, 106, 109, 111, 120, 133, 138, 152]
NaO_10	12982	13007	26	[0, 77, 87, 93, 106, 109, 111, 120, 133, 138, 152]
NaO_11	13008	13033	26	[0, 77, 87, 93, 106, 109, 111, 120, 133, 138, 143, 152]
NaO_12	13034	13047	14	[0, 77, 87, 88, 93, 106, 109, 111, 120, 133, 138, 143, 152]
NaO_11	13048	13089	42	[0, 77, 87, 88, 93, 106, 109, 111, 120, 133, 138, 152]
NaO_10	13090	13093	4	[0, 77, 87, 88, 106, 109, 111, 120, 133, 138, 152]
NaO_9	13094	13118	25	[0, 77, 87, 88, 106, 109, 111, 120, 133, 152]
NaO_8	13119	13149	31	[0, 77, 87, 88, 106, 109, 111, 120, 152]
NaO_9	13150	13177	28	[0, 77, 87, 88, 93, 106, 109, 111, 120, 152]
NaO_8	13178	13188	11	[0, 77, 87, 88, 93, 106, 111, 120, 152]
NaO_9	13189	13191	3	[0, 77, 87, 88, 93, 106, 111, 120, 133, 152]
NaO_10	13192	13220	29	[0, 77, 87, 88, 93, 106, 111, 120, 133, 138, 152]
NaO_11	13221	13222	2	[0, 77, 87, 88, 93, 106, 111, 120, 124, 133, 138, 152]
NaO_11	13223	13256	34	[0, 77, 87, 88, 106, 111, 120, 124, 133, 138, 143, 152]
NaO_10	13257	13258	2	[0, 77, 87, 88, 106, 111, 120, 124, 138, 143, 152]
NaO_9	13259	13259	1	[0, 77, 87, 88, 106, 111, 120, 124, 138, 152]
NaO_8	13260	13295	36	[0, 77, 87, 88, 106, 111, 120, 138, 152]
NaO_7	13296	13303	8	[0, 77, 87, 88, 106, 111, 120, 152]
NaO_8	13304	13328	25	[0, 77, 87, 88, 106, 111, 120, 143, 152]
NaO_8	13329	13345	17	[0, 77, 87, 88, 106, 120, 138, 143, 152]
NaO_9	13346	13388	43	[0, 77, 87, 88, 106, 120, 133, 138, 143, 152]
NaO_8	13389	13401	13	[0, 77, 87, 88, 106, 120, 133, 138, 152]
NaO_9	13402	13410	9	[0, 77, 87, 88, 106, 120, 133, 138, 143, 152]
NaO_10	13411	13448	38	[0, 77, 87, 88, 93, 106, 120, 133, 138, 143, 152]
NaO_9	13449	13466	18	[0, 77, 87, 88, 93, 106, 120, 133, 138, 152]
NaO_8	13467	13487	21	[0, 77, 87, 88, 106, 120, 133, 138, 152]
NaO_9	13488	13542	55	[0, 77, 87, 88, 106, 120, 133, 138, 143, 152]
NaO_8	13543	13547	5	[0, 77, 87, 88, 106, 120, 138, 143, 152]
NaO_9	13548	13561	14	[0, 77, 87, 88, 106, 120, 138, 143, 145, 152]
NaO_8	13562	13567	6	[0, 77, 87, 88, 106, 120, 143, 145, 152]
NaO_9	13568	13573	6	[0, 77, 87, 88, 106, 111, 120, 143, 145, 152]
NaO_10	13574	13586	13	[0, 77, 87, 88, 106, 111, 120, 138, 143, 145, 152]
NaO_9	13587	13589	3	[0, 77, 87, 88, 106, 120, 138, 143, 145, 152]
NaO_8	13590	13597	8	[0, 77, 87, 88, 106, 120, 138, 143, 152]
NaO_9	13598	13598	1	[0, 77, 87, 88, 106, 120, 133, 138, 143, 152]
NaO_10	13599	13615	17	[0, 77, 87, 88, 91, 106, 120, 133, 138, 143, 152]
NaO_9	13616	13636	21	[0, 77, 87, 88, 106, 120, 133, 138, 143, 152]
NaO_10	13637	13647	11	[0, 77, 86, 87, 88, 106, 120, 133, 138, 143, 152]
NaO_9	13648	13648	1	[0, 77, 86, 87, 88, 106, 120, 133, 138, 152]
NaO_8	13649	13653	5	[0, 77, 87, 88, 106, 120, 133, 138, 152]
NaO_9	13654	13672	19	[0, 77, 87, 88, 93, 106, 120, 133, 138, 152]
NaO_8	13673	13673	1	[0, 77, 87, 88, 106, 120, 133, 138, 152]
NaO_9	13674	13677	4	[0, 70, 77, 87, 88, 106, 120, 133, 138, 152]
NaO_10	13678	13718	41	[0, 70, 77, 87, 88, 93, 106, 120, 133, 138, 152]
NaO_9	13719	13719	1	[0, 70, 77, 87, 88, 106, 120, 133, 138, 152]
NaO_10	13720	13730	11	[0, 70, 77, 87, 88, 106, 111, 120, 133, 138, 152]
NaO_9	13731	13732	2	[0, 77, 87, 88, 106, 111, 120, 133, 138, 152]
NaO_8	13733	13734	2	[0, 77, 87, 88, 106, 111, 120, 133, 152]
NaO_7	13735	13735	1	[0, 77, 87, 88, 106, 120, 133, 152]
NaO_8	13736	13746	11	[0, 77, 86, 87, 88, 106, 120, 133, 152]
NaO_7	13747	13749	3	[0, 77, 87, 88, 106, 120, 133, 152]
NaO_7	13750	13752	3	[0, 70, 77, 87, 88, 106, 120, 152]
NaO_8	13753	13789	37	[0, 70, 77, 87, 88, 106, 111, 120, 152]
NaO_7	13790	13791	2	[0, 77, 87, 88, 106, 111, 120, 152]
NaO_8	13792	13801	10	[0, 77, 87, 88, 106, 111, 120, 133, 152]
NaO_9	13802	13805	4	[0, 77, 87, 88, 93, 106, 111, 120, 133, 152]
NaO_10	13806	13815	10	[0, 77, 87, 88, 93, 106, 111, 120, 133, 138, 152]
NaO_9	13816	13820	5	[0, 77, 87, 88, 93, 106, 120, 133, 138, 152]
NaO_8	13821	13839	19	[0, 77, 87, 88, 106, 120, 133, 138, 152]
NaO_9	13840	13855	16	[0, 77, 87, 88, 106, 120, 133, 138, 143, 152]
NaO_10	13856	13861	6	[0, 77, 87, 88, 106, 111, 120, 133, 138, 143, 152]
NaO_11	13862	13864	3	[0, 77, 85, 87, 88, 106, 111, 120, 133, 138, 143, 152]
NaO_10	13865	13868	4	[0, 77, 85, 87, 88, 106, 111, 120, 133, 143, 152]
NaO_9	13869	13906	38	[0, 77, 85, 87, 88, 106, 111, 120, 133, 152]
NaO_10	13907	13913	7	[0, 70, 77, 85, 87, 88, 106, 111, 120, 133, 152]
NaO_9	13914	13918	5	[0, 70, 77, 87, 88, 106, 111, 120, 133, 152]
NaO_8	13919	13925	7	[0, 70, 77, 87, 88, 106, 111, 120, 152]
NaO_9	13926	13928	3	[0, 70, 77, 87, 88, 93, 106, 111, 120, 152]
NaO_10	13929	13952	24	[0, 70, 77, 87, 88, 93, 106, 111, 120, 150, 152]
NaO_9	13953	13980	28	[0, 70, 77, 87, 88, 106, 111, 120, 150, 152]
NaO_8	13981	13984	4	[0, 77, 87, 88, 106, 111, 120, 150, 152]
NaO_9	13985	13988	4	[0, 77, 87, 88, 106, 111, 120, 133, 150, 152]
NaO_10	13989	14002	14	[0, 77, 85, 87, 88, 106, 111, 120, 133, 150, 152]
NaO_9	14003	14012	10	[0, 77, 85, 87, 88, 106, 111, 120, 133, 152]
NaO_11	14013	14022	10	[0, 70, 77, 85, 87, 88, 93, 106, 111, 120, 133, 152]
NaO_12	14023	14037	15	[0, 70, 77, 85, 87, 88, 93, 106, 111, 120, 133, 138, 152]
NaO_11	14038	14050	13	[0, 77, 85, 87, 88, 93, 106, 111, 120, 133, 138, 152]
NaO_10	14051	14053	3	[0, 77, 85, 87, 93, 106, 111, 120, 133, 138, 152]
NaO_9	14054	14086	33	[0, 77, 87, 93, 106, 111, 120, 133, 138, 152]
NaO_10	14087	14154	68	[0, 77, 87, 88, 93, 106, 111, 120, 133, 138, 152]
NaO_9	14155	14159	5	[0, 77, 88, 93, 106, 111, 120, 133, 138, 152]
NaO_8	14160	14175	16	[0, 77, 88, 93, 106, 111, 120, 133, 152]
NaO_9	14176	14194	19	[0, 77, 88, 93, 106, 111, 120, 133, 138, 152]
NaO_10	14195	14211	17	[0, 77, 87, 88, 93, 106, 111, 120, 133, 138, 152]
NaO_9	14212	14237	26	[0, 77, 88, 93, 106, 111, 120, 133, 138, 152]
NaO_8	14238	14272	35	[0, 77, 88, 93, 106, 111, 120, 138, 152]
NaO_9	14273	14304	32	[0, 77, 87, 88, 93, 106, 111, 120, 138, 152]
NaO_8	14305	14307	3	[0, 77, 87, 88, 106, 111, 120, 138, 152]
NaO_7	14308	14344	37	[0, 77, 88, 106, 111, 120, 138, 152]
NaO_8	14345	14386	42	[0, 77, 88, 106, 111, 120, 133, 138, 152]
NaO_9	14387	14416	30	[0, 77, 88, 93, 106, 111, 120, 133, 138, 152]
NaO_10	14417	14443	27	[0, 77, 86, 88, 93, 106, 111, 120, 133, 138, 152]
NaO_11	14444	14485	42	[0, 77, 86, 88, 93, 101, 106, 111, 120, 133, 138, 152]
NaO_10	14486	14516	31	[0, 77, 86, 88, 93, 106, 111, 120, 133, 138, 152]
NaO_9	14517	14571	55	[0, 77, 86, 88, 93, 111, 120, 133, 138, 152]
NaO_10	14572	14619	48	[0, 77, 86, 88, 93, 106, 111, 120, 133, 138, 152]
NaO_11	14620	14631	12	[0, 77, 86, 87, 88, 93, 106, 111, 120, 133, 138, 152]
NaO_10	14632	14644	13	[0, 77, 86, 87, 88, 93, 106, 111, 120, 138, 152]
NaO_9	14645	14657	13	[0, 77, 86, 88, 93, 106, 111, 120, 138, 152]
NaO_8	14658	14697	40	[0, 77, 86, 88, 106, 111, 120, 138, 152]
NaO_9	14698	14699	2	[0, 77, 86, 88, 106, 111, 120, 133, 138, 152]
NaO_10	14700	14721	22	[0, 77, 86, 88, 93, 106, 111, 120, 133, 138, 152]
NaO_9	14722	14736	15	[0, 77, 86, 88, 93, 106, 111, 120, 138, 152]
NaO_10	14737	14741	5	[0, 77, 86, 88, 93, 106, 111, 120, 138, 143, 152]
NaO_11	14742	14750	9	[0, 77, 86, 88, 93, 106, 111, 120, 133, 138, 143, 152]
NaO_10	14751	14780	30	[0, 77, 86, 88, 106, 111, 120, 133, 138, 143, 152]
NaO_9	14781	14794	14	[0, 77, 88, 106, 111, 120, 133, 138, 143, 152]
NaO_10	14795	14828	34	[0, 77, 87, 88, 106, 111, 120, 133, 138, 143, 152]
NaO_11	14829	14840	12	[0, 77, 87, 88, 106, 111, 120, 133, 138, 143, 145, 152]
NaO_10	14841	14843	3	[0, 77, 87, 88, 106, 111, 120, 133, 138, 143, 152]
NaO_11	14844	14844	1	[0, 77, 86, 87, 88, 106, 111, 120, 133, 138, 143, 152]
NaO_10	14845	14855	11	[0, 77, 86, 87, 88, 106, 111, 120, 138, 143, 152]
NaO_11	14856	14860	5	[0, 77, 86, 87, 88, 106, 111, 116, 120, 138, 143, 152]
NaO_10	14861	14866	6	[0, 77, 86, 87, 88, 106, 111, 116, 120, 138, 152]
NaO_11	14867	14877	11	[0, 77, 86, 87, 88, 106, 111, 116, 120, 133, 138, 152]
NaO_12	14878	14887	10	[0, 70, 77, 86, 87, 88, 106, 111, 116, 120, 133, 138, 152]
NaO_11	14888	14910	23	[0, 70, 77, 86, 87, 88, 106, 111, 120, 133, 138, 152]
NaO_10	14911	14942	32	[0, 70, 77, 86, 88, 106, 111, 120, 133, 138, 152]
NaO_9	14943	14954	12	[0, 70, 77, 86, 88, 106, 111, 120, 138, 152]
NaO_8	14955	14957	3	[0, 70, 77, 86, 88, 106, 111, 120, 152]
NaO_7	14958	14970	13	[0, 77, 86, 88, 106, 111, 120, 152]
NaO_8	14971	14974	4	[0, 77, 86, 88, 101, 106, 111, 120, 152]
NaO_7	14975	14989	15	[0, 77, 86, 88, 106, 111, 120, 152]
NaO_8	14990	14991	2	[0, 77, 86, 88, 106, 111, 120, 133, 152]
NaO_9	14992	14993	2	[0, 77, 86, 88, 106, 111, 120, 133, 138, 152]
NaO_10	14994	15000	7	[0, 70, 77, 86, 88, 106, 111, 120, 133, 138, 152]
NaO_11	15001	15011	11	[0, 70, 77, 86, 88, 93, 106, 111, 120, 133, 138, 152]
NaO_10	15012	15023	12	[0, 70, 77, 86, 88, 106, 111, 120, 133, 138, 152]
NaO_9	15024	15029	6	[0, 70, 77, 86, 88, 106, 111, 120, 133, 152]
NaO_8	15030	15036	7	[0, 70, 77, 86, 88, 106, 111, 120, 152]
NaO_9	15037	15073	37	[0, 70, 77, 86, 88, 106, 111, 120, 138, 152]
NaO_9	15074	15083	10	[0, 64, 77, 86, 88, 106, 111, 120, 138, 152]
NaO_8	15084	15089	6	[0, 77, 86, 88, 106, 111, 120, 138, 152]
NaO_9	15090	15147	58	[0, 77, 86, 87, 88, 106, 111, 120, 138, 152]
NaO_10	15148	15151	4	[0, 77, 86, 87, 88, 106, 111, 120, 138, 143, 152]
NaO_11	15152	15155	4	[0, 77, 86, 87, 88, 106, 111, 120, 138, 143, 145, 152]
NaO_10	15156	15171	16	[0, 77, 86, 88, 106, 111, 120, 138, 143, 145, 152]
NaO_11	15172	15183	12	[0, 77, 86, 88, 106, 111, 120, 124, 138, 143, 145, 152]
NaO_12	15184	15200	17	[0, 77, 86, 87, 88, 106, 111, 120, 124, 138, 143, 145, 152]
NaO_11	15201	15202	2	[0, 77, 86, 87, 88, 106, 111, 120, 124, 138, 143, 152]
NaO_10	15203	15212	10	[0, 77, 86, 87, 88, 106, 111, 120, 124, 138, 152]
NaO_11	15213	15228	16	[0, 77, 86, 87, 88, 106, 111, 120, 124, 133, 138, 152]
NaO_10	15229	15231	3	[0, 77, 87, 88, 106, 111, 120, 124, 133, 138, 152]
NaO_9	15232	15238	7	[0, 77, 87, 88, 106, 111, 120, 133, 138, 152]
NaO_8	15239	15240	2	[0, 77, 87, 88, 106, 111, 120, 138, 152]
NaO_9	15241	15242	2	[0, 77, 87, 88, 106, 111, 120, 124, 138, 152]
NaO_10	15243	15245	3	[0, 77, 87, 88, 106, 111, 120, 124, 138, 145, 152]
NaO_11	15246	15261	16	[0, 77, 87, 88, 106, 111, 120, 124, 138, 143, 145, 152]
NaO_10	15262	15267	6	[0, 77, 87, 88, 106, 111, 120, 138, 143, 145, 152]
NaO_9	15268	15270	3	[0, 77, 87, 88, 106, 111, 120, 138, 143, 152]
NaO_8	15271	15285	15	[0, 77, 87, 88, 106, 111, 138, 143, 152]
NaO_9	15286	15293	8	[0, 77, 87, 88, 106, 111, 124, 138, 143, 152]
NaO_10	15294	15296	3	[0, 77, 87, 88, 91, 106, 111, 124, 138, 143, 152]
NaO_11	15297	15297	1	[0, 77, 87, 88, 91, 106, 111, 124, 138, 143, 145, 152]
NaO_12	15298	15308	11	[0, 77, 87, 88, 91, 106, 111, 116, 124, 138, 143, 145, 152]
NaO_11	15309	15311	3	[0, 77, 87, 88, 91, 106, 111, 116, 138, 143, 145, 152]
NaO_10	15312	15366	55	[0, 77, 87, 88, 91, 106, 111, 138, 143, 145, 152]
NaO_11	15367	15385	19	[0, 77, 87, 88, 91, 106, 111, 124, 138, 143, 145, 152]
NaO_10	15386	15438	53	[0, 77, 87, 88, 91, 106, 111, 124, 138, 145, 152]
NaO_9	15439	15444	6	[0, 77, 88, 91, 106, 111, 124, 138, 145, 152]
NaO_8	15445	15456	12	[0, 77, 88, 106, 111, 124, 138, 145, 152]
NaO_9	15457	15483	27	[0, 77, 88, 106, 111, 124, 133, 138, 145, 152]
NaO_8	15484	15495	12	[0, 77, 88, 106, 111, 124, 138, 145, 152]
NaO_9	15496	15513	18	[0, 77, 88, 106, 111, 120, 124, 138, 145, 152]
NaO_10	15514	15532	19	[0, 77, 87, 88, 106, 111, 120, 124, 138, 145, 152]
NaO_9	15533	15537	5	[0, 77, 87, 88, 106, 111, 120, 138, 145, 152]
NaO_10	15538	15548	11	[0, 77, 87, 88, 91, 106, 111, 120, 138, 145, 152]
NaO_9	15549	15562	14	[0, 77, 87, 88, 91, 106, 111, 138, 145, 152]
NaO_10	15563	15597	35	[0, 77, 87, 88, 91, 106, 111, 124, 138, 145, 152]
NaO_11	15598	15616	19	[0, 77, 87, 88, 91, 106, 111, 124, 138, 143, 145, 152]
NaO_12	15617	15653	37	[0, 77, 87, 88, 91, 106, 111, 124, 133, 138, 143, 145, 152]
NaO_11	15654	15657	4	[0, 77, 87, 88, 106, 111, 124, 133, 138, 143, 145, 152]
NaO_12	15658	15664	7	[0, 77, 87, 88, 91, 106, 111, 124, 133, 138, 143, 145, 152]
NaO_11	15665	15685	21	[0, 77, 87, 88, 91, 106, 111, 124, 138, 143, 145, 152]
NaO_11	15686	15737	52	[0, 77, 87, 88, 91, 106, 111, 120, 124, 138, 145, 152]
NaO_12	15738	15741	4	[0, 77, 87, 88, 91, 93, 106, 111, 120, 124, 138, 145, 152]
NaO_12	15742	15747	6	[0, 77, 87, 88, 93, 106, 111, 120, 124, 133, 138, 145, 152]
NaO_11	15748	15770	23	[0, 77, 87, 88, 93, 106, 111, 120, 124, 133, 145, 152]
NaO_10	15771	15786	16	[0, 77, 87, 88, 93, 106, 111, 120, 124, 145, 152]
NaO_9	15787	15800	14	[0, 77, 88, 93, 106, 111, 120, 124, 145, 152]
NaO_10	15801	15810	10	[0, 77, 87, 88, 93, 106, 111, 120, 124, 145, 152]
NaO_11	15811	15827	17	[0, 77, 87, 88, 93, 106, 111, 120, 124, 133, 145, 152]
NaO_12	15828	15844	17	[0, 77, 87, 88, 91, 93, 106, 111, 120, 124, 133, 145, 152]
NaO_11	15845	15860	16	[0, 77, 87, 88, 93, 106, 111, 120, 124, 133, 145, 152]
NaO_10	15861	15861	1	[0, 77, 87, 88, 93, 106, 111, 124, 133, 145, 152]
NaO_9	15862	15868	7	[0, 77, 87, 88, 106, 111, 124, 133, 145, 152]
NaO_8	15869	15870	2	[0, 77, 87, 88, 111, 124, 133, 145, 152]
NaO_9	15871	15893	23	[0, 77, 87, 88, 111, 124, 133, 138, 145, 152]
NaO_10	15894	15898	5	[0, 77, 87, 88, 111, 124, 133, 138, 143, 145, 152]
NaO_11	15899	15914	16	[0, 77, 87, 88, 111, 124, 133, 138, 143, 145, 147, 152]
NaO_12	15915	15917	3	[0, 77, 87, 88, 108, 111, 124, 133, 138, 143, 145, 147, 152]
NaO_11	15918	15945	28	[0, 77, 87, 88, 108, 124, 133, 138, 143, 145, 147, 152]
NaO_10	15946	15974	29	[0, 77, 87, 88, 124, 133, 138, 143, 145, 147, 152]
NaO_11	15975	15975	1	[0, 77, 87, 88, 111, 124, 133, 138, 143, 145, 147, 152]
NaO_10	15976	15985	10	[0, 77, 87, 88, 111, 124, 133, 138, 145, 147, 152]
NaO_9	15986	15994	9	[0, 77, 87, 111, 124, 133, 138, 145, 147, 152]
NaO_10	15995	16005	11	[0, 77, 87, 111, 124, 133, 138, 143, 145, 147, 152]
NaO_9	16006	16014	9	[0, 87, 111, 124, 133, 138, 143, 145, 147, 152]
NaO_8	16015	16028	14	[0, 87, 111, 124, 133, 138, 143, 145, 152]
NaO_9	16029	16040	12	[0, 87, 88, 111, 124, 133, 138, 143, 145, 152]
NaO_10	16041	16073	33	[0, 77, 87, 88, 111, 124, 133, 138, 143, 145, 152]
NaO_9	16074	16084	11	[0, 77, 87, 88, 111, 124, 133, 138, 145, 152]
NaO_10	16085	16103	19	[0, 77, 87, 88, 106, 111, 124, 133, 138, 145, 152]
NaO_11	16104	16149	46	[0, 77, 87, 88, 91, 106, 111, 124, 133, 138, 145, 152]
NaO_10	16150	16154	5	[0, 77, 87, 88, 91, 106, 111, 124, 138, 145, 152]
NaO_9	16155	16157	3	[0, 77, 87, 88, 91, 106, 111, 138, 145, 152]
NaO_8	16158	16178	21	[0, 77, 87, 88, 91, 106, 138, 145, 152]
NaO_9	16179	16186	8	[0, 77, 87, 88, 91, 106, 124, 138, 145, 152]
NaO_10	16187	16218	32	[0, 77, 87, 88, 91, 106, 111, 124, 138, 145, 152]
NaO_9	16219	16220	2	[0, 87, 88, 91, 106, 111, 124, 138, 145, 152]
NaO_8	16221	16233	13	[0, 87, 88, 91, 111, 124, 138, 145, 152]
NaO_9	16234	16240	7	[0, 87, 88, 91, 111, 124, 133, 138, 145, 152]
NaO_10	16241	16247	7	[0, 87, 88, 91, 111, 124, 133, 138, 143, 145, 152]
NaO_11	16248	16259	12	[0, 87, 88, 91, 106, 111, 124, 133, 138, 143, 145, 152]
NaO_10	16260	16265	6	[0, 87, 88, 91, 106, 111, 124, 133, 138, 145, 152]
NaO_11	16266	16267	2	[0, 87, 88, 91, 106, 111, 124, 133, 134, 138, 145, 152]
NaO_12	16268	16269	2	[0, 87, 88, 91, 106, 111, 124, 133, 134, 138, 145, 147, 152]
NaO_13	16270	16274	5	[0, 87, 88, 91, 98, 106, 111, 124, 133, 134, 138, 145, 147, 152]
NaO_14	16275	16281	7	[0, 87, 88, 91, 98, 106, 111, 124, 133, 134, 138, 143, 145, 147, 152]
NaO_13	16282	16287	6	[0, 87, 88, 91, 98, 106, 124, 133, 134, 138, 143, 145, 147, 152]
NaO_12	16288	16290	3	[0, 87, 88, 91, 98, 106, 124, 133, 138, 143, 145, 147, 152]
NaO_11	16291	16291	1	[0, 87, 88, 98, 106, 124, 133, 138, 143, 145, 147, 152]
NaO_10	16292	16296	5	[0, 87, 88, 98, 106, 124, 133, 138, 145, 147, 152]
NaO_9	16297	16299	3	[0, 87, 88, 98, 124, 133, 138, 145, 147, 152]
NaO_10	16300	16311	12	[0, 77, 87, 88, 98, 124, 133, 138, 145, 147, 152]
NaO_9	16312	16348	37	[0, 77, 87, 88, 124, 133, 138, 145, 147, 152]
NaO_10	16349	16397	49	[0, 77, 87, 88, 124, 133, 138, 143, 145, 147, 152]
NaO_9	16398	16410	13	[0, 77, 87, 124, 133, 138, 143, 145, 147, 152]
NaO_10	16411	16412	2	[0, 77, 87, 111, 124, 133, 138, 143, 145, 147, 152]
NaO_11	16413	16422	10	[0, 77, 87, 88, 111, 124, 133, 138, 143, 145, 147, 152]
NaO_10	16423	16430	8	[0, 77, 87, 88, 111, 124, 133, 138, 145, 147, 152]
NaO_9	16431	16466	36	[0, 77, 87, 88, 124, 133, 138, 145, 147, 152]
NaO_10	16467	16487	21	[0, 77, 87, 88, 91, 124, 133, 138, 145, 147, 152]
NaO_11	16488	16508	21	[0, 77, 87, 88, 91, 124, 133, 138, 143, 145, 147, 152]
NaO_12	16509	16511	3	[0, 77, 87, 88, 91, 111, 124, 133, 138, 143, 145, 147, 152]
NaO_11	16512	16518	7	[0, 77, 87, 88, 91, 111, 124, 133, 138, 145, 147, 152]
NaO_10	16519	16536	18	[0, 77, 87, 88, 111, 124, 133, 138, 145, 147, 152]
NaO_11	16537	16549	13	[0, 77, 87, 88, 111, 124, 133, 138, 143, 145, 147, 152]
NaO_12	16550	16568	19	[0, 77, 87, 88, 91, 111, 124, 133, 138, 143, 145, 147, 152]
NaO_11	16569	16583	15	[0, 77, 87, 88, 111, 124, 133, 138, 143, 145, 147, 152]
NaO_10	16584	16597	14	[0, 77, 87, 88, 111, 124, 133, 138, 145, 147, 152]
NaO_11	16598	16618	21	[0, 77, 87, 88, 106, 111, 124, 133, 138, 145, 147, 152]
NaO_10	16619	16659	41	[0, 77, 87, 88, 111, 124, 133, 138, 145, 147, 152]
NaO_9	16660	16661	2	[0, 77, 87, 88, 124, 133, 138, 145, 147, 152]
NaO_10	16662	16694	33	[0, 77, 87, 88, 124, 133, 138, 143, 145, 147, 152]
NaO_9	16695	16702	8	[0, 77, 87, 88, 124, 133, 138, 145, 147, 152]
NaO_8	16703	16721	19	[0, 77, 87, 124, 133, 138, 145, 147, 152]
NaO_7	16722	16747	26	[0, 77, 124, 133, 138, 145, 147, 152]
NaO_8	16748	16748	1	[0, 77, 124, 133, 138, 143, 145, 147, 152]
NaO_9	16749	16755	7	[0, 77, 111, 124, 133, 138, 143, 145, 147, 152]
NaO_10	16756	16773	18	[0, 77, 87, 111, 124, 133, 138, 143, 145, 147, 152]
NaO_11	16774	16777	4	[0, 77, 87, 88, 111, 124, 133, 138, 143, 145, 147, 152]
NaO_10	16778	16810	33	[0, 77, 87, 88, 111, 124, 133, 138, 145, 147, 152]
NaO_9	16811	16818	8	[0, 77, 88, 111, 124, 133, 138, 145, 147, 152]
NaO_10	16819	16820	2	[0, 77, 88, 93, 111, 124, 133, 138, 145, 147, 152]
NaO_11	16821	16824	4	[0, 77, 88, 91, 93, 111, 124, 133, 138, 145, 147, 152]
NaO_10	16825	16829	5	[0, 77, 88, 91, 93, 111, 124, 133, 138, 145, 152]
NaO_9	16830	16844	15	[0, 77, 88, 91, 111, 124, 133, 138, 145, 152]
NaO_10	16845	16846	2	[0, 77, 88, 91, 93, 111, 124, 133, 138, 145, 152]
NaO_11	16847	16855	9	[0, 77, 87, 88, 91, 93, 111, 124, 133, 138, 145, 152]
NaO_10	16856	16860	5	[0, 77, 87, 88, 91, 93, 111, 133, 138, 145, 152]
NaO_11	16861	16866	6	[0, 77, 87, 88, 91, 93, 111, 133, 138, 143, 145, 152]
NaO_10	16867	16882	16	[0, 77, 87, 88, 91, 111, 133, 138, 143, 145, 152]
NaO_9	16883	16883	1	[0, 77, 87, 88, 91, 111, 133, 138, 145, 152]
NaO_10	16884	16888	5	[0, 77, 87, 88, 91, 111, 133, 138, 145, 147, 152]
NaO_11	16889	16901	13	[0, 77, 87, 88, 91, 93, 111, 133, 138, 145, 147, 152]
NaO_10	16902	16913	12	[0, 77, 88, 91, 93, 111, 133, 138, 145, 147, 152]
NaO_9	16914	16919	6	[0, 77, 88, 91, 93, 111, 133, 138, 145, 152]
NaO_10	16920	16920	1	[0, 77, 87, 88, 91, 93, 111, 133, 138, 145, 152]
NaO_11	16921	16939	19	[0, 77, 87, 88, 91, 93, 111, 129, 133, 138, 145, 152]
NaO_10	16940	16961	22	[0, 77, 87, 88, 91, 111, 129, 133, 138, 145, 152]
NaO_11	16962	16979	18	[0, 77, 87, 88, 91, 111, 129, 133, 138, 145, 147, 152]
NaO_10	16980	16996	17	[0, 77, 87, 88, 91, 111, 133, 138, 145, 147, 152]
NaO_9	16997	17004	8	[0, 77, 87, 91, 111, 133, 138, 145, 147, 152]
NaO_10	17005	17027	23	[0, 77, 87, 91, 111, 128, 133, 138, 145, 147, 152]
NaO_11	17028	17031	4	[0, 77, 87, 91, 100, 111, 128, 133, 138, 145, 147, 152]
NaO_10	17032	17046	15	[0, 77, 87, 91, 100, 111, 133, 138, 145, 147, 152]
NaO_11	17047	17064	18	[0, 77, 87, 88, 91, 100, 111, 133, 138, 145, 147, 152]
NaO_10	17065	17072	8	[0, 77, 87, 88, 91, 111, 133, 138, 145, 147, 152]
NaO_11	17073	17092	20	[0, 77, 87, 88, 91, 111, 128, 133, 138, 145, 147, 152]
NaO_11	17093	17095	3	[0, 77, 87, 88, 91, 93, 111, 133, 138, 145, 147, 152]
NaO_10	17096	17096	1	[0, 77, 87, 91, 93, 111, 133, 138, 145, 147, 152]
NaO_11	17097	17143	47	[0, 77, 87, 88, 91, 93, 111, 133, 138, 145, 147, 152]
NaO_12	17144	17168	25	[0, 77, 87, 88, 91, 93, 111, 129, 133, 138, 145, 147, 152]
NaO_11	17169	17181	13	[0, 77, 87, 88, 91, 93, 111, 129, 133, 138, 145, 152]
NaO_10	17182	17205	24	[0, 77, 88, 91, 93, 111, 129, 133, 138, 145, 152]
NaO_9	17206	17216	11	[0, 77, 88, 91, 93, 111, 133, 138, 145, 152]
NaO_10	17217	17239	23	[0, 70, 77, 88, 91, 93, 111, 133, 138, 145, 152]
NaO_9	17240	17242	3	[0, 77, 88, 91, 93, 111, 133, 138, 145, 152]
NaO_10	17243	17255	13	[0, 77, 88, 91, 93, 106, 111, 133, 138, 145, 152]
NaO_9	17256	17256	1	[0, 77, 88, 91, 93, 111, 133, 138, 145, 152]
NaO_10	17257	17302	46	[0, 70, 77, 88, 91, 93, 111, 133, 138, 145, 152]
NaO_9	17303	17314	12	[0, 70, 77, 88, 91, 93, 111, 138, 145, 152]
NaO_8	17315	17328	14	[0, 70, 77, 88, 91, 111, 138, 145, 152]
NaO_9	17329	17379	51	[0, 70, 77, 88, 91, 111, 133, 138, 145, 152]
NaO_10	17380	17381	2	[0, 70, 77, 87, 88, 91, 111, 133, 138, 145, 152]
NaO_9	17382	17383	2	[0, 77, 87, 88, 91, 111, 133, 138, 145, 152]
NaO_10	17384	17387	4	[0, 77, 87, 88, 91, 93, 111, 133, 138, 145, 152]
NaO_10	17388	17406	19	[0, 70, 77, 88, 91, 93, 111, 133, 138, 145, 152]
NaO_9	17407	17453	47	[0, 70, 77, 88, 91, 93, 111, 138, 145, 152]
NaO_10	17454	17473	20	[0, 70, 77, 88, 91, 93, 111, 133, 138, 145, 152]
NaO_11	17474	17498	25	[0, 70, 77, 88, 91, 93, 106, 111, 133, 138, 145, 152]
NaO_10	17499	17506	8	[0, 70, 77, 88, 91, 93, 106, 111, 138, 145, 152]
NaO_9	17507	17507	1	[0, 77, 88, 91, 93, 106, 111, 138, 145, 152]
NaO_7	17508	17555	48	[0, 77, 88, 91, 111, 138, 145, 152]
NaO_8	17556	17559	4	[0, 77, 88, 91, 111, 133, 138, 145, 152]
NaO_9	17560	17598	39	[0, 77, 88, 91, 93, 111, 133, 138, 145, 152]
NaO_10	17599	17604	6	[0, 77, 88, 91, 93, 111, 133, 138, 145, 146, 152]
NaO_11	17605	17609	5	[0, 70, 77, 88, 91, 93, 111, 133, 138, 145, 146, 152]
NaO_10	17610	17623	14	[0, 70, 77, 88, 91, 93, 111, 138, 145, 146, 152]
NaO_11	17624	17633	10	[0, 70, 77, 88, 91, 93, 111, 133, 138, 145, 146, 152]
NaO_10	17634	17635	2	[0, 70, 77, 88, 91, 93, 111, 133, 138, 145, 152]
NaO_11	17636	17648	13	[0, 70, 77, 87, 88, 91, 93, 111, 133, 138, 145, 152]
NaO_10	17649	17673	25	[0, 70, 77, 88, 91, 93, 111, 133, 138, 145, 152]
NaO_9	17674	17696	23	[0, 77, 88, 91, 93, 111, 133, 138, 145, 152]
NaO_10	17697	17725	29	[0, 77, 88, 91, 93, 111, 128, 133, 138, 145, 152]
NaO_11	17726	17739	14	[0, 70, 77, 88, 91, 93, 111, 128, 133, 138, 145, 152]
NaO_10	17740	17767	28	[0, 70, 77, 88, 91, 93, 111, 133, 138, 145, 152]
NaO_9	17768	17904	137	[0, 70, 77, 88, 91, 111, 133, 138, 145, 152]
NaO_10	17905	17929	25	[0, 70, 77, 88, 91, 93, 111, 133, 138, 145, 152]
NaO_9	17930	17953	24	[0, 70, 77, 88, 91, 111, 133, 138, 145, 152]
NaO_10	17954	17991	38	[0, 70, 77, 88, 91, 93, 111, 133, 138, 145, 152]
NaO_9	17992	18031	40	[0, 70, 77, 88, 91, 93, 111, 138, 145, 152]
NaO_8	18032	18034	3	[0, 70, 77, 88, 91, 111, 138, 145, 152]
NaO_9	18035	18035	1	[0, 70, 77, 87, 88, 91, 111, 138, 145, 152]
NaO_8	18036	18046	11	[0, 77, 87, 88, 91, 111, 138, 145, 152]
NaO_9	18047	18067	21	[0, 77, 87, 88, 91, 111, 133, 138, 145, 152]
NaO_10	18068	18069	2	[0, 77, 87, 88, 91, 111, 128, 133, 138, 145, 152]
NaO_9	18070	18108	39	[0, 77, 88, 91, 111, 128, 133, 138, 145, 152]
NaO_10	18109	18121	13	[0, 70, 77, 88, 91, 111, 128, 133, 138, 145, 152]
NaO_11	18122	18134	13	[0, 70, 77, 88, 91, 93, 111, 128, 133, 138, 145, 152]
NaO_10	18135	18181	47	[0, 70, 77, 88, 91, 93, 128, 133, 138, 145, 152]
NaO_11	18182	18195	14	[0, 70, 77, 88, 91, 93, 111, 128, 133, 138, 145, 152]
NaO_10	18196	18233	38	[0, 70, 77, 88, 91, 93, 111, 133, 138, 145, 152]
NaO_11	18234	18247	14	[0, 70, 77, 87, 88, 91, 93, 111, 133, 138, 145, 152]
NaO_10	18248	18266	19	[0, 77, 87, 88, 91, 93, 111, 133, 138, 145, 152]
NaO_9	18267	18282	16	[0, 77, 87, 88, 91, 111, 133, 138, 145, 152]
NaO_10	18283	18300	18	[0, 77, 87, 88, 91, 93, 111, 133, 138, 145, 152]
NaO_9	18301	18331	31	[0, 77, 88, 91, 93, 111, 133, 138, 145, 152]
NaO_10	18332	18335	4	[0, 77, 88, 91, 93, 111, 116, 133, 138, 145, 152]
NaO_12	18336	18350	15	[0, 70, 77, 88, 91, 93, 106, 111, 116, 133, 138, 145, 152]
NaO_11	18351	18356	6	[0, 70, 77, 88, 91, 93, 106, 111, 133, 138, 145, 152]
NaO_10	18357	18362	6	[0, 70, 77, 88, 91, 106, 111, 133, 138, 145, 152]
NaO_9	18363	18383	21	[0, 70, 77, 88, 91, 111, 133, 138, 145, 152]
NaO_8	18384	18394	11	[0, 77, 88, 91, 111, 133, 138, 145, 152]
NaO_9	18395	18407	13	[0, 70, 77, 88, 91, 111, 133, 138, 145, 152]
NaO_8	18408	18435	28	[0, 70, 77, 88, 91, 111, 138, 145, 152]
NaO_9	18436	18443	8	[0, 70, 77, 88, 91, 93, 111, 138, 145, 152]
NaO_10	18444	18486	43	[0, 70, 77, 88, 91, 93, 106, 111, 138, 145, 152]
NaO_9	18487	18502	16	[0, 70, 77, 88, 91, 93, 111, 138, 145, 152]
NaO_10	18503	18510	8	[0, 70, 77, 88, 91, 93, 111, 133, 138, 145, 152]
NaO_11	18511	18524	14	[0, 70, 77, 88, 91, 93, 111, 133, 138, 145, 147, 152]
NaO_10	18525	18532	8	[0, 70, 77, 88, 91, 93, 133, 138, 145, 147, 152]
NaO_9	18533	18535	3	[0, 77, 88, 91, 93, 133, 138, 145, 147, 152]
NaO_10	18536	18543	8	[0, 77, 88, 91, 93, 128, 133, 138, 145, 147, 152]
NaO_11	18544	18547	4	[0, 70, 77, 88, 91, 93, 128, 133, 138, 145, 147, 152]
NaO_10	18548	18552	5	[0, 70, 77, 88, 91, 93, 128, 133, 138, 147, 152]
NaO_11	18553	18568	16	[0, 70, 77, 88, 91, 93, 100, 128, 133, 138, 147, 152]
NaO_10	18569	18575	7	[0, 70, 77, 91, 93, 100, 128, 133, 138, 147, 152]
NaO_9	18576	18582	7	[0, 70, 77, 91, 93, 100, 133, 138, 147, 152]
NaO_10	18583	18584	2	[0, 70, 77, 91, 93, 100, 133, 138, 141, 147, 152]
NaO_11	18585	18585	1	[0, 70, 77, 91, 93, 100, 133, 138, 141, 147, 148, 152]
NaO_10	18586	18596	11	[0, 77, 91, 93, 100, 133, 138, 141, 147, 148, 152]
NaO_9	18597	18613	17	[0, 77, 93, 100, 133, 138, 141, 147, 148, 152]
NaO_10	18614	18619	6	[0, 77, 93, 100, 133, 135, 138, 141, 147, 148, 152]
NaO_9	18620	18622	3	[0, 77, 93, 100, 133, 135, 138, 141, 147, 148]
NaO_10	18623	18629	7	[0, 70, 77, 93, 100, 133, 135, 138, 141, 147, 148]
NaO_9	18630	18656	27	[0, 77, 93, 100, 133, 135, 138, 141, 147, 148]
NaO_10	18657	18679	23	[0, 77, 93, 100, 133, 135, 138, 141, 147, 148, 152]
NaO_11	18680	18685	6	[0, 77, 93, 100, 128, 133, 135, 138, 141, 147, 148, 152]
NaO_9	18686	18690	5	[0, 77, 93, 100, 128, 133, 138, 141, 147, 152]
NaO_10	18691	18724	34	[0, 70, 77, 93, 100, 128, 133, 138, 141, 147, 152]
NaO_9	18725	18726	2	[0, 77, 93, 100, 128, 133, 138, 141, 147, 152]
NaO_10	18727	18742	16	[0, 77, 93, 100, 128, 133, 138, 141, 147, 148, 152]
NaO_9	18743	18755	13	[0, 77, 93, 100, 133, 138, 141, 147, 148, 152]
NaO_10	18756	18759	4	[0, 77, 88, 93, 100, 133, 138, 141, 147, 148, 152]
NaO_9	18760	18765	6	[0, 77, 93, 100, 133, 138, 141, 147, 148, 152]
NaO_8	18766	18792	27	[0, 77, 93, 100, 133, 138, 141, 147, 152]
NaO_9	18793	18806	14	[0, 77, 93, 100, 128, 133, 138, 141, 147, 152]
NaO_10	18807	18809	3	[0, 70, 77, 93, 100, 128, 133, 138, 141, 147, 152]
NaO_9	18810	18815	6	[0, 70, 77, 93, 100, 133, 138, 141, 147, 152]
NaO_10	18816	18832	17	[0, 70, 77, 88, 93, 100, 133, 138, 141, 147, 152]
NaO_11	18833	18840	8	[0, 70, 77, 88, 93, 100, 128, 133, 138, 141, 147, 152]
NaO_12	18841	18862	22	[0, 70, 77, 88, 93, 100, 128, 133, 138, 141, 145, 147, 152]
NaO_11	18863	18865	3	[0, 70, 77, 88, 93, 100, 128, 138, 141, 145, 147, 152]
NaO_10	18866	18866	1	[0, 70, 77, 88, 93, 128, 138, 141, 145, 147, 152]
NaO_9	18867	18881	15	[0, 70, 77, 88, 93, 128, 138, 141, 147, 152]
NaO_10	18882	18930	49	[0, 70, 77, 88, 93, 128, 133, 138, 141, 147, 152]
NaO_9	18931	18949	19	[0, 70, 77, 93, 128, 133, 138, 141, 147, 152]
NaO_10	18950	18979	30	[0, 70, 77, 93, 100, 128, 133, 138, 141, 147, 152]
NaO_9	18980	19067	88	[0, 77, 93, 100, 128, 133, 138, 141, 147, 152]
NaO_10	19068	19068	1	[0, 70, 77, 93, 100, 128, 133, 138, 141, 147, 152]
NaO_9	19069	19074	6	[0, 70, 77, 93, 128, 133, 138, 141, 147, 152]
NaO_10	19075	19123	49	[0, 70, 77, 93, 128, 133, 138, 141, 147, 148, 152]
NaO_9	19124	19160	37	[0, 70, 77, 93, 128, 133, 138, 141, 147, 152]
NaO_8	19161	19229	69	[0, 77, 93, 128, 133, 138, 141, 147, 152]
NaO_9	19230	19235	6	[0, 77, 93, 100, 128, 133, 138, 141, 147, 152]
NaO_10	19236	19238	3	[0, 70, 77, 93, 100, 128, 133, 138, 141, 147, 152]
NaO_11	19239	19244	6	[0, 70, 77, 88, 93, 100, 128, 133, 138, 141, 147, 152]
NaO_12	19245	19267	23	[0, 70, 77, 88, 93, 100, 128, 133, 135, 138, 141, 147, 152]
NaO_11	19268	19270	3	[0, 70, 77, 93, 100, 128, 133, 135, 138, 141, 147, 152]
NaO_12	19271	19284	14	[0, 70, 77, 93, 100, 128, 133, 135, 138, 141, 147, 148, 152]
NaO_11	19285	19292	8	[0, 70, 77, 93, 100, 128, 133, 135, 138, 141, 147, 152]
NaO_12	19293	19302	10	[0, 69, 70, 77, 93, 100, 128, 133, 135, 138, 141, 147, 152]
NaO_11	19303	19318	16	[0, 69, 70, 77, 93, 100, 128, 133, 135, 138, 141, 152]
NaO_10	19319	19324	6	[0, 69, 70, 77, 93, 128, 133, 135, 138, 141, 152]
NaO_11	19325	19327	3	[0, 69, 70, 77, 91, 93, 128, 133, 135, 138, 141, 152]
NaO_10	19328	19337	10	[0, 69, 70, 77, 93, 128, 133, 135, 138, 141, 152]
NaO_9	19338	19352	15	[0, 69, 70, 77, 93, 128, 133, 138, 141, 152]
NaO_8	19353	19370	18	[0, 69, 77, 93, 128, 133, 138, 141, 152]
NaO_9	19371	19378	8	[0, 69, 77, 93, 128, 133, 138, 141, 147, 152]
NaO_10	19379	19411	33	[0, 69, 77, 93, 100, 128, 133, 138, 141, 147, 152]
NaO_11	19412	19421	10	[0, 69, 77, 91, 93, 100, 128, 133, 138, 141, 147, 152]
NaO_10	19422	19429	8	[0, 69, 77, 91, 93, 100, 128, 138, 141, 147, 152]
NaO_9	19430	19434	5	[0, 77, 91, 93, 100, 128, 138, 141, 147, 152]
NaO_10	19435	19446	12	[0, 77, 91, 93, 100, 128, 138, 141, 147, 148, 152]
NaO_9	19447	19448	2	[0, 77, 93, 100, 128, 138, 141, 147, 148, 152]
NaO_10	19449	19451	3	[0, 70, 77, 93, 100, 128, 138, 141, 147, 148, 152]
NaO_9	19452	19455	4	[0, 70, 77, 93, 100, 138, 141, 147, 148, 152]
NaO_8	19456	19467	12	[0, 70, 77, 93, 138, 141, 147, 148, 152]
NaO_9	19468	19509	42	[0, 70, 77, 93, 133, 138, 141, 147, 148, 152]
NaO_10	19510	19524	15	[0, 70, 77, 93, 128, 133, 138, 141, 147, 148, 152]
NaO_9	19525	19534	10	[0, 70, 77, 93, 133, 138, 141, 147, 148, 152]
NaO_8	19535	19558	24	[0, 70, 77, 93, 138, 141, 147, 148, 152]
NaO_9	19559	19573	15	[0, 70, 77, 93, 106, 138, 141, 147, 148, 152]
NaO_10	19574	19580	7	[0, 70, 77, 93, 100, 106, 138, 141, 147, 148, 152]
NaO_11	19581	19589	9	[0, 70, 77, 93, 100, 106, 128, 138, 141, 147, 148, 152]
NaO_10	19590	19596	7	[0, 77, 93, 100, 106, 128, 138, 141, 147, 148, 152]
NaO_11	19597	19601	5	[0, 77, 93, 100, 106, 128, 133, 138, 141, 147, 148, 152]
NaO_10	19602	19616	15	[0, 77, 93, 100, 106, 128, 133, 138, 141, 147, 152]
NaO_11	19617	19618	2	[0, 77, 91, 93, 100, 106, 128, 133, 138, 141, 147, 152]
NaO_10	19619	19640	22	[0, 77, 91, 93, 100, 128, 133, 138, 141, 147, 152]
NaO_9	19641	19643	3	[0, 77, 93, 100, 128, 133, 138, 141, 147, 152]
NaO_8	19644	19646	3	[0, 77, 93, 128, 133, 138, 141, 147, 152]
NaO_7	19647	19649	3	[0, 77, 93, 128, 138, 141, 147, 152]
NaO_8	19650	19669	20	[0, 77, 93, 106, 128, 138, 141, 147, 152]
NaO_7	19670	19670	1	[0, 77, 93, 106, 138, 141, 147, 152]
NaO_8	19671	19678	8	[0, 70, 77, 93, 106, 138, 141, 147, 152]
NaO_9	19679	19682	4	[0, 70, 77, 91, 93, 106, 138, 141, 147, 152]
NaO_8	19683	19683	1	[0, 70, 77, 91, 93, 106, 138, 141, 152]
NaO_9	19684	19709	26	[0, 70, 77, 91, 93, 106, 111, 138, 141, 152]
NaO_8	19710	19719	10	[0, 70, 77, 91, 93, 106, 111, 138, 152]
NaO_9	19720	19729	10	[0, 70, 77, 88, 91, 93, 106, 111, 138, 152]
NaO_10	19730	19732	3	[0, 70, 77, 88, 91, 93, 106, 111, 134, 138, 152]
NaO_11	19733	19755	23	[0, 70, 77, 88, 91, 93, 106, 111, 134, 138, 145, 152]
NaO_10	19756	19762	7	[0, 70, 77, 88, 91, 93, 106, 111, 134, 138, 152]
NaO_11	19763	19765	3	[0, 70, 77, 88, 91, 93, 106, 111, 122, 134, 138, 152]
NaO_10	19766	19785	20	[0, 70, 77, 88, 91, 93, 106, 122, 134, 138, 152]
NaO_11	19786	19787	2	[0, 70, 77, 88, 91, 93, 106, 122, 134, 138, 145, 152]
NaO_10	19788	19796	9	[0, 70, 77, 88, 91, 93, 106, 134, 138, 145, 152]
NaO_9	19797	19802	6	[0, 70, 77, 91, 93, 106, 134, 138, 145, 152]
NaO_10	19803	19812	10	[0, 70, 77, 86, 91, 93, 106, 134, 138, 145, 152]
NaO_9	19813	19814	2	[0, 70, 77, 91, 93, 106, 134, 138, 145, 152]
NaO_8	19815	19819	5	[0, 77, 91, 93, 106, 134, 138, 145, 152]
NaO_7	19820	19835	16	[0, 77, 91, 93, 106, 134, 138, 152]
NaO_8	19836	19838	3	[0, 70, 77, 91, 93, 106, 134, 138, 152]
NaO_9	19839	19840	2	[0, 70, 77, 91, 93, 106, 134, 138, 145, 152]
NaO_10	19841	19858	18	[0, 70, 77, 86, 91, 93, 106, 134, 138, 145, 152]
NaO_9	19859	19884	26	[0, 70, 77, 86, 91, 93, 106, 138, 145, 152]
NaO_10	19885	19900	16	[0, 70, 77, 86, 91, 93, 106, 111, 138, 145, 152]
NaO_10	19901	19919	19	[0, 70, 77, 86, 88, 91, 106, 111, 138, 145, 152]
NaO_11	19920	19935	16	[0, 70, 77, 86, 88, 91, 93, 106, 111, 138, 145, 152]
NaO_10	19936	19953	18	[0, 70, 77, 86, 91, 93, 106, 111, 138, 145, 152]
NaO_11	19954	19967	14	[0, 70, 77, 86, 88, 91, 93, 106, 111, 138, 145, 152]
NaO_10	19968	19994	27	[0, 70, 77, 86, 88, 91, 106, 111, 138, 145, 152]
NaO_9	19995	19999	5	[0, 77, 86, 88, 91, 106, 111, 138, 145, 152]
NaO_8	20000	20001	2	[0, 77, 86, 91, 106, 111, 138, 145, 152]
NaO_9	20002	20006	5	[0, 77, 86, 91, 106, 111, 122, 138, 145, 152]
NaO_10	20007	20014	8	[0, 77, 86, 91, 93, 106, 111, 122, 138, 145, 152]
NaO_11	20015	20024	10	[0, 77, 86, 91, 93, 106, 111, 116, 122, 138, 145, 152]
NaO_10	20025	20026	2	[0, 77, 86, 91, 93, 106, 116, 122, 138, 145, 152]
NaO_9	20027	20048	22	[0, 77, 91, 93, 106, 116, 122, 138, 145, 152]
NaO_8	20049	20053	5	[0, 77, 91, 106, 116, 122, 138, 145, 152]
NaO_9	20054	20057	4	[0, 70, 77, 91, 106, 116, 122, 138, 145, 152]
NaO_8	20058	20082	25	[0, 70, 77, 91, 106, 122, 138, 145, 152]
NaO_9	20083	20085	3	[0, 70, 77, 91, 106, 111, 122, 138, 145, 152]
NaO_10	20086	20092	7	[0, 70, 77, 86, 91, 106, 111, 122, 138, 145, 152]
NaO_11	20093	20106	14	[0, 70, 77, 86, 88, 91, 106, 111, 122, 138, 145, 152]
NaO_12	20107	20117	11	[0, 70, 77, 86, 88, 91, 93, 106, 111, 122, 138, 145, 152]
NaO_11	20118	20126	9	[0, 70, 77, 88, 91, 93, 106, 111, 122, 138, 145, 152]
NaO_10	20127	20137	11	[0, 70, 77, 88, 91, 106, 111, 122, 138, 145, 152]
NaO_10	20138	20148	11	[0, 70, 77, 91, 93, 106, 111, 122, 138, 145, 152]
NaO_11	20149	20153	5	[0, 70, 77, 88, 91, 93, 106, 111, 122, 138, 145, 152]
NaO_9	20154	20159	6	[0, 70, 77, 91, 106, 111, 122, 138, 145, 152]
NaO_8	20160	20171	12	[0, 77, 91, 106, 111, 122, 138, 145, 152]
NaO_9	20172	20174	3	[0, 77, 88, 91, 106, 111, 122, 138, 145, 152]
NaO_10	20175	20175	1	[0, 77, 88, 91, 106, 111, 122, 134, 138, 145, 152]
NaO_11	20176	20182	7	[0, 77, 88, 91, 106, 111, 116, 122, 134, 138, 145, 152]
NaO_10	20183	20191	9	[0, 77, 88, 91, 106, 116, 122, 134, 138, 145, 152]
NaO_9	20192	20244	53	[0, 77, 91, 106, 116, 122, 134, 138, 145, 152]
NaO_10	20245	20285	41	[0, 77, 91, 106, 116, 122, 128, 134, 138, 145, 152]
NaO_9	20286	20303	18	[0, 77, 91, 106, 116, 122, 128, 134, 138, 152]
NaO_10	20304	20318	15	[0, 77, 91, 106, 116, 122, 128, 134, 138, 145, 152]
NaO_11	20319	20355	37	[0, 77, 91, 93, 106, 116, 122, 128, 134, 138, 145, 152]
NaO_10	20356	20356	1	[0, 77, 91, 93, 106, 116, 122, 134, 138, 145, 152]
NaO_9	20357	20366	10	[0, 77, 91, 93, 106, 116, 122, 134, 138, 152]
NaO_10	20367	20387	21	[0, 77, 91, 93, 106, 116, 121, 122, 134, 138, 152]
NaO_9	20388	20394	7	[0, 91, 93, 106, 116, 121, 122, 134, 138, 152]
NaO_10	20395	20395	1	[0, 91, 93, 106, 116, 121, 122, 123, 134, 138, 152]
NaO_11	20396	20408	13	[0, 91, 93, 106, 110, 116, 121, 122, 123, 134, 138, 152]
NaO_10	20409	20416	8	[0, 91, 106, 110, 116, 121, 122, 123, 134, 138, 152]
NaO_9	20417	20435	19	[0, 91, 106, 110, 116, 121, 122, 134, 138, 152]
NaO_8	20436	20446	11	[0, 91, 110, 116, 121, 122, 134, 138, 152]
NaO_7	20447	20450	4	[0, 91, 110, 116, 122, 134, 138, 152]
NaO_8	20451	20461	11	[0, 91, 110, 116, 122, 134, 138, 145, 152]
NaO_8	20462	20472	11	[0, 91, 116, 122, 123, 134, 138, 145, 152]
NaO_9	20473	20500	28	[0, 77, 91, 116, 122, 123, 134, 138, 145, 152]
NaO_8	20501	20503	3	[0, 77, 91, 116, 122, 123, 134, 138, 152]
NaO_9	20504	20508	5	[0, 77, 91, 110, 116, 122, 123, 134, 138, 152]
NaO_10	20509	20516	8	[0, 77, 91, 106, 110, 116, 122, 123, 134, 138, 152]
NaO_9	20517	20518	2	[0, 77, 91, 106, 110, 116, 122, 134, 138, 152]
NaO_10	20519	20541	23	[0, 77, 91, 106, 110, 116, 122, 134, 138, 145, 152]
NaO_9	20542	20548	7	[0, 77, 91, 110, 116, 122, 134, 138, 145, 152]
NaO_10	20549	20563	15	[0, 77, 91, 110, 114, 116, 122, 134, 138, 145, 152]
NaO_11	20564	20577	14	[0, 77, 87, 91, 110, 114, 116, 122, 134, 138, 145, 152]
NaO_10	20578	20589	12	[0, 87, 91, 110, 114, 116, 122, 134, 138, 145, 152]
NaO_11	20590	20596	7	[0, 77, 87, 91, 110, 114, 116, 122, 134, 138, 145, 152]
NaO_10	20597	20597	1	[0, 87, 91, 110, 114, 116, 122, 134, 138, 145, 152]
NaO_11	20598	20600	3	[0, 87, 91, 106, 110, 114, 116, 122, 134, 138, 145, 152]
NaO_10	20601	20607	7	[0, 87, 91, 106, 110, 114, 116, 122, 134, 138, 145]
NaO_9	20608	20610	3	[0, 87, 91, 106, 110, 116, 122, 134, 138, 145]
NaO_8	20611	20612	2	[0, 87, 91, 110, 116, 122, 134, 138, 145]
NaO_9	20613	20625	13	[0, 87, 91, 110, 116, 122, 134, 138, 145, 152]
NaO_8	20626	20626	1	[0, 87, 91, 110, 116, 122, 134, 138, 145]
NaO_9	20627	20652	26	[0, 87, 91, 110, 114, 116, 122, 134, 138, 145]
NaO_10	20653	20701	49	[0, 87, 91, 110, 114, 116, 122, 134, 138, 145, 152]
NaO_11	20702	20718	17	[0, 77, 87, 91, 110, 114, 116, 122, 134, 138, 145, 152]
NaO_10	20719	20724	6	[0, 77, 87, 91, 110, 114, 116, 122, 134, 138, 152]
NaO_9	20725	20751	27	[0, 87, 91, 110, 114, 116, 122, 134, 138, 152]
NaO_8	20752	20821	70	[0, 87, 91, 110, 114, 116, 122, 138, 152]
NaO_7	20822	20823	2	[0, 87, 91, 110, 116, 122, 138, 152]
NaO_6	20824	20826	3	[0, 87, 91, 110, 116, 122, 138]
NaO_7	20827	20832	6	[0, 87, 91, 110, 116, 122, 134, 138]
NaO_8	20833	20839	7	[0, 87, 91, 110, 116, 122, 134, 138, 152]
NaO_9	20840	20844	5	[0, 77, 87, 91, 110, 116, 122, 134, 138, 152]
NaO_8	20845	20866	22	[0, 77, 91, 110, 116, 122, 134, 138, 152]
NaO_9	20867	20877	11	[0, 77, 91, 93, 110, 116, 122, 134, 138, 152]
NaO_10	20878	20889	12	[0, 77, 91, 93, 110, 116, 122, 123, 134, 138, 152]
NaO_9	20890	20908	19	[0, 77, 91, 93, 116, 122, 123, 134, 138, 152]
NaO_10	20909	20915	7	[0, 77, 91, 93, 98, 116, 122, 123, 134, 138, 152]
NaO_9	20916	20916	1	[0, 77, 91, 93, 116, 122, 123, 134, 138, 152]
NaO_8	20917	20933	17	[0, 77, 91, 116, 122, 123, 134, 138, 152]
NaO_7	20934	20934	1	[0, 77, 91, 116, 122, 134, 138, 152]
NaO_8	20935	20944	10	[0, 77, 91, 116, 122, 134, 138, 145, 152]
NaO_7	20945	20945	1	[0, 91, 116, 122, 134, 138, 145, 152]
NaO_8	20946	20955	10	[0, 91, 114, 116, 122, 134, 138, 145, 152]
NaO_9	20956	20957	2	[0, 91, 110, 114, 116, 122, 134, 138, 145, 152]
NaO_10	20958	20969	12	[0, 77, 91, 110, 114, 116, 122, 134, 138, 145, 152]
NaO_9	20970	20996	27	[0, 91, 110, 114, 116, 122, 134, 138, 145, 152]
NaO_8	20997	21004	8	[0, 91, 110, 116, 122, 134, 138, 145, 152]
NaO_9	21005	21009	5	[0, 91, 106, 110, 116, 122, 134, 138, 145, 152]
NaO_10	21010	21020	11	[0, 77, 91, 106, 110, 116, 122, 134, 138, 145, 152]
NaO_11	21021	21038	18	[0, 77, 87, 91, 106, 110, 116, 122, 134, 138, 145, 152]
NaO_10	21039	21047	9	[0, 87, 91, 106, 110, 116, 122, 134, 138, 145, 152]
NaO_9	21048	21077	30	[0, 91, 106, 110, 116, 122, 134, 138, 145, 152]
NaO_10	21078	21080	3	[0, 91, 106, 110, 116, 122, 123, 134, 138, 145, 152]
NaO_9	21081	21095	15	[0, 91, 106, 110, 116, 122, 123, 134, 138, 152]
NaO_8	21096	21139	44	[0, 91, 110, 116, 122, 123, 134, 138, 152]
NaO_9	21140	21151	12	[0, 91, 110, 116, 121, 122, 123, 134, 138, 152]
NaO_8	21152	21162	11	[0, 91, 110, 116, 122, 123, 134, 138, 152]
NaO_7	21163	21163	1	[0, 91, 116, 122, 123, 134, 138, 152]
NaO_8	21164	21171	8	[0, 91, 116, 122, 123, 128, 134, 138, 152]
NaO_9	21172	21192	21	[0, 91, 116, 122, 123, 128, 134, 138, 145, 152]
NaO_11	21193	21195	3	[0, 77, 91, 106, 116, 122, 123, 128, 134, 138, 145, 152]
NaO_10	21196	21198	3	[0, 77, 91, 106, 116, 122, 128, 134, 138, 145, 152]
NaO_11	21199	21213	15	[0, 77, 91, 106, 110, 116, 122, 128, 134, 138, 145, 152]
NaO_10	21214	21218	5	[0, 77, 91, 106, 110, 116, 122, 134, 138, 145, 152]
NaO_9	21219	21229	11	[0, 91, 106, 110, 116, 122, 134, 138, 145, 152]
NaO_10	21230	21234	5	[0, 88, 91, 106, 110, 116, 122, 134, 138, 145, 152]
NaO_11	21235	21253	19	[0, 77, 88, 91, 106, 110, 116, 122, 134, 138, 145, 152]
NaO_10	21254	21255	2	[0, 77, 91, 106, 110, 116, 122, 134, 138, 145, 152]
NaO_9	21256	21338	83	[0, 77, 91, 106, 116, 122, 134, 138, 145, 152]
NaO_8	21339	21347	9	[0, 77, 91, 116, 122, 134, 138, 145, 152]
NaO_9	21348	21357	10	[0, 77, 91, 93, 116, 122, 134, 138, 145, 152]
NaO_9	21358	21368	11	[0, 77, 91, 93, 106, 122, 134, 138, 145, 152]
NaO_10	21369	21374	6	[0, 70, 77, 91, 93, 106, 122, 134, 138, 145, 152]
NaO_11	21375	21401	27	[0, 70, 77, 86, 91, 93, 106, 122, 134, 138, 145, 152]
NaO_10	21402	21417	16	[0, 70, 77, 86, 91, 93, 106, 134, 138, 145, 152]
NaO_11	21418	21422	5	[0, 70, 77, 86, 91, 93, 106, 111, 134, 138, 145, 152]
NaO_12	21423	21449	27	[0, 70, 77, 86, 88, 91, 93, 106, 111, 134, 138, 145, 152]
