# Supplementary material for: Pressure‐Induced Coordination Changes in a Pyrolitic Silicate Melt From Ab Initio Molecular Dynamics Simulations
Source: J Geophys Res Solid Earth. 2019 Nov 29;124(11):11232–50. doi: 10.1029/2019JB018238 (PMC6988478; doi:10.1029/2019JB018238)
Supplement: Supplementary file 2 — Data Set S1 [file JGRB-124-11232-s002.zip › Data/2000K/NaO/pyr-100.a12.0.T2.nvt.outcar.umd.dat.r0.stat.dat]

Cluster	Time	Percent
NaO_9	6965	0.3247086247086247	10
NaO_10	6872	0.32037296037296037	11
NaO_11	3168	0.1476923076923077	12
NaO_8	2889	0.1346853146853147	9
NaO_7	567	0.026433566433566435	8
NaO_12	768	0.035804195804195804	13
NaO_6	131	0.006107226107226108	7
NaO_13	83	0.0038694638694638695	14
NaO_14	7	0.00032634032634032634	15
