# Supplementary material for: Pressure‐Induced Coordination Changes in a Pyrolitic Silicate Melt From Ab Initio Molecular Dynamics Simulations
Source: J Geophys Res Solid Earth. 2019 Nov 29;124(11):11232–50. doi: 10.1029/2019JB018238 (PMC6988478; doi:10.1029/2019JB018238)
Supplement: Supplementary file 2 — Data Set S1 [file JGRB-124-11232-s002.zip › Data/2000K/NaO/pyr-100.a12.5.T2.nvt.outcar.umd.dat.r0.popul.dat]

Formula	Begin	End	Lifetime	[Composition]
NaO_7	0	6	7	[0, 87, 90, 102, 104, 118, 122, 136]
NaO_6	7	31	25	[0, 87, 90, 102, 118, 122, 136]
NaO_5	32	41	10	[0, 87, 90, 102, 122, 136]
NaO_4	42	48	7	[0, 90, 102, 122, 136]
NaO_5	49	50	2	[0, 76, 90, 102, 122, 136]
NaO_6	51	54	4	[0, 76, 90, 102, 122, 136, 144]
NaO_7	55	111	57	[0, 76, 87, 90, 102, 122, 136, 144]
NaO_8	112	117	6	[0, 76, 87, 90, 102, 122, 136, 143, 144]
NaO_7	118	131	14	[0, 76, 87, 90, 102, 122, 136, 144]
NaO_6	132	150	19	[0, 76, 90, 102, 122, 136, 144]
NaO_7	151	155	5	[0, 71, 76, 90, 102, 122, 136, 144]
NaO_8	156	172	17	[0, 71, 76, 90, 102, 118, 122, 136, 144]
NaO_9	173	191	19	[0, 71, 76, 87, 90, 102, 118, 122, 136, 144]
NaO_8	192	217	26	[0, 71, 76, 87, 90, 102, 122, 136, 144]
NaO_7	218	223	6	[0, 71, 76, 90, 102, 122, 136, 144]
NaO_8	224	237	14	[0, 71, 76, 82, 90, 102, 122, 136, 144]
NaO_9	238	241	4	[0, 71, 76, 82, 87, 90, 102, 122, 136, 144]
NaO_8	242	260	19	[0, 76, 82, 87, 90, 102, 122, 136, 144]
NaO_9	261	274	14	[0, 71, 76, 82, 87, 90, 102, 122, 136, 144]
NaO_8	275	294	20	[0, 71, 76, 87, 90, 102, 122, 136, 144]
NaO_7	295	296	2	[0, 71, 76, 87, 90, 102, 136, 144]
NaO_6	297	328	32	[0, 71, 87, 90, 102, 136, 144]
NaO_7	329	329	1	[0, 71, 76, 87, 90, 102, 136, 144]
NaO_8	330	349	20	[0, 71, 76, 87, 90, 102, 118, 136, 144]
NaO_7	350	350	1	[0, 71, 76, 90, 102, 118, 136, 144]
NaO_6	351	363	13	[0, 71, 90, 102, 118, 136, 144]
NaO_7	364	372	9	[0, 71, 90, 102, 118, 122, 136, 144]
NaO_8	373	373	1	[0, 71, 87, 90, 102, 118, 122, 136, 144]
NaO_7	374	386	13	[0, 71, 87, 90, 102, 122, 136, 144]
NaO_8	387	388	2	[0, 71, 76, 87, 90, 102, 122, 136, 144]
NaO_7	389	467	79	[0, 71, 76, 87, 90, 102, 136, 144]
NaO_8	468	484	17	[0, 71, 76, 87, 90, 102, 122, 136, 144]
NaO_7	485	490	6	[0, 71, 76, 90, 102, 122, 136, 144]
NaO_6	491	491	1	[0, 71, 90, 102, 122, 136, 144]
NaO_7	492	499	8	[0, 71, 83, 90, 102, 122, 136, 144]
NaO_8	500	526	27	[0, 71, 83, 90, 102, 104, 122, 136, 144]
NaO_7	527	557	31	[0, 71, 83, 90, 102, 122, 136, 144]
NaO_8	558	574	17	[0, 71, 76, 83, 90, 102, 122, 136, 144]
NaO_7	575	616	42	[0, 71, 76, 90, 102, 122, 136, 144]
NaO_8	617	631	15	[0, 71, 76, 82, 90, 102, 122, 136, 144]
NaO_7	632	638	7	[0, 71, 76, 90, 102, 122, 136, 144]
NaO_8	639	650	12	[0, 71, 76, 90, 102, 118, 122, 136, 144]
NaO_7	651	653	3	[0, 71, 90, 102, 118, 122, 136, 144]
NaO_8	654	712	59	[0, 71, 83, 90, 102, 118, 122, 136, 144]
NaO_9	713	716	4	[0, 71, 76, 83, 90, 102, 118, 122, 136, 144]
NaO_8	717	729	13	[0, 71, 76, 83, 90, 102, 118, 136, 144]
NaO_7	730	767	38	[0, 71, 76, 83, 90, 102, 136, 144]
NaO_6	768	794	27	[0, 71, 76, 90, 102, 136, 144]
NaO_7	795	799	5	[0, 71, 76, 90, 102, 136, 143, 144]
NaO_8	800	812	13	[0, 71, 76, 90, 102, 122, 136, 143, 144]
NaO_9	813	822	10	[0, 71, 76, 83, 90, 102, 122, 136, 143, 144]
NaO_10	823	829	7	[0, 71, 76, 83, 87, 90, 102, 122, 136, 143, 144]
NaO_9	830	868	39	[0, 71, 76, 87, 90, 102, 122, 136, 143, 144]
NaO_8	869	894	26	[0, 71, 76, 87, 90, 102, 122, 136, 144]
NaO_7	895	922	28	[0, 71, 76, 87, 90, 102, 122, 136]
NaO_8	923	925	3	[0, 71, 76, 87, 90, 102, 118, 122, 136]
NaO_7	926	949	24	[0, 71, 76, 87, 90, 102, 122, 136]
NaO_8	950	955	6	[0, 71, 76, 83, 87, 90, 102, 122, 136]
NaO_7	956	958	3	[0, 71, 76, 87, 90, 102, 122, 136]
NaO_6	959	967	9	[0, 71, 76, 90, 102, 122, 136]
NaO_7	968	990	23	[0, 71, 76, 90, 102, 118, 122, 136]
NaO_7	991	993	3	[0, 71, 76, 87, 90, 102, 122, 136]
NaO_8	994	1011	18	[0, 71, 76, 83, 87, 90, 102, 122, 136]
NaO_7	1012	1048	37	[0, 71, 76, 87, 90, 102, 122, 136]
NaO_8	1049	1086	38	[0, 71, 76, 82, 87, 90, 102, 122, 136]
NaO_7	1087	1131	45	[0, 71, 76, 87, 90, 102, 122, 136]
NaO_8	1132	1137	6	[0, 71, 76, 87, 90, 101, 102, 122, 136]
NaO_9	1138	1165	28	[0, 71, 76, 87, 90, 101, 102, 118, 122, 136]
NaO_8	1166	1183	18	[0, 71, 76, 87, 90, 101, 102, 122, 136]
NaO_7	1184	1197	14	[0, 71, 76, 87, 90, 101, 102, 136]
NaO_6	1198	1202	5	[0, 71, 76, 87, 90, 102, 136]
NaO_5	1203	1205	3	[0, 71, 87, 90, 102, 136]
NaO_6	1206	1206	1	[0, 71, 82, 87, 90, 102, 136]
NaO_7	1207	1216	10	[0, 71, 82, 83, 87, 90, 102, 136]
NaO_8	1217	1222	6	[0, 71, 82, 83, 87, 90, 101, 102, 136]
NaO_9	1223	1227	5	[0, 71, 82, 83, 87, 90, 101, 102, 136, 144]
NaO_10	1228	1228	1	[0, 71, 76, 82, 83, 87, 90, 101, 102, 136, 144]
NaO_9	1229	1237	9	[0, 71, 76, 82, 87, 90, 101, 102, 136, 144]
NaO_8	1238	1258	21	[0, 71, 76, 82, 90, 101, 102, 136, 144]
NaO_9	1259	1261	3	[0, 71, 76, 82, 87, 90, 101, 102, 136, 144]
NaO_8	1262	1305	44	[0, 71, 76, 82, 87, 101, 102, 136, 144]
NaO_9	1306	1307	2	[0, 71, 76, 82, 87, 90, 101, 102, 136, 144]
NaO_10	1308	1317	10	[0, 71, 76, 82, 87, 90, 101, 102, 122, 136, 144]
NaO_9	1318	1323	6	[0, 71, 76, 87, 90, 101, 102, 122, 136, 144]
NaO_8	1324	1327	4	[0, 71, 76, 87, 90, 101, 102, 122, 136]
NaO_9	1328	1347	20	[0, 71, 76, 83, 87, 90, 101, 102, 122, 136]
NaO_8	1348	1350	3	[0, 71, 76, 83, 87, 90, 102, 122, 136]
NaO_9	1351	1357	7	[0, 71, 76, 83, 87, 90, 101, 102, 122, 136]
NaO_8	1358	1382	25	[0, 71, 76, 83, 90, 101, 102, 122, 136]
NaO_7	1383	1397	15	[0, 71, 83, 90, 101, 102, 122, 136]
NaO_8	1398	1425	28	[0, 71, 83, 90, 101, 102, 118, 122, 136]
NaO_7	1426	1451	26	[0, 71, 83, 90, 102, 118, 122, 136]
NaO_8	1452	1479	28	[0, 71, 83, 90, 101, 102, 118, 122, 136]
NaO_7	1480	1483	4	[0, 71, 83, 90, 101, 102, 118, 122]
NaO_8	1484	1516	33	[0, 71, 83, 90, 101, 102, 118, 122, 136]
NaO_9	1517	1533	17	[0, 71, 83, 87, 90, 101, 102, 118, 122, 136]
NaO_8	1534	1537	4	[0, 71, 83, 87, 90, 101, 102, 122, 136]
NaO_9	1538	1556	19	[0, 71, 76, 83, 87, 90, 101, 102, 122, 136]
NaO_10	1557	1570	14	[0, 71, 76, 82, 83, 87, 90, 101, 102, 122, 136]
NaO_9	1571	1571	1	[0, 71, 76, 82, 83, 87, 101, 102, 122, 136]
NaO_8	1572	1576	5	[0, 71, 76, 82, 83, 87, 102, 122, 136]
NaO_7	1577	1585	9	[0, 71, 76, 82, 87, 102, 122, 136]
NaO_8	1586	1621	36	[0, 67, 71, 76, 82, 87, 102, 122, 136]
NaO_6	1622	1637	16	[0, 67, 71, 76, 82, 87, 136]
NaO_7	1638	1651	14	[0, 67, 71, 76, 82, 87, 136, 143]
NaO_6	1652	1659	8	[0, 71, 76, 82, 87, 136, 143]
NaO_5	1660	1676	17	[0, 71, 76, 82, 87, 136]
NaO_7	1677	1701	25	[0, 71, 76, 82, 87, 102, 122, 136]
NaO_8	1702	1704	3	[0, 71, 76, 82, 87, 90, 102, 122, 136]
NaO_9	1705	1719	15	[0, 71, 76, 82, 87, 90, 101, 102, 122, 136]
NaO_8	1720	1744	25	[0, 71, 76, 87, 90, 101, 102, 122, 136]
NaO_7	1745	1752	8	[0, 71, 87, 90, 101, 102, 122, 136]
NaO_8	1753	1764	12	[0, 71, 87, 90, 101, 102, 118, 122, 136]
NaO_9	1765	1768	4	[0, 71, 87, 89, 90, 101, 102, 118, 122, 136]
NaO_10	1769	1788	20	[0, 71, 76, 87, 89, 90, 101, 102, 118, 122, 136]
NaO_11	1789	1793	5	[0, 71, 76, 83, 87, 89, 90, 101, 102, 118, 122, 136]
NaO_10	1794	1802	9	[0, 71, 76, 83, 87, 89, 90, 101, 102, 122, 136]
NaO_9	1803	1807	5	[0, 71, 76, 83, 87, 89, 101, 102, 122, 136]
NaO_8	1808	1822	15	[0, 71, 76, 87, 89, 101, 102, 122, 136]
NaO_7	1823	1862	40	[0, 71, 76, 87, 89, 102, 122, 136]
NaO_6	1863	1865	3	[0, 71, 76, 87, 102, 122, 136]
NaO_7	1866	1868	3	[0, 71, 76, 87, 89, 102, 122, 136]
NaO_8	1869	1878	10	[0, 71, 76, 82, 87, 89, 102, 122, 136]
NaO_7	1879	1902	24	[0, 71, 76, 82, 87, 102, 122, 136]
NaO_6	1903	1903	1	[0, 71, 76, 87, 102, 122, 136]
NaO_5	1904	1905	2	[0, 71, 76, 87, 122, 136]
NaO_6	1906	1906	1	[0, 71, 76, 87, 122, 126, 136]
NaO_6	1907	1908	2	[0, 71, 76, 87, 102, 122, 136]
NaO_7	1909	1912	4	[0, 71, 76, 87, 101, 102, 122, 136]
NaO_6	1913	1922	10	[0, 71, 76, 87, 101, 122, 136]
NaO_8	1923	1925	3	[0, 67, 71, 76, 87, 90, 101, 122, 136]
NaO_9	1926	1934	9	[0, 67, 71, 76, 87, 90, 101, 122, 126, 136]
NaO_8	1935	1935	1	[0, 67, 71, 76, 90, 101, 122, 126, 136]
NaO_7	1936	1942	7	[0, 67, 71, 76, 90, 101, 122, 136]
NaO_6	1943	1973	31	[0, 67, 71, 76, 101, 122, 136]
NaO_7	1974	2019	46	[0, 67, 71, 76, 82, 101, 122, 126]
NaO_9	2020	2048	29	[0, 67, 71, 76, 82, 89, 90, 101, 122, 126]
NaO_8	2049	2050	2	[0, 71, 76, 82, 89, 90, 101, 122, 126]
NaO_7	2051	2058	8	[0, 71, 76, 82, 89, 101, 122, 126]
NaO_8	2059	2067	9	[0, 71, 76, 82, 89, 101, 122, 126, 136]
NaO_7	2068	2072	5	[0, 71, 76, 82, 89, 101, 122, 136]
NaO_8	2073	2080	8	[0, 71, 76, 82, 89, 90, 101, 122, 136]
NaO_9	2081	2086	6	[0, 71, 76, 82, 89, 90, 101, 122, 126, 136]
NaO_8	2087	2089	3	[0, 71, 76, 82, 89, 101, 122, 126, 136]
NaO_7	2090	2101	12	[0, 71, 76, 89, 101, 122, 126, 136]
NaO_8	2102	2109	8	[0, 71, 76, 87, 89, 101, 122, 126, 136]
NaO_8	2110	2136	27	[0, 71, 76, 87, 89, 90, 101, 122, 136]
NaO_9	2137	2186	50	[0, 71, 76, 87, 89, 90, 101, 102, 122, 136]
NaO_10	2187	2192	6	[0, 71, 76, 87, 89, 90, 101, 102, 118, 122, 136]
NaO_9	2193	2206	14	[0, 76, 87, 89, 90, 101, 102, 118, 122, 136]
NaO_8	2207	2231	25	[0, 87, 89, 90, 101, 102, 118, 122, 136]
NaO_9	2232	2245	14	[0, 71, 87, 89, 90, 101, 102, 118, 122, 136]
NaO_8	2246	2246	1	[0, 71, 87, 89, 90, 101, 102, 122, 136]
NaO_7	2247	2260	14	[0, 71, 87, 89, 90, 101, 122, 136]
NaO_8	2261	2277	17	[0, 67, 71, 87, 89, 90, 101, 122, 136]
NaO_7	2278	2278	1	[0, 67, 71, 87, 90, 101, 122, 136]
NaO_8	2279	2283	5	[0, 67, 71, 76, 87, 90, 101, 122, 136]
NaO_9	2284	2290	7	[0, 67, 71, 76, 82, 87, 90, 101, 122, 136]
NaO_7	2291	2296	6	[0, 67, 71, 82, 87, 101, 122, 136]
NaO_8	2297	2320	24	[0, 67, 71, 76, 82, 87, 101, 122, 136]
NaO_7	2321	2336	16	[0, 67, 71, 76, 82, 87, 101, 122]
NaO_6	2337	2348	12	[0, 71, 76, 82, 87, 101, 122]
NaO_7	2349	2353	5	[0, 71, 76, 82, 87, 101, 122, 136]
NaO_8	2354	2364	11	[0, 71, 76, 82, 87, 90, 101, 122, 136]
NaO_7	2365	2375	11	[0, 71, 76, 87, 90, 101, 122, 136]
NaO_8	2376	2377	2	[0, 71, 76, 87, 89, 90, 101, 122, 136]
NaO_9	2378	2381	4	[0, 71, 76, 87, 89, 90, 101, 118, 122, 136]
NaO_8	2382	2382	1	[0, 71, 87, 89, 90, 101, 118, 122, 136]
NaO_9	2383	2395	13	[0, 71, 87, 89, 90, 101, 102, 118, 122, 136]
NaO_8	2396	2404	9	[0, 71, 87, 89, 90, 101, 102, 122, 136]
NaO_9	2405	2416	12	[0, 71, 87, 89, 90, 101, 102, 118, 122, 136]
NaO_8	2417	2425	9	[0, 71, 87, 89, 90, 101, 118, 122, 136]
NaO_7	2426	2433	8	[0, 71, 87, 89, 101, 118, 122, 136]
NaO_8	2434	2440	7	[0, 71, 87, 89, 90, 101, 118, 122, 136]
NaO_9	2441	2450	10	[0, 71, 87, 89, 90, 101, 102, 118, 122, 136]
NaO_10	2451	2481	31	[0, 71, 83, 87, 89, 90, 101, 102, 118, 122, 136]
NaO_9	2482	2503	22	[0, 71, 83, 87, 89, 90, 101, 102, 118, 136]
NaO_8	2504	2569	66	[0, 71, 87, 89, 90, 101, 102, 118, 136]
NaO_9	2570	2585	16	[0, 71, 87, 89, 90, 101, 102, 118, 122, 136]
NaO_8	2586	2590	5	[0, 71, 87, 89, 90, 101, 118, 122, 136]
NaO_9	2591	2594	4	[0, 71, 76, 87, 89, 90, 101, 118, 122, 136]
NaO_8	2595	2605	11	[0, 71, 76, 87, 89, 101, 118, 122, 136]
NaO_7	2606	2609	4	[0, 71, 76, 87, 89, 101, 122, 136]
NaO_6	2610	2639	30	[0, 71, 76, 87, 101, 122, 136]
NaO_7	2640	2644	5	[0, 71, 76, 82, 87, 101, 122, 136]
NaO_8	2645	2650	6	[0, 67, 71, 76, 82, 87, 101, 122, 136]
NaO_7	2651	2653	3	[0, 67, 71, 76, 82, 87, 101, 122]
NaO_8	2654	2688	35	[0, 67, 71, 76, 82, 87, 89, 101, 122]
NaO_9	2689	2696	8	[0, 67, 71, 76, 82, 87, 89, 101, 118, 122]
NaO_8	2697	2697	1	[0, 67, 71, 82, 87, 89, 101, 118, 122]
NaO_7	2698	2702	5	[0, 67, 71, 82, 87, 89, 101, 122]
NaO_6	2703	2704	2	[0, 67, 71, 82, 89, 101, 122]
NaO_7	2705	2711	7	[0, 67, 71, 82, 89, 90, 101, 122]
NaO_6	2712	2715	4	[0, 67, 71, 82, 90, 101, 122]
NaO_7	2716	2732	17	[0, 67, 71, 76, 82, 90, 101, 122]
NaO_7	2733	2748	16	[0, 67, 71, 76, 90, 101, 122, 136]
NaO_8	2749	2762	14	[0, 67, 71, 76, 82, 90, 101, 122, 136]
NaO_7	2763	2783	21	[0, 67, 71, 76, 82, 90, 101, 136]
NaO_8	2784	2785	2	[0, 67, 71, 76, 82, 87, 90, 101, 136]
NaO_9	2786	2787	2	[0, 67, 71, 76, 82, 87, 90, 101, 102, 136]
NaO_10	2788	2793	6	[0, 67, 71, 76, 82, 87, 90, 101, 102, 118, 136]
NaO_9	2794	2799	6	[0, 67, 71, 76, 82, 87, 90, 102, 118, 136]
NaO_8	2800	2807	8	[0, 71, 76, 82, 87, 90, 102, 118, 136]
NaO_9	2808	2822	15	[0, 71, 76, 82, 87, 90, 102, 118, 122, 136]
NaO_8	2823	2823	1	[0, 76, 82, 87, 90, 102, 118, 122, 136]
NaO_7	2824	2829	6	[0, 76, 82, 87, 90, 118, 122, 136]
NaO_8	2830	2830	1	[0, 76, 82, 87, 90, 102, 118, 122, 136]
NaO_7	2831	2832	2	[0, 76, 82, 87, 102, 118, 122, 136]
NaO_6	2833	2841	9	[0, 82, 87, 102, 118, 122, 136]
NaO_7	2842	2844	3	[0, 82, 87, 89, 102, 118, 122, 136]
NaO_8	2845	2849	5	[0, 82, 87, 89, 101, 102, 118, 122, 136]
NaO_9	2850	2865	16	[0, 82, 87, 89, 101, 102, 118, 122, 129, 136]
NaO_8	2866	2877	12	[0, 82, 87, 89, 102, 118, 122, 129, 136]
NaO_9	2878	2878	1	[0, 82, 87, 89, 90, 102, 118, 122, 129, 136]
NaO_8	2879	2879	1	[0, 82, 87, 89, 90, 102, 118, 122, 136]
NaO_7	2880	2889	10	[0, 87, 89, 90, 102, 118, 122, 136]
NaO_6	2890	2898	9	[0, 89, 90, 102, 118, 122, 136]
NaO_7	2899	2918	20	[0, 71, 89, 90, 102, 118, 122, 136]
NaO_6	2919	2938	20	[0, 71, 89, 90, 102, 118, 136]
NaO_5	2939	2954	16	[0, 89, 90, 102, 118, 136]
NaO_6	2955	2973	19	[0, 71, 89, 90, 102, 118, 136]
NaO_7	2974	2985	12	[0, 71, 89, 90, 101, 102, 118, 136]
NaO_6	2986	3013	28	[0, 71, 89, 90, 102, 118, 136]
NaO_5	3014	3045	32	[0, 71, 89, 90, 102, 136]
NaO_6	3046	3060	15	[0, 71, 89, 90, 101, 102, 136]
NaO_5	3061	3080	20	[0, 89, 90, 101, 102, 136]
NaO_6	3081	3098	18	[0, 83, 89, 90, 101, 102, 136]
NaO_5	3099	3108	10	[0, 89, 90, 101, 102, 136]
NaO_6	3109	3110	2	[0, 71, 89, 90, 101, 102, 136]
NaO_7	3111	3126	16	[0, 71, 89, 90, 101, 102, 118, 136]
NaO_8	3127	3138	12	[0, 71, 82, 89, 90, 101, 102, 118, 136]
NaO_7	3139	3140	2	[0, 71, 82, 89, 90, 102, 118, 136]
NaO_6	3141	3149	9	[0, 82, 89, 90, 102, 118, 136]
NaO_7	3150	3164	15	[0, 82, 89, 90, 101, 102, 118, 136]
NaO_8	3165	3167	3	[0, 76, 82, 89, 90, 101, 102, 118, 136]
NaO_7	3168	3188	21	[0, 76, 82, 89, 90, 102, 118, 136]
NaO_8	3189	3198	10	[0, 71, 76, 82, 89, 90, 102, 118, 136]
NaO_7	3199	3228	30	[0, 71, 76, 82, 90, 102, 118, 136]
NaO_8	3229	3229	1	[0, 71, 76, 82, 90, 101, 102, 118, 136]
NaO_7	3230	3244	15	[0, 71, 76, 90, 101, 102, 118, 136]
NaO_6	3245	3296	52	[0, 71, 76, 90, 101, 102, 136]
NaO_7	3297	3305	9	[0, 71, 76, 89, 90, 101, 102, 136]
NaO_7	3306	3313	8	[0, 71, 76, 83, 89, 90, 102, 136]
NaO_8	3314	3315	2	[0, 71, 76, 83, 87, 89, 90, 102, 136]
NaO_7	3316	3364	49	[0, 71, 76, 83, 87, 90, 102, 136]
NaO_6	3365	3379	15	[0, 71, 76, 87, 90, 102, 136]
NaO_7	3380	3383	4	[0, 71, 76, 87, 90, 102, 122, 136]
NaO_8	3384	3404	21	[0, 71, 76, 87, 90, 101, 102, 122, 136]
NaO_9	3405	3417	13	[0, 67, 71, 76, 87, 90, 101, 102, 122, 136]
NaO_10	3418	3434	17	[0, 67, 71, 76, 87, 89, 90, 101, 102, 122, 136]
NaO_9	3435	3463	29	[0, 71, 76, 87, 89, 90, 101, 102, 122, 136]
NaO_8	3464	3468	5	[0, 71, 87, 89, 90, 101, 102, 122, 136]
NaO_9	3469	3495	27	[0, 67, 71, 87, 89, 90, 101, 102, 122, 136]
NaO_8	3496	3548	53	[0, 67, 71, 87, 89, 90, 102, 122, 136]
NaO_7	3549	3567	19	[0, 71, 87, 89, 90, 102, 122, 136]
NaO_8	3568	3574	7	[0, 71, 83, 87, 89, 90, 102, 122, 136]
NaO_7	3575	3626	52	[0, 71, 83, 87, 89, 90, 102, 136]
NaO_6	3627	3627	1	[0, 71, 83, 89, 90, 102, 136]
NaO_5	3628	3629	2	[0, 71, 89, 90, 102, 136]
NaO_6	3630	3641	12	[0, 71, 89, 90, 101, 102, 136]
NaO_5	3642	3652	11	[0, 71, 89, 90, 102, 136]
NaO_6	3653	3672	20	[0, 71, 83, 89, 90, 102, 136]
NaO_7	3673	3683	11	[0, 71, 83, 87, 89, 90, 102, 136]
NaO_8	3684	3687	4	[0, 71, 83, 87, 89, 90, 102, 118, 136]
NaO_7	3688	3692	5	[0, 71, 83, 89, 90, 102, 118, 136]
NaO_6	3693	3695	3	[0, 71, 89, 90, 102, 118, 136]
NaO_5	3696	3701	6	[0, 89, 90, 102, 118, 136]
NaO_6	3702	3703	2	[0, 87, 89, 90, 102, 118, 136]
NaO_7	3704	3717	14	[0, 87, 89, 90, 102, 118, 136, 149]
NaO_6	3718	3805	88	[0, 87, 89, 90, 102, 118, 136]
NaO_7	3806	3813	8	[0, 71, 87, 89, 90, 102, 118, 136]
NaO_6	3814	3814	1	[0, 71, 89, 90, 102, 118, 136]
NaO_8	3815	3820	6	[0, 71, 82, 89, 90, 102, 118, 136, 149]
NaO_7	3821	3839	19	[0, 71, 89, 90, 102, 118, 136, 149]
NaO_8	3840	3864	25	[0, 71, 87, 89, 90, 102, 118, 136, 149]
NaO_7	3865	3867	3	[0, 71, 87, 89, 90, 102, 118, 136]
NaO_6	3868	3869	2	[0, 71, 89, 90, 102, 118, 136]
NaO_5	3870	3875	6	[0, 71, 90, 102, 118, 136]
NaO_6	3876	3955	80	[0, 71, 87, 90, 102, 118, 136]
NaO_7	3956	3983	28	[0, 71, 83, 87, 90, 102, 118, 136]
NaO_6	3984	4080	97	[0, 71, 87, 90, 102, 118, 136]
NaO_7	4081	4105	25	[0, 71, 76, 87, 90, 102, 118, 136]
NaO_8	4106	4158	53	[0, 67, 71, 76, 87, 90, 102, 118, 136]
NaO_7	4159	4181	23	[0, 67, 71, 76, 87, 90, 118, 136]
NaO_6	4182	4192	11	[0, 67, 71, 76, 90, 118, 136]
NaO_7	4193	4193	1	[0, 67, 71, 76, 89, 90, 118, 136]
NaO_6	4194	4211	18	[0, 71, 76, 89, 90, 118, 136]
NaO_7	4212	4265	54	[0, 71, 76, 89, 90, 102, 118, 136]
NaO_6	4266	4285	20	[0, 71, 89, 90, 102, 118, 136]
NaO_7	4286	4314	29	[0, 71, 89, 90, 102, 118, 136, 149]
NaO_8	4315	4331	17	[0, 71, 89, 90, 102, 118, 136, 137, 149]
NaO_7	4332	4355	24	[0, 89, 90, 102, 118, 136, 137, 149]
NaO_8	4356	4375	20	[0, 84, 89, 90, 102, 118, 136, 137, 149]
NaO_7	4376	4388	13	[0, 84, 90, 102, 118, 136, 137, 149]
NaO_8	4389	4395	7	[0, 83, 84, 90, 102, 118, 136, 137, 149]
NaO_9	4396	4409	14	[0, 83, 84, 89, 90, 102, 118, 136, 137, 149]
NaO_8	4410	4410	1	[0, 83, 84, 89, 90, 102, 136, 137, 149]
NaO_9	4411	4428	18	[0, 71, 83, 84, 89, 90, 102, 136, 137, 149]
NaO_8	4429	4445	17	[0, 71, 83, 89, 90, 102, 136, 137, 149]
NaO_9	4446	4492	47	[0, 71, 83, 89, 90, 102, 104, 136, 137, 149]
NaO_8	4493	4495	3	[0, 71, 83, 89, 90, 102, 136, 137, 149]
NaO_7	4496	4508	13	[0, 71, 83, 90, 102, 136, 137, 149]
NaO_6	4509	4533	25	[0, 71, 83, 90, 102, 136, 137]
NaO_7	4534	4535	2	[0, 71, 83, 89, 90, 102, 136, 137]
NaO_8	4536	4546	11	[0, 71, 83, 89, 90, 102, 118, 136, 137]
NaO_9	4547	4549	3	[0, 71, 83, 89, 90, 101, 102, 118, 136, 137]
NaO_8	4550	4582	33	[0, 71, 89, 90, 101, 102, 118, 136, 137]
NaO_7	4583	4584	2	[0, 71, 89, 90, 101, 102, 118, 136]
NaO_6	4585	4585	1	[0, 89, 90, 101, 102, 118, 136]
NaO_7	4586	4590	5	[0, 87, 89, 90, 101, 102, 118, 136]
NaO_8	4591	4599	9	[0, 67, 87, 89, 90, 101, 102, 118, 122]
NaO_7	4600	4658	59	[0, 67, 89, 90, 101, 102, 118, 122]
NaO_8	4659	4674	16	[0, 67, 89, 90, 101, 102, 118, 122, 136]
NaO_9	4675	4700	26	[0, 67, 87, 89, 90, 101, 102, 118, 122, 136]
NaO_8	4701	4705	5	[0, 67, 87, 89, 90, 101, 102, 118, 136]
NaO_7	4706	4706	1	[0, 67, 87, 90, 101, 102, 118, 136]
NaO_5	4707	4755	49	[0, 87, 90, 102, 118, 136]
NaO_6	4756	4772	17	[0, 71, 87, 90, 102, 118, 136]
NaO_7	4773	4778	6	[0, 71, 76, 87, 90, 102, 118, 136]
NaO_8	4779	4786	8	[0, 67, 71, 76, 87, 90, 102, 118, 136]
NaO_7	4787	4859	73	[0, 67, 76, 87, 90, 102, 118, 136]
NaO_8	4860	4867	8	[0, 67, 76, 82, 87, 90, 102, 118, 136]
NaO_9	4868	4874	7	[0, 67, 76, 82, 87, 90, 102, 118, 134, 136]
NaO_8	4875	4881	7	[0, 67, 76, 82, 87, 90, 102, 118, 136]
NaO_7	4882	4908	27	[0, 67, 76, 87, 90, 102, 118, 136]
NaO_6	4909	4933	25	[0, 76, 87, 90, 102, 118, 136]
NaO_7	4934	4950	17	[0, 71, 76, 87, 90, 102, 118, 136]
NaO_6	4951	4954	4	[0, 71, 87, 90, 102, 118, 136]
NaO_5	4955	4969	15	[0, 71, 87, 90, 102, 136]
NaO_6	4970	4986	17	[0, 71, 87, 90, 102, 136, 137]
NaO_7	4987	4991	5	[0, 71, 87, 90, 102, 104, 136, 137]
NaO_8	4992	5010	19	[0, 71, 83, 87, 90, 102, 104, 136, 137]
NaO_7	5011	5017	7	[0, 71, 83, 87, 90, 102, 104, 136]
NaO_8	5018	5022	5	[0, 71, 83, 87, 90, 102, 104, 134, 136]
NaO_7	5023	5029	7	[0, 71, 83, 87, 90, 102, 134, 136]
NaO_8	5030	5030	1	[0, 71, 76, 83, 87, 90, 102, 134, 136]
NaO_7	5031	5131	101	[0, 71, 76, 83, 90, 102, 134, 136]
NaO_6	5132	5140	9	[0, 71, 76, 90, 102, 134, 136]
NaO_7	5141	5148	8	[0, 71, 76, 90, 94, 102, 134, 136]
NaO_6	5149	5152	4	[0, 71, 76, 90, 94, 134, 136]
NaO_7	5153	5168	16	[0, 71, 76, 90, 94, 113, 134, 136]
NaO_8	5169	5200	32	[0, 71, 72, 76, 90, 94, 113, 134, 136]
NaO_6	5201	5222	22	[0, 71, 76, 90, 94, 113, 134]
NaO_7	5223	5260	38	[0, 71, 76, 90, 94, 113, 134, 136]
NaO_6	5261	5271	11	[0, 71, 76, 94, 113, 134, 136]
NaO_7	5272	5296	25	[0, 71, 76, 90, 94, 113, 134, 136]
NaO_8	5297	5314	18	[0, 71, 74, 76, 90, 94, 113, 134, 136]
NaO_7	5315	5329	15	[0, 71, 76, 90, 94, 113, 134, 136]
NaO_6	5330	5331	2	[0, 71, 76, 90, 94, 134, 136]
NaO_5	5332	5335	4	[0, 76, 90, 94, 134, 136]
NaO_6	5336	5340	5	[0, 76, 84, 90, 94, 134, 136]
NaO_7	5341	5342	2	[0, 76, 78, 84, 90, 94, 134, 136]
NaO_8	5343	5356	14	[0, 74, 76, 78, 84, 90, 94, 134, 136]
NaO_9	5357	5364	8	[0, 74, 76, 78, 84, 90, 94, 113, 134, 136]
NaO_8	5365	5372	8	[0, 74, 76, 78, 84, 90, 94, 113, 134]
NaO_9	5373	5402	30	[0, 65, 74, 76, 78, 84, 90, 94, 113, 134]
NaO_8	5403	5413	11	[0, 65, 76, 78, 84, 90, 94, 113, 134]
NaO_9	5414	5434	21	[0, 65, 76, 78, 80, 84, 90, 94, 113, 134]
NaO_8	5435	5506	72	[0, 65, 76, 78, 80, 90, 94, 113, 134]
NaO_7	5507	5538	32	[0, 65, 76, 78, 90, 94, 113, 134]
NaO_6	5539	5553	15	[0, 65, 76, 90, 94, 113, 134]
NaO_7	5554	5576	23	[0, 65, 76, 78, 90, 94, 113, 134]
NaO_8	5577	5585	9	[0, 65, 66, 76, 78, 90, 94, 113, 134]
NaO_9	5586	5593	8	[0, 65, 66, 76, 78, 80, 90, 94, 113, 134]
NaO_10	5594	5606	13	[0, 65, 66, 74, 76, 78, 80, 90, 94, 113, 134]
NaO_9	5607	5609	3	[0, 65, 66, 74, 76, 78, 80, 90, 94, 134]
NaO_8	5610	5639	30	[0, 65, 66, 74, 76, 78, 90, 94, 134]
NaO_7	5640	5654	15	[0, 65, 66, 74, 76, 78, 94, 134]
NaO_8	5655	5656	2	[0, 65, 66, 74, 76, 78, 80, 94, 134]
NaO_9	5657	5660	4	[0, 65, 66, 67, 74, 76, 78, 80, 94, 134]
NaO_10	5661	5673	13	[0, 65, 66, 67, 74, 76, 78, 80, 90, 94, 134]
NaO_11	5674	5676	3	[0, 65, 66, 67, 74, 76, 78, 80, 90, 94, 113, 134]
NaO_10	5677	5678	2	[0, 66, 67, 74, 76, 78, 80, 90, 94, 113, 134]
NaO_9	5679	5695	17	[0, 66, 67, 74, 76, 80, 90, 94, 113, 134]
NaO_10	5696	5706	11	[0, 66, 67, 74, 76, 78, 80, 90, 94, 113, 134]
NaO_9	5707	5721	15	[0, 66, 67, 76, 78, 80, 90, 94, 113, 134]
NaO_8	5722	5726	5	[0, 66, 67, 76, 80, 90, 94, 113, 134]
NaO_9	5727	5741	15	[0, 66, 67, 76, 78, 80, 90, 94, 113, 134]
NaO_8	5742	5802	61	[0, 66, 67, 76, 78, 90, 94, 113, 134]
NaO_7	5803	5828	26	[0, 66, 67, 76, 78, 94, 113, 134]
NaO_8	5829	5840	12	[0, 66, 67, 76, 78, 94, 113, 131, 134]
NaO_9	5841	5856	16	[0, 65, 66, 67, 76, 78, 94, 113, 131, 134]
NaO_8	5857	5860	4	[0, 66, 67, 76, 78, 94, 113, 131, 134]
NaO_9	5861	5939	79	[0, 66, 67, 76, 78, 80, 94, 113, 131, 134]
NaO_10	5940	5941	2	[0, 66, 67, 76, 78, 80, 94, 100, 113, 131, 134]
NaO_9	5942	5946	5	[0, 66, 67, 76, 78, 80, 94, 100, 113, 134]
NaO_8	5947	5955	9	[0, 66, 67, 76, 78, 80, 94, 100, 113]
NaO_7	5956	5972	17	[0, 66, 76, 78, 80, 94, 100, 113]
NaO_8	5973	5985	13	[0, 66, 76, 78, 80, 90, 94, 100, 113]
NaO_9	5986	6012	27	[0, 66, 67, 76, 78, 80, 90, 94, 100, 113]
NaO_8	6013	6032	20	[0, 66, 76, 78, 80, 90, 94, 100, 113]
NaO_9	6033	6037	5	[0, 66, 76, 78, 80, 90, 94, 100, 113, 134]
NaO_10	6038	6040	3	[0, 66, 67, 76, 78, 80, 90, 94, 100, 113, 134]
NaO_9	6041	6051	11	[0, 66, 67, 76, 78, 80, 90, 94, 113, 134]
NaO_8	6052	6055	4	[0, 67, 76, 78, 80, 90, 94, 113, 134]
NaO_7	6056	6086	31	[0, 67, 76, 78, 80, 94, 113, 134]
NaO_8	6087	6088	2	[0, 67, 76, 78, 80, 90, 94, 113, 134]
NaO_9	6089	6108	20	[0, 67, 74, 76, 78, 80, 90, 94, 113, 134]
NaO_8	6109	6164	56	[0, 67, 76, 78, 80, 90, 94, 113, 134]
NaO_7	6165	6185	21	[0, 67, 76, 78, 90, 94, 113, 134]
NaO_6	6186	6212	27	[0, 76, 78, 90, 94, 113, 134]
NaO_5	6213	6226	14	[0, 76, 78, 90, 94, 134]
NaO_6	6227	6241	15	[0, 74, 76, 78, 90, 94, 134]
NaO_7	6242	6261	20	[0, 65, 74, 76, 78, 90, 94, 134]
NaO_8	6262	6272	11	[0, 65, 66, 74, 76, 78, 90, 94, 134]
NaO_7	6273	6281	9	[0, 66, 74, 76, 78, 90, 94, 134]
NaO_6	6282	6294	13	[0, 66, 74, 76, 90, 94, 134]
NaO_7	6295	6307	13	[0, 66, 74, 76, 90, 94, 134, 136]
NaO_8	6308	6320	13	[0, 66, 74, 76, 90, 94, 113, 134, 136]
NaO_9	6321	6321	1	[0, 65, 66, 74, 76, 90, 94, 113, 134, 136]
NaO_8	6322	6325	4	[0, 65, 66, 74, 76, 90, 94, 113, 134]
NaO_9	6326	6337	12	[0, 65, 66, 74, 76, 78, 90, 94, 113, 134]
NaO_8	6338	6358	21	[0, 65, 66, 76, 78, 90, 94, 113, 134]
NaO_9	6359	6376	18	[0, 65, 66, 76, 78, 80, 90, 94, 113, 134]
NaO_8	6377	6384	8	[0, 65, 66, 76, 78, 90, 94, 113, 134]
NaO_7	6385	6393	9	[0, 66, 76, 78, 90, 94, 113, 134]
NaO_8	6394	6412	19	[0, 66, 67, 76, 78, 90, 94, 113, 134]
NaO_9	6413	6415	3	[0, 66, 67, 76, 78, 80, 90, 94, 113, 134]
NaO_8	6416	6437	22	[0, 66, 67, 76, 78, 80, 94, 113, 134]
NaO_7	6438	6472	35	[0, 66, 67, 76, 80, 94, 113, 134]
NaO_6	6473	6484	12	[0, 67, 76, 80, 94, 113, 134]
NaO_7	6485	6493	9	[0, 67, 76, 80, 90, 94, 113, 134]
NaO_6	6494	6501	8	[0, 76, 80, 90, 94, 113, 134]
NaO_5	6502	6504	3	[0, 76, 90, 94, 113, 134]
NaO_6	6505	6556	52	[0, 76, 80, 90, 94, 113, 134]
NaO_7	6557	6563	7	[0, 67, 76, 80, 90, 94, 113, 134]
NaO_8	6564	6564	1	[0, 67, 76, 78, 80, 90, 94, 113, 134]
NaO_7	6565	6630	66	[0, 67, 76, 78, 90, 94, 113, 134]
NaO_8	6631	6677	47	[0, 67, 76, 78, 80, 90, 94, 113, 134]
NaO_9	6678	6697	20	[0, 67, 76, 78, 80, 90, 94, 100, 113, 134]
NaO_8	6698	6710	13	[0, 67, 76, 78, 80, 94, 100, 113, 134]
NaO_9	6711	6728	18	[0, 66, 67, 76, 78, 80, 94, 100, 113, 134]
NaO_10	6729	6739	11	[0, 66, 67, 76, 78, 80, 94, 100, 112, 113, 134]
NaO_11	6740	6764	25	[0, 66, 67, 76, 78, 80, 84, 94, 100, 112, 113, 134]
NaO_10	6765	6784	20	[0, 66, 67, 78, 80, 84, 94, 100, 112, 113, 134]
NaO_11	6785	6805	21	[0, 66, 67, 76, 78, 80, 84, 94, 100, 112, 113, 134]
NaO_10	6806	6826	21	[0, 66, 67, 76, 78, 80, 84, 94, 112, 113, 134]
NaO_9	6827	6863	37	[0, 66, 67, 76, 78, 80, 84, 94, 113, 134]
NaO_10	6864	6868	5	[0, 66, 67, 76, 78, 80, 84, 90, 94, 113, 134]
NaO_9	6869	6875	7	[0, 66, 67, 76, 78, 80, 90, 94, 113, 134]
NaO_8	6876	6899	24	[0, 67, 76, 78, 80, 90, 94, 113, 134]
NaO_7	6900	6938	39	[0, 67, 76, 78, 90, 94, 113, 134]
NaO_6	6939	6953	15	[0, 67, 76, 78, 90, 113, 134]
NaO_7	6954	6958	5	[0, 66, 67, 76, 78, 90, 113, 134]
NaO_8	6959	6995	37	[0, 66, 67, 76, 78, 90, 113, 123, 134]
NaO_7	6996	7006	11	[0, 66, 67, 76, 78, 90, 113, 134]
NaO_6	7007	7041	35	[0, 67, 76, 78, 90, 113, 134]
NaO_7	7042	7091	50	[0, 67, 76, 78, 90, 113, 123, 134]
NaO_6	7092	7161	70	[0, 67, 76, 78, 90, 113, 134]
NaO_5	7162	7188	27	[0, 67, 76, 78, 90, 134]
NaO_6	7189	7195	7	[0, 67, 76, 78, 90, 134, 136]
NaO_7	7196	7211	16	[0, 67, 76, 78, 90, 123, 134, 136]
NaO_6	7212	7224	13	[0, 67, 76, 78, 90, 123, 134]
NaO_7	7225	7247	23	[0, 67, 71, 76, 78, 90, 123, 134]
NaO_6	7248	7261	14	[0, 67, 76, 78, 90, 123, 134]
NaO_7	7262	7266	5	[0, 67, 76, 78, 90, 94, 123, 134]
NaO_6	7267	7285	19	[0, 67, 76, 78, 90, 94, 134]
NaO_7	7286	7299	14	[0, 67, 76, 78, 90, 94, 113, 134]
NaO_8	7300	7331	32	[0, 66, 67, 76, 78, 90, 94, 113, 134]
NaO_9	7332	7334	3	[0, 65, 66, 67, 76, 78, 90, 94, 113, 134]
NaO_10	7335	7350	16	[0, 65, 66, 67, 76, 78, 90, 94, 113, 123, 134]
NaO_11	7351	7364	14	[0, 65, 66, 67, 76, 78, 90, 94, 109, 113, 123, 134]
NaO_10	7365	7398	34	[0, 65, 66, 76, 78, 90, 94, 109, 113, 123, 134]
NaO_9	7399	7399	1	[0, 65, 66, 76, 78, 90, 94, 109, 123, 134]
NaO_8	7400	7408	9	[0, 66, 76, 78, 90, 94, 109, 123, 134]
NaO_7	7409	7429	21	[0, 66, 76, 78, 90, 94, 123, 134]
NaO_8	7430	7449	20	[0, 66, 67, 76, 78, 90, 94, 123, 134]
NaO_7	7450	7456	7	[0, 66, 76, 78, 90, 94, 123, 134]
NaO_8	7457	7481	25	[0, 65, 66, 76, 78, 90, 94, 123, 134]
NaO_7	7482	7488	7	[0, 65, 66, 76, 78, 90, 94, 123]
NaO_6	7489	7522	34	[0, 65, 66, 76, 78, 90, 94]
NaO_7	7523	7541	19	[0, 65, 66, 76, 78, 90, 94, 123]
NaO_8	7542	7543	2	[0, 65, 66, 67, 76, 78, 90, 94, 123]
NaO_9	7544	7545	2	[0, 65, 66, 67, 76, 78, 90, 94, 123, 134]
NaO_10	7546	7549	4	[0, 64, 65, 66, 67, 76, 78, 90, 94, 123, 134]
NaO_9	7550	7564	15	[0, 65, 66, 67, 76, 78, 90, 94, 123, 134]
NaO_8	7565	7579	15	[0, 65, 66, 67, 76, 78, 90, 94, 123]
NaO_9	7580	7636	57	[0, 65, 66, 67, 71, 76, 78, 90, 94, 123]
NaO_8	7637	7653	17	[0, 65, 66, 67, 76, 78, 90, 94, 123]
NaO_9	7654	7686	33	[0, 65, 66, 67, 76, 78, 90, 94, 123, 134]
NaO_8	7687	7735	49	[0, 65, 66, 67, 76, 78, 90, 94, 123]
NaO_9	7736	7739	4	[0, 65, 66, 67, 76, 78, 80, 90, 94, 123]
NaO_10	7740	7741	2	[0, 65, 66, 67, 76, 78, 80, 90, 94, 113, 123]
NaO_9	7742	7783	42	[0, 65, 66, 67, 76, 78, 90, 94, 113, 123]
NaO_8	7784	7818	35	[0, 65, 66, 76, 78, 90, 94, 113, 123]
NaO_7	7819	7834	16	[0, 65, 66, 76, 78, 94, 113, 123]
NaO_6	7835	7836	2	[0, 65, 66, 78, 94, 113, 123]
NaO_7	7837	7847	11	[0, 65, 66, 78, 94, 113, 123, 134]
NaO_6	7848	7861	14	[0, 65, 66, 78, 94, 113, 123]
NaO_7	7862	7867	6	[0, 65, 66, 78, 90, 94, 113, 123]
NaO_8	7868	7935	68	[0, 64, 65, 66, 78, 90, 94, 113, 123]
NaO_9	7936	7960	25	[0, 64, 65, 66, 78, 90, 94, 113, 123, 134]
NaO_8	7961	8001	41	[0, 65, 66, 78, 90, 94, 113, 123, 134]
NaO_9	8002	8020	19	[0, 65, 66, 78, 90, 94, 100, 113, 123, 134]
NaO_10	8021	8041	21	[0, 65, 66, 78, 80, 90, 94, 100, 113, 123, 134]
NaO_11	8042	8045	4	[0, 65, 66, 67, 78, 80, 90, 94, 100, 113, 123, 134]
NaO_10	8046	8051	6	[0, 65, 66, 67, 78, 80, 90, 94, 100, 113, 123]
NaO_9	8052	8067	16	[0, 65, 66, 67, 78, 80, 90, 94, 113, 123]
NaO_8	8068	8070	3	[0, 65, 66, 67, 78, 80, 90, 94, 123]
NaO_7	8071	8071	1	[0, 65, 66, 67, 78, 80, 94, 123]
NaO_8	8072	8094	23	[0, 65, 66, 67, 76, 78, 80, 94, 123]
NaO_9	8095	8107	13	[0, 65, 66, 67, 76, 78, 80, 94, 123, 134]
NaO_8	8108	8110	3	[0, 66, 67, 76, 78, 80, 94, 123, 134]
NaO_9	8111	8121	11	[0, 66, 67, 76, 78, 80, 94, 113, 123, 134]
NaO_8	8122	8126	5	[0, 66, 67, 76, 78, 80, 94, 113, 123]
NaO_7	8127	8129	3	[0, 66, 67, 76, 78, 80, 94, 123]
NaO_8	8130	8151	22	[0, 66, 67, 76, 78, 80, 84, 94, 123]
NaO_9	8152	8158	7	[0, 66, 67, 76, 78, 80, 84, 90, 94, 123]
NaO_9	8159	8174	16	[0, 66, 67, 76, 78, 80, 90, 94, 113, 123]
NaO_10	8175	8186	12	[0, 65, 66, 67, 76, 78, 80, 90, 94, 113, 123]
NaO_11	8187	8195	9	[0, 64, 65, 66, 67, 76, 78, 80, 90, 94, 113, 123]
NaO_10	8196	8218	23	[0, 64, 65, 66, 76, 78, 80, 90, 94, 113, 123]
NaO_9	8219	8221	3	[0, 64, 65, 66, 76, 78, 90, 94, 113, 123]
NaO_8	8222	8239	18	[0, 65, 66, 76, 78, 90, 94, 113, 123]
NaO_8	8240	8256	17	[0, 65, 66, 76, 78, 90, 94, 123, 134]
NaO_7	8257	8273	17	[0, 66, 76, 78, 90, 94, 123, 134]
NaO_6	8274	8280	7	[0, 76, 78, 90, 94, 123, 134]
NaO_7	8281	8289	9	[0, 76, 78, 90, 94, 123, 134, 136]
NaO_8	8290	8306	17	[0, 71, 76, 78, 90, 94, 123, 134, 136]
NaO_7	8307	8311	5	[0, 76, 78, 90, 94, 123, 134, 136]
NaO_6	8312	8318	7	[0, 76, 78, 90, 123, 134, 136]
NaO_7	8319	8319	1	[0, 67, 76, 78, 90, 123, 134, 136]
NaO_8	8320	8373	54	[0, 67, 71, 76, 78, 90, 123, 134, 136]
NaO_9	8374	8382	9	[0, 67, 71, 72, 76, 78, 90, 123, 134, 136]
NaO_10	8383	8387	5	[0, 67, 71, 72, 76, 78, 90, 94, 123, 134, 136]
NaO_9	8388	8397	10	[0, 67, 71, 76, 78, 90, 94, 123, 134, 136]
NaO_10	8398	8419	22	[0, 67, 71, 76, 78, 82, 90, 94, 123, 134, 136]
NaO_9	8420	8421	2	[0, 67, 71, 76, 78, 90, 94, 123, 134, 136]
NaO_8	8422	8438	17	[0, 67, 76, 78, 90, 94, 123, 134, 136]
NaO_7	8439	8461	23	[0, 67, 76, 78, 90, 123, 134, 136]
NaO_8	8462	8475	14	[0, 67, 76, 78, 90, 94, 123, 134, 136]
NaO_9	8476	8482	7	[0, 67, 71, 76, 78, 90, 94, 123, 134, 136]
NaO_8	8483	8507	25	[0, 67, 76, 78, 90, 94, 123, 134, 136]
NaO_7	8508	8513	6	[0, 67, 76, 78, 90, 94, 123, 134]
NaO_8	8514	8514	1	[0, 67, 76, 78, 90, 94, 113, 123, 134]
NaO_9	8515	8542	28	[0, 67, 72, 76, 78, 90, 94, 113, 123, 134]
NaO_8	8543	8546	4	[0, 67, 72, 78, 90, 94, 113, 123, 134]
NaO_7	8547	8564	18	[0, 67, 78, 90, 94, 113, 123, 134]
NaO_6	8565	8570	6	[0, 67, 78, 94, 113, 123, 134]
NaO_7	8571	8602	32	[0, 66, 67, 78, 94, 113, 123, 134]
NaO_6	8603	8616	14	[0, 66, 67, 78, 94, 123, 134]
NaO_5	8617	8620	4	[0, 66, 78, 94, 123, 134]
NaO_6	8621	8621	1	[0, 66, 78, 84, 94, 123, 134]
NaO_7	8622	8628	7	[0, 66, 78, 80, 84, 94, 123, 134]
NaO_8	8629	8641	13	[0, 66, 67, 78, 80, 84, 94, 123, 134]
NaO_9	8642	8701	60	[0, 66, 67, 78, 80, 84, 94, 113, 123, 134]
NaO_10	8702	8702	1	[0, 66, 67, 78, 80, 84, 94, 100, 113, 123, 134]
NaO_9	8703	8735	33	[0, 66, 67, 78, 80, 84, 94, 100, 113, 134]
NaO_8	8736	8737	2	[0, 66, 67, 78, 80, 84, 94, 100, 134]
NaO_9	8738	8741	4	[0, 66, 67, 76, 78, 80, 84, 94, 100, 134]
NaO_10	8742	8746	5	[0, 66, 67, 76, 78, 80, 84, 94, 100, 123, 134]
NaO_9	8747	8760	14	[0, 66, 67, 76, 78, 80, 84, 94, 100, 134]
NaO_8	8761	8783	23	[0, 66, 67, 78, 80, 84, 94, 100, 134]
NaO_9	8784	8792	9	[0, 66, 67, 78, 80, 84, 90, 94, 100, 134]
NaO_10	8793	8793	1	[0, 66, 67, 78, 80, 84, 90, 94, 100, 112, 134]
NaO_9	8794	8806	13	[0, 66, 67, 78, 80, 90, 94, 100, 112, 134]
NaO_8	8807	8819	13	[0, 66, 67, 78, 80, 94, 100, 112, 134]
NaO_9	8820	8828	9	[0, 66, 67, 76, 78, 80, 94, 100, 112, 134]
NaO_10	8829	8829	1	[0, 66, 67, 76, 78, 80, 94, 100, 112, 123, 134]
NaO_9	8830	8831	2	[0, 66, 67, 78, 80, 94, 100, 112, 123, 134]
NaO_8	8832	8841	10	[0, 66, 67, 78, 80, 94, 112, 123, 134]
NaO_9	8842	8844	3	[0, 65, 66, 67, 78, 80, 94, 112, 123, 134]
NaO_8	8845	8849	5	[0, 65, 66, 67, 78, 80, 94, 123, 134]
NaO_9	8850	8860	11	[0, 65, 66, 67, 78, 80, 94, 113, 123, 134]
NaO_10	8861	8873	13	[0, 65, 66, 67, 78, 80, 94, 113, 123, 131, 134]
NaO_9	8874	8875	2	[0, 65, 66, 67, 78, 80, 94, 123, 131, 134]
NaO_8	8876	8897	22	[0, 65, 66, 67, 78, 80, 94, 123, 134]
NaO_7	8898	8899	2	[0, 65, 67, 78, 80, 94, 123, 134]
NaO_8	8900	8910	11	[0, 65, 67, 78, 80, 90, 94, 123, 134]
NaO_9	8911	8927	17	[0, 65, 67, 78, 80, 90, 94, 113, 123, 134]
NaO_8	8928	8964	37	[0, 67, 78, 80, 90, 94, 113, 123, 134]
NaO_7	8965	8986	22	[0, 67, 78, 90, 94, 113, 123, 134]
NaO_6	8987	8998	12	[0, 67, 78, 90, 94, 123, 134]
NaO_7	8999	9026	28	[0, 67, 78, 90, 94, 113, 123, 134]
NaO_8	9027	9032	6	[0, 65, 67, 78, 90, 94, 113, 123, 134]
NaO_9	9033	9035	3	[0, 65, 67, 78, 80, 90, 94, 113, 123, 134]
NaO_8	9036	9082	47	[0, 67, 78, 80, 90, 94, 113, 123, 134]
NaO_9	9083	9117	35	[0, 67, 78, 80, 90, 94, 100, 113, 123, 134]
NaO_8	9118	9124	7	[0, 67, 78, 80, 90, 94, 100, 113, 134]
NaO_7	9125	9130	6	[0, 67, 78, 80, 94, 100, 113, 134]
NaO_6	9131	9138	8	[0, 78, 80, 94, 100, 113, 134]
NaO_7	9139	9141	3	[0, 67, 78, 80, 94, 100, 113, 134]
NaO_8	9142	9143	2	[0, 66, 67, 78, 80, 94, 100, 113, 134]
NaO_7	9144	9149	6	[0, 66, 67, 78, 94, 100, 113, 134]
NaO_8	9150	9160	11	[0, 66, 67, 76, 78, 94, 100, 113, 134]
NaO_7	9161	9197	37	[0, 66, 67, 76, 78, 94, 100, 113]
NaO_6	9198	9221	24	[0, 66, 67, 78, 94, 100, 113]
NaO_7	9222	9223	2	[0, 66, 67, 72, 78, 94, 100, 113]
NaO_6	9224	9224	1	[0, 66, 72, 78, 94, 100, 113]
NaO_7	9225	9246	22	[0, 65, 66, 72, 78, 94, 100, 113]
NaO_6	9247	9247	1	[0, 65, 66, 72, 78, 94, 100]
NaO_7	9248	9255	8	[0, 65, 66, 72, 78, 80, 94, 100]
NaO_6	9256	9271	16	[0, 65, 66, 72, 78, 80, 94]
NaO_7	9272	9272	1	[0, 65, 66, 72, 78, 80, 94, 134]
NaO_9	9273	9274	2	[0, 65, 66, 67, 72, 78, 80, 94, 123, 134]
NaO_10	9275	9276	2	[0, 65, 66, 67, 72, 78, 80, 94, 100, 123, 134]
NaO_9	9277	9282	6	[0, 65, 66, 67, 72, 78, 80, 94, 123, 134]
NaO_8	9283	9304	22	[0, 65, 66, 72, 78, 80, 94, 123, 134]
NaO_9	9305	9320	16	[0, 65, 66, 72, 76, 78, 80, 94, 123, 134]
NaO_8	9321	9335	15	[0, 65, 66, 72, 76, 78, 94, 123, 134]
NaO_9	9336	9356	21	[0, 65, 66, 67, 72, 76, 78, 94, 123, 134]
NaO_10	9357	9359	3	[0, 65, 66, 67, 72, 76, 78, 94, 113, 123, 134]
NaO_9	9360	9360	1	[0, 65, 66, 67, 72, 76, 78, 94, 113, 134]
NaO_8	9361	9394	34	[0, 65, 66, 67, 76, 78, 94, 113, 134]
NaO_9	9395	9399	5	[0, 65, 66, 67, 76, 78, 84, 94, 113, 134]
NaO_8	9400	9427	28	[0, 65, 66, 67, 76, 78, 94, 113, 134]
NaO_9	9428	9429	2	[0, 65, 66, 67, 76, 78, 80, 94, 113, 134]
NaO_10	9430	9456	27	[0, 65, 66, 67, 76, 78, 80, 94, 109, 113, 134]
NaO_9	9457	9458	2	[0, 65, 66, 67, 76, 78, 80, 94, 109, 113]
NaO_8	9459	9460	2	[0, 65, 66, 67, 76, 78, 80, 94, 113]
NaO_7	9461	9470	10	[0, 65, 66, 76, 78, 80, 94, 113]
NaO_8	9471	9476	6	[0, 65, 66, 67, 76, 78, 80, 94, 113]
NaO_9	9477	9481	5	[0, 65, 66, 67, 72, 76, 78, 80, 94, 113]
NaO_10	9482	9489	8	[0, 65, 66, 67, 72, 76, 78, 80, 84, 94, 113]
NaO_11	9490	9490	1	[0, 65, 66, 67, 72, 76, 78, 80, 84, 94, 109, 113]
NaO_12	9491	9495	5	[0, 65, 66, 67, 72, 76, 78, 80, 84, 94, 100, 109, 113]
NaO_11	9496	9504	9	[0, 65, 66, 67, 72, 76, 78, 80, 94, 100, 109, 113]
NaO_10	9505	9514	10	[0, 65, 66, 72, 76, 78, 80, 94, 100, 109, 113]
NaO_9	9515	9523	9	[0, 65, 66, 72, 78, 80, 94, 100, 109, 113]
NaO_8	9524	9530	7	[0, 66, 72, 78, 80, 94, 100, 109, 113]
NaO_7	9531	9537	7	[0, 66, 72, 78, 80, 94, 100, 113]
NaO_6	9538	9546	9	[0, 66, 78, 80, 94, 100, 113]
NaO_7	9547	9565	19	[0, 66, 67, 78, 80, 94, 100, 113]
NaO_8	9566	9566	1	[0, 66, 67, 76, 78, 80, 94, 100, 113]
NaO_9	9567	9568	2	[0, 66, 67, 72, 76, 78, 80, 94, 100, 113]
NaO_10	9569	9576	8	[0, 66, 67, 72, 76, 78, 80, 94, 100, 113, 134]
NaO_9	9577	9600	24	[0, 66, 67, 76, 78, 80, 94, 100, 113, 134]
NaO_10	9601	9607	7	[0, 66, 67, 72, 76, 78, 80, 94, 100, 113, 134]
NaO_9	9608	9619	12	[0, 66, 67, 72, 76, 78, 80, 94, 100, 134]
NaO_8	9620	9629	10	[0, 66, 72, 76, 78, 80, 94, 100, 134]
NaO_7	9630	9658	29	[0, 66, 76, 78, 80, 94, 100, 134]
NaO_8	9659	9663	5	[0, 66, 76, 78, 80, 94, 100, 113, 134]
NaO_9	9664	9672	9	[0, 66, 67, 76, 78, 80, 94, 100, 113, 134]
NaO_10	9673	9691	19	[0, 66, 67, 72, 76, 78, 80, 94, 100, 113, 134]
NaO_9	9692	9699	8	[0, 66, 67, 72, 76, 78, 94, 100, 113, 134]
NaO_8	9700	9708	9	[0, 66, 67, 76, 78, 94, 100, 113, 134]
NaO_9	9709	9710	2	[0, 66, 67, 76, 78, 80, 94, 100, 113, 134]
NaO_7	9711	9714	4	[0, 66, 67, 76, 78, 80, 94, 113]
NaO_6	9715	9745	31	[0, 66, 76, 78, 80, 94, 113]
NaO_7	9746	9749	4	[0, 66, 76, 78, 80, 94, 109, 113]
NaO_8	9750	9767	18	[0, 65, 66, 76, 78, 80, 94, 109, 113]
NaO_9	9768	9779	12	[0, 65, 66, 67, 76, 78, 80, 94, 109, 113]
NaO_10	9780	9780	1	[0, 65, 66, 67, 76, 78, 80, 94, 109, 113, 134]
NaO_10	9781	9787	7	[0, 65, 66, 67, 76, 78, 94, 100, 109, 113, 134]
NaO_9	9788	9811	24	[0, 65, 66, 67, 76, 78, 94, 100, 113, 134]
NaO_10	9812	9823	12	[0, 65, 66, 67, 76, 78, 94, 100, 109, 113, 134]
NaO_11	9824	9826	3	[0, 65, 66, 67, 72, 76, 78, 94, 100, 109, 113, 134]
NaO_12	9827	9827	1	[0, 65, 66, 67, 72, 76, 78, 80, 94, 100, 109, 113, 134]
NaO_11	9828	9830	3	[0, 66, 67, 72, 76, 78, 80, 94, 100, 109, 113, 134]
NaO_10	9831	9837	7	[0, 66, 67, 72, 76, 78, 80, 94, 100, 113, 134]
NaO_9	9838	9841	4	[0, 67, 72, 76, 78, 80, 94, 100, 113, 134]
NaO_8	9842	9850	9	[0, 67, 72, 78, 80, 94, 100, 113, 134]
NaO_9	9851	9860	10	[0, 67, 72, 78, 80, 94, 100, 109, 113, 134]
NaO_10	9861	9868	8	[0, 66, 67, 72, 78, 80, 94, 100, 109, 113, 134]
NaO_9	9869	9869	1	[0, 66, 67, 78, 80, 94, 100, 109, 113, 134]
NaO_8	9870	9870	1	[0, 66, 67, 78, 80, 94, 100, 113, 134]
NaO_9	9871	9882	12	[0, 66, 67, 78, 80, 94, 100, 113, 123, 134]
NaO_8	9883	9885	3	[0, 66, 67, 78, 80, 94, 100, 113, 134]
NaO_9	9886	9891	6	[0, 65, 66, 67, 78, 80, 94, 100, 113, 134]
NaO_10	9892	9895	4	[0, 65, 66, 67, 78, 80, 94, 100, 109, 113, 134]
NaO_11	9896	9901	6	[0, 65, 66, 67, 78, 80, 84, 94, 100, 109, 113, 134]
NaO_9	9902	9902	1	[0, 65, 66, 78, 80, 84, 94, 100, 109, 113]
NaO_8	9903	9908	6	[0, 65, 66, 78, 80, 84, 94, 100, 113]
NaO_7	9909	9920	12	[0, 65, 66, 78, 80, 84, 94, 113]
NaO_6	9921	9956	36	[0, 66, 78, 80, 84, 94, 113]
NaO_7	9957	9961	5	[0, 66, 67, 78, 80, 84, 94, 113]
NaO_8	9962	9983	22	[0, 66, 67, 78, 80, 84, 94, 100, 113]
NaO_9	9984	9989	6	[0, 66, 67, 72, 78, 80, 84, 94, 100, 113]
NaO_8	9990	10006	17	[0, 66, 67, 72, 78, 80, 94, 100, 113]
NaO_7	10007	10009	3	[0, 66, 67, 72, 78, 94, 100, 113]
NaO_6	10010	10017	8	[0, 66, 67, 72, 78, 94, 113]
NaO_7	10018	10021	4	[0, 66, 67, 72, 78, 94, 113, 134]
NaO_8	10022	10038	17	[0, 66, 67, 72, 76, 78, 94, 113, 134]
NaO_9	10039	10074	36	[0, 66, 67, 72, 76, 78, 94, 109, 113, 134]
NaO_8	10075	10078	4	[0, 66, 72, 76, 78, 94, 109, 113, 134]
NaO_9	10079	10105	27	[0, 65, 66, 72, 76, 78, 94, 109, 113, 134]
NaO_8	10106	10117	12	[0, 65, 66, 72, 78, 94, 109, 113, 134]
NaO_7	10118	10191	74	[0, 65, 72, 78, 94, 109, 113, 134]
NaO_8	10192	10195	4	[0, 65, 72, 78, 94, 109, 113, 123, 134]
NaO_9	10196	10206	11	[0, 65, 72, 76, 78, 94, 109, 113, 123, 134]
NaO_8	10207	10233	27	[0, 65, 72, 76, 78, 94, 109, 123, 134]
NaO_7	10234	10244	11	[0, 65, 72, 78, 94, 109, 123, 134]
NaO_6	10245	10256	12	[0, 72, 78, 94, 109, 123, 134]
NaO_5	10257	10269	13	[0, 72, 78, 94, 109, 134]
NaO_6	10270	10302	33	[0, 72, 76, 78, 94, 109, 134]
NaO_7	10303	10316	14	[0, 67, 72, 76, 78, 94, 109, 134]
NaO_6	10317	10324	8	[0, 67, 72, 76, 78, 109, 134]
NaO_5	10325	10351	27	[0, 67, 72, 76, 78, 134]
NaO_6	10352	10357	6	[0, 67, 72, 76, 78, 94, 134]
NaO_7	10358	10362	5	[0, 67, 72, 76, 78, 94, 109, 134]
NaO_8	10363	10377	15	[0, 66, 67, 72, 76, 78, 94, 109, 134]
NaO_7	10378	10423	46	[0, 66, 67, 72, 76, 78, 94, 134]
NaO_6	10424	10436	13	[0, 66, 67, 76, 78, 94, 134]
NaO_4	10437	10437	1	[0, 66, 76, 78, 134]
NaO_5	10438	10476	39	[0, 66, 76, 78, 113, 134]
NaO_6	10477	10490	14	[0, 66, 76, 78, 112, 113, 134]
NaO_7	10491	10508	18	[0, 66, 67, 76, 78, 112, 113, 134]
NaO_6	10509	10545	37	[0, 66, 67, 76, 78, 113, 134]
NaO_7	10546	10557	12	[0, 66, 67, 76, 78, 94, 113, 134]
NaO_8	10558	10564	7	[0, 66, 67, 76, 78, 94, 100, 113, 134]
NaO_7	10565	10591	27	[0, 66, 67, 76, 78, 94, 113, 134]
NaO_8	10592	10594	3	[0, 65, 66, 67, 76, 78, 94, 113, 134]
NaO_9	10595	10605	11	[0, 65, 66, 67, 76, 78, 94, 109, 113, 134]
NaO_10	10606	10606	1	[0, 65, 66, 67, 76, 78, 94, 109, 113, 123, 134]
NaO_9	10607	10615	9	[0, 65, 66, 67, 78, 94, 109, 113, 123, 134]
NaO_8	10616	10621	6	[0, 65, 66, 67, 78, 94, 109, 113, 134]
NaO_9	10622	10736	115	[0, 65, 66, 67, 72, 78, 94, 109, 113, 134]
NaO_8	10737	10754	18	[0, 66, 67, 72, 78, 94, 109, 113, 134]
NaO_7	10755	10782	28	[0, 67, 72, 78, 94, 109, 113, 134]
NaO_8	10783	10791	9	[0, 66, 67, 72, 78, 94, 109, 113, 134]
NaO_7	10792	10800	9	[0, 66, 67, 72, 78, 94, 113, 134]
NaO_6	10801	10816	16	[0, 66, 67, 72, 78, 94, 134]
NaO_7	10817	10817	1	[0, 66, 67, 72, 78, 94, 113, 134]
NaO_6	10818	10823	6	[0, 66, 67, 72, 78, 113, 134]
NaO_7	10824	10831	8	[0, 66, 67, 72, 78, 94, 113, 134]
NaO_8	10832	10846	15	[0, 66, 67, 71, 72, 78, 94, 113, 134]
NaO_7	10847	10851	5	[0, 66, 67, 72, 78, 94, 113, 134]
NaO_6	10852	10884	33	[0, 66, 67, 72, 78, 94, 134]
NaO_7	10885	10897	13	[0, 66, 67, 72, 78, 94, 113, 134]
NaO_6	10898	10909	12	[0, 67, 72, 78, 94, 113, 134]
NaO_7	10910	10915	6	[0, 67, 72, 78, 94, 109, 113, 134]
NaO_8	10916	10933	18	[0, 66, 67, 72, 78, 94, 109, 113, 134]
NaO_7	10934	10985	52	[0, 66, 67, 72, 78, 94, 113, 134]
NaO_8	10986	10990	5	[0, 66, 67, 72, 78, 84, 94, 113, 134]
NaO_7	10991	11003	13	[0, 66, 67, 78, 84, 94, 113, 134]
NaO_8	11004	11023	20	[0, 66, 67, 78, 80, 84, 94, 113, 134]
NaO_9	11024	11076	53	[0, 66, 67, 78, 80, 84, 94, 100, 113, 134]
NaO_8	11077	11092	16	[0, 66, 67, 78, 80, 84, 94, 113, 134]
NaO_9	11093	11095	3	[0, 66, 67, 72, 78, 80, 84, 94, 113, 134]
NaO_10	11096	11114	19	[0, 66, 67, 72, 78, 80, 84, 94, 100, 113, 134]
NaO_9	11115	11118	4	[0, 67, 72, 78, 80, 84, 94, 100, 113, 134]
NaO_8	11119	11138	20	[0, 67, 72, 78, 84, 94, 100, 113, 134]
NaO_7	11139	11140	2	[0, 67, 72, 78, 84, 94, 100, 134]
NaO_6	11141	11148	8	[0, 67, 72, 78, 84, 94, 134]
NaO_7	11149	11151	3	[0, 66, 67, 72, 78, 84, 94, 134]
NaO_6	11152	11161	10	[0, 66, 67, 78, 84, 94, 134]
NaO_5	11162	11185	24	[0, 67, 78, 84, 94, 134]
NaO_6	11186	11197	12	[0, 67, 72, 78, 84, 94, 134]
NaO_5	11198	11228	31	[0, 67, 78, 84, 94, 134]
NaO_8	11229	11325	97	[0, 67, 72, 78, 84, 94, 109, 113, 134]
NaO_7	11326	11362	37	[0, 67, 72, 78, 84, 94, 113, 134]
NaO_6	11363	11378	16	[0, 67, 72, 78, 94, 113, 134]
NaO_7	11379	11387	9	[0, 65, 67, 72, 78, 94, 113, 134]
NaO_8	11388	11391	4	[0, 65, 67, 72, 78, 94, 109, 113, 134]
NaO_7	11392	11421	30	[0, 67, 72, 78, 94, 109, 113, 134]
NaO_8	11422	11431	10	[0, 65, 67, 72, 78, 94, 109, 113, 134]
NaO_7	11432	11440	9	[0, 67, 72, 78, 94, 109, 113, 134]
NaO_8	11441	11441	1	[0, 65, 67, 72, 78, 94, 109, 113, 134]
NaO_7	11442	11453	12	[0, 65, 67, 72, 78, 94, 109, 134]
NaO_8	11454	11468	15	[0, 65, 67, 72, 78, 94, 109, 123, 134]
NaO_7	11469	11485	17	[0, 67, 72, 78, 94, 109, 123, 134]
NaO_6	11486	11486	1	[0, 67, 72, 78, 94, 109, 134]
NaO_7	11487	11514	28	[0, 67, 72, 78, 94, 109, 113, 134]
NaO_8	11515	11584	70	[0, 65, 67, 72, 78, 94, 109, 113, 134]
NaO_9	11585	11594	10	[0, 65, 67, 72, 78, 80, 94, 109, 113, 134]
NaO_8	11595	11611	17	[0, 65, 67, 72, 78, 80, 94, 113, 134]
NaO_9	11612	11691	80	[0, 65, 67, 72, 78, 80, 84, 94, 113, 134]
NaO_8	11692	11699	8	[0, 65, 67, 72, 78, 84, 94, 113, 134]
NaO_9	11700	11702	3	[0, 65, 67, 72, 74, 78, 84, 94, 113, 134]
NaO_10	11703	11721	19	[0, 65, 67, 72, 74, 78, 80, 84, 94, 113, 134]
NaO_9	11722	11735	14	[0, 65, 67, 72, 78, 80, 84, 94, 113, 134]
NaO_10	11736	11750	15	[0, 65, 67, 72, 78, 80, 84, 94, 109, 113, 134]
NaO_9	11751	11772	22	[0, 65, 67, 72, 78, 80, 94, 109, 113, 134]
NaO_8	11773	11850	78	[0, 65, 67, 72, 78, 94, 109, 113, 134]
NaO_9	11851	11872	22	[0, 65, 67, 72, 78, 94, 109, 113, 123, 134]
NaO_8	11873	11876	4	[0, 65, 67, 72, 78, 94, 109, 123, 134]
NaO_8	11877	11878	2	[0, 67, 72, 78, 94, 109, 113, 123, 134]
NaO_7	11879	11929	51	[0, 67, 72, 78, 94, 109, 113, 134]
NaO_6	11930	11935	6	[0, 67, 72, 78, 94, 113, 134]
NaO_7	11936	11942	7	[0, 65, 67, 72, 78, 94, 113, 134]
NaO_8	11943	11948	6	[0, 65, 67, 72, 78, 94, 113, 123, 134]
NaO_9	11949	11963	15	[0, 65, 67, 72, 78, 84, 94, 113, 123, 134]
NaO_10	11964	11972	9	[0, 65, 67, 72, 78, 80, 84, 94, 113, 123, 134]
NaO_9	11973	11985	13	[0, 65, 67, 78, 80, 84, 94, 113, 123, 134]
NaO_10	11986	12002	17	[0, 65, 66, 67, 78, 80, 84, 94, 113, 123, 134]
NaO_9	12003	12003	1	[0, 65, 66, 67, 78, 80, 84, 94, 113, 123]
NaO_8	12004	12012	9	[0, 65, 66, 67, 78, 80, 84, 94, 113]
NaO_9	12013	12025	13	[0, 65, 66, 67, 78, 80, 84, 94, 113, 142]
NaO_8	12026	12035	10	[0, 65, 66, 78, 80, 84, 94, 113, 142]
NaO_9	12036	12062	27	[0, 65, 66, 78, 80, 84, 94, 97, 113, 142]
NaO_10	12063	12098	36	[0, 65, 66, 78, 80, 84, 94, 97, 113, 131, 142]
NaO_9	12099	12101	3	[0, 65, 66, 78, 80, 94, 97, 113, 131, 142]
NaO_8	12102	12115	14	[0, 65, 66, 78, 80, 94, 97, 113, 142]
NaO_9	12116	12125	10	[0, 65, 66, 78, 80, 94, 97, 113, 139, 142]
NaO_8	12126	12181	56	[0, 65, 66, 78, 80, 94, 113, 139, 142]
NaO_9	12182	12186	5	[0, 65, 66, 78, 80, 94, 113, 123, 139, 142]
NaO_10	12187	12213	27	[0, 65, 66, 72, 78, 80, 94, 113, 123, 139, 142]
NaO_11	12214	12215	2	[0, 65, 66, 72, 78, 80, 94, 109, 113, 123, 139, 142]
NaO_10	12216	12236	21	[0, 65, 66, 72, 78, 80, 94, 109, 113, 123, 142]
NaO_11	12237	12238	2	[0, 65, 66, 72, 78, 80, 94, 109, 113, 123, 139, 142]
NaO_10	12239	12283	45	[0, 65, 66, 72, 78, 80, 94, 113, 123, 139, 142]
NaO_9	12284	12284	1	[0, 65, 66, 72, 78, 80, 94, 113, 123, 142]
NaO_8	12285	12331	47	[0, 65, 66, 72, 78, 80, 94, 113, 142]
NaO_9	12332	12346	15	[0, 65, 66, 72, 78, 80, 94, 97, 113, 142]
NaO_8	12347	12355	9	[0, 65, 66, 78, 80, 94, 97, 113, 142]
NaO_9	12356	12360	5	[0, 65, 66, 72, 78, 80, 94, 97, 113, 142]
NaO_8	12361	12396	36	[0, 65, 72, 78, 80, 94, 97, 113, 142]
NaO_7	12397	12416	20	[0, 65, 72, 80, 94, 97, 113, 142]
NaO_8	12417	12419	3	[0, 65, 72, 80, 84, 94, 97, 113, 142]
NaO_7	12420	12420	1	[0, 65, 72, 80, 84, 94, 113, 142]
NaO_8	12421	12421	1	[0, 65, 66, 72, 80, 84, 94, 113, 142]
NaO_9	12422	12466	45	[0, 65, 66, 72, 78, 80, 84, 94, 113, 142]
NaO_10	12467	12468	2	[0, 65, 66, 72, 78, 80, 84, 94, 113, 139, 142]
NaO_9	12469	12472	4	[0, 65, 66, 78, 80, 84, 94, 113, 139, 142]
NaO_8	12473	12478	6	[0, 65, 66, 78, 84, 94, 113, 139, 142]
NaO_9	12479	12493	15	[0, 65, 66, 78, 84, 94, 113, 123, 139, 142]
NaO_8	12494	12505	12	[0, 66, 78, 84, 94, 113, 123, 139, 142]
NaO_9	12506	12508	3	[0, 66, 78, 80, 84, 94, 113, 123, 139, 142]
NaO_10	12509	12528	20	[0, 65, 66, 78, 80, 84, 94, 113, 123, 139, 142]
NaO_9	12529	12533	5	[0, 65, 66, 78, 80, 94, 113, 123, 139, 142]
NaO_8	12534	12540	7	[0, 65, 66, 78, 80, 94, 113, 139, 142]
NaO_9	12541	12571	31	[0, 65, 66, 72, 78, 80, 94, 113, 139, 142]
NaO_8	12572	12587	16	[0, 65, 72, 78, 80, 94, 113, 139, 142]
NaO_7	12588	12613	26	[0, 65, 78, 80, 94, 113, 139, 142]
NaO_8	12614	12631	18	[0, 65, 66, 78, 80, 94, 113, 139, 142]
NaO_9	12632	12638	7	[0, 65, 66, 78, 80, 94, 97, 113, 139, 142]
NaO_10	12639	12643	5	[0, 65, 66, 78, 80, 94, 97, 113, 123, 139, 142]
NaO_11	12644	12652	9	[0, 65, 66, 78, 80, 84, 94, 97, 113, 123, 139, 142]
NaO_10	12653	12663	11	[0, 65, 66, 78, 80, 84, 94, 113, 123, 139, 142]
NaO_11	12664	12669	6	[0, 65, 66, 75, 78, 80, 84, 94, 113, 123, 139, 142]
NaO_10	12670	12680	11	[0, 65, 66, 75, 78, 80, 84, 113, 123, 139, 142]
NaO_9	12681	12691	11	[0, 66, 75, 78, 80, 84, 113, 123, 139, 142]
NaO_8	12692	12708	17	[0, 66, 78, 80, 84, 113, 123, 139, 142]
NaO_9	12709	12712	4	[0, 65, 66, 78, 80, 84, 113, 123, 139, 142]
NaO_8	12713	12715	3	[0, 65, 66, 78, 80, 84, 113, 139, 142]
NaO_9	12716	12722	7	[0, 65, 66, 78, 80, 84, 94, 113, 139, 142]
NaO_8	12723	12732	10	[0, 65, 66, 78, 80, 84, 94, 113, 139]
NaO_9	12733	12736	4	[0, 65, 66, 73, 78, 80, 84, 94, 113, 139]
NaO_10	12737	12742	6	[0, 65, 66, 73, 78, 80, 84, 94, 113, 123, 139]
NaO_9	12743	12763	21	[0, 65, 66, 78, 80, 84, 94, 113, 123, 139]
NaO_10	12764	12766	3	[0, 65, 66, 78, 80, 84, 94, 97, 113, 123, 139]
NaO_9	12767	12768	2	[0, 65, 66, 78, 80, 84, 94, 97, 113, 139]
NaO_10	12769	12771	3	[0, 65, 66, 72, 78, 80, 84, 94, 97, 113, 139]
NaO_9	12772	12772	1	[0, 65, 66, 72, 78, 80, 84, 94, 113, 139]
NaO_8	12773	12802	30	[0, 65, 66, 72, 78, 80, 94, 113, 139]
NaO_9	12803	12843	41	[0, 65, 66, 72, 78, 80, 94, 113, 123, 139]
NaO_10	12844	12845	2	[0, 65, 66, 72, 75, 78, 80, 94, 113, 123, 139]
NaO_9	12846	12846	1	[0, 65, 66, 75, 78, 80, 94, 113, 123, 139]
NaO_8	12847	12872	26	[0, 65, 66, 75, 78, 94, 113, 123, 139]
NaO_9	12873	12900	28	[0, 65, 66, 72, 75, 78, 94, 113, 123, 139]
NaO_8	12901	12927	27	[0, 65, 66, 72, 78, 94, 113, 123, 139]
NaO_9	12928	12932	5	[0, 65, 66, 72, 78, 80, 94, 113, 123, 139]
NaO_10	12933	12936	4	[0, 65, 66, 72, 78, 80, 94, 109, 113, 123, 139]
NaO_9	12937	12937	1	[0, 65, 66, 72, 78, 80, 94, 109, 123, 139]
NaO_8	12938	12951	14	[0, 65, 66, 72, 78, 80, 94, 123, 139]
NaO_9	12952	12973	22	[0, 65, 66, 72, 78, 80, 94, 109, 123, 139]
NaO_8	12974	12984	11	[0, 65, 66, 78, 80, 94, 109, 123, 139]
NaO_7	12985	12988	4	[0, 65, 66, 78, 94, 109, 123, 139]
NaO_8	12989	13040	52	[0, 65, 66, 75, 78, 94, 109, 123, 139]
NaO_7	13041	13077	37	[0, 65, 66, 75, 78, 94, 123, 139]
NaO_8	13078	13082	5	[0, 65, 66, 75, 78, 80, 94, 123, 139]
NaO_9	13083	13113	31	[0, 65, 66, 75, 78, 80, 94, 109, 123, 139]
NaO_8	13114	13117	4	[0, 65, 66, 75, 78, 80, 94, 109, 139]
NaO_7	13118	13120	3	[0, 65, 66, 75, 78, 80, 94, 139]
NaO_8	13121	13132	12	[0, 65, 66, 75, 78, 80, 94, 97, 139]
NaO_9	13133	13141	9	[0, 65, 66, 68, 75, 78, 80, 94, 97, 139]
NaO_10	13142	13154	13	[0, 65, 66, 68, 73, 75, 78, 80, 94, 97, 139]
NaO_9	13155	13156	2	[0, 65, 66, 68, 73, 78, 80, 94, 97, 139]
NaO_8	13157	13170	14	[0, 65, 66, 73, 78, 80, 94, 97, 139]
NaO_9	13171	13193	23	[0, 65, 66, 68, 73, 78, 80, 94, 97, 139]
NaO_8	13194	13212	19	[0, 65, 66, 73, 78, 80, 94, 97, 139]
NaO_9	13213	13213	1	[0, 65, 66, 68, 73, 78, 80, 94, 97, 139]
NaO_8	13214	13219	6	[0, 65, 66, 68, 78, 80, 94, 97, 139]
NaO_9	13220	13231	12	[0, 65, 66, 68, 78, 80, 94, 97, 123, 139]
NaO_8	13232	13238	7	[0, 65, 66, 78, 80, 94, 97, 123, 139]
NaO_7	13239	13271	33	[0, 65, 66, 80, 94, 97, 123, 139]
NaO_9	13272	13286	15	[0, 65, 66, 78, 80, 94, 97, 123, 139, 142]
NaO_10	13287	13296	10	[0, 65, 66, 78, 80, 94, 97, 113, 123, 139, 142]
NaO_11	13297	13306	10	[0, 65, 66, 75, 78, 80, 94, 97, 113, 123, 139, 142]
NaO_10	13307	13323	17	[0, 65, 66, 75, 78, 80, 94, 97, 113, 139, 142]
NaO_9	13324	13330	7	[0, 65, 66, 78, 80, 94, 97, 113, 139, 142]
NaO_10	13331	13356	26	[0, 65, 66, 78, 80, 94, 97, 113, 123, 139, 142]
NaO_9	13357	13374	18	[0, 65, 66, 78, 80, 94, 113, 123, 139, 142]
NaO_10	13375	13375	1	[0, 65, 66, 72, 78, 80, 94, 113, 123, 139, 142]
NaO_9	13376	13392	17	[0, 66, 72, 78, 80, 94, 113, 123, 139, 142]
NaO_10	13393	13400	8	[0, 66, 72, 78, 80, 94, 97, 113, 123, 139, 142]
NaO_9	13401	13427	27	[0, 72, 78, 80, 94, 97, 113, 123, 139, 142]
NaO_10	13428	13442	15	[0, 65, 72, 78, 80, 94, 97, 113, 123, 139, 142]
NaO_11	13443	13461	19	[0, 65, 66, 72, 78, 80, 94, 97, 113, 123, 139, 142]
NaO_10	13462	13465	4	[0, 65, 66, 72, 78, 80, 94, 97, 113, 123, 139]
NaO_9	13466	13475	10	[0, 65, 66, 72, 78, 80, 94, 113, 123, 139]
NaO_8	13476	13489	14	[0, 65, 66, 72, 78, 80, 94, 113, 123]
NaO_9	13490	13500	11	[0, 65, 66, 72, 78, 80, 94, 113, 123, 139]
NaO_8	13501	13514	14	[0, 65, 66, 72, 78, 94, 113, 123, 139]
NaO_7	13515	13516	2	[0, 65, 66, 72, 78, 94, 113, 123]
NaO_6	13517	13554	38	[0, 65, 66, 72, 78, 113, 123]
NaO_7	13555	13564	10	[0, 65, 66, 72, 78, 113, 123, 134]
NaO_8	13565	13571	7	[0, 65, 66, 72, 78, 94, 113, 123, 134]
NaO_7	13572	13594	23	[0, 65, 66, 72, 78, 94, 113, 123]
NaO_6	13595	13621	27	[0, 65, 72, 78, 94, 113, 123]
NaO_7	13622	13629	8	[0, 65, 67, 72, 78, 94, 113, 123]
NaO_8	13630	13654	25	[0, 65, 67, 72, 78, 94, 113, 123, 142]
NaO_7	13655	13670	16	[0, 65, 72, 78, 94, 113, 123, 142]
NaO_8	13671	13687	17	[0, 65, 72, 78, 94, 113, 123, 134, 142]
NaO_9	13688	13707	20	[0, 65, 72, 78, 80, 94, 113, 123, 134, 142]
NaO_8	13708	13730	23	[0, 65, 72, 78, 80, 94, 113, 123, 142]
NaO_9	13731	13748	18	[0, 65, 72, 78, 80, 94, 97, 113, 123, 142]
NaO_8	13749	13757	9	[0, 65, 72, 78, 80, 97, 113, 123, 142]
NaO_9	13758	13771	14	[0, 65, 66, 72, 78, 80, 97, 113, 123, 142]
NaO_8	13772	13772	1	[0, 65, 66, 78, 80, 97, 113, 123, 142]
NaO_9	13773	13791	19	[0, 65, 66, 72, 78, 80, 97, 113, 123, 142]
NaO_10	13792	13799	8	[0, 65, 66, 72, 78, 80, 94, 97, 113, 123, 142]
NaO_9	13800	13835	36	[0, 65, 66, 72, 78, 80, 94, 97, 113, 142]
NaO_8	13836	13852	17	[0, 65, 66, 72, 78, 80, 94, 113, 142]
NaO_9	13853	13859	7	[0, 65, 66, 72, 78, 80, 94, 113, 123, 142]
NaO_10	13860	13863	4	[0, 65, 66, 72, 78, 80, 94, 109, 113, 123, 142]
NaO_9	13864	13866	3	[0, 65, 72, 78, 80, 94, 109, 113, 123, 142]
NaO_10	13867	13881	15	[0, 65, 72, 78, 80, 94, 109, 113, 123, 142, 145]
NaO_9	13882	13885	4	[0, 65, 72, 78, 80, 94, 113, 123, 142, 145]
NaO_8	13886	13889	4	[0, 65, 72, 78, 80, 94, 113, 123, 142]
NaO_7	13890	13902	13	[0, 65, 72, 78, 80, 94, 113, 123]
NaO_8	13903	13925	23	[0, 65, 72, 78, 80, 94, 113, 123, 134]
NaO_7	13926	13930	5	[0, 65, 72, 78, 94, 113, 123, 134]
NaO_6	13931	13948	18	[0, 72, 78, 94, 113, 123, 134]
NaO_7	13949	13987	39	[0, 72, 78, 94, 109, 113, 123, 134]
NaO_8	13988	13998	11	[0, 72, 78, 94, 109, 113, 123, 134, 145]
NaO_7	13999	14001	3	[0, 72, 78, 94, 109, 113, 134, 145]
NaO_6	14002	14014	13	[0, 72, 94, 109, 113, 134, 145]
NaO_7	14015	14045	31	[0, 72, 78, 94, 109, 113, 134, 145]
NaO_8	14046	14048	3	[0, 65, 72, 78, 94, 109, 113, 134, 145]
NaO_7	14049	14063	15	[0, 72, 78, 94, 109, 113, 134, 145]
NaO_8	14064	14069	6	[0, 66, 72, 78, 94, 109, 113, 134, 145]
NaO_7	14070	14072	3	[0, 66, 72, 78, 94, 109, 113, 134]
NaO_8	14073	14073	1	[0, 66, 67, 72, 78, 94, 109, 113, 134]
NaO_7	14074	14076	3	[0, 66, 67, 72, 78, 94, 113, 134]
NaO_6	14077	14078	2	[0, 66, 72, 78, 94, 113, 134]
NaO_7	14079	14092	14	[0, 66, 72, 78, 94, 113, 123, 134]
NaO_8	14093	14093	1	[0, 66, 67, 72, 78, 94, 113, 123, 134]
NaO_9	14094	14101	8	[0, 66, 67, 72, 78, 94, 100, 113, 123, 134]
NaO_10	14102	14109	8	[0, 66, 67, 72, 78, 80, 94, 100, 113, 123, 134]
NaO_9	14110	14143	34	[0, 66, 67, 72, 78, 80, 94, 100, 113, 134]
NaO_8	14144	14182	39	[0, 66, 72, 78, 80, 94, 100, 113, 134]
NaO_7	14183	14190	8	[0, 66, 72, 78, 94, 100, 113, 134]
NaO_8	14191	14223	33	[0, 66, 72, 78, 94, 100, 113, 123, 134]
NaO_9	14224	14246	23	[0, 66, 72, 76, 78, 94, 100, 113, 123, 134]
NaO_8	14247	14249	3	[0, 66, 72, 76, 78, 94, 100, 113, 134]
NaO_9	14250	14285	36	[0, 66, 67, 72, 76, 78, 94, 100, 113, 134]
NaO_8	14286	14296	11	[0, 67, 72, 76, 78, 94, 100, 113, 134]
NaO_7	14297	14304	8	[0, 72, 76, 78, 94, 100, 113, 134]
NaO_8	14305	14315	11	[0, 66, 72, 76, 78, 94, 100, 113, 134]
NaO_7	14316	14328	13	[0, 66, 72, 78, 94, 100, 113, 134]
NaO_8	14329	14339	11	[0, 66, 72, 78, 80, 94, 100, 113, 134]
NaO_8	14340	14360	21	[0, 65, 66, 72, 78, 80, 94, 113, 134]
NaO_7	14361	14365	5	[0, 66, 72, 78, 80, 94, 113, 134]
NaO_6	14366	14405	40	[0, 66, 72, 78, 80, 94, 113]
NaO_5	14406	14411	6	[0, 66, 78, 80, 94, 113]
NaO_7	14412	14434	23	[0, 65, 66, 78, 80, 94, 113, 142]
NaO_8	14435	14444	10	[0, 65, 66, 72, 78, 80, 94, 113, 142]
NaO_9	14445	14475	31	[0, 65, 66, 72, 78, 80, 94, 113, 134, 142]
NaO_8	14476	14481	6	[0, 65, 72, 78, 80, 94, 113, 134, 142]
NaO_9	14482	14536	55	[0, 65, 72, 78, 80, 94, 109, 113, 134, 142]
NaO_8	14537	14561	25	[0, 65, 72, 78, 80, 94, 109, 113, 142]
NaO_9	14562	14577	16	[0, 65, 66, 72, 78, 80, 94, 109, 113, 142]
NaO_8	14578	14604	27	[0, 65, 66, 72, 78, 80, 94, 113, 142]
NaO_7	14605	14649	45	[0, 65, 66, 78, 80, 94, 113, 142]
NaO_8	14650	14658	9	[0, 65, 66, 78, 80, 94, 109, 113, 142]
NaO_9	14659	14671	13	[0, 65, 66, 78, 80, 94, 97, 109, 113, 142]
NaO_8	14672	14684	13	[0, 65, 66, 78, 80, 94, 109, 113, 142]
NaO_7	14685	14689	5	[0, 65, 66, 78, 80, 94, 113, 142]
NaO_6	14690	14729	40	[0, 65, 66, 78, 80, 94, 113]
NaO_7	14730	14731	2	[0, 65, 66, 78, 80, 84, 94, 113]
NaO_8	14732	14739	8	[0, 65, 66, 78, 80, 84, 94, 100, 113]
NaO_9	14740	14743	4	[0, 65, 66, 78, 80, 84, 94, 100, 113, 134]
NaO_10	14744	14752	9	[0, 65, 66, 72, 78, 80, 84, 94, 100, 113, 134]
NaO_9	14753	14772	20	[0, 66, 72, 78, 80, 84, 94, 100, 113, 134]
NaO_8	14773	14800	28	[0, 66, 72, 78, 80, 94, 100, 113, 134]
NaO_7	14801	14807	7	[0, 66, 72, 78, 80, 94, 100, 113]
NaO_8	14808	14813	6	[0, 66, 67, 72, 78, 80, 94, 100, 113]
NaO_7	14814	14817	4	[0, 66, 67, 72, 78, 94, 100, 113]
NaO_8	14818	14827	10	[0, 66, 67, 72, 78, 94, 100, 113, 134]
NaO_7	14828	14830	3	[0, 66, 67, 72, 78, 94, 113, 134]
NaO_8	14831	14847	17	[0, 66, 67, 72, 78, 94, 109, 113, 134]
NaO_7	14848	14868	21	[0, 66, 72, 78, 94, 109, 113, 134]
NaO_8	14869	14871	3	[0, 66, 72, 76, 78, 94, 109, 113, 134]
NaO_7	14872	14875	4	[0, 66, 72, 76, 78, 94, 109, 134]
NaO_8	14876	14878	3	[0, 65, 66, 72, 76, 78, 94, 109, 134]
NaO_7	14879	14883	5	[0, 65, 72, 76, 78, 94, 109, 134]
NaO_6	14884	14896	13	[0, 72, 76, 78, 94, 109, 134]
NaO_5	14897	14905	9	[0, 72, 78, 94, 109, 134]
NaO_6	14906	14928	23	[0, 72, 76, 78, 94, 109, 134]
NaO_7	14929	14968	40	[0, 72, 76, 78, 94, 109, 123, 134]
NaO_6	14969	14971	3	[0, 72, 76, 78, 94, 109, 134]
NaO_5	14972	14976	5	[0, 72, 78, 94, 109, 134]
NaO_6	14977	14998	22	[0, 72, 78, 94, 109, 113, 134]
NaO_7	14999	15012	14	[0, 72, 78, 94, 100, 109, 113, 134]
NaO_8	15013	15034	22	[0, 65, 72, 78, 94, 100, 109, 113, 134]
NaO_9	15035	15057	23	[0, 65, 72, 78, 80, 94, 100, 109, 113, 134]
NaO_10	15058	15077	20	[0, 65, 66, 72, 78, 80, 94, 100, 109, 113, 134]
NaO_9	15078	15082	5	[0, 66, 72, 78, 80, 94, 100, 109, 113, 134]
NaO_8	15083	15088	6	[0, 66, 72, 78, 80, 94, 100, 113, 134]
NaO_9	15089	15091	3	[0, 66, 67, 72, 78, 80, 94, 100, 113, 134]
NaO_10	15092	15100	9	[0, 66, 67, 72, 78, 80, 84, 94, 100, 113, 134]
NaO_9	15101	15111	11	[0, 67, 72, 78, 80, 84, 94, 100, 113, 134]
NaO_8	15112	15137	26	[0, 67, 72, 78, 80, 84, 94, 100, 113]
NaO_9	15138	15155	18	[0, 67, 72, 78, 80, 84, 94, 95, 100, 113]
NaO_8	15156	15163	8	[0, 72, 78, 80, 84, 94, 95, 100, 113]
NaO_7	15164	15164	1	[0, 72, 78, 80, 84, 94, 100, 113]
NaO_8	15165	15172	8	[0, 66, 72, 78, 80, 84, 94, 100, 113]
NaO_9	15173	15173	1	[0, 66, 72, 78, 80, 84, 94, 95, 100, 113]
NaO_10	15174	15179	6	[0, 66, 72, 78, 80, 84, 94, 95, 100, 113, 142]
NaO_9	15180	15194	15	[0, 66, 72, 78, 80, 94, 95, 100, 113, 142]
NaO_8	15195	15195	1	[0, 66, 72, 78, 80, 94, 100, 113, 142]
NaO_7	15196	15212	17	[0, 66, 78, 80, 94, 100, 113, 142]
NaO_6	15213	15213	1	[0, 66, 78, 80, 94, 113, 142]
NaO_5	15214	15219	6	[0, 66, 78, 80, 94, 142]
NaO_6	15220	15223	4	[0, 66, 78, 80, 94, 100, 142]
NaO_7	15224	15234	11	[0, 66, 78, 80, 94, 100, 113, 142]
NaO_8	15235	15253	19	[0, 66, 78, 80, 94, 100, 109, 113, 142]
NaO_7	15254	15267	14	[0, 66, 78, 80, 94, 100, 113, 142]
NaO_8	15268	15278	11	[0, 66, 78, 80, 94, 100, 113, 142, 145]
NaO_9	15279	15284	6	[0, 66, 72, 78, 80, 94, 100, 113, 142, 145]
NaO_8	15285	15286	2	[0, 66, 72, 78, 80, 94, 100, 113, 142]
NaO_10	15287	15304	18	[0, 66, 72, 78, 80, 84, 94, 100, 109, 113, 142]
NaO_9	15305	15314	10	[0, 72, 78, 80, 84, 94, 100, 109, 113, 142]
NaO_8	15315	15315	1	[0, 72, 78, 80, 84, 94, 100, 113, 142]
NaO_9	15316	15316	1	[0, 72, 78, 80, 84, 94, 100, 113, 134, 142]
NaO_8	15317	15339	23	[0, 72, 78, 80, 84, 94, 100, 113, 134]
NaO_9	15340	15348	9	[0, 66, 72, 78, 80, 84, 94, 100, 113, 134]
NaO_8	15349	15358	10	[0, 66, 78, 80, 84, 94, 100, 113, 134]
NaO_9	15359	15367	9	[0, 66, 78, 80, 84, 94, 95, 100, 113, 134]
NaO_10	15368	15373	6	[0, 66, 74, 78, 80, 84, 94, 95, 100, 113, 134]
NaO_9	15374	15390	17	[0, 66, 74, 78, 80, 84, 94, 100, 113, 134]
NaO_8	15391	15395	5	[0, 66, 78, 80, 84, 94, 100, 113, 134]
NaO_9	15396	15397	2	[0, 65, 66, 78, 80, 84, 94, 100, 113, 134]
NaO_8	15398	15411	14	[0, 66, 78, 80, 84, 94, 100, 113, 134]
NaO_9	15412	15426	15	[0, 66, 72, 78, 80, 84, 94, 100, 113, 134]
NaO_8	15427	15440	14	[0, 66, 72, 78, 80, 94, 100, 113, 134]
NaO_7	15441	15454	14	[0, 66, 72, 78, 80, 94, 113, 134]
NaO_8	15455	15478	24	[0, 66, 72, 78, 80, 94, 109, 113, 134]
NaO_9	15479	15485	7	[0, 66, 72, 78, 80, 94, 100, 109, 113, 134]
NaO_8	15486	15490	5	[0, 66, 72, 78, 94, 100, 109, 113, 134]
NaO_7	15491	15506	16	[0, 66, 72, 78, 94, 109, 113, 134]
NaO_8	15507	15513	7	[0, 66, 72, 78, 80, 94, 109, 113, 134]
NaO_9	15514	15521	8	[0, 66, 72, 78, 80, 94, 100, 109, 113, 134]
NaO_10	15522	15527	6	[0, 66, 76, 78, 80, 94, 100, 109, 113, 134, 142]
NaO_9	15528	15542	15	[0, 66, 76, 78, 80, 94, 100, 113, 134, 142]
NaO_8	15543	15544	2	[0, 66, 76, 78, 80, 94, 113, 134, 142]
NaO_9	15545	15546	2	[0, 66, 76, 78, 80, 94, 109, 113, 134, 142]
NaO_8	15547	15554	8	[0, 66, 78, 80, 94, 109, 113, 134, 142]
NaO_7	15555	15583	29	[0, 66, 78, 80, 94, 109, 113, 134]
NaO_8	15584	15586	3	[0, 66, 78, 80, 94, 100, 109, 113, 134]
NaO_7	15587	15591	5	[0, 66, 78, 80, 94, 100, 113, 134]
NaO_8	15592	15604	13	[0, 66, 78, 80, 94, 100, 113, 134, 142]
NaO_9	15605	15614	10	[0, 66, 78, 80, 94, 100, 109, 113, 134, 142]
NaO_8	15615	15623	9	[0, 66, 78, 80, 94, 109, 113, 134, 142]
NaO_7	15624	15653	30	[0, 66, 78, 80, 94, 109, 113, 142]
NaO_6	15654	15655	2	[0, 66, 78, 80, 94, 109, 113]
NaO_7	15656	15659	4	[0, 66, 78, 80, 94, 109, 113, 134]
NaO_8	15660	15667	8	[0, 66, 76, 78, 80, 94, 109, 113, 134]
NaO_7	15668	15676	9	[0, 66, 76, 78, 80, 94, 113, 134]
NaO_8	15677	15677	1	[0, 66, 76, 78, 80, 94, 100, 113, 134]
NaO_7	15678	15704	27	[0, 66, 76, 78, 94, 100, 113, 134]
NaO_8	15705	15708	4	[0, 66, 67, 76, 78, 94, 100, 113, 134]
NaO_7	15709	15724	16	[0, 66, 67, 76, 78, 94, 100, 113]
NaO_6	15725	15754	30	[0, 67, 76, 78, 94, 100, 113]
NaO_7	15755	15771	17	[0, 67, 76, 78, 94, 100, 113, 134]
NaO_6	15772	15775	4	[0, 67, 78, 94, 100, 113, 134]
NaO_7	15776	15777	2	[0, 67, 78, 80, 94, 100, 113, 134]
NaO_8	15778	15783	6	[0, 67, 78, 80, 94, 100, 109, 113, 134]
NaO_8	15784	15790	7	[0, 67, 78, 80, 94, 100, 109, 113, 142]
NaO_9	15791	15794	4	[0, 66, 67, 78, 80, 94, 100, 109, 113, 142]
NaO_8	15795	15799	5	[0, 66, 78, 80, 94, 100, 109, 113, 142]
NaO_7	15800	15802	3	[0, 66, 78, 80, 94, 109, 113, 142]
NaO_8	15803	15806	4	[0, 66, 78, 80, 94, 109, 113, 134, 142]
NaO_7	15807	15834	28	[0, 66, 78, 80, 94, 109, 113, 134]
NaO_8	15835	15844	10	[0, 66, 78, 80, 94, 109, 113, 123, 134]
NaO_9	15845	15860	16	[0, 65, 66, 78, 80, 94, 109, 113, 123, 134]
NaO_8	15861	15864	4	[0, 66, 78, 80, 94, 109, 113, 123, 134]
NaO_7	15865	15909	45	[0, 66, 78, 80, 94, 109, 113, 123]
NaO_8	15910	15911	2	[0, 66, 72, 78, 80, 94, 109, 113, 123]
NaO_9	15912	15927	16	[0, 66, 72, 78, 80, 94, 109, 113, 123, 134]
NaO_8	15928	15942	15	[0, 66, 72, 78, 80, 94, 109, 113, 134]
NaO_9	15943	15965	23	[0, 66, 72, 78, 80, 94, 109, 113, 123, 134]
NaO_8	15966	16005	40	[0, 66, 78, 80, 94, 109, 113, 123, 134]
NaO_9	16006	16010	5	[0, 65, 66, 78, 80, 94, 109, 113, 123, 134]
NaO_8	16011	16012	2	[0, 65, 66, 78, 80, 94, 109, 113, 123]
NaO_7	16013	16015	3	[0, 65, 66, 78, 80, 94, 109, 113]
NaO_6	16016	16090	75	[0, 66, 78, 80, 94, 109, 113]
NaO_7	16091	16091	1	[0, 66, 78, 80, 94, 109, 113, 142]
NaO_8	16092	16101	10	[0, 66, 78, 80, 94, 100, 109, 113, 142]
NaO_9	16102	16137	36	[0, 66, 78, 80, 84, 94, 100, 109, 113, 142]
NaO_9	16138	16152	15	[0, 66, 78, 80, 84, 95, 100, 109, 113, 142]
NaO_8	16153	16185	33	[0, 66, 78, 80, 84, 95, 100, 109, 113]
NaO_7	16186	16202	17	[0, 66, 78, 80, 84, 95, 100, 113]
NaO_8	16203	16213	11	[0, 66, 78, 80, 84, 94, 95, 100, 113]
NaO_7	16214	16214	1	[0, 66, 78, 80, 84, 94, 100, 113]
NaO_8	16215	16223	9	[0, 66, 78, 80, 84, 94, 100, 113, 142]
NaO_9	16224	16226	3	[0, 66, 78, 80, 84, 94, 100, 113, 134, 142]
NaO_8	16227	16231	5	[0, 66, 78, 80, 84, 94, 100, 113, 134]
NaO_7	16232	16242	11	[0, 66, 78, 80, 84, 94, 100, 113]
NaO_7	16243	16259	17	[0, 66, 67, 78, 80, 84, 94, 113]
NaO_8	16260	16282	23	[0, 66, 67, 78, 80, 84, 94, 109, 113]
NaO_6	16283	16288	6	[0, 66, 67, 78, 80, 84, 113]
NaO_7	16289	16310	22	[0, 66, 67, 78, 80, 84, 100, 113]
NaO_8	16311	16311	1	[0, 66, 67, 78, 80, 84, 100, 112, 113]
NaO_9	16312	16316	5	[0, 66, 67, 78, 80, 84, 100, 104, 112, 113]
NaO_10	16317	16350	34	[0, 66, 67, 78, 80, 84, 95, 100, 104, 112, 113]
NaO_9	16351	16359	9	[0, 66, 67, 78, 80, 84, 95, 100, 112, 113]
NaO_8	16360	16365	6	[0, 66, 78, 80, 84, 95, 100, 112, 113]
NaO_7	16366	16366	1	[0, 66, 78, 80, 84, 95, 100, 113]
NaO_8	16367	16386	20	[0, 66, 76, 78, 80, 84, 95, 100, 113]
NaO_9	16387	16392	6	[0, 66, 76, 78, 80, 84, 95, 100, 113, 140]
NaO_10	16393	16417	25	[0, 66, 76, 78, 80, 84, 95, 100, 112, 113, 140]
NaO_9	16418	16423	6	[0, 66, 76, 78, 80, 84, 95, 100, 112, 113]
NaO_10	16424	16435	12	[0, 66, 76, 78, 80, 84, 95, 100, 112, 113, 134]
NaO_9	16436	16436	1	[0, 66, 76, 78, 84, 95, 100, 112, 113, 134]
NaO_8	16437	16451	15	[0, 66, 76, 78, 84, 95, 100, 113, 134]
NaO_9	16452	16462	11	[0, 66, 67, 76, 78, 84, 95, 100, 113, 134]
NaO_10	16463	16464	2	[0, 66, 67, 76, 78, 80, 84, 95, 100, 113, 134]
NaO_9	16465	16475	11	[0, 66, 67, 76, 78, 80, 84, 100, 113, 134]
NaO_8	16476	16489	14	[0, 66, 67, 76, 78, 84, 100, 113, 134]
NaO_9	16490	16498	9	[0, 66, 67, 76, 78, 84, 100, 109, 113, 134]
NaO_10	16499	16502	4	[0, 66, 67, 76, 78, 80, 84, 100, 109, 113, 134]
NaO_9	16503	16509	7	[0, 66, 67, 76, 78, 80, 100, 109, 113, 134]
NaO_8	16510	16540	31	[0, 66, 76, 78, 80, 100, 109, 113, 134]
NaO_9	16541	16551	11	[0, 66, 76, 78, 80, 94, 100, 109, 113, 134]
NaO_8	16552	16553	2	[0, 66, 78, 80, 94, 100, 109, 113, 134]
NaO_9	16554	16559	6	[0, 66, 78, 80, 94, 100, 109, 113, 134, 142]
NaO_8	16560	16587	28	[0, 66, 78, 80, 94, 100, 109, 113, 142]
NaO_7	16588	16593	6	[0, 66, 78, 80, 94, 109, 113, 142]
NaO_6	16594	16635	42	[0, 66, 80, 94, 109, 113, 142]
NaO_7	16636	16651	16	[0, 66, 80, 94, 100, 109, 113, 142]
NaO_8	16652	16653	2	[0, 66, 80, 84, 94, 100, 109, 113, 142]
NaO_9	16654	16654	1	[0, 66, 76, 80, 84, 94, 100, 109, 113, 142]
NaO_10	16655	16679	25	[0, 66, 76, 78, 80, 84, 94, 100, 109, 113, 142]
NaO_9	16680	16717	38	[0, 66, 76, 78, 80, 94, 100, 109, 113, 142]
NaO_8	16718	16725	8	[0, 66, 76, 80, 94, 100, 109, 113, 142]
NaO_7	16726	16729	4	[0, 66, 80, 94, 100, 109, 113, 142]
NaO_8	16730	16754	25	[0, 66, 80, 94, 97, 100, 109, 113, 142]
NaO_7	16755	16762	8	[0, 66, 80, 94, 100, 109, 113, 142]
NaO_6	16763	16770	8	[0, 66, 80, 94, 109, 113, 142]
NaO_7	16771	16787	17	[0, 66, 76, 80, 94, 109, 113, 142]
NaO_8	16788	16792	5	[0, 66, 76, 80, 94, 100, 109, 113, 142]
NaO_9	16793	16812	20	[0, 66, 76, 80, 94, 100, 109, 113, 142, 145]
NaO_10	16813	16826	14	[0, 66, 76, 78, 80, 94, 100, 109, 113, 142, 145]
NaO_9	16827	16837	11	[0, 66, 76, 78, 80, 94, 100, 109, 113, 142]
NaO_8	16838	16890	53	[0, 66, 76, 78, 80, 94, 100, 109, 113]
NaO_9	16891	16901	11	[0, 65, 66, 76, 78, 80, 94, 100, 109, 113]
NaO_10	16902	16911	10	[0, 65, 66, 76, 78, 80, 94, 100, 109, 113, 142]
NaO_9	16912	16943	32	[0, 65, 66, 76, 78, 80, 94, 109, 113, 142]
NaO_10	16944	16946	3	[0, 65, 66, 76, 78, 80, 94, 100, 109, 113, 142]
NaO_11	16947	16959	13	[0, 65, 66, 76, 78, 80, 94, 100, 109, 113, 142, 145]
NaO_10	16960	16981	22	[0, 66, 76, 78, 80, 94, 100, 109, 113, 142, 145]
NaO_9	16982	16983	2	[0, 66, 78, 80, 94, 100, 109, 113, 142, 145]
NaO_8	16984	17029	46	[0, 66, 78, 80, 94, 100, 109, 113, 142]
NaO_9	17030	17033	4	[0, 66, 76, 78, 80, 94, 100, 109, 113, 142]
NaO_8	17034	17067	34	[0, 66, 76, 78, 80, 94, 100, 109, 113]
NaO_7	17068	17086	19	[0, 66, 76, 80, 94, 100, 109, 113]
NaO_8	17087	17124	38	[0, 66, 76, 78, 80, 94, 100, 109, 113]
NaO_7	17125	17135	11	[0, 66, 78, 80, 94, 100, 109, 113]
NaO_8	17136	17150	15	[0, 65, 66, 78, 80, 94, 100, 109, 113]
NaO_9	17151	17154	4	[0, 65, 66, 78, 80, 94, 100, 109, 113, 142]
NaO_8	17155	17167	13	[0, 65, 66, 78, 80, 94, 109, 113, 142]
NaO_9	17168	17177	10	[0, 65, 66, 78, 80, 94, 104, 109, 113, 142]
NaO_8	17178	17192	15	[0, 66, 78, 80, 94, 104, 109, 113, 142]
NaO_7	17193	17224	32	[0, 66, 78, 80, 94, 109, 113, 142]
NaO_8	17225	17237	13	[0, 66, 78, 80, 94, 100, 109, 113, 142]
NaO_7	17238	17242	5	[0, 66, 78, 80, 94, 109, 113, 142]
NaO_8	17243	17264	22	[0, 66, 78, 80, 94, 100, 109, 113, 142]
NaO_9	17265	17267	3	[0, 66, 78, 80, 94, 100, 109, 113, 134, 142]
NaO_10	17268	17272	5	[0, 65, 66, 78, 80, 94, 100, 109, 113, 134, 142]
NaO_9	17273	17289	17	[0, 65, 66, 78, 80, 94, 100, 109, 113, 134]
NaO_8	17290	17312	23	[0, 65, 66, 78, 94, 100, 109, 113, 134]
NaO_7	17313	17328	16	[0, 65, 66, 78, 94, 109, 113, 134]
NaO_8	17329	17330	2	[0, 65, 66, 78, 94, 109, 112, 113, 134]
NaO_9	17331	17357	27	[0, 65, 66, 78, 94, 100, 109, 112, 113, 134]
NaO_8	17358	17363	6	[0, 65, 66, 78, 94, 100, 109, 113, 134]
NaO_9	17364	17384	21	[0, 65, 66, 78, 80, 94, 100, 109, 113, 134]
NaO_8	17385	17386	2	[0, 65, 66, 78, 80, 94, 100, 109, 113]
NaO_9	17387	17394	8	[0, 65, 66, 78, 80, 94, 100, 109, 113, 142]
NaO_10	17395	17404	10	[0, 65, 66, 76, 78, 80, 94, 100, 109, 113, 142]
NaO_9	17405	17419	15	[0, 66, 76, 78, 80, 94, 100, 109, 113, 142]
NaO_8	17420	17474	55	[0, 66, 78, 80, 94, 100, 109, 113, 142]
NaO_7	17475	17496	22	[0, 66, 78, 80, 100, 109, 113, 142]
NaO_6	17497	17502	6	[0, 66, 80, 100, 109, 113, 142]
NaO_7	17503	17518	16	[0, 66, 80, 94, 100, 109, 113, 142]
NaO_8	17519	17531	13	[0, 66, 80, 84, 94, 100, 109, 113, 142]
NaO_9	17532	17559	28	[0, 66, 70, 80, 84, 94, 100, 109, 113, 142]
NaO_10	17560	17569	10	[0, 66, 70, 80, 84, 94, 100, 109, 113, 142, 145]
NaO_9	17570	17578	9	[0, 66, 70, 80, 84, 100, 109, 113, 142, 145]
NaO_10	17579	17611	33	[0, 66, 70, 80, 84, 94, 100, 109, 113, 142, 145]
NaO_9	17612	17618	7	[0, 66, 70, 80, 84, 94, 109, 113, 142, 145]
NaO_10	17619	17619	1	[0, 66, 70, 80, 84, 94, 109, 113, 124, 142, 145]
NaO_9	17620	17625	6	[0, 70, 80, 84, 94, 109, 113, 124, 142, 145]
NaO_7	17626	17628	3	[0, 70, 80, 94, 109, 113, 142, 145]
NaO_6	17629	17647	19	[0, 80, 94, 109, 113, 142, 145]
NaO_7	17648	17657	10	[0, 80, 94, 109, 113, 117, 142, 145]
NaO_6	17658	17661	4	[0, 80, 94, 109, 113, 117, 142]
NaO_7	17662	17734	73	[0, 80, 94, 109, 113, 117, 142, 145]
NaO_6	17735	17746	12	[0, 80, 94, 109, 113, 142, 145]
NaO_7	17747	17765	19	[0, 70, 80, 94, 109, 113, 142, 145]
NaO_6	17766	17787	22	[0, 70, 80, 94, 109, 113, 142]
NaO_7	17788	17790	3	[0, 70, 80, 94, 109, 113, 124, 142]
NaO_8	17791	17809	19	[0, 66, 70, 80, 94, 109, 113, 124, 142]
NaO_9	17810	17814	5	[0, 66, 67, 70, 80, 94, 109, 113, 124, 142]
NaO_10	17815	17818	4	[0, 66, 67, 70, 80, 94, 100, 109, 113, 124, 142]
NaO_9	17819	17831	13	[0, 66, 67, 70, 80, 94, 100, 109, 113, 142]
NaO_10	17832	17837	6	[0, 66, 67, 70, 80, 84, 94, 100, 109, 113, 142]
NaO_9	17838	17845	8	[0, 66, 67, 70, 80, 84, 100, 109, 113, 142]
NaO_8	17846	17848	3	[0, 66, 67, 70, 80, 100, 109, 113, 142]
NaO_7	17849	17856	8	[0, 67, 70, 80, 100, 109, 113, 142]
NaO_6	17857	17883	27	[0, 70, 80, 100, 109, 113, 142]
NaO_5	17884	17885	2	[0, 70, 80, 100, 109, 113]
NaO_6	17886	17887	2	[0, 70, 80, 100, 104, 109, 113]
NaO_7	17888	17889	2	[0, 70, 78, 80, 100, 104, 109, 113]
NaO_8	17890	17894	5	[0, 70, 78, 80, 84, 100, 104, 109, 113]
NaO_9	17895	17924	30	[0, 66, 70, 78, 80, 84, 100, 104, 109, 113]
NaO_8	17925	17945	21	[0, 66, 78, 80, 84, 100, 104, 109, 113]
NaO_9	17946	17974	29	[0, 66, 78, 80, 84, 95, 100, 104, 109, 113]
NaO_8	17975	17982	8	[0, 66, 78, 80, 84, 95, 100, 104, 113]
NaO_9	17983	17999	17	[0, 66, 70, 78, 80, 84, 95, 100, 104, 113]
NaO_8	18000	18001	2	[0, 66, 70, 80, 84, 95, 100, 104, 113]
NaO_7	18002	18015	14	[0, 66, 70, 80, 84, 100, 104, 113]
NaO_6	18016	18021	6	[0, 66, 70, 80, 84, 100, 113]
NaO_7	18022	18101	80	[0, 66, 70, 80, 84, 100, 109, 113]
NaO_8	18102	18103	2	[0, 66, 70, 80, 84, 94, 100, 109, 113]
NaO_7	18104	18118	15	[0, 66, 80, 84, 94, 100, 109, 113]
NaO_8	18119	18121	3	[0, 65, 66, 80, 84, 94, 100, 109, 113]
NaO_9	18122	18152	31	[0, 65, 66, 78, 80, 84, 94, 100, 109, 113]
NaO_8	18153	18160	8	[0, 65, 66, 80, 84, 94, 100, 109, 113]
NaO_7	18161	18172	12	[0, 65, 66, 80, 94, 100, 109, 113]
NaO_8	18173	18186	14	[0, 65, 66, 76, 80, 94, 100, 109, 113]
NaO_7	18187	18191	5	[0, 66, 76, 80, 94, 100, 109, 113]
NaO_6	18192	18225	34	[0, 66, 80, 94, 100, 109, 113]
NaO_7	18226	18229	4	[0, 66, 80, 84, 94, 100, 109, 113]
NaO_6	18230	18232	3	[0, 66, 80, 84, 100, 109, 113]
NaO_7	18233	18248	16	[0, 66, 70, 80, 84, 100, 109, 113]
NaO_8	18249	18256	8	[0, 65, 66, 70, 80, 84, 100, 109, 113]
NaO_9	18257	18275	19	[0, 65, 66, 70, 80, 84, 95, 100, 109, 113]
NaO_8	18276	18279	4	[0, 65, 66, 70, 80, 84, 95, 100, 113]
NaO_9	18280	18280	1	[0, 65, 66, 70, 80, 84, 94, 95, 100, 113]
NaO_8	18281	18290	10	[0, 66, 70, 80, 84, 94, 95, 100, 113]
NaO_9	18291	18308	18	[0, 66, 70, 80, 84, 94, 95, 100, 109, 113]
NaO_10	18309	18316	8	[0, 65, 66, 70, 80, 84, 94, 95, 100, 109, 113]
NaO_9	18317	18321	5	[0, 65, 66, 80, 84, 94, 95, 100, 109, 113]
NaO_8	18322	18325	4	[0, 65, 66, 80, 94, 95, 100, 109, 113]
NaO_9	18326	18333	8	[0, 65, 66, 80, 94, 95, 100, 104, 109, 113]
NaO_8	18334	18354	21	[0, 65, 66, 80, 95, 100, 104, 109, 113]
NaO_7	18355	18358	4	[0, 65, 66, 80, 95, 100, 109, 113]
NaO_8	18359	18380	22	[0, 65, 66, 70, 80, 95, 100, 109, 113]
NaO_9	18381	18385	5	[0, 65, 66, 70, 78, 80, 95, 100, 109, 113]
NaO_8	18386	18391	6	[0, 65, 66, 78, 80, 95, 100, 109, 113]
NaO_7	18392	18393	2	[0, 66, 78, 80, 95, 100, 109, 113]
NaO_6	18394	18428	35	[0, 66, 78, 80, 100, 109, 113]
NaO_7	18429	18433	5	[0, 65, 66, 78, 80, 100, 109, 113]
NaO_8	18434	18436	3	[0, 65, 66, 78, 80, 94, 100, 109, 113]
NaO_7	18437	18445	9	[0, 65, 66, 80, 94, 100, 109, 113]
NaO_6	18446	18456	11	[0, 65, 66, 80, 100, 109, 113]
NaO_7	18457	18478	22	[0, 65, 66, 80, 94, 100, 109, 113]
NaO_6	18479	18479	1	[0, 65, 66, 80, 100, 109, 113]
NaO_5	18480	18490	11	[0, 66, 80, 100, 109, 113]
NaO_4	18491	18493	3	[0, 66, 80, 109, 113]
NaO_5	18494	18507	14	[0, 66, 80, 109, 113, 142]
NaO_6	18508	18535	28	[0, 66, 80, 109, 113, 142, 145]
NaO_5	18536	18536	1	[0, 66, 80, 109, 113, 142]
NaO_6	18537	18543	7	[0, 66, 80, 109, 113, 124, 142]
NaO_7	18544	18573	30	[0, 66, 70, 80, 109, 113, 124, 142]
NaO_8	18574	18594	21	[0, 66, 70, 80, 109, 113, 124, 131, 142]
NaO_9	18595	18599	5	[0, 66, 70, 80, 109, 113, 124, 131, 142, 145]
NaO_8	18600	18616	17	[0, 66, 70, 80, 109, 113, 131, 142, 145]
NaO_7	18617	18625	9	[0, 66, 80, 109, 113, 131, 142, 145]
NaO_8	18626	18632	7	[0, 66, 70, 80, 109, 113, 131, 142, 145]
NaO_9	18633	18636	4	[0, 66, 70, 80, 100, 109, 113, 131, 142, 145]
NaO_8	18637	18662	26	[0, 66, 70, 80, 100, 109, 113, 131, 142]
NaO_7	18663	18694	32	[0, 66, 70, 80, 100, 109, 113, 142]
NaO_8	18695	18698	4	[0, 66, 70, 80, 84, 100, 109, 113, 142]
NaO_7	18699	18702	4	[0, 70, 80, 84, 100, 109, 113, 142]
NaO_6	18703	18712	10	[0, 70, 80, 84, 109, 113, 142]
NaO_7	18713	18713	1	[0, 67, 70, 80, 84, 109, 113, 142]
NaO_8	18714	18718	5	[0, 67, 70, 80, 84, 100, 109, 113, 142]
NaO_7	18719	18730	12	[0, 67, 70, 80, 84, 100, 109, 142]
NaO_9	18731	18742	12	[0, 67, 70, 78, 80, 84, 100, 109, 113, 142]
NaO_8	18743	18765	23	[0, 67, 78, 80, 84, 100, 109, 113, 142]
NaO_7	18766	18777	12	[0, 67, 78, 80, 100, 109, 113, 142]
NaO_8	18778	18794	17	[0, 67, 76, 78, 80, 100, 109, 113, 142]
NaO_9	18795	18802	8	[0, 67, 76, 78, 80, 84, 100, 109, 113, 142]
NaO_8	18803	18803	1	[0, 76, 78, 80, 84, 100, 109, 113, 142]
NaO_9	18804	18815	12	[0, 76, 78, 80, 84, 95, 100, 109, 113, 142]
NaO_10	18816	18817	2	[0, 76, 78, 80, 84, 94, 95, 100, 109, 113, 142]
NaO_9	18818	18818	1	[0, 78, 80, 84, 94, 95, 100, 109, 113, 142]
NaO_8	18819	18830	12	[0, 78, 80, 84, 94, 100, 109, 113, 142]
NaO_8	18831	18835	5	[0, 66, 78, 80, 94, 100, 109, 113, 142]
NaO_9	18836	18846	11	[0, 65, 66, 78, 80, 94, 100, 109, 113, 142]
NaO_8	18847	18871	25	[0, 66, 78, 80, 94, 100, 109, 113, 142]
NaO_7	18872	18885	14	[0, 66, 78, 80, 94, 100, 109, 113]
NaO_9	18886	18902	17	[0, 66, 78, 80, 84, 94, 95, 100, 109, 113]
NaO_10	18903	18905	3	[0, 66, 70, 78, 80, 84, 94, 95, 100, 109, 113]
NaO_9	18906	18934	29	[0, 66, 70, 80, 84, 94, 95, 100, 109, 113]
NaO_8	18935	18936	2	[0, 66, 70, 80, 84, 94, 95, 109, 113]
NaO_7	18937	18966	30	[0, 66, 70, 80, 84, 94, 95, 113]
NaO_6	18967	18974	8	[0, 66, 70, 80, 84, 94, 113]
NaO_7	18975	18988	14	[0, 67, 70, 77, 80, 84, 94, 113]
NaO_6	18989	19009	21	[0, 67, 70, 77, 80, 84, 113]
NaO_7	19010	19012	3	[0, 67, 70, 77, 80, 84, 94, 113]
NaO_8	19013	19040	28	[0, 66, 67, 70, 77, 80, 84, 94, 113]
NaO_7	19041	19083	43	[0, 67, 70, 77, 80, 84, 94, 113]
NaO_8	19084	19107	24	[0, 67, 70, 77, 80, 84, 94, 113, 124]
NaO_7	19108	19110	3	[0, 67, 70, 77, 80, 84, 94, 124]
NaO_8	19111	19132	22	[0, 67, 70, 77, 80, 84, 94, 100, 124]
NaO_9	19133	19135	3	[0, 67, 70, 77, 80, 84, 94, 100, 113, 124]
NaO_9	19136	19138	3	[0, 66, 70, 77, 78, 80, 84, 94, 100, 113]
NaO_10	19139	19141	3	[0, 66, 70, 77, 78, 80, 84, 94, 100, 109, 113]
NaO_9	19142	19171	30	[0, 66, 70, 78, 80, 84, 94, 100, 109, 113]
NaO_8	19172	19174	3	[0, 66, 78, 80, 84, 94, 100, 109, 113]
NaO_9	19175	19178	4	[0, 66, 78, 80, 84, 94, 95, 100, 109, 113]
NaO_8	19179	19191	13	[0, 66, 78, 80, 84, 94, 95, 100, 109]
NaO_7	19192	19194	3	[0, 66, 78, 80, 84, 95, 100, 109]
NaO_8	19195	19207	13	[0, 65, 66, 78, 80, 84, 95, 100, 109]
NaO_7	19208	19219	12	[0, 66, 78, 80, 84, 95, 100, 109]
NaO_6	19220	19234	15	[0, 66, 78, 80, 84, 100, 109]
NaO_7	19235	19235	1	[0, 66, 76, 78, 80, 84, 100, 109]
NaO_8	19236	19253	18	[0, 66, 76, 78, 80, 84, 100, 109, 113]
NaO_9	19254	19268	15	[0, 66, 67, 76, 78, 80, 84, 100, 109, 113]
NaO_10	19269	19281	13	[0, 66, 67, 70, 76, 78, 80, 84, 100, 109, 113]
NaO_9	19282	19290	9	[0, 66, 70, 76, 78, 80, 84, 100, 109, 113]
NaO_8	19291	19304	14	[0, 66, 70, 78, 80, 84, 100, 109, 113]
NaO_7	19305	19332	28	[0, 66, 70, 78, 80, 100, 109, 113]
NaO_8	19333	19357	25	[0, 66, 70, 78, 80, 100, 109, 113, 124]
NaO_9	19358	19359	2	[0, 66, 70, 78, 80, 94, 100, 109, 113, 124]
NaO_8	19360	19393	34	[0, 66, 70, 78, 80, 94, 109, 113, 124]
NaO_9	19394	19413	20	[0, 66, 70, 78, 80, 94, 109, 113, 124, 131]
NaO_8	19414	19420	7	[0, 66, 78, 80, 94, 109, 113, 124, 131]
NaO_9	19421	19433	13	[0, 66, 78, 80, 94, 109, 113, 124, 131, 145]
NaO_8	19434	19460	27	[0, 66, 80, 94, 109, 113, 124, 131, 145]
NaO_9	19461	19485	25	[0, 66, 70, 80, 94, 109, 113, 124, 131, 145]
NaO_8	19486	19493	8	[0, 66, 70, 80, 94, 109, 113, 124, 145]
NaO_9	19494	19506	13	[0, 66, 70, 78, 80, 94, 109, 113, 124, 145]
NaO_10	19507	19508	2	[0, 66, 70, 78, 80, 94, 100, 109, 113, 124, 145]
NaO_11	19509	19512	4	[0, 66, 70, 78, 80, 94, 100, 109, 113, 124, 131, 145]
NaO_10	19513	19532	20	[0, 66, 70, 78, 80, 94, 109, 113, 124, 131, 145]
NaO_9	19533	19605	73	[0, 66, 70, 80, 94, 109, 113, 124, 131, 145]
NaO_8	19606	19764	159	[0, 66, 80, 94, 109, 113, 124, 131, 145]
NaO_7	19765	19781	17	[0, 66, 80, 94, 109, 113, 131, 145]
NaO_6	19782	19784	3	[0, 66, 80, 94, 109, 113, 131]
NaO_5	19785	19786	2	[0, 66, 80, 94, 109, 131]
NaO_6	19787	19803	17	[0, 66, 80, 94, 109, 124, 131]
NaO_7	19804	19806	3	[0, 66, 70, 80, 94, 109, 124, 131]
NaO_8	19807	19823	17	[0, 66, 70, 80, 94, 109, 124, 131, 145]
NaO_9	19824	19828	5	[0, 66, 70, 80, 94, 109, 113, 124, 131, 145]
NaO_8	19829	19873	45	[0, 66, 80, 94, 109, 113, 124, 131, 145]
NaO_7	19874	19879	6	[0, 66, 80, 94, 109, 124, 131, 145]
NaO_6	19880	19884	5	[0, 66, 80, 94, 109, 131, 145]
NaO_7	19885	19894	10	[0, 66, 80, 94, 109, 113, 131, 145]
NaO_8	19895	19896	2	[0, 66, 80, 94, 109, 113, 124, 131, 145]
NaO_9	19897	19903	7	[0, 66, 73, 80, 94, 109, 113, 124, 131, 145]
NaO_8	19904	19915	12	[0, 66, 73, 80, 94, 109, 113, 124, 131]
NaO_7	19916	19934	19	[0, 66, 80, 94, 109, 113, 124, 131]
NaO_8	19935	19943	9	[0, 66, 70, 80, 94, 109, 113, 124, 131]
NaO_7	19944	19948	5	[0, 66, 70, 80, 94, 109, 113, 124]
NaO_8	19949	19999	51	[0, 66, 70, 80, 94, 109, 113, 124, 145]
NaO_9	20000	20014	15	[0, 66, 70, 80, 94, 109, 113, 124, 131, 145]
NaO_8	20015	20028	14	[0, 66, 80, 94, 109, 113, 124, 131, 145]
NaO_7	20029	20034	6	[0, 66, 80, 94, 109, 124, 131, 145]
NaO_8	20035	20055	21	[0, 66, 80, 94, 108, 109, 124, 131, 145]
NaO_9	20056	20071	16	[0, 66, 80, 94, 108, 109, 113, 124, 131, 145]
NaO_8	20072	20110	39	[0, 66, 80, 94, 109, 113, 124, 131, 145]
NaO_7	20111	20113	3	[0, 80, 94, 109, 113, 124, 131, 145]
NaO_8	20114	20130	17	[0, 70, 80, 94, 109, 113, 124, 131, 145]
NaO_7	20131	20135	5	[0, 70, 80, 94, 109, 113, 124, 131]
NaO_6	20136	20142	7	[0, 70, 80, 94, 109, 113, 124]
NaO_7	20143	20169	27	[0, 67, 70, 80, 94, 109, 113, 124]
NaO_6	20170	20188	19	[0, 67, 70, 80, 109, 113, 124]
NaO_7	20189	20198	10	[0, 67, 70, 80, 84, 109, 113, 124]
NaO_8	20199	20202	4	[0, 67, 70, 77, 80, 84, 109, 113, 124]
NaO_7	20203	20205	3	[0, 67, 70, 80, 84, 109, 113, 124]
NaO_8	20206	20208	3	[0, 67, 70, 78, 80, 84, 109, 113, 124]
NaO_9	20209	20221	13	[0, 66, 67, 70, 78, 80, 84, 109, 113, 124]
NaO_8	20222	20224	3	[0, 66, 67, 70, 78, 80, 109, 113, 124]
NaO_9	20225	20246	22	[0, 66, 67, 70, 78, 80, 94, 109, 113, 124]
NaO_8	20247	20248	2	[0, 66, 70, 78, 80, 94, 109, 113, 124]
NaO_9	20249	20253	5	[0, 66, 70, 78, 80, 94, 104, 109, 113, 124]
NaO_8	20254	20254	1	[0, 66, 70, 78, 80, 94, 104, 109, 113]
NaO_7	20255	20255	1	[0, 66, 70, 78, 80, 94, 109, 113]
NaO_6	20256	20259	4	[0, 66, 78, 80, 94, 109, 113]
NaO_5	20260	20276	17	[0, 66, 78, 80, 94, 109]
NaO_6	20277	20316	40	[0, 66, 78, 80, 94, 109, 113]
NaO_5	20317	20317	1	[0, 66, 78, 80, 109, 113]
NaO_8	20318	20320	3	[0, 66, 70, 76, 78, 80, 109, 113, 145]
NaO_9	20321	20332	12	[0, 65, 66, 70, 76, 78, 80, 109, 113, 145]
NaO_8	20333	20347	15	[0, 66, 70, 76, 78, 80, 109, 113, 145]
NaO_7	20348	20359	12	[0, 66, 70, 76, 80, 109, 113, 145]
NaO_6	20360	20361	2	[0, 66, 70, 76, 80, 109, 113]
NaO_7	20362	20364	3	[0, 66, 67, 70, 76, 80, 109, 113]
NaO_6	20365	20378	14	[0, 66, 67, 70, 80, 109, 113]
NaO_7	20379	20396	18	[0, 66, 67, 70, 80, 109, 113, 124]
NaO_6	20397	20402	6	[0, 66, 70, 80, 109, 113, 124]
NaO_7	20403	20407	5	[0, 66, 70, 80, 94, 109, 113, 124]
NaO_6	20408	20411	4	[0, 70, 80, 94, 109, 113, 124]
NaO_7	20412	20416	5	[0, 70, 80, 94, 109, 113, 124, 131]
NaO_9	20417	20424	8	[0, 70, 80, 94, 109, 113, 124, 131, 143, 145]
NaO_9	20425	20439	15	[0, 70, 80, 94, 108, 109, 113, 131, 143, 145]
NaO_10	20440	20453	14	[0, 66, 70, 80, 94, 108, 109, 113, 131, 143, 145]
NaO_9	20454	20469	16	[0, 66, 80, 94, 108, 109, 113, 131, 143, 145]
NaO_8	20470	20471	2	[0, 66, 80, 94, 108, 109, 131, 143, 145]
NaO_7	20472	20479	8	[0, 66, 80, 94, 108, 109, 143, 145]
NaO_8	20480	20482	3	[0, 66, 80, 94, 108, 109, 127, 143, 145]
NaO_9	20483	20486	4	[0, 66, 80, 94, 108, 109, 127, 142, 143, 145]
NaO_8	20487	20508	22	[0, 66, 80, 94, 108, 127, 142, 143, 145]
NaO_7	20509	20511	3	[0, 66, 80, 94, 108, 142, 143, 145]
NaO_8	20512	20516	5	[0, 66, 80, 94, 108, 131, 142, 143, 145]
NaO_9	20517	20520	4	[0, 66, 80, 94, 108, 124, 131, 142, 143, 145]
NaO_10	20521	20532	12	[0, 66, 80, 94, 108, 124, 131, 140, 142, 143, 145]
NaO_9	20533	20546	14	[0, 66, 80, 94, 108, 124, 140, 142, 143, 145]
NaO_8	20547	20549	3	[0, 80, 94, 108, 124, 140, 142, 143, 145]
NaO_7	20550	20553	4	[0, 94, 108, 124, 140, 142, 143, 145]
NaO_6	20554	20569	16	[0, 94, 108, 124, 140, 142, 143]
NaO_7	20570	20584	15	[0, 94, 108, 124, 127, 140, 142, 143]
NaO_8	20585	20598	14	[0, 66, 94, 108, 124, 127, 140, 142, 143]
NaO_9	20599	20599	1	[0, 66, 94, 108, 124, 127, 140, 142, 143, 145]
NaO_8	20600	20606	7	[0, 66, 94, 108, 124, 140, 142, 143, 145]
NaO_9	20607	20611	5	[0, 66, 94, 108, 124, 131, 140, 142, 143, 145]
NaO_10	20612	20617	6	[0, 66, 94, 108, 124, 127, 131, 140, 142, 143, 145]
NaO_11	20618	20622	5	[0, 66, 70, 94, 108, 124, 127, 131, 140, 142, 143, 145]
NaO_10	20623	20629	7	[0, 66, 70, 94, 108, 124, 127, 131, 142, 143, 145]
NaO_9	20630	20636	7	[0, 66, 70, 94, 108, 124, 127, 131, 143, 145]
NaO_8	20637	20641	5	[0, 66, 70, 94, 108, 124, 131, 143, 145]
NaO_9	20642	20662	21	[0, 66, 70, 94, 108, 109, 124, 131, 143, 145]
NaO_8	20663	20669	7	[0, 66, 70, 94, 108, 109, 131, 143, 145]
NaO_9	20670	20672	3	[0, 66, 70, 94, 108, 109, 113, 131, 143, 145]
NaO_8	20673	20734	62	[0, 66, 70, 94, 109, 113, 131, 143, 145]
NaO_7	20735	20742	8	[0, 66, 70, 94, 109, 113, 131, 143]
NaO_6	20743	20778	36	[0, 66, 70, 94, 109, 113, 131]
NaO_7	20779	20786	8	[0, 66, 70, 94, 109, 113, 124, 131]
NaO_8	20787	20790	4	[0, 66, 70, 94, 97, 109, 113, 124, 131]
NaO_7	20791	20801	11	[0, 66, 70, 94, 97, 109, 124, 131]
NaO_6	20802	20810	9	[0, 66, 70, 94, 97, 124, 131]
NaO_7	20811	20811	1	[0, 66, 70, 73, 94, 97, 124, 131]
NaO_8	20812	20828	17	[0, 66, 70, 73, 94, 97, 124, 131, 142]
NaO_9	20829	20863	35	[0, 66, 70, 73, 94, 97, 124, 127, 131, 142]
NaO_8	20864	20865	2	[0, 66, 70, 94, 97, 124, 127, 131, 142]
NaO_9	20866	20942	77	[0, 66, 70, 94, 97, 124, 127, 131, 142, 145]
NaO_10	20943	20955	13	[0, 66, 70, 94, 97, 109, 124, 127, 131, 142, 145]
NaO_10	20956	20968	13	[0, 66, 70, 94, 108, 109, 124, 127, 131, 142, 145]
NaO_9	20969	20974	6	[0, 66, 70, 94, 109, 124, 127, 131, 142, 145]
NaO_8	20975	20979	5	[0, 66, 70, 94, 109, 124, 127, 131, 145]
NaO_9	20980	20983	4	[0, 66, 70, 94, 109, 124, 127, 131, 143, 145]
NaO_8	20984	21015	32	[0, 66, 94, 109, 124, 127, 131, 143, 145]
NaO_7	21016	21061	46	[0, 66, 94, 109, 124, 127, 131, 145]
NaO_7	21062	21084	23	[0, 66, 94, 97, 109, 127, 131, 145]
NaO_7	21085	21087	3	[0, 66, 70, 97, 109, 127, 131, 145]
NaO_8	21088	21111	24	[0, 66, 70, 97, 109, 127, 131, 143, 145]
NaO_9	21112	21112	1	[0, 66, 70, 97, 109, 124, 127, 131, 143, 145]
NaO_10	21113	21113	1	[0, 66, 70, 94, 97, 109, 124, 127, 131, 143, 145]
NaO_9	21114	21125	12	[0, 66, 70, 94, 97, 109, 124, 127, 131, 145]
NaO_8	21126	21154	29	[0, 66, 70, 94, 97, 109, 124, 131, 145]
NaO_9	21155	21162	8	[0, 66, 70, 94, 97, 104, 109, 124, 131, 145]
NaO_10	21163	21163	1	[0, 66, 70, 77, 94, 97, 104, 109, 124, 131, 145]
NaO_9	21164	21164	1	[0, 66, 70, 77, 97, 104, 109, 124, 131, 145]
NaO_10	21165	21169	5	[0, 66, 70, 77, 94, 97, 104, 109, 124, 131, 145]
NaO_9	21170	21171	2	[0, 66, 70, 77, 97, 104, 109, 124, 131, 145]
NaO_8	21172	21179	8	[0, 66, 70, 97, 104, 109, 124, 131, 145]
NaO_7	21180	21207	28	[0, 66, 70, 97, 109, 124, 131, 145]
NaO_6	21208	21225	18	[0, 66, 97, 109, 124, 131, 145]
NaO_8	21226	21235	10	[0, 66, 85, 97, 109, 124, 127, 131, 145]
NaO_9	21236	21256	21	[0, 66, 85, 97, 104, 109, 124, 127, 131, 145]
NaO_10	21257	21258	2	[0, 66, 73, 85, 97, 104, 109, 124, 127, 131, 145]
NaO_11	21259	21281	23	[0, 66, 73, 85, 97, 104, 109, 124, 127, 131, 143, 145]
NaO_10	21282	21301	20	[0, 66, 85, 97, 104, 109, 124, 127, 131, 143, 145]
NaO_9	21302	21304	3	[0, 66, 97, 104, 109, 124, 127, 131, 143, 145]
NaO_8	21305	21326	22	[0, 66, 97, 104, 109, 124, 131, 143, 145]
NaO_8	21327	21336	10	[0, 66, 70, 97, 109, 124, 131, 143, 145]
NaO_7	21337	21348	12	[0, 66, 70, 109, 124, 131, 143, 145]
NaO_8	21349	21367	19	[0, 66, 70, 109, 113, 124, 131, 143, 145]
NaO_7	21368	21435	68	[0, 66, 70, 109, 113, 124, 131, 145]
NaO_6	21436	21444	9	[0, 66, 70, 109, 113, 131, 145]
NaO_5	21445	21484	40	[0, 66, 109, 113, 131, 145]
NaO_6	21485	21503	19	[0, 66, 109, 113, 124, 131, 145]
NaO_7	21504	21513	10	[0, 66, 70, 109, 113, 124, 131, 145]
NaO_8	21514	21531	18	[0, 66, 70, 109, 113, 124, 131, 143, 145]
NaO_7	21532	21557	26	[0, 66, 70, 109, 113, 124, 143, 145]
NaO_8	21558	21565	8	[0, 66, 70, 109, 113, 124, 131, 143, 145]
NaO_7	21566	21600	35	[0, 66, 70, 109, 124, 131, 143, 145]
NaO_6	21601	21605	5	[0, 66, 70, 109, 131, 143, 145]
NaO_5	21606	21607	2	[0, 66, 70, 109, 131, 145]
NaO_6	21608	21611	4	[0, 66, 67, 70, 109, 131, 145]
NaO_7	21612	21640	29	[0, 66, 67, 70, 109, 113, 131, 145]
NaO_6	21641	21669	29	[0, 66, 67, 70, 109, 131, 145]
NaO_7	21670	21675	6	[0, 66, 67, 70, 109, 113, 131, 145]
NaO_8	21676	21704	29	[0, 66, 67, 70, 104, 109, 113, 131, 145]
NaO_9	21705	21744	40	[0, 66, 67, 70, 104, 109, 113, 124, 131, 145]
NaO_8	21745	21762	18	[0, 66, 67, 70, 104, 109, 113, 124, 145]
NaO_7	21763	21787	25	[0, 66, 70, 104, 109, 113, 124, 145]
NaO_6	21788	21788	1	[0, 66, 70, 104, 109, 124, 145]
NaO_7	21789	21792	4	[0, 66, 70, 104, 109, 124, 143, 145]
NaO_6	21793	21794	2	[0, 66, 70, 109, 124, 143, 145]
NaO_5	21795	21818	24	[0, 66, 70, 109, 124, 145]
NaO_6	21819	21822	4	[0, 66, 70, 109, 124, 127, 145]
NaO_7	21823	21834	12	[0, 66, 70, 97, 109, 124, 127, 145]
NaO_6	21835	21838	4	[0, 66, 70, 97, 109, 124, 145]
NaO_7	21839	21844	6	[0, 66, 70, 97, 104, 109, 124, 145]
NaO_8	21845	21869	25	[0, 66, 70, 97, 104, 109, 124, 143, 145]
NaO_7	21870	21871	2	[0, 66, 70, 97, 109, 124, 143, 145]
NaO_8	21872	21894	23	[0, 66, 70, 97, 109, 124, 127, 143, 145]
NaO_7	21895	21912	18	[0, 66, 70, 97, 109, 124, 127, 143]
NaO_8	21913	21916	4	[0, 66, 70, 97, 109, 124, 127, 143, 145]
NaO_9	21917	21924	8	[0, 66, 70, 97, 109, 113, 124, 127, 143, 145]
NaO_8	21925	21946	22	[0, 66, 70, 97, 109, 113, 124, 127, 145]
NaO_9	21947	21957	11	[0, 66, 70, 97, 109, 113, 124, 127, 131, 145]
NaO_10	21958	21974	17	[0, 66, 70, 97, 109, 113, 124, 127, 131, 143, 145]
NaO_11	21975	21978	4	[0, 66, 67, 70, 97, 109, 113, 124, 127, 131, 143, 145]
NaO_10	21979	21988	10	[0, 66, 70, 97, 109, 113, 124, 127, 131, 143, 145]
NaO_9	21989	22003	15	[0, 66, 70, 97, 109, 124, 127, 131, 143, 145]
NaO_9	22004	22004	1	[0, 66, 70, 97, 109, 113, 124, 131, 143, 145]
NaO_8	22005	22032	28	[0, 66, 70, 97, 109, 113, 131, 143, 145]
NaO_9	22033	22049	17	[0, 66, 70, 97, 104, 109, 113, 131, 143, 145]
NaO_8	22050	22051	2	[0, 66, 70, 97, 104, 109, 131, 143, 145]
NaO_7	22052	22058	7	[0, 66, 70, 97, 104, 109, 131, 145]
NaO_8	22059	22075	17	[0, 66, 70, 97, 104, 109, 113, 131, 145]
NaO_9	22076	22079	4	[0, 66, 70, 97, 104, 109, 113, 131, 143, 145]
NaO_8	22080	22121	42	[0, 66, 70, 97, 109, 113, 131, 143, 145]
NaO_9	22122	22139	18	[0, 66, 70, 97, 109, 113, 127, 131, 143, 145]
NaO_10	22140	22168	29	[0, 66, 70, 97, 109, 113, 124, 127, 131, 143, 145]
NaO_9	22169	22206	38	[0, 66, 70, 97, 109, 113, 124, 127, 143, 145]
NaO_8	22207	22221	15	[0, 66, 70, 97, 113, 124, 127, 143, 145]
NaO_7	22222	22246	25	[0, 66, 70, 97, 124, 127, 143, 145]
NaO_8	22247	22300	54	[0, 66, 70, 97, 117, 124, 127, 143, 145]
NaO_7	22301	22339	39	[0, 66, 70, 97, 124, 127, 143, 145]
NaO_8	22340	22387	48	[0, 66, 70, 97, 113, 124, 127, 143, 145]
NaO_9	22388	22394	7	[0, 66, 70, 97, 113, 124, 127, 131, 143, 145]
NaO_8	22395	22397	3	[0, 66, 70, 97, 113, 127, 131, 143, 145]
NaO_9	22398	22420	23	[0, 66, 70, 97, 109, 113, 127, 131, 143, 145]
NaO_8	22421	22426	6	[0, 66, 70, 97, 109, 113, 127, 131, 145]
NaO_7	22427	22448	22	[0, 66, 97, 109, 113, 127, 131, 145]
NaO_8	22449	22452	4	[0, 66, 97, 104, 109, 113, 127, 131, 145]
NaO_7	22453	22457	5	[0, 66, 97, 104, 109, 127, 131, 145]
NaO_6	22458	22464	7	[0, 66, 104, 109, 127, 131, 145]
NaO_7	22465	22506	42	[0, 66, 97, 104, 109, 127, 131, 145]
NaO_8	22507	22508	2	[0, 66, 73, 97, 104, 109, 127, 131, 145]
NaO_7	22509	22525	17	[0, 66, 73, 97, 104, 127, 131, 145]
NaO_8	22526	22546	21	[0, 66, 73, 97, 104, 124, 127, 131, 145]
NaO_7	22547	22551	5	[0, 66, 73, 97, 124, 127, 131, 145]
NaO_6	22552	22589	38	[0, 66, 97, 124, 127, 131, 145]
NaO_5	22590	22619	30	[0, 66, 97, 124, 127, 145]
NaO_6	22620	22622	3	[0, 66, 97, 104, 124, 127, 145]
NaO_7	22623	22624	2	[0, 66, 97, 104, 124, 127, 143, 145]
NaO_8	22625	22630	6	[0, 66, 97, 104, 124, 127, 131, 143, 145]
NaO_7	22631	22640	10	[0, 66, 97, 124, 127, 131, 143, 145]
NaO_8	22641	22657	17	[0, 66, 97, 109, 124, 127, 131, 143, 145]
NaO_9	22658	22660	3	[0, 66, 97, 109, 113, 124, 127, 131, 143, 145]
NaO_8	22661	22665	5	[0, 66, 97, 109, 113, 127, 131, 143, 145]
NaO_7	22666	22685	20	[0, 66, 109, 113, 127, 131, 143, 145]
NaO_8	22686	22688	3	[0, 66, 104, 109, 113, 127, 131, 143, 145]
NaO_7	22689	22697	9	[0, 66, 104, 109, 113, 127, 131, 145]
NaO_8	22698	22719	22	[0, 66, 70, 104, 109, 113, 127, 131, 145]
NaO_7	22720	22720	1	[0, 66, 104, 109, 113, 127, 131, 145]
NaO_8	22721	22730	10	[0, 66, 97, 104, 109, 113, 127, 131, 145]
NaO_7	22731	22781	51	[0, 66, 97, 104, 109, 127, 131, 145]
NaO_8	22782	22787	6	[0, 66, 70, 97, 104, 109, 127, 131, 145]
NaO_7	22788	22844	57	[0, 66, 70, 97, 109, 127, 131, 145]
NaO_8	22845	22899	55	[0, 66, 70, 97, 109, 124, 127, 131, 145]
NaO_9	22900	22913	14	[0, 66, 70, 97, 109, 113, 124, 127, 131, 145]
NaO_8	22914	22934	21	[0, 66, 97, 109, 113, 124, 127, 131, 145]
NaO_7	22935	22952	18	[0, 66, 109, 113, 124, 127, 131, 145]
NaO_6	22953	22966	14	[0, 66, 109, 124, 127, 131, 145]
NaO_7	22967	23004	38	[0, 66, 97, 109, 124, 127, 131, 145]
NaO_6	23005	23033	29	[0, 66, 97, 109, 124, 127, 131]
NaO_5	23034	23058	25	[0, 66, 97, 124, 127, 131]
NaO_6	23059	23074	16	[0, 66, 97, 124, 127, 131, 140]
NaO_7	23075	23076	2	[0, 66, 97, 124, 127, 131, 140, 145]
NaO_8	23077	23137	61	[0, 66, 97, 124, 127, 131, 140, 143, 145]
NaO_9	23138	23143	6	[0, 66, 97, 109, 124, 127, 131, 140, 143, 145]
NaO_10	23144	23144	1	[0, 66, 70, 97, 109, 124, 127, 131, 140, 143, 145]
NaO_11	23145	23147	3	[0, 66, 70, 97, 109, 113, 124, 127, 131, 140, 143, 145]
NaO_10	23148	23164	17	[0, 66, 70, 97, 109, 113, 124, 127, 131, 140, 145]
NaO_9	23165	23168	4	[0, 66, 70, 97, 109, 113, 124, 127, 131, 145]
NaO_8	23169	23184	16	[0, 66, 70, 97, 109, 124, 127, 131, 145]
NaO_9	23185	23209	25	[0, 66, 70, 97, 109, 113, 124, 127, 131, 145]
NaO_8	23210	23242	33	[0, 66, 70, 97, 109, 113, 124, 127, 145]
NaO_9	23243	23253	11	[0, 66, 70, 97, 109, 113, 124, 127, 131, 145]
NaO_8	23254	23254	1	[0, 66, 70, 97, 109, 124, 127, 131, 145]
NaO_7	23255	23306	52	[0, 66, 97, 109, 124, 127, 131, 145]
NaO_8	23307	23322	16	[0, 66, 70, 97, 109, 124, 127, 131, 145]
NaO_9	23323	23336	14	[0, 66, 70, 97, 104, 109, 124, 127, 131, 145]
NaO_8	23337	23345	9	[0, 66, 70, 97, 104, 109, 127, 131, 145]
NaO_7	23346	23349	4	[0, 66, 70, 97, 104, 109, 127, 131]
NaO_6	23350	23359	10	[0, 66, 97, 104, 109, 127, 131]
NaO_7	23360	23390	31	[0, 66, 97, 104, 109, 124, 127, 131]
NaO_8	23391	23398	8	[0, 66, 73, 97, 104, 109, 124, 127, 131]
NaO_7	23399	23423	25	[0, 66, 73, 97, 104, 124, 127, 131]
NaO_6	23424	23425	2	[0, 66, 73, 97, 104, 124, 127]
NaO_7	23426	23430	5	[0, 66, 70, 73, 97, 104, 124, 127]
NaO_6	23431	23439	9	[0, 66, 70, 73, 97, 104, 124]
NaO_5	23440	23440	1	[0, 66, 70, 73, 97, 104]
NaO_6	23441	23466	26	[0, 66, 70, 73, 97, 104, 127]
NaO_4	23467	23509	43	[0, 66, 70, 97, 127]
NaO_5	23510	23563	54	[0, 66, 70, 97, 124, 127]
NaO_4	23564	23573	10	[0, 70, 97, 124, 127]
NaO_5	23574	23577	4	[0, 70, 97, 124, 127, 143]
NaO_6	23578	23592	15	[0, 70, 97, 124, 127, 141, 143]
NaO_7	23593	23635	43	[0, 70, 94, 97, 124, 127, 141, 143]
NaO_6	23636	23638	3	[0, 70, 94, 97, 124, 127, 143]
NaO_7	23639	23652	14	[0, 70, 73, 94, 97, 124, 127, 143]
NaO_7	23653	23658	6	[0, 70, 73, 97, 117, 124, 127, 143]
NaO_6	23659	23663	5	[0, 70, 73, 97, 124, 127, 143]
NaO_7	23664	23665	2	[0, 66, 70, 73, 97, 124, 127, 143]
NaO_6	23666	23699	34	[0, 66, 70, 73, 97, 124, 127]
NaO_7	23700	23730	31	[0, 66, 70, 73, 97, 104, 124, 127]
NaO_6	23731	23741	11	[0, 66, 70, 73, 97, 104, 124]
NaO_5	23742	23742	1	[0, 66, 70, 73, 97, 124]
NaO_6	23743	23745	3	[0, 66, 70, 73, 85, 97, 124]
NaO_7	23746	23756	11	[0, 66, 70, 73, 85, 97, 124, 127]
NaO_8	23757	23797	41	[0, 66, 70, 73, 85, 97, 124, 127, 131]
NaO_7	23798	23813	16	[0, 66, 70, 73, 97, 124, 127, 131]
NaO_8	23814	23832	19	[0, 66, 70, 73, 85, 97, 124, 127, 131]
NaO_9	23833	23836	4	[0, 66, 70, 73, 85, 97, 124, 127, 131, 145]
NaO_8	23837	23850	14	[0, 66, 70, 73, 97, 124, 127, 131, 145]
NaO_7	23851	23875	25	[0, 66, 73, 97, 124, 127, 131, 145]
NaO_8	23876	23911	36	[0, 66, 70, 73, 97, 124, 127, 131, 145]
NaO_7	23912	23951	40	[0, 66, 70, 73, 97, 124, 127, 131]
NaO_6	23952	23972	21	[0, 66, 70, 97, 124, 127, 131]
NaO_7	23973	23988	16	[0, 66, 70, 97, 113, 124, 127, 131]
NaO_6	23989	23993	5	[0, 66, 70, 97, 124, 127, 131]
NaO_7	23994	23995	2	[0, 66, 70, 97, 124, 127, 131, 145]
NaO_8	23996	24015	20	[0, 66, 70, 97, 109, 124, 127, 131, 145]
NaO_7	24016	24016	1	[0, 66, 70, 97, 109, 127, 131, 145]
NaO_8	24017	24039	23	[0, 66, 70, 85, 97, 109, 127, 131, 145]
NaO_8	24040	24059	20	[0, 66, 70, 73, 85, 97, 109, 127, 131]
NaO_7	24060	24107	48	[0, 66, 73, 85, 97, 109, 127, 131]
NaO_8	24108	24116	9	[0, 66, 73, 85, 97, 108, 109, 127, 131]
NaO_9	24117	24121	5	[0, 65, 66, 73, 85, 97, 108, 109, 127, 131]
NaO_8	24122	24140	19	[0, 65, 66, 85, 97, 108, 109, 127, 131]
NaO_7	24141	24145	5	[0, 65, 66, 85, 108, 109, 127, 131]
NaO_6	24146	24148	3	[0, 65, 66, 108, 109, 127, 131]
NaO_7	24149	24165	17	[0, 65, 66, 108, 109, 127, 131, 145]
NaO_8	24166	24181	16	[0, 65, 66, 108, 109, 113, 127, 131, 145]
NaO_6	24182	24190	9	[0, 66, 108, 109, 127, 131, 145]
NaO_7	24191	24228	38	[0, 66, 108, 109, 127, 131, 140, 145]
NaO_6	24229	24232	4	[0, 66, 108, 109, 127, 131, 145]
NaO_7	24233	24236	4	[0, 66, 70, 108, 109, 127, 131, 145]
NaO_8	24237	24251	15	[0, 66, 70, 104, 108, 109, 127, 131, 145]
NaO_9	24252	24257	6	[0, 66, 70, 97, 104, 108, 109, 127, 131, 145]
NaO_8	24258	24259	2	[0, 66, 70, 104, 108, 109, 127, 131, 145]
NaO_9	24260	24273	14	[0, 65, 66, 70, 104, 108, 109, 127, 131, 145]
NaO_8	24274	24298	25	[0, 65, 66, 70, 104, 108, 109, 127, 145]
NaO_7	24299	24308	10	[0, 65, 66, 70, 108, 109, 127, 145]
NaO_6	24309	24366	58	[0, 66, 70, 108, 109, 127, 145]
NaO_7	24367	24378	12	[0, 66, 70, 108, 109, 113, 127, 145]
NaO_8	24379	24398	20	[0, 66, 70, 108, 109, 113, 127, 131, 145]
NaO_7	24399	24428	30	[0, 66, 70, 108, 109, 127, 131, 145]
NaO_8	24429	24454	26	[0, 66, 70, 108, 109, 113, 127, 131, 145]
NaO_7	24455	24508	54	[0, 66, 70, 108, 109, 127, 131, 145]
NaO_6	24509	24529	21	[0, 66, 70, 108, 109, 127, 145]
NaO_7	24530	24548	19	[0, 66, 70, 108, 109, 113, 127, 145]
NaO_6	24549	24607	59	[0, 66, 70, 109, 113, 127, 145]
NaO_5	24608	24629	22	[0, 66, 70, 109, 127, 145]
NaO_6	24630	24655	26	[0, 66, 70, 109, 127, 141, 145]
NaO_5	24656	24666	11	[0, 66, 70, 127, 141, 145]
NaO_6	24667	24678	12	[0, 66, 70, 127, 140, 141, 145]
NaO_5	24679	24684	6	[0, 66, 70, 127, 141, 145]
NaO_4	24685	24716	32	[0, 66, 70, 127, 145]
NaO_5	24717	24719	3	[0, 66, 70, 108, 127, 145]
NaO_4	24720	24736	17	[0, 66, 70, 127, 145]
NaO_5	24737	24770	34	[0, 66, 70, 104, 127, 145]
NaO_6	24771	24797	27	[0, 66, 70, 104, 109, 127, 145]
NaO_5	24798	24818	21	[0, 66, 104, 109, 127, 145]
NaO_6	24819	24824	6	[0, 66, 104, 109, 113, 127, 145]
NaO_5	24825	24836	12	[0, 66, 104, 109, 113, 145]
NaO_6	24837	24837	1	[0, 66, 104, 109, 113, 127, 145]
NaO_7	24838	24840	3	[0, 66, 104, 108, 109, 113, 127, 145]
NaO_8	24841	24858	18	[0, 66, 104, 108, 109, 113, 127, 131, 145]
NaO_7	24859	24882	24	[0, 66, 108, 109, 113, 127, 131, 145]
NaO_6	24883	24889	7	[0, 66, 109, 113, 127, 131, 145]
NaO_5	24890	24924	35	[0, 66, 109, 113, 127, 145]
NaO_6	24925	24928	4	[0, 66, 70, 109, 113, 127, 145]
NaO_5	24929	24932	4	[0, 66, 109, 113, 127, 145]
NaO_6	24933	24964	32	[0, 66, 70, 109, 113, 127, 145]
NaO_5	24965	24975	11	[0, 66, 70, 113, 127, 145]
NaO_6	24976	24983	8	[0, 66, 70, 113, 127, 143, 145]
NaO_8	24984	25020	37	[0, 66, 70, 97, 113, 127, 140, 143, 145]
NaO_7	25021	25021	1	[0, 66, 70, 113, 127, 140, 143, 145]
NaO_6	25022	25024	3	[0, 66, 70, 113, 127, 143, 145]
NaO_5	25025	25039	15	[0, 66, 70, 113, 127, 145]
NaO_6	25040	25058	19	[0, 66, 70, 109, 113, 127, 145]
NaO_5	25059	25076	18	[0, 66, 70, 113, 127, 145]
NaO_6	25077	25083	7	[0, 66, 70, 104, 113, 127, 145]
NaO_7	25084	25098	15	[0, 66, 70, 104, 109, 113, 127, 145]
NaO_6	25099	25106	8	[0, 66, 70, 109, 113, 127, 145]
NaO_5	25107	25123	17	[0, 66, 70, 109, 113, 145]
NaO_6	25124	25143	20	[0, 66, 70, 104, 109, 113, 145]
NaO_5	25144	25146	3	[0, 66, 104, 109, 113, 145]
NaO_6	25147	25166	20	[0, 66, 104, 109, 113, 127, 145]
NaO_7	25167	25201	35	[0, 66, 104, 108, 109, 113, 127, 145]
NaO_6	25202	25237	36	[0, 66, 108, 109, 113, 127, 145]
NaO_7	25238	25245	8	[0, 66, 104, 108, 109, 113, 127, 145]
NaO_8	25246	25246	1	[0, 66, 85, 104, 108, 109, 113, 127, 145]
NaO_9	25247	25253	7	[0, 66, 85, 104, 108, 109, 113, 127, 140, 145]
NaO_8	25254	25257	4	[0, 66, 85, 104, 108, 109, 113, 127, 145]
NaO_9	25258	25263	6	[0, 66, 85, 104, 108, 109, 113, 127, 143, 145]
NaO_8	25264	25269	6	[0, 66, 104, 108, 109, 113, 127, 143, 145]
NaO_7	25270	25282	13	[0, 66, 108, 109, 113, 127, 143, 145]
NaO_8	25283	25291	9	[0, 66, 104, 108, 109, 113, 127, 143, 145]
NaO_7	25292	25303	12	[0, 66, 104, 108, 113, 127, 143, 145]
NaO_6	25304	25315	12	[0, 66, 104, 113, 127, 143, 145]
NaO_7	25316	25318	3	[0, 66, 97, 104, 113, 127, 143, 145]
NaO_6	25319	25336	18	[0, 66, 97, 113, 127, 143, 145]
NaO_7	25337	25358	22	[0, 66, 97, 113, 127, 141, 143, 145]
NaO_8	25359	25373	15	[0, 66, 70, 97, 113, 127, 141, 143, 145]
NaO_7	25374	25408	35	[0, 66, 70, 113, 127, 141, 143, 145]
NaO_6	25409	25425	17	[0, 66, 70, 113, 127, 143, 145]
NaO_7	25426	25435	10	[0, 66, 70, 109, 113, 127, 143, 145]
NaO_6	25436	25442	7	[0, 66, 70, 109, 113, 127, 145]
NaO_7	25443	25465	23	[0, 66, 70, 97, 109, 113, 127, 145]
NaO_6	25466	25475	10	[0, 66, 97, 109, 113, 127, 145]
NaO_7	25476	25504	29	[0, 66, 97, 108, 109, 113, 127, 145]
NaO_8	25505	25548	44	[0, 66, 85, 97, 108, 109, 113, 127, 145]
NaO_7	25549	25587	39	[0, 66, 85, 108, 109, 113, 127, 145]
NaO_6	25588	25617	30	[0, 66, 108, 109, 113, 127, 145]
NaO_7	25618	25643	26	[0, 66, 97, 108, 109, 113, 127, 145]
NaO_6	25644	25652	9	[0, 66, 97, 109, 113, 127, 145]
NaO_5	25653	25665	13	[0, 66, 97, 113, 127, 145]
NaO_6	25666	25683	18	[0, 66, 97, 113, 127, 141, 145]
NaO_7	25684	25684	1	[0, 66, 97, 113, 124, 127, 141, 145]
NaO_8	25685	25689	5	[0, 66, 97, 111, 113, 124, 127, 141, 145]
NaO_7	25690	25696	7	[0, 66, 97, 111, 113, 124, 127, 141]
NaO_9	25697	25720	24	[0, 66, 70, 97, 111, 113, 124, 127, 141, 143]
NaO_10	25721	25723	3	[0, 66, 70, 94, 97, 111, 113, 124, 127, 141, 143]
NaO_9	25724	25758	35	[0, 66, 94, 97, 111, 113, 124, 127, 141, 143]
NaO_8	25759	25811	53	[0, 66, 94, 97, 111, 113, 124, 127, 143]
NaO_7	25812	25820	9	[0, 66, 94, 111, 113, 124, 127, 143]
NaO_8	25821	25834	14	[0, 66, 80, 94, 111, 113, 124, 127, 143]
NaO_7	25835	25840	6	[0, 66, 94, 111, 113, 124, 127, 143]
NaO_6	25841	25880	40	[0, 66, 94, 111, 113, 124, 127]
NaO_7	25881	25884	4	[0, 66, 94, 111, 113, 124, 127, 141]
NaO_6	25885	25888	4	[0, 66, 94, 111, 113, 124, 141]
NaO_7	25889	25905	17	[0, 66, 94, 97, 111, 113, 124, 141]
NaO_8	25906	25949	44	[0, 66, 94, 97, 111, 113, 124, 141, 143]
NaO_7	25950	25964	15	[0, 66, 94, 97, 111, 124, 141, 143]
NaO_7	25965	25970	6	[0, 66, 94, 97, 111, 124, 127, 141]
NaO_6	25971	25971	1	[0, 66, 94, 97, 111, 124, 127]
NaO_7	25972	25992	21	[0, 66, 94, 97, 111, 124, 127, 145]
NaO_8	25993	26030	38	[0, 66, 85, 94, 97, 111, 124, 127, 145]
NaO_9	26031	26054	24	[0, 66, 85, 94, 97, 111, 113, 124, 127, 145]
NaO_8	26055	26056	2	[0, 66, 85, 97, 111, 113, 124, 127, 145]
NaO_9	26057	26073	17	[0, 66, 85, 97, 111, 113, 124, 127, 141, 145]
NaO_10	26074	26086	13	[0, 66, 85, 97, 109, 111, 113, 124, 127, 141, 145]
NaO_9	26087	26099	13	[0, 66, 85, 97, 111, 113, 124, 127, 141, 145]
NaO_8	26100	26112	13	[0, 66, 85, 97, 111, 113, 124, 127, 145]
NaO_9	26113	26119	7	[0, 66, 85, 94, 97, 111, 113, 124, 127, 145]
NaO_10	26120	26128	9	[0, 66, 85, 94, 97, 111, 113, 124, 127, 141, 145]
NaO_9	26129	26140	12	[0, 66, 94, 97, 111, 113, 124, 127, 141, 145]
NaO_8	26141	26154	14	[0, 66, 94, 97, 111, 113, 124, 141, 145]
NaO_9	26155	26168	14	[0, 66, 77, 94, 97, 111, 113, 124, 141, 145]
NaO_8	26169	26170	2	[0, 66, 77, 94, 111, 113, 124, 141, 145]
NaO_7	26171	26175	5	[0, 66, 94, 111, 113, 124, 141, 145]
NaO_8	26176	26187	12	[0, 66, 94, 111, 113, 124, 141, 143, 145]
NaO_9	26188	26203	16	[0, 66, 94, 97, 111, 113, 124, 141, 143, 145]
NaO_10	26204	26206	3	[0, 66, 94, 97, 109, 111, 113, 124, 141, 143, 145]
NaO_9	26207	26222	16	[0, 66, 94, 97, 109, 111, 124, 141, 143, 145]
NaO_8	26223	26223	1	[0, 66, 94, 97, 109, 111, 124, 143, 145]
NaO_9	26224	26249	26	[0, 66, 85, 94, 97, 109, 111, 124, 143, 145]
NaO_10	26250	26271	22	[0, 66, 85, 94, 97, 109, 111, 113, 124, 143, 145]
NaO_9	26272	26285	14	[0, 66, 85, 94, 97, 109, 111, 113, 124, 145]
NaO_8	26286	26297	12	[0, 66, 85, 94, 97, 109, 111, 113, 124]
NaO_7	26298	26308	11	[0, 66, 94, 97, 109, 111, 113, 124]
NaO_6	26309	26312	4	[0, 66, 94, 109, 111, 113, 124]
NaO_5	26313	26324	12	[0, 66, 94, 111, 113, 124]
NaO_6	26325	26329	5	[0, 66, 94, 111, 113, 124, 141]
NaO_7	26330	26361	32	[0, 66, 94, 111, 113, 124, 141, 143]
NaO_8	26362	26362	1	[0, 66, 94, 111, 113, 124, 127, 141, 143]
NaO_9	26363	26372	10	[0, 66, 94, 111, 113, 124, 127, 141, 143, 145]
NaO_8	26373	26404	32	[0, 66, 111, 113, 124, 127, 141, 143, 145]
NaO_9	26405	26407	3	[0, 66, 108, 111, 113, 124, 127, 141, 143, 145]
NaO_11	26408	26416	9	[0, 66, 94, 101, 108, 111, 113, 124, 127, 141, 143, 145]
NaO_10	26417	26417	1	[0, 66, 94, 108, 111, 113, 124, 127, 141, 143, 145]
NaO_9	26418	26421	4	[0, 66, 94, 108, 111, 113, 124, 127, 143, 145]
NaO_8	26422	26436	15	[0, 66, 94, 108, 111, 113, 127, 143, 145]
NaO_7	26437	26442	6	[0, 66, 108, 111, 113, 127, 143, 145]
NaO_8	26443	26448	6	[0, 66, 108, 109, 111, 113, 127, 143, 145]
NaO_7	26449	26450	2	[0, 66, 108, 109, 111, 113, 127, 143]
NaO_6	26451	26451	1	[0, 66, 108, 109, 111, 127, 143]
NaO_5	26452	26469	18	[0, 66, 108, 109, 111, 127]
NaO_6	26470	26490	21	[0, 66, 94, 108, 109, 111, 127]
NaO_7	26491	26525	35	[0, 66, 85, 94, 108, 109, 111, 127]
NaO_6	26526	26529	4	[0, 66, 85, 94, 108, 109, 127]
NaO_5	26530	26533	4	[0, 66, 85, 94, 108, 127]
NaO_6	26534	26536	3	[0, 66, 85, 94, 108, 111, 127]
NaO_7	26537	26556	20	[0, 66, 85, 94, 97, 108, 111, 127]
NaO_6	26557	26591	35	[0, 66, 85, 94, 97, 108, 127]
NaO_7	26592	26593	2	[0, 66, 85, 94, 97, 108, 109, 127]
NaO_6	26594	26635	42	[0, 66, 85, 94, 108, 109, 127]
NaO_7	26636	26665	30	[0, 66, 85, 94, 108, 109, 127, 131]
NaO_8	26666	26670	5	[0, 66, 85, 94, 108, 109, 113, 127, 131]
NaO_9	26671	26685	15	[0, 66, 85, 94, 97, 108, 109, 113, 127, 131]
NaO_8	26686	26712	27	[0, 66, 85, 94, 97, 108, 109, 127, 131]
NaO_7	26713	26729	17	[0, 66, 85, 94, 108, 109, 127, 131]
NaO_6	26730	26730	1	[0, 66, 85, 94, 108, 127, 131]
NaO_7	26731	26738	8	[0, 66, 85, 94, 108, 111, 127, 131]
NaO_8	26739	26745	7	[0, 66, 85, 94, 97, 108, 111, 127, 131]
NaO_7	26746	26750	5	[0, 66, 85, 94, 97, 108, 127, 131]
NaO_6	26751	26757	7	[0, 66, 85, 94, 97, 108, 127]
NaO_6	26758	26764	7	[0, 66, 85, 94, 97, 127, 141]
NaO_7	26765	26775	11	[0, 66, 85, 94, 97, 109, 127, 141]
NaO_8	26776	26800	25	[0, 66, 85, 94, 97, 109, 111, 127, 141]
NaO_7	26801	26802	2	[0, 66, 85, 94, 97, 109, 127, 141]
NaO_6	26803	26810	8	[0, 66, 85, 94, 97, 127, 141]
NaO_5	26811	26822	12	[0, 66, 94, 97, 127, 141]
NaO_6	26823	26824	2	[0, 66, 94, 97, 127, 141, 143]
NaO_7	26825	26840	16	[0, 66, 94, 97, 111, 127, 141, 143]
NaO_8	26841	26841	1	[0, 66, 94, 97, 111, 113, 127, 141, 143]
NaO_9	26842	26847	6	[0, 66, 94, 97, 111, 113, 124, 127, 141, 143]
NaO_8	26848	26852	5	[0, 66, 94, 111, 113, 124, 127, 141, 143]
NaO_9	26853	26863	11	[0, 66, 94, 109, 111, 113, 124, 127, 141, 143]
NaO_7	26864	26880	17	[0, 66, 94, 111, 113, 124, 141, 143]
NaO_6	26881	26888	8	[0, 66, 94, 111, 113, 124, 141]
NaO_7	26889	26924	36	[0, 66, 94, 109, 111, 113, 124, 141]
NaO_6	26925	26936	12	[0, 66, 94, 109, 111, 113, 141]
NaO_6	26937	26938	2	[0, 66, 85, 94, 109, 113, 141]
NaO_7	26939	26944	6	[0, 66, 85, 94, 109, 113, 141, 145]
NaO_6	26945	26963	19	[0, 66, 85, 109, 113, 141, 145]
NaO_7	26964	26968	5	[0, 66, 85, 108, 109, 113, 141, 145]
NaO_8	26969	26974	6	[0, 66, 85, 108, 109, 113, 127, 141, 145]
NaO_7	26975	26980	6	[0, 66, 85, 108, 109, 127, 141, 145]
NaO_7	26981	27012	32	[0, 66, 85, 108, 109, 127, 131, 141]
NaO_6	27013	27017	5	[0, 66, 85, 108, 127, 131, 141]
NaO_5	27018	27059	42	[0, 66, 85, 108, 127, 141]
NaO_6	27060	27064	5	[0, 66, 85, 108, 109, 127, 141]
NaO_7	27065	27065	1	[0, 66, 85, 108, 109, 127, 141, 145]
NaO_8	27066	27090	25	[0, 66, 85, 108, 109, 127, 131, 141, 145]
NaO_7	27091	27092	2	[0, 66, 108, 109, 127, 131, 141, 145]
NaO_8	27093	27097	5	[0, 66, 108, 109, 111, 127, 131, 141, 145]
NaO_8	27098	27117	20	[0, 66, 108, 109, 111, 113, 127, 141, 145]
NaO_9	27118	27150	33	[0, 66, 108, 109, 111, 113, 127, 141, 143, 145]
NaO_8	27151	27154	4	[0, 108, 109, 111, 113, 127, 141, 143, 145]
NaO_9	27155	27160	6	[0, 66, 108, 109, 111, 113, 127, 141, 143, 145]
NaO_8	27161	27163	3	[0, 66, 108, 111, 113, 127, 141, 143, 145]
NaO_7	27164	27172	9	[0, 66, 108, 111, 113, 127, 143, 145]
NaO_8	27173	27182	10	[0, 66, 108, 109, 111, 113, 127, 143, 145]
NaO_9	27183	27185	3	[0, 66, 85, 108, 109, 111, 113, 127, 143, 145]
NaO_8	27186	27206	21	[0, 85, 108, 109, 111, 113, 127, 143, 145]
NaO_9	27207	27229	23	[0, 66, 85, 108, 109, 111, 113, 127, 143, 145]
NaO_8	27230	27239	10	[0, 66, 85, 108, 109, 113, 127, 143, 145]
NaO_9	27240	27261	22	[0, 66, 85, 108, 109, 113, 127, 141, 143, 145]
NaO_8	27262	27272	11	[0, 66, 85, 108, 109, 113, 127, 141, 145]
NaO_9	27273	27281	9	[0, 66, 85, 108, 109, 111, 113, 127, 141, 145]
NaO_8	27282	27289	8	[0, 66, 85, 108, 109, 111, 113, 127, 141]
NaO_7	27290	27320	31	[0, 66, 85, 108, 109, 111, 113, 141]
NaO_8	27321	27322	2	[0, 66, 85, 94, 108, 109, 111, 113, 141]
NaO_7	27323	27328	6	[0, 66, 85, 94, 109, 111, 113, 141]
NaO_5	27329	27336	8	[0, 66, 85, 94, 109, 141]
NaO_6	27337	27351	15	[0, 66, 73, 85, 94, 109, 141]
NaO_7	27352	27354	3	[0, 66, 73, 85, 94, 109, 124, 141]
NaO_6	27355	27357	3	[0, 66, 73, 85, 94, 124, 141]
NaO_5	27358	27362	5	[0, 66, 85, 94, 124, 141]
NaO_6	27363	27369	7	[0, 66, 73, 85, 94, 124, 141]
NaO_7	27370	27382	13	[0, 66, 73, 80, 85, 94, 124, 141]
NaO_6	27383	27384	2	[0, 66, 73, 80, 85, 94, 124]
NaO_7	27385	27389	5	[0, 66, 73, 80, 85, 94, 124, 131]
NaO_8	27390	27392	3	[0, 66, 73, 80, 85, 94, 109, 124, 131]
NaO_9	27393	27396	4	[0, 66, 73, 80, 85, 94, 109, 124, 131, 145]
NaO_8	27397	27406	10	[0, 66, 73, 80, 85, 94, 109, 131, 145]
NaO_7	27407	27422	16	[0, 66, 73, 85, 94, 109, 131, 145]
NaO_8	27423	27429	7	[0, 66, 73, 85, 94, 109, 131, 141, 145]
NaO_7	27430	27456	27	[0, 66, 73, 85, 109, 131, 141, 145]
NaO_8	27457	27463	7	[0, 66, 73, 85, 109, 131, 141, 145, 150]
NaO_7	27464	27469	6	[0, 66, 73, 85, 109, 131, 141, 145]
NaO_6	27470	27474	5	[0, 66, 73, 85, 131, 141, 145]
NaO_7	27475	27480	6	[0, 66, 73, 85, 92, 131, 141, 145]
NaO_6	27481	27483	3	[0, 66, 85, 92, 131, 141, 145]
NaO_7	27484	27488	5	[0, 66, 85, 92, 131, 141, 143, 145]
NaO_8	27489	27491	3	[0, 66, 73, 85, 92, 131, 141, 143, 145]
NaO_7	27492	27515	24	[0, 66, 73, 85, 131, 141, 143, 145]
NaO_6	27516	27528	13	[0, 66, 85, 131, 141, 143, 145]
NaO_5	27529	27537	9	[0, 66, 85, 131, 141, 145]
NaO_6	27538	27549	12	[0, 66, 85, 94, 131, 141, 145]
NaO_7	27550	27557	8	[0, 66, 85, 94, 111, 131, 141, 145]
NaO_8	27558	27567	10	[0, 66, 85, 94, 111, 113, 131, 141, 145]
NaO_7	27568	27570	3	[0, 66, 85, 94, 111, 113, 141, 145]
NaO_8	27571	27608	38	[0, 66, 85, 94, 111, 113, 124, 141, 145]
NaO_7	27609	27629	21	[0, 66, 94, 111, 113, 124, 141, 145]
NaO_6	27630	27636	7	[0, 66, 94, 111, 113, 124, 145]
NaO_7	27637	27637	1	[0, 66, 94, 111, 113, 124, 131, 145]
NaO_8	27638	27673	36	[0, 66, 94, 111, 113, 124, 131, 141, 145]
NaO_7	27674	27674	1	[0, 66, 111, 113, 124, 131, 141, 145]
NaO_8	27675	27681	7	[0, 66, 85, 111, 113, 124, 131, 141, 145]
NaO_9	27682	27693	12	[0, 66, 85, 108, 111, 113, 124, 131, 141, 145]
NaO_8	27694	27695	2	[0, 66, 85, 108, 111, 124, 131, 141, 145]
NaO_7	27696	27701	6	[0, 66, 85, 108, 124, 131, 141, 145]
NaO_8	27702	27721	20	[0, 66, 73, 85, 108, 124, 131, 141, 145]
NaO_9	27722	27734	13	[0, 66, 73, 85, 108, 109, 124, 131, 141, 145]
NaO_8	27735	27744	10	[0, 66, 73, 85, 108, 109, 131, 141, 145]
NaO_9	27745	27752	8	[0, 66, 73, 85, 96, 108, 109, 131, 141, 145]
NaO_8	27753	27777	25	[0, 66, 73, 85, 96, 108, 131, 141, 145]
NaO_9	27778	27778	1	[0, 66, 73, 85, 92, 96, 108, 131, 141, 145]
NaO_8	27779	27820	42	[0, 66, 73, 85, 92, 96, 108, 131, 145]
NaO_9	27821	27828	8	[0, 66, 73, 85, 92, 96, 108, 131, 141, 145]
NaO_7	27829	27830	2	[0, 66, 73, 85, 108, 131, 141, 145]
NaO_8	27831	27871	41	[0, 66, 73, 85, 108, 109, 131, 141, 145]
NaO_9	27872	27901	30	[0, 66, 73, 85, 108, 109, 124, 131, 141, 145]
NaO_8	27902	27906	5	[0, 66, 73, 85, 108, 109, 131, 141, 145]
NaO_7	27907	27912	6	[0, 66, 85, 108, 109, 131, 141, 145]
NaO_8	27913	27973	61	[0, 66, 85, 108, 109, 124, 131, 141, 145]
NaO_7	27974	27975	2	[0, 66, 85, 109, 124, 131, 141, 145]
NaO_6	27976	27999	24	[0, 66, 85, 124, 131, 141, 145]
NaO_7	28000	28005	6	[0, 66, 73, 85, 124, 131, 141, 145]
NaO_8	28006	28025	20	[0, 66, 73, 85, 108, 124, 131, 141, 145]
NaO_9	28026	28026	1	[0, 66, 73, 85, 108, 124, 127, 131, 141, 145]
NaO_8	28027	28041	15	[0, 66, 73, 85, 108, 127, 131, 141, 145]
NaO_7	28042	28059	18	[0, 66, 73, 85, 108, 131, 141, 145]
NaO_6	28060	28073	14	[0, 66, 73, 85, 108, 131, 145]
NaO_7	28074	28102	29	[0, 66, 73, 85, 108, 109, 131, 145]
NaO_8	28103	28128	26	[0, 66, 73, 85, 108, 109, 131, 141, 145]
NaO_7	28129	28158	30	[0, 66, 73, 85, 108, 131, 141, 145]
NaO_6	28159	28166	8	[0, 66, 85, 108, 131, 141, 145]
NaO_7	28167	28173	7	[0, 66, 85, 105, 108, 131, 141, 145]
NaO_8	28174	28176	3	[0, 66, 85, 92, 105, 108, 131, 141, 145]
NaO_9	28177	28192	16	[0, 66, 85, 92, 105, 108, 109, 131, 141, 145]
NaO_8	28193	28202	10	[0, 66, 85, 92, 108, 109, 131, 141, 145]
NaO_10	28203	28248	46	[0, 66, 73, 85, 92, 105, 108, 109, 131, 141, 145]
NaO_9	28249	28277	29	[0, 66, 73, 85, 92, 105, 108, 109, 131, 141]
NaO_8	28278	28305	28	[0, 66, 85, 92, 105, 108, 109, 131, 141]
NaO_9	28306	28308	3	[0, 66, 85, 92, 96, 105, 108, 109, 131, 141]
NaO_10	28309	28339	31	[0, 66, 85, 92, 96, 105, 108, 109, 131, 141, 145]
NaO_9	28340	28342	3	[0, 66, 85, 92, 96, 108, 109, 131, 141, 145]
NaO_8	28343	28344	2	[0, 66, 85, 92, 96, 108, 109, 131, 145]
NaO_7	28345	28365	21	[0, 66, 85, 92, 108, 109, 131, 145]
NaO_6	28366	28370	5	[0, 66, 85, 108, 109, 131, 145]
NaO_7	28371	28374	4	[0, 66, 85, 108, 109, 131, 141, 145]
NaO_8	28375	28393	19	[0, 66, 85, 108, 109, 120, 131, 141, 145]
NaO_7	28394	28395	2	[0, 66, 85, 108, 120, 131, 141, 145]
NaO_6	28396	28417	22	[0, 66, 85, 108, 131, 141, 145]
NaO_7	28418	28446	29	[0, 66, 85, 108, 109, 131, 141, 145]
NaO_8	28447	28472	26	[0, 66, 85, 108, 109, 124, 131, 141, 145]
NaO_7	28473	28489	17	[0, 66, 85, 108, 124, 131, 141, 145]
NaO_8	28490	28522	33	[0, 66, 85, 105, 108, 124, 131, 141, 145]
NaO_9	28523	28533	11	[0, 66, 73, 85, 105, 108, 124, 131, 141, 145]
NaO_8	28534	28542	9	[0, 66, 73, 85, 108, 124, 131, 141, 145]
NaO_9	28543	28608	66	[0, 66, 73, 85, 108, 109, 124, 131, 141, 145]
NaO_8	28609	28652	44	[0, 66, 73, 85, 108, 109, 131, 141, 145]
NaO_7	28653	28666	14	[0, 66, 85, 108, 109, 131, 141, 145]
NaO_8	28667	28685	19	[0, 66, 73, 85, 108, 109, 131, 141, 145]
NaO_9	28686	28704	19	[0, 66, 73, 85, 92, 108, 109, 131, 141, 145]
NaO_8	28705	28706	2	[0, 66, 73, 85, 92, 108, 109, 131, 145]
NaO_9	28707	28708	2	[0, 66, 73, 85, 92, 108, 109, 120, 131, 145]
NaO_10	28709	28714	6	[0, 66, 73, 85, 92, 96, 108, 109, 120, 131, 145]
NaO_9	28715	28749	35	[0, 66, 73, 85, 92, 108, 109, 120, 131, 145]
NaO_10	28750	28750	1	[0, 66, 73, 85, 92, 108, 109, 120, 131, 141, 145]
NaO_9	28751	28759	9	[0, 66, 73, 85, 92, 108, 109, 131, 141, 145]
NaO_8	28760	28804	45	[0, 66, 73, 85, 108, 109, 131, 141, 145]
NaO_7	28805	28908	104	[0, 66, 85, 108, 109, 131, 141, 145]
NaO_8	28909	28913	5	[0, 66, 73, 85, 108, 109, 131, 141, 145]
NaO_9	28914	28914	1	[0, 66, 73, 85, 92, 108, 109, 131, 141, 145]
NaO_10	28915	28930	16	[0, 66, 73, 85, 92, 108, 109, 120, 131, 141, 145]
NaO_9	28931	28940	10	[0, 66, 85, 92, 108, 109, 120, 131, 141, 145]
NaO_8	28941	28971	31	[0, 66, 85, 92, 108, 109, 120, 131, 145]
NaO_7	28972	29010	39	[0, 66, 85, 108, 109, 120, 131, 145]
NaO_8	29011	29025	15	[0, 66, 85, 92, 108, 109, 120, 131, 145]
NaO_9	29026	29033	8	[0, 66, 85, 92, 108, 109, 120, 131, 141, 145]
NaO_8	29034	29036	3	[0, 66, 85, 92, 109, 120, 131, 141, 145]
NaO_9	29037	29038	2	[0, 66, 73, 85, 92, 109, 120, 131, 141, 145]
NaO_8	29039	29042	4	[0, 66, 73, 85, 92, 109, 131, 141, 145]
NaO_7	29043	29065	23	[0, 66, 73, 85, 109, 131, 141, 145]
NaO_8	29066	29140	75	[0, 66, 73, 85, 94, 109, 131, 141, 145]
NaO_7	29141	29156	16	[0, 66, 73, 85, 94, 131, 141, 145]
NaO_8	29157	29160	4	[0, 66, 73, 85, 94, 97, 131, 141, 145]
NaO_9	29161	29171	11	[0, 66, 73, 82, 85, 94, 97, 131, 141, 145]
NaO_8	29172	29174	3	[0, 66, 73, 82, 85, 94, 97, 141, 145]
NaO_7	29175	29181	7	[0, 66, 73, 85, 94, 97, 141, 145]
NaO_6	29182	29207	26	[0, 66, 73, 85, 94, 141, 145]
NaO_7	29208	29230	23	[0, 66, 73, 85, 94, 131, 141, 145]
NaO_8	29231	29252	22	[0, 66, 73, 85, 94, 109, 131, 141, 145]
NaO_7	29253	29254	2	[0, 66, 73, 85, 94, 109, 131, 145]
NaO_6	29255	29259	5	[0, 66, 73, 85, 109, 131, 145]
NaO_7	29260	29268	9	[0, 66, 73, 85, 92, 109, 131, 145]
NaO_8	29269	29274	6	[0, 66, 73, 85, 92, 109, 131, 141, 145]
NaO_7	29275	29292	18	[0, 66, 73, 85, 92, 109, 131, 145]
NaO_8	29293	29301	9	[0, 66, 73, 85, 92, 109, 120, 131, 145]
NaO_9	29302	29304	3	[0, 66, 73, 85, 92, 108, 109, 120, 131, 145]
NaO_8	29305	29310	6	[0, 66, 85, 92, 108, 109, 120, 131, 145]
NaO_9	29311	29338	28	[0, 66, 73, 85, 92, 108, 109, 120, 131, 145]
NaO_8	29339	29350	12	[0, 66, 85, 92, 108, 109, 120, 131, 145]
NaO_9	29351	29382	32	[0, 66, 85, 92, 108, 109, 120, 131, 141, 145]
NaO_8	29383	29406	24	[0, 66, 85, 108, 109, 120, 131, 141, 145]
NaO_7	29407	29446	40	[0, 66, 85, 108, 109, 131, 141, 145]
NaO_6	29447	29457	11	[0, 66, 85, 109, 131, 141, 145]
NaO_7	29458	29502	45	[0, 66, 73, 85, 109, 131, 141, 145]
NaO_6	29503	29519	17	[0, 66, 73, 85, 109, 131, 141]
NaO_7	29520	29611	92	[0, 66, 73, 85, 96, 109, 131, 141]
NaO_8	29612	29618	7	[0, 66, 73, 85, 96, 104, 109, 131, 141]
NaO_9	29619	29635	17	[0, 65, 66, 73, 85, 96, 104, 109, 131, 141]
NaO_8	29636	29649	14	[0, 65, 66, 73, 85, 96, 109, 131, 141]
NaO_7	29650	29681	32	[0, 66, 73, 85, 96, 109, 131, 141]
NaO_8	29682	29695	14	[0, 66, 73, 85, 92, 96, 109, 131, 141]
NaO_9	29696	29722	27	[0, 66, 73, 85, 92, 96, 108, 109, 131, 141]
NaO_10	29723	29734	12	[0, 66, 73, 85, 92, 96, 108, 109, 120, 131, 141]
NaO_11	29735	29739	5	[0, 66, 73, 85, 92, 96, 108, 109, 120, 131, 141, 145]
NaO_10	29740	29754	15	[0, 66, 73, 85, 92, 96, 108, 109, 120, 131, 145]
NaO_9	29755	29766	12	[0, 66, 85, 92, 96, 108, 109, 120, 131, 145]
NaO_8	29767	29778	12	[0, 66, 85, 92, 108, 109, 120, 131, 145]
NaO_9	29779	29797	19	[0, 66, 85, 92, 108, 109, 120, 127, 131, 145]
NaO_8	29798	29831	34	[0, 66, 85, 92, 108, 109, 120, 131, 145]
NaO_9	29832	29852	21	[0, 66, 85, 92, 108, 109, 120, 131, 141, 145]
NaO_10	29853	29859	7	[0, 66, 73, 85, 92, 108, 109, 120, 131, 141, 145]
NaO_11	29860	29869	10	[0, 66, 73, 85, 92, 96, 108, 109, 120, 131, 141, 145]
NaO_10	29870	29882	13	[0, 66, 73, 85, 92, 96, 108, 109, 131, 141, 145]
NaO_11	29883	29897	15	[0, 66, 73, 85, 92, 96, 104, 108, 109, 131, 141, 145]
NaO_10	29898	29902	5	[0, 66, 73, 85, 92, 104, 108, 109, 131, 141, 145]
NaO_9	29903	29913	11	[0, 66, 73, 85, 92, 108, 109, 131, 141, 145]
NaO_8	29914	29916	3	[0, 66, 73, 85, 92, 109, 131, 141, 145]
NaO_7	29917	29922	6	[0, 66, 73, 85, 109, 131, 141, 145]
[truncated: 209 more rows]
