# Supplementary material for: Pressure‐Induced Coordination Changes in a Pyrolitic Silicate Melt From Ab Initio Molecular Dynamics Simulations
Source: J Geophys Res Solid Earth. 2019 Nov 29;124(11):11232–50. doi: 10.1029/2019JB018238 (PMC6988478; doi:10.1029/2019JB018238)
Supplement: Supplementary file 2 — Data Set S1 [file JGRB-124-11232-s002.zip › Data/2000K/NaO/pyr-100.a12.5.T2.nvt.outcar.umd.dat.r0.stat.dat]

Cluster	Time	Percent
NaO_7	8303	0.2511418287408124	8
NaO_6	3982	0.12044402770636096	7
NaO_5	1007	0.03045884879465231	6
NaO_4	113	0.0034179244426968333	5
NaO_8	9999	0.30244094250022685	9
NaO_9	6770	0.2047729953721908	10
NaO_10	2227	0.06736033392819334	11
NaO_11	528	0.015970478811893167	12
NaO_12	132	0.003992619702973292	13
