# Supplementary material for: Pressure‐Induced Coordination Changes in a Pyrolitic Silicate Melt From Ab Initio Molecular Dynamics Simulations
Source: J Geophys Res Solid Earth. 2019 Nov 29;124(11):11232–50. doi: 10.1029/2019JB018238 (PMC6988478; doi:10.1029/2019JB018238)
Supplement: Supplementary file 2 — Data Set S1 [file JGRB-124-11232-s002.zip › Data/2000K/NaO/pyr-100.a13.0.T2.nvt.outcar.umd.dat.r0.popul.dat]

Formula	Begin	End	Lifetime	[Composition]
NaO_5	0	77	78	[0, 67, 94, 100, 134, 136]
NaO_6	78	89	12	[0, 67, 74, 94, 100, 134, 136]
NaO_5	90	112	23	[0, 67, 74, 100, 134, 136]
NaO_4	113	133	21	[0, 74, 100, 134, 136]
NaO_5	134	190	57	[0, 74, 100, 134, 136, 152]
NaO_4	191	193	3	[0, 100, 134, 136, 152]
NaO_5	194	245	52	[0, 100, 131, 134, 136, 152]
NaO_4	246	274	29	[0, 100, 131, 136, 152]
NaO_6	275	283	9	[0, 67, 100, 121, 131, 136, 152]
NaO_5	284	356	73	[0, 100, 121, 131, 136, 152]
NaO_6	357	363	7	[0, 100, 121, 131, 134, 136, 152]
NaO_7	364	392	29	[0, 100, 121, 131, 133, 134, 136, 152]
NaO_6	393	401	9	[0, 100, 121, 131, 134, 136, 152]
NaO_7	402	419	18	[0, 100, 103, 121, 131, 134, 136, 152]
NaO_8	420	424	5	[0, 98, 100, 103, 121, 131, 134, 136, 152]
NaO_7	425	427	3	[0, 98, 100, 103, 121, 134, 136, 152]
NaO_6	428	433	6	[0, 98, 100, 103, 121, 136, 152]
NaO_5	434	445	12	[0, 98, 100, 121, 136, 152]
NaO_6	446	465	20	[0, 98, 100, 103, 121, 136, 152]
NaO_5	466	470	5	[0, 100, 103, 121, 136, 152]
NaO_4	471	489	19	[0, 100, 121, 136, 152]
NaO_5	490	500	11	[0, 67, 100, 121, 136, 152]
NaO_4	501	551	51	[0, 67, 100, 121, 136]
NaO_5	552	558	7	[0, 67, 100, 121, 136, 144]
NaO_6	559	586	28	[0, 67, 100, 103, 121, 136, 144]
NaO_7	587	592	6	[0, 67, 100, 102, 103, 121, 136, 144]
NaO_6	593	628	36	[0, 67, 100, 103, 121, 136, 144]
NaO_5	629	637	9	[0, 67, 100, 103, 121, 136]
NaO_4	638	661	24	[0, 100, 103, 121, 136]
NaO_5	662	666	5	[0, 98, 100, 103, 121, 136]
NaO_4	667	670	4	[0, 98, 100, 121, 136]
NaO_5	671	677	7	[0, 98, 100, 121, 136, 152]
NaO_5	678	686	9	[0, 98, 103, 121, 136, 152]
NaO_6	687	696	10	[0, 98, 103, 115, 121, 136, 152]
NaO_5	697	702	6	[0, 98, 103, 115, 121, 152]
NaO_4	703	708	6	[0, 98, 103, 115, 152]
NaO_3	709	713	5	[0, 98, 103, 152]
NaO_4	714	714	1	[0, 98, 103, 150, 152]
NaO_3	715	728	14	[0, 98, 150, 152]
NaO_4	729	743	15	[0, 98, 134, 150, 152]
NaO_5	744	781	38	[0, 98, 115, 134, 150, 152]
NaO_6	782	785	4	[0, 98, 100, 115, 134, 150, 152]
NaO_5	786	800	15	[0, 98, 100, 134, 150, 152]
NaO_6	801	805	5	[0, 98, 100, 134, 136, 150, 152]
NaO_5	806	806	1	[0, 98, 100, 134, 136, 152]
NaO_4	807	834	28	[0, 100, 134, 136, 152]
NaO_5	835	838	4	[0, 74, 100, 134, 136, 152]
NaO_4	839	839	1	[0, 74, 100, 134, 136]
NaO_5	840	842	3	[0, 74, 100, 121, 134, 136]
NaO_6	843	865	23	[0, 74, 84, 100, 121, 134, 136]
NaO_7	866	875	10	[0, 67, 74, 84, 100, 121, 134, 136]
NaO_8	876	876	1	[0, 67, 74, 84, 100, 121, 134, 136, 152]
NaO_7	877	881	5	[0, 67, 84, 100, 121, 134, 136, 152]
NaO_6	882	884	3	[0, 67, 84, 100, 121, 134, 136]
NaO_5	885	907	23	[0, 67, 84, 100, 121, 136]
NaO_6	908	915	8	[0, 67, 84, 100, 102, 121, 136]
NaO_5	916	942	27	[0, 67, 100, 102, 121, 136]
NaO_4	943	951	9	[0, 67, 100, 121, 136]
NaO_5	952	997	46	[0, 67, 100, 103, 121, 136]
NaO_6	998	998	1	[0, 67, 100, 103, 121, 136, 144]
NaO_7	999	1003	5	[0, 67, 100, 103, 121, 136, 144, 152]
NaO_6	1004	1017	14	[0, 67, 100, 103, 136, 144, 152]
NaO_5	1018	1057	40	[0, 67, 100, 103, 136, 152]
NaO_6	1058	1086	29	[0, 67, 100, 103, 121, 136, 152]
NaO_6	1087	1131	45	[0, 67, 98, 103, 121, 136, 152]
NaO_5	1132	1134	3	[0, 67, 98, 103, 136, 152]
NaO_4	1135	1160	26	[0, 98, 103, 136, 152]
NaO_3	1161	1174	14	[0, 98, 136, 152]
NaO_4	1175	1186	12	[0, 98, 131, 136, 152]
NaO_4	1187	1215	29	[0, 98, 103, 136, 152]
NaO_5	1216	1217	2	[0, 98, 103, 131, 136, 152]
NaO_4	1218	1256	39	[0, 98, 131, 136, 152]
NaO_5	1257	1285	29	[0, 98, 103, 131, 136, 152]
NaO_6	1286	1297	12	[0, 98, 103, 131, 136, 144, 152]
NaO_5	1298	1318	21	[0, 98, 131, 136, 144, 152]
NaO_4	1319	1336	18	[0, 98, 136, 144, 152]
NaO_5	1337	1359	23	[0, 98, 103, 136, 144, 152]
NaO_6	1360	1394	35	[0, 98, 100, 103, 136, 144, 152]
NaO_5	1395	1396	2	[0, 100, 103, 136, 144, 152]
NaO_6	1397	1404	8	[0, 74, 100, 103, 136, 144, 152]
NaO_5	1405	1459	55	[0, 100, 103, 136, 144, 152]
NaO_6	1460	1519	60	[0, 100, 103, 121, 136, 144, 152]
NaO_7	1520	1562	43	[0, 98, 100, 103, 121, 136, 144, 152]
NaO_7	1563	1575	13	[0, 98, 100, 121, 131, 136, 144, 152]
NaO_6	1576	1580	5	[0, 98, 121, 131, 136, 144, 152]
NaO_5	1581	1598	18	[0, 121, 131, 136, 144, 152]
NaO_4	1599	1613	15	[0, 121, 131, 136, 152]
NaO_5	1614	1639	26	[0, 121, 131, 134, 136, 152]
NaO_6	1640	1684	45	[0, 100, 121, 131, 134, 136, 152]
NaO_5	1685	1734	50	[0, 100, 131, 134, 136, 152]
NaO_6	1735	1746	12	[0, 94, 100, 131, 134, 136, 152]
NaO_7	1747	1760	14	[0, 94, 98, 100, 131, 134, 136, 152]
NaO_6	1761	1790	30	[0, 94, 100, 131, 134, 136, 152]
NaO_5	1791	1808	18	[0, 100, 131, 134, 136, 152]
NaO_4	1809	1828	20	[0, 131, 134, 136, 152]
NaO_5	1829	1855	27	[0, 121, 131, 134, 136, 152]
NaO_6	1856	1902	47	[0, 98, 121, 131, 134, 136, 152]
NaO_7	1903	1934	32	[0, 98, 103, 121, 131, 134, 136, 152]
NaO_6	1935	1939	5	[0, 98, 103, 121, 134, 136, 152]
NaO_5	1940	2000	61	[0, 98, 121, 134, 136, 152]
NaO_6	2001	2004	4	[0, 98, 121, 131, 134, 136, 152]
NaO_7	2005	2030	26	[0, 98, 103, 121, 131, 134, 136, 152]
NaO_6	2031	2068	38	[0, 98, 121, 131, 134, 136, 152]
NaO_5	2069	2070	2	[0, 98, 121, 134, 136, 152]
NaO_6	2071	2078	8	[0, 98, 121, 134, 136, 144, 152]
NaO_5	2079	2098	20	[0, 98, 121, 134, 136, 144]
NaO_6	2099	2103	5	[0, 98, 103, 121, 134, 136, 144]
NaO_5	2104	2119	16	[0, 103, 121, 134, 136, 144]
NaO_6	2120	2135	16	[0, 103, 121, 134, 136, 143, 144]
NaO_7	2136	2151	16	[0, 87, 103, 121, 134, 136, 143, 144]
NaO_6	2152	2153	2	[0, 103, 121, 134, 136, 143, 144]
NaO_5	2154	2154	1	[0, 103, 121, 136, 143, 144]
NaO_6	2155	2233	79	[0, 100, 103, 121, 136, 143, 144]
NaO_7	2234	2298	65	[0, 100, 103, 121, 134, 136, 143, 144]
NaO_6	2299	2321	23	[0, 100, 103, 134, 136, 143, 144]
NaO_7	2322	2324	3	[0, 74, 100, 103, 134, 136, 143, 144]
NaO_6	2325	2357	33	[0, 74, 100, 134, 136, 143, 144]
NaO_7	2358	2369	12	[0, 74, 78, 100, 134, 136, 143, 144]
NaO_6	2370	2403	34	[0, 74, 78, 100, 134, 143, 144]
NaO_5	2404	2419	16	[0, 74, 78, 134, 143, 144]
NaO_6	2420	2427	8	[0, 74, 78, 127, 134, 143, 144]
NaO_5	2428	2436	9	[0, 74, 78, 127, 134, 143]
NaO_4	2437	2481	45	[0, 74, 127, 134, 143]
NaO_5	2482	2509	28	[0, 74, 103, 127, 134, 143]
NaO_4	2510	2517	8	[0, 103, 127, 134, 143]
NaO_5	2518	2528	11	[0, 103, 127, 134, 143, 150]
NaO_4	2529	2535	7	[0, 103, 127, 134, 143]
NaO_5	2536	2541	6	[0, 103, 115, 127, 134, 143]
NaO_6	2542	2558	17	[0, 78, 103, 115, 127, 134, 143]
NaO_5	2559	2574	16	[0, 78, 115, 127, 134, 143]
NaO_6	2575	2594	20	[0, 78, 115, 123, 127, 134, 143]
NaO_5	2595	2598	4	[0, 78, 115, 127, 134, 143]
NaO_6	2599	2609	11	[0, 78, 115, 127, 134, 143, 150]
NaO_5	2610	2619	10	[0, 78, 115, 127, 134, 143]
NaO_6	2620	2640	21	[0, 78, 98, 115, 127, 134, 143]
NaO_5	2641	2644	4	[0, 98, 115, 127, 134, 143]
NaO_6	2645	2646	2	[0, 98, 115, 127, 134, 143, 150]
NaO_7	2647	2650	4	[0, 96, 98, 115, 127, 134, 143, 150]
NaO_6	2651	2652	2	[0, 96, 115, 127, 134, 143, 150]
NaO_7	2653	2657	5	[0, 74, 96, 115, 127, 134, 143, 150]
NaO_6	2658	2668	11	[0, 74, 96, 115, 127, 134, 143]
NaO_5	2669	2682	14	[0, 74, 96, 115, 127, 143]
NaO_4	2683	2691	9	[0, 74, 96, 115, 127]
NaO_5	2692	2706	15	[0, 74, 96, 115, 127, 142]
NaO_6	2707	2714	8	[0, 74, 96, 115, 127, 134, 142]
NaO_5	2715	2718	4	[0, 74, 96, 115, 127, 134]
NaO_4	2719	2724	6	[0, 74, 115, 127, 134]
NaO_5	2725	2858	134	[0, 74, 78, 115, 127, 134]
NaO_6	2859	2913	55	[0, 74, 78, 112, 115, 127, 134]
NaO_7	2914	3014	101	[0, 74, 78, 96, 112, 115, 127, 134]
NaO_6	3015	3018	4	[0, 74, 78, 96, 112, 115, 134]
NaO_7	3019	3084	66	[0, 74, 78, 96, 112, 115, 127, 134]
NaO_6	3085	3114	30	[0, 74, 78, 96, 115, 127, 134]
NaO_7	3115	3145	31	[0, 74, 78, 96, 98, 115, 127, 134]
NaO_6	3146	3163	18	[0, 74, 78, 98, 115, 127, 134]
NaO_5	3164	3193	30	[0, 78, 98, 115, 127, 134]
NaO_4	3194	3198	5	[0, 78, 98, 115, 134]
NaO_5	3199	3240	42	[0, 78, 98, 115, 134, 152]
NaO_6	3241	3247	7	[0, 78, 98, 103, 115, 134, 152]
NaO_5	3248	3295	48	[0, 98, 103, 115, 134, 152]
NaO_4	3296	3298	3	[0, 98, 103, 134, 152]
NaO_5	3299	3344	46	[0, 98, 103, 134, 136, 152]
NaO_6	3345	3349	5	[0, 98, 103, 134, 136, 144, 152]
NaO_7	3350	3362	13	[0, 87, 98, 103, 134, 136, 144, 152]
NaO_6	3363	3375	13	[0, 87, 103, 134, 136, 144, 152]
NaO_5	3376	3424	49	[0, 87, 103, 134, 136, 144]
NaO_6	3425	3425	1	[0, 87, 103, 121, 134, 136, 144]
NaO_5	3426	3443	18	[0, 87, 103, 121, 136, 144]
NaO_6	3444	3471	28	[0, 87, 98, 103, 121, 136, 144]
NaO_7	3472	3475	4	[0, 87, 98, 103, 121, 136, 144, 152]
NaO_6	3476	3483	8	[0, 87, 98, 103, 121, 136, 152]
NaO_7	3484	3542	59	[0, 87, 98, 103, 121, 134, 136, 152]
NaO_8	3543	3557	15	[0, 87, 98, 103, 121, 133, 134, 136, 152]
NaO_7	3558	3583	26	[0, 87, 98, 103, 121, 134, 136, 152]
NaO_8	3584	3590	7	[0, 87, 98, 103, 121, 134, 136, 144, 152]
NaO_7	3591	3600	10	[0, 87, 98, 103, 121, 134, 136, 144]
NaO_6	3601	3630	30	[0, 87, 98, 103, 134, 136, 144]
NaO_7	3631	3660	30	[0, 87, 98, 100, 103, 134, 136, 144]
NaO_6	3661	3725	65	[0, 87, 98, 100, 134, 136, 144]
NaO_7	3726	3731	6	[0, 87, 98, 100, 108, 134, 136, 144]
NaO_6	3732	3740	9	[0, 87, 98, 100, 108, 134, 136]
NaO_5	3741	3764	24	[0, 98, 100, 108, 134, 136]
NaO_4	3765	3781	17	[0, 98, 108, 134, 136]
NaO_5	3782	3794	13	[0, 98, 108, 127, 134, 136]
NaO_6	3795	3820	26	[0, 78, 98, 108, 127, 134, 136]
NaO_5	3821	3822	2	[0, 78, 98, 108, 127, 134]
NaO_4	3823	3827	5	[0, 78, 98, 108, 134]
NaO_5	3828	3832	5	[0, 78, 98, 108, 133, 134]
NaO_4	3833	3854	22	[0, 78, 98, 133, 134]
NaO_5	3855	3861	7	[0, 78, 98, 123, 133, 134]
NaO_6	3862	3879	18	[0, 78, 85, 98, 123, 133, 134]
NaO_7	3880	3932	53	[0, 78, 85, 98, 115, 123, 133, 134]
NaO_6	3933	3961	29	[0, 78, 85, 98, 115, 133, 134]
NaO_5	3962	3992	31	[0, 78, 85, 98, 115, 134]
NaO_4	3993	4013	21	[0, 78, 85, 98, 134]
NaO_5	4014	4050	37	[0, 74, 78, 85, 98, 134]
NaO_4	4051	4091	41	[0, 74, 78, 85, 134]
NaO_3	4092	4109	18	[0, 74, 85, 134]
NaO_4	4110	4142	33	[0, 74, 78, 85, 134]
NaO_5	4143	4186	44	[0, 74, 78, 85, 127, 134]
NaO_6	4187	4196	10	[0, 74, 78, 85, 112, 127, 134]
NaO_7	4197	4214	18	[0, 74, 78, 85, 112, 115, 127, 134]
NaO_8	4215	4229	15	[0, 74, 78, 84, 85, 112, 115, 127, 134]
NaO_7	4230	4247	18	[0, 74, 78, 84, 85, 112, 127, 134]
NaO_6	4248	4248	1	[0, 74, 78, 84, 85, 127, 134]
NaO_5	4249	4250	2	[0, 74, 78, 84, 127, 134]
NaO_4	4251	4263	13	[0, 74, 78, 84, 127]
NaO_5	4264	4273	10	[0, 74, 78, 84, 112, 127]
NaO_6	4274	4289	16	[0, 74, 75, 78, 84, 112, 127]
NaO_7	4290	4337	48	[0, 74, 75, 78, 84, 112, 115, 127]
NaO_6	4338	4341	4	[0, 74, 75, 78, 112, 115, 127]
NaO_5	4342	4371	30	[0, 74, 78, 112, 115, 127]
NaO_4	4372	4377	6	[0, 74, 78, 115, 127]
NaO_3	4378	4385	8	[0, 74, 78, 115]
NaO_2	4386	4392	7	[0, 78, 115]
NaO_3	4393	4398	6	[0, 78, 115, 134]
NaO_4	4399	4442	44	[0, 78, 98, 115, 134]
NaO_5	4443	4463	21	[0, 78, 98, 115, 133, 134]
NaO_4	4464	4470	7	[0, 78, 98, 133, 134]
NaO_5	4471	4475	5	[0, 78, 98, 133, 134, 147]
NaO_6	4476	4487	12	[0, 78, 98, 123, 133, 134, 147]
NaO_5	4488	4502	15	[0, 78, 98, 123, 134, 147]
NaO_6	4503	4515	13	[0, 78, 85, 98, 123, 134, 147]
NaO_7	4516	4535	20	[0, 78, 85, 98, 108, 123, 134, 147]
NaO_6	4536	4573	38	[0, 78, 85, 98, 108, 123, 134]
NaO_5	4574	4581	8	[0, 78, 85, 98, 108, 134]
NaO_4	4582	4585	4	[0, 78, 85, 98, 108]
NaO_5	4586	4589	4	[0, 78, 85, 98, 108, 115]
NaO_6	4590	4602	13	[0, 78, 85, 96, 98, 108, 115]
NaO_7	4603	4678	76	[0, 78, 85, 96, 98, 108, 115, 127]
NaO_6	4679	4695	17	[0, 78, 85, 96, 108, 115, 127]
NaO_7	4696	4729	34	[0, 78, 85, 96, 98, 108, 115, 127]
NaO_7	4730	4733	4	[0, 74, 78, 85, 96, 98, 115, 127]
NaO_6	4734	4749	16	[0, 74, 78, 85, 96, 115, 127]
NaO_5	4750	4774	25	[0, 74, 78, 85, 96, 127]
NaO_4	4775	4775	1	[0, 74, 78, 85, 127]
NaO_5	4776	4789	14	[0, 74, 75, 78, 85, 127]
NaO_4	4790	4801	12	[0, 74, 78, 85, 127]
NaO_5	4802	4819	18	[0, 74, 78, 85, 98, 127]
NaO_6	4820	4820	1	[0, 74, 78, 85, 98, 127, 134]
NaO_7	4821	4826	6	[0, 74, 78, 85, 98, 123, 127, 134]
NaO_6	4827	4842	16	[0, 78, 85, 98, 123, 127, 134]
NaO_5	4843	4854	12	[0, 78, 85, 98, 123, 134]
NaO_6	4855	4919	65	[0, 78, 85, 98, 123, 134, 147]
NaO_5	4920	4927	8	[0, 78, 98, 123, 134, 147]
NaO_4	4928	4929	2	[0, 78, 98, 123, 134]
NaO_5	4930	4947	18	[0, 78, 98, 123, 133, 134]
NaO_6	4948	4950	3	[0, 78, 98, 123, 133, 134, 147]
NaO_7	4951	4970	20	[0, 78, 98, 123, 133, 134, 136, 147]
NaO_6	4971	5035	65	[0, 78, 98, 123, 133, 134, 136]
NaO_5	5036	5068	33	[0, 98, 123, 133, 134, 136]
NaO_4	5069	5087	19	[0, 98, 123, 134, 136]
NaO_5	5088	5159	72	[0, 98, 108, 123, 134, 136]
NaO_4	5160	5212	53	[0, 108, 123, 134, 136]
NaO_5	5213	5222	10	[0, 108, 123, 134, 136, 144]
NaO_4	5223	5225	3	[0, 123, 134, 136, 144]
NaO_5	5226	5231	6	[0, 108, 123, 134, 136, 144]
NaO_4	5232	5262	31	[0, 108, 134, 136, 144]
NaO_5	5263	5294	32	[0, 76, 108, 134, 136, 144]
NaO_6	5295	5298	4	[0, 76, 100, 108, 134, 136, 144]
NaO_7	5299	5323	25	[0, 76, 100, 102, 108, 134, 136, 144]
NaO_6	5324	5324	1	[0, 76, 100, 102, 134, 136, 144]
NaO_7	5325	5330	6	[0, 76, 84, 100, 102, 134, 136, 144]
NaO_6	5331	5338	8	[0, 76, 84, 100, 134, 136, 144]
NaO_7	5339	5355	17	[0, 76, 78, 84, 100, 134, 136, 144]
NaO_6	5356	5358	3	[0, 76, 84, 100, 134, 136, 144]
NaO_7	5359	5368	10	[0, 76, 78, 84, 100, 134, 136, 144]
NaO_6	5369	5383	15	[0, 76, 78, 100, 134, 136, 144]
NaO_5	5384	5384	1	[0, 76, 78, 134, 136, 144]
NaO_4	5385	5413	29	[0, 76, 134, 136, 144]
NaO_5	5414	5448	35	[0, 76, 102, 134, 136, 144]
NaO_6	5449	5470	22	[0, 76, 100, 102, 134, 136, 144]
NaO_5	5471	5519	49	[0, 76, 100, 134, 136, 144]
NaO_6	5520	5544	25	[0, 76, 100, 108, 134, 136, 144]
NaO_5	5545	5546	2	[0, 76, 108, 134, 136, 144]
NaO_4	5547	5599	53	[0, 108, 134, 136, 144]
NaO_5	5600	5628	29	[0, 78, 108, 134, 136, 144]
NaO_6	5629	5634	6	[0, 76, 78, 108, 134, 136, 144]
NaO_5	5635	5650	16	[0, 76, 78, 134, 136, 144]
NaO_6	5651	5658	8	[0, 74, 76, 78, 134, 136, 144]
NaO_7	5659	5666	8	[0, 74, 76, 78, 100, 134, 136, 144]
NaO_6	5667	5669	3	[0, 74, 76, 100, 134, 136, 144]
NaO_5	5670	5701	32	[0, 76, 100, 134, 136, 144]
NaO_4	5702	5776	75	[0, 76, 134, 136, 144]
NaO_5	5777	5816	40	[0, 76, 102, 134, 136, 144]
NaO_6	5817	5842	26	[0, 76, 102, 113, 134, 136, 144]
NaO_5	5843	5916	74	[0, 76, 102, 134, 136, 144]
NaO_4	5917	5973	57	[0, 76, 102, 134, 136]
NaO_5	5974	6041	68	[0, 76, 102, 134, 136, 144]
NaO_6	6042	6068	27	[0, 76, 90, 102, 134, 136, 144]
NaO_7	6069	6105	37	[0, 76, 83, 90, 102, 134, 136, 144]
NaO_6	6106	6154	49	[0, 76, 90, 102, 134, 136, 144]
NaO_7	6155	6231	77	[0, 76, 83, 90, 102, 134, 136, 144]
NaO_8	6232	6238	7	[0, 72, 76, 83, 90, 102, 134, 136, 144]
NaO_9	6239	6242	4	[0, 72, 76, 83, 90, 102, 122, 134, 136, 144]
NaO_8	6243	6245	3	[0, 72, 76, 83, 90, 102, 122, 136, 144]
NaO_7	6246	6286	41	[0, 72, 76, 90, 102, 122, 136, 144]
NaO_6	6287	6321	35	[0, 72, 76, 90, 102, 122, 144]
NaO_5	6322	6385	64	[0, 72, 76, 90, 102, 122]
NaO_6	6386	6400	15	[0, 72, 76, 90, 102, 122, 136]
NaO_5	6401	6425	25	[0, 76, 90, 102, 122, 136]
NaO_6	6426	6459	34	[0, 76, 83, 90, 102, 122, 136]
NaO_5	6460	6474	15	[0, 76, 83, 90, 102, 136]
NaO_4	6475	6477	3	[0, 76, 90, 102, 136]
NaO_5	6478	6580	103	[0, 76, 90, 102, 122, 136]
NaO_6	6581	6589	9	[0, 72, 76, 90, 102, 122, 136]
NaO_5	6590	6669	80	[0, 72, 76, 90, 102, 122]
NaO_6	6670	6671	2	[0, 72, 76, 90, 102, 122, 136]
NaO_7	6672	6753	82	[0, 72, 76, 90, 102, 122, 136, 144]
NaO_6	6754	6761	8	[0, 72, 76, 90, 122, 136, 144]
NaO_7	6762	6767	6	[0, 72, 76, 90, 122, 134, 136, 144]
NaO_8	6768	6790	23	[0, 72, 76, 82, 90, 122, 134, 136, 144]
NaO_7	6791	6825	35	[0, 72, 76, 90, 122, 134, 136, 144]
NaO_8	6826	6855	30	[0, 72, 76, 90, 102, 122, 134, 136, 144]
NaO_7	6856	6856	1	[0, 72, 76, 90, 102, 134, 136, 144]
NaO_6	6857	6892	36	[0, 72, 76, 90, 102, 136, 144]
NaO_7	6893	6895	3	[0, 72, 76, 83, 90, 102, 136, 144]
NaO_8	6896	6900	5	[0, 72, 76, 83, 90, 102, 122, 136, 144]
NaO_7	6901	6922	22	[0, 72, 76, 90, 102, 122, 136, 144]
NaO_6	6923	6931	9	[0, 72, 76, 90, 102, 122, 136]
NaO_5	6932	6937	6	[0, 72, 76, 90, 102, 122]
NaO_6	6938	6943	6	[0, 72, 76, 90, 102, 122, 144]
NaO_5	6944	6988	45	[0, 72, 76, 90, 102, 122]
NaO_6	6989	6993	5	[0, 72, 76, 90, 102, 122, 136]
NaO_5	6994	6998	5	[0, 72, 76, 90, 122, 136]
NaO_6	6999	7020	22	[0, 72, 76, 90, 122, 136, 144]
NaO_5	7021	7041	21	[0, 72, 76, 90, 136, 144]
NaO_6	7042	7047	6	[0, 72, 76, 90, 102, 136, 144]
NaO_7	7048	7051	4	[0, 72, 76, 90, 102, 134, 136, 144]
NaO_8	7052	7068	17	[0, 72, 76, 83, 90, 102, 134, 136, 144]
NaO_7	7069	7092	24	[0, 72, 76, 83, 90, 102, 134, 136]
NaO_6	7093	7154	62	[0, 72, 76, 90, 102, 134, 136]
NaO_7	7155	7157	3	[0, 72, 76, 90, 102, 134, 136, 144]
NaO_6	7158	7174	17	[0, 72, 76, 102, 134, 136, 144]
NaO_5	7175	7178	4	[0, 72, 76, 102, 134, 136]
NaO_4	7179	7206	28	[0, 76, 102, 134, 136]
NaO_5	7207	7226	20	[0, 76, 90, 102, 134, 136]
NaO_6	7227	7229	3	[0, 72, 76, 90, 102, 134, 136]
NaO_5	7230	7261	32	[0, 72, 76, 90, 102, 136]
NaO_4	7262	7281	20	[0, 72, 76, 90, 136]
NaO_5	7282	7304	23	[0, 71, 72, 76, 90, 136]
NaO_6	7305	7329	25	[0, 71, 72, 76, 90, 94, 136]
NaO_7	7330	7342	13	[0, 65, 71, 72, 76, 90, 94, 136]
NaO_6	7343	7347	5	[0, 65, 72, 76, 90, 94, 136]
NaO_7	7348	7355	8	[0, 65, 72, 76, 90, 94, 134, 136]
NaO_6	7356	7369	14	[0, 65, 76, 90, 94, 134, 136]
NaO_7	7370	7381	12	[0, 65, 76, 90, 94, 132, 134, 136]
NaO_6	7382	7384	3	[0, 65, 76, 94, 132, 134, 136]
NaO_5	7385	7406	22	[0, 76, 94, 132, 134, 136]
NaO_7	7407	7436	30	[0, 65, 76, 90, 94, 132, 134, 136]
NaO_6	7437	7450	14	[0, 65, 90, 94, 132, 134, 136]
NaO_7	7451	7472	22	[0, 65, 83, 90, 94, 132, 134, 136]
NaO_7	7473	7478	6	[0, 65, 90, 94, 132, 134, 136, 144]
NaO_8	7479	7512	34	[0, 65, 76, 90, 94, 132, 134, 136, 144]
NaO_7	7513	7542	30	[0, 65, 76, 90, 94, 134, 136, 144]
NaO_6	7543	7570	28	[0, 65, 76, 90, 134, 136, 144]
NaO_7	7571	7572	2	[0, 65, 76, 90, 94, 134, 136, 144]
NaO_6	7573	7596	24	[0, 65, 76, 94, 134, 136, 144]
NaO_7	7597	7599	3	[0, 65, 72, 76, 94, 134, 136, 144]
NaO_8	7600	7617	18	[0, 65, 72, 76, 90, 94, 134, 136, 144]
NaO_7	7618	7622	5	[0, 65, 72, 76, 90, 94, 134, 136]
NaO_8	7623	7632	10	[0, 65, 72, 76, 90, 94, 109, 134, 136]
NaO_9	7633	7656	24	[0, 65, 72, 76, 90, 94, 109, 132, 134, 136]
NaO_8	7657	7677	21	[0, 65, 72, 76, 90, 94, 109, 134, 136]
NaO_9	7678	7684	7	[0, 65, 72, 76, 90, 94, 102, 109, 134, 136]
NaO_8	7685	7686	2	[0, 65, 72, 76, 90, 94, 102, 134, 136]
NaO_7	7687	7761	75	[0, 72, 76, 90, 94, 102, 134, 136]
NaO_8	7762	7768	7	[0, 72, 76, 90, 94, 102, 134, 136, 144]
NaO_7	7769	7807	39	[0, 72, 76, 90, 94, 102, 136, 144]
NaO_6	7808	7817	10	[0, 72, 76, 90, 94, 102, 136]
NaO_7	7818	7821	4	[0, 72, 76, 90, 94, 102, 109, 136]
NaO_7	7822	7827	6	[0, 65, 72, 76, 90, 94, 109, 136]
NaO_8	7828	7855	28	[0, 65, 71, 72, 76, 90, 94, 109, 136]
NaO_7	7856	7872	17	[0, 65, 72, 76, 90, 94, 109, 136]
NaO_8	7873	7879	7	[0, 65, 72, 76, 90, 94, 109, 134, 136]
NaO_7	7880	7883	4	[0, 65, 72, 76, 90, 94, 134, 136]
NaO_8	7884	7901	18	[0, 65, 72, 76, 90, 94, 134, 136, 144]
NaO_7	7902	7974	73	[0, 65, 76, 90, 94, 134, 136, 144]
NaO_6	7975	8021	47	[0, 65, 76, 90, 94, 134, 136]
NaO_7	8022	8024	3	[0, 65, 76, 90, 94, 109, 134, 136]
NaO_8	8025	8034	10	[0, 65, 76, 90, 94, 109, 132, 134, 136]
NaO_7	8035	8055	21	[0, 65, 76, 90, 94, 109, 132, 134]
NaO_8	8056	8064	9	[0, 65, 71, 76, 90, 94, 109, 132, 134]
NaO_7	8065	8091	27	[0, 65, 71, 76, 90, 94, 109, 134]
NaO_8	8092	8093	2	[0, 65, 71, 76, 90, 94, 109, 134, 136]
NaO_7	8094	8112	19	[0, 71, 76, 90, 94, 109, 134, 136]
NaO_8	8113	8114	2	[0, 71, 72, 76, 90, 94, 109, 134, 136]
NaO_7	8115	8127	13	[0, 71, 72, 76, 90, 94, 109, 134]
NaO_8	8128	8194	67	[0, 71, 72, 76, 90, 94, 109, 134, 136]
NaO_7	8195	8204	10	[0, 71, 76, 90, 94, 109, 134, 136]
NaO_6	8205	8215	11	[0, 71, 76, 90, 94, 109, 134]
NaO_7	8216	8263	48	[0, 65, 71, 76, 90, 94, 109, 134]
NaO_6	8264	8293	30	[0, 65, 76, 90, 94, 109, 134]
NaO_5	8294	8295	2	[0, 65, 76, 90, 94, 134]
NaO_6	8296	8299	4	[0, 65, 76, 90, 94, 134, 136]
NaO_7	8300	8304	5	[0, 65, 76, 90, 94, 100, 134, 136]
NaO_6	8305	8308	4	[0, 65, 76, 90, 94, 134, 136]
NaO_5	8309	8309	1	[0, 65, 76, 90, 134, 136]
NaO_6	8310	8340	31	[0, 65, 76, 90, 134, 136, 144]
NaO_5	8341	8352	12	[0, 65, 76, 90, 134, 136]
NaO_6	8353	8372	20	[0, 65, 72, 76, 90, 134, 136]
NaO_5	8373	8438	66	[0, 72, 76, 90, 134, 136]
NaO_6	8439	8455	17	[0, 72, 76, 90, 134, 136, 144]
NaO_5	8456	8481	26	[0, 72, 76, 90, 134, 136]
NaO_6	8482	8519	38	[0, 72, 76, 90, 134, 136, 144]
NaO_5	8520	8538	19	[0, 72, 76, 134, 136, 144]
NaO_6	8539	8542	4	[0, 72, 76, 82, 134, 136, 144]
NaO_7	8543	8571	29	[0, 72, 76, 82, 102, 134, 136, 144]
NaO_6	8572	8594	23	[0, 72, 76, 82, 134, 136, 144]
NaO_5	8595	8611	17	[0, 72, 76, 134, 136, 144]
NaO_4	8612	8627	16	[0, 72, 76, 136, 144]
NaO_5	8628	8640	13	[0, 72, 76, 134, 136, 144]
NaO_4	8641	8684	44	[0, 72, 76, 134, 136]
NaO_3	8685	8735	51	[0, 76, 134, 136]
NaO_4	8736	8752	17	[0, 76, 102, 134, 136]
NaO_5	8753	8767	15	[0, 72, 76, 102, 134, 136]
NaO_4	8768	8810	43	[0, 72, 76, 134, 136]
NaO_3	8811	8811	1	[0, 72, 76, 136]
NaO_4	8812	8826	15	[0, 72, 76, 134, 136]
NaO_5	8827	8838	12	[0, 72, 76, 102, 134, 136]
NaO_6	8839	8849	11	[0, 72, 76, 87, 102, 134, 136]
NaO_7	8850	8860	11	[0, 72, 76, 87, 102, 134, 136, 144]
NaO_6	8861	8894	34	[0, 72, 76, 87, 134, 136, 144]
NaO_7	8895	8906	12	[0, 72, 76, 87, 94, 134, 136, 144]
NaO_6	8907	8922	16	[0, 72, 76, 87, 134, 136, 144]
NaO_7	8923	8943	21	[0, 72, 76, 87, 94, 134, 136, 144]
NaO_6	8944	8949	6	[0, 72, 76, 87, 94, 134, 136]
NaO_7	8950	8966	17	[0, 72, 76, 87, 94, 102, 134, 136]
NaO_8	8967	8978	12	[0, 65, 72, 76, 87, 94, 102, 134, 136]
NaO_7	8979	9004	26	[0, 65, 76, 87, 94, 102, 134, 136]
NaO_6	9005	9005	1	[0, 76, 87, 94, 102, 134, 136]
NaO_7	9006	9014	9	[0, 76, 87, 90, 94, 102, 134, 136]
NaO_8	9015	9050	36	[0, 65, 76, 87, 90, 94, 102, 134, 136]
NaO_7	9051	9083	33	[0, 76, 87, 90, 94, 102, 134, 136]
NaO_7	9084	9096	13	[0, 72, 76, 87, 94, 102, 134, 136]
NaO_8	9097	9104	8	[0, 72, 76, 87, 94, 102, 134, 136, 144]
NaO_7	9105	9139	35	[0, 72, 76, 87, 94, 102, 136, 144]
NaO_6	9140	9166	27	[0, 72, 76, 87, 94, 136, 144]
NaO_7	9167	9180	14	[0, 72, 76, 82, 87, 94, 136, 144]
NaO_6	9181	9183	3	[0, 72, 76, 82, 94, 136, 144]
NaO_5	9184	9187	4	[0, 72, 76, 82, 136, 144]
NaO_4	9188	9202	15	[0, 72, 76, 136, 144]
NaO_5	9203	9205	3	[0, 72, 76, 82, 136, 144]
NaO_6	9206	9230	25	[0, 72, 76, 82, 118, 136, 144]
NaO_5	9231	9245	15	[0, 72, 76, 118, 136, 144]
NaO_6	9246	9268	23	[0, 72, 76, 118, 134, 136, 144]
NaO_5	9269	9323	55	[0, 72, 76, 134, 136, 144]
NaO_6	9324	9329	6	[0, 65, 72, 76, 134, 136, 144]
NaO_7	9330	9334	5	[0, 65, 72, 76, 90, 134, 136, 144]
NaO_6	9335	9421	87	[0, 65, 72, 76, 90, 134, 136]
NaO_7	9422	9435	14	[0, 65, 72, 76, 83, 90, 134, 136]
NaO_6	9436	9447	12	[0, 65, 72, 76, 90, 134, 136]
NaO_7	9448	9452	5	[0, 65, 72, 76, 90, 94, 134, 136]
NaO_6	9453	9511	59	[0, 72, 76, 90, 94, 134, 136]
NaO_5	9512	9533	22	[0, 76, 90, 94, 134, 136]
NaO_6	9534	9678	145	[0, 76, 83, 90, 94, 134, 136]
NaO_7	9679	9768	90	[0, 72, 76, 83, 90, 94, 134, 136]
NaO_6	9769	9810	42	[0, 72, 76, 90, 94, 134, 136]
NaO_5	9811	9821	11	[0, 72, 76, 90, 94, 134]
NaO_6	9822	9879	58	[0, 71, 72, 76, 90, 94, 134]
NaO_5	9880	9881	2	[0, 72, 76, 90, 94, 134]
NaO_6	9882	9898	17	[0, 72, 76, 83, 90, 94, 134]
NaO_7	9899	9900	2	[0, 72, 76, 83, 90, 94, 134, 136]
NaO_6	9901	9920	20	[0, 76, 83, 90, 94, 134, 136]
NaO_5	9921	9955	35	[0, 76, 83, 90, 134, 136]
NaO_4	9956	9969	14	[0, 76, 83, 134, 136]
NaO_5	9970	9998	29	[0, 76, 83, 134, 136, 143]
NaO_6	9999	10009	11	[0, 76, 83, 134, 136, 143, 144]
NaO_7	10010	10016	7	[0, 76, 83, 87, 134, 136, 143, 144]
NaO_6	10017	10029	13	[0, 76, 83, 134, 136, 143, 144]
NaO_7	10030	10055	26	[0, 76, 83, 108, 134, 136, 143, 144]
NaO_6	10056	10063	8	[0, 76, 83, 108, 134, 143, 144]
NaO_5	10064	10082	19	[0, 83, 108, 134, 143, 144]
NaO_6	10083	10088	6	[0, 83, 103, 108, 134, 143, 144]
NaO_5	10089	10099	11	[0, 83, 103, 108, 134, 143]
NaO_6	10100	10132	33	[0, 83, 103, 108, 123, 134, 143]
NaO_7	10133	10156	24	[0, 83, 103, 108, 123, 134, 143, 152]
NaO_6	10157	10194	38	[0, 83, 103, 108, 123, 134, 152]
NaO_7	10195	10198	4	[0, 65, 83, 103, 108, 123, 134, 152]
NaO_6	10199	10253	55	[0, 65, 83, 108, 123, 134, 152]
NaO_7	10254	10278	25	[0, 65, 83, 98, 108, 123, 134, 152]
NaO_8	10279	10329	51	[0, 65, 83, 85, 98, 108, 123, 134, 152]
NaO_7	10330	10332	3	[0, 65, 83, 98, 108, 123, 134, 152]
NaO_8	10333	10336	4	[0, 65, 83, 98, 108, 123, 133, 134, 152]
NaO_7	10337	10346	10	[0, 65, 83, 98, 123, 133, 134, 152]
NaO_6	10347	10359	13	[0, 65, 83, 98, 123, 134, 152]
NaO_7	10360	10469	110	[0, 65, 83, 98, 123, 132, 134, 152]
NaO_6	10470	10480	11	[0, 65, 83, 98, 123, 132, 152]
NaO_7	10481	10496	16	[0, 65, 83, 98, 123, 132, 133, 152]
NaO_8	10497	10561	65	[0, 65, 83, 98, 123, 128, 132, 133, 152]
NaO_7	10562	10567	6	[0, 65, 83, 98, 123, 128, 132, 152]
NaO_6	10568	10571	4	[0, 65, 83, 98, 123, 128, 132]
NaO_7	10572	10575	4	[0, 65, 83, 98, 109, 123, 128, 132]
NaO_6	10576	10596	21	[0, 65, 83, 98, 109, 123, 132]
NaO_5	10597	10644	48	[0, 65, 83, 98, 123, 132]
NaO_4	10645	10656	12	[0, 83, 98, 123, 132]
NaO_5	10657	10666	10	[0, 83, 98, 123, 132, 152]
NaO_6	10667	10682	16	[0, 83, 85, 98, 123, 132, 152]
NaO_7	10683	10689	7	[0, 83, 85, 98, 123, 132, 133, 152]
NaO_6	10690	10710	21	[0, 83, 98, 123, 132, 133, 152]
NaO_7	10711	10744	34	[0, 83, 98, 121, 123, 132, 133, 152]
NaO_6	10745	10749	5	[0, 83, 98, 121, 123, 132, 152]
NaO_7	10750	10772	23	[0, 65, 83, 98, 121, 123, 132, 152]
NaO_6	10773	10773	1	[0, 65, 83, 121, 123, 132, 152]
NaO_7	10774	10795	22	[0, 65, 83, 121, 123, 132, 134, 152]
NaO_6	10796	10801	6	[0, 65, 83, 121, 132, 134, 152]
NaO_5	10802	10819	18	[0, 65, 83, 121, 132, 152]
NaO_6	10820	10821	2	[0, 65, 83, 121, 123, 132, 152]
NaO_5	10822	10841	20	[0, 83, 121, 123, 132, 152]
NaO_6	10842	10842	1	[0, 83, 98, 121, 123, 132, 152]
NaO_7	10843	10872	30	[0, 83, 98, 121, 123, 132, 133, 152]
NaO_8	10873	10880	8	[0, 83, 98, 121, 123, 132, 133, 134, 152]
NaO_7	10881	10899	19	[0, 83, 98, 123, 132, 133, 134, 152]
NaO_6	10900	10903	4	[0, 83, 98, 123, 132, 134, 152]
NaO_7	10904	10916	13	[0, 83, 85, 98, 123, 132, 134, 152]
NaO_8	10917	10970	54	[0, 83, 85, 98, 121, 123, 132, 134, 152]
NaO_7	10971	10980	10	[0, 83, 85, 121, 123, 132, 134, 152]
NaO_6	10981	10982	2	[0, 83, 85, 121, 123, 134, 152]
NaO_5	10983	10984	2	[0, 83, 121, 123, 134, 152]
NaO_6	10985	11005	21	[0, 83, 103, 121, 123, 134, 152]
NaO_5	11006	11043	38	[0, 83, 103, 121, 134, 152]
NaO_7	11044	11089	46	[0, 83, 85, 103, 121, 123, 134, 152]
NaO_6	11090	11090	1	[0, 83, 85, 103, 121, 134, 152]
NaO_7	11091	11101	11	[0, 83, 85, 103, 121, 133, 134, 152]
NaO_6	11102	11128	27	[0, 83, 103, 121, 133, 134, 152]
NaO_7	11129	11134	6	[0, 83, 103, 121, 132, 133, 134, 152]
NaO_8	11135	11156	22	[0, 83, 103, 121, 123, 132, 133, 134, 152]
NaO_9	11157	11165	9	[0, 83, 103, 121, 123, 125, 132, 133, 134, 152]
NaO_8	11166	11183	18	[0, 83, 103, 121, 123, 132, 133, 134, 152]
NaO_7	11184	11185	2	[0, 83, 103, 121, 123, 132, 134, 152]
NaO_8	11186	11197	12	[0, 83, 103, 121, 123, 125, 132, 134, 152]
NaO_9	11198	11214	17	[0, 65, 83, 103, 121, 123, 125, 132, 134, 152]
NaO_10	11215	11235	21	[0, 65, 83, 102, 103, 121, 123, 125, 132, 134, 152]
NaO_9	11236	11251	16	[0, 65, 83, 103, 121, 123, 125, 132, 134, 152]
NaO_8	11252	11261	10	[0, 83, 103, 121, 123, 125, 132, 134, 152]
NaO_7	11262	11262	1	[0, 83, 103, 121, 123, 132, 134, 152]
NaO_8	11263	11280	18	[0, 83, 103, 121, 123, 125, 132, 134, 152]
NaO_7	11281	11307	27	[0, 83, 103, 121, 123, 132, 134, 152]
NaO_6	11308	11323	16	[0, 83, 121, 123, 132, 134, 152]
NaO_7	11324	11326	3	[0, 83, 86, 121, 123, 132, 134, 152]
NaO_6	11327	11359	33	[0, 83, 121, 123, 132, 134, 152]
NaO_7	11360	11361	2	[0, 83, 103, 121, 123, 132, 134, 152]
NaO_8	11362	11378	17	[0, 83, 103, 121, 123, 132, 133, 134, 152]
NaO_7	11379	11410	32	[0, 83, 103, 121, 123, 133, 134, 152]
NaO_6	11411	11414	4	[0, 83, 103, 121, 123, 134, 152]
NaO_7	11415	11419	5	[0, 83, 98, 103, 121, 123, 134, 152]
NaO_6	11420	11452	33	[0, 83, 98, 103, 121, 123, 152]
NaO_7	11453	11476	24	[0, 83, 98, 103, 121, 123, 134, 152]
NaO_8	11477	11496	20	[0, 83, 98, 103, 108, 121, 123, 134, 152]
NaO_7	11497	11537	41	[0, 83, 98, 103, 108, 121, 123, 134]
NaO_8	11538	11563	26	[0, 83, 85, 98, 103, 108, 121, 123, 134]
NaO_7	11564	11574	11	[0, 85, 98, 103, 108, 121, 123, 134]
NaO_8	11575	11579	5	[0, 85, 98, 103, 108, 121, 123, 134, 152]
NaO_7	11580	11592	13	[0, 98, 103, 108, 121, 123, 134, 152]
NaO_8	11593	11600	8	[0, 86, 98, 103, 108, 121, 123, 134, 152]
NaO_7	11601	11615	15	[0, 86, 98, 103, 121, 123, 134, 152]
NaO_6	11616	11671	56	[0, 86, 98, 103, 121, 123, 152]
NaO_5	11672	11701	30	[0, 98, 103, 121, 123, 152]
NaO_4	11702	11710	9	[0, 103, 121, 123, 152]
NaO_5	11711	11741	31	[0, 103, 108, 121, 123, 152]
NaO_6	11742	11749	8	[0, 98, 103, 108, 121, 123, 152]
NaO_5	11750	11776	27	[0, 98, 103, 121, 123, 152]
NaO_6	11777	11777	1	[0, 85, 98, 103, 121, 123, 152]
NaO_7	11778	11793	16	[0, 85, 98, 103, 121, 123, 134, 152]
NaO_6	11794	11796	3	[0, 85, 98, 121, 123, 134, 152]
NaO_5	11797	11813	17	[0, 85, 98, 123, 134, 152]
NaO_4	11814	11820	7	[0, 98, 123, 134, 152]
NaO_5	11821	11823	3	[0, 98, 121, 123, 134, 152]
NaO_6	11824	11825	2	[0, 98, 121, 123, 132, 134, 152]
NaO_7	11826	11847	22	[0, 98, 103, 121, 123, 132, 134, 152]
NaO_6	11848	11852	5	[0, 98, 103, 121, 123, 134, 152]
NaO_7	11853	11858	6	[0, 98, 103, 108, 121, 123, 134, 152]
NaO_6	11859	11860	2	[0, 98, 103, 108, 121, 123, 152]
NaO_5	11861	11866	6	[0, 103, 108, 121, 123, 152]
NaO_6	11867	11878	12	[0, 83, 103, 108, 121, 123, 152]
NaO_5	11879	11927	49	[0, 103, 108, 121, 123, 152]
NaO_6	11928	11954	27	[0, 83, 103, 108, 121, 123, 152]
NaO_7	11955	12021	67	[0, 83, 103, 108, 121, 123, 134, 152]
NaO_6	12022	12063	42	[0, 83, 103, 108, 121, 123, 152]
NaO_7	12064	12073	10	[0, 83, 103, 108, 121, 123, 134, 152]
NaO_8	12074	12079	6	[0, 83, 103, 108, 121, 123, 132, 134, 152]
NaO_7	12080	12142	63	[0, 103, 108, 121, 123, 132, 134, 152]
NaO_6	12143	12151	9	[0, 103, 108, 121, 123, 132, 152]
NaO_5	12152	12154	3	[0, 103, 108, 121, 132, 152]
NaO_4	12155	12166	12	[0, 103, 108, 121, 152]
NaO_5	12167	12205	39	[0, 86, 103, 108, 121, 152]
NaO_6	12206	12218	13	[0, 86, 103, 108, 121, 134, 152]
NaO_7	12219	12228	10	[0, 86, 98, 103, 108, 121, 134, 152]
NaO_6	12229	12248	20	[0, 98, 103, 108, 121, 134, 152]
NaO_5	12249	12272	24	[0, 98, 103, 108, 121, 152]
NaO_6	12273	12288	16	[0, 86, 98, 103, 108, 121, 152]
NaO_5	12289	12315	27	[0, 86, 98, 103, 121, 152]
NaO_6	12316	12334	19	[0, 86, 98, 103, 121, 150, 152]
NaO_7	12335	12352	18	[0, 85, 86, 98, 103, 121, 150, 152]
NaO_6	12353	12372	20	[0, 85, 86, 98, 103, 150, 152]
NaO_7	12373	12383	11	[0, 85, 86, 92, 98, 103, 150, 152]
NaO_9	12384	12394	11	[0, 85, 86, 92, 98, 103, 108, 120, 150, 152]
NaO_8	12395	12434	40	[0, 85, 92, 98, 103, 108, 120, 150, 152]
NaO_9	12435	12439	5	[0, 85, 92, 98, 103, 106, 108, 120, 150, 152]
NaO_8	12440	12452	13	[0, 85, 92, 98, 103, 106, 108, 120, 150]
NaO_7	12453	12459	7	[0, 85, 92, 103, 106, 108, 120, 150]
NaO_6	12460	12461	2	[0, 85, 92, 103, 106, 108, 150]
NaO_5	12462	12529	68	[0, 85, 92, 103, 108, 150]
NaO_6	12530	12549	20	[0, 85, 86, 92, 103, 108, 150]
NaO_5	12550	12560	11	[0, 85, 92, 103, 108, 150]
NaO_6	12561	12570	10	[0, 85, 92, 103, 108, 120, 150]
NaO_7	12571	12587	17	[0, 85, 92, 98, 103, 108, 120, 150]
NaO_6	12588	12633	46	[0, 85, 92, 98, 103, 108, 120]
NaO_7	12634	12659	26	[0, 85, 86, 92, 98, 103, 108, 120]
NaO_6	12660	12662	3	[0, 85, 86, 92, 98, 103, 120]
NaO_7	12663	12668	6	[0, 85, 86, 92, 98, 103, 120, 123]
NaO_8	12669	12669	1	[0, 85, 86, 92, 98, 103, 120, 123, 152]
NaO_7	12670	12672	3	[0, 85, 86, 92, 98, 103, 120, 152]
NaO_8	12673	12682	10	[0, 85, 86, 92, 93, 98, 103, 120, 152]
NaO_7	12683	12688	6	[0, 85, 86, 93, 98, 103, 120, 152]
NaO_8	12689	12697	9	[0, 85, 86, 93, 98, 103, 120, 123, 152]
NaO_8	12698	12744	47	[0, 85, 86, 93, 98, 103, 106, 123, 152]
NaO_7	12745	12759	15	[0, 85, 86, 98, 103, 106, 123, 152]
NaO_6	12760	12766	7	[0, 85, 86, 98, 103, 106, 152]
NaO_7	12767	12782	16	[0, 85, 86, 98, 103, 106, 121, 152]
NaO_6	12783	12789	7	[0, 85, 86, 98, 103, 121, 152]
NaO_7	12790	12815	26	[0, 85, 86, 98, 103, 108, 121, 152]
NaO_7	12816	12820	5	[0, 85, 86, 92, 103, 108, 121, 152]
NaO_8	12821	12833	13	[0, 85, 86, 92, 103, 108, 121, 134, 152]
NaO_7	12834	12836	3	[0, 85, 92, 103, 108, 121, 134, 152]
NaO_6	12837	12907	71	[0, 85, 92, 103, 108, 134, 152]
NaO_5	12908	12926	19	[0, 85, 103, 108, 134, 152]
NaO_6	12927	12946	20	[0, 85, 103, 108, 121, 134, 152]
NaO_5	12947	12958	12	[0, 85, 103, 121, 134, 152]
NaO_6	12959	13017	59	[0, 85, 103, 121, 123, 134, 152]
NaO_7	13018	13070	53	[0, 83, 85, 103, 121, 123, 134, 152]
NaO_8	13071	13083	13	[0, 83, 85, 86, 103, 121, 123, 134, 152]
NaO_7	13084	13117	34	[0, 83, 86, 103, 121, 123, 134, 152]
NaO_6	13118	13127	10	[0, 83, 86, 103, 121, 123, 152]
NaO_5	13128	13150	23	[0, 83, 103, 121, 123, 152]
NaO_6	13151	13170	20	[0, 83, 85, 103, 121, 123, 152]
NaO_7	13171	13194	24	[0, 83, 85, 98, 103, 121, 123, 152]
NaO_8	13195	13291	97	[0, 83, 85, 98, 103, 121, 123, 134, 152]
NaO_7	13292	13304	13	[0, 83, 85, 103, 121, 123, 134, 152]
NaO_6	13305	13329	25	[0, 83, 103, 121, 123, 134, 152]
NaO_7	13330	13342	13	[0, 83, 102, 103, 121, 123, 134, 152]
NaO_8	13343	13356	14	[0, 83, 102, 103, 121, 123, 132, 134, 152]
NaO_9	13357	13371	15	[0, 65, 83, 102, 103, 121, 123, 132, 134, 152]
NaO_8	13372	13378	7	[0, 83, 102, 103, 121, 123, 132, 134, 152]
NaO_7	13379	13399	21	[0, 83, 103, 121, 123, 132, 134, 152]
NaO_8	13400	13400	1	[0, 83, 98, 103, 121, 123, 132, 134, 152]
NaO_7	13401	13410	10	[0, 83, 98, 103, 121, 123, 134, 152]
NaO_8	13411	13411	1	[0, 83, 85, 98, 103, 121, 123, 134, 152]
NaO_9	13412	13422	11	[0, 83, 85, 98, 103, 121, 123, 133, 134, 152]
NaO_8	13423	13450	28	[0, 85, 98, 103, 121, 123, 133, 134, 152]
NaO_7	13451	13470	20	[0, 85, 103, 121, 123, 133, 134, 152]
NaO_6	13471	13477	7	[0, 85, 103, 121, 123, 134, 152]
NaO_7	13478	13478	1	[0, 78, 85, 103, 121, 123, 134, 152]
NaO_6	13479	13484	6	[0, 78, 85, 103, 123, 134, 152]
NaO_7	13485	13485	1	[0, 78, 85, 92, 103, 123, 134, 152]
NaO_8	13486	13499	14	[0, 78, 85, 92, 103, 123, 133, 134, 152]
NaO_7	13500	13522	23	[0, 85, 92, 103, 123, 133, 134, 152]
NaO_8	13523	13534	12	[0, 85, 92, 103, 121, 123, 133, 134, 152]
NaO_7	13535	13536	2	[0, 85, 103, 121, 123, 133, 134, 152]
NaO_8	13537	13538	2	[0, 85, 86, 103, 121, 123, 133, 134, 152]
NaO_9	13539	13544	6	[0, 83, 85, 86, 103, 121, 123, 133, 134, 152]
NaO_8	13545	13588	44	[0, 83, 86, 103, 121, 123, 133, 134, 152]
NaO_7	13589	13601	13	[0, 83, 103, 121, 123, 133, 134, 152]
NaO_8	13602	13608	7	[0, 83, 102, 103, 121, 123, 133, 134, 152]
NaO_7	13609	13615	7	[0, 83, 103, 121, 123, 133, 134, 152]
NaO_6	13616	13644	29	[0, 83, 103, 121, 123, 134, 152]
NaO_7	13645	13655	11	[0, 83, 92, 103, 121, 123, 134, 152]
NaO_6	13656	13659	4	[0, 83, 92, 103, 123, 134, 152]
NaO_7	13660	13667	8	[0, 83, 92, 98, 103, 123, 134, 152]
NaO_8	13668	13672	5	[0, 83, 92, 98, 103, 123, 134, 143, 152]
NaO_7	13673	13679	7	[0, 83, 92, 98, 103, 123, 134, 152]
NaO_6	13680	13683	4	[0, 92, 98, 103, 123, 134, 152]
NaO_5	13684	13699	16	[0, 92, 98, 103, 134, 152]
NaO_6	13700	13723	24	[0, 92, 98, 103, 121, 134, 152]
NaO_7	13724	13740	17	[0, 92, 98, 103, 121, 123, 134, 152]
NaO_8	13741	13750	10	[0, 92, 98, 103, 121, 123, 133, 134, 152]
NaO_9	13751	13764	14	[0, 83, 92, 98, 103, 121, 123, 133, 134, 152]
NaO_8	13765	13771	7	[0, 83, 92, 103, 121, 123, 133, 134, 152]
NaO_7	13772	13820	49	[0, 83, 103, 121, 123, 133, 134, 152]
NaO_6	13821	13834	14	[0, 83, 103, 121, 123, 134, 152]
NaO_7	13835	13863	29	[0, 83, 103, 121, 123, 134, 143, 152]
NaO_6	13864	13916	53	[0, 83, 103, 121, 123, 134, 152]
NaO_7	13917	13919	3	[0, 65, 83, 103, 121, 123, 134, 152]
NaO_8	13920	13925	6	[0, 65, 83, 103, 121, 123, 134, 143, 152]
NaO_7	13926	13942	17	[0, 65, 83, 121, 123, 134, 143, 152]
NaO_6	13943	13945	3	[0, 83, 121, 123, 134, 143, 152]
NaO_7	13946	13951	6	[0, 83, 102, 121, 123, 134, 143, 152]
NaO_6	13952	13967	16	[0, 83, 102, 121, 123, 134, 152]
NaO_5	13968	13993	26	[0, 83, 121, 123, 134, 152]
NaO_6	13994	13997	4	[0, 83, 121, 123, 133, 134, 152]
NaO_7	13998	14021	24	[0, 83, 103, 121, 123, 133, 134, 152]
NaO_6	14022	14029	8	[0, 83, 103, 121, 133, 134, 152]
NaO_5	14030	14095	66	[0, 83, 103, 121, 134, 152]
NaO_4	14096	14110	15	[0, 103, 121, 134, 152]
NaO_5	14111	14111	1	[0, 103, 121, 132, 134, 152]
NaO_6	14112	14124	13	[0, 103, 121, 123, 132, 134, 152]
NaO_7	14125	14126	2	[0, 83, 103, 121, 123, 132, 134, 152]
NaO_6	14127	14166	40	[0, 83, 121, 123, 132, 134, 152]
NaO_7	14167	14187	21	[0, 83, 102, 121, 123, 132, 134, 152]
NaO_6	14188	14199	12	[0, 83, 102, 123, 132, 134, 152]
NaO_7	14200	14244	45	[0, 65, 83, 102, 123, 132, 134, 152]
NaO_6	14245	14249	5	[0, 65, 83, 123, 132, 134, 152]
NaO_7	14250	14276	27	[0, 65, 83, 102, 123, 132, 134, 152]
NaO_6	14277	14295	19	[0, 65, 83, 102, 123, 132, 134]
NaO_5	14296	14299	4	[0, 65, 83, 123, 132, 134]
NaO_6	14300	14305	6	[0, 65, 83, 123, 132, 134, 152]
NaO_7	14306	14319	14	[0, 65, 83, 121, 123, 132, 134, 152]
NaO_8	14320	14326	7	[0, 65, 83, 102, 121, 123, 132, 134, 152]
NaO_7	14327	14345	19	[0, 83, 102, 121, 123, 132, 134, 152]
NaO_8	14346	14369	24	[0, 83, 102, 121, 123, 132, 133, 134, 152]
NaO_7	14370	14403	34	[0, 83, 102, 121, 123, 132, 134, 152]
NaO_6	14404	14412	9	[0, 83, 102, 123, 132, 134, 152]
NaO_5	14413	14414	2	[0, 83, 102, 123, 132, 134]
NaO_4	14415	14417	3	[0, 83, 123, 132, 134]
NaO_5	14418	14428	11	[0, 65, 83, 123, 132, 134]
NaO_6	14429	14437	9	[0, 65, 83, 121, 123, 132, 134]
NaO_5	14438	14448	11	[0, 65, 83, 123, 132, 134]
NaO_4	14449	14454	6	[0, 83, 123, 132, 134]
NaO_5	14455	14456	2	[0, 83, 121, 123, 132, 134]
NaO_6	14457	14470	14	[0, 83, 121, 123, 132, 134, 152]
NaO_7	14471	14487	17	[0, 83, 102, 121, 123, 132, 134, 152]
NaO_6	14488	14508	21	[0, 83, 102, 121, 123, 134, 152]
NaO_5	14509	14509	1	[0, 83, 121, 123, 134, 152]
NaO_6	14510	14513	4	[0, 83, 103, 121, 123, 134, 152]
NaO_7	14514	14569	56	[0, 83, 92, 103, 121, 123, 134, 152]
NaO_8	14570	14589	20	[0, 83, 86, 92, 103, 121, 123, 134, 152]
NaO_7	14590	14603	14	[0, 83, 92, 103, 121, 123, 134, 152]
NaO_8	14604	14610	7	[0, 83, 92, 103, 121, 123, 133, 134, 152]
NaO_7	14611	14624	14	[0, 83, 92, 103, 123, 133, 134, 152]
NaO_6	14625	14651	27	[0, 92, 103, 123, 133, 134, 152]
NaO_5	14652	14654	3	[0, 92, 123, 133, 134, 152]
NaO_6	14655	14687	33	[0, 92, 98, 123, 133, 134, 152]
NaO_7	14688	14718	31	[0, 92, 98, 121, 123, 133, 134, 152]
NaO_6	14719	14762	44	[0, 92, 121, 123, 133, 134, 152]
NaO_5	14763	14786	24	[0, 92, 121, 123, 134, 152]
NaO_6	14787	14795	9	[0, 83, 92, 121, 123, 134, 152]
NaO_7	14796	14848	53	[0, 83, 92, 102, 121, 123, 134, 152]
NaO_6	14849	14863	15	[0, 92, 102, 121, 123, 134, 152]
NaO_7	14864	14873	10	[0, 83, 92, 102, 121, 123, 134, 152]
NaO_8	14874	14874	1	[0, 83, 92, 102, 103, 121, 123, 134, 152]
NaO_9	14875	14914	40	[0, 83, 92, 98, 102, 103, 121, 123, 134, 152]
NaO_8	14915	14963	49	[0, 83, 92, 102, 103, 121, 123, 134, 152]
NaO_7	14964	15016	53	[0, 83, 92, 102, 103, 121, 134, 152]
NaO_6	15017	15017	1	[0, 83, 102, 103, 121, 134, 152]
NaO_5	15018	15049	32	[0, 83, 103, 121, 134, 152]
NaO_6	15050	15092	43	[0, 83, 86, 103, 121, 134, 152]
NaO_5	15093	15119	27	[0, 86, 103, 121, 134, 152]
NaO_6	15120	15133	14	[0, 86, 103, 121, 133, 134, 152]
NaO_7	15134	15147	14	[0, 86, 103, 121, 125, 133, 134, 152]
NaO_8	15148	15173	26	[0, 86, 102, 103, 121, 125, 133, 134, 152]
NaO_7	15174	15174	1	[0, 102, 103, 121, 125, 133, 134, 152]
NaO_6	15175	15200	26	[0, 102, 103, 121, 125, 133, 152]
NaO_5	15201	15254	54	[0, 102, 121, 125, 133, 152]
NaO_6	15255	15286	32	[0, 102, 121, 125, 132, 133, 152]
NaO_7	15287	15294	8	[0, 102, 121, 123, 125, 132, 133, 152]
NaO_6	15295	15343	49	[0, 102, 121, 123, 125, 133, 152]
NaO_5	15344	15353	10	[0, 102, 121, 125, 133, 152]
NaO_6	15354	15384	31	[0, 102, 116, 121, 125, 133, 152]
NaO_7	15385	15506	122	[0, 86, 102, 116, 121, 125, 133, 152]
NaO_6	15507	15576	70	[0, 86, 102, 116, 121, 133, 152]
NaO_5	15577	15638	62	[0, 86, 116, 121, 133, 152]
NaO_6	15639	15640	2	[0, 86, 96, 116, 121, 133, 152]
NaO_7	15641	15719	79	[0, 86, 96, 102, 116, 121, 133, 152]
NaO_6	15720	15722	3	[0, 86, 96, 102, 116, 121, 133]
NaO_5	15723	15725	3	[0, 86, 96, 116, 121, 133]
NaO_3	15726	15802	77	[0, 86, 116, 121]
NaO_4	15803	15870	68	[0, 86, 116, 121, 152]
NaO_5	15871	15891	21	[0, 86, 102, 116, 121, 152]
NaO_6	15892	15921	30	[0, 86, 102, 116, 121, 127, 152]
NaO_5	15922	15924	3	[0, 86, 116, 121, 127, 152]
NaO_6	15925	16024	100	[0, 86, 116, 121, 125, 127, 152]
NaO_7	16025	16040	16	[0, 86, 102, 116, 121, 125, 127, 152]
NaO_8	16041	16094	54	[0, 86, 96, 102, 116, 121, 125, 127, 152]
NaO_7	16095	16173	79	[0, 96, 102, 116, 121, 125, 127, 152]
NaO_6	16174	16181	8	[0, 96, 102, 116, 121, 125, 127]
NaO_5	16182	16243	62	[0, 96, 102, 116, 125, 127]
NaO_5	16244	16266	23	[0, 102, 116, 121, 125, 127]
NaO_4	16267	16307	41	[0, 102, 121, 125, 127]
NaO_5	16308	16429	122	[0, 96, 102, 121, 125, 127]
NaO_6	16430	16449	20	[0, 96, 102, 121, 125, 127, 140]
NaO_5	16450	16485	36	[0, 102, 121, 125, 127, 140]
NaO_6	16486	16495	10	[0, 96, 102, 121, 125, 127, 140]
NaO_7	16496	16532	37	[0, 96, 102, 105, 121, 125, 127, 140]
NaO_6	16533	16554	22	[0, 96, 102, 105, 121, 125, 127]
NaO_7	16555	16598	44	[0, 96, 102, 105, 121, 125, 127, 140]
NaO_8	16599	16630	32	[0, 96, 102, 105, 112, 121, 125, 127, 140]
NaO_7	16631	16670	40	[0, 96, 102, 112, 121, 125, 127, 140]
NaO_6	16671	16698	28	[0, 96, 102, 112, 121, 125, 127]
NaO_7	16699	16704	6	[0, 96, 102, 112, 121, 125, 127, 140]
NaO_6	16705	16709	5	[0, 96, 102, 121, 125, 127, 140]
NaO_5	16710	16711	2	[0, 96, 102, 121, 125, 127]
NaO_4	16712	16782	71	[0, 102, 121, 125, 127]
NaO_5	16783	16804	22	[0, 96, 102, 121, 125, 127]
NaO_6	16805	16912	108	[0, 96, 102, 116, 121, 125, 127]
NaO_7	16913	16927	15	[0, 96, 102, 116, 121, 125, 127, 133]
NaO_6	16928	16930	3	[0, 96, 102, 116, 121, 125, 133]
NaO_7	16931	16937	7	[0, 86, 96, 102, 116, 121, 125, 133]
NaO_8	16938	16961	24	[0, 86, 96, 102, 116, 121, 125, 133, 152]
NaO_7	16962	16972	11	[0, 86, 96, 116, 121, 125, 133, 152]
NaO_6	16973	17018	46	[0, 86, 116, 121, 125, 133, 152]
NaO_7	17019	17083	65	[0, 86, 93, 116, 121, 125, 133, 152]
NaO_6	17084	17135	52	[0, 86, 116, 121, 125, 133, 152]
NaO_7	17136	17166	31	[0, 86, 102, 116, 121, 125, 133, 152]
NaO_6	17167	17215	49	[0, 86, 102, 116, 121, 125, 133]
NaO_7	17216	17234	19	[0, 86, 102, 116, 121, 125, 127, 133]
NaO_8	17235	17242	8	[0, 86, 96, 102, 116, 121, 125, 127, 133]
NaO_8	17243	17307	65	[0, 86, 96, 102, 105, 116, 121, 125, 127]
NaO_7	17308	17314	7	[0, 86, 96, 102, 105, 116, 121, 125]
NaO_6	17315	17315	1	[0, 86, 102, 105, 116, 121, 125]
NaO_5	17316	17364	49	[0, 86, 102, 105, 121, 125]
NaO_6	17365	17397	33	[0, 86, 96, 102, 105, 121, 125]
NaO_7	17398	17439	42	[0, 86, 96, 102, 105, 121, 125, 127]
NaO_6	17440	17517	78	[0, 86, 102, 105, 121, 125, 127]
NaO_5	17518	17529	12	[0, 86, 102, 121, 125, 127]
NaO_6	17530	17542	13	[0, 86, 102, 121, 125, 127, 152]
NaO_5	17543	17555	13	[0, 86, 102, 121, 125, 152]
NaO_6	17556	17578	23	[0, 86, 102, 116, 121, 125, 152]
NaO_5	17579	17587	9	[0, 86, 116, 121, 125, 152]
NaO_6	17588	17655	68	[0, 86, 93, 116, 121, 125, 152]
NaO_7	17656	17743	88	[0, 86, 93, 116, 121, 125, 133, 152]
NaO_6	17744	17809	66	[0, 86, 93, 116, 125, 133, 152]
NaO_5	17810	17810	1	[0, 86, 116, 125, 133, 152]
NaO_6	17811	17877	67	[0, 86, 116, 121, 125, 133, 152]
NaO_7	17878	17969	92	[0, 86, 105, 116, 121, 125, 133, 152]
NaO_5	17970	17980	11	[0, 86, 105, 121, 125, 133]
NaO_4	17981	18005	25	[0, 86, 105, 121, 133]
NaO_3	18006	18007	2	[0, 105, 121, 133]
NaO_4	18008	18016	9	[0, 102, 105, 121, 133]
NaO_5	18017	18068	52	[0, 102, 105, 121, 125, 133]
NaO_6	18069	18159	91	[0, 102, 105, 121, 125, 132, 133]
NaO_5	18160	18261	102	[0, 102, 105, 121, 125, 132]
NaO_6	18262	18280	19	[0, 72, 102, 105, 121, 125, 132]
NaO_7	18281	18343	63	[0, 72, 102, 105, 121, 125, 132, 135]
NaO_6	18344	18378	35	[0, 72, 102, 105, 125, 132, 135]
NaO_7	18379	18382	4	[0, 72, 102, 105, 121, 125, 132, 135]
NaO_6	18383	18399	17	[0, 72, 102, 105, 121, 132, 135]
NaO_7	18400	18420	21	[0, 72, 102, 105, 121, 125, 132, 135]
NaO_6	18421	18429	9	[0, 102, 105, 121, 125, 132, 135]
NaO_7	18430	18446	17	[0, 102, 105, 112, 121, 125, 132, 135]
NaO_6	18447	18453	7	[0, 102, 105, 112, 125, 132, 135]
NaO_7	18454	18466	13	[0, 75, 102, 105, 112, 125, 132, 135]
NaO_8	18467	18507	41	[0, 75, 102, 105, 112, 121, 125, 132, 135]
NaO_7	18508	18520	13	[0, 75, 102, 105, 112, 121, 125, 135]
NaO_6	18521	18523	3	[0, 75, 102, 105, 112, 125, 135]
NaO_7	18524	18532	9	[0, 75, 102, 105, 112, 125, 127, 135]
NaO_6	18533	18568	36	[0, 75, 102, 105, 112, 127, 135]
NaO_7	18569	18569	1	[0, 75, 102, 105, 112, 127, 132, 135]
NaO_8	18570	18580	11	[0, 75, 102, 105, 112, 125, 127, 132, 135]
NaO_9	18581	18582	2	[0, 75, 102, 105, 112, 125, 127, 132, 135, 140]
NaO_8	18583	18605	23	[0, 75, 102, 105, 112, 127, 132, 135, 140]
NaO_7	18606	18664	59	[0, 75, 102, 105, 112, 132, 135, 140]
NaO_8	18665	18674	10	[0, 75, 102, 105, 112, 121, 132, 135, 140]
NaO_9	18675	18685	11	[0, 75, 102, 105, 112, 121, 127, 132, 135, 140]
NaO_8	18686	18705	20	[0, 102, 105, 112, 121, 127, 132, 135, 140]
NaO_8	18706	18760	55	[0, 102, 105, 112, 121, 125, 127, 132, 140]
NaO_6	18761	18856	96	[0, 102, 105, 112, 121, 127, 140]
NaO_5	18857	18903	47	[0, 102, 105, 121, 127, 140]
NaO_6	18904	18983	80	[0, 102, 105, 112, 121, 127, 140]
NaO_7	18984	19020	37	[0, 75, 102, 105, 112, 121, 127, 140]
NaO_8	19021	19147	127	[0, 75, 102, 105, 112, 121, 127, 135, 140]
NaO_7	19148	19172	25	[0, 75, 102, 105, 112, 121, 127, 140]
NaO_6	19173	19178	6	[0, 75, 102, 105, 112, 121, 127]
NaO_5	19179	19181	3	[0, 75, 102, 105, 112, 127]
NaO_6	19182	19284	103	[0, 75, 102, 105, 112, 127, 135]
NaO_5	19285	19308	24	[0, 75, 102, 105, 127, 135]
NaO_6	19309	19316	8	[0, 75, 99, 102, 105, 127, 135]
NaO_7	19317	19329	13	[0, 75, 99, 102, 105, 125, 127, 135]
NaO_8	19330	19355	26	[0, 75, 99, 102, 105, 125, 127, 132, 135]
NaO_7	19356	19399	44	[0, 75, 102, 105, 125, 127, 132, 135]
NaO_6	19400	19401	2	[0, 75, 102, 105, 125, 132, 135]
NaO_5	19402	19426	25	[0, 75, 102, 125, 132, 135]
NaO_4	19427	19468	42	[0, 102, 125, 132, 135]
NaO_5	19469	19495	27	[0, 90, 102, 125, 132, 135]
NaO_6	19496	19542	47	[0, 90, 102, 121, 125, 132, 135]
NaO_5	19543	19565	23	[0, 90, 102, 125, 132, 135]
NaO_4	19566	19577	12	[0, 102, 125, 132, 135]
NaO_3	19578	19604	27	[0, 102, 125, 132]
NaO_4	19605	19694	90	[0, 102, 121, 125, 132]
NaO_5	19695	19716	22	[0, 102, 121, 125, 132, 140]
NaO_4	19717	19799	83	[0, 102, 121, 132, 140]
NaO_5	19800	19817	18	[0, 102, 121, 125, 132, 140]
NaO_4	19818	19818	1	[0, 102, 121, 125, 132]
NaO_3	19819	19894	76	[0, 121, 125, 132]
NaO_4	19895	19928	34	[0, 105, 121, 125, 132]
NaO_3	19929	19970	42	[0, 105, 125, 132]
NaO_4	19971	19995	25	[0, 105, 125, 132, 135]
NaO_5	19996	20000	5	[0, 102, 105, 125, 132, 135]
NaO_4	20001	20007	7	[0, 102, 105, 125, 132]
NaO_5	20008	20030	23	[0, 102, 105, 121, 125, 132]
NaO_6	20031	20035	5	[0, 102, 105, 121, 125, 132, 140]
NaO_5	20036	20052	17	[0, 102, 121, 125, 132, 140]
NaO_4	20053	20079	27	[0, 102, 121, 132, 140]
NaO_5	20080	20111	32	[0, 102, 121, 127, 132, 140]
NaO_6	20112	20131	20	[0, 102, 121, 127, 132, 136, 140]
NaO_5	20132	20168	37	[0, 102, 121, 127, 136, 140]
NaO_6	20169	20171	3	[0, 102, 121, 125, 127, 136, 140]
NaO_5	20172	20204	33	[0, 102, 121, 125, 127, 140]
NaO_6	20205	20218	14	[0, 102, 112, 121, 125, 127, 140]
NaO_7	20219	20251	33	[0, 102, 112, 121, 125, 127, 135, 140]
NaO_8	20252	20284	33	[0, 102, 105, 112, 121, 125, 127, 135, 140]
NaO_7	20285	20367	83	[0, 102, 105, 112, 125, 127, 135, 140]
NaO_8	20368	20408	41	[0, 102, 105, 112, 121, 125, 127, 135, 140]
NaO_9	20409	20438	30	[0, 102, 105, 112, 121, 125, 127, 135, 136, 140]
NaO_8	20439	20452	14	[0, 102, 105, 112, 121, 125, 127, 135, 140]
NaO_7	20453	20481	29	[0, 102, 112, 121, 125, 127, 135, 140]
NaO_6	20482	20487	6	[0, 102, 112, 121, 125, 127, 140]
NaO_5	20488	20500	13	[0, 102, 121, 125, 127, 140]
NaO_6	20501	20535	35	[0, 102, 121, 125, 127, 132, 140]
NaO_5	20536	20565	30	[0, 102, 121, 125, 132, 140]
NaO_4	20566	20626	61	[0, 102, 121, 125, 132]
NaO_5	20627	20649	23	[0, 102, 121, 125, 132, 152]
NaO_6	20650	20689	40	[0, 86, 102, 121, 125, 132, 152]
NaO_5	20690	20708	19	[0, 86, 121, 125, 132, 152]
NaO_6	20709	20722	14	[0, 86, 116, 121, 125, 132, 152]
NaO_5	20723	20836	114	[0, 86, 116, 121, 125, 152]
NaO_6	20837	20837	1	[0, 86, 116, 121, 125, 133, 152]
NaO_7	20838	20856	19	[0, 86, 96, 116, 121, 125, 133, 152]
NaO_6	20857	20863	7	[0, 86, 116, 121, 125, 133, 152]
NaO_7	20864	20884	21	[0, 86, 93, 116, 121, 125, 133, 152]
NaO_6	20885	20922	38	[0, 86, 116, 121, 125, 133, 152]
NaO_5	20923	20945	23	[0, 86, 116, 121, 133, 152]
NaO_6	20946	20953	8	[0, 86, 93, 116, 121, 133, 152]
NaO_7	20954	20954	1	[0, 86, 93, 116, 121, 125, 133, 152]
NaO_6	20955	21016	62	[0, 86, 116, 121, 125, 133, 152]
NaO_5	21017	21057	41	[0, 86, 116, 121, 125, 152]
NaO_6	21058	21066	9	[0, 86, 96, 116, 121, 125, 152]
NaO_5	21067	21124	58	[0, 86, 96, 116, 121, 125]
NaO_6	21125	21145	21	[0, 86, 96, 116, 121, 125, 136]
NaO_7	21146	21214	69	[0, 73, 86, 96, 116, 121, 125, 136]
NaO_6	21215	21240	26	[0, 73, 86, 96, 121, 125, 136]
NaO_5	21241	21253	13	[0, 73, 86, 96, 121, 136]
NaO_6	21254	21325	72	[0, 73, 86, 96, 121, 127, 136]
NaO_5	21326	21334	9	[0, 73, 86, 96, 121, 127]
NaO_6	21335	21343	9	[0, 73, 86, 96, 107, 121, 127]
NaO_5	21344	21356	13	[0, 73, 86, 96, 107, 127]
NaO_4	21357	21370	14	[0, 73, 86, 96, 127]
NaO_5	21371	21372	2	[0, 73, 86, 96, 116, 127]
NaO_6	21373	21511	139	[0, 73, 86, 96, 107, 116, 127]
NaO_7	21512	21516	5	[0, 73, 86, 96, 105, 107, 116, 127]
NaO_8	21517	21572	56	[0, 73, 86, 96, 105, 107, 116, 125, 127]
NaO_7	21573	21575	3	[0, 73, 86, 96, 105, 107, 116, 125]
NaO_6	21576	21591	16	[0, 73, 86, 96, 105, 116, 125]
NaO_7	21592	21603	12	[0, 73, 86, 96, 105, 116, 121, 125]
NaO_6	21604	21642	39	[0, 73, 86, 96, 105, 116, 121]
NaO_5	21643	21654	12	[0, 73, 86, 96, 116, 121]
NaO_4	21655	21660	6	[0, 73, 86, 116, 121]
NaO_5	21661	21675	15	[0, 73, 86, 116, 121, 152]
NaO_6	21676	21685	10	[0, 73, 86, 116, 121, 125, 152]
NaO_7	21686	21701	16	[0, 73, 86, 105, 116, 121, 125, 152]
NaO_6	21702	21774	73	[0, 86, 105, 116, 121, 125, 152]
NaO_5	21775	21832	58	[0, 86, 105, 116, 121, 125]
NaO_6	21833	21922	90	[0, 86, 96, 105, 116, 121, 125]
NaO_7	21923	22042	120	[0, 86, 96, 105, 116, 121, 125, 152]
NaO_6	22043	22058	16	[0, 86, 96, 116, 121, 125, 152]
NaO_5	22059	22071	13	[0, 86, 96, 116, 121, 125]
NaO_6	22072	22084	13	[0, 73, 86, 96, 116, 121, 125]
NaO_5	22085	22160	76	[0, 86, 96, 116, 121, 125]
NaO_4	22161	22180	20	[0, 86, 96, 116, 125]
NaO_5	22181	22237	57	[0, 86, 96, 116, 121, 125]
NaO_6	22238	22238	1	[0, 86, 96, 116, 121, 125, 140]
NaO_7	22239	22277	39	[0, 73, 86, 96, 116, 121, 125, 140]
NaO_6	22278	22298	21	[0, 73, 86, 96, 116, 125, 140]
NaO_5	22299	22367	69	[0, 73, 86, 96, 116, 125]
NaO_6	22368	22425	58	[0, 73, 86, 96, 116, 121, 125]
NaO_5	22426	22449	24	[0, 73, 86, 96, 116, 121]
NaO_6	22450	22463	14	[0, 73, 86, 96, 107, 116, 121]
NaO_7	22464	22491	28	[0, 73, 86, 96, 107, 116, 121, 125]
NaO_6	22492	22543	52	[0, 73, 86, 96, 116, 121, 125]
NaO_5	22544	22603	60	[0, 73, 86, 96, 116, 121]
NaO_6	22604	22617	14	[0, 73, 86, 96, 102, 116, 121]
NaO_5	22618	22634	17	[0, 73, 86, 102, 116, 121]
NaO_6	22635	22648	14	[0, 73, 86, 102, 116, 121, 125]
NaO_5	22649	22695	47	[0, 73, 86, 116, 121, 125]
NaO_6	22696	22700	5	[0, 73, 86, 116, 121, 125, 152]
NaO_7	22701	22806	106	[0, 73, 86, 96, 116, 121, 125, 152]
NaO_6	22807	22827	21	[0, 73, 86, 96, 116, 121, 125]
NaO_5	22828	22931	104	[0, 86, 96, 116, 121, 125]
NaO_6	22932	23018	87	[0, 73, 86, 96, 116, 121, 125]
NaO_7	23019	23043	25	[0, 73, 86, 96, 116, 121, 125, 127]
NaO_8	23044	23050	7	[0, 73, 86, 96, 105, 116, 121, 125, 127]
NaO_7	23051	23060	10	[0, 86, 96, 105, 116, 121, 125, 127]
NaO_6	23061	23075	15	[0, 86, 105, 116, 121, 125, 127]
NaO_7	23076	23098	23	[0, 73, 86, 105, 116, 121, 125, 127]
NaO_6	23099	23118	20	[0, 86, 105, 116, 121, 125, 127]
NaO_5	23119	23145	27	[0, 86, 116, 121, 125, 127]
NaO_4	23146	23147	2	[0, 86, 121, 125, 127]
NaO_5	23148	23153	6	[0, 73, 86, 121, 125, 127]
NaO_4	23154	23199	46	[0, 73, 86, 121, 125]
NaO_5	23200	23256	57	[0, 73, 86, 121, 125, 127]
NaO_4	23257	23264	8	[0, 86, 121, 125, 127]
NaO_5	23265	23280	16	[0, 86, 121, 125, 127, 135]
NaO_4	23281	23302	22	[0, 86, 121, 125, 135]
NaO_3	23303	23342	40	[0, 86, 121, 125]
NaO_4	23343	23364	22	[0, 86, 102, 121, 125]
NaO_3	23365	23460	96	[0, 102, 121, 125]
NaO_4	23461	23509	49	[0, 86, 102, 121, 125]
NaO_3	23510	23565	56	[0, 102, 121, 125]
NaO_4	23566	23589	24	[0, 90, 102, 121, 125]
NaO_5	23590	23641	52	[0, 90, 102, 121, 125, 127]
NaO_4	23642	23735	94	[0, 90, 102, 121, 125]
NaO_3	23736	23737	2	[0, 90, 102, 121]
NaO_4	23738	23748	11	[0, 90, 102, 112, 121]
NaO_5	23749	23761	13	[0, 90, 102, 112, 121, 135]
NaO_6	23762	23777	16	[0, 90, 102, 112, 121, 125, 135]
NaO_5	23778	23907	130	[0, 90, 102, 112, 125, 135]
NaO_6	23908	23926	19	[0, 75, 90, 102, 112, 125, 135]
NaO_7	23927	23946	20	[0, 75, 90, 102, 104, 112, 125, 135]
NaO_6	23947	24055	109	[0, 75, 90, 102, 104, 125, 135]
NaO_5	24056	24057	2	[0, 75, 90, 102, 125, 135]
NaO_6	24058	24089	32	[0, 75, 90, 102, 112, 125, 135]
NaO_7	24090	24169	80	[0, 75, 90, 102, 105, 112, 125, 135]
NaO_8	24170	24224	55	[0, 75, 90, 102, 105, 112, 125, 135, 140]
NaO_7	24225	24248	24	[0, 75, 90, 102, 105, 112, 135, 140]
NaO_6	24249	24249	1	[0, 90, 102, 105, 112, 135, 140]
NaO_7	24250	24262	13	[0, 90, 102, 105, 112, 135, 136, 140]
NaO_6	24263	24272	10	[0, 90, 102, 105, 112, 135, 136]
NaO_5	24273	24342	70	[0, 102, 105, 112, 135, 136]
NaO_6	24343	24368	26	[0, 102, 105, 112, 127, 135, 136]
NaO_5	24369	24425	57	[0, 102, 105, 112, 127, 136]
NaO_6	24426	24437	12	[0, 102, 105, 112, 127, 135, 136]
NaO_7	24438	24512	75	[0, 75, 102, 105, 112, 127, 135, 136]
NaO_8	24513	24525	13	[0, 75, 102, 105, 112, 125, 127, 135, 136]
NaO_7	24526	24648	123	[0, 75, 102, 105, 125, 127, 135, 136]
NaO_6	24649	24679	31	[0, 75, 102, 105, 125, 135, 136]
NaO_7	24680	24712	33	[0, 75, 102, 105, 125, 127, 135, 136]
NaO_8	24713	24735	23	[0, 75, 90, 102, 105, 125, 127, 135, 136]
NaO_7	24736	24768	33	[0, 75, 90, 102, 105, 125, 127, 136]
NaO_6	24769	24799	31	[0, 75, 90, 102, 105, 125, 136]
NaO_5	24800	24807	8	[0, 75, 90, 102, 125, 136]
NaO_4	24808	24827	20	[0, 90, 102, 125, 136]
NaO_5	24828	24846	19	[0, 90, 102, 125, 132, 136]
NaO_6	24847	24893	47	[0, 83, 90, 102, 125, 132, 136]
NaO_5	24894	24906	13	[0, 83, 90, 102, 132, 136]
NaO_4	24907	24919	13	[0, 83, 90, 102, 136]
NaO_5	24920	24956	37	[0, 83, 90, 102, 125, 136]
NaO_4	24957	24964	8	[0, 90, 102, 125, 136]
NaO_5	24965	25019	55	[0, 90, 102, 125, 135, 136]
NaO_6	25020	25036	17	[0, 90, 102, 125, 127, 135, 136]
NaO_7	25037	25052	16	[0, 75, 90, 102, 125, 127, 135, 136]
NaO_8	25053	25058	6	[0, 75, 90, 102, 112, 125, 127, 135, 136]
NaO_7	25059	25082	24	[0, 75, 90, 102, 112, 125, 127, 135]
NaO_8	25083	25091	9	[0, 75, 90, 102, 105, 112, 125, 127, 135]
NaO_7	25092	25099	8	[0, 75, 90, 105, 112, 125, 127, 135]
NaO_6	25100	25119	20	[0, 75, 105, 112, 125, 127, 135]
NaO_5	25120	25221	102	[0, 105, 112, 125, 127, 135]
NaO_6	25222	25233	12	[0, 105, 112, 125, 127, 135, 140]
NaO_7	25234	25245	12	[0, 73, 105, 112, 125, 127, 135, 140]
NaO_8	25246	25276	31	[0, 73, 102, 105, 112, 125, 127, 135, 140]
NaO_7	25277	25289	13	[0, 102, 105, 112, 125, 127, 135, 140]
NaO_6	25290	25332	43	[0, 102, 105, 112, 125, 127, 140]
NaO_5	25333	25357	25	[0, 102, 105, 125, 127, 140]
NaO_6	25358	25363	6	[0, 102, 105, 125, 127, 136, 140]
NaO_7	25364	25381	18	[0, 73, 102, 105, 125, 127, 136, 140]
NaO_6	25382	25382	1	[0, 73, 102, 105, 125, 136, 140]
NaO_5	25383	25404	22	[0, 73, 102, 125, 136, 140]
NaO_6	25405	25479	75	[0, 73, 102, 121, 125, 136, 140]
NaO_5	25480	25484	5	[0, 73, 102, 121, 136, 140]
NaO_6	25485	25614	130	[0, 73, 102, 121, 136, 140, 152]
NaO_5	25615	25638	24	[0, 73, 102, 121, 136, 152]
NaO_4	25639	25670	32	[0, 73, 102, 121, 152]
NaO_5	25671	25676	6	[0, 73, 102, 116, 121, 152]
NaO_6	25677	25688	12	[0, 73, 102, 116, 121, 133, 152]
NaO_5	25689	25698	10	[0, 102, 116, 121, 133, 152]
NaO_6	25699	25709	11	[0, 102, 116, 121, 125, 133, 152]
NaO_7	25710	25729	20	[0, 102, 116, 121, 125, 132, 133, 152]
NaO_6	25730	25746	17	[0, 116, 121, 125, 132, 133, 152]
NaO_5	25747	25817	71	[0, 116, 125, 132, 133, 152]
NaO_4	25818	25872	55	[0, 116, 125, 132, 152]
NaO_5	25873	25909	37	[0, 116, 125, 132, 133, 152]
NaO_6	25910	25911	2	[0, 102, 116, 125, 132, 133, 152]
NaO_5	25912	25965	54	[0, 102, 116, 125, 132, 152]
NaO_6	25966	25979	14	[0, 102, 116, 121, 125, 132, 152]
NaO_5	25980	26066	87	[0, 102, 121, 125, 132, 152]
NaO_6	26067	26122	56	[0, 102, 116, 121, 125, 132, 152]
NaO_5	26123	26178	56	[0, 102, 116, 121, 125, 152]
NaO_6	26179	26194	16	[0, 86, 102, 116, 121, 125, 152]
NaO_7	26195	26213	19	[0, 73, 86, 102, 116, 121, 125, 152]
NaO_8	26214	26255	42	[0, 73, 86, 93, 102, 116, 121, 125, 152]
NaO_7	26256	26274	19	[0, 73, 86, 102, 116, 121, 125, 152]
NaO_8	26275	26351	77	[0, 73, 86, 102, 116, 121, 125, 136, 152]
NaO_7	26352	26434	83	[0, 73, 86, 102, 116, 121, 125, 136]
NaO_6	26435	26437	3	[0, 73, 86, 102, 116, 125, 136]
NaO_5	26438	26452	15	[0, 73, 86, 116, 125, 136]
NaO_4	26453	26462	10	[0, 73, 116, 125, 136]
NaO_5	26463	26524	62	[0, 73, 116, 125, 127, 136]
NaO_6	26525	26554	30	[0, 73, 96, 116, 125, 127, 136]
NaO_7	26555	26575	21	[0, 73, 96, 102, 116, 125, 127, 136]
NaO_8	26576	26588	13	[0, 73, 96, 102, 116, 121, 125, 127, 136]
NaO_7	26589	26598	10	[0, 73, 96, 102, 121, 125, 127, 136]
NaO_6	26599	26649	51	[0, 73, 96, 121, 125, 127, 136]
NaO_7	26650	26721	72	[0, 73, 96, 121, 125, 127, 136, 140]
NaO_6	26722	26733	12	[0, 73, 96, 125, 127, 136, 140]
NaO_7	26734	26882	149	[0, 73, 96, 105, 125, 127, 136, 140]
NaO_6	26883	26913	31	[0, 73, 105, 125, 127, 136, 140]
NaO_7	26914	26923	10	[0, 73, 102, 105, 125, 127, 136, 140]
NaO_6	26924	26940	17	[0, 73, 102, 105, 125, 136, 140]
NaO_7	26941	26974	34	[0, 73, 102, 105, 121, 125, 136, 140]
NaO_8	26975	27010	36	[0, 73, 102, 105, 121, 125, 127, 136, 140]
NaO_7	27011	27013	3	[0, 73, 102, 105, 121, 125, 127, 136]
NaO_6	27014	27067	54	[0, 73, 102, 105, 125, 127, 136]
NaO_7	27068	27073	6	[0, 73, 102, 105, 125, 127, 136, 140]
NaO_8	27074	27105	32	[0, 73, 102, 105, 116, 125, 127, 136, 140]
NaO_7	27106	27121	16	[0, 73, 102, 105, 125, 127, 136, 140]
NaO_6	27122	27131	10	[0, 73, 102, 105, 125, 136, 140]
NaO_7	27132	27174	43	[0, 73, 90, 102, 105, 125, 136, 140]
NaO_6	27175	27181	7	[0, 73, 102, 105, 125, 136, 140]
NaO_5	27182	27193	12	[0, 102, 105, 125, 136, 140]
NaO_6	27194	27200	7	[0, 102, 105, 112, 125, 136, 140]
NaO_7	27201	27294	94	[0, 90, 102, 105, 112, 125, 136, 140]
NaO_8	27295	27307	13	[0, 90, 102, 105, 112, 125, 127, 136, 140]
NaO_9	27308	27311	4	[0, 73, 90, 102, 105, 112, 125, 127, 136, 140]
NaO_8	27312	27409	98	[0, 73, 102, 105, 112, 125, 127, 136, 140]
NaO_7	27410	27439	30	[0, 73, 102, 105, 125, 127, 136, 140]
NaO_8	27440	27447	8	[0, 73, 96, 102, 105, 125, 127, 136, 140]
NaO_7	27448	27465	18	[0, 73, 96, 102, 105, 125, 127, 136]
NaO_6	27466	27476	11	[0, 73, 96, 102, 105, 127, 136]
NaO_7	27477	27511	35	[0, 73, 96, 102, 105, 121, 127, 136]
NaO_6	27512	27554	43	[0, 73, 102, 105, 121, 127, 136]
NaO_5	27555	27589	35	[0, 73, 102, 105, 121, 136]
NaO_6	27590	27676	87	[0, 73, 102, 105, 121, 125, 136]
NaO_5	27677	27722	46	[0, 102, 105, 121, 125, 136]
NaO_6	27723	27723	1	[0, 102, 105, 110, 121, 125, 136]
NaO_5	27724	27771	48	[0, 102, 105, 110, 125, 136]
NaO_4	27772	27883	112	[0, 102, 105, 110, 125]
NaO_3	27884	28029	146	[0, 102, 110, 125]
NaO_4	28030	28046	17	[0, 90, 102, 110, 125]
NaO_5	28047	28076	30	[0, 90, 102, 110, 125, 136]
NaO_4	28077	28158	82	[0, 90, 102, 125, 136]
NaO_5	28159	28257	99	[0, 90, 102, 125, 136, 140]
NaO_6	28258	28293	36	[0, 90, 102, 104, 125, 136, 140]
NaO_5	28294	28359	66	[0, 90, 102, 125, 136, 140]
NaO_6	28360	28389	30	[0, 90, 102, 105, 125, 136, 140]
NaO_7	28390	28431	42	[0, 90, 102, 105, 112, 125, 136, 140]
NaO_8	28432	28472	41	[0, 90, 102, 104, 105, 112, 125, 136, 140]
NaO_7	28473	28588	116	[0, 90, 102, 104, 112, 125, 136, 140]
NaO_8	28589	28626	38	[0, 81, 90, 102, 104, 112, 125, 136, 140]
NaO_7	28627	28642	16	[0, 81, 90, 102, 104, 112, 125, 136]
NaO_6	28643	28679	37	[0, 81, 90, 104, 112, 125, 136]
NaO_7	28680	28693	14	[0, 81, 90, 95, 104, 112, 125, 136]
NaO_8	28694	28716	23	[0, 81, 90, 95, 104, 112, 125, 136, 140]
NaO_9	28717	28750	34	[0, 81, 90, 95, 102, 104, 112, 125, 136, 140]
NaO_8	28751	28807	57	[0, 81, 95, 102, 104, 112, 125, 136, 140]
NaO_7	28808	28817	10	[0, 81, 95, 104, 112, 125, 136, 140]
NaO_6	28818	28831	14	[0, 81, 95, 112, 125, 136, 140]
NaO_7	28832	28834	3	[0, 81, 95, 102, 112, 125, 136, 140]
NaO_8	28835	28867	33	[0, 81, 84, 95, 102, 112, 125, 136, 140]
NaO_7	28868	28899	32	[0, 81, 84, 95, 112, 125, 136, 140]
NaO_6	28900	28943	44	[0, 81, 95, 112, 125, 136, 140]
NaO_5	28944	28944	1	[0, 81, 112, 125, 136, 140]
NaO_6	28945	29004	60	[0, 81, 105, 112, 125, 136, 140]
NaO_5	29005	29110	106	[0, 105, 112, 125, 136, 140]
NaO_6	29111	29159	49	[0, 102, 105, 112, 125, 136, 140]
NaO_7	29160	29168	9	[0, 90, 102, 105, 112, 125, 136, 140]
NaO_8	29169	29194	26	[0, 90, 102, 104, 105, 112, 125, 136, 140]
NaO_7	29195	29200	6	[0, 90, 102, 104, 112, 125, 136, 140]
NaO_6	29201	29235	35	[0, 102, 104, 112, 125, 136, 140]
NaO_7	29236	29242	7	[0, 90, 102, 104, 112, 125, 136, 140]
NaO_6	29243	29251	9	[0, 90, 102, 104, 112, 125, 140]
NaO_7	29252	29327	76	[0, 71, 90, 102, 104, 112, 125, 140]
NaO_6	29328	29397	70	[0, 71, 90, 102, 104, 125, 140]
NaO_7	29398	29440	43	[0, 71, 90, 102, 104, 125, 136, 140]
NaO_6	29441	29500	60	[0, 90, 102, 104, 125, 136, 140]
NaO_7	29501	29506	6	[0, 90, 102, 104, 105, 125, 136, 140]
NaO_8	29507	29536	30	[0, 90, 102, 104, 105, 112, 125, 136, 140]
NaO_7	29537	29556	20	[0, 90, 102, 105, 112, 125, 136, 140]
NaO_6	29557	29617	61	[0, 102, 105, 112, 125, 136, 140]
NaO_7	29618	29628	11	[0, 102, 105, 112, 125, 127, 136, 140]
NaO_6	29629	29632	4	[0, 102, 105, 112, 125, 127, 140]
NaO_5	29633	29672	40	[0, 102, 105, 125, 127, 140]
NaO_4	29673	29692	20	[0, 102, 105, 127, 140]
NaO_5	29693	29730	38	[0, 96, 102, 105, 127, 140]
NaO_6	29731	29749	19	[0, 96, 102, 105, 125, 127, 140]
NaO_5	29750	29763	14	[0, 96, 102, 105, 125, 127]
NaO_4	29764	29784	21	[0, 96, 102, 125, 127]
NaO_5	29785	29810	26	[0, 96, 102, 116, 125, 127]
NaO_6	29811	29820	10	[0, 73, 96, 102, 116, 125, 127]
NaO_5	29821	29881	61	[0, 96, 102, 116, 125, 127]
NaO_6	29882	29903	22	[0, 96, 102, 105, 116, 125, 127]
NaO_5	29904	29912	9	[0, 96, 102, 116, 125, 127]
NaO_6	29913	29975	63	[0, 96, 102, 116, 125, 127, 152]
NaO_5	29976	29977	2	[0, 96, 102, 116, 125, 152]
NaO_6	29978	30022	45	[0, 96, 102, 105, 116, 125, 152]
NaO_5	30023	30137	115	[0, 102, 105, 116, 125, 152]
NaO_4	30138	30148	11	[0, 102, 116, 125, 152]
NaO_5	30149	30276	128	[0, 93, 102, 116, 125, 152]
NaO_4	30277	30415	139	[0, 93, 102, 125, 152]
NaO_5	30416	30429	14	[0, 93, 102, 110, 125, 152]
NaO_6	30430	30505	76	[0, 93, 102, 110, 116, 125, 152]
NaO_5	30506	30584	79	[0, 93, 102, 116, 125, 152]
NaO_6	30585	30717	133	[0, 93, 102, 116, 121, 125, 152]
NaO_5	30718	30839	122	[0, 93, 102, 116, 121, 125]
NaO_6	30840	30873	34	[0, 73, 93, 102, 116, 121, 125]
NaO_7	30874	30900	27	[0, 73, 93, 97, 102, 116, 121, 125]
NaO_8	30901	30948	48	[0, 73, 93, 97, 102, 105, 116, 121, 125]
NaO_7	30949	30951	3	[0, 73, 93, 97, 102, 105, 116, 125]
NaO_8	30952	30997	46	[0, 73, 93, 96, 97, 102, 105, 116, 125]
NaO_9	30998	31028	31	[0, 73, 86, 93, 96, 97, 102, 105, 116, 125]
NaO_8	31029	31066	38	[0, 73, 86, 93, 96, 97, 102, 116, 125]
NaO_9	31067	31094	28	[0, 73, 86, 93, 96, 97, 102, 116, 121, 125]
NaO_8	31095	31130	36	[0, 73, 86, 93, 97, 102, 116, 121, 125]
NaO_7	31131	31201	71	[0, 73, 93, 97, 102, 116, 121, 125]
NaO_8	31202	31211	10	[0, 73, 86, 93, 97, 102, 116, 121, 125]
NaO_7	31212	31238	27	[0, 73, 93, 97, 102, 116, 121, 125]
NaO_8	31239	31241	3	[0, 73, 93, 97, 102, 116, 121, 125, 152]
NaO_7	31242	31399	158	[0, 73, 93, 102, 116, 121, 125, 152]
NaO_6	31400	31405	6	[0, 73, 93, 102, 116, 121, 125]
NaO_5	31406	31446	41	[0, 73, 93, 102, 116, 125]
NaO_6	31447	31474	28	[0, 73, 93, 102, 116, 125, 127]
NaO_7	31475	31485	11	[0, 73, 93, 102, 116, 121, 125, 127]
NaO_8	31486	31486	1	[0, 73, 93, 97, 102, 116, 121, 125, 127]
NaO_9	31487	31489	3	[0, 73, 86, 93, 97, 102, 116, 121, 125, 127]
NaO_10	31490	31517	28	[0, 73, 86, 93, 97, 102, 105, 116, 121, 125, 127]
NaO_9	31518	31527	10	[0, 73, 86, 93, 97, 102, 105, 116, 121, 127]
NaO_8	31528	31541	14	[0, 73, 86, 97, 102, 105, 116, 121, 127]
NaO_9	31542	31543	2	[0, 73, 86, 97, 102, 105, 116, 121, 127, 140]
NaO_10	31544	31575	32	[0, 73, 86, 93, 97, 102, 105, 116, 121, 127, 140]
NaO_9	31576	31576	1	[0, 73, 86, 97, 102, 105, 116, 121, 127, 140]
NaO_8	31577	31590	14	[0, 73, 86, 97, 102, 105, 121, 127, 140]
NaO_7	31591	31650	60	[0, 73, 86, 97, 102, 105, 127, 140]
NaO_6	31651	31670	20	[0, 73, 97, 102, 105, 127, 140]
NaO_5	31671	31695	25	[0, 73, 97, 102, 105, 127]
NaO_6	31696	31706	11	[0, 73, 97, 102, 105, 127, 140]
NaO_7	31707	31710	4	[0, 73, 97, 102, 105, 121, 127, 140]
NaO_6	31711	31743	33	[0, 73, 97, 102, 105, 121, 140]
NaO_7	31744	31850	107	[0, 73, 97, 102, 105, 121, 125, 140]
NaO_6	31851	31958	108	[0, 73, 97, 102, 105, 125, 140]
NaO_5	31959	31972	14	[0, 97, 102, 105, 125, 140]
NaO_4	31973	31997	25	[0, 102, 105, 125, 140]
NaO_5	31998	32048	51	[0, 102, 105, 125, 127, 140]
NaO_4	32049	32070	22	[0, 102, 105, 127, 140]
NaO_3	32071	32092	22	[0, 102, 105, 140]
NaO_4	32093	32127	35	[0, 97, 102, 105, 140]
NaO_5	32128	32136	9	[0, 97, 102, 105, 125, 140]
NaO_4	32137	32159	23	[0, 102, 105, 125, 140]
NaO_5	32160	32173	14	[0, 73, 102, 105, 125, 140]
NaO_6	32174	32247	74	[0, 73, 102, 105, 116, 125, 140]
NaO_7	32248	32269	22	[0, 73, 93, 102, 105, 116, 125, 140]
NaO_6	32270	32414	145	[0, 73, 93, 102, 105, 116, 125]
NaO_7	32415	32455	41	[0, 73, 93, 102, 105, 116, 121, 125]
NaO_6	32456	32482	27	[0, 93, 102, 105, 116, 121, 125]
NaO_7	32483	32587	105	[0, 73, 93, 102, 105, 116, 121, 125]
NaO_6	32588	32718	131	[0, 73, 93, 105, 116, 121, 125]
NaO_5	32719	32723	5	[0, 93, 105, 116, 121, 125]
NaO_6	32724	32729	6	[0, 93, 102, 105, 116, 121, 125]
NaO_5	32730	32733	4	[0, 93, 102, 105, 116, 121]
NaO_6	32734	32802	69	[0, 93, 102, 105, 116, 121, 132]
NaO_5	32803	32818	16	[0, 93, 102, 116, 121, 132]
NaO_6	32819	32875	57	[0, 93, 102, 116, 121, 125, 132]
NaO_5	32876	32967	92	[0, 93, 102, 116, 121, 132]
NaO_4	32968	32975	8	[0, 93, 102, 116, 121]
NaO_5	32976	33001	26	[0, 93, 102, 116, 121, 125]
NaO_4	33002	33041	40	[0, 93, 102, 116, 121]
NaO_6	33042	33148	107	[0, 73, 86, 93, 102, 116, 121]
NaO_5	33149	33219	71	[0, 73, 93, 102, 116, 121]
NaO_4	33220	33264	45	[0, 73, 93, 116, 121]
NaO_5	33265	33269	5	[0, 73, 93, 105, 116, 121]
NaO_6	33270	33289	20	[0, 73, 93, 105, 116, 121, 125]
NaO_5	33290	33318	29	[0, 73, 93, 105, 116, 121]
NaO_6	33319	33350	32	[0, 73, 93, 102, 105, 116, 121]
NaO_5	33351	33363	13	[0, 73, 93, 105, 116, 121]
NaO_6	33364	33402	39	[0, 73, 93, 105, 116, 121, 127]
NaO_5	33403	33430	28	[0, 73, 93, 116, 121, 127]
NaO_6	33431	33445	15	[0, 73, 93, 116, 121, 127, 140]
NaO_7	33446	33490	45	[0, 73, 93, 116, 121, 125, 127, 140]
NaO_6	33491	33496	6	[0, 73, 93, 116, 125, 127, 140]
NaO_7	33497	33499	3	[0, 73, 93, 102, 116, 125, 127, 140]
NaO_6	33500	33554	55	[0, 73, 102, 116, 125, 127, 140]
NaO_7	33555	33563	9	[0, 73, 102, 116, 121, 125, 127, 140]
NaO_6	33564	33572	9	[0, 73, 102, 121, 125, 127, 140]
NaO_7	33573	33579	7	[0, 73, 97, 102, 121, 125, 127, 140]
NaO_6	33580	33580	1	[0, 73, 97, 102, 121, 127, 140]
NaO_7	33581	33659	79	[0, 73, 97, 102, 121, 127, 136, 140]
NaO_8	33660	33693	34	[0, 73, 93, 97, 102, 121, 127, 136, 140]
NaO_7	33694	33737	44	[0, 93, 97, 102, 121, 127, 136, 140]
NaO_6	33738	33767	30	[0, 93, 97, 102, 121, 127, 140]
NaO_7	33768	33772	5	[0, 93, 97, 102, 121, 127, 132, 140]
NaO_8	33773	33787	15	[0, 93, 96, 97, 102, 121, 127, 132, 140]
NaO_9	33788	33837	50	[0, 93, 96, 97, 102, 121, 125, 127, 132, 140]
NaO_10	33838	33838	1	[0, 73, 93, 96, 97, 102, 121, 125, 127, 132, 140]
NaO_9	33839	33858	20	[0, 73, 93, 96, 102, 121, 125, 127, 132, 140]
NaO_10	33859	33859	1	[0, 73, 93, 96, 102, 116, 121, 125, 127, 132, 140]
NaO_9	33860	33880	21	[0, 73, 96, 102, 116, 121, 125, 127, 132, 140]
NaO_8	33881	33886	6	[0, 73, 102, 116, 121, 125, 127, 132, 140]
NaO_7	33887	33900	14	[0, 73, 116, 121, 125, 127, 132, 140]
NaO_8	33901	33904	4	[0, 73, 105, 116, 121, 125, 127, 132, 140]
NaO_7	33905	33921	17	[0, 73, 105, 116, 121, 125, 127, 132]
NaO_8	33922	33929	8	[0, 73, 93, 105, 116, 121, 125, 127, 132]
NaO_7	33930	33940	11	[0, 73, 93, 105, 116, 121, 125, 132]
NaO_6	33941	34075	135	[0, 73, 93, 116, 121, 125, 132]
NaO_7	34076	34109	34	[0, 73, 93, 102, 116, 121, 125, 132]
NaO_6	34110	34174	65	[0, 73, 93, 102, 116, 121, 132]
NaO_7	34175	34190	16	[0, 73, 93, 102, 116, 121, 125, 132]
NaO_6	34191	34215	25	[0, 73, 93, 102, 116, 121, 125]
NaO_5	34216	34235	20	[0, 73, 93, 116, 121, 125]
NaO_6	34236	34257	22	[0, 73, 93, 102, 116, 121, 125]
NaO_7	34258	34259	2	[0, 73, 93, 102, 116, 121, 125, 132]
NaO_6	34260	34261	2	[0, 73, 102, 116, 121, 125, 132]
NaO_7	34262	34325	64	[0, 73, 96, 102, 116, 121, 125, 132]
NaO_8	34326	34362	37	[0, 73, 93, 96, 102, 116, 121, 125, 132]
NaO_7	34363	34432	70	[0, 73, 96, 102, 116, 121, 125, 132]
NaO_8	34433	34480	48	[0, 73, 96, 102, 105, 116, 121, 125, 132]
NaO_7	34481	34492	12	[0, 73, 102, 105, 116, 121, 125, 132]
NaO_7	34493	34548	56	[0, 73, 102, 105, 116, 121, 132, 140]
NaO_8	34549	34591	43	[0, 73, 93, 102, 105, 116, 121, 132, 140]
NaO_7	34592	34599	8	[0, 73, 93, 102, 105, 121, 132, 140]
NaO_6	34600	34683	84	[0, 73, 93, 102, 105, 121, 132]
NaO_7	34684	34701	18	[0, 73, 93, 102, 105, 116, 121, 132]
NaO_6	34702	34718	17	[0, 73, 93, 102, 116, 121, 132]
NaO_5	34719	34837	119	[0, 93, 102, 116, 121, 132]
NaO_6	34838	34850	13	[0, 73, 93, 102, 116, 121, 132]
NaO_7	34851	34881	31	[0, 73, 93, 102, 116, 121, 125, 132]
NaO_6	34882	34895	14	[0, 93, 102, 116, 121, 125, 132]
NaO_5	34896	34973	78	[0, 93, 102, 121, 125, 132]
NaO_6	34974	34978	5	[0, 93, 102, 116, 121, 125, 132]
NaO_7	34979	35032	54	[0, 93, 102, 105, 116, 121, 125, 132]
NaO_6	35033	35046	14	[0, 93, 102, 105, 121, 125, 132]
NaO_5	35047	35122	76	[0, 102, 105, 121, 125, 132]
NaO_6	35123	35158	36	[0, 102, 105, 121, 125, 132, 135]
NaO_5	35159	35298	140	[0, 102, 105, 125, 132, 135]
NaO_6	35299	35324	26	[0, 102, 105, 125, 127, 132, 135]
NaO_7	35325	35328	4	[0, 102, 105, 121, 125, 127, 132, 135]
NaO_6	35329	35387	59	[0, 102, 105, 121, 125, 132, 135]
NaO_5	35388	35440	53	[0, 102, 105, 125, 132, 135]
NaO_6	35441	35640	200	[0, 102, 105, 121, 125, 132, 135]
NaO_5	35641	35682	42	[0, 102, 105, 125, 132, 135]
NaO_6	35683	35736	54	[0, 102, 105, 121, 125, 132, 135]
NaO_5	35737	35747	11	[0, 102, 105, 121, 132, 135]
NaO_4	35748	35773	26	[0, 102, 105, 132, 135]
NaO_5	35774	35807	34	[0, 102, 105, 121, 132, 135]
NaO_6	35808	35999	192	[0, 102, 105, 121, 132, 135, 140]
NaO_7	36000	36035	36	[0, 102, 105, 121, 127, 132, 135, 140]
NaO_8	36036	36053	18	[0, 102, 105, 112, 121, 127, 132, 135, 140]
NaO_7	36054	36202	149	[0, 102, 105, 112, 121, 127, 132, 140]
NaO_6	36203	36314	112	[0, 102, 105, 121, 127, 132, 140]
NaO_5	36315	36319	5	[0, 102, 105, 121, 127, 132]
NaO_4	36320	36321	2	[0, 102, 105, 127, 132]
NaO_5	36322	36350	29	[0, 102, 105, 125, 127, 132]
NaO_6	36351	36361	11	[0, 102, 105, 116, 125, 127, 132]
NaO_5	36362	36448	87	[0, 102, 116, 125, 127, 132]
NaO_6	36449	36509	61	[0, 102, 105, 116, 125, 127, 132]
NaO_7	36510	36612	103	[0, 96, 102, 105, 116, 125, 127, 132]
NaO_8	36613	36640	28	[0, 96, 102, 105, 116, 125, 127, 132, 135]
NaO_7	36641	36642	2	[0, 102, 105, 116, 125, 127, 132, 135]
NaO_6	36643	36689	47	[0, 102, 105, 116, 127, 132, 135]
NaO_7	36690	36691	2	[0, 102, 105, 116, 127, 132, 135, 140]
NaO_6	36692	36706	15	[0, 102, 105, 127, 132, 135, 140]
NaO_5	36707	36710	4	[0, 102, 105, 127, 132, 140]
NaO_4	36711	36734	24	[0, 102, 105, 132, 140]
NaO_3	36735	36753	19	[0, 102, 105, 132]
NaO_2	36754	36818	65	[0, 102, 132]
NaO_3	36819	36821	3	[0, 102, 132, 135]
NaO_4	36822	36951	130	[0, 90, 102, 132, 135]
NaO_5	36952	37081	130	[0, 90, 102, 130, 132, 135]
NaO_6	37082	37125	44	[0, 90, 102, 125, 130, 132, 135]
NaO_7	37126	37160	35	[0, 90, 99, 102, 125, 130, 132, 135]
NaO_8	37161	37192	32	[0, 75, 90, 99, 102, 125, 130, 132, 135]
NaO_7	37193	37209	17	[0, 75, 90, 99, 125, 130, 132, 135]
NaO_8	37210	37210	1	[0, 75, 90, 99, 102, 125, 130, 132, 135]
NaO_7	37211	37237	27	[0, 90, 99, 102, 125, 130, 132, 135]
NaO_6	37238	37251	14	[0, 90, 99, 125, 130, 132, 135]
NaO_5	37252	37387	136	[0, 90, 125, 130, 132, 135]
NaO_6	37388	37403	16	[0, 90, 99, 125, 130, 132, 135]
NaO_5	37404	37566	163	[0, 99, 125, 130, 132, 135]
NaO_4	37567	37617	51	[0, 99, 130, 132, 135]
NaO_5	37618	37729	112	[0, 68, 99, 130, 132, 135]
NaO_6	37730	37731	2	[0, 68, 75, 99, 130, 132, 135]
NaO_5	37732	37752	21	[0, 75, 99, 130, 132, 135]
NaO_6	37753	37887	135	[0, 75, 99, 102, 130, 132, 135]
NaO_6	37888	37913	26	[0, 99, 102, 104, 130, 132, 135]
NaO_7	37914	37947	34	[0, 90, 99, 102, 104, 130, 132, 135]
NaO_6	37948	37978	31	[0, 90, 99, 102, 130, 132, 135]
NaO_5	37979	38075	97	[0, 90, 99, 102, 132, 135]
NaO_4	38076	38116	41	[0, 90, 102, 132, 135]
NaO_5	38117	38130	14	[0, 75, 90, 102, 132, 135]
NaO_4	38131	38136	6	[0, 75, 102, 132, 135]
NaO_3	38137	38165	29	[0, 75, 102, 135]
NaO_4	38166	38249	84	[0, 75, 102, 104, 135]
NaO_5	38250	38252	3	[0, 75, 102, 104, 132, 135]
NaO_6	38253	38263	11	[0, 75, 90, 102, 104, 132, 135]
NaO_7	38264	38305	42	[0, 75, 90, 102, 104, 125, 132, 135]
NaO_8	38306	38323	18	[0, 75, 90, 102, 104, 125, 132, 135, 136]
NaO_7	38324	38335	12	[0, 75, 90, 102, 104, 132, 135, 136]
NaO_6	38336	38351	16	[0, 75, 90, 102, 104, 135, 136]
NaO_5	38352	38373	22	[0, 75, 102, 104, 135, 136]
NaO_6	38374	38405	32	[0, 75, 102, 104, 127, 135, 136]
NaO_7	38406	38418	13	[0, 75, 102, 104, 127, 135, 136, 140]
NaO_6	38419	38484	66	[0, 102, 104, 127, 135, 136, 140]
NaO_7	38485	38505	21	[0, 102, 104, 112, 127, 135, 136, 140]
NaO_6	38506	38547	42	[0, 102, 112, 127, 135, 136, 140]
NaO_7	38548	38572	25	[0, 102, 112, 125, 127, 135, 136, 140]
NaO_8	38573	38575	3	[0, 102, 112, 121, 125, 127, 135, 136, 140]
NaO_7	38576	38622	47	[0, 102, 121, 125, 127, 135, 136, 140]
NaO_6	38623	38651	29	[0, 102, 121, 125, 127, 135, 140]
NaO_7	38652	38656	5	[0, 102, 105, 121, 125, 127, 135, 140]
NaO_8	38657	38665	9	[0, 102, 105, 116, 121, 125, 127, 135, 140]
NaO_7	38666	38666	1	[0, 102, 105, 116, 121, 125, 127, 135]
NaO_8	38667	38684	18	[0, 86, 102, 105, 116, 121, 125, 127, 135]
NaO_7	38685	38685	1	[0, 86, 102, 116, 121, 125, 127, 135]
NaO_6	38686	38734	49	[0, 86, 102, 116, 121, 125, 127]
NaO_7	38735	38742	8	[0, 86, 93, 102, 116, 121, 125, 127]
NaO_8	38743	38822	80	[0, 86, 93, 96, 102, 116, 121, 125, 127]
NaO_7	38823	38873	51	[0, 86, 93, 96, 102, 116, 121, 125]
NaO_6	38874	38924	51	[0, 86, 93, 102, 116, 121, 125]
NaO_5	38925	38990	66	[0, 93, 102, 116, 121, 125]
NaO_6	38991	39019	29	[0, 93, 102, 116, 121, 125, 135]
NaO_5	39020	39021	2	[0, 102, 116, 121, 125, 135]
NaO_6	39022	39068	47	[0, 102, 116, 121, 125, 127, 135]
NaO_5	39069	39086	18	[0, 102, 121, 125, 127, 135]
NaO_6	39087	39123	37	[0, 102, 105, 121, 125, 127, 135]
NaO_7	39124	39149	26	[0, 96, 102, 105, 121, 125, 127, 135]
NaO_6	39150	39181	32	[0, 96, 102, 105, 121, 125, 127]
NaO_7	39182	39259	78	[0, 96, 102, 105, 121, 125, 127, 140]
NaO_6	39260	39282	23	[0, 96, 102, 121, 125, 127, 140]
NaO_7	39283	39308	26	[0, 96, 102, 121, 125, 127, 136, 140]
NaO_6	39309	39371	63	[0, 102, 121, 125, 127, 136, 140]
NaO_5	39372	39399	28	[0, 102, 125, 127, 136, 140]
NaO_6	39400	39415	16	[0, 102, 112, 125, 127, 136, 140]
NaO_7	39416	39416	1	[0, 66, 102, 112, 125, 127, 136, 140]
NaO_8	39417	39418	2	[0, 66, 102, 112, 125, 127, 135, 136, 140]
NaO_7	39419	39484	66	[0, 66, 102, 112, 125, 127, 135, 140]
NaO_8	39485	39518	34	[0, 66, 90, 102, 112, 125, 127, 135, 140]
NaO_9	39519	39566	48	[0, 66, 90, 102, 104, 112, 125, 127, 135, 140]
NaO_8	39567	39584	18	[0, 66, 102, 104, 112, 125, 127, 135, 140]
NaO_7	39585	39610	26	[0, 66, 102, 104, 125, 127, 135, 140]
NaO_8	39611	39626	16	[0, 66, 84, 102, 104, 125, 127, 135, 140]
NaO_7	39627	39637	11	[0, 66, 84, 102, 104, 125, 127, 135]
NaO_8	39638	39674	37	[0, 66, 84, 90, 102, 104, 125, 127, 135]
NaO_7	39675	39686	12	[0, 66, 84, 90, 102, 104, 127, 135]
NaO_6	39687	39707	21	[0, 66, 84, 90, 102, 104, 135]
NaO_7	39708	39742	35	[0, 66, 84, 90, 102, 104, 135, 149]
NaO_6	39743	39785	43	[0, 66, 84, 90, 102, 104, 135]
NaO_5	39786	39807	22	[0, 66, 84, 90, 102, 104]
NaO_6	39808	39828	21	[0, 66, 84, 90, 102, 104, 149]
NaO_7	39829	39855	27	[0, 66, 84, 90, 102, 104, 136, 149]
NaO_6	39856	39897	42	[0, 66, 84, 90, 102, 104, 136]
NaO_5	39898	39914	17	[0, 84, 90, 102, 104, 136]
NaO_6	39915	40121	207	[0, 81, 84, 90, 102, 104, 136]
NaO_7	40122	40126	5	[0, 81, 84, 90, 95, 102, 104, 136]
NaO_6	40127	40260	134	[0, 81, 84, 90, 95, 104, 136]
NaO_5	40261	40384	124	[0, 84, 90, 95, 104, 136]
NaO_6	40385	40491	107	[0, 84, 90, 95, 104, 136, 140]
NaO_7	40492	40509	18	[0, 84, 90, 95, 102, 104, 136, 140]
NaO_6	40510	40535	26	[0, 84, 90, 95, 102, 104, 136]
NaO_5	40536	40656	121	[0, 84, 90, 102, 104, 136]
NaO_5	40657	40722	66	[0, 90, 95, 102, 104, 136]
NaO_4	40723	40734	12	[0, 90, 102, 104, 136]
NaO_5	40735	40790	56	[0, 83, 90, 102, 104, 136]
NaO_6	40791	40813	23	[0, 83, 90, 95, 102, 104, 136]
NaO_7	40814	40835	22	[0, 72, 83, 90, 95, 102, 104, 136]
NaO_6	40836	40836	1	[0, 72, 90, 95, 102, 104, 136]
NaO_5	40837	40920	84	[0, 72, 90, 102, 104, 136]
NaO_6	40921	40928	8	[0, 72, 81, 90, 102, 104, 136]
NaO_7	40929	40934	6	[0, 72, 81, 90, 102, 104, 122, 136]
NaO_8	40935	40950	16	[0, 72, 81, 90, 102, 104, 118, 122, 136]
NaO_7	40951	40958	8	[0, 72, 81, 90, 104, 118, 122, 136]
NaO_8	40959	40983	25	[0, 72, 81, 83, 90, 104, 118, 122, 136]
NaO_7	40984	40991	8	[0, 72, 81, 83, 90, 104, 122, 136]
NaO_6	40992	41072	81	[0, 72, 81, 83, 90, 104, 136]
NaO_7	41073	41083	11	[0, 72, 81, 83, 90, 104, 122, 136]
NaO_6	41084	41102	19	[0, 72, 81, 90, 104, 122, 136]
NaO_7	41103	41110	8	[0, 72, 81, 90, 104, 118, 122, 136]
NaO_8	41111	41149	39	[0, 72, 81, 84, 90, 104, 118, 122, 136]
NaO_9	41150	41153	4	[0, 72, 81, 84, 90, 95, 104, 118, 122, 136]
NaO_8	41154	41163	10	[0, 72, 81, 84, 90, 95, 104, 118, 136]
NaO_7	41164	41206	43	[0, 72, 81, 90, 95, 104, 118, 136]
NaO_8	41207	41221	15	[0, 72, 81, 83, 90, 95, 104, 118, 136]
NaO_7	41222	41226	5	[0, 72, 81, 83, 90, 95, 104, 136]
NaO_6	41227	41278	52	[0, 72, 81, 83, 90, 104, 136]
NaO_7	41279	41284	6	[0, 72, 81, 83, 90, 102, 104, 136]
NaO_6	41285	41291	7	[0, 81, 83, 90, 102, 104, 136]
