# Supplementary material for: Pressure‐Induced Coordination Changes in a Pyrolitic Silicate Melt From Ab Initio Molecular Dynamics Simulations
Source: J Geophys Res Solid Earth. 2019 Nov 29;124(11):11232–50. doi: 10.1029/2019JB018238 (PMC6988478; doi:10.1029/2019JB018238)
Supplement: Supplementary file 2 — Data Set S1 [file JGRB-124-11232-s002.zip › Data/2000K/NaO/pyr-100.a13.0.T2.nvt.outcar.umd.dat.r0.stat.dat]

Cluster	Time	Percent
NaO_5	10473	0.2536326649229875	6
NaO_6	12979	0.31432238690303205	7
NaO_4	3308	0.08011237043495108	5
NaO_7	9672	0.23423423423423423	8
NaO_8	3473	0.08410830185023734	9
NaO_3	754	0.01826019567955052	4
NaO_2	72	0.0017436791630340018	3
NaO_9	478	0.011576092221253512	10
NaO_10	83	0.002010074590719752	11
