# Supplementary material for: Pressure‐Induced Coordination Changes in a Pyrolitic Silicate Melt From Ab Initio Molecular Dynamics Simulations
Source: J Geophys Res Solid Earth. 2019 Nov 29;124(11):11232–50. doi: 10.1029/2019JB018238 (PMC6988478; doi:10.1029/2019JB018238)
Supplement: Supplementary file 2 — Data Set S1 [file JGRB-124-11232-s002.zip › Data/2000K/SiO/pyr-100.a11.0.T2.nvt.outcar.umd.dat.r0.popul.dat]

Formula	Begin	End	Lifetime	[Composition]
SiO_5	0	558	559	[40, 116, 123, 127, 136, 152]
SiO_6	0	1082	1083	[41, 66, 75, 78, 98, 112, 140]
SiO_5	0	18	19	[42, 87, 122, 128, 138, 144]
SiO_4	0	56	57	[43, 103, 106, 108, 119]
SiO_5	0	930	931	[44, 64, 88, 92, 120, 150]
SiO_5	0	23	24	[45, 70, 77, 95, 124, 129]
SiO_5	0	80	81	[46, 88, 91, 101, 111, 150]
SiO_4	0	14	15	[47, 65, 94, 109, 113]
SiO_6	0	701	702	[48, 85, 110, 114, 125, 135, 141]
SiO_4	0	38	39	[49, 86, 98, 133, 152]
SiO_4	0	8	9	[50, 71, 102, 136, 143]
SiO_5	0	62	63	[51, 65, 96, 105, 117, 121]
SiO_4	0	39	40	[52, 83, 132, 140, 149]
SiO_4	0	10	11	[53, 67, 100, 141, 147]
SiO_5	0	29	30	[54, 71, 73, 76, 90, 126]
SiO_6	0	177	178	[55, 86, 91, 106, 127, 134, 150]
SiO_4	0	679	680	[56, 68, 99, 131, 139]
SiO_5	0	144	145	[57, 89, 118, 122, 125, 144]
SiO_5	0	525	526	[58, 80, 81, 104, 142, 148]
SiO_5	0	228	229	[59, 84, 97, 112, 117, 140]
SiO_4	0	100	101	[60, 72, 76, 107, 130]
SiO_4	0	91	92	[61, 85, 93, 96, 115]
SiO_4	0	149	150	[62, 74, 111, 137, 146]
SiO_6	0	21	22	[63, 66, 67, 80, 82, 112, 149]
SiO_5	9	66	58	[50, 71, 83, 102, 136, 143]
SiO_5	11	115	105	[53, 67, 84, 100, 141, 147]
SiO_5	15	28	14	[47, 65, 94, 109, 113, 131]
SiO_6	19	28	10	[42, 87, 100, 122, 128, 138, 144]
SiO_5	22	46	25	[63, 66, 67, 80, 82, 149]
SiO_4	24	76	53	[45, 77, 95, 124, 129]
SiO_5	29	285	257	[42, 87, 122, 128, 138, 144]
SiO_6	29	32	4	[47, 65, 94, 109, 113, 131, 142]
SiO_4	30	42	13	[54, 73, 76, 90, 126]
SiO_5	33	34	2	[47, 65, 94, 109, 113, 142]
SiO_4	35	47	13	[47, 65, 94, 109, 113]
SiO_5	39	108	70	[49, 86, 98, 127, 133, 152]
SiO_5	40	73	34	[52, 83, 121, 132, 140, 149]
SiO_5	43	72	30	[54, 71, 73, 76, 90, 126]
SiO_6	47	348	302	[63, 66, 67, 80, 82, 112, 149]
SiO_5	48	62	15	[47, 65, 94, 109, 113, 142]
SiO_5	57	103	47	[43, 73, 103, 106, 108, 119]
SiO_4	63	241	179	[47, 65, 94, 109, 113]
SiO_6	63	77	15	[51, 65, 96, 105, 117, 121, 140]
SiO_4	67	196	130	[50, 71, 102, 136, 143]
SiO_6	73	114	42	[54, 71, 73, 76, 81, 90, 126]
SiO_4	74	143	70	[52, 83, 132, 140, 149]
SiO_5	77	129	53	[45, 70, 77, 95, 124, 129]
SiO_5	78	132	55	[51, 65, 96, 105, 117, 121]
SiO_6	81	87	7	[46, 64, 88, 91, 101, 111, 150]
SiO_5	88	197	110	[46, 88, 91, 101, 111, 150]
SiO_5	92	741	650	[61, 85, 93, 96, 109, 115]
SiO_5	101	115	15	[60, 72, 76, 99, 107, 130]
SiO_4	104	116	13	[43, 103, 106, 108, 119]
SiO_4	109	161	53	[49, 86, 98, 133, 152]
SiO_5	115	147	33	[54, 71, 73, 76, 90, 126]
SiO_4	116	122	7	[53, 67, 100, 141, 147]
SiO_4	116	247	132	[60, 72, 76, 107, 130]
SiO_5	117	135	19	[43, 103, 106, 108, 119, 145]
SiO_5	123	138	16	[53, 67, 84, 100, 141, 147]
SiO_6	130	133	4	[45, 70, 77, 79, 95, 124, 129]
SiO_6	133	164	32	[51, 65, 96, 105, 115, 117, 121]
SiO_5	134	144	11	[45, 77, 79, 95, 124, 129]
SiO_4	136	146	11	[43, 103, 106, 108, 119]
SiO_4	139	227	89	[53, 67, 100, 141, 147]
SiO_5	144	165	22	[52, 83, 117, 132, 140, 149]
SiO_4	145	165	21	[45, 77, 95, 124, 129]
SiO_4	145	197	53	[57, 89, 118, 122, 125]
SiO_5	147	160	14	[43, 73, 103, 106, 108, 119]
SiO_6	148	191	44	[54, 71, 73, 76, 81, 90, 126]
SiO_5	150	181	32	[62, 74, 101, 111, 137, 146]
SiO_4	161	220	60	[43, 103, 106, 108, 119]
SiO_5	162	232	71	[49, 86, 96, 98, 133, 152]
SiO_5	165	196	32	[51, 65, 105, 115, 117, 121]
SiO_5	166	178	13	[45, 77, 79, 95, 124, 129]
SiO_4	166	197	32	[52, 83, 132, 140, 149]
SiO_5	178	186	9	[55, 86, 91, 106, 127, 134]
SiO_6	179	186	8	[45, 70, 77, 79, 95, 124, 129]
SiO_6	182	194	13	[62, 68, 74, 101, 111, 137, 146]
SiO_5	187	234	48	[45, 70, 77, 95, 124, 129]
SiO_6	187	206	20	[55, 86, 91, 106, 127, 134, 150]
SiO_5	192	538	347	[54, 71, 73, 76, 90, 126]
SiO_5	195	299	105	[62, 74, 101, 111, 137, 146]
SiO_5	197	210	14	[50, 71, 102, 136, 143, 144]
SiO_4	197	257	61	[51, 65, 105, 117, 121]
SiO_6	198	213	16	[46, 64, 88, 91, 101, 111, 150]
SiO_5	198	213	16	[52, 83, 107, 132, 140, 149]
SiO_5	198	578	381	[57, 89, 118, 122, 125, 144]
SiO_5	207	240	34	[55, 86, 91, 106, 127, 134]
SiO_4	211	255	45	[50, 71, 102, 136, 143]
SiO_5	214	258	45	[46, 88, 91, 101, 111, 150]
SiO_4	214	224	11	[52, 83, 132, 140, 149]
SiO_5	221	251	31	[43, 73, 103, 106, 108, 119]
SiO_5	225	234	10	[52, 83, 132, 136, 140, 149]
SiO_5	228	244	17	[53, 67, 84, 100, 141, 147]
SiO_4	229	255	27	[59, 84, 97, 117, 140]
SiO_4	233	300	68	[49, 86, 98, 133, 152]
SiO_6	235	257	23	[45, 70, 77, 93, 95, 124, 129]
SiO_4	235	255	21	[52, 83, 132, 136, 149]
SiO_6	241	712	472	[55, 86, 91, 106, 127, 134, 150]
SiO_5	242	249	8	[47, 65, 92, 94, 109, 113]
SiO_4	245	331	87	[53, 67, 100, 141, 147]
SiO_5	248	282	35	[60, 64, 72, 76, 107, 130]
SiO_4	250	346	97	[47, 65, 94, 109, 113]
SiO_6	252	259	8	[43, 73, 103, 106, 108, 119, 145]
SiO_5	256	259	4	[50, 71, 87, 102, 136, 143]
SiO_5	256	346	91	[52, 83, 107, 132, 136, 149]
SiO_5	256	308	53	[59, 84, 97, 112, 117, 140]
SiO_5	258	302	45	[45, 70, 77, 95, 124, 129]
SiO_5	258	268	11	[51, 65, 96, 105, 117, 121]
SiO_6	259	268	10	[46, 88, 91, 101, 111, 134, 150]
SiO_5	260	318	59	[43, 103, 106, 108, 119, 145]
SiO_4	260	263	4	[50, 71, 102, 136, 143]
SiO_5	264	274	11	[50, 71, 87, 102, 136, 143]
SiO_5	269	328	60	[46, 88, 91, 101, 111, 150]
SiO_4	269	514	246	[51, 65, 105, 117, 121]
SiO_4	275	299	25	[50, 71, 102, 136, 143]
SiO_6	283	289	7	[60, 64, 72, 76, 107, 123, 130]
SiO_6	286	315	30	[42, 87, 100, 122, 128, 138, 144]
SiO_5	290	322	33	[60, 64, 72, 76, 107, 130]
SiO_5	300	307	8	[50, 71, 87, 102, 136, 143]
SiO_4	300	356	57	[62, 74, 111, 137, 146]
SiO_5	301	453	153	[49, 86, 96, 98, 133, 152]
SiO_6	303	332	30	[45, 70, 77, 93, 95, 124, 129]
SiO_6	308	381	74	[50, 71, 87, 102, 136, 143, 144]
SiO_4	309	606	298	[59, 84, 97, 117, 140]
SiO_5	316	572	257	[42, 87, 122, 128, 138, 144]
SiO_4	319	340	22	[43, 103, 106, 108, 119]
SiO_6	323	337	15	[60, 64, 72, 76, 107, 130, 136]
SiO_4	329	366	38	[46, 88, 91, 101, 111]
SiO_5	332	349	18	[53, 67, 100, 139, 141, 147]
SiO_5	333	350	18	[45, 70, 77, 95, 124, 129]
SiO_5	338	501	164	[60, 72, 76, 107, 130, 136]
SiO_5	341	381	41	[43, 103, 106, 108, 119, 145]
SiO_5	347	376	30	[47, 65, 92, 94, 109, 113]
SiO_6	347	361	15	[52, 83, 102, 107, 132, 136, 149]
SiO_5	349	378	30	[63, 66, 67, 80, 82, 112]
SiO_4	350	371	22	[53, 67, 100, 141, 147]
SiO_6	351	447	97	[45, 70, 77, 93, 95, 124, 129]
SiO_5	357	461	105	[62, 74, 101, 111, 137, 146]
SiO_5	362	379	18	[52, 83, 102, 132, 136, 149]
SiO_5	367	382	16	[46, 88, 91, 101, 111, 150]
SiO_5	372	398	27	[53, 67, 100, 139, 141, 147]
SiO_4	377	395	19	[47, 65, 94, 109, 113]
SiO_6	379	397	19	[63, 66, 67, 80, 82, 112, 149]
SiO_4	380	389	10	[52, 83, 132, 136, 149]
SiO_4	382	540	159	[43, 103, 106, 108, 119]
SiO_5	382	525	144	[50, 71, 87, 102, 143, 144]
SiO_6	383	398	16	[46, 64, 88, 91, 101, 111, 150]
SiO_5	390	425	36	[52, 83, 107, 132, 136, 149]
SiO_5	396	414	19	[47, 65, 94, 109, 113, 115]
SiO_5	398	447	50	[63, 66, 67, 80, 82, 112]
SiO_5	399	415	17	[46, 64, 88, 91, 101, 111]
SiO_4	399	748	350	[53, 67, 100, 141, 147]
SiO_4	415	442	28	[47, 65, 94, 109, 113]
SiO_6	416	438	23	[46, 64, 88, 91, 101, 111, 150]
SiO_4	426	434	9	[52, 83, 132, 136, 149]
SiO_5	435	505	71	[52, 83, 107, 132, 136, 149]
SiO_5	439	450	12	[46, 88, 91, 101, 111, 150]
SiO_5	443	474	32	[47, 65, 94, 109, 113, 131]
SiO_5	448	499	52	[45, 70, 77, 95, 124, 129]
SiO_6	448	453	6	[63, 66, 67, 78, 80, 82, 112]
SiO_4	451	466	16	[46, 88, 91, 101, 111]
SiO_4	454	489	36	[49, 86, 98, 133, 152]
SiO_5	454	1406	953	[63, 66, 67, 80, 82, 112]
SiO_4	462	520	59	[62, 74, 111, 137, 146]
SiO_5	467	484	18	[46, 88, 91, 101, 111, 150]
SiO_6	475	489	15	[47, 65, 92, 94, 109, 113, 131]
SiO_6	485	506	22	[46, 88, 91, 101, 111, 134, 150]
SiO_5	490	504	15	[47, 65, 94, 109, 113, 131]
SiO_5	490	557	68	[49, 86, 96, 98, 133, 152]
SiO_6	500	522	23	[45, 70, 77, 93, 95, 124, 129]
SiO_4	502	548	47	[60, 72, 76, 107, 130]
SiO_4	505	541	37	[47, 65, 94, 109, 113]
SiO_4	506	558	53	[52, 83, 132, 136, 149]
SiO_5	507	540	34	[46, 88, 91, 101, 111, 150]
SiO_5	515	528	14	[51, 65, 83, 105, 117, 121]
SiO_5	521	598	78	[62, 74, 104, 111, 137, 146]
SiO_5	523	663	141	[45, 70, 77, 95, 124, 129]
SiO_4	526	536	11	[50, 71, 102, 143, 144]
SiO_4	526	596	71	[58, 81, 104, 142, 148]
SiO_4	529	612	84	[51, 65, 105, 117, 121]
SiO_5	537	545	9	[50, 71, 102, 118, 143, 144]
SiO_6	539	563	25	[54, 71, 73, 76, 90, 126, 143]
SiO_5	541	565	25	[43, 73, 103, 106, 108, 119]
SiO_6	541	644	104	[46, 64, 88, 91, 101, 111, 150]
SiO_5	542	572	31	[47, 65, 94, 109, 113, 131]
SiO_6	546	566	21	[50, 71, 87, 102, 118, 143, 144]
SiO_5	549	662	114	[60, 72, 76, 107, 130, 136]
SiO_6	558	568	11	[49, 86, 96, 98, 127, 133, 152]
SiO_6	559	574	16	[40, 72, 116, 123, 127, 136, 152]
SiO_5	559	568	10	[52, 83, 107, 132, 136, 149]
SiO_7	564	570	7	[54, 71, 73, 76, 81, 90, 126, 143]
SiO_4	566	1002	437	[43, 103, 106, 108, 119]
SiO_5	567	586	20	[50, 71, 102, 118, 143, 144]
SiO_5	569	583	15	[49, 86, 96, 98, 133, 152]
SiO_4	569	647	79	[52, 83, 132, 136, 149]
SiO_6	571	627	57	[54, 71, 73, 76, 81, 90, 126]
SiO_6	573	615	43	[42, 87, 100, 122, 128, 138, 144]
SiO_6	573	712	140	[47, 65, 92, 94, 109, 113, 131]
SiO_5	575	669	95	[40, 116, 123, 127, 136, 152]
SiO_4	579	650	72	[57, 89, 118, 122, 125]
SiO_4	584	648	65	[49, 86, 98, 133, 152]
SiO_4	587	595	9	[50, 71, 102, 143, 144]
SiO_5	596	633	38	[50, 71, 87, 102, 143, 144]
SiO_5	597	626	30	[58, 81, 104, 105, 142, 148]
SiO_4	599	817	219	[62, 74, 111, 137, 146]
SiO_5	607	637	31	[59, 84, 97, 112, 117, 140]
SiO_5	613	666	54	[51, 65, 96, 105, 117, 121]
SiO_5	616	730	115	[42, 87, 122, 128, 138, 144]
SiO_4	627	676	50	[58, 81, 104, 142, 148]
SiO_5	628	711	84	[54, 71, 73, 76, 90, 126]
SiO_4	634	692	59	[50, 71, 102, 143, 144]
SiO_4	638	903	266	[59, 84, 97, 117, 140]
SiO_5	645	714	70	[46, 88, 91, 101, 111, 150]
SiO_5	648	707	60	[52, 83, 107, 132, 136, 149]
SiO_5	649	715	67	[49, 86, 98, 127, 133, 152]
SiO_5	651	740	90	[57, 89, 118, 122, 125, 144]
SiO_4	663	665	3	[60, 72, 76, 107, 130]
SiO_4	664	715	52	[45, 70, 77, 95, 124]
SiO_5	666	909	244	[60, 64, 72, 76, 107, 130]
SiO_4	667	776	110	[51, 65, 105, 117, 121]
SiO_6	670	752	83	[40, 72, 116, 123, 127, 136, 152]
SiO_5	677	691	15	[58, 80, 81, 104, 142, 148]
SiO_5	680	832	153	[56, 68, 69, 99, 131, 139]
SiO_4	692	711	20	[58, 81, 104, 142, 148]
SiO_5	693	704	12	[50, 71, 87, 102, 143, 144]
SiO_5	702	743	42	[48, 85, 110, 114, 125, 135]
SiO_6	705	743	39	[50, 71, 87, 102, 136, 143, 144]
SiO_6	708	795	88	[52, 72, 83, 107, 132, 136, 149]
SiO_6	712	800	89	[54, 71, 73, 76, 90, 126, 143]
SiO_5	712	825	114	[58, 80, 81, 104, 142, 148]
SiO_5	713	733	21	[47, 92, 94, 109, 113, 131]
SiO_5	713	773	61	[55, 86, 91, 106, 127, 134]
SiO_4	715	943	229	[46, 88, 91, 101, 111]
SiO_5	716	757	42	[45, 70, 77, 93, 95, 124]
SiO_4	716	720	5	[49, 86, 98, 133, 152]
SiO_5	721	743	23	[49, 86, 98, 127, 133, 152]
SiO_6	731	744	14	[42, 87, 100, 122, 128, 138, 144]
SiO_6	734	758	25	[47, 65, 92, 94, 109, 113, 131]
SiO_4	741	758	18	[57, 89, 118, 122, 125]
SiO_6	742	771	30	[61, 85, 93, 96, 109, 115, 121]
SiO_6	744	1551	808	[48, 85, 110, 114, 125, 135, 141]
SiO_4	744	798	55	[49, 86, 98, 133, 152]
SiO_5	744	767	24	[50, 71, 87, 102, 143, 144]
SiO_5	745	787	43	[42, 87, 122, 128, 138, 144]
SiO_5	749	917	169	[53, 67, 100, 139, 141, 147]
SiO_5	753	756	4	[40, 72, 116, 123, 127, 136]
SiO_6	757	760	4	[40, 72, 83, 116, 123, 127, 136]
SiO_6	758	758	1	[45, 70, 77, 93, 95, 124, 129]
SiO_5	759	834	76	[45, 70, 77, 95, 124, 129]
SiO_5	759	772	14	[47, 92, 94, 109, 113, 131]
SiO_5	759	837	79	[57, 89, 118, 122, 125, 144]
SiO_5	761	763	3	[40, 72, 116, 123, 127, 136]
SiO_6	764	780	17	[40, 72, 116, 123, 127, 136, 152]
SiO_6	768	816	49	[50, 71, 87, 102, 136, 143, 144]
SiO_5	772	775	4	[61, 85, 93, 96, 115, 121]
SiO_4	773	787	15	[47, 92, 94, 109, 113]
SiO_6	774	1022	249	[55, 86, 91, 106, 127, 134, 150]
SiO_4	776	829	54	[61, 85, 93, 96, 115]
SiO_5	777	789	13	[51, 65, 96, 105, 117, 121]
SiO_5	781	809	29	[40, 72, 116, 123, 127, 136]
SiO_6	788	900	113	[42, 87, 100, 122, 128, 138, 144]
SiO_5	788	813	26	[47, 92, 94, 109, 113, 131]
SiO_4	790	955	166	[51, 65, 105, 117, 121]
SiO_5	796	943	148	[52, 72, 83, 132, 136, 149]
SiO_5	799	800	2	[49, 75, 86, 98, 133, 152]
SiO_6	801	1425	625	[49, 75, 86, 96, 98, 133, 152]
SiO_7	801	806	6	[54, 71, 73, 76, 81, 90, 126, 143]
SiO_6	807	808	2	[54, 71, 73, 76, 90, 126, 143]
SiO_5	809	930	122	[54, 71, 73, 76, 90, 126]
SiO_6	810	815	6	[40, 72, 116, 123, 127, 136, 152]
SiO_4	814	875	62	[47, 92, 94, 109, 113]
SiO_7	816	827	12	[40, 72, 83, 116, 123, 127, 136, 152]
SiO_5	817	848	32	[50, 71, 87, 102, 136, 143]
SiO_5	818	893	76	[62, 74, 81, 111, 137, 146]
SiO_4	826	856	31	[58, 81, 104, 142, 148]
SiO_6	828	837	10	[40, 72, 83, 116, 123, 127, 152]
SiO_5	830	847	18	[61, 85, 93, 96, 109, 115]
SiO_4	833	945	113	[56, 68, 99, 131, 139]
SiO_6	835	853	19	[45, 70, 77, 93, 95, 124, 129]
SiO_5	838	848	11	[40, 72, 116, 123, 127, 152]
SiO_6	838	873	36	[57, 89, 102, 118, 122, 125, 144]
SiO_6	848	848	1	[61, 85, 93, 96, 109, 115, 133]
SiO_4	849	1104	256	[40, 116, 123, 127, 152]
SiO_4	849	923	75	[50, 71, 102, 136, 143]
SiO_5	849	862	14	[61, 85, 93, 96, 115, 133]
SiO_5	854	877	24	[45, 70, 77, 95, 124, 129]
SiO_5	857	1014	158	[58, 80, 81, 104, 142, 148]
SiO_4	863	885	23	[61, 85, 93, 96, 115]
SiO_5	874	1047	174	[57, 89, 118, 122, 125, 144]
SiO_5	876	916	41	[47, 92, 94, 109, 113, 131]
SiO_4	878	917	40	[45, 70, 77, 95, 124]
SiO_5	886	900	15	[61, 85, 93, 96, 115, 121]
SiO_4	894	1295	402	[62, 74, 111, 137, 146]
SiO_5	901	976	76	[42, 87, 122, 128, 138, 144]
SiO_4	901	995	95	[61, 85, 93, 96, 115]
SiO_5	904	921	18	[59, 84, 97, 117, 140, 151]
SiO_4	910	1058	149	[60, 72, 76, 107, 130]
SiO_6	917	981	65	[47, 65, 92, 94, 109, 113, 131]
SiO_5	918	930	13	[45, 70, 77, 93, 95, 124]
SiO_4	918	1115	198	[53, 67, 100, 141, 147]
SiO_6	922	949	28	[59, 84, 97, 117, 140, 148, 151]
SiO_5	924	1177	254	[50, 71, 102, 136, 143, 149]
SiO_6	931	1169	239	[44, 64, 88, 92, 109, 120, 150]
SiO_6	931	940	10	[45, 70, 77, 93, 95, 124, 129]
SiO_6	931	973	43	[54, 71, 73, 76, 81, 90, 126]
SiO_5	941	1020	80	[45, 70, 77, 95, 124, 129]
SiO_5	944	1070	127	[46, 88, 91, 101, 111, 150]
SiO_6	944	962	19	[52, 72, 83, 107, 132, 136, 149]
SiO_5	946	1039	94	[56, 68, 69, 99, 131, 139]
SiO_5	950	969	20	[59, 84, 97, 117, 140, 151]
SiO_5	956	959	4	[51, 65, 105, 115, 117, 121]
SiO_4	960	1011	52	[51, 65, 105, 117, 121]
SiO_5	963	1192	230	[52, 72, 83, 132, 136, 149]
SiO_6	970	1043	74	[59, 84, 97, 117, 140, 148, 151]
SiO_5	974	1097	124	[54, 71, 73, 76, 90, 126]
SiO_6	977	1001	25	[42, 87, 102, 122, 128, 138, 144]
SiO_5	982	1090	109	[47, 65, 94, 109, 113, 131]
SiO_5	996	997	2	[61, 85, 93, 96, 115, 121]
SiO_6	998	1038	41	[61, 65, 85, 93, 96, 115, 121]
SiO_5	1002	1077	76	[42, 87, 122, 128, 138, 144]
SiO_5	1003	1013	11	[43, 73, 103, 106, 108, 119]
SiO_5	1012	1032	21	[51, 65, 105, 115, 117, 121]
SiO_4	1014	1252	239	[43, 103, 106, 108, 119]
SiO_4	1015	1152	138	[58, 81, 104, 142, 148]
SiO_6	1021	1037	17	[45, 70, 77, 95, 119, 124, 129]
SiO_5	1023	1047	25	[55, 86, 91, 106, 127, 150]
SiO_4	1033	1190	158	[51, 65, 105, 117, 121]
SiO_5	1038	1154	117	[45, 70, 77, 95, 124, 129]
SiO_5	1039	1129	91	[61, 85, 93, 96, 115, 121]
SiO_4	1040	1123	84	[56, 69, 99, 131, 139]
SiO_5	1044	1054	11	[59, 84, 97, 117, 140, 151]
SiO_6	1048	1189	142	[55, 86, 91, 106, 127, 134, 150]
SiO_6	1048	1459	412	[57, 89, 102, 118, 122, 125, 144]
SiO_6	1055	1138	84	[59, 84, 97, 117, 140, 148, 151]
SiO_5	1059	1062	4	[60, 72, 76, 107, 130, 132]
SiO_4	1063	1113	51	[60, 72, 76, 107, 130]
SiO_6	1071	1277	207	[46, 64, 88, 91, 101, 111, 150]
SiO_6	1078	1123	46	[42, 87, 100, 122, 128, 138, 144]
SiO_5	1083	1114	32	[41, 66, 75, 78, 98, 112]
SiO_6	1091	1091	1	[47, 65, 92, 94, 109, 113, 131]
SiO_5	1092	1120	29	[47, 65, 92, 94, 109, 113]
SiO_6	1098	1124	27	[54, 71, 73, 76, 81, 90, 126]
SiO_5	1105	1148	44	[40, 72, 116, 123, 127, 152]
SiO_5	1114	1120	7	[60, 72, 76, 107, 130, 132]
SiO_6	1115	1258	144	[41, 66, 75, 78, 98, 112, 140]
SiO_5	1116	1135	20	[53, 67, 100, 139, 141, 147]
SiO_6	1121	1151	31	[47, 65, 92, 94, 109, 113, 131]
SiO_4	1121	1281	161	[60, 72, 76, 107, 130]
SiO_5	1124	1339	216	[42, 87, 122, 128, 138, 144]
SiO_5	1124	1148	25	[56, 68, 69, 99, 131, 139]
SiO_5	1125	1183	59	[54, 71, 73, 76, 90, 126]
SiO_4	1130	1138	9	[61, 85, 93, 96, 115]
SiO_4	1136	1311	176	[53, 67, 100, 141, 147]
SiO_5	1139	1162	24	[59, 84, 97, 117, 140, 151]
SiO_5	1139	1172	34	[61, 85, 93, 96, 115, 133]
SiO_4	1149	1449	301	[40, 116, 123, 127, 152]
SiO_4	1149	1173	25	[56, 68, 99, 131, 139]
SiO_5	1152	1154	3	[47, 65, 94, 109, 113, 131]
SiO_5	1153	1168	16	[58, 80, 81, 104, 142, 148]
SiO_6	1155	1178	24	[45, 70, 77, 93, 95, 124, 129]
SiO_4	1155	1253	99	[47, 65, 94, 109, 113]
SiO_6	1163	1185	23	[59, 84, 97, 117, 140, 148, 151]
SiO_4	1169	1333	165	[58, 81, 104, 142, 148]
SiO_5	1170	1260	91	[44, 64, 88, 92, 120, 150]
SiO_6	1173	1174	2	[61, 85, 93, 96, 115, 121, 133]
SiO_5	1174	1207	34	[56, 68, 69, 99, 131, 139]
SiO_5	1175	1315	141	[61, 85, 93, 96, 115, 121]
SiO_4	1178	1178	1	[50, 71, 102, 136, 143]
SiO_5	1179	1483	305	[45, 70, 77, 95, 124, 129]
SiO_5	1179	1185	7	[50, 71, 102, 136, 143, 144]
SiO_6	1184	1232	49	[54, 71, 73, 76, 81, 90, 126]
SiO_6	1186	2258	1073	[50, 71, 87, 102, 136, 143, 144]
SiO_5	1186	1186	1	[59, 84, 97, 117, 140, 151]
SiO_4	1187	1225	39	[59, 84, 97, 117, 140]
SiO_5	1190	1202	13	[55, 86, 91, 106, 127, 134]
SiO_5	1191	1200	10	[51, 65, 105, 115, 117, 121]
SiO_4	1193	1276	84	[52, 72, 83, 132, 149]
SiO_4	1201	1327	127	[51, 65, 105, 117, 121]
SiO_6	1203	1305	103	[55, 86, 91, 106, 127, 134, 150]
SiO_6	1208	1232	25	[56, 68, 69, 95, 99, 131, 139]
SiO_5	1226	1248	23	[59, 84, 97, 117, 140, 151]
SiO_5	1233	1265	33	[54, 71, 73, 76, 90, 126]
SiO_5	1233	1339	107	[56, 68, 69, 99, 131, 139]
SiO_4	1249	1284	36	[59, 84, 97, 117, 140]
SiO_5	1253	1284	32	[43, 73, 103, 106, 108, 119]
SiO_5	1254	1345	92	[47, 65, 94, 109, 113, 142]
SiO_5	1259	1272	14	[41, 66, 75, 78, 98, 112]
SiO_4	1261	1268	8	[44, 64, 88, 92, 120]
SiO_6	1266	1312	47	[54, 71, 73, 76, 81, 90, 126]
SiO_5	1269	1346	78	[44, 64, 88, 92, 120, 150]
SiO_6	1273	1306	34	[41, 66, 75, 78, 98, 112, 140]
SiO_5	1277	1278	2	[52, 72, 83, 132, 140, 149]
SiO_5	1278	1326	49	[46, 88, 91, 101, 111, 150]
SiO_4	1279	1325	47	[52, 72, 83, 132, 149]
SiO_5	1282	1309	28	[60, 72, 76, 105, 107, 130]
SiO_4	1285	2022	738	[43, 103, 106, 108, 119]
SiO_5	1285	1302	18	[59, 84, 97, 117, 140, 151]
SiO_5	1296	1326	31	[62, 74, 111, 137, 146, 148]
SiO_4	1303	1323	21	[59, 84, 97, 117, 140]
SiO_5	1306	1362	57	[55, 86, 91, 106, 127, 134]
SiO_5	1307	1328	22	[41, 66, 75, 78, 98, 140]
SiO_4	1310	1358	49	[60, 72, 76, 107, 130]
SiO_5	1312	1348	37	[53, 67, 100, 112, 141, 147]
SiO_5	1313	1379	67	[54, 71, 73, 81, 90, 126]
SiO_4	1316	1370	55	[61, 85, 93, 96, 115]
SiO_5	1324	1494	171	[59, 84, 97, 117, 140, 151]
SiO_5	1326	1338	13	[52, 72, 83, 132, 136, 149]
SiO_6	1327	1475	149	[46, 64, 88, 91, 101, 111, 150]
SiO_4	1327	1363	37	[62, 74, 111, 137, 146]
SiO_5	1328	1335	8	[51, 65, 97, 105, 117, 121]
SiO_4	1329	1332	4	[41, 66, 75, 78, 98]
SiO_5	1333	1543	211	[41, 66, 75, 78, 98, 112]
SiO_5	1334	1349	16	[58, 80, 81, 104, 142, 148]
SiO_4	1336	1372	37	[51, 65, 105, 117, 121]
SiO_4	1339	1364	26	[52, 72, 83, 132, 149]
SiO_6	1340	1381	42	[42, 87, 100, 122, 128, 138, 144]
SiO_6	1340	1374	35	[56, 68, 69, 95, 99, 131, 139]
SiO_4	1346	1487	142	[47, 65, 94, 109, 113]
SiO_6	1347	1881	535	[44, 64, 88, 92, 109, 120, 150]
SiO_4	1349	2032	684	[53, 67, 100, 141, 147]
SiO_4	1350	1400	51	[58, 81, 104, 142, 148]
SiO_5	1359	1379	21	[60, 72, 76, 105, 107, 130]
SiO_6	1363	2040	678	[55, 86, 91, 106, 127, 134, 150]
SiO_5	1364	1397	34	[62, 74, 111, 137, 146, 148]
SiO_5	1365	1450	86	[52, 72, 83, 132, 140, 149]
SiO_5	1371	1381	11	[61, 85, 93, 96, 115, 133]
SiO_5	1373	1409	37	[51, 65, 105, 115, 117, 121]
SiO_5	1375	1406	32	[56, 68, 69, 99, 131, 139]
SiO_6	1380	1546	167	[54, 71, 73, 76, 81, 90, 126]
SiO_4	1380	1460	81	[60, 72, 76, 107, 130]
SiO_5	1382	1494	113	[42, 87, 122, 128, 138, 144]
SiO_6	1382	1399	18	[61, 85, 93, 96, 115, 121, 133]
SiO_4	1398	1413	16	[62, 74, 111, 137, 146]
SiO_5	1400	1438	39	[61, 85, 93, 96, 115, 133]
SiO_5	1401	1447	47	[58, 80, 81, 104, 142, 148]
SiO_4	1407	4309	2903	[56, 68, 99, 131, 139]
SiO_6	1407	1456	50	[63, 66, 67, 80, 82, 112, 149]
SiO_4	1410	1422	13	[51, 65, 105, 117, 121]
SiO_5	1414	1447	34	[62, 74, 111, 137, 146, 148]
SiO_5	1423	1658	236	[51, 65, 97, 105, 117, 121]
SiO_5	1426	1451	26	[49, 86, 96, 98, 133, 152]
SiO_4	1439	1497	59	[61, 85, 93, 96, 115]
SiO_4	1448	1461	14	[58, 81, 104, 142, 148]
SiO_4	1448	2049	602	[62, 74, 111, 137, 146]
SiO_5	1450	1462	13	[40, 91, 116, 123, 127, 152]
SiO_6	1451	1464	14	[52, 72, 83, 132, 136, 140, 149]
SiO_6	1452	1485	34	[49, 75, 86, 96, 98, 133, 152]
SiO_5	1457	1599	143	[63, 66, 67, 80, 82, 112]
SiO_5	1460	1503	44	[57, 89, 118, 122, 125, 144]
SiO_5	1461	1761	301	[60, 72, 76, 107, 130, 132]
SiO_5	1462	1481	20	[58, 80, 81, 104, 142, 148]
SiO_4	1463	1487	25	[40, 116, 123, 127, 152]
SiO_5	1465	2034	570	[52, 72, 83, 132, 140, 149]
SiO_5	1476	1484	9	[46, 88, 91, 101, 111, 150]
SiO_4	1482	1646	165	[58, 81, 104, 142, 148]
SiO_6	1484	1498	15	[45, 70, 77, 93, 95, 124, 129]
SiO_6	1485	1604	120	[46, 64, 88, 91, 101, 111, 150]
SiO_5	1486	1567	82	[49, 86, 96, 98, 133, 152]
SiO_5	1488	1501	14	[40, 83, 116, 123, 127, 152]
SiO_5	1488	1628	141	[47, 65, 94, 109, 113, 131]
SiO_6	1495	1509	15	[42, 87, 100, 122, 128, 138, 144]
SiO_4	1495	1521	27	[59, 84, 117, 140, 151]
SiO_5	1498	1520	23	[61, 85, 93, 96, 115, 121]
SiO_5	1499	1562	64	[45, 70, 77, 95, 124, 129]
SiO_4	1502	1527	26	[40, 116, 123, 127, 152]
SiO_6	1504	1774	271	[57, 89, 102, 118, 122, 125, 144]
SiO_5	1510	1549	40	[42, 87, 122, 128, 138, 144]
SiO_6	1521	1781	261	[61, 65, 85, 93, 96, 115, 121]
SiO_5	1522	1524	3	[59, 83, 84, 117, 140, 151]
SiO_4	1525	1577	53	[59, 84, 117, 140, 151]
SiO_5	1528	1552	25	[40, 72, 116, 123, 127, 152]
SiO_6	1544	1546	3	[41, 66, 75, 78, 98, 112, 140]
SiO_5	1547	1786	240	[41, 66, 75, 78, 98, 112]
SiO_5	1547	1657	111	[54, 71, 73, 81, 90, 126]
SiO_6	1550	1590	41	[42, 87, 100, 122, 128, 138, 144]
SiO_5	1552	1563	12	[48, 85, 110, 114, 125, 135]
SiO_4	1553	1939	387	[40, 116, 123, 127, 152]
SiO_6	1563	1574	12	[45, 70, 77, 93, 95, 124, 129]
SiO_6	1564	1593	30	[48, 85, 110, 114, 125, 135, 141]
SiO_6	1568	1754	187	[49, 75, 86, 96, 98, 133, 152]
SiO_5	1575	2081	507	[45, 70, 77, 95, 124, 129]
SiO_5	1578	1583	6	[59, 83, 84, 117, 140, 151]
SiO_6	1584	1601	18	[59, 83, 84, 97, 117, 140, 151]
SiO_5	1591	1849	259	[42, 87, 122, 128, 138, 144]
SiO_5	1594	1619	26	[48, 85, 110, 114, 125, 135]
SiO_6	1600	1627	28	[63, 66, 67, 80, 82, 112, 149]
SiO_5	1602	1610	9	[59, 84, 97, 117, 140, 151]
SiO_5	1605	1742	138	[46, 88, 91, 101, 111, 150]
SiO_4	1611	1626	16	[59, 84, 117, 140, 151]
SiO_6	1620	2316	697	[48, 85, 110, 114, 125, 135, 141]
SiO_5	1627	1635	9	[59, 83, 84, 117, 140, 151]
SiO_5	1628	1661	34	[63, 66, 67, 80, 82, 112]
SiO_4	1629	1865	237	[47, 65, 94, 109, 113]
SiO_6	1636	1639	4	[59, 83, 84, 117, 140, 148, 151]
SiO_7	1640	1664	25	[59, 83, 84, 117, 140, 148, 149, 151]
SiO_5	1647	1779	133	[58, 80, 81, 104, 142, 148]
SiO_6	1658	1659	2	[54, 71, 73, 81, 90, 119, 126]
SiO_6	1659	1680	22	[51, 65, 97, 105, 117, 121, 142]
SiO_5	1660	1671	12	[54, 71, 73, 90, 119, 126]
SiO_6	1662	2311	650	[63, 66, 67, 80, 82, 112, 149]
SiO_8	1665	1666	2	[59, 83, 84, 97, 117, 140, 148, 149, 151]
SiO_7	1667	1678	12	[59, 83, 84, 97, 117, 140, 148, 151]
SiO_4	1672	1784	113	[54, 71, 73, 90, 126]
SiO_6	1679	1701	23	[59, 84, 97, 117, 140, 148, 151]
SiO_5	1681	1748	68	[51, 65, 97, 105, 117, 121]
SiO_5	1702	1704	3	[59, 84, 97, 117, 140, 151]
SiO_6	1705	1809	105	[59, 84, 97, 117, 140, 148, 151]
SiO_6	1743	1837	95	[46, 64, 88, 91, 101, 111, 150]
SiO_6	1749	1799	51	[51, 65, 97, 105, 117, 121, 142]
SiO_5	1755	1790	36	[49, 86, 96, 98, 133, 152]
SiO_4	1762	1795	34	[60, 72, 76, 107, 130]
SiO_5	1775	1778	4	[57, 89, 102, 118, 122, 125]
SiO_4	1779	1790	12	[57, 89, 118, 122, 125]
SiO_4	1780	1979	200	[58, 81, 104, 142, 148]
SiO_5	1782	1812	31	[61, 85, 93, 96, 115, 121]
SiO_5	1785	1797	13	[54, 71, 73, 90, 119, 126]
SiO_4	1787	1813	27	[41, 75, 78, 98, 112]
SiO_6	1791	1831	41	[49, 75, 86, 96, 98, 133, 152]
SiO_5	1791	1838	48	[57, 89, 118, 122, 125, 144]
SiO_5	1796	1864	69	[60, 72, 76, 107, 130, 132]
SiO_4	1798	1800	3	[54, 71, 73, 90, 126]
SiO_5	1800	1817	18	[51, 65, 97, 105, 117, 121]
SiO_5	1801	1876	76	[54, 71, 73, 81, 90, 126]
SiO_5	1810	1936	127	[59, 84, 117, 140, 148, 151]
SiO_6	1813	1892	80	[61, 65, 85, 93, 96, 115, 121]
SiO_5	1814	2085	272	[41, 66, 75, 78, 98, 112]
SiO_6	1818	1875	58	[51, 65, 97, 105, 117, 121, 142]
SiO_5	1832	1842	11	[49, 86, 96, 98, 133, 152]
SiO_5	1838	1851	14	[46, 88, 91, 101, 111, 150]
SiO_6	1839	1877	39	[57, 89, 102, 118, 122, 125, 144]
SiO_6	1843	2677	835	[49, 75, 86, 96, 98, 133, 152]
SiO_6	1850	1873	24	[42, 87, 102, 122, 128, 138, 144]
SiO_6	1852	1880	29	[46, 88, 91, 101, 111, 137, 150]
SiO_4	1865	2064	200	[60, 72, 76, 107, 130]
SiO_5	1866	1880	15	[47, 65, 94, 109, 113, 131]
SiO_5	1874	2777	904	[42, 87, 122, 128, 138, 144]
SiO_5	1876	1910	35	[51, 65, 97, 105, 117, 121]
SiO_6	1877	1888	12	[54, 71, 73, 81, 90, 119, 126]
SiO_5	1878	1924	47	[57, 89, 102, 118, 122, 125]
SiO_7	1881	1896	16	[46, 64, 88, 91, 101, 111, 137, 150]
SiO_4	1881	1941	61	[47, 65, 94, 109, 113]
SiO_5	1882	1904	23	[44, 64, 92, 109, 120, 150]
SiO_5	1889	1929	41	[54, 71, 73, 81, 90, 126]
SiO_5	1893	1899	7	[61, 65, 85, 93, 96, 115]
SiO_6	1897	1932	36	[46, 88, 91, 101, 111, 137, 150]
SiO_4	1900	1946	47	[61, 85, 93, 96, 115]
SiO_6	1905	2020	116	[44, 64, 88, 92, 109, 120, 150]
SiO_6	1911	1978	68	[51, 65, 97, 105, 117, 121, 142]
SiO_6	1925	1960	36	[57, 89, 102, 118, 122, 125, 144]
SiO_6	1930	1948	19	[54, 71, 73, 76, 81, 90, 126]
SiO_5	1933	1953	21	[46, 88, 91, 101, 111, 150]
SiO_6	1937	1968	32	[59, 84, 97, 117, 140, 148, 151]
SiO_5	1940	1968	29	[40, 116, 123, 127, 136, 152]
SiO_5	1942	1946	5	[47, 65, 92, 94, 109, 113]
SiO_4	1947	2120	174	[47, 65, 94, 109, 113]
SiO_5	1947	1949	3	[61, 65, 85, 93, 96, 115]
SiO_5	1949	2134	186	[54, 71, 73, 81, 90, 126]
SiO_6	1950	1975	26	[61, 65, 85, 93, 96, 115, 121]
SiO_6	1954	2014	61	[46, 64, 88, 91, 101, 111, 150]
SiO_5	1961	2137	177	[57, 89, 118, 122, 125, 144]
SiO_4	1969	2041	73	[40, 116, 123, 127, 152]
SiO_5	1969	2040	72	[59, 84, 97, 117, 140, 151]
SiO_5	1976	2007	32	[61, 85, 93, 96, 115, 121]
SiO_5	1979	2047	69	[51, 65, 97, 105, 117, 121]
SiO_5	1980	2002	23	[58, 80, 81, 104, 142, 148]
SiO_4	2003	2028	26	[58, 81, 104, 142, 148]
SiO_6	2008	2083	76	[61, 65, 85, 93, 96, 115, 121]
SiO_5	2015	2095	81	[46, 88, 91, 101, 111, 150]
SiO_5	2021	2056	36	[44, 64, 92, 109, 120, 150]
SiO_5	2023	2044	22	[43, 103, 106, 108, 119, 145]
SiO_5	2029	2197	169	[58, 80, 81, 104, 142, 148]
SiO_5	2033	2076	44	[53, 67, 100, 139, 141, 147]
SiO_6	2035	2049	15	[52, 66, 72, 83, 132, 140, 149]
SiO_5	2041	2052	12	[55, 86, 91, 106, 127, 134]
SiO_4	2041	2065	25	[59, 84, 117, 140, 151]
SiO_5	2042	2064	23	[40, 91, 116, 123, 127, 152]
SiO_4	2045	2064	20	[43, 103, 106, 108, 119]
SiO_6	2048	2117	70	[51, 65, 97, 105, 117, 121, 142]
SiO_5	2050	2058	9	[52, 72, 83, 132, 140, 149]
SiO_5	2050	2069	20	[62, 74, 111, 137, 145, 146]
SiO_6	2053	3231	1179	[55, 86, 91, 106, 127, 134, 150]
SiO_6	2057	2533	477	[44, 64, 88, 92, 109, 120, 150]
SiO_6	2059	2138	80	[52, 66, 72, 83, 132, 140, 149]
SiO_4	2065	2112	48	[40, 116, 123, 127, 152]
SiO_5	2065	2099	35	[43, 103, 106, 108, 119, 145]
SiO_5	2065	2077	13	[60, 72, 76, 107, 130, 132]
SiO_5	2066	2083	18	[59, 84, 117, 140, 149, 151]
SiO_4	2070	2103	34	[62, 74, 111, 137, 146]
SiO_4	2077	2132	56	[53, 67, 100, 141, 147]
SiO_4	2078	2221	144	[60, 72, 76, 107, 130]
SiO_6	2082	2101	20	[45, 70, 77, 93, 95, 124, 129]
SiO_4	2084	2100	17	[59, 84, 117, 140, 151]
SiO_5	2084	2121	38	[61, 85, 93, 96, 115, 121]
SiO_6	2086	2153	68	[41, 66, 75, 78, 98, 112, 140]
SiO_4	2096	2121	26	[46, 88, 91, 101, 111]
SiO_4	2100	2451	352	[43, 103, 106, 108, 119]
SiO_5	2101	2116	16	[59, 84, 117, 140, 148, 151]
SiO_5	2102	2359	258	[45, 70, 77, 95, 124, 129]
SiO_5	2104	2159	56	[62, 74, 111, 126, 137, 146]
SiO_5	2113	2121	9	[40, 116, 123, 127, 136, 152]
SiO_4	2117	2127	11	[59, 84, 117, 140, 151]
SiO_5	2118	2210	93	[51, 65, 97, 105, 117, 121]
SiO_5	2121	2148	28	[47, 65, 92, 94, 109, 113]
SiO_4	2122	2269	148	[40, 116, 123, 127, 152]
SiO_5	2122	2122	1	[46, 64, 88, 91, 101, 111]
SiO_6	2122	2204	83	[61, 65, 85, 93, 96, 115, 121]
SiO_6	2123	2127	5	[46, 64, 88, 91, 101, 111, 137]
SiO_5	2128	2128	1	[46, 88, 91, 101, 111, 137]
SiO_5	2128	2141	14	[59, 84, 97, 117, 140, 151]
SiO_4	2129	2142	14	[46, 88, 91, 101, 111]
SiO_5	2133	2170	38	[53, 67, 100, 112, 141, 147]
SiO_6	2135	2841	707	[54, 71, 73, 76, 81, 90, 126]
SiO_4	2138	2189	52	[57, 89, 118, 122, 125]
SiO_5	2139	2188	50	[52, 72, 83, 132, 140, 149]
SiO_6	2142	2169	28	[59, 84, 97, 117, 140, 149, 151]
SiO_5	2143	2242	100	[46, 88, 91, 101, 111, 150]
SiO_4	2149	2153	5	[47, 65, 94, 109, 113]
SiO_5	2154	2320	167	[41, 66, 75, 78, 98, 112]
SiO_5	2154	2170	17	[47, 65, 94, 109, 113, 131]
SiO_4	2160	2183	24	[62, 74, 111, 137, 146]
SiO_5	2170	2223	54	[59, 84, 97, 117, 140, 151]
SiO_4	2171	2229	59	[47, 65, 94, 109, 113]
SiO_4	2171	2274	104	[53, 67, 100, 141, 147]
SiO_5	2184	2429	246	[62, 74, 111, 126, 137, 146]
SiO_6	2189	2203	15	[52, 66, 72, 83, 132, 140, 149]
SiO_5	2190	2271	82	[57, 89, 118, 122, 125, 144]
SiO_4	2198	2284	87	[58, 81, 104, 142, 148]
SiO_5	2204	2266	63	[52, 72, 83, 132, 140, 149]
SiO_5	2205	2217	13	[61, 85, 93, 96, 115, 121]
SiO_6	2211	2243	33	[51, 65, 97, 105, 117, 121, 142]
SiO_6	2218	2290	73	[61, 85, 93, 96, 115, 121, 135]
SiO_5	2222	2460	239	[60, 72, 76, 105, 107, 130]
SiO_6	2224	2309	86	[59, 84, 97, 117, 140, 148, 151]
SiO_5	2230	2345	116	[47, 65, 92, 94, 109, 113]
SiO_6	2243	2274	32	[46, 64, 88, 91, 101, 111, 150]
SiO_5	2244	2280	37	[51, 65, 105, 117, 121, 142]
SiO_5	2259	2322	64	[50, 71, 102, 136, 143, 144]
SiO_6	2267	2287	21	[52, 66, 72, 83, 132, 140, 149]
SiO_5	2270	2646	377	[40, 116, 123, 127, 136, 152]
SiO_4	2272	2313	42	[57, 89, 118, 122, 125]
SiO_5	2275	2348	74	[46, 88, 91, 101, 111, 150]
SiO_5	2275	2296	22	[53, 67, 100, 139, 141, 147]
SiO_6	2281	2390	110	[51, 65, 97, 105, 117, 121, 142]
SiO_5	2285	2292	8	[58, 80, 81, 104, 142, 148]
SiO_5	2288	2307	20	[52, 72, 83, 132, 140, 149]
SiO_7	2291	2299	9	[61, 65, 85, 93, 96, 115, 121, 135]
SiO_4	2293	2486	194	[58, 81, 104, 142, 148]
SiO_4	2297	2348	52	[53, 67, 100, 141, 147]
SiO_6	2300	2304	5	[61, 65, 85, 93, 96, 121, 135]
SiO_5	2305	2305	1	[61, 65, 93, 96, 121, 135]
SiO_4	2306	2344	39	[61, 93, 96, 121, 135]
SiO_6	2308	2399	92	[52, 66, 72, 83, 132, 140, 149]
SiO_5	2310	2339	30	[59, 84, 97, 117, 140, 151]
SiO_5	2312	2333	22	[63, 66, 67, 80, 82, 112]
SiO_5	2314	2346	33	[57, 89, 114, 118, 122, 125]
SiO_5	2317	2342	26	[48, 85, 110, 114, 125, 135]
SiO_6	2321	2346	26	[41, 66, 75, 78, 98, 112, 140]
SiO_6	2323	2339	17	[50, 71, 87, 102, 136, 143, 144]
SiO_6	2334	2381	48	[63, 66, 67, 80, 82, 112, 149]
SiO_5	2340	2349	10	[50, 71, 102, 136, 143, 144]
SiO_6	2340	2502	163	[59, 84, 97, 117, 140, 148, 151]
SiO_6	2343	3278	936	[48, 85, 110, 114, 125, 135, 141]
SiO_5	2345	2355	11	[61, 65, 93, 96, 121, 135]
SiO_4	2346	2356	11	[47, 65, 94, 109, 113]
SiO_5	2347	2440	94	[41, 66, 75, 78, 98, 112]
SiO_6	2347	2364	18	[57, 89, 114, 118, 122, 125, 141]
SiO_6	2349	2355	7	[46, 64, 88, 91, 101, 111, 150]
SiO_5	2349	2397	49	[53, 67, 100, 139, 141, 147]
SiO_4	2350	2435	86	[50, 71, 102, 143, 144]
SiO_5	2356	2392	37	[46, 88, 91, 101, 111, 150]
SiO_4	2356	2376	21	[61, 93, 96, 121, 135]
SiO_5	2357	2363	7	[47, 65, 94, 109, 113, 142]
SiO_6	2360	2368	9	[45, 70, 77, 95, 119, 124, 129]
SiO_4	2364	2389	26	[47, 65, 94, 109, 113]
SiO_5	2365	2382	18	[57, 89, 114, 118, 122, 125]
SiO_5	2369	2426	58	[45, 70, 77, 95, 124, 129]
SiO_5	2377	2393	17	[61, 85, 93, 96, 121, 135]
SiO_5	2382	2446	65	[63, 66, 67, 80, 82, 112]
SiO_4	2383	2487	105	[57, 89, 118, 122, 125]
SiO_5	2390	2475	86	[47, 65, 92, 94, 109, 113]
SiO_5	2391	2407	17	[51, 65, 105, 117, 121, 142]
SiO_6	2393	2425	33	[46, 64, 88, 91, 101, 111, 150]
SiO_6	2394	2405	12	[61, 85, 93, 96, 115, 121, 135]
SiO_4	2398	3065	668	[53, 67, 100, 141, 147]
SiO_5	2400	2456	57	[52, 72, 83, 132, 140, 149]
SiO_7	2406	2420	15	[61, 85, 93, 96, 115, 121, 133, 135]
SiO_4	2408	2450	43	[51, 65, 105, 117, 121]
SiO_6	2421	2446	26	[61, 85, 93, 96, 115, 121, 135]
SiO_7	2426	2428	3	[46, 64, 88, 91, 101, 111, 137, 150]
SiO_4	2427	2435	9	[45, 70, 77, 95, 124]
SiO_6	2429	2438	10	[46, 64, 88, 91, 101, 111, 137]
SiO_6	2430	2439	10	[62, 74, 111, 126, 129, 137, 146]
SiO_5	2436	2450	15	[45, 70, 77, 93, 95, 124]
SiO_5	2436	2842	407	[50, 71, 87, 102, 143, 144]
SiO_5	2439	2441	3	[46, 88, 91, 101, 111, 137]
SiO_5	2440	2580	141	[62, 74, 111, 126, 137, 146]
SiO_6	2441	2457	17	[41, 66, 75, 78, 98, 112, 140]
SiO_6	2442	2443	2	[46, 88, 91, 101, 111, 137, 150]
SiO_5	2444	2549	106	[46, 88, 91, 101, 111, 150]
SiO_7	2447	2449	3	[61, 85, 93, 96, 115, 121, 133, 135]
SiO_6	2447	2464	18	[63, 66, 67, 80, 82, 112, 149]
SiO_6	2450	2513	64	[61, 85, 93, 96, 115, 121, 135]
SiO_6	2451	2461	11	[45, 70, 77, 93, 95, 124, 129]
SiO_5	2451	2470	20	[51, 65, 105, 115, 117, 121]
SiO_5	2452	2565	114	[43, 103, 106, 108, 119, 145]
SiO_6	2457	2608	152	[52, 66, 72, 83, 132, 140, 149]
SiO_5	2458	2476	19	[41, 66, 75, 78, 98, 112]
SiO_4	2461	2478	18	[60, 72, 76, 107, 130]
SiO_5	2462	2518	57	[45, 70, 77, 95, 124, 129]
SiO_5	2465	2727	263	[63, 66, 67, 80, 82, 112]
SiO_4	2471	3000	530	[51, 65, 105, 117, 121]
SiO_4	2476	2501	26	[47, 65, 94, 109, 113]
SiO_6	2477	2563	87	[41, 66, 75, 78, 98, 112, 140]
SiO_5	2479	2645	167	[60, 72, 76, 105, 107, 130]
SiO_5	2487	2503	17	[58, 80, 81, 104, 142, 148]
SiO_5	2488	2532	45	[57, 89, 118, 122, 125, 144]
SiO_5	2502	2522	21	[47, 65, 94, 109, 113, 131]
SiO_5	2503	2537	35	[59, 84, 97, 117, 148, 151]
SiO_4	2504	2520	17	[58, 81, 104, 142, 148]
SiO_5	2514	2591	78	[61, 85, 93, 96, 115, 135]
SiO_6	2519	2539	21	[45, 70, 77, 93, 95, 124, 129]
SiO_5	2521	2583	63	[58, 80, 81, 104, 142, 148]
SiO_4	2523	2607	85	[47, 65, 94, 109, 113]
SiO_4	2533	2545	13	[57, 89, 118, 122, 125]
SiO_5	2534	2578	45	[44, 64, 88, 92, 120, 150]
SiO_6	2538	2744	207	[59, 84, 97, 117, 140, 148, 151]
SiO_5	2540	2568	29	[45, 70, 77, 95, 124, 129]
SiO_5	2546	2556	11	[57, 89, 114, 118, 122, 125]
SiO_6	2550	2575	26	[46, 64, 88, 91, 101, 111, 150]
SiO_4	2557	2680	124	[57, 89, 118, 122, 125]
SiO_5	2564	2685	122	[41, 66, 75, 78, 98, 112]
SiO_4	2566	2577	12	[43, 103, 106, 108, 119]
SiO_6	2569	2582	14	[45, 70, 77, 93, 95, 124, 129]
SiO_5	2576	2581	6	[46, 64, 88, 91, 101, 111]
SiO_5	2578	2586	9	[43, 103, 106, 108, 119, 145]
SiO_6	2579	2814	236	[44, 64, 88, 92, 109, 120, 150]
SiO_6	2581	2608	28	[62, 74, 104, 111, 126, 137, 146]
SiO_4	2582	2641	60	[46, 88, 91, 101, 111]
SiO_5	2583	2713	131	[45, 70, 77, 95, 124, 129]
SiO_4	2584	2902	319	[58, 81, 104, 142, 148]
SiO_4	2587	3190	604	[43, 103, 106, 108, 119]
SiO_6	2592	2609	18	[61, 85, 93, 96, 115, 133, 135]
SiO_5	2608	2664	57	[47, 65, 92, 94, 109, 113]
SiO_5	2609	2619	11	[52, 66, 83, 132, 140, 149]
SiO_5	2609	2637	29	[62, 74, 111, 126, 137, 146]
SiO_5	2610	2633	24	[61, 85, 93, 96, 115, 135]
SiO_6	2620	2629	10	[52, 66, 72, 83, 132, 140, 149]
SiO_5	2630	2718	89	[52, 72, 83, 132, 140, 149]
SiO_6	2634	2713	80	[61, 85, 93, 96, 115, 133, 135]
SiO_6	2638	2675	38	[62, 74, 104, 111, 126, 137, 146]
SiO_5	2642	2750	109	[46, 88, 91, 101, 111, 150]
SiO_4	2646	2689	44	[60, 72, 76, 107, 130]
SiO_6	2647	2700	54	[40, 78, 116, 123, 127, 136, 152]
SiO_4	2665	2923	259	[47, 65, 94, 109, 113]
SiO_5	2676	2681	6	[62, 74, 104, 111, 137, 146]
SiO_5	2678	2698	21	[49, 75, 86, 96, 133, 152]
SiO_5	2681	2699	19	[57, 89, 114, 118, 122, 125]
SiO_4	2682	2687	6	[62, 74, 111, 137, 146]
SiO_6	2686	2690	5	[41, 66, 69, 75, 78, 98, 112]
SiO_5	2688	2695	8	[62, 74, 111, 126, 137, 146]
SiO_5	2690	2839	150	[60, 72, 76, 105, 107, 130]
SiO_5	2691	2728	38	[41, 66, 75, 78, 98, 112]
SiO_6	2696	2725	30	[62, 74, 104, 111, 126, 137, 146]
SiO_6	2699	2718	20	[49, 75, 86, 96, 98, 133, 152]
SiO_4	2700	2736	37	[57, 89, 118, 122, 125]
SiO_5	2701	2813	113	[40, 116, 123, 127, 136, 152]
SiO_6	2714	2730	17	[45, 70, 77, 93, 95, 124, 129]
SiO_5	2714	2886	173	[61, 85, 93, 96, 115, 135]
SiO_5	2719	2748	30	[49, 75, 86, 96, 133, 152]
SiO_6	2719	2767	49	[52, 66, 72, 83, 132, 140, 149]
SiO_5	2726	2830	105	[62, 74, 111, 126, 137, 146]
SiO_6	2728	2743	16	[63, 66, 67, 78, 80, 82, 112]
SiO_4	2729	2740	12	[41, 66, 75, 78, 98]
SiO_5	2731	2818	88	[45, 70, 77, 95, 124, 129]
SiO_5	2737	2805	69	[57, 89, 114, 118, 122, 125]
SiO_5	2741	2795	55	[41, 66, 75, 78, 98, 152]
SiO_5	2744	2774	31	[63, 66, 78, 80, 82, 112]
SiO_5	2745	2750	6	[59, 84, 97, 117, 140, 151]
SiO_6	2749	2782	34	[49, 75, 86, 93, 96, 133, 152]
SiO_6	2751	2783	33	[46, 64, 88, 91, 101, 111, 150]
SiO_6	2751	2830	80	[59, 84, 97, 117, 140, 148, 151]
SiO_5	2768	2782	15	[52, 72, 83, 132, 140, 149]
SiO_6	2775	2799	25	[63, 66, 67, 78, 80, 82, 112]
SiO_6	2778	2789	12	[42, 87, 89, 122, 128, 138, 144]
SiO_5	2783	2793	11	[49, 75, 86, 96, 133, 152]
SiO_6	2783	2804	22	[52, 66, 72, 83, 132, 140, 149]
SiO_5	2784	2786	3	[46, 64, 88, 91, 101, 111]
SiO_4	2787	2857	71	[46, 88, 91, 101, 111]
SiO_5	2790	2974	185	[42, 87, 122, 128, 138, 144]
SiO_6	2794	2929	136	[49, 75, 86, 96, 98, 133, 152]
SiO_6	2796	2845	50	[41, 66, 75, 78, 98, 112, 152]
SiO_5	2800	2820	21	[63, 66, 78, 80, 82, 112]
SiO_5	2805	2850	46	[52, 72, 83, 132, 140, 149]
SiO_4	2806	2880	75	[57, 89, 118, 122, 125]
SiO_4	2814	2849	36	[40, 116, 123, 127, 136]
SiO_5	2815	2858	44	[44, 64, 88, 92, 120, 150]
SiO_6	2819	2834	16	[45, 70, 77, 93, 95, 124, 129]
SiO_6	2821	2831	11	[63, 66, 67, 78, 80, 82, 112]
SiO_5	2831	2859	29	[59, 84, 97, 117, 140, 151]
SiO_6	2831	2994	164	[62, 74, 111, 126, 129, 137, 146]
SiO_5	2832	3898	1067	[63, 66, 67, 80, 82, 112]
SiO_5	2835	2988	154	[45, 70, 77, 95, 124, 129]
SiO_6	2840	2906	67	[60, 72, 76, 81, 105, 107, 130]
SiO_5	2842	2882	41	[54, 71, 73, 76, 90, 126]
SiO_6	2843	2847	5	[50, 71, 87, 102, 136, 143, 144]
SiO_5	2846	2859	14	[41, 66, 75, 78, 98, 112]
SiO_5	2848	2877	30	[50, 71, 87, 102, 143, 144]
SiO_5	2850	2861	12	[40, 72, 116, 123, 127, 136]
SiO_6	2851	2997	147	[52, 66, 72, 83, 132, 140, 149]
SiO_5	2858	2883	26	[46, 88, 91, 101, 110, 111]
SiO_6	2859	4992	2134	[44, 64, 88, 92, 109, 120, 150]
SiO_6	2860	2919	60	[41, 66, 75, 78, 98, 112, 140]
SiO_6	2860	2952	93	[59, 84, 97, 117, 140, 148, 151]
SiO_6	2862	3038	177	[40, 72, 83, 116, 123, 127, 136]
SiO_6	2878	3034	157	[50, 71, 87, 102, 136, 143, 144]
SiO_5	2881	2994	114	[57, 89, 114, 118, 122, 125]
SiO_6	2883	3361	479	[54, 71, 73, 76, 81, 90, 126]
SiO_5	2884	2914	31	[46, 88, 91, 101, 111, 150]
SiO_4	2887	2909	23	[61, 93, 96, 115, 135]
SiO_5	2903	2931	29	[58, 81, 104, 126, 142, 148]
SiO_5	2907	2953	47	[60, 72, 76, 105, 107, 130]
SiO_5	2910	2942	33	[61, 85, 93, 96, 115, 135]
SiO_6	2915	2954	40	[46, 64, 88, 91, 101, 111, 150]
SiO_5	2920	3051	132	[41, 66, 75, 78, 98, 112]
SiO_5	2924	2946	23	[47, 65, 94, 109, 113, 131]
SiO_5	2930	2945	16	[49, 75, 86, 98, 133, 152]
SiO_4	2932	3070	139	[58, 81, 104, 142, 148]
SiO_6	2943	2959	17	[61, 85, 93, 96, 115, 121, 135]
SiO_6	2946	3068	123	[49, 75, 86, 96, 98, 133, 152]
SiO_4	2947	2989	43	[47, 65, 94, 109, 113]
SiO_5	2953	3084	132	[59, 84, 97, 117, 140, 151]
SiO_4	2954	2993	40	[60, 72, 76, 107, 130]
SiO_5	2955	2986	32	[46, 88, 91, 101, 111, 150]
SiO_5	2960	2970	11	[61, 85, 93, 96, 115, 135]
SiO_4	2971	3029	59	[61, 93, 96, 115, 135]
SiO_6	2975	2981	7	[42, 79, 87, 122, 128, 138, 144]
SiO_5	2982	3322	341	[42, 87, 122, 128, 138, 144]
SiO_6	2987	3104	118	[46, 64, 88, 91, 101, 111, 150]
SiO_6	2989	3007	19	[45, 70, 77, 95, 119, 124, 129]
SiO_5	2990	3032	43	[47, 65, 92, 94, 109, 113]
SiO_5	2994	3084	91	[60, 72, 76, 105, 107, 130]
SiO_4	2995	3070	76	[57, 89, 118, 122, 125]
SiO_5	2995	3186	192	[62, 74, 111, 126, 137, 146]
SiO_5	2998	3036	39	[52, 72, 83, 132, 140, 149]
SiO_5	3001	3100	100	[51, 65, 105, 115, 117, 121]
SiO_5	3008	3220	213	[45, 70, 77, 95, 124, 129]
SiO_5	3030	3034	5	[61, 85, 93, 96, 115, 135]
SiO_4	3033	3098	66	[47, 65, 94, 109, 113]
SiO_5	3035	3442	408	[50, 71, 87, 102, 143, 144]
SiO_6	3035	3036	2	[61, 85, 93, 96, 115, 121, 135]
SiO_6	3037	3059	23	[52, 66, 72, 83, 132, 140, 149]
SiO_5	3037	3051	15	[61, 93, 96, 115, 121, 135]
SiO_5	3039	3057	19	[40, 83, 116, 123, 127, 136]
SiO_6	3052	3066	15	[41, 66, 75, 78, 98, 112, 140]
SiO_4	3052	3082	31	[61, 93, 96, 115, 135]
SiO_6	3058	3063	6	[40, 83, 116, 123, 127, 136, 152]
SiO_5	3060	3094	35	[52, 66, 72, 83, 132, 149]
SiO_5	3064	3078	15	[40, 116, 123, 127, 136, 152]
SiO_5	3066	3642	577	[53, 67, 100, 133, 141, 147]
SiO_5	3067	3232	166	[41, 66, 75, 78, 98, 112]
SiO_7	3069	3082	14	[49, 75, 86, 96, 98, 127, 133, 152]
SiO_5	3071	3097	27	[57, 89, 114, 118, 122, 125]
SiO_5	3071	3092	22	[58, 80, 81, 104, 142, 148]
SiO_4	3079	3108	30	[40, 116, 123, 127, 136]
SiO_6	3083	3101	19	[49, 75, 86, 96, 98, 127, 152]
SiO_5	3083	3286	204	[61, 85, 93, 96, 115, 135]
SiO_4	3085	3100	16	[59, 84, 97, 117, 140]
SiO_6	3085	3090	6	[60, 72, 76, 81, 105, 107, 130]
SiO_5	3091	3399	309	[60, 72, 76, 105, 107, 130]
SiO_4	3093	3145	53	[58, 81, 104, 142, 148]
SiO_4	3095	3127	33	[52, 72, 83, 132, 149]
SiO_6	3098	3109	12	[57, 89, 114, 118, 122, 125, 141]
SiO_5	3099	3240	142	[47, 65, 92, 94, 109, 113]
SiO_4	3101	3108	8	[51, 65, 105, 117, 121]
SiO_5	3101	3373	273	[59, 84, 97, 117, 140, 151]
SiO_5	3102	3302	201	[49, 75, 86, 96, 98, 152]
SiO_5	3105	3118	14	[46, 88, 91, 101, 111, 150]
SiO_5	3109	3113	5	[40, 116, 123, 127, 136, 152]
SiO_5	3109	3129	21	[51, 65, 97, 105, 117, 121]
SiO_5	3110	3151	42	[57, 89, 114, 118, 122, 125]
SiO_4	3114	3166	53	[40, 116, 123, 127, 136]
SiO_6	3119	3124	6	[46, 64, 88, 91, 101, 111, 150]
SiO_5	3125	3174	50	[46, 88, 91, 101, 111, 150]
SiO_5	3128	3133	6	[52, 66, 72, 83, 132, 149]
SiO_4	3130	3268	139	[51, 65, 105, 117, 121]
SiO_6	3134	3140	7	[52, 66, 72, 83, 132, 140, 149]
SiO_5	3141	3177	37	[52, 72, 83, 132, 140, 149]
SiO_5	3146	3164	19	[58, 80, 81, 104, 142, 148]
SiO_4	3152	3190	39	[57, 89, 118, 122, 125]
SiO_4	3165	3187	23	[58, 81, 104, 142, 148]
SiO_5	3167	3192	26	[40, 83, 116, 123, 127, 136]
SiO_4	3175	3405	231	[46, 88, 91, 101, 111]
SiO_6	3178	3402	225	[52, 66, 72, 83, 132, 140, 149]
SiO_6	3187	3295	109	[62, 74, 104, 111, 126, 137, 146]
SiO_5	3188	3236	49	[58, 74, 81, 104, 142, 148]
SiO_5	3191	4123	933	[43, 103, 106, 108, 119, 145]
SiO_5	3191	3204	14	[57, 89, 118, 122, 125, 144]
SiO_6	3193	3201	9	[40, 83, 116, 123, 127, 136, 152]
SiO_5	3202	3209	8	[40, 116, 123, 127, 136, 152]
SiO_4	3205	3297	93	[57, 89, 118, 122, 125]
SiO_4	3210	3395	186	[40, 116, 123, 127, 136]
SiO_4	3221	3233	13	[45, 70, 95, 124, 129]
SiO_5	3232	3267	36	[55, 86, 106, 127, 134, 150]
SiO_6	3233	3439	207	[41, 66, 75, 78, 98, 112, 140]
SiO_5	3234	3247	14	[45, 70, 77, 95, 124, 129]
SiO_6	3237	3595	359	[58, 74, 81, 104, 117, 142, 148]
SiO_4	3241	3264	24	[47, 92, 94, 109, 113]
SiO_6	3248	3251	4	[45, 70, 77, 95, 119, 124, 129]
SiO_5	3252	3261	10	[45, 70, 77, 95, 124, 129]
SiO_4	3262	3281	20	[45, 70, 95, 124, 129]
SiO_5	3265	3328	64	[47, 65, 92, 94, 109, 113]
SiO_6	3268	3795	528	[55, 86, 91, 106, 127, 134, 150]
SiO_5	3269	3297	29	[51, 65, 97, 105, 117, 121]
SiO_5	3279	3287	9	[48, 110, 114, 125, 135, 141]
SiO_5	3282	3291	10	[45, 70, 77, 95, 124, 129]
SiO_6	3287	3448	162	[61, 85, 93, 96, 115, 133, 135]
SiO_6	3288	3560	273	[48, 85, 110, 114, 125, 135, 141]
SiO_6	3292	3544	253	[45, 70, 77, 95, 119, 124, 129]
SiO_5	3296	4054	759	[62, 74, 104, 126, 137, 146]
SiO_4	3298	3424	127	[51, 65, 105, 117, 121]
SiO_5	3298	3308	11	[57, 89, 116, 118, 122, 125]
SiO_6	3303	3348	46	[49, 75, 86, 96, 98, 127, 152]
SiO_4	3309	3365	57	[57, 89, 118, 122, 125]
SiO_6	3323	3331	9	[42, 87, 100, 122, 128, 138, 144]
SiO_4	3329	3397	69	[47, 65, 94, 109, 113]
SiO_7	3332	3348	17	[42, 79, 87, 100, 122, 128, 138, 144]
SiO_5	3349	3421	73	[42, 87, 122, 128, 138, 144]
SiO_5	3349	3353	5	[49, 75, 86, 96, 98, 152]
SiO_4	3354	3368	15	[49, 86, 96, 98, 152]
SiO_5	3362	3379	18	[54, 71, 73, 76, 81, 126]
SiO_5	3366	3369	4	[57, 89, 118, 122, 125, 141]
SiO_5	3369	3575	207	[49, 75, 86, 96, 98, 152]
SiO_4	3370	3437	68	[57, 89, 118, 122, 125]
SiO_6	3374	3535	162	[59, 84, 97, 117, 121, 140, 151]
SiO_6	3380	3543	164	[54, 71, 73, 76, 81, 90, 126]
SiO_5	3396	3476	81	[40, 83, 116, 123, 127, 136]
SiO_5	3398	3414	17	[47, 65, 92, 94, 109, 113]
SiO_6	3400	3415	16	[60, 72, 76, 81, 105, 107, 130]
SiO_5	3403	3410	8	[52, 66, 72, 83, 132, 149]
SiO_5	3406	3441	36	[46, 88, 91, 101, 111, 150]
SiO_6	3411	3534	124	[52, 66, 72, 83, 132, 140, 149]
SiO_4	3415	3600	186	[47, 65, 94, 109, 113]
SiO_5	3416	3473	58	[60, 72, 76, 105, 107, 130]
SiO_4	3422	3462	41	[42, 87, 122, 128, 138]
SiO_5	3425	3430	6	[51, 65, 105, 107, 117, 121]
SiO_6	3431	3452	22	[51, 65, 105, 107, 115, 117, 121]
SiO_5	3438	3455	18	[57, 89, 102, 118, 122, 125]
SiO_5	3440	3484	45	[41, 66, 75, 78, 98, 112]
SiO_4	3442	3451	10	[46, 88, 91, 101, 111]
SiO_6	3443	3446	4	[50, 71, 87, 102, 136, 143, 144]
SiO_5	3447	3568	122	[50, 71, 87, 102, 143, 144]
SiO_5	3449	3624	176	[61, 85, 93, 96, 115, 135]
SiO_5	3452	3478	27	[46, 88, 91, 101, 111, 150]
SiO_5	3453	3681	229	[51, 65, 105, 115, 117, 121]
SiO_4	3456	3501	46	[57, 89, 118, 122, 125]
SiO_5	3463	3473	11	[42, 87, 122, 128, 138, 144]
SiO_6	3474	3500	27	[42, 87, 100, 122, 128, 138, 144]
SiO_4	3474	3483	10	[60, 72, 76, 107, 130]
SiO_4	3477	3495	19	[40, 116, 123, 127, 136]
SiO_4	3479	3496	18	[46, 88, 91, 101, 111]
SiO_5	3484	3527	44	[60, 72, 76, 105, 107, 130]
SiO_6	3485	3510	26	[41, 66, 75, 78, 98, 112, 140]
SiO_5	3496	3592	97	[40, 116, 123, 127, 136, 152]
SiO_5	3497	3840	344	[46, 88, 91, 101, 111, 150]
SiO_5	3501	3513	13	[42, 87, 122, 128, 138, 144]
SiO_5	3502	3510	9	[57, 89, 114, 118, 122, 125]
SiO_5	3511	3590	80	[41, 66, 75, 78, 98, 112]
SiO_4	3511	3649	139	[57, 89, 118, 122, 125]
SiO_6	3514	3565	52	[42, 87, 100, 122, 128, 138, 144]
SiO_4	3528	3541	14	[60, 72, 76, 107, 130]
SiO_5	3535	3630	96	[52, 72, 83, 132, 140, 149]
SiO_5	3536	3578	43	[59, 84, 97, 117, 140, 151]
SiO_5	3542	3584	43	[60, 72, 76, 105, 107, 130]
SiO_5	3544	3573	30	[54, 73, 76, 81, 90, 126]
SiO_5	3545	3571	27	[45, 70, 77, 95, 124, 129]
SiO_5	3561	3597	37	[48, 110, 114, 125, 135, 141]
SiO_5	3566	3897	332	[42, 87, 122, 128, 138, 144]
SiO_4	3569	3606	38	[50, 71, 102, 143, 144]
SiO_6	3572	3913	342	[45, 70, 77, 95, 119, 124, 129]
SiO_6	3574	3839	266	[54, 71, 73, 76, 81, 90, 126]
SiO_6	3576	3814	239	[49, 75, 86, 96, 98, 133, 152]
SiO_4	3579	3595	17	[59, 84, 97, 140, 151]
SiO_6	3585	3612	28	[60, 72, 76, 81, 105, 107, 130]
SiO_6	3591	3602	12	[41, 66, 75, 78, 98, 112, 140]
SiO_6	3593	3648	56	[40, 78, 116, 123, 127, 136, 152]
SiO_5	3596	3601	6	[58, 74, 81, 117, 142, 148]
SiO_5	3596	3626	31	[59, 84, 97, 121, 140, 151]
SiO_6	3598	5582	1985	[48, 85, 110, 114, 125, 135, 141]
SiO_5	3601	3725	125	[47, 65, 92, 94, 109, 113]
SiO_6	3602	5216	1615	[58, 74, 81, 104, 117, 142, 148]
SiO_5	3603	3728	126	[41, 66, 75, 78, 98, 112]
SiO_5	3607	4065	459	[50, 71, 87, 102, 143, 144]
SiO_5	3613	3666	54	[60, 72, 76, 105, 107, 130]
SiO_4	3625	3653	29	[61, 93, 96, 115, 135]
SiO_4	3627	3647	21	[59, 84, 97, 140, 151]
SiO_6	3631	3638	8	[52, 66, 72, 83, 132, 140, 149]
SiO_5	3639	3702	64	[52, 72, 83, 132, 140, 149]
SiO_4	3643	3679	37	[53, 100, 133, 141, 147]
SiO_5	3648	3717	70	[59, 84, 97, 121, 140, 151]
SiO_5	3649	3834	186	[40, 116, 123, 127, 136, 152]
SiO_5	3650	3712	63	[57, 89, 99, 118, 122, 125]
SiO_5	3654	3683	30	[61, 85, 93, 96, 115, 135]
SiO_6	3667	3712	46	[60, 72, 76, 81, 105, 107, 130]
SiO_5	3680	3732	53	[53, 67, 100, 133, 141, 147]
SiO_4	3682	3691	10	[51, 65, 105, 117, 121]
SiO_4	3684	3714	31	[61, 93, 96, 115, 135]
SiO_5	3692	3744	53	[51, 65, 105, 115, 117, 121]
SiO_6	3703	3756	54	[52, 66, 72, 83, 132, 140, 149]
SiO_4	3713	3718	6	[57, 89, 118, 122, 125]
SiO_5	3713	3804	92	[60, 72, 76, 105, 107, 130]
SiO_5	3715	3721	7	[61, 93, 96, 115, 133, 135]
SiO_6	3718	3871	154	[59, 84, 97, 117, 121, 140, 151]
SiO_5	3719	3738	20	[57, 89, 114, 118, 122, 125]
SiO_4	3722	3746	25	[61, 93, 96, 115, 135]
SiO_4	3726	3774	49	[47, 65, 94, 109, 113]
SiO_6	3729	3749	21	[41, 66, 75, 78, 98, 112, 140]
SiO_4	3733	3848	116	[53, 67, 100, 141, 147]
SiO_4	3739	3783	45	[57, 89, 118, 122, 125]
SiO_4	3745	3779	35	[51, 65, 105, 117, 121]
SiO_5	3747	3828	82	[61, 85, 93, 96, 115, 135]
SiO_5	3750	3992	243	[41, 66, 75, 78, 98, 112]
SiO_5	3757	3788	32	[52, 72, 83, 132, 140, 149]
SiO_5	3775	3777	3	[47, 65, 94, 109, 113, 131]
SiO_6	3778	3785	8	[47, 65, 92, 94, 109, 113, 131]
SiO_5	3780	3917	138	[51, 65, 105, 115, 117, 121]
SiO_5	3784	3832	49	[57, 89, 114, 118, 122, 125]
SiO_5	3786	3796	11	[47, 65, 92, 94, 109, 113]
SiO_6	3789	3824	36	[52, 66, 72, 83, 132, 140, 149]
SiO_5	3796	3807	12	[55, 86, 91, 106, 127, 134]
SiO_6	3797	3818	22	[47, 65, 92, 94, 109, 113, 131]
SiO_6	3805	3816	12	[60, 72, 76, 81, 105, 107, 130]
SiO_6	3808	6344	2537	[55, 86, 91, 106, 127, 134, 150]
SiO_5	3815	3851	37	[49, 75, 86, 96, 133, 152]
SiO_5	3817	3817	1	[60, 72, 76, 81, 107, 130]
SiO_4	3818	3882	65	[60, 72, 76, 107, 130]
SiO_5	3819	3829	11	[47, 65, 92, 94, 109, 113]
SiO_5	3825	4055	231	[52, 72, 83, 132, 140, 149]
SiO_6	3829	3831	3	[61, 85, 93, 96, 115, 133, 135]
SiO_4	3830	3879	50	[47, 65, 94, 109, 113]
SiO_5	3832	3940	109	[61, 85, 93, 96, 115, 135]
SiO_6	3833	3834	2	[57, 89, 114, 118, 122, 125, 144]
SiO_6	3835	3854	20	[40, 78, 116, 123, 127, 136, 152]
SiO_5	3835	3873	39	[57, 89, 118, 122, 125, 144]
SiO_7	3840	3864	25	[54, 71, 73, 74, 76, 81, 90, 126]
SiO_6	3841	3882	42	[46, 64, 88, 91, 101, 111, 150]
SiO_5	3849	3869	21	[53, 67, 100, 133, 141, 147]
SiO_6	3852	4969	1118	[49, 75, 86, 96, 98, 133, 152]
SiO_5	3855	4393	539	[40, 116, 123, 127, 136, 152]
SiO_6	3865	3948	84	[54, 71, 73, 76, 81, 90, 126]
SiO_4	3870	3902	33	[53, 67, 100, 141, 147]
SiO_5	3872	4202	331	[59, 84, 97, 121, 140, 151]
SiO_4	3874	3936	63	[57, 89, 118, 122, 125]
SiO_5	3880	4031	152	[47, 65, 92, 94, 109, 113]
SiO_5	3883	4071	189	[46, 88, 91, 101, 111, 150]
SiO_5	3883	3900	18	[60, 72, 76, 105, 107, 130]
SiO_4	3898	3922	25	[42, 87, 122, 128, 138]
SiO_6	3899	3930	32	[63, 66, 67, 80, 82, 112, 140]
SiO_4	3901	4178	278	[60, 72, 76, 107, 130]
SiO_5	3903	3918	16	[53, 67, 84, 100, 141, 147]
SiO_5	3914	3930	17	[45, 70, 77, 95, 124, 129]
SiO_4	3918	3939	22	[51, 65, 105, 117, 121]
SiO_4	3919	4161	243	[53, 67, 100, 141, 147]
SiO_5	3923	4057	135	[42, 87, 122, 128, 138, 144]
SiO_6	3931	5011	1081	[45, 70, 77, 95, 119, 124, 129]
SiO_5	3931	4006	76	[63, 66, 67, 80, 82, 112]
SiO_5	3937	3984	48	[57, 89, 114, 118, 122, 125]
SiO_5	3940	3940	1	[51, 65, 97, 105, 117, 121]
SiO_6	3941	3960	20	[51, 65, 96, 97, 105, 117, 121]
SiO_4	3941	3960	20	[61, 93, 96, 115, 135]
SiO_7	3949	3979	31	[54, 71, 73, 74, 76, 81, 90, 126]
SiO_5	3961	3979	19	[51, 65, 97, 105, 117, 121]
SiO_5	3961	3974	14	[61, 93, 96, 115, 133, 135]
SiO_6	3975	3977	3	[61, 85, 93, 96, 115, 133, 135]
SiO_5	3978	3994	17	[61, 85, 93, 96, 115, 135]
SiO_4	3980	4054	75	[51, 65, 105, 117, 121]
SiO_6	3980	4091	112	[54, 71, 73, 76, 81, 90, 126]
SiO_4	3985	4211	227	[57, 89, 118, 122, 125]
SiO_6	3993	4013	21	[41, 66, 75, 78, 98, 112, 140]
SiO_6	3995	4001	7	[61, 85, 93, 96, 115, 133, 135]
SiO_5	4002	4060	59	[61, 93, 96, 115, 133, 135]
SiO_6	4007	4043	37	[63, 66, 67, 80, 82, 112, 142]
SiO_5	4014	4020	7	[41, 66, 75, 78, 98, 112]
SiO_6	4021	4044	24	[41, 66, 75, 78, 98, 112, 140]
SiO_4	4032	4047	16	[47, 65, 94, 109, 113]
SiO_5	4044	4109	66	[63, 66, 67, 80, 82, 112]
SiO_5	4045	4115	71	[41, 66, 75, 78, 98, 112]
SiO_5	4048	4084	37	[47, 65, 92, 94, 109, 113]
SiO_5	4055	4196	142	[51, 65, 97, 105, 117, 121]
SiO_6	4055	4078	24	[62, 74, 104, 126, 137, 145, 146]
SiO_6	4056	4060	5	[52, 72, 80, 83, 132, 140, 149]
SiO_6	4058	4068	11	[42, 79, 87, 122, 128, 138, 144]
SiO_7	4061	4109	49	[52, 66, 72, 80, 83, 132, 140, 149]
SiO_4	4061	4082	22	[61, 93, 96, 115, 135]
SiO_6	4066	4081	16	[50, 71, 87, 102, 122, 143, 144]
SiO_5	4069	5184	1116	[42, 87, 122, 128, 138, 144]
SiO_6	4072	4093	22	[46, 88, 91, 101, 111, 137, 150]
SiO_5	4079	4122	44	[62, 74, 104, 126, 137, 146]
SiO_5	4082	5250	1169	[50, 71, 87, 102, 143, 144]
SiO_5	4083	4125	43	[61, 85, 93, 96, 115, 135]
SiO_4	4085	4119	35	[47, 65, 94, 109, 113]
SiO_5	4092	4099	8	[54, 71, 73, 81, 90, 126]
SiO_5	4094	4196	103	[46, 88, 91, 101, 111, 137]
SiO_6	4100	4389	290	[54, 71, 73, 76, 81, 90, 126]
SiO_6	4110	4119	10	[52, 72, 80, 83, 132, 140, 149]
SiO_6	4110	4146	37	[63, 66, 67, 80, 82, 112, 140]
SiO_6	4116	4124	9	[41, 66, 75, 78, 98, 112, 140]
SiO_5	4120	4124	5	[47, 65, 92, 94, 109, 113]
SiO_7	4120	4186	67	[52, 66, 72, 80, 83, 132, 140, 149]
SiO_6	4123	4409	287	[62, 74, 104, 126, 137, 145, 146]
SiO_6	4124	4137	14	[43, 73, 103, 106, 108, 119, 145]
SiO_5	4125	4248	124	[41, 66, 75, 78, 98, 112]
SiO_6	4125	4137	13	[47, 65, 92, 94, 109, 113, 131]
SiO_6	4126	4204	79	[61, 85, 93, 96, 115, 133, 135]
SiO_5	4138	4158	21	[43, 103, 106, 108, 119, 145]
SiO_5	4138	4162	25	[47, 65, 92, 94, 109, 113]
SiO_5	4147	4242	96	[63, 66, 67, 80, 82, 112]
SiO_6	4159	4214	56	[43, 73, 103, 106, 108, 119, 145]
SiO_5	4162	4304	143	[53, 67, 84, 100, 141, 147]
SiO_6	4163	4181	19	[47, 65, 92, 94, 109, 113, 131]
SiO_5	4179	4259	81	[60, 72, 76, 105, 107, 130]
SiO_5	4182	4425	244	[47, 65, 92, 94, 109, 113]
SiO_6	4187	4265	79	[52, 66, 72, 80, 132, 140, 149]
SiO_4	4197	4248	52	[46, 88, 91, 101, 111]
SiO_4	4197	4224	28	[51, 65, 105, 117, 121]
SiO_4	4203	4351	149	[59, 84, 97, 140, 151]
SiO_5	4205	4224	20	[61, 85, 93, 96, 115, 135]
SiO_5	4212	4218	7	[57, 89, 118, 122, 125, 144]
SiO_5	4215	4351	137	[43, 103, 106, 108, 119, 145]
SiO_4	4219	4406	188	[57, 89, 118, 122, 125]
SiO_5	4225	4241	17	[51, 65, 105, 107, 117, 121]
SiO_6	4225	4238	14	[61, 85, 93, 96, 115, 133, 135]
SiO_5	4239	4263	25	[61, 85, 93, 96, 115, 135]
SiO_4	4242	4271	30	[51, 65, 105, 117, 121]
SiO_6	4243	4246	4	[63, 66, 67, 80, 82, 112, 140]
SiO_5	4247	4490	244	[63, 66, 67, 80, 82, 112]
SiO_6	4249	4313	65	[41, 66, 75, 78, 98, 112, 140]
SiO_5	4249	4319	71	[46, 88, 91, 101, 110, 111]
SiO_6	4260	4463	204	[60, 72, 76, 81, 105, 107, 130]
SiO_6	4264	4272	9	[61, 85, 93, 96, 115, 133, 135]
SiO_7	4266	4279	14	[52, 66, 72, 80, 83, 132, 140, 149]
SiO_5	4272	4322	51	[51, 65, 105, 115, 117, 121]
SiO_5	4273	4280	8	[61, 85, 93, 96, 115, 135]
SiO_6	4280	4681	402	[52, 66, 72, 80, 132, 140, 149]
SiO_4	4281	4416	136	[61, 93, 96, 115, 135]
SiO_4	4305	4426	122	[53, 67, 100, 141, 147]
SiO_5	4310	4342	33	[56, 68, 99, 130, 131, 139]
SiO_5	4314	4374	61	[41, 66, 75, 78, 98, 112]
SiO_4	4320	4326	7	[46, 88, 91, 101, 111]
SiO_6	4323	4344	22	[51, 65, 97, 105, 115, 117, 121]
SiO_5	4327	4613	287	[46, 88, 91, 101, 111, 150]
SiO_4	4343	4769	427	[56, 68, 99, 131, 139]
SiO_5	4345	4441	97	[51, 65, 97, 105, 117, 121]
SiO_6	4352	4545	194	[43, 73, 103, 106, 108, 119, 145]
SiO_5	4352	4413	62	[59, 84, 97, 121, 140, 151]
SiO_6	4375	4432	58	[41, 66, 75, 78, 98, 112, 140]
SiO_7	4390	4411	22	[54, 71, 73, 74, 76, 81, 90, 126]
SiO_6	4394	4416	23	[40, 78, 116, 123, 127, 136, 152]
SiO_5	4407	4443	37	[57, 89, 114, 118, 122, 125]
SiO_5	4410	4435	26	[62, 74, 126, 137, 145, 146]
SiO_6	4412	4474	63	[54, 71, 73, 76, 81, 90, 126]
SiO_4	4414	4443	30	[59, 84, 97, 140, 151]
SiO_5	4417	4652	236	[40, 116, 123, 127, 136, 152]
SiO_5	4417	4441	25	[61, 65, 93, 96, 115, 135]
SiO_4	4426	4479	54	[47, 65, 94, 109, 113]
SiO_5	4427	4546	120	[53, 67, 84, 100, 141, 147]
SiO_5	4433	4496	64	[41, 66, 75, 78, 98, 112]
SiO_6	4436	4684	249	[62, 74, 104, 126, 137, 145, 146]
SiO_4	4442	4589	148	[51, 65, 105, 117, 121]
SiO_4	4442	4456	15	[61, 93, 96, 115, 135]
SiO_4	4444	4581	138	[57, 89, 118, 122, 125]
SiO_5	4444	4465	22	[59, 84, 97, 121, 140, 151]
SiO_5	4457	4459	3	[61, 93, 96, 115, 133, 135]
SiO_6	4460	4470	11	[61, 85, 93, 96, 115, 133, 135]
SiO_5	4464	4486	23	[60, 72, 76, 81, 107, 130]
SiO_4	4466	4522	57	[59, 84, 97, 140, 151]
SiO_5	4471	4513	43	[61, 85, 93, 96, 115, 135]
SiO_7	4475	4485	11	[54, 71, 73, 74, 76, 81, 90, 126]
SiO_5	4480	4554	75	[47, 65, 92, 94, 109, 113]
SiO_6	4486	4547	62	[54, 71, 73, 76, 81, 90, 126]
SiO_6	4487	5156	670	[60, 72, 76, 81, 105, 107, 130]
SiO_6	4491	4502	12	[63, 66, 67, 80, 82, 84, 112]
SiO_6	4497	4638	142	[41, 66, 75, 78, 98, 112, 140]
SiO_5	4503	4546	44	[63, 66, 67, 80, 82, 112]
SiO_6	4514	4552	39	[61, 85, 93, 96, 115, 133, 135]
SiO_5	4523	4528	6	[59, 84, 97, 121, 140, 151]
SiO_4	4529	4547	19	[59, 84, 97, 140, 151]
SiO_5	4546	4561	16	[43, 103, 106, 108, 119, 145]
SiO_4	4547	4554	8	[53, 67, 100, 141, 147]
SiO_6	4547	4602	56	[63, 66, 67, 80, 82, 112, 142]
SiO_5	4548	4552	5	[54, 71, 73, 76, 81, 126]
SiO_5	4548	4568	21	[59, 84, 97, 121, 140, 151]
SiO_6	4553	4558	6	[54, 71, 73, 74, 76, 81, 126]
SiO_5	4553	4555	3	[61, 93, 96, 115, 133, 135]
SiO_4	4555	4570	16	[47, 65, 94, 109, 113]
SiO_5	4555	4576	22	[53, 67, 84, 100, 141, 147]
SiO_4	4556	4704	149	[61, 93, 96, 115, 135]
SiO_7	4559	4581	23	[54, 71, 73, 74, 76, 81, 90, 126]
SiO_4	4562	4610	49	[43, 103, 106, 108, 119]
SiO_4	4569	4596	28	[59, 84, 97, 140, 151]
SiO_5	4571	4663	93	[47, 65, 92, 94, 109, 113]
SiO_4	4577	4777	201	[53, 67, 100, 141, 147]
SiO_6	4582	4624	43	[54, 71, 73, 76, 81, 90, 126]
SiO_5	4582	4599	18	[57, 89, 99, 118, 122, 125]
SiO_5	4590	4605	16	[51, 65, 97, 105, 117, 121]
SiO_5	4597	4914	318	[59, 84, 97, 121, 140, 151]
SiO_4	4600	4829	230	[57, 89, 118, 122, 125]
SiO_5	4603	4617	15	[63, 66, 67, 80, 82, 112]
SiO_4	4606	4800	195	[51, 65, 105, 117, 121]
SiO_5	4611	4798	188	[43, 103, 106, 108, 119, 145]
SiO_6	4614	4623	10	[46, 88, 91, 101, 110, 111, 150]
SiO_6	4618	4639	22	[63, 66, 67, 80, 82, 112, 140]
SiO_5	4624	4643	20	[46, 88, 91, 101, 111, 150]
SiO_5	4625	4626	2	[54, 71, 73, 76, 81, 126]
SiO_6	4627	4642	16	[54, 71, 73, 74, 76, 81, 126]
SiO_5	4639	4875	237	[41, 66, 75, 78, 98, 112]
SiO_5	4640	4738	99	[63, 66, 67, 80, 82, 112]
SiO_7	4643	4653	11	[54, 71, 73, 74, 76, 81, 90, 126]
SiO_6	4644	4673	30	[46, 88, 91, 101, 110, 111, 150]
SiO_6	4653	4662	10	[40, 78, 116, 123, 127, 136, 152]
SiO_6	4654	4719	66	[54, 71, 73, 76, 81, 90, 126]
SiO_5	4663	4803	141	[40, 116, 123, 127, 136, 152]
SiO_4	4664	4673	10	[47, 65, 94, 109, 113]
SiO_5	4674	4864	191	[46, 88, 91, 101, 111, 150]
SiO_5	4674	4699	26	[47, 65, 92, 94, 109, 113]
SiO_5	4682	4728	47	[52, 72, 80, 132, 140, 149]
SiO_5	4685	4698	14	[62, 74, 126, 137, 145, 146]
SiO_6	4699	4771	73	[62, 74, 104, 126, 137, 145, 146]
SiO_4	4700	4709	10	[47, 65, 94, 109, 113]
SiO_5	4705	4754	50	[61, 85, 93, 96, 115, 135]
SiO_5	4710	4727	18	[47, 65, 92, 94, 109, 113]
SiO_7	4720	4741	22	[54, 71, 73, 74, 76, 81, 90, 126]
SiO_4	4728	4786	59	[47, 65, 94, 109, 113]
SiO_6	4729	4771	43	[52, 66, 72, 80, 132, 140, 149]
SiO_6	4739	5195	457	[63, 66, 67, 80, 82, 112, 140]
SiO_6	4742	4981	240	[54, 71, 73, 76, 81, 90, 126]
SiO_4	4755	4824	70	[61, 93, 96, 115, 135]
SiO_3	4770	4773	4	[56, 99, 131, 139]
SiO_5	4772	4807	36	[52, 72, 80, 132, 140, 149]
SiO_5	4772	4797	26	[62, 74, 104, 126, 137, 146]
SiO_4	4774	5547	774	[56, 68, 99, 131, 139]
SiO_5	4778	5020	243	[53, 67, 84, 100, 141, 147]
SiO_5	4787	4806	20	[47, 65, 92, 94, 109, 113]
SiO_6	4798	4960	163	[62, 74, 104, 126, 137, 145, 146]
SiO_6	4799	4894	96	[43, 73, 103, 106, 108, 119, 145]
SiO_5	4801	4955	155	[51, 65, 105, 115, 117, 121]
SiO_6	4804	4834	31	[40, 78, 116, 123, 127, 136, 152]
SiO_6	4807	4831	25	[47, 65, 92, 94, 109, 113, 131]
SiO_6	4808	4818	11	[52, 72, 80, 83, 132, 140, 149]
SiO_5	4819	4848	30	[52, 72, 80, 132, 140, 149]
SiO_5	4825	4860	36	[61, 93, 96, 115, 133, 135]
SiO_5	4830	4841	12	[57, 89, 114, 118, 122, 125]
SiO_5	4832	5118	287	[47, 65, 92, 94, 109, 113]
SiO_5	4835	5007	173	[40, 116, 123, 127, 136, 152]
SiO_4	4842	5235	394	[57, 89, 118, 122, 125]
SiO_6	4849	5143	295	[52, 66, 72, 80, 132, 140, 149]
SiO_4	4861	4889	29	[61, 93, 96, 115, 135]
SiO_4	4865	4873	9	[46, 88, 91, 101, 111]
SiO_5	4874	4880	7	[46, 88, 91, 101, 110, 111]
SiO_6	4876	4892	17	[41, 66, 75, 78, 98, 112, 140]
SiO_4	4881	4921	41	[46, 88, 91, 101, 111]
SiO_5	4890	4893	4	[61, 85, 93, 96, 115, 135]
SiO_5	4893	4923	31	[41, 66, 75, 78, 98, 112]
SiO_6	4894	4929	36	[61, 85, 93, 96, 115, 133, 135]
SiO_5	4895	4956	62	[43, 103, 106, 108, 119, 145]
SiO_4	4915	4957	43	[59, 84, 97, 140, 151]
SiO_5	4922	5302	381	[46, 88, 91, 101, 111, 150]
SiO_6	4924	5041	118	[41, 66, 75, 78, 98, 112, 140]
SiO_5	4930	4962	33	[61, 93, 96, 115, 133, 135]
SiO_4	4956	4986	31	[51, 65, 105, 117, 121]
SiO_6	4957	4981	25	[43, 73, 103, 106, 108, 119, 145]
SiO_5	4958	4971	14	[59, 84, 97, 121, 140, 151]
SiO_5	4961	4964	4	[62, 74, 126, 137, 145, 146]
SiO_4	4963	4964	2	[61, 93, 96, 115, 135]
SiO_5	4965	5013	49	[61, 85, 93, 96, 115, 135]
SiO_6	4965	5108	144	[62, 74, 104, 126, 137, 145, 146]
SiO_5	4970	4996	27	[49, 75, 86, 98, 133, 152]
SiO_4	4972	5076	105	[59, 84, 97, 140, 151]
SiO_5	4982	4996	15	[43, 103, 106, 108, 119, 145]
SiO_7	4982	5006	25	[54, 71, 73, 74, 76, 81, 90, 126]
SiO_5	4987	5017	31	[51, 65, 105, 115, 117, 121]
SiO_5	4993	4996	4	[44, 64, 88, 92, 109, 120]
SiO_6	4997	5158	162	[43, 73, 103, 106, 108, 119, 145]
SiO_6	4997	5152	156	[44, 64, 88, 92, 109, 120, 150]
SiO_6	4997	6330	1334	[49, 75, 86, 96, 98, 133, 152]
SiO_6	5007	5278	272	[54, 71, 73, 76, 81, 90, 126]
SiO_6	5008	5106	99	[40, 78, 116, 123, 127, 136, 152]
SiO_5	5012	5052	41	[45, 70, 77, 119, 124, 129]
SiO_6	5014	5178	165	[61, 85, 93, 96, 115, 133, 135]
SiO_4	5018	5048	31	[51, 65, 105, 117, 121]
SiO_4	5021	5026	6	[53, 67, 100, 141, 147]
SiO_5	5027	5444	418	[53, 67, 84, 100, 141, 147]
SiO_5	5042	5483	442	[41, 66, 75, 78, 98, 112]
SiO_5	5049	5269	221	[51, 65, 105, 115, 117, 121]
SiO_6	5053	5306	254	[45, 70, 77, 95, 119, 124, 129]
SiO_5	5077	5089	13	[59, 84, 97, 121, 140, 151]
SiO_4	5090	5274	185	[59, 84, 97, 140, 151]
SiO_5	5107	5390	284	[40, 116, 123, 127, 136, 152]
SiO_5	5109	5129	21	[62, 74, 126, 137, 145, 146]
SiO_4	5119	5247	129	[47, 65, 94, 109, 113]
SiO_6	5130	5790	661	[62, 74, 104, 126, 137, 145, 146]
SiO_5	5144	5151	8	[52, 72, 80, 132, 140, 149]
SiO_6	5152	5190	39	[52, 72, 80, 83, 132, 140, 149]
SiO_5	5153	5159	7	[44, 64, 88, 92, 109, 120]
SiO_5	5157	5208	52	[60, 72, 76, 105, 107, 130]
SiO_5	5159	5406	248	[43, 103, 106, 108, 119, 145]
SiO_6	5160	5490	331	[44, 64, 88, 92, 109, 120, 150]
SiO_5	5179	5190	12	[61, 85, 93, 96, 115, 135]
SiO_4	5185	5224	40	[42, 87, 122, 128, 138]
SiO_7	5191	5200	10	[52, 66, 72, 80, 83, 132, 140, 149]
SiO_6	5191	5221	31	[61, 85, 93, 96, 115, 133, 135]
SiO_5	5196	5295	100	[63, 66, 67, 80, 82, 112]
SiO_6	5201	5418	218	[52, 66, 72, 80, 132, 140, 149]
SiO_6	5209	5231	23	[60, 72, 76, 81, 105, 107, 130]
SiO_5	5217	5242	26	[58, 74, 81, 117, 142, 148]
SiO_5	5222	5230	9	[61, 93, 96, 115, 133, 135]
SiO_5	5225	5319	95	[42, 87, 122, 128, 138, 144]
SiO_6	5231	5296	66	[61, 85, 93, 96, 115, 133, 135]
SiO_5	5232	5292	61	[60, 72, 76, 105, 107, 130]
SiO_5	5236	5249	14	[57, 89, 114, 118, 122, 125]
SiO_6	5243	6297	1055	[58, 74, 81, 104, 117, 142, 148]
SiO_5	5248	5311	64	[47, 65, 92, 94, 109, 113]
SiO_4	5250	5405	156	[57, 89, 118, 122, 125]
SiO_4	5251	5266	16	[50, 71, 102, 143, 144]
SiO_5	5267	5643	377	[50, 71, 87, 102, 143, 144]
SiO_4	5270	5320	51	[51, 65, 105, 117, 121]
SiO_5	5275	5301	27	[59, 84, 97, 121, 140, 151]
SiO_7	5279	5308	30	[54, 71, 73, 74, 76, 81, 90, 126]
SiO_6	5293	5386	94	[60, 72, 76, 81, 105, 107, 130]
SiO_6	5296	5405	110	[63, 66, 67, 80, 82, 84, 112]
SiO_5	5297	5451	155	[61, 93, 96, 115, 133, 135]
SiO_4	5302	5410	109	[59, 84, 97, 140, 151]
SiO_4	5303	5303	1	[46, 88, 91, 101, 111]
SiO_5	5304	5350	47	[46, 88, 91, 101, 110, 111]
SiO_5	5307	5440	134	[45, 70, 77, 119, 124, 129]
SiO_6	5309	5603	295	[54, 71, 73, 76, 81, 90, 126]
SiO_4	5312	5330	19	[47, 65, 94, 109, 113]
SiO_6	5320	5326	7	[42, 87, 100, 122, 128, 138, 144]
SiO_5	5321	5380	60	[51, 65, 105, 107, 117, 121]
SiO_5	5327	5981	655	[42, 87, 122, 128, 138, 144]
SiO_5	5331	5477	147	[47, 65, 92, 94, 109, 113]
SiO_6	5351	5381	31	[46, 88, 91, 101, 110, 111, 146]
SiO_4	5381	5432	52	[51, 65, 105, 117, 121]
SiO_5	5382	5430	49	[46, 91, 101, 110, 111, 146]
SiO_5	5387	5419	33	[60, 72, 76, 105, 107, 130]
SiO_6	5391	5399	9	[40, 78, 116, 123, 127, 136, 152]
SiO_5	5400	6186	787	[40, 116, 123, 127, 136, 152]
SiO_5	5406	5419	14	[57, 89, 99, 118, 122, 125]
SiO_5	5406	5606	201	[63, 66, 67, 80, 82, 112]
SiO_6	5407	5498	92	[43, 73, 103, 106, 108, 119, 145]
SiO_5	5411	5441	31	[59, 84, 97, 121, 140, 151]
SiO_5	5419	5443	25	[52, 66, 72, 132, 140, 149]
SiO_4	5420	5440	21	[57, 89, 118, 122, 125]
SiO_6	5420	5484	65	[60, 72, 76, 81, 105, 107, 130]
SiO_6	5431	5448	18	[46, 88, 91, 101, 110, 111, 146]
SiO_5	5433	5558	126	[51, 65, 105, 107, 117, 121]
SiO_6	5441	5592	152	[45, 70, 77, 95, 119, 124, 129]
SiO_5	5441	5452	12	[57, 89, 99, 118, 122, 125]
SiO_4	5442	5459	18	[59, 84, 97, 140, 151]
SiO_6	5444	5568	125	[52, 66, 72, 80, 132, 140, 149]
SiO_4	5445	5495	51	[53, 67, 100, 141, 147]
SiO_7	5449	5458	10	[46, 88, 91, 101, 110, 111, 137, 146]
SiO_6	5452	5468	17	[61, 85, 93, 96, 115, 133, 135]
SiO_4	5453	5654	202	[57, 89, 118, 122, 125]
SiO_6	5459	5477	19	[46, 91, 101, 110, 111, 137, 146]
SiO_5	5460	5471	12	[59, 84, 97, 117, 140, 151]
SiO_5	5469	5483	15	[61, 93, 96, 115, 133, 135]
SiO_4	5472	5473	2	[59, 84, 97, 140, 151]
SiO_5	5474	5658	185	[59, 84, 97, 121, 140, 151]
SiO_5	5478	5623	146	[46, 91, 101, 110, 111, 146]
SiO_6	5478	5493	16	[47, 65, 92, 94, 109, 113, 131]
SiO_6	5484	5504	21	[41, 66, 75, 78, 98, 112, 140]
SiO_6	5484	5553	70	[61, 85, 93, 96, 115, 133, 135]
SiO_5	5485	5526	42	[60, 72, 76, 105, 107, 130]
SiO_5	5491	5521	31	[44, 64, 88, 92, 120, 150]
SiO_5	5494	5980	487	[47, 65, 92, 94, 109, 113]
SiO_5	5496	5521	26	[53, 67, 100, 112, 141, 147]
SiO_5	5499	5667	169	[43, 103, 106, 108, 119, 145]
SiO_5	5505	5842	338	[41, 66, 75, 78, 98, 112]
SiO_6	5522	6240	719	[44, 64, 88, 92, 109, 120, 150]
SiO_4	5522	5617	96	[53, 67, 100, 141, 147]
SiO_4	5527	5562	36	[60, 72, 76, 107, 130]
SiO_5	5548	5553	6	[56, 68, 99, 130, 131, 139]
SiO_4	5554	6772	1219	[56, 68, 99, 131, 139]
SiO_5	5554	5787	234	[61, 93, 96, 115, 133, 135]
SiO_4	5559	5645	87	[51, 65, 105, 117, 121]
SiO_5	5563	5607	45	[60, 72, 76, 105, 107, 130]
SiO_7	5569	5588	20	[52, 66, 72, 80, 83, 132, 140, 149]
SiO_5	5583	5593	11	[48, 85, 110, 114, 125, 141]
SiO_6	5589	5643	55	[52, 72, 80, 83, 132, 140, 149]
SiO_5	5593	5868	276	[45, 70, 77, 119, 124, 129]
SiO_6	5594	7526	1933	[48, 85, 110, 114, 125, 135, 141]
SiO_5	5604	5646	43	[54, 73, 76, 81, 90, 126]
SiO_6	5607	5709	103	[63, 66, 67, 80, 82, 112, 140]
SiO_6	5608	5641	34	[60, 72, 76, 81, 105, 107, 130]
SiO_5	5618	5631	14	[53, 67, 84, 100, 141, 147]
SiO_6	5624	5640	17	[46, 91, 101, 110, 111, 137, 146]
SiO_4	5632	5843	212	[53, 67, 100, 141, 147]
SiO_5	5641	5759	119	[46, 91, 101, 110, 111, 146]
SiO_5	5642	5702	61	[60, 72, 76, 105, 107, 130]
SiO_4	5644	5699	56	[50, 71, 102, 143, 144]
SiO_5	5644	5678	35	[52, 72, 80, 132, 140, 149]
SiO_5	5646	5770	125	[51, 65, 105, 107, 117, 121]
SiO_6	5647	6381	735	[54, 71, 73, 76, 81, 90, 126]
SiO_5	5655	5657	3	[57, 89, 99, 118, 122, 125]
SiO_6	5658	5661	4	[57, 89, 99, 116, 118, 122, 125]
SiO_4	5659	5707	49	[59, 84, 97, 140, 151]
SiO_5	5662	5715	54	[57, 89, 99, 118, 122, 125]
SiO_6	5668	5716	49	[43, 73, 103, 106, 108, 119, 145]
SiO_6	5679	5686	8	[52, 72, 80, 83, 132, 140, 149]
SiO_7	5687	5693	7	[52, 66, 72, 80, 83, 132, 140, 149]
SiO_6	5694	5733	40	[52, 66, 72, 80, 132, 140, 149]
SiO_5	5700	5810	111	[50, 71, 87, 102, 143, 144]
SiO_6	5703	5775	73	[60, 72, 76, 81, 105, 107, 130]
SiO_5	5708	5720	13	[59, 84, 97, 121, 140, 151]
SiO_5	5710	5864	155	[63, 66, 67, 80, 82, 112]
SiO_4	5716	6436	721	[57, 89, 118, 122, 125]
SiO_5	5717	5814	98	[43, 103, 106, 108, 119, 145]
SiO_6	5721	5744	24	[59, 84, 97, 117, 121, 140, 151]
SiO_7	5734	5746	13	[52, 66, 72, 80, 83, 132, 140, 149]
SiO_5	5745	5802	58	[59, 84, 97, 121, 140, 151]
SiO_6	5747	5958	212	[52, 66, 72, 80, 132, 140, 149]
SiO_4	5760	5777	18	[46, 91, 101, 110, 111]
SiO_6	5771	5783	13	[51, 65, 105, 107, 115, 117, 121]
SiO_5	5776	5819	44	[60, 72, 76, 105, 107, 130]
SiO_5	5778	5872	95	[46, 88, 91, 101, 110, 111]
SiO_5	5784	5808	25	[51, 65, 105, 107, 117, 121]
SiO_6	5788	5833	46	[61, 85, 93, 96, 115, 133, 135]
SiO_5	5791	5807	17	[62, 74, 126, 137, 145, 146]
SiO_4	5803	5878	76	[59, 84, 97, 140, 151]
SiO_6	5808	6281	474	[62, 74, 104, 126, 137, 145, 146]
SiO_6	5809	5902	94	[51, 65, 105, 107, 115, 117, 121]
SiO_4	5811	5838	28	[50, 71, 102, 143, 144]
SiO_4	5815	5937	123	[43, 103, 106, 108, 119]
SiO_6	5820	5844	25	[60, 72, 76, 81, 105, 107, 130]
SiO_5	5834	5857	24	[61, 85, 93, 96, 115, 135]
SiO_5	5839	6020	182	[50, 71, 87, 102, 143, 144]
SiO_6	5843	5851	9	[41, 66, 75, 78, 98, 112, 140]
SiO_5	5844	5855	12	[53, 67, 84, 100, 141, 147]
SiO_5	5845	5896	52	[60, 72, 76, 105, 107, 130]
SiO_5	5852	5874	23	[41, 66, 75, 78, 98, 112]
SiO_4	5856	6118	263	[53, 67, 100, 141, 147]
SiO_6	5858	5889	32	[61, 85, 93, 96, 115, 133, 135]
SiO_6	5865	5907	43	[63, 66, 67, 80, 82, 112, 140]
SiO_6	5869	7020	1152	[45, 70, 77, 95, 119, 124, 129]
SiO_4	5873	5921	49	[46, 88, 91, 101, 111]
SiO_6	5875	5897	23	[41, 66, 75, 78, 98, 112, 140]
SiO_5	5879	5931	53	[59, 84, 97, 121, 140, 151]
SiO_5	5890	5921	32	[61, 85, 93, 96, 115, 135]
SiO_6	5897	5937	41	[60, 72, 76, 81, 105, 107, 130]
SiO_5	5898	6188	291	[41, 66, 75, 78, 98, 112]
SiO_5	5903	5913	11	[51, 65, 105, 115, 117, 121]
SiO_5	5908	6191	284	[63, 66, 67, 80, 82, 112]
SiO_4	5914	5942	29	[51, 65, 105, 117, 121]
SiO_5	5922	5981	60	[46, 88, 91, 101, 111, 150]
SiO_6	5922	5963	42	[61, 85, 93, 96, 115, 133, 135]
SiO_4	5932	5967	36	[59, 84, 97, 140, 151]
SiO_5	5938	6277	340	[43, 103, 106, 108, 119, 145]
SiO_5	5938	6005	68	[60, 72, 76, 105, 107, 130]
SiO_5	5943	5955	13	[51, 65, 105, 115, 117, 121]
SiO_4	5956	5980	25	[51, 65, 105, 117, 121]
SiO_7	5959	5969	11	[52, 66, 72, 80, 83, 132, 140, 149]
SiO_5	5964	6025	62	[61, 85, 93, 96, 115, 135]
SiO_5	5968	6085	118	[59, 84, 97, 121, 140, 151]
SiO_6	5970	5979	10	[52, 72, 80, 83, 132, 140, 149]
SiO_7	5980	5993	14	[52, 66, 72, 80, 83, 132, 140, 149]
SiO_4	5981	6009	29	[47, 65, 94, 109, 113]
SiO_5	5981	5993	13	[51, 65, 105, 107, 117, 121]
SiO_4	5982	5985	4	[42, 87, 122, 128, 138]
SiO_6	5982	6004	23	[46, 64, 88, 91, 101, 111, 150]
SiO_5	5986	6785	800	[42, 87, 122, 128, 138, 144]
SiO_4	5994	5998	5	[51, 65, 105, 117, 121]
SiO_6	5994	6305	312	[52, 66, 72, 80, 132, 140, 149]
SiO_5	5999	6059	61	[51, 65, 105, 115, 117, 121]
SiO_5	6005	6191	187	[46, 88, 91, 101, 111, 150]
SiO_6	6006	6027	22	[60, 72, 76, 81, 105, 107, 130]
SiO_5	6010	6120	111	[47, 65, 92, 94, 109, 113]
SiO_4	6021	6042	22	[50, 71, 102, 143, 144]
SiO_4	6026	6086	61	[61, 93, 96, 115, 135]
SiO_5	6028	6041	14	[60, 72, 76, 105, 107, 130]
SiO_4	6042	6093	52	[60, 72, 105, 107, 130]
SiO_5	6043	6072	30	[50, 71, 87, 102, 143, 144]
SiO_4	6060	6092	33	[51, 65, 105, 117, 121]
SiO_4	6073	6087	15	[50, 71, 102, 143, 144]
SiO_4	6086	6197	112	[59, 84, 97, 140, 151]
SiO_5	6087	6124	38	[61, 85, 93, 96, 115, 135]
SiO_5	6088	6140	53	[50, 71, 87, 102, 143, 144]
SiO_5	6093	6126	34	[51, 65, 105, 115, 117, 121]
SiO_5	6094	6609	516	[60, 72, 76, 105, 107, 130]
SiO_5	6119	6125	7	[53, 67, 84, 100, 141, 147]
SiO_4	6121	6157	37	[47, 65, 94, 109, 113]
SiO_6	6125	6127	3	[61, 85, 93, 96, 115, 133, 135]
SiO_4	6126	6241	116	[53, 67, 100, 141, 147]
SiO_4	6127	6143	17	[51, 65, 105, 117, 121]
SiO_5	6128	6229	102	[61, 85, 93, 96, 115, 135]
SiO_4	6141	6165	25	[50, 71, 102, 143, 144]
SiO_5	6144	6152	9	[51, 65, 105, 115, 117, 121]
SiO_6	6153	6155	3	[51, 65, 97, 105, 115, 117, 121]
SiO_5	6156	6168	13	[51, 65, 97, 105, 117, 121]
SiO_5	6158	6278	121	[47, 65, 92, 94, 109, 113]
SiO_5	6166	6168	3	[50, 71, 102, 136, 143, 144]
SiO_6	6169	6406	238	[50, 71, 87, 102, 136, 143, 144]
SiO_5	6169	6199	31	[51, 65, 105, 115, 117, 121]
SiO_6	6187	6192	6	[40, 83, 116, 123, 127, 136, 152]
SiO_6	6189	6220	32	[41, 66, 75, 78, 98, 112, 140]
SiO_4	6192	6207	16	[46, 88, 91, 101, 111]
SiO_6	6192	6193	2	[63, 66, 67, 80, 82, 112, 140]
SiO_5	6193	6197	5	[40, 83, 116, 123, 127, 152]
SiO_5	6194	6586	393	[63, 66, 67, 80, 82, 112]
SiO_4	6198	6225	28	[40, 116, 123, 127, 152]
SiO_5	6198	6241	44	[59, 84, 97, 121, 140, 151]
SiO_6	6200	6203	4	[51, 65, 105, 107, 115, 117, 121]
SiO_5	6204	6215	12	[51, 65, 105, 107, 117, 121]
SiO_5	6208	6235	28	[46, 88, 91, 101, 111, 150]
SiO_4	6216	6253	38	[51, 65, 105, 117, 121]
SiO_5	6221	6273	53	[41, 66, 75, 78, 98, 112]
SiO_5	6226	6241	16	[40, 83, 116, 123, 127, 152]
SiO_6	6230	6281	52	[61, 85, 93, 96, 115, 133, 135]
SiO_4	6236	6255	20	[46, 88, 91, 101, 111]
SiO_5	6241	6264	24	[44, 64, 88, 92, 120, 150]
SiO_6	6242	6255	14	[40, 83, 91, 116, 123, 127, 152]
SiO_5	6242	6262	21	[53, 67, 100, 133, 141, 147]
SiO_4	6242	6318	77	[59, 84, 97, 140, 151]
SiO_5	6254	6505	252	[51, 65, 105, 115, 117, 121]
SiO_5	6256	6273	18	[40, 83, 116, 123, 127, 152]
SiO_5	6256	6258	3	[46, 88, 91, 101, 110, 111]
SiO_4	6259	6315	57	[46, 88, 91, 101, 111]
SiO_4	6263	6293	31	[53, 67, 100, 141, 147]
SiO_6	6265	6598	334	[44, 64, 88, 92, 109, 120, 150]
SiO_4	6274	6474	201	[40, 116, 123, 127, 152]
SiO_6	6274	6369	96	[41, 66, 75, 78, 98, 112, 140]
SiO_6	6278	6298	21	[43, 73, 103, 106, 108, 119, 145]
SiO_6	6279	6286	8	[47, 65, 92, 94, 107, 109, 113]
SiO_5	6282	6398	117	[61, 85, 93, 96, 115, 135]
SiO_5	6282	6359	78	[62, 74, 104, 126, 137, 146]
SiO_5	6287	6790	504	[47, 65, 92, 94, 109, 113]
SiO_5	6294	6355	62	[53, 67, 84, 100, 141, 147]
SiO_5	6298	6360	63	[58, 74, 81, 117, 142, 148]
SiO_5	6299	7980	1682	[43, 103, 106, 108, 119, 145]
SiO_7	6306	6311	6	[52, 66, 72, 80, 83, 132, 140, 149]
SiO_6	6312	6921	610	[52, 66, 72, 83, 132, 140, 149]
SiO_5	6316	6368	53	[46, 88, 91, 101, 111, 150]
SiO_5	6319	6343	25	[59, 84, 97, 140, 148, 151]
SiO_5	6331	6395	65	[49, 75, 86, 96, 133, 152]
SiO_6	6344	6392	49	[59, 84, 97, 117, 140, 148, 151]
SiO_5	6345	6359	15	[55, 86, 91, 106, 134, 150]
SiO_4	6356	6431	76	[53, 67, 100, 141, 147]
SiO_6	6360	6759	400	[55, 86, 91, 106, 127, 134, 150]
SiO_6	6360	6389	30	[62, 74, 104, 126, 137, 145, 146]
SiO_6	6361	6367	7	[58, 74, 81, 104, 117, 142, 148]
SiO_5	6368	6404	37	[58, 74, 81, 117, 142, 148]
SiO_4	6369	6390	22	[46, 88, 91, 101, 111]
SiO_5	6370	6435	66	[41, 66, 75, 78, 98, 112]
SiO_7	6382	6385	4	[54, 71, 73, 74, 76, 81, 90, 126]
SiO_6	6386	6459	74	[54, 71, 73, 76, 81, 90, 126]
SiO_5	6390	6873	484	[62, 74, 104, 126, 137, 146]
SiO_5	6391	6414	24	[46, 88, 91, 101, 111, 137]
SiO_5	6393	6403	11	[59, 84, 97, 140, 148, 151]
SiO_6	6396	6752	357	[49, 75, 86, 96, 98, 133, 152]
SiO_6	6399	6408	10	[61, 85, 93, 96, 115, 133, 135]
SiO_6	6404	6418	15	[59, 84, 97, 121, 140, 148, 151]
SiO_6	6405	6417	13	[58, 74, 81, 104, 117, 142, 148]
SiO_5	6407	6424	18	[50, 71, 102, 136, 143, 144]
SiO_5	6409	6469	61	[61, 93, 96, 115, 133, 135]
SiO_6	6415	6426	12	[46, 88, 91, 101, 111, 137, 150]
SiO_5	6418	6504	87	[58, 74, 81, 117, 142, 148]
SiO_5	6419	6419	1	[59, 84, 97, 140, 148, 151]
SiO_4	6420	6425	6	[59, 84, 97, 140, 151]
SiO_6	6425	6436	12	[50, 71, 90, 102, 136, 143, 144]
SiO_5	6426	6483	58	[59, 84, 97, 117, 140, 151]
SiO_5	6427	6433	7	[46, 88, 91, 101, 111, 137]
SiO_5	6432	6461	30	[53, 67, 84, 100, 141, 147]
SiO_4	6434	6450	17	[46, 88, 91, 101, 111]
SiO_6	6436	6445	10	[41, 66, 75, 78, 98, 112, 140]
SiO_5	6437	6502	66	[50, 71, 102, 136, 143, 144]
SiO_5	6437	6542	106	[57, 89, 99, 118, 122, 125]
SiO_5	6446	6523	78	[41, 66, 75, 78, 98, 112]
SiO_5	6451	6471	21	[46, 88, 91, 101, 111, 150]
SiO_7	6460	6473	14	[54, 71, 73, 74, 76, 81, 90, 126]
SiO_4	6462	6514	53	[53, 67, 100, 141, 147]
SiO_6	6470	6490	21	[61, 85, 93, 96, 115, 133, 135]
SiO_4	6472	6482	11	[46, 88, 91, 101, 111]
SiO_6	6474	6637	164	[54, 71, 73, 76, 81, 90, 126]
SiO_5	6475	6476	2	[40, 116, 123, 127, 136, 152]
SiO_6	6477	6493	17	[40, 78, 116, 123, 127, 136, 152]
SiO_5	6483	6543	61	[46, 88, 91, 101, 111, 150]
SiO_4	6484	6503	20	[59, 84, 97, 140, 151]
SiO_5	6491	6531	41	[61, 93, 96, 115, 133, 135]
SiO_5	6494	6636	143	[40, 116, 123, 127, 136, 152]
SiO_4	6503	6707	205	[50, 71, 102, 136, 143]
SiO_5	6504	6535	32	[59, 84, 97, 140, 148, 151]
SiO_6	6505	7008	504	[58, 74, 81, 104, 117, 142, 148]
SiO_6	6506	6530	25	[51, 65, 97, 105, 115, 117, 121]
SiO_5	6515	6529	15	[53, 67, 84, 100, 141, 147]
SiO_6	6524	6613	90	[41, 66, 75, 78, 98, 112, 140]
SiO_4	6530	7093	564	[53, 67, 100, 141, 147]
SiO_5	6531	6680	150	[51, 65, 105, 115, 117, 121]
SiO_4	6532	6536	5	[61, 93, 96, 115, 135]
SiO_4	6536	6555	20	[59, 84, 97, 140, 151]
SiO_5	6537	6594	58	[61, 85, 93, 96, 115, 135]
SiO_4	6543	6561	19	[57, 89, 99, 118, 125]
SiO_4	6544	6584	41	[46, 88, 91, 101, 111]
SiO_5	6556	6559	4	[59, 84, 97, 117, 140, 151]
SiO_6	6560	6676	117	[59, 84, 97, 117, 121, 140, 151]
SiO_5	6562	6668	107	[57, 89, 99, 118, 122, 125]
SiO_5	6585	6601	17	[46, 88, 91, 101, 110, 111]
SiO_4	6587	6659	73	[63, 67, 80, 82, 112]
SiO_6	6595	6631	37	[61, 85, 93, 96, 115, 133, 135]
SiO_5	6599	6641	43	[44, 64, 88, 92, 120, 150]
SiO_4	6602	6637	36	[46, 88, 91, 101, 111]
SiO_6	6610	6628	19	[60, 72, 76, 81, 105, 107, 130]
SiO_5	6614	6692	79	[41, 66, 75, 78, 98, 112]
SiO_5	6629	7172	544	[60, 72, 76, 105, 107, 130]
SiO_5	6632	6637	6	[61, 93, 96, 115, 133, 135]
SiO_4	6637	6667	31	[40, 116, 123, 127, 152]
SiO_5	6638	6648	11	[46, 88, 91, 101, 110, 111]
SiO_7	6638	6650	13	[54, 71, 73, 74, 76, 81, 90, 126]
SiO_4	6638	6673	36	[61, 93, 96, 115, 135]
SiO_6	6642	7748	1107	[44, 64, 88, 92, 109, 120, 150]
SiO_4	6649	6704	56	[46, 88, 91, 101, 111]
SiO_6	6651	6718	68	[54, 71, 73, 76, 81, 90, 126]
SiO_5	6660	6772	113	[63, 66, 67, 80, 82, 112]
SiO_5	6668	6733	66	[40, 116, 123, 127, 136, 152]
SiO_6	6669	6677	9	[57, 89, 99, 114, 118, 122, 125]
SiO_5	6674	6690	17	[61, 85, 93, 96, 115, 135]
SiO_5	6677	6776	100	[59, 84, 97, 117, 140, 151]
SiO_5	6678	6818	141	[57, 89, 99, 118, 122, 125]
SiO_4	6681	6754	74	[51, 65, 105, 117, 121]
SiO_6	6691	6703	13	[61, 85, 93, 96, 115, 133, 135]
SiO_6	6693	6727	35	[41, 66, 75, 78, 98, 112, 140]
SiO_5	6704	6723	20	[61, 93, 96, 115, 133, 135]
SiO_5	6705	6744	40	[46, 88, 91, 101, 111, 150]
SiO_5	6708	6725	18	[50, 71, 102, 136, 143, 144]
SiO_7	6719	6736	18	[54, 71, 73, 74, 76, 81, 90, 126]
SiO_6	6724	6728	5	[61, 85, 93, 96, 115, 133, 135]
SiO_4	6726	6759	34	[50, 71, 102, 136, 143]
SiO_5	6728	6808	81	[41, 66, 75, 78, 98, 112]
SiO_5	6729	6776	48	[61, 85, 93, 96, 115, 135]
SiO_4	6734	7012	279	[40, 116, 123, 127, 152]
SiO_6	6737	8648	1912	[54, 71, 73, 76, 81, 90, 126]
SiO_4	6745	6774	30	[46, 88, 91, 101, 111]
SiO_5	6753	6777	25	[49, 75, 86, 96, 133, 152]
SiO_5	6755	6773	19	[51, 65, 105, 115, 117, 121]
SiO_5	6760	6792	33	[50, 71, 87, 102, 136, 143]
SiO_5	6760	6847	88	[55, 86, 91, 106, 127, 134]
SiO_5	6773	6800	28	[56, 68, 99, 107, 131, 139]
SiO_6	6773	6830	58	[63, 66, 67, 80, 82, 112, 149]
SiO_6	6774	6786	13	[51, 65, 97, 105, 115, 117, 121]
SiO_5	6775	6876	102	[46, 88, 91, 101, 110, 111]
SiO_6	6777	6820	44	[59, 84, 97, 117, 121, 140, 151]
SiO_6	6777	6794	18	[61, 85, 93, 96, 115, 133, 135]
SiO_6	6778	6795	18	[49, 75, 86, 96, 98, 133, 152]
SiO_4	6786	6830	45	[42, 87, 122, 128, 144]
SiO_5	6787	6796	10	[51, 65, 97, 105, 117, 121]
SiO_4	6791	6885	95	[47, 92, 94, 109, 113]
SiO_6	6793	6811	19	[50, 71, 87, 102, 136, 143, 144]
SiO_5	6795	6815	21	[61, 85, 93, 96, 115, 135]
SiO_5	6796	6806	11	[49, 75, 86, 96, 133, 152]
SiO_4	6797	6820	24	[51, 65, 105, 117, 121]
SiO_4	6801	6893	93	[56, 68, 99, 131, 139]
SiO_6	6807	10040	3234	[49, 75, 86, 96, 98, 133, 152]
SiO_6	6809	6861	53	[41, 66, 75, 78, 98, 112, 140]
SiO_5	6812	6860	49	[50, 71, 102, 136, 143, 144]
SiO_6	6816	6856	41	[61, 85, 93, 96, 115, 133, 135]
SiO_6	6819	6821	3	[57, 89, 99, 114, 118, 122, 125]
SiO_5	6821	6959	139	[51, 65, 105, 115, 117, 121]
SiO_5	6821	6841	21	[59, 84, 97, 117, 140, 151]
SiO_5	6822	6836	15	[57, 89, 114, 118, 122, 125]
SiO_5	6831	6842	12	[42, 87, 122, 128, 138, 144]
SiO_5	6831	7330	500	[63, 66, 67, 80, 82, 112]
SiO_4	6837	6943	107	[57, 89, 118, 122, 125]
SiO_6	6842	6971	130	[59, 84, 97, 117, 121, 140, 151]
SiO_4	6843	6867	25	[42, 87, 122, 128, 144]
SiO_6	6848	8416	1569	[55, 86, 91, 106, 127, 134, 150]
SiO_5	6857	6882	26	[61, 85, 93, 96, 115, 135]
SiO_4	6861	6944	84	[50, 71, 102, 136, 143]
SiO_5	6862	7083	222	[41, 66, 75, 78, 98, 112]
SiO_5	6868	6887	20	[42, 87, 102, 122, 128, 144]
SiO_6	6874	6939	66	[62, 74, 104, 111, 126, 137, 146]
SiO_4	6877	7149	273	[46, 88, 91, 101, 111]
SiO_6	6883	7090	208	[61, 85, 93, 96, 115, 133, 135]
SiO_5	6886	7070	185	[47, 65, 92, 94, 109, 113]
SiO_4	6888	6933	46	[42, 87, 122, 128, 144]
SiO_5	6894	6942	49	[56, 68, 99, 107, 131, 139]
SiO_5	6922	7013	92	[52, 72, 83, 132, 140, 149]
SiO_5	6934	6981	48	[42, 87, 122, 128, 138, 144]
SiO_5	6940	7008	69	[62, 74, 104, 126, 137, 146]
SiO_6	6943	7092	150	[56, 68, 69, 99, 107, 131, 139]
SiO_5	6944	6969	26	[57, 89, 99, 118, 122, 125]
SiO_5	6945	6966	22	[50, 71, 102, 136, 143, 149]
SiO_4	6960	6982	23	[51, 65, 105, 117, 121]
SiO_4	6967	7003	37	[50, 71, 102, 136, 143]
SiO_4	6970	6998	29	[57, 89, 99, 118, 125]
SiO_5	6972	7009	38	[59, 84, 97, 117, 140, 151]
SiO_4	6982	7049	68	[42, 87, 122, 128, 144]
SiO_5	6983	7234	252	[51, 65, 105, 115, 117, 121]
SiO_5	6999	7017	19	[57, 89, 99, 118, 125, 141]
SiO_5	7004	7015	12	[50, 71, 90, 102, 136, 143]
SiO_5	7009	7057	49	[58, 74, 81, 117, 142, 148]
SiO_6	7009	7025	17	[62, 74, 104, 111, 126, 137, 146]
SiO_6	7010	7220	211	[59, 84, 97, 117, 121, 140, 151]
SiO_5	7013	7014	2	[40, 116, 123, 127, 136, 152]
SiO_6	7014	7175	162	[52, 66, 72, 83, 132, 140, 149]
SiO_4	7015	7145	131	[40, 116, 123, 127, 152]
SiO_4	7016	7021	6	[50, 71, 102, 136, 143]
SiO_4	7018	7024	7	[57, 89, 99, 118, 125]
SiO_5	7021	7031	11	[45, 70, 77, 95, 124, 129]
SiO_5	7022	7042	21	[50, 71, 102, 136, 143, 149]
SiO_5	7025	7037	13	[57, 89, 99, 118, 125, 141]
SiO_5	7026	7073	48	[62, 104, 111, 126, 137, 146]
SiO_6	7032	7673	642	[45, 70, 77, 95, 119, 124, 129]
SiO_4	7038	7135	98	[57, 89, 99, 118, 125]
SiO_4	7043	7078	36	[50, 71, 102, 136, 143]
SiO_5	7050	7059	10	[42, 87, 122, 128, 138, 144]
SiO_6	7058	7077	20	[58, 74, 81, 117, 142, 146, 148]
SiO_4	7060	7121	62	[42, 87, 122, 128, 144]
SiO_4	7071	7090	20	[47, 65, 94, 109, 113]
SiO_4	7074	7178	105	[62, 104, 126, 137, 146]
SiO_5	7078	7085	8	[58, 74, 81, 117, 142, 148]
SiO_5	7079	7096	18	[50, 71, 102, 136, 143, 144]
SiO_6	7084	7179	96	[41, 66, 75, 78, 98, 112, 140]
SiO_4	7086	7182	97	[58, 74, 81, 117, 148]
SiO_5	7091	7116	26	[47, 65, 92, 94, 109, 113]
SiO_5	7091	7106	16	[61, 85, 93, 96, 133, 135]
SiO_5	7093	7109	17	[56, 68, 99, 107, 131, 139]
SiO_5	7094	7120	27	[53, 67, 100, 133, 141, 147]
SiO_6	7097	7148	52	[50, 71, 90, 102, 136, 143, 144]
SiO_6	7107	7126	20	[61, 85, 93, 96, 115, 133, 135]
SiO_4	7110	7136	27	[56, 68, 99, 131, 139]
SiO_4	7117	7270	154	[47, 65, 94, 109, 113]
SiO_4	7121	7485	365	[53, 67, 100, 141, 147]
SiO_5	7122	7178	57	[42, 87, 122, 128, 138, 144]
SiO_5	7127	7192	66	[61, 85, 93, 96, 133, 135]
SiO_5	7136	7167	32	[57, 89, 99, 118, 125, 141]
SiO_5	7137	7431	295	[56, 68, 99, 107, 131, 139]
SiO_5	7146	7206	61	[40, 116, 123, 127, 128, 152]
SiO_5	7149	7163	15	[50, 71, 90, 102, 136, 143]
SiO_5	7150	7209	60	[46, 88, 91, 101, 111, 150]
SiO_4	7164	7320	157	[50, 71, 102, 136, 143]
SiO_6	7168	7170	3	[57, 89, 99, 118, 122, 125, 141]
SiO_5	7171	7222	52	[57, 89, 99, 118, 122, 125]
SiO_6	7173	7197	25	[60, 72, 76, 105, 107, 130, 132]
SiO_5	7176	7257	82	[52, 66, 83, 132, 140, 149]
SiO_6	7179	7193	15	[42, 87, 116, 122, 128, 138, 144]
SiO_5	7179	7187	9	[62, 104, 111, 126, 137, 146]
SiO_5	7180	7248	69	[41, 66, 75, 78, 98, 112]
SiO_5	7183	7383	201	[58, 74, 81, 117, 146, 148]
SiO_4	7188	7224	37	[62, 104, 126, 137, 146]
SiO_6	7193	7313	121	[61, 85, 93, 96, 115, 133, 135]
SiO_5	7194	7196	3	[42, 87, 116, 122, 128, 144]
SiO_4	7197	7278	82	[42, 87, 122, 128, 144]
SiO_5	7198	7233	36	[60, 72, 76, 105, 107, 130]
SiO_4	7207	7307	101	[40, 116, 123, 127, 152]
SiO_4	7210	7274	65	[46, 88, 91, 101, 111]
SiO_5	7221	7233	13	[59, 84, 97, 117, 140, 151]
SiO_4	7223	7243	21	[57, 89, 99, 118, 125]
SiO_5	7225	7282	58	[62, 81, 104, 126, 137, 146]
SiO_6	7234	7488	255	[59, 84, 97, 117, 121, 140, 151]
SiO_4	7234	7248	15	[60, 72, 105, 107, 130]
SiO_4	7235	7291	57	[51, 65, 105, 115, 121]
SiO_5	7244	7281	38	[57, 89, 99, 118, 125, 141]
SiO_6	7249	7287	39	[41, 66, 75, 78, 98, 112, 140]
SiO_5	7249	7524	276	[60, 72, 76, 105, 107, 130]
SiO_4	7258	7291	34	[52, 83, 132, 140, 149]
SiO_5	7271	7457	187	[47, 65, 92, 94, 109, 113]
SiO_5	7275	7292	18	[46, 88, 91, 101, 111, 150]
SiO_5	7279	7514	236	[42, 87, 122, 128, 138, 144]
SiO_4	7282	7293	12	[57, 89, 99, 118, 125]
SiO_4	7283	7513	231	[62, 104, 126, 137, 146]
SiO_5	7288	7486	199	[41, 66, 75, 78, 98, 112]
SiO_5	7292	7372	81	[51, 65, 96, 105, 115, 121]
SiO_5	7292	7316	25	[52, 66, 83, 132, 140, 149]
SiO_6	7293	7311	19	[46, 88, 91, 101, 111, 137, 150]
SiO_5	7294	7309	16	[57, 89, 99, 118, 125, 141]
SiO_5	7308	7367	60	[40, 116, 123, 127, 136, 152]
SiO_4	7310	7419	110	[57, 89, 99, 118, 125]
SiO_7	7312	7312	1	[46, 64, 88, 91, 101, 111, 137, 150]
SiO_6	7313	7325	13	[46, 64, 88, 91, 101, 111, 150]
SiO_5	7314	7327	14	[61, 85, 93, 96, 115, 135]
SiO_4	7317	7338	22	[52, 83, 132, 140, 149]
SiO_5	7321	7419	99	[50, 71, 102, 136, 143, 149]
SiO_5	7326	7347	22	[46, 64, 88, 91, 101, 111]
SiO_6	7328	7453	126	[61, 85, 93, 96, 115, 133, 135]
SiO_6	7331	7350	20	[63, 66, 67, 80, 82, 112, 140]
SiO_5	7339	7359	21	[52, 66, 83, 132, 140, 149]
SiO_4	7348	7357	10	[46, 88, 91, 101, 111]
SiO_5	7351	7583	233	[63, 66, 67, 80, 82, 112]
SiO_5	7358	7422	65	[46, 88, 91, 101, 111, 150]
SiO_4	7360	7419	60	[52, 83, 132, 140, 149]
SiO_6	7368	7384	17	[40, 78, 116, 123, 127, 136, 152]
SiO_6	7373	7408	36	[51, 65, 96, 97, 105, 115, 121]
SiO_4	7384	7495	112	[58, 74, 81, 117, 148]
SiO_5	7385	7399	15	[40, 116, 123, 127, 136, 152]
SiO_4	7400	7406	7	[40, 116, 123, 127, 152]
SiO_5	7407	7441	35	[40, 116, 123, 127, 136, 152]
SiO_7	7409	7414	6	[51, 65, 96, 97, 105, 115, 117, 121]
SiO_6	7415	7433	19	[51, 65, 96, 97, 105, 115, 121]
SiO_6	7420	7446	27	[50, 71, 90, 102, 136, 143, 149]
SiO_5	7420	7507	88	[52, 66, 83, 132, 140, 149]
SiO_5	7420	7679	260	[57, 89, 99, 118, 122, 125]
SiO_4	7423	7433	11	[46, 88, 91, 101, 111]
SiO_6	7432	7832	401	[56, 68, 69, 99, 107, 131, 139]
SiO_5	7434	7440	7	[46, 88, 91, 101, 110, 111]
SiO_5	7434	7440	7	[51, 65, 96, 105, 115, 121]
SiO_6	7441	7444	4	[46, 88, 91, 101, 110, 111, 137]
SiO_4	7441	7446	6	[51, 65, 105, 115, 121]
SiO_4	7442	7584	143	[40, 116, 123, 127, 152]
SiO_7	7445	7454	10	[46, 88, 91, 101, 110, 111, 137, 146]
SiO_5	7447	7475	29	[50, 71, 90, 102, 136, 143]
SiO_5	7447	7522	76	[51, 65, 105, 115, 117, 121]
SiO_5	7454	7536	83	[61, 85, 93, 96, 115, 135]
SiO_6	7455	7482	28	[46, 88, 91, 101, 110, 111, 146]
SiO_4	7458	7494	37	[47, 92, 94, 109, 113]
SiO_4	7476	7489	14	[50, 71, 102, 136, 143]
SiO_5	7483	7485	3	[46, 88, 91, 101, 110, 111]
SiO_4	7486	7523	38	[46, 88, 91, 101, 111]
SiO_5	7486	7509	24	[53, 67, 80, 100, 141, 147]
SiO_6	7487	7515	29	[41, 66, 75, 78, 98, 112, 140]
SiO_5	7489	7633	145	[59, 84, 97, 117, 140, 151]
SiO_5	7490	7571	82	[50, 71, 102, 136, 143, 144]
SiO_5	7495	7547	53	[47, 65, 92, 94, 109, 113]
SiO_5	7496	7544	49	[58, 74, 81, 104, 117, 148]
SiO_6	7508	7591	84	[52, 66, 72, 83, 132, 140, 149]
SiO_4	7510	7517	8	[53, 67, 100, 141, 147]
SiO_5	7514	7538	25	[62, 74, 104, 126, 137, 146]
SiO_4	7515	7549	35	[42, 87, 122, 128, 144]
SiO_5	7516	7545	30	[41, 66, 75, 78, 98, 112]
SiO_5	7518	7680	163	[53, 67, 100, 133, 141, 147]
SiO_4	7523	7648	126	[51, 65, 105, 117, 121]
SiO_5	7524	7548	25	[46, 88, 91, 101, 111, 150]
SiO_6	7525	7543	19	[60, 72, 76, 81, 105, 107, 130]
SiO_5	7527	7582	56	[48, 85, 110, 114, 125, 135]
SiO_6	7537	7563	27	[61, 85, 93, 96, 115, 133, 135]
SiO_6	7539	7652	114	[62, 74, 104, 111, 126, 137, 146]
SiO_5	7544	7558	15	[60, 72, 76, 105, 107, 130]
SiO_6	7545	8313	769	[58, 74, 81, 104, 117, 142, 148]
SiO_6	7546	7550	5	[41, 66, 75, 78, 98, 112, 140]
SiO_4	7548	7555	8	[47, 92, 94, 109, 113]
SiO_6	7549	7557	9	[46, 88, 91, 101, 111, 137, 150]
SiO_5	7550	7577	28	[42, 87, 122, 128, 138, 144]
SiO_5	7551	7623	73	[41, 66, 75, 78, 98, 112]
SiO_5	7556	7629	74	[47, 65, 92, 94, 109, 113]
SiO_5	7558	7624	67	[46, 88, 91, 101, 111, 137]
SiO_4	7559	7576	18	[60, 72, 76, 105, 130]
SiO_5	7564	7587	24	[61, 85, 93, 96, 115, 135]
SiO_6	7572	7608	37	[50, 71, 87, 102, 136, 143, 144]
SiO_5	7577	8960	1384	[60, 72, 76, 105, 107, 130]
SiO_4	7578	7606	29	[42, 87, 122, 128, 144]
SiO_6	7583	7727	145	[48, 85, 110, 114, 125, 135, 141]
SiO_4	7584	7634	51	[63, 67, 80, 82, 112]
SiO_5	7585	7586	2	[40, 116, 123, 127, 128, 152]
SiO_4	7587	7917	331	[40, 116, 123, 127, 152]
SiO_6	7588	8235	648	[61, 85, 93, 96, 115, 133, 135]
SiO_5	7592	7634	43	[52, 66, 83, 132, 140, 149]
SiO_5	7607	7614	8	[42, 87, 89, 122, 128, 144]
SiO_5	7609	7632	24	[50, 71, 102, 136, 143, 144]
SiO_6	7615	7626	12	[42, 87, 89, 122, 128, 138, 144]
SiO_6	7624	7733	110	[41, 66, 75, 78, 98, 112, 140]
SiO_4	7625	7710	86	[46, 88, 91, 101, 111]
SiO_5	7627	7639	13	[42, 87, 122, 128, 138, 144]
SiO_4	7630	7660	31	[47, 65, 94, 109, 113]
SiO_6	7633	7668	36	[50, 71, 90, 102, 136, 143, 144]
SiO_6	7634	7656	23	[59, 84, 97, 117, 140, 148, 151]
SiO_6	7635	7704	70	[52, 66, 72, 83, 132, 140, 149]
SiO_5	7635	7909	275	[63, 66, 67, 80, 82, 112]
SiO_4	7640	7643	4	[42, 87, 122, 128, 144]
SiO_5	7644	7730	87	[42, 87, 89, 122, 128, 144]
SiO_5	7649	7674	26	[51, 65, 105, 115, 117, 121]
SiO_5	7653	7690	38	[62, 74, 104, 111, 137, 146]
SiO_7	7657	7664	8	[59, 84, 97, 117, 121, 140, 148, 151]
SiO_5	7661	7890	230	[47, 65, 92, 94, 109, 113]
SiO_6	7665	7698	34	[59, 84, 97, 117, 121, 140, 151]
SiO_5	7669	7863	195	[50, 71, 102, 136, 143, 144]
SiO_5	7674	7698	25	[45, 70, 77, 95, 124, 129]
SiO_6	7675	7681	7	[51, 65, 97, 105, 115, 117, 121]
SiO_6	7680	7708	29	[57, 89, 99, 116, 118, 122, 125]
SiO_4	7681	7934	254	[53, 67, 100, 141, 147]
SiO_5	7682	7702	21	[51, 65, 105, 115, 117, 121]
SiO_6	7691	7742	52	[62, 74, 104, 111, 126, 137, 146]
SiO_6	7699	8265	567	[45, 70, 77, 95, 119, 124, 129]
SiO_5	7699	7711	13	[59, 84, 97, 117, 140, 151]
SiO_4	7703	7767	65	[51, 65, 105, 117, 121]
SiO_5	7705	7741	37	[52, 66, 83, 132, 140, 149]
SiO_5	7709	7805	97	[57, 89, 99, 118, 122, 125]
SiO_5	7711	7731	21	[46, 88, 91, 101, 111, 137]
SiO_6	7712	7743	32	[59, 84, 97, 117, 121, 140, 151]
SiO_5	7728	7728	1	[48, 85, 110, 114, 125, 135]
SiO_6	7729	7807	79	[48, 85, 110, 114, 125, 135, 141]
SiO_4	7731	7955	225	[42, 87, 122, 128, 144]
SiO_4	7732	7734	3	[46, 88, 91, 101, 111]
SiO_5	7734	7789	56	[41, 66, 75, 78, 98, 112]
SiO_5	7735	7747	13	[46, 88, 91, 101, 110, 111]
SiO_4	7742	7748	7	[52, 83, 132, 140, 149]
SiO_5	7743	7751	9	[62, 74, 104, 126, 137, 146]
SiO_5	7744	7852	109	[59, 84, 97, 121, 140, 151]
SiO_4	7748	8145	398	[46, 88, 91, 101, 111]
SiO_5	7749	7761	13	[44, 64, 88, 92, 109, 150]
SiO_5	7749	7754	6	[52, 72, 83, 132, 140, 149]
SiO_4	7752	7770	19	[62, 74, 104, 137, 146]
SiO_4	7755	7787	33	[52, 83, 132, 140, 149]
SiO_6	7762	8313	552	[44, 64, 88, 92, 109, 120, 150]
SiO_5	7768	7794	27	[51, 65, 97, 105, 117, 121]
SiO_5	7771	7825	55	[62, 68, 74, 104, 137, 146]
SiO_5	7788	7940	153	[52, 66, 83, 132, 140, 149]
SiO_6	7790	7841	52	[41, 66, 75, 78, 98, 112, 140]
SiO_6	7795	7801	7	[51, 65, 97, 105, 115, 117, 121]
SiO_5	7802	7896	95	[51, 65, 97, 105, 117, 121]
SiO_6	7806	7818	13	[57, 89, 99, 118, 122, 125, 141]
SiO_5	7808	7824	17	[48, 85, 110, 114, 125, 135]
SiO_5	7819	8038	220	[57, 89, 99, 118, 122, 125]
SiO_6	7825	7829	5	[48, 85, 110, 114, 125, 135, 146]
SiO_6	7826	7846	21	[62, 68, 74, 104, 137, 146, 148]
SiO_7	7830	7894	65	[48, 85, 110, 114, 125, 135, 141, 146]
SiO_5	7833	7876	44	[56, 69, 99, 107, 131, 139]
SiO_5	7842	7896	55	[41, 66, 75, 78, 98, 112]
SiO_5	7847	7919	73	[62, 68, 74, 104, 137, 146]
SiO_6	7853	8086	234	[59, 84, 97, 117, 121, 140, 151]
SiO_6	7864	7874	11	[50, 71, 87, 102, 136, 143, 144]
SiO_5	7875	7894	20	[50, 71, 102, 136, 143, 144]
SiO_6	7877	8184	308	[56, 68, 69, 99, 107, 131, 139]
SiO_4	7891	7907	17	[47, 92, 94, 109, 113]
SiO_6	7895	7916	22	[48, 85, 110, 114, 125, 135, 146]
SiO_4	7895	7905	11	[50, 71, 102, 136, 143]
SiO_6	7897	7998	102	[41, 66, 75, 78, 98, 112, 140]
SiO_4	7897	7914	18	[51, 65, 105, 117, 121]
SiO_5	7906	7941	36	[50, 71, 90, 102, 136, 143]
SiO_5	7908	7925	18	[47, 65, 92, 94, 109, 113]
SiO_4	7910	7955	46	[63, 67, 80, 82, 112]
SiO_5	7915	7924	10	[51, 65, 81, 105, 117, 121]
SiO_5	7917	7917	1	[48, 85, 110, 114, 125, 135]
SiO_5	7918	7927	10	[40, 116, 123, 127, 136, 152]
SiO_6	7918	8072	155	[48, 85, 110, 114, 125, 135, 141]
SiO_6	7920	7940	21	[62, 68, 74, 104, 137, 146, 148]
SiO_4	7925	7952	28	[51, 65, 105, 117, 121]
SiO_4	7926	7948	23	[47, 92, 94, 109, 113]
SiO_4	7928	8208	281	[40, 116, 123, 127, 152]
SiO_5	7935	7947	13	[53, 67, 85, 100, 141, 147]
SiO_6	7941	7980	40	[52, 66, 72, 83, 132, 140, 149]
SiO_5	7941	7994	54	[62, 68, 74, 104, 137, 146]
SiO_4	7942	7981	40	[50, 71, 102, 136, 143]
SiO_6	7948	7959	12	[53, 67, 85, 100, 133, 141, 147]
SiO_5	7949	7966	18	[47, 65, 92, 94, 109, 113]
SiO_5	7953	8104	152	[51, 65, 81, 105, 117, 121]
SiO_5	7956	7969	14	[42, 87, 89, 122, 128, 144]
SiO_5	7956	10048	2093	[63, 66, 67, 80, 82, 112]
SiO_5	7960	8063	104	[53, 67, 85, 100, 141, 147]
SiO_4	7967	8017	51	[47, 92, 94, 109, 113]
SiO_4	7970	7993	24	[42, 87, 122, 128, 144]
SiO_6	7981	8027	47	[43, 73, 103, 106, 108, 119, 145]
SiO_5	7981	7997	17	[52, 66, 83, 132, 140, 149]
SiO_5	7982	8100	119	[50, 71, 102, 136, 143, 144]
SiO_5	7994	8055	62	[42, 87, 89, 122, 128, 144]
SiO_6	7995	8054	60	[62, 68, 74, 104, 137, 146, 148]
SiO_4	7998	8014	17	[52, 66, 132, 140, 149]
SiO_5	7999	8070	72	[41, 66, 75, 78, 98, 112]
SiO_5	8015	8333	319	[52, 66, 83, 132, 140, 149]
SiO_5	8018	8087	70	[47, 65, 92, 94, 109, 113]
SiO_5	8028	8146	119	[43, 103, 106, 108, 119, 145]
SiO_6	8039	8050	12	[57, 89, 99, 116, 118, 122, 125]
SiO_5	8051	8562	512	[57, 89, 99, 118, 122, 125]
SiO_5	8055	8061	7	[62, 68, 74, 137, 146, 148]
SiO_4	8056	8140	85	[42, 87, 122, 128, 144]
SiO_6	8062	8150	89	[62, 68, 74, 104, 137, 146, 148]
SiO_6	8064	8064	1	[53, 67, 84, 85, 100, 141, 147]
SiO_5	8065	8083	19	[53, 67, 84, 100, 141, 147]
SiO_6	8071	8097	27	[41, 66, 75, 78, 98, 112, 140]
SiO_7	8073	8083	11	[48, 85, 110, 114, 125, 135, 141, 146]
SiO_6	8084	8171	88	[48, 85, 110, 114, 125, 135, 146]
SiO_4	8084	8236	153	[53, 67, 100, 141, 147]
SiO_5	8087	8207	121	[59, 84, 97, 117, 140, 151]
SiO_4	8088	8310	223	[47, 92, 94, 109, 113]
SiO_5	8098	8110	13	[41, 66, 75, 78, 98, 112]
SiO_4	8101	8153	53	[50, 71, 102, 136, 143]
SiO_4	8105	8121	17	[51, 65, 81, 105, 121]
SiO_6	8111	8134	24	[41, 66, 75, 78, 98, 112, 140]
SiO_5	8122	8384	263	[51, 65, 81, 105, 117, 121]
SiO_5	8135	8218	84	[41, 66, 75, 78, 98, 112]
SiO_5	8141	8194	54	[42, 87, 89, 122, 128, 144]
SiO_5	8146	8201	56	[46, 88, 91, 101, 111, 137]
SiO_6	8147	8166	20	[43, 73, 103, 106, 108, 119, 145]
SiO_5	8151	8178	28	[62, 68, 74, 104, 137, 146]
SiO_5	8154	8157	4	[50, 71, 102, 136, 143, 144]
SiO_6	8158	8174	17	[50, 71, 102, 136, 143, 144, 149]
SiO_5	8167	8190	24	[43, 103, 106, 108, 119, 145]
SiO_5	8172	8295	124	[48, 85, 110, 114, 135, 146]
SiO_5	8175	8261	87	[50, 71, 102, 136, 143, 144]
SiO_6	8179	8301	123	[62, 68, 74, 104, 137, 146, 148]
SiO_5	8185	8224	40	[56, 68, 69, 99, 131, 139]
SiO_6	8191	8286	96	[43, 73, 103, 106, 108, 119, 145]
SiO_4	8195	8237	43	[42, 87, 122, 128, 144]
SiO_6	8202	8233	32	[46, 88, 91, 101, 111, 137, 146]
SiO_6	8208	8440	233	[59, 84, 97, 117, 121, 140, 151]
SiO_5	8209	8251	43	[40, 78, 116, 123, 127, 152]
SiO_6	8219	8365	147	[41, 66, 75, 78, 98, 112, 140]
SiO_6	8225	8249	25	[56, 68, 69, 99, 107, 131, 139]
SiO_5	8234	8270	37	[46, 88, 91, 101, 111, 137]
SiO_5	8236	8256	21	[61, 85, 93, 96, 115, 135]
SiO_5	8237	8244	8	[53, 67, 100, 133, 141, 147]
SiO_5	8238	8493	256	[42, 87, 122, 128, 138, 144]
[truncated: 3,391 more rows]
