# Supplementary material for: Pressure‐Induced Coordination Changes in a Pyrolitic Silicate Melt From Ab Initio Molecular Dynamics Simulations
Source: J Geophys Res Solid Earth. 2019 Nov 29;124(11):11232–50. doi: 10.1029/2019JB018238 (PMC6988478; doi:10.1029/2019JB018238)
Supplement: Supplementary file 2 — Data Set S1 [file JGRB-124-11232-s002.zip › Data/2000K/SiO/pyr-100.a11.0.T2.nvt.outcar.umd.dat.r0.stat.dat]

Cluster	Time	Percent
SiO_5	233759	0.4188869057858822	6
SiO_6	201241	0.3606159326796261	7
SiO_4	121974	0.21857259590572853	5
SiO_7	1068	0.0019138138654739376	8
SiO_8	2	3.583921096393142e-06	9
SiO_3	4	7.167842192786284e-06	4
