# Supplementary material for: Pressure‐Induced Coordination Changes in a Pyrolitic Silicate Melt From Ab Initio Molecular Dynamics Simulations
Source: J Geophys Res Solid Earth. 2019 Nov 29;124(11):11232–50. doi: 10.1029/2019JB018238 (PMC6988478; doi:10.1029/2019JB018238)
Supplement: Supplementary file 2 — Data Set S1 [file JGRB-124-11232-s002.zip › Data/2000K/SiO/pyr-100.a11.5.T2.nvt.outcar.umd.dat.r0.popul.dat]

Formula	Begin	End	Lifetime	[Composition]
SiO_4	0	130	131	[40, 116, 123, 134, 136]
SiO_4	0	401	402	[41, 66, 75, 78, 112]
SiO_4	0	1021	1022	[42, 87, 122, 138, 144]
SiO_5	0	216	217	[43, 103, 108, 119, 127, 134]
SiO_4	0	726	727	[44, 64, 92, 120, 150]
SiO_4	0	141	142	[45, 70, 77, 111, 124]
SiO_4	0	3793	3794	[46, 88, 91, 101, 106]
SiO_5	0	30	31	[47, 65, 94, 109, 120, 131]
SiO_4	0	5454	5455	[48, 110, 114, 125, 135]
SiO_5	0	34	35	[49, 85, 93, 98, 133, 152]
SiO_5	0	9	10	[50, 71, 76, 102, 136, 143]
SiO_4	0	62	63	[51, 96, 105, 117, 121]
SiO_5	0	43	44	[52, 83, 102, 132, 136, 149]
SiO_4	0	579	580	[53, 67, 100, 141, 147]
SiO_5	0	152	153	[54, 71, 73, 76, 90, 126]
SiO_6	0	13	14	[55, 86, 98, 106, 127, 134, 152]
SiO_4	0	7708	7709	[56, 68, 99, 131, 139]
SiO_4	0	182	183	[57, 89, 114, 118, 122]
SiO_5	0	90	91	[58, 74, 80, 81, 104, 142]
SiO_4	0	1746	1747	[59, 84, 97, 112, 140]
SiO_5	0	144	145	[60, 72, 73, 76, 107, 130]
SiO_5	0	25	26	[61, 85, 93, 96, 109, 115]
SiO_4	0	464	465	[62, 104, 129, 137, 146]
SiO_5	0	118	119	[63, 66, 67, 80, 82, 149]
SiO_4	10	29	20	[50, 71, 76, 102, 143]
SiO_5	14	38	25	[55, 86, 98, 106, 127, 152]
SiO_4	26	39	14	[61, 85, 96, 109, 115]
SiO_5	30	82	53	[50, 71, 76, 102, 136, 143]
SiO_4	31	367	337	[47, 65, 94, 109, 131]
SiO_4	35	85	51	[49, 93, 98, 133, 152]
SiO_6	39	42	4	[55, 86, 98, 106, 127, 134, 152]
SiO_5	40	243	204	[61, 85, 93, 96, 109, 115]
SiO_5	43	92	50	[55, 86, 106, 127, 134, 152]
SiO_6	44	198	155	[52, 83, 102, 107, 132, 136, 149]
SiO_5	63	66	4	[51, 85, 96, 105, 117, 121]
SiO_6	67	264	198	[51, 85, 96, 105, 117, 121, 140]
SiO_4	83	102	20	[50, 76, 102, 136, 143]
SiO_5	86	109	24	[49, 86, 93, 98, 133, 152]
SiO_4	91	104	14	[58, 74, 80, 81, 142]
SiO_6	93	111	19	[55, 86, 98, 106, 127, 134, 152]
SiO_5	103	335	233	[50, 71, 76, 102, 136, 143]
SiO_5	105	163	59	[58, 74, 80, 81, 104, 142]
SiO_4	110	243	134	[49, 93, 98, 133, 152]
SiO_5	112	127	16	[55, 86, 98, 106, 127, 152]
SiO_4	119	1178	1060	[63, 66, 67, 80, 82]
SiO_4	128	180	53	[55, 86, 106, 127, 152]
SiO_5	131	219	89	[40, 72, 116, 123, 134, 136]
SiO_3	142	147	6	[45, 70, 77, 111]
SiO_4	145	210	66	[60, 72, 76, 107, 130]
SiO_4	148	173	26	[45, 70, 77, 111, 124]
SiO_4	153	170	18	[54, 71, 73, 76, 126]
SiO_4	164	178	15	[58, 74, 81, 104, 142]
SiO_5	171	301	131	[54, 71, 73, 76, 90, 126]
SiO_3	174	185	12	[45, 70, 77, 111]
SiO_5	179	243	65	[58, 74, 80, 81, 104, 142]
SiO_5	181	239	59	[55, 86, 106, 127, 134, 152]
SiO_5	183	232	50	[57, 89, 114, 118, 122, 125]
SiO_4	186	249	64	[45, 70, 77, 111, 124]
SiO_5	199	335	137	[52, 83, 102, 132, 136, 149]
SiO_5	211	611	401	[60, 72, 73, 76, 107, 130]
SiO_4	217	300	84	[43, 103, 108, 119, 127]
SiO_4	220	360	141	[40, 116, 123, 134, 136]
SiO_6	233	263	31	[57, 89, 114, 118, 122, 125, 139]
SiO_6	240	349	110	[55, 86, 98, 106, 127, 134, 152]
SiO_5	244	268	25	[49, 86, 93, 98, 133, 152]
SiO_4	244	271	28	[58, 74, 80, 81, 142]
SiO_4	244	360	117	[61, 85, 96, 109, 115]
SiO_5	250	279	30	[45, 70, 77, 88, 111, 124]
SiO_5	264	278	15	[57, 89, 118, 122, 125, 139]
SiO_5	265	300	36	[51, 85, 96, 105, 117, 121]
SiO_4	269	676	408	[49, 93, 98, 133, 152]
SiO_5	272	302	31	[58, 74, 80, 81, 104, 142]
SiO_6	279	323	45	[57, 89, 114, 118, 122, 125, 139]
SiO_4	280	533	254	[45, 70, 77, 111, 124]
SiO_3	301	314	14	[43, 108, 119, 127]
SiO_4	301	324	24	[51, 96, 105, 117, 121]
SiO_4	302	318	17	[54, 71, 73, 76, 126]
SiO_4	303	306	4	[58, 74, 81, 104, 142]
SiO_3	307	313	7	[58, 74, 81, 142]
SiO_4	314	751	438	[58, 74, 81, 104, 142]
SiO_4	315	347	33	[43, 103, 108, 119, 127]
SiO_5	319	438	120	[54, 71, 73, 76, 90, 126]
SiO_5	324	324	1	[57, 89, 114, 118, 122, 125]
SiO_5	325	348	24	[51, 85, 96, 105, 117, 121]
SiO_4	325	488	164	[57, 89, 114, 118, 122]
SiO_4	336	482	147	[50, 76, 102, 136, 143]
SiO_6	336	360	25	[52, 83, 102, 107, 132, 136, 149]
SiO_3	348	363	16	[43, 108, 119, 127]
SiO_6	349	478	130	[51, 85, 96, 105, 117, 121, 140]
SiO_5	350	364	15	[55, 86, 98, 106, 127, 152]
SiO_5	361	372	12	[40, 116, 123, 132, 134, 136]
SiO_5	361	374	14	[52, 83, 102, 132, 136, 149]
SiO_5	361	789	429	[61, 85, 93, 96, 109, 115]
SiO_4	364	364	1	[43, 103, 108, 119, 127]
SiO_5	365	394	30	[43, 103, 108, 119, 126, 127]
SiO_6	365	552	188	[55, 86, 98, 106, 127, 134, 152]
SiO_5	368	375	8	[47, 65, 94, 109, 120, 131]
SiO_4	373	1078	706	[40, 116, 123, 134, 136]
SiO_6	375	447	73	[52, 83, 102, 107, 132, 136, 149]
SiO_4	376	1339	964	[47, 65, 94, 109, 131]
SiO_4	395	421	27	[43, 108, 119, 126, 127]
SiO_5	402	406	5	[41, 66, 75, 78, 112, 149]
SiO_4	407	2930	2524	[41, 66, 75, 78, 112]
SiO_5	422	454	33	[43, 103, 108, 119, 126, 127]
SiO_4	439	439	1	[54, 71, 73, 76, 90]
SiO_5	440	461	22	[54, 71, 73, 76, 90, 126]
SiO_5	448	474	27	[52, 83, 102, 107, 132, 149]
SiO_4	455	476	22	[43, 103, 108, 126, 127]
SiO_4	462	478	17	[54, 71, 73, 76, 126]
SiO_5	465	491	27	[62, 68, 104, 129, 137, 146]
SiO_4	475	476	2	[52, 83, 102, 132, 149]
SiO_6	477	488	12	[43, 103, 108, 119, 126, 127, 134]
SiO_5	477	533	57	[52, 83, 102, 132, 136, 149]
SiO_5	479	510	32	[51, 96, 105, 117, 121, 140]
SiO_5	479	504	26	[54, 71, 73, 76, 90, 126]
SiO_5	483	546	64	[50, 71, 76, 102, 136, 143]
SiO_5	489	500	12	[43, 103, 108, 119, 127, 134]
SiO_5	489	544	56	[57, 89, 114, 118, 122, 139]
SiO_4	492	504	13	[62, 104, 129, 137, 146]
SiO_4	501	517	17	[43, 103, 108, 127, 134]
SiO_4	505	519	15	[54, 71, 73, 76, 126]
SiO_5	505	515	11	[62, 68, 104, 129, 137, 146]
SiO_6	511	579	69	[51, 85, 96, 105, 117, 121, 140]
SiO_4	516	1536	1021	[62, 104, 129, 137, 146]
SiO_5	518	557	40	[43, 103, 108, 119, 127, 134]
SiO_5	520	545	26	[54, 71, 73, 76, 90, 126]
SiO_5	534	543	10	[45, 70, 77, 88, 111, 124]
SiO_6	534	657	124	[52, 83, 102, 107, 132, 136, 149]
SiO_4	544	752	209	[45, 70, 77, 111, 124]
SiO_4	545	584	40	[57, 89, 114, 118, 122]
SiO_4	546	571	26	[54, 71, 73, 76, 126]
SiO_4	547	552	6	[50, 71, 76, 102, 136]
SiO_5	553	583	31	[50, 71, 76, 102, 136, 143]
SiO_4	553	570	18	[55, 86, 106, 127, 152]
SiO_4	558	565	8	[43, 103, 108, 119, 127]
SiO_5	566	589	24	[43, 103, 108, 119, 126, 127]
SiO_5	571	616	46	[55, 86, 106, 127, 134, 152]
SiO_5	572	886	315	[54, 71, 73, 76, 90, 126]
SiO_5	580	602	23	[51, 85, 96, 117, 121, 140]
SiO_3	580	584	5	[53, 100, 141, 147]
SiO_4	584	722	139	[50, 76, 102, 136, 143]
SiO_4	585	2420	1836	[53, 67, 100, 141, 147]
SiO_5	585	632	48	[57, 89, 114, 118, 122, 125]
SiO_4	590	607	18	[43, 108, 119, 126, 127]
SiO_6	603	730	128	[51, 85, 96, 105, 117, 121, 140]
SiO_5	608	614	7	[43, 103, 108, 119, 126, 127]
SiO_4	612	741	130	[60, 72, 73, 107, 130]
SiO_4	615	661	47	[43, 103, 108, 119, 127]
SiO_4	617	619	3	[55, 86, 106, 127, 152]
SiO_5	620	641	22	[55, 86, 98, 106, 127, 152]
SiO_6	633	777	145	[57, 89, 114, 118, 122, 125, 139]
SiO_4	642	649	8	[55, 86, 106, 127, 152]
SiO_5	650	666	17	[55, 86, 106, 127, 134, 152]
SiO_5	658	677	20	[52, 83, 102, 107, 132, 149]
SiO_5	662	703	42	[43, 103, 108, 119, 126, 127]
SiO_4	667	715	49	[55, 86, 106, 127, 152]
SiO_5	677	723	47	[49, 86, 93, 98, 133, 152]
SiO_6	678	802	125	[52, 83, 102, 107, 132, 136, 149]
SiO_4	704	889	186	[43, 103, 108, 119, 127]
SiO_5	716	755	40	[55, 86, 106, 127, 134, 152]
SiO_5	723	788	66	[50, 71, 76, 102, 136, 143]
SiO_4	724	776	53	[49, 93, 98, 133, 152]
SiO_5	727	755	29	[44, 64, 72, 92, 120, 150]
SiO_5	731	739	9	[51, 85, 96, 105, 117, 121]
SiO_6	740	776	37	[51, 85, 96, 105, 117, 121, 140]
SiO_5	742	797	56	[60, 72, 73, 76, 107, 130]
SiO_3	752	756	5	[58, 74, 81, 142]
SiO_5	753	805	53	[45, 70, 77, 88, 111, 124]
SiO_4	756	1319	564	[44, 64, 92, 120, 150]
SiO_4	756	768	13	[55, 86, 106, 127, 152]
SiO_4	757	875	119	[58, 74, 81, 104, 142]
SiO_5	769	772	4	[55, 86, 98, 106, 127, 152]
SiO_4	773	804	32	[55, 86, 98, 127, 152]
SiO_5	777	949	173	[49, 85, 93, 98, 133, 152]
SiO_5	777	872	96	[51, 96, 105, 117, 121, 140]
SiO_5	778	869	92	[57, 89, 114, 118, 122, 139]
SiO_4	789	913	125	[50, 76, 102, 136, 143]
SiO_4	790	947	158	[61, 85, 96, 109, 115]
SiO_6	798	809	12	[60, 72, 73, 76, 107, 130, 150]
SiO_5	803	867	65	[52, 83, 102, 132, 136, 149]
SiO_5	805	873	69	[55, 86, 98, 106, 127, 152]
SiO_4	806	1158	353	[45, 70, 77, 111, 124]
SiO_5	810	870	61	[60, 72, 73, 76, 107, 130]
SiO_4	868	885	18	[52, 83, 132, 136, 149]
SiO_4	870	901	32	[57, 89, 114, 118, 122]
SiO_4	871	911	41	[60, 72, 76, 107, 130]
SiO_6	873	885	13	[51, 85, 96, 105, 117, 121, 140]
SiO_4	874	894	21	[55, 86, 98, 127, 152]
SiO_5	876	917	42	[58, 74, 80, 81, 104, 142]
SiO_5	886	1072	187	[51, 96, 105, 117, 121, 140]
SiO_5	886	888	3	[52, 83, 107, 132, 136, 149]
SiO_4	887	919	33	[54, 71, 73, 90, 126]
SiO_6	889	910	22	[52, 83, 102, 107, 132, 136, 149]
SiO_5	890	1033	144	[43, 103, 108, 119, 127, 134]
SiO_5	895	971	77	[55, 86, 98, 106, 127, 152]
SiO_5	902	968	67	[57, 89, 114, 118, 122, 139]
SiO_5	911	957	47	[52, 83, 107, 132, 136, 149]
SiO_5	912	952	41	[60, 72, 73, 76, 107, 130]
SiO_5	914	983	70	[50, 71, 76, 102, 136, 143]
SiO_4	918	1056	139	[58, 74, 81, 104, 142]
SiO_5	920	1036	117	[54, 71, 73, 76, 90, 126]
SiO_5	948	957	10	[61, 85, 96, 109, 115, 117]
SiO_6	950	1005	56	[49, 85, 86, 93, 98, 133, 152]
SiO_4	953	967	15	[60, 72, 76, 107, 130]
SiO_4	958	1026	69	[52, 83, 132, 136, 149]
SiO_4	958	1211	254	[61, 85, 96, 109, 115]
SiO_5	968	1152	185	[60, 72, 73, 76, 107, 130]
SiO_6	969	1009	41	[57, 89, 114, 118, 122, 125, 139]
SiO_4	972	981	10	[55, 86, 98, 127, 152]
SiO_5	982	1006	25	[55, 86, 98, 106, 127, 152]
SiO_4	984	1000	17	[50, 76, 102, 136, 143]
SiO_3	1001	1014	14	[50, 76, 102, 136]
SiO_5	1006	1084	79	[49, 85, 93, 98, 133, 152]
SiO_6	1007	1016	10	[55, 86, 98, 106, 127, 134, 152]
SiO_5	1010	1052	43	[57, 89, 114, 118, 122, 125]
SiO_4	1015	1021	7	[50, 76, 102, 136, 143]
SiO_5	1017	1045	29	[55, 86, 98, 127, 134, 152]
SiO_3	1022	1025	4	[42, 122, 138, 144]
SiO_5	1022	1038	17	[50, 76, 87, 102, 136, 143]
SiO_4	1026	1340	315	[42, 87, 122, 138, 144]
SiO_5	1027	1080	54	[52, 83, 102, 132, 136, 149]
SiO_4	1034	1365	332	[43, 103, 108, 119, 127]
SiO_4	1037	1051	15	[54, 71, 73, 76, 126]
SiO_4	1039	1042	4	[50, 76, 87, 102, 136]
SiO_3	1043	1054	12	[50, 87, 102, 136]
SiO_6	1046	1086	41	[55, 86, 98, 106, 127, 134, 152]
SiO_5	1052	1084	33	[54, 71, 73, 76, 90, 126]
SiO_4	1053	1196	144	[57, 89, 114, 118, 122]
SiO_4	1055	1056	2	[50, 76, 87, 102, 136]
SiO_5	1057	1081	25	[50, 76, 87, 102, 136, 143]
SiO_3	1057	1071	15	[58, 74, 81, 142]
SiO_4	1072	1178	107	[58, 74, 81, 104, 142]
SiO_4	1073	1118	46	[51, 96, 105, 117, 121]
SiO_5	1079	1120	42	[40, 72, 116, 123, 134, 136]
SiO_4	1081	1097	17	[52, 83, 132, 136, 149]
SiO_4	1082	1100	19	[50, 76, 87, 102, 136]
SiO_4	1085	1254	170	[49, 93, 98, 133, 152]
SiO_4	1085	1095	11	[54, 71, 73, 76, 126]
SiO_5	1087	1100	14	[55, 86, 98, 127, 134, 152]
SiO_5	1096	1368	273	[54, 71, 73, 76, 90, 126]
SiO_5	1098	1260	163	[52, 83, 102, 132, 136, 149]
SiO_5	1101	1129	29	[50, 76, 87, 102, 136, 143]
SiO_4	1101	1112	12	[55, 86, 98, 127, 152]
SiO_5	1113	1122	10	[55, 86, 98, 106, 127, 152]
SiO_5	1119	1128	10	[51, 96, 105, 117, 121, 140]
SiO_4	1121	1423	303	[40, 116, 123, 134, 136]
SiO_6	1123	1143	21	[55, 86, 98, 106, 127, 134, 152]
SiO_6	1129	1154	26	[51, 85, 96, 105, 117, 121, 140]
SiO_4	1130	1132	3	[50, 76, 87, 102, 136]
SiO_5	1133	1161	29	[50, 76, 87, 102, 136, 143]
SiO_5	1144	1148	5	[55, 86, 98, 127, 134, 152]
SiO_6	1149	1161	13	[55, 86, 98, 106, 127, 134, 152]
SiO_4	1153	1155	3	[60, 72, 73, 107, 130]
SiO_5	1155	1168	14	[51, 85, 105, 117, 121, 140]
SiO_5	1156	1170	15	[60, 72, 73, 107, 130, 150]
SiO_5	1159	1167	9	[45, 70, 77, 88, 111, 124]
SiO_5	1162	1168	7	[50, 71, 76, 87, 102, 136]
SiO_5	1162	1206	45	[55, 86, 98, 106, 127, 152]
SiO_4	1168	2304	1137	[45, 70, 77, 111, 124]
SiO_6	1169	1185	17	[50, 71, 76, 87, 102, 136, 143]
SiO_6	1169	1249	81	[51, 85, 96, 105, 117, 121, 140]
SiO_4	1171	1200	30	[60, 72, 73, 107, 130]
SiO_5	1179	1295	117	[58, 74, 80, 81, 104, 142]
SiO_5	1179	1248	70	[63, 66, 67, 80, 82, 142]
SiO_5	1186	1197	12	[50, 71, 76, 102, 136, 143]
SiO_5	1197	1262	66	[57, 89, 114, 118, 122, 125]
SiO_4	1198	1210	13	[50, 71, 76, 102, 136]
SiO_5	1201	1470	270	[60, 72, 73, 76, 107, 130]
SiO_6	1207	1234	28	[55, 86, 98, 106, 127, 134, 152]
SiO_5	1211	1243	33	[50, 71, 76, 102, 136, 143]
SiO_5	1212	1523	312	[61, 85, 93, 96, 109, 115]
SiO_5	1235	1298	64	[55, 86, 98, 127, 134, 152]
SiO_4	1244	1246	3	[50, 71, 76, 102, 136]
SiO_5	1247	1281	35	[50, 71, 76, 102, 136, 143]
SiO_4	1249	1495	247	[63, 66, 67, 80, 82]
SiO_5	1250	1449	200	[51, 96, 105, 117, 121, 140]
SiO_5	1255	1395	141	[49, 85, 93, 98, 133, 152]
SiO_6	1261	1279	19	[52, 83, 102, 107, 132, 136, 149]
SiO_4	1263	1277	15	[57, 89, 118, 122, 125]
SiO_5	1278	1282	5	[57, 89, 114, 118, 122, 125]
SiO_5	1280	1281	2	[52, 83, 102, 132, 136, 149]
SiO_4	1282	1298	17	[50, 71, 76, 102, 143]
SiO_6	1282	1315	34	[52, 83, 102, 107, 132, 136, 149]
SiO_4	1283	1703	421	[57, 89, 118, 122, 125]
SiO_4	1296	1376	81	[58, 74, 81, 104, 142]
SiO_5	1299	1354	56	[50, 71, 76, 87, 102, 143]
SiO_4	1299	1299	1	[55, 86, 98, 127, 152]
SiO_5	1300	1328	29	[55, 86, 98, 106, 127, 152]
SiO_5	1316	1319	4	[52, 83, 102, 132, 136, 149]
SiO_3	1320	1329	10	[44, 92, 120, 150]
SiO_4	1320	1337	18	[52, 83, 132, 136, 149]
SiO_4	1329	1329	1	[55, 86, 98, 127, 152]
SiO_4	1330	1754	425	[44, 64, 92, 120, 150]
SiO_5	1330	1348	19	[55, 86, 98, 127, 134, 152]
SiO_5	1338	1417	80	[52, 83, 107, 132, 136, 149]
SiO_5	1340	1464	125	[47, 65, 94, 109, 120, 131]
SiO_3	1341	1348	8	[42, 122, 138, 144]
SiO_4	1349	1378	30	[42, 87, 122, 138, 144]
SiO_6	1349	1360	12	[55, 86, 98, 106, 127, 134, 152]
SiO_4	1355	1370	16	[50, 71, 76, 102, 143]
SiO_5	1361	1379	19	[55, 86, 98, 106, 127, 152]
SiO_3	1366	1379	14	[43, 108, 119, 127]
SiO_4	1369	1379	11	[54, 71, 73, 90, 126]
SiO_5	1371	1384	14	[50, 71, 76, 87, 102, 143]
SiO_5	1377	1391	15	[58, 74, 80, 81, 104, 142]
SiO_3	1379	1384	6	[42, 122, 138, 144]
SiO_4	1380	1525	146	[43, 103, 108, 119, 127]
SiO_5	1380	1785	406	[54, 71, 73, 76, 90, 126]
SiO_6	1380	1411	32	[55, 86, 98, 106, 127, 134, 152]
SiO_4	1385	1926	542	[42, 87, 122, 138, 144]
SiO_6	1385	1388	4	[50, 71, 76, 87, 102, 136, 143]
SiO_5	1389	1390	2	[50, 76, 87, 102, 136, 143]
SiO_4	1391	1399	9	[50, 76, 102, 136, 143]
SiO_6	1392	1415	24	[58, 74, 80, 81, 95, 104, 142]
SiO_6	1396	1411	16	[49, 85, 86, 93, 98, 133, 152]
SiO_5	1400	1583	184	[50, 71, 76, 102, 136, 143]
SiO_5	1412	1428	17	[49, 85, 93, 98, 133, 152]
SiO_5	1412	1413	2	[55, 86, 98, 106, 127, 152]
SiO_4	1414	1440	27	[55, 86, 106, 127, 152]
SiO_5	1416	1444	29	[58, 74, 80, 81, 104, 142]
SiO_6	1418	1426	9	[52, 83, 102, 107, 132, 136, 149]
SiO_5	1424	1457	34	[40, 72, 116, 123, 134, 136]
SiO_5	1427	1548	122	[52, 83, 102, 132, 136, 149]
SiO_4	1429	1560	132	[49, 93, 98, 133, 152]
SiO_5	1441	1449	9	[55, 86, 98, 106, 127, 152]
SiO_6	1445	1457	13	[58, 74, 80, 81, 95, 104, 142]
SiO_6	1450	1554	105	[51, 85, 96, 105, 117, 121, 140]
SiO_4	1450	1465	16	[55, 86, 98, 127, 152]
SiO_4	1458	1547	90	[40, 116, 123, 134, 136]
SiO_5	1458	1463	6	[58, 74, 81, 95, 104, 142]
SiO_6	1464	1475	12	[58, 74, 80, 81, 95, 104, 142]
SiO_4	1465	1657	193	[47, 65, 94, 109, 131]
SiO_5	1466	1498	33	[55, 86, 98, 106, 127, 152]
SiO_6	1471	1479	9	[60, 72, 73, 76, 107, 130, 150]
SiO_5	1476	1490	15	[58, 74, 80, 81, 104, 142]
SiO_5	1480	1657	178	[60, 72, 73, 76, 107, 130]
SiO_4	1491	1511	21	[58, 74, 81, 104, 142]
SiO_3	1496	1513	18	[63, 66, 80, 82]
SiO_4	1499	1544	46	[55, 86, 98, 127, 152]
SiO_5	1512	1567	56	[58, 74, 80, 81, 104, 142]
SiO_4	1514	1584	71	[63, 66, 67, 80, 82]
SiO_4	1524	1753	230	[61, 85, 96, 109, 115]
SiO_5	1526	1607	82	[43, 103, 108, 119, 127, 134]
SiO_5	1537	1702	166	[62, 101, 104, 129, 137, 146]
SiO_5	1545	1563	19	[55, 86, 98, 106, 127, 152]
SiO_5	1548	1641	94	[40, 116, 123, 132, 134, 136]
SiO_4	1549	1568	20	[52, 83, 132, 136, 149]
SiO_5	1555	1613	59	[51, 96, 105, 117, 121, 140]
SiO_5	1561	1650	90	[49, 85, 93, 98, 133, 152]
SiO_4	1564	1580	17	[55, 86, 98, 127, 152]
SiO_4	1568	1604	37	[58, 74, 81, 104, 142]
SiO_5	1569	1577	9	[52, 83, 102, 132, 136, 149]
SiO_6	1578	1611	34	[52, 83, 102, 107, 132, 136, 149]
SiO_5	1581	1620	40	[55, 86, 98, 106, 127, 152]
SiO_6	1584	1643	60	[50, 71, 76, 87, 102, 136, 143]
SiO_3	1585	1606	22	[63, 66, 80, 82]
SiO_5	1605	1616	12	[58, 74, 80, 81, 104, 142]
SiO_4	1607	2397	791	[63, 66, 67, 80, 82]
SiO_4	1608	1722	115	[43, 103, 108, 119, 127]
SiO_5	1612	1656	45	[52, 83, 102, 107, 132, 149]
SiO_4	1614	1698	85	[51, 105, 117, 121, 140]
SiO_4	1617	1633	17	[58, 74, 81, 104, 142]
SiO_4	1621	1627	7	[55, 86, 98, 127, 152]
SiO_3	1628	1637	10	[55, 86, 98, 152]
SiO_3	1634	1643	10	[58, 74, 81, 142]
SiO_4	1638	1646	9	[55, 86, 98, 127, 152]
SiO_6	1642	1668	27	[40, 72, 116, 123, 132, 134, 136]
SiO_5	1644	1667	24	[50, 71, 76, 87, 102, 136]
SiO_4	1644	1679	36	[58, 74, 81, 104, 142]
SiO_5	1647	1663	17	[55, 86, 98, 106, 127, 152]
SiO_4	1651	1692	42	[49, 93, 98, 133, 152]
SiO_6	1657	1678	22	[52, 83, 102, 107, 132, 136, 149]
SiO_5	1658	1831	174	[47, 65, 94, 109, 120, 131]
SiO_4	1658	1713	56	[60, 72, 76, 107, 130]
SiO_6	1664	1669	6	[55, 86, 98, 106, 127, 134, 152]
SiO_6	1668	1734	67	[50, 71, 76, 87, 102, 136, 143]
SiO_5	1669	1688	20	[40, 116, 123, 132, 134, 136]
SiO_5	1670	1739	70	[55, 86, 98, 127, 134, 152]
SiO_5	1679	1844	166	[52, 83, 102, 132, 136, 149]
SiO_3	1680	1689	10	[58, 74, 81, 142]
SiO_6	1689	1757	69	[40, 72, 116, 123, 132, 134, 136]
SiO_4	1690	1767	78	[58, 74, 81, 104, 142]
SiO_5	1693	1766	74	[49, 86, 93, 98, 133, 152]
SiO_5	1699	1735	37	[51, 85, 105, 117, 121, 140]
SiO_6	1703	1713	11	[62, 68, 101, 104, 129, 137, 146]
SiO_5	1704	1714	11	[57, 89, 118, 122, 125, 144]
SiO_5	1714	1740	27	[60, 72, 76, 99, 107, 130]
SiO_5	1714	1768	55	[62, 101, 104, 129, 137, 146]
SiO_4	1715	1973	259	[57, 89, 118, 122, 125]
SiO_5	1723	1732	10	[43, 103, 108, 119, 127, 134]
SiO_4	1733	2303	571	[43, 103, 108, 119, 127]
SiO_5	1735	1802	68	[50, 71, 76, 102, 136, 143]
SiO_6	1736	1743	8	[51, 85, 96, 105, 117, 121, 140]
SiO_6	1740	1743	4	[55, 86, 98, 106, 127, 134, 152]
SiO_4	1741	1801	61	[60, 72, 76, 107, 130]
SiO_5	1744	1746	3	[51, 85, 105, 117, 121, 140]
SiO_5	1744	1818	75	[55, 86, 106, 127, 134, 152]
SiO_4	1747	1816	70	[51, 105, 117, 121, 140]
SiO_5	1747	2231	485	[59, 84, 97, 112, 140, 149]
SiO_5	1754	1775	22	[61, 85, 96, 109, 115, 117]
SiO_5	1755	1772	18	[44, 64, 92, 94, 120, 150]
SiO_5	1758	1777	20	[40, 116, 123, 132, 134, 136]
SiO_4	1767	1831	65	[49, 93, 98, 133, 152]
SiO_3	1768	1778	11	[58, 74, 81, 142]
SiO_4	1769	1769	1	[62, 104, 129, 137, 146]
SiO_5	1770	1784	15	[62, 68, 104, 129, 137, 146]
SiO_4	1773	1832	60	[44, 64, 92, 120, 150]
SiO_4	1776	2093	318	[61, 85, 96, 109, 115]
SiO_6	1778	1799	22	[40, 72, 116, 123, 132, 134, 136]
SiO_4	1779	1924	146	[58, 74, 81, 104, 142]
SiO_4	1785	1791	7	[62, 104, 129, 137, 146]
SiO_4	1786	1787	2	[54, 71, 73, 76, 126]
SiO_5	1788	2171	384	[54, 71, 73, 76, 90, 126]
SiO_5	1792	1815	24	[62, 101, 104, 129, 137, 146]
SiO_5	1800	1978	179	[40, 72, 116, 123, 134, 136]
SiO_5	1802	1840	39	[60, 72, 73, 76, 107, 130]
SiO_6	1803	1833	31	[50, 71, 76, 87, 102, 136, 143]
SiO_4	1816	1843	28	[62, 104, 129, 137, 146]
SiO_5	1817	1818	2	[51, 85, 105, 117, 121, 140]
SiO_6	1819	1866	48	[51, 85, 96, 105, 117, 121, 140]
SiO_4	1819	1830	12	[55, 86, 106, 127, 152]
SiO_5	1831	1862	32	[55, 86, 106, 127, 134, 152]
SiO_4	1832	1901	70	[47, 65, 94, 109, 131]
SiO_5	1832	1838	7	[49, 86, 93, 98, 133, 152]
SiO_5	1833	1865	33	[44, 64, 88, 92, 120, 150]
SiO_5	1834	1869	36	[50, 71, 87, 102, 136, 143]
SiO_4	1839	1865	27	[49, 93, 98, 133, 152]
SiO_4	1841	2187	347	[60, 72, 76, 107, 130]
SiO_5	1844	1869	26	[62, 68, 104, 129, 137, 146]
SiO_4	1845	1990	146	[52, 83, 102, 132, 149]
SiO_4	1863	1863	1	[55, 86, 127, 134, 152]
SiO_3	1864	1869	6	[55, 86, 127, 152]
SiO_4	1866	1954	89	[44, 64, 92, 120, 150]
SiO_5	1866	1888	23	[49, 93, 98, 123, 133, 152]
SiO_5	1867	1871	5	[51, 85, 105, 117, 121, 140]
SiO_4	1870	1873	4	[50, 71, 87, 102, 136]
SiO_4	1870	1876	7	[55, 86, 98, 127, 152]
SiO_4	1870	1870	1	[62, 104, 129, 137, 146]
SiO_5	1871	1875	5	[62, 101, 104, 129, 137, 146]
SiO_4	1872	1879	8	[51, 105, 117, 121, 140]
SiO_5	1874	1907	34	[50, 71, 87, 102, 136, 143]
SiO_4	1876	2342	467	[62, 104, 129, 137, 146]
SiO_5	1877	1884	8	[55, 86, 98, 106, 127, 152]
SiO_5	1880	1960	81	[51, 96, 105, 117, 121, 140]
SiO_6	1885	1900	16	[55, 86, 98, 106, 127, 134, 152]
SiO_4	1889	2009	121	[49, 93, 98, 133, 152]
SiO_5	1901	1911	11	[55, 86, 98, 127, 134, 152]
SiO_5	1902	2019	118	[47, 65, 94, 109, 120, 131]
SiO_4	1908	1930	23	[50, 71, 87, 102, 136]
SiO_6	1912	1914	3	[55, 86, 98, 106, 127, 134, 152]
SiO_5	1915	1926	12	[55, 86, 98, 106, 127, 152]
SiO_3	1925	1938	14	[58, 74, 81, 142]
SiO_3	1927	1931	5	[42, 122, 138, 144]
SiO_4	1927	1941	15	[55, 86, 106, 127, 152]
SiO_5	1931	1963	33	[50, 71, 87, 102, 136, 143]
SiO_4	1932	2074	143	[42, 87, 122, 138, 144]
SiO_4	1939	1970	32	[58, 74, 81, 104, 142]
SiO_5	1942	1951	10	[55, 86, 98, 106, 127, 152]
SiO_4	1952	1979	28	[55, 86, 98, 127, 152]
SiO_5	1955	2042	88	[44, 64, 92, 94, 120, 150]
SiO_6	1961	2020	60	[51, 85, 96, 105, 117, 121, 140]
SiO_4	1964	1986	23	[50, 71, 87, 102, 136]
SiO_3	1971	1976	6	[58, 74, 81, 142]
SiO_5	1974	2018	45	[57, 89, 118, 122, 125, 144]
SiO_4	1977	2278	302	[58, 74, 81, 104, 142]
SiO_6	1979	2299	321	[40, 72, 116, 123, 132, 134, 136]
SiO_5	1980	2001	22	[55, 86, 98, 127, 134, 152]
SiO_5	1987	2013	27	[50, 71, 87, 102, 136, 143]
SiO_5	1991	2025	35	[52, 83, 102, 132, 136, 149]
SiO_6	2002	2008	7	[55, 86, 98, 106, 127, 134, 152]
SiO_5	2009	2013	5	[55, 86, 98, 106, 127, 152]
SiO_5	2010	2018	9	[49, 86, 93, 98, 133, 152]
SiO_4	2014	2046	33	[50, 71, 87, 102, 136]
SiO_4	2014	2031	18	[55, 86, 106, 127, 152]
SiO_4	2019	2029	11	[49, 93, 98, 133, 152]
SiO_4	2019	2264	246	[57, 89, 118, 122, 125]
SiO_4	2020	2707	688	[47, 65, 94, 109, 131]
SiO_5	2021	2669	649	[51, 96, 105, 117, 121, 140]
SiO_4	2026	2061	36	[52, 83, 102, 132, 149]
SiO_5	2030	2055	26	[49, 85, 93, 98, 133, 152]
SiO_5	2032	2062	31	[55, 86, 98, 106, 127, 152]
SiO_4	2043	2812	770	[44, 64, 92, 120, 150]
SiO_5	2047	2073	27	[50, 71, 87, 102, 136, 143]
SiO_6	2056	2071	16	[49, 85, 86, 93, 98, 133, 152]
SiO_5	2062	2104	43	[52, 83, 102, 132, 136, 149]
SiO_4	2063	2071	9	[55, 86, 98, 127, 152]
SiO_5	2072	2146	75	[49, 86, 93, 98, 133, 152]
SiO_5	2072	2093	22	[55, 86, 98, 106, 127, 152]
SiO_4	2074	2087	14	[50, 71, 87, 102, 136]
SiO_3	2075	2082	8	[42, 122, 138, 144]
SiO_4	2083	2186	104	[42, 87, 122, 138, 144]
SiO_5	2088	2152	65	[50, 71, 87, 102, 136, 143]
SiO_6	2094	2102	9	[55, 86, 98, 106, 127, 134, 152]
SiO_5	2094	2178	85	[61, 85, 93, 96, 109, 115]
SiO_5	2103	2109	7	[55, 86, 98, 127, 134, 152]
SiO_6	2105	2194	90	[52, 83, 102, 107, 132, 136, 149]
SiO_6	2110	2141	32	[55, 86, 98, 106, 127, 134, 152]
SiO_5	2142	2148	7	[55, 86, 98, 127, 134, 152]
SiO_4	2147	2166	20	[49, 93, 98, 133, 152]
SiO_6	2149	2175	27	[55, 86, 98, 106, 127, 134, 152]
SiO_4	2153	2228	76	[50, 71, 87, 136, 143]
SiO_5	2167	2185	19	[49, 85, 93, 98, 133, 152]
SiO_4	2172	2189	18	[54, 73, 76, 90, 126]
SiO_4	2176	2184	9	[55, 86, 98, 127, 152]
SiO_4	2179	2364	186	[61, 85, 96, 109, 115]
SiO_3	2185	2201	17	[55, 86, 127, 152]
SiO_6	2186	2202	17	[49, 85, 86, 93, 98, 133, 152]
SiO_3	2187	2219	33	[42, 122, 138, 144]
SiO_5	2188	2205	18	[60, 72, 76, 99, 107, 130]
SiO_5	2190	2352	163	[54, 71, 73, 76, 90, 126]
SiO_5	2195	2272	78	[52, 83, 102, 132, 136, 149]
SiO_4	2202	2204	3	[55, 86, 106, 127, 152]
SiO_5	2203	2232	30	[49, 85, 93, 98, 133, 152]
SiO_5	2205	2210	6	[55, 86, 98, 106, 127, 152]
SiO_4	2206	2542	337	[60, 72, 76, 107, 130]
SiO_6	2211	2273	63	[55, 86, 98, 106, 127, 134, 152]
SiO_4	2220	2375	156	[42, 87, 122, 138, 144]
SiO_5	2229	2233	5	[50, 71, 76, 87, 136, 143]
SiO_4	2232	2347	116	[59, 84, 97, 112, 140]
SiO_6	2233	2271	39	[49, 85, 86, 93, 98, 133, 152]
SiO_4	2234	2298	65	[50, 71, 87, 136, 143]
SiO_5	2265	2313	49	[57, 89, 118, 122, 125, 144]
SiO_5	2272	2361	90	[49, 85, 93, 98, 133, 152]
SiO_6	2273	2319	47	[52, 83, 102, 107, 132, 136, 149]
SiO_5	2274	2372	99	[55, 86, 98, 127, 134, 152]
SiO_5	2279	2282	4	[58, 74, 80, 81, 104, 142]
SiO_4	2283	2528	246	[58, 74, 81, 104, 142]
SiO_5	2299	2352	54	[50, 71, 87, 102, 136, 143]
SiO_5	2300	2307	8	[40, 72, 116, 123, 132, 134]
SiO_3	2304	2317	14	[43, 108, 119, 127]
SiO_5	2305	2343	39	[45, 70, 77, 111, 124, 148]
SiO_6	2308	2322	15	[40, 72, 116, 123, 132, 134, 136]
SiO_4	2314	2351	38	[57, 89, 118, 122, 125]
SiO_4	2318	3230	913	[43, 103, 108, 119, 127]
SiO_5	2320	2383	64	[52, 83, 102, 132, 136, 149]
SiO_5	2323	2348	26	[40, 72, 116, 123, 132, 134]
SiO_5	2343	2351	9	[62, 101, 104, 129, 137, 146]
SiO_4	2344	2661	318	[45, 70, 77, 111, 124]
SiO_5	2348	2555	208	[59, 84, 97, 112, 140, 149]
SiO_6	2349	2408	60	[40, 72, 116, 123, 132, 134, 136]
SiO_5	2352	2543	192	[57, 89, 118, 122, 125, 144]
SiO_4	2352	2379	28	[62, 104, 129, 137, 146]
SiO_4	2353	2360	8	[50, 71, 87, 102, 136]
SiO_4	2353	2429	77	[54, 71, 73, 76, 90]
SiO_5	2361	2391	31	[50, 71, 87, 102, 136, 143]
SiO_6	2362	2402	41	[49, 85, 86, 93, 98, 133, 152]
SiO_5	2365	2826	462	[61, 85, 93, 96, 109, 115]
SiO_4	2373	2386	14	[55, 86, 98, 127, 152]
SiO_5	2376	2382	7	[42, 87, 100, 122, 138, 144]
SiO_5	2380	2409	30	[62, 68, 104, 129, 137, 146]
SiO_4	2383	2398	16	[42, 100, 122, 138, 144]
SiO_4	2384	2438	55	[52, 83, 102, 132, 149]
SiO_5	2387	2390	4	[55, 86, 98, 106, 127, 152]
SiO_6	2391	2416	26	[55, 86, 98, 106, 127, 134, 152]
SiO_4	2392	2410	19	[50, 71, 87, 102, 136]
SiO_5	2398	2417	20	[63, 66, 67, 80, 82, 112]
SiO_5	2399	2407	9	[42, 87, 100, 122, 138, 144]
SiO_5	2403	2492	90	[49, 86, 93, 98, 133, 152]
SiO_4	2408	2443	36	[42, 87, 122, 138, 144]
SiO_5	2409	2428	20	[40, 116, 123, 132, 134, 136]
SiO_4	2410	3912	1503	[62, 104, 129, 137, 146]
SiO_5	2411	2489	79	[50, 71, 87, 102, 136, 143]
SiO_5	2417	2437	21	[55, 86, 98, 127, 134, 152]
SiO_4	2418	2422	5	[63, 66, 80, 82, 112]
SiO_5	2421	2478	58	[53, 67, 100, 138, 141, 147]
SiO_5	2423	2453	31	[63, 66, 67, 80, 82, 112]
SiO_6	2429	2468	40	[40, 72, 116, 123, 132, 134, 136]
SiO_5	2430	2475	46	[54, 71, 73, 76, 90, 126]
SiO_6	2438	2465	28	[55, 86, 98, 106, 127, 134, 152]
SiO_5	2439	2504	66	[52, 83, 102, 132, 136, 149]
SiO_5	2444	2452	9	[42, 87, 122, 128, 138, 144]
SiO_5	2453	2458	6	[42, 100, 122, 128, 138, 144]
SiO_4	2454	2457	4	[63, 66, 67, 80, 82]
SiO_3	2458	2462	5	[63, 66, 80, 82]
SiO_6	2459	2462	4	[42, 87, 100, 122, 128, 138, 144]
SiO_5	2463	2478	16	[42, 100, 122, 128, 138, 144]
SiO_4	2463	2667	205	[63, 66, 67, 80, 82]
SiO_5	2466	2519	54	[55, 86, 98, 106, 127, 152]
SiO_5	2469	2477	9	[40, 72, 116, 123, 134, 136]
SiO_4	2476	2610	135	[54, 73, 76, 90, 126]
SiO_6	2478	2529	52	[40, 72, 116, 123, 132, 134, 136]
SiO_6	2479	2511	33	[42, 87, 100, 122, 128, 138, 144]
SiO_4	2479	2849	371	[53, 67, 100, 141, 147]
SiO_4	2490	2491	2	[50, 71, 102, 136, 143]
SiO_3	2492	2499	8	[50, 71, 102, 136]
SiO_4	2493	2493	1	[49, 93, 98, 133, 152]
SiO_5	2494	2540	47	[49, 85, 93, 98, 133, 152]
SiO_4	2500	2502	3	[50, 71, 87, 102, 136]
SiO_5	2503	2531	29	[50, 71, 87, 102, 136, 143]
SiO_6	2505	2518	14	[52, 83, 102, 107, 132, 136, 149]
SiO_5	2512	2519	8	[42, 100, 122, 128, 138, 144]
SiO_5	2519	2541	23	[52, 83, 102, 132, 136, 149]
SiO_6	2520	2522	3	[42, 87, 100, 122, 128, 138, 144]
SiO_4	2520	2541	22	[55, 86, 98, 127, 152]
SiO_5	2523	2550	28	[42, 87, 100, 122, 138, 144]
SiO_3	2529	2548	20	[58, 74, 81, 142]
SiO_5	2530	2540	11	[40, 72, 123, 132, 134, 136]
SiO_4	2532	2540	9	[50, 71, 102, 136, 143]
SiO_6	2541	2551	11	[40, 72, 116, 123, 132, 134, 136]
SiO_6	2541	2571	31	[49, 85, 86, 93, 98, 133, 152]
SiO_5	2541	2558	18	[50, 71, 87, 102, 136, 143]
SiO_4	2542	2681	140	[52, 83, 132, 136, 149]
SiO_5	2542	2573	32	[55, 86, 98, 106, 127, 152]
SiO_5	2543	2605	63	[60, 72, 76, 99, 107, 130]
SiO_4	2544	3044	501	[57, 89, 118, 122, 125]
SiO_4	2549	2690	142	[58, 74, 81, 104, 142]
SiO_4	2551	2574	24	[42, 87, 122, 138, 144]
SiO_5	2552	2566	15	[40, 72, 116, 132, 134, 136]
SiO_4	2556	2745	190	[59, 84, 97, 112, 140]
SiO_4	2559	2566	8	[50, 71, 102, 136, 143]
SiO_6	2567	2594	28	[40, 72, 116, 123, 132, 134, 136]
SiO_5	2567	2577	11	[50, 71, 102, 108, 136, 143]
SiO_5	2572	2679	108	[49, 85, 93, 98, 133, 152]
SiO_4	2574	2590	17	[55, 86, 98, 127, 152]
SiO_5	2575	2603	29	[42, 87, 122, 128, 138, 144]
SiO_4	2578	2594	17	[50, 71, 102, 136, 143]
SiO_5	2591	2681	91	[55, 86, 98, 106, 127, 152]
SiO_5	2595	2595	1	[40, 72, 116, 132, 134, 136]
SiO_3	2595	2649	55	[50, 71, 102, 143]
SiO_4	2596	2599	4	[40, 116, 132, 134, 136]
SiO_5	2600	2609	10	[40, 116, 123, 132, 134, 136]
SiO_4	2604	2625	22	[42, 87, 122, 138, 144]
SiO_4	2606	2910	305	[60, 72, 76, 107, 130]
SiO_4	2610	2655	46	[40, 116, 123, 134, 136]
SiO_5	2611	2616	6	[54, 71, 73, 76, 90, 126]
SiO_4	2617	2670	54	[54, 73, 76, 90, 126]
SiO_5	2626	2683	58	[42, 87, 122, 128, 138, 144]
SiO_4	2650	2664	15	[50, 71, 102, 136, 143]
SiO_3	2656	2669	14	[40, 116, 134, 136]
SiO_5	2662	2713	52	[45, 70, 77, 111, 124, 148]
SiO_4	2665	2674	10	[50, 71, 87, 102, 143]
SiO_3	2668	2680	13	[63, 66, 80, 82]
SiO_4	2670	2696	27	[40, 116, 123, 134, 136]
SiO_4	2670	2699	30	[51, 96, 105, 117, 140]
SiO_5	2671	2939	269	[54, 71, 73, 76, 90, 126]
SiO_3	2675	2678	4	[50, 71, 102, 143]
SiO_4	2679	2725	47	[50, 71, 102, 136, 143]
SiO_4	2680	2738	59	[49, 93, 98, 133, 152]
SiO_4	2681	2794	114	[63, 66, 67, 80, 82]
SiO_5	2682	2685	4	[52, 83, 107, 132, 136, 149]
SiO_4	2682	2700	19	[55, 86, 98, 127, 152]
SiO_4	2684	2694	11	[42, 87, 122, 138, 144]
SiO_6	2686	2703	18	[52, 83, 102, 107, 132, 136, 149]
SiO_5	2691	2713	23	[58, 74, 80, 81, 104, 142]
SiO_5	2695	2724	30	[42, 87, 122, 128, 138, 144]
SiO_3	2697	2698	2	[40, 116, 134, 136]
SiO_4	2699	3235	537	[40, 116, 123, 134, 136]
SiO_5	2700	2742	43	[51, 96, 105, 117, 121, 140]
SiO_5	2701	2727	27	[55, 86, 98, 106, 127, 152]
SiO_5	2704	2714	11	[52, 83, 102, 132, 136, 149]
SiO_5	2708	2928	221	[47, 65, 94, 109, 120, 131]
SiO_4	2714	3543	830	[45, 70, 77, 111, 124]
SiO_4	2714	2719	6	[58, 74, 80, 81, 142]
SiO_4	2715	2827	113	[52, 83, 132, 136, 149]
SiO_5	2720	2723	4	[58, 74, 80, 81, 104, 142]
SiO_4	2724	2760	37	[58, 74, 81, 104, 142]
SiO_4	2725	2741	17	[42, 87, 122, 128, 144]
SiO_3	2726	2747	22	[50, 71, 102, 143]
SiO_4	2728	2780	53	[55, 86, 106, 127, 152]
SiO_5	2739	3156	418	[49, 85, 93, 98, 133, 152]
SiO_5	2742	2758	17	[42, 87, 122, 128, 138, 144]
SiO_6	2743	2751	9	[51, 85, 96, 105, 117, 121, 140]
SiO_5	2746	2946	201	[59, 84, 97, 112, 117, 140]
SiO_4	2748	2757	10	[50, 71, 87, 102, 143]
SiO_5	2752	2892	141	[51, 96, 105, 117, 121, 140]
SiO_3	2758	2771	14	[50, 71, 102, 143]
SiO_6	2759	2770	12	[42, 87, 100, 122, 128, 138, 144]
SiO_3	2761	2764	4	[58, 74, 81, 142]
SiO_4	2765	2979	215	[58, 74, 81, 104, 142]
SiO_5	2771	2804	34	[42, 87, 100, 128, 138, 144]
SiO_4	2772	3075	304	[50, 71, 87, 102, 143]
SiO_5	2781	2889	109	[55, 86, 98, 106, 127, 152]
SiO_5	2795	2808	14	[63, 66, 67, 80, 82, 142]
SiO_6	2805	2806	2	[42, 87, 100, 122, 128, 138, 144]
SiO_5	2807	2850	44	[42, 87, 122, 128, 138, 144]
SiO_4	2809	3142	334	[63, 66, 67, 80, 82]
SiO_5	2813	2889	77	[44, 64, 92, 94, 120, 150]
SiO_4	2827	2979	153	[61, 85, 96, 109, 115]
SiO_5	2828	2937	110	[52, 83, 132, 136, 140, 149]
SiO_5	2850	2858	9	[53, 67, 100, 138, 141, 147]
SiO_6	2851	2867	17	[42, 87, 100, 122, 128, 138, 144]
SiO_4	2859	3067	209	[53, 67, 100, 141, 147]
SiO_5	2868	2883	16	[42, 87, 100, 128, 138, 144]
SiO_4	2884	2925	42	[42, 87, 100, 138, 144]
SiO_4	2890	4281	1392	[44, 64, 92, 120, 150]
SiO_4	2890	3049	160	[55, 86, 106, 127, 152]
SiO_4	2893	3462	570	[51, 96, 105, 117, 121]
SiO_5	2911	3366	456	[60, 72, 76, 107, 130, 136]
SiO_5	2926	2943	18	[42, 87, 100, 122, 138, 144]
SiO_4	2929	4110	1182	[47, 65, 94, 109, 131]
SiO_5	2931	2985	55	[41, 66, 75, 78, 98, 112]
SiO_4	2938	3100	163	[52, 83, 132, 140, 149]
SiO_4	2940	2965	26	[54, 71, 73, 76, 90]
SiO_4	2944	2955	12	[42, 87, 100, 138, 144]
SiO_4	2947	3362	416	[59, 84, 97, 112, 140]
SiO_5	2956	2959	4	[42, 87, 100, 122, 138, 144]
SiO_4	2960	3002	43	[42, 87, 122, 138, 144]
SiO_5	2966	3207	242	[54, 71, 73, 76, 90, 126]
SiO_3	2980	3002	23	[58, 74, 81, 142]
SiO_5	2980	3509	530	[61, 85, 93, 96, 109, 115]
SiO_4	2986	3037	52	[41, 75, 78, 98, 112]
SiO_5	3003	3004	2	[42, 87, 100, 122, 138, 144]
SiO_4	3003	3066	64	[58, 74, 81, 104, 142]
SiO_4	3005	3031	27	[42, 87, 100, 138, 144]
SiO_5	3032	3037	6	[42, 87, 100, 122, 138, 144]
SiO_5	3038	3051	14	[41, 66, 75, 78, 98, 112]
SiO_4	3038	3064	27	[42, 87, 122, 138, 144]
SiO_5	3045	3185	141	[57, 89, 118, 122, 125, 144]
SiO_3	3050	3058	9	[55, 86, 127, 152]
SiO_4	3052	3429	378	[41, 66, 75, 78, 112]
SiO_4	3059	3135	77	[55, 86, 106, 127, 152]
SiO_5	3065	3103	39	[42, 87, 100, 128, 138, 144]
SiO_3	3067	3080	14	[58, 74, 81, 142]
SiO_5	3068	3079	12	[53, 67, 100, 138, 141, 147]
SiO_3	3076	3090	15	[50, 71, 102, 143]
SiO_4	3080	3885	806	[53, 67, 100, 141, 147]
SiO_4	3081	3173	93	[58, 74, 81, 104, 142]
SiO_4	3091	3201	111	[50, 71, 87, 102, 143]
SiO_5	3101	3120	20	[52, 83, 102, 132, 140, 149]
SiO_6	3104	3176	73	[42, 87, 100, 122, 128, 138, 144]
SiO_4	3121	3261	141	[52, 83, 132, 140, 149]
SiO_3	3136	3140	5	[55, 86, 127, 152]
SiO_4	3141	3169	29	[55, 86, 106, 127, 152]
SiO_5	3143	3149	7	[63, 66, 67, 80, 82, 149]
SiO_4	3150	3464	315	[63, 66, 67, 80, 82]
SiO_4	3157	3177	21	[49, 85, 93, 98, 133]
SiO_3	3170	3170	1	[55, 86, 127, 152]
SiO_4	3171	3196	26	[55, 86, 98, 127, 152]
SiO_5	3174	3176	3	[58, 74, 80, 81, 104, 142]
SiO_5	3177	3196	20	[42, 87, 100, 128, 138, 144]
SiO_4	3177	3192	16	[58, 74, 80, 81, 142]
SiO_5	3178	3190	13	[49, 85, 93, 98, 133, 152]
SiO_4	3186	3273	88	[57, 89, 118, 122, 125]
SiO_4	3191	3209	19	[49, 93, 98, 133, 152]
SiO_5	3193	3220	28	[58, 74, 80, 81, 104, 142]
SiO_6	3197	3252	56	[42, 87, 100, 122, 128, 138, 144]
SiO_5	3197	3221	25	[55, 86, 98, 106, 127, 152]
SiO_5	3202	3213	12	[50, 71, 87, 102, 108, 143]
SiO_4	3208	3220	13	[54, 73, 76, 90, 126]
SiO_5	3210	3442	233	[49, 85, 93, 98, 133, 152]
SiO_4	3214	3223	10	[50, 71, 87, 102, 143]
SiO_5	3221	3293	73	[54, 71, 73, 76, 90, 126]
SiO_4	3221	3232	12	[58, 74, 80, 81, 142]
SiO_4	3222	3244	23	[55, 86, 98, 127, 152]
SiO_3	3224	3234	11	[50, 71, 102, 143]
SiO_5	3231	3240	10	[43, 73, 103, 108, 119, 127]
SiO_5	3233	3263	31	[58, 74, 80, 81, 104, 142]
SiO_4	3235	3297	63	[50, 71, 87, 102, 143]
SiO_3	3236	3241	6	[40, 116, 134, 136]
SiO_4	3241	3246	6	[43, 103, 108, 119, 127]
SiO_4	3242	3315	74	[40, 116, 123, 134, 136]
SiO_5	3245	3251	7	[55, 86, 98, 106, 127, 152]
SiO_3	3247	3251	5	[43, 108, 119, 127]
SiO_4	3252	3313	62	[43, 103, 108, 119, 127]
SiO_4	3252	3277	26	[55, 86, 106, 127, 152]
SiO_5	3253	3289	37	[42, 87, 122, 128, 138, 144]
SiO_5	3262	3264	3	[52, 83, 102, 132, 140, 149]
SiO_4	3264	3282	19	[58, 74, 80, 81, 142]
SiO_4	3265	3384	120	[52, 83, 132, 140, 149]
SiO_5	3274	3289	16	[57, 89, 118, 122, 125, 144]
SiO_3	3278	3285	8	[55, 86, 127, 152]
SiO_5	3283	3310	28	[58, 74, 80, 81, 104, 142]
SiO_4	3286	3352	67	[55, 86, 106, 127, 152]
SiO_4	3290	3291	2	[42, 87, 122, 128, 144]
SiO_4	3290	3499	210	[57, 89, 118, 122, 125]
SiO_6	3292	3302	11	[42, 87, 100, 122, 128, 138, 144]
SiO_4	3294	3299	6	[54, 73, 76, 90, 126]
SiO_3	3298	3358	61	[50, 71, 102, 143]
SiO_3	3300	3320	21	[54, 73, 76, 126]
SiO_5	3303	3317	15	[42, 87, 122, 128, 138, 144]
SiO_4	3311	3333	23	[58, 74, 80, 81, 142]
SiO_3	3314	3333	20	[43, 108, 119, 127]
SiO_3	3316	3320	5	[40, 116, 134, 136]
SiO_4	3318	3331	14	[42, 87, 128, 138, 144]
SiO_4	3321	3355	35	[40, 116, 123, 134, 136]
SiO_4	3321	3593	273	[54, 73, 76, 90, 126]
SiO_5	3332	3367	36	[42, 87, 122, 128, 138, 144]
SiO_4	3334	3359	26	[43, 103, 108, 119, 127]
SiO_5	3334	3479	146	[58, 74, 80, 81, 104, 142]
SiO_3	3353	3360	8	[55, 86, 127, 152]
SiO_5	3356	3419	64	[40, 72, 116, 123, 134, 136]
SiO_4	3359	3374	16	[50, 71, 87, 102, 143]
SiO_3	3360	3371	12	[43, 108, 119, 127]
SiO_4	3361	3393	33	[55, 86, 106, 127, 152]
SiO_5	3363	3385	23	[59, 84, 97, 112, 140, 147]
SiO_4	3367	3604	238	[60, 72, 76, 107, 130]
SiO_6	3368	3412	45	[42, 87, 100, 122, 128, 138, 144]
SiO_4	3372	3520	149	[43, 103, 108, 119, 127]
SiO_3	3375	3377	3	[50, 71, 102, 143]
SiO_4	3378	3390	13	[50, 71, 87, 102, 143]
SiO_5	3385	3428	44	[52, 83, 132, 136, 140, 149]
SiO_4	3386	4995	1610	[59, 84, 97, 112, 140]
SiO_3	3391	3434	44	[50, 71, 102, 143]
SiO_3	3394	3404	11	[55, 86, 127, 152]
SiO_4	3405	3433	29	[55, 86, 106, 127, 152]
SiO_5	3413	3423	11	[42, 87, 100, 122, 128, 144]
SiO_4	3420	3455	36	[40, 116, 123, 134, 136]
SiO_4	3424	3431	8	[42, 87, 122, 128, 144]
SiO_4	3429	3857	429	[52, 83, 132, 136, 149]
SiO_5	3430	3464	35	[41, 66, 75, 78, 112, 140]
SiO_5	3432	3467	36	[42, 87, 122, 128, 138, 144]
SiO_3	3434	3439	6	[55, 86, 127, 152]
SiO_4	3435	3449	15	[50, 71, 87, 102, 143]
SiO_4	3440	3453	14	[55, 86, 127, 150, 152]
SiO_4	3443	3483	41	[49, 93, 98, 133, 152]
SiO_3	3450	3470	21	[50, 71, 102, 143]
SiO_3	3454	3468	15	[55, 86, 127, 150]
SiO_5	3456	3468	13	[40, 72, 116, 123, 134, 136]
SiO_5	3463	3515	53	[51, 85, 96, 105, 117, 121]
SiO_4	3465	3477	13	[41, 66, 75, 78, 112]
SiO_5	3465	3467	3	[63, 66, 67, 80, 82, 149]
SiO_4	3468	3477	10	[42, 87, 128, 138, 144]
SiO_4	3468	4251	784	[63, 66, 67, 80, 82]
SiO_4	3469	3540	72	[40, 116, 123, 134, 136]
SiO_4	3469	3471	3	[55, 86, 106, 127, 150]
SiO_4	3471	3478	8	[50, 71, 87, 102, 143]
SiO_5	3472	3516	45	[55, 86, 106, 127, 150, 152]
SiO_5	3478	3659	182	[41, 66, 75, 78, 112, 140]
SiO_5	3478	3511	34	[42, 87, 122, 128, 138, 144]
SiO_3	3479	3549	71	[50, 71, 102, 143]
SiO_4	3480	3499	20	[58, 74, 80, 81, 142]
SiO_5	3484	3554	71	[49, 86, 93, 98, 133, 152]
SiO_5	3500	3558	59	[57, 89, 118, 122, 125, 144]
SiO_3	3500	3500	1	[58, 74, 81, 142]
SiO_4	3501	3960	460	[58, 74, 81, 104, 142]
SiO_4	3510	5308	1799	[61, 85, 96, 109, 115]
SiO_4	3512	3517	6	[42, 87, 128, 138, 144]
SiO_4	3516	3632	117	[51, 96, 105, 117, 121]
SiO_6	3517	3555	39	[55, 86, 88, 106, 127, 150, 152]
SiO_5	3518	3521	4	[42, 87, 100, 128, 138, 144]
SiO_5	3521	3523	3	[43, 103, 108, 119, 127, 134]
SiO_6	3522	3585	64	[42, 87, 100, 122, 128, 138, 144]
SiO_4	3524	3561	38	[43, 103, 108, 119, 127]
SiO_5	3541	3583	43	[40, 72, 116, 123, 134, 136]
SiO_5	3544	3820	277	[45, 70, 77, 79, 111, 124]
SiO_4	3550	3558	9	[50, 71, 87, 102, 143]
SiO_4	3555	4384	830	[49, 93, 98, 133, 152]
SiO_5	3556	3570	15	[55, 86, 88, 127, 150, 152]
SiO_3	3559	3571	13	[50, 71, 102, 143]
SiO_4	3559	3594	36	[57, 89, 118, 122, 125]
SiO_3	3562	3575	14	[43, 108, 119, 127]
SiO_4	3571	3574	4	[55, 86, 88, 127, 152]
SiO_4	3572	3599	28	[50, 71, 102, 136, 143]
SiO_5	3575	3618	44	[55, 86, 88, 106, 127, 152]
SiO_4	3576	3789	214	[43, 103, 108, 119, 127]
SiO_4	3584	3593	10	[40, 72, 116, 134, 136]
SiO_5	3586	3596	11	[42, 87, 100, 128, 138, 144]
SiO_5	3594	3620	27	[40, 72, 116, 123, 134, 136]
SiO_3	3594	3600	7	[54, 73, 76, 126]
SiO_5	3595	3624	30	[57, 89, 118, 122, 125, 139]
SiO_4	3597	3597	1	[42, 87, 128, 138, 144]
SiO_5	3598	3774	177	[42, 87, 122, 128, 138, 144]
SiO_3	3600	3618	19	[50, 71, 102, 143]
SiO_4	3601	3635	35	[54, 73, 76, 90, 126]
SiO_5	3605	3663	59	[60, 72, 76, 107, 130, 136]
SiO_4	3619	3626	8	[50, 71, 87, 102, 143]
SiO_4	3619	3624	6	[55, 86, 88, 127, 152]
SiO_4	3621	3629	9	[40, 72, 116, 134, 136]
SiO_3	3625	3629	5	[55, 86, 127, 152]
SiO_4	3625	4590	966	[57, 89, 118, 122, 125]
SiO_3	3627	3652	26	[50, 71, 102, 143]
SiO_5	3630	3655	26	[40, 72, 116, 123, 134, 136]
SiO_4	3630	3662	33	[55, 86, 106, 127, 152]
SiO_5	3633	3644	12	[51, 85, 96, 105, 117, 121]
SiO_3	3636	3648	13	[54, 73, 76, 126]
SiO_4	3645	4536	892	[51, 96, 105, 117, 121]
SiO_4	3649	3709	61	[54, 73, 76, 90, 126]
SiO_4	3653	3659	7	[50, 71, 87, 102, 143]
SiO_4	3656	3663	8	[40, 72, 116, 134, 136]
SiO_6	3660	3760	101	[41, 66, 75, 78, 98, 112, 140]
SiO_3	3660	3668	9	[50, 71, 102, 143]
SiO_3	3663	3673	11	[55, 86, 127, 152]
SiO_5	3664	3688	25	[40, 72, 116, 123, 134, 136]
SiO_4	3664	3804	141	[60, 72, 76, 107, 130]
SiO_4	3669	3683	15	[50, 71, 87, 102, 143]
SiO_4	3674	3679	6	[55, 86, 88, 127, 152]
SiO_5	3680	3708	29	[55, 86, 88, 106, 127, 152]
SiO_3	3684	3701	18	[50, 71, 102, 143]
SiO_4	3689	3707	19	[40, 72, 116, 134, 136]
SiO_4	3702	3709	8	[50, 71, 87, 102, 143]
SiO_5	3708	3730	23	[40, 72, 116, 123, 134, 136]
SiO_4	3709	3725	17	[55, 86, 88, 127, 152]
SiO_3	3710	3757	48	[50, 71, 102, 143]
SiO_3	3710	3723	14	[54, 73, 76, 126]
SiO_4	3724	3751	28	[54, 73, 76, 90, 126]
SiO_5	3726	3739	14	[55, 86, 88, 127, 150, 152]
SiO_6	3731	3736	6	[40, 72, 116, 123, 132, 134, 136]
SiO_5	3737	3741	5	[40, 72, 116, 132, 134, 136]
SiO_6	3740	3794	55	[55, 86, 88, 106, 127, 150, 152]
SiO_6	3742	3777	36	[40, 72, 116, 123, 132, 134, 136]
SiO_3	3752	3769	18	[54, 73, 76, 126]
SiO_4	3758	3810	53	[50, 71, 102, 136, 143]
SiO_5	3761	3839	79	[41, 75, 78, 98, 112, 140]
SiO_4	3770	3800	31	[54, 73, 76, 90, 126]
SiO_6	3775	3776	2	[42, 87, 100, 122, 128, 138, 144]
SiO_5	3777	3796	20	[42, 87, 100, 128, 138, 144]
SiO_5	3778	3786	9	[40, 72, 116, 132, 134, 136]
SiO_6	3787	3801	15	[40, 72, 116, 123, 132, 134, 136]
SiO_3	3790	3817	28	[43, 108, 119, 127]
SiO_3	3794	3827	34	[46, 88, 91, 101]
SiO_5	3795	3821	27	[55, 86, 88, 106, 127, 152]
SiO_6	3797	3819	23	[42, 87, 100, 122, 128, 138, 144]
SiO_3	3801	3812	12	[54, 73, 76, 126]
SiO_5	3802	3893	92	[40, 72, 116, 123, 134, 136]
SiO_5	3805	3812	8	[60, 72, 76, 99, 107, 130]
SiO_5	3811	3815	5	[50, 71, 87, 102, 136, 143]
SiO_4	3813	3840	28	[54, 73, 76, 90, 126]
SiO_4	3813	4211	399	[60, 72, 76, 107, 130]
SiO_4	3816	3816	1	[50, 71, 87, 102, 143]
SiO_3	3817	3841	25	[50, 71, 102, 143]
SiO_4	3818	3844	27	[43, 103, 108, 119, 127]
SiO_5	3820	3826	7	[42, 87, 122, 128, 138, 144]
SiO_4	3821	3829	9	[45, 70, 77, 79, 124]
SiO_4	3822	3900	79	[55, 86, 106, 127, 152]
SiO_4	3827	3849	23	[42, 122, 128, 138, 144]
SiO_4	3828	3850	23	[46, 88, 91, 101, 146]
SiO_3	3830	3836	7	[45, 70, 77, 79]
SiO_4	3837	3869	33	[45, 70, 77, 79, 124]
SiO_6	3840	3919	80	[41, 66, 75, 78, 98, 112, 140]
SiO_3	3841	3860	20	[54, 73, 76, 126]
SiO_4	3842	3856	15	[50, 71, 87, 102, 143]
SiO_3	3845	3873	29	[43, 108, 119, 127]
SiO_5	3850	3856	7	[42, 100, 122, 128, 138, 144]
SiO_5	3851	3914	64	[46, 88, 91, 101, 111, 146]
SiO_6	3857	3877	21	[42, 87, 100, 122, 128, 138, 144]
SiO_3	3857	3927	71	[50, 71, 102, 143]
SiO_5	3858	3936	79	[52, 83, 132, 136, 140, 149]
SiO_4	3861	3932	72	[54, 73, 76, 90, 126]
SiO_3	3870	3907	38	[45, 70, 77, 79]
SiO_4	3874	3900	27	[43, 103, 108, 119, 127]
SiO_5	3878	3888	11	[42, 87, 122, 128, 138, 144]
SiO_5	3886	3901	16	[53, 67, 100, 138, 141, 147]
SiO_4	3889	3895	7	[42, 87, 128, 138, 144]
SiO_6	3894	3920	27	[40, 72, 116, 123, 132, 134, 136]
SiO_5	3896	3939	44	[42, 87, 122, 128, 138, 144]
SiO_3	3901	3917	17	[43, 108, 119, 127]
SiO_5	3901	4020	120	[55, 86, 88, 106, 127, 152]
SiO_4	3902	5670	1769	[53, 67, 100, 141, 147]
SiO_4	3908	4196	289	[45, 70, 77, 79, 124]
SiO_5	3913	3933	21	[62, 104, 111, 129, 137, 146]
SiO_4	3915	4066	152	[46, 88, 91, 101, 111]
SiO_4	3918	4040	123	[43, 103, 108, 119, 127]
SiO_5	3920	3920	1	[41, 66, 75, 78, 98, 112]
SiO_5	3921	3996	76	[40, 72, 116, 123, 134, 136]
SiO_4	3921	3931	11	[41, 66, 75, 78, 112]
SiO_4	3928	3939	12	[50, 71, 87, 102, 143]
SiO_5	3932	3936	5	[41, 66, 75, 78, 98, 112]
SiO_3	3933	3938	6	[54, 73, 76, 126]
SiO_4	3934	4155	222	[62, 104, 129, 137, 146]
SiO_6	3937	4008	72	[41, 66, 75, 78, 98, 112, 140]
SiO_4	3937	4077	141	[52, 83, 132, 136, 149]
SiO_4	3939	3967	29	[54, 73, 76, 90, 126]
SiO_4	3940	3961	22	[42, 87, 122, 128, 144]
SiO_3	3940	3999	60	[50, 71, 102, 143]
SiO_3	3961	3990	30	[58, 74, 81, 142]
SiO_5	3962	3962	1	[42, 87, 122, 128, 138, 144]
SiO_4	3963	3987	25	[42, 87, 122, 128, 144]
SiO_3	3968	3979	12	[54, 73, 76, 126]
SiO_4	3980	4008	29	[54, 73, 76, 90, 126]
SiO_5	3988	4010	23	[42, 87, 122, 128, 138, 144]
SiO_4	3991	4016	26	[58, 74, 81, 104, 142]
SiO_6	3997	4016	20	[40, 72, 116, 123, 132, 134, 136]
SiO_4	4000	4000	1	[50, 71, 102, 136, 143]
SiO_5	4001	4009	9	[50, 71, 87, 102, 136, 143]
SiO_5	4009	4041	33	[41, 75, 78, 98, 112, 140]
SiO_3	4009	4021	13	[54, 73, 76, 126]
SiO_4	4010	4112	103	[50, 71, 102, 136, 143]
SiO_6	4011	4033	23	[42, 87, 100, 122, 128, 138, 144]
SiO_5	4017	4249	233	[40, 72, 116, 123, 134, 136]
SiO_3	4017	4034	18	[58, 74, 81, 142]
SiO_4	4021	4029	9	[55, 86, 88, 127, 152]
SiO_4	4022	4151	130	[54, 73, 76, 90, 126]
SiO_5	4030	4151	122	[55, 86, 88, 106, 127, 152]
SiO_5	4034	4042	9	[42, 87, 122, 128, 138, 144]
SiO_4	4035	4043	9	[58, 74, 81, 104, 142]
SiO_5	4041	4055	15	[43, 73, 103, 108, 119, 127]
SiO_6	4042	4074	33	[41, 66, 75, 78, 98, 112, 140]
SiO_6	4043	4054	12	[42, 87, 100, 122, 128, 138, 144]
SiO_5	4044	4072	29	[58, 74, 81, 104, 142, 148]
SiO_5	4055	4064	10	[42, 87, 100, 128, 138, 144]
SiO_4	4056	4628	573	[43, 103, 108, 119, 127]
SiO_4	4065	4075	11	[42, 87, 122, 128, 144]
SiO_5	4067	4356	290	[46, 88, 91, 101, 106, 111]
SiO_4	4073	4317	245	[58, 74, 104, 142, 148]
SiO_5	4075	4098	24	[41, 66, 75, 78, 98, 112]
SiO_5	4076	4161	86	[42, 87, 122, 128, 138, 144]
SiO_5	4078	4132	55	[52, 83, 132, 134, 136, 149]
SiO_6	4099	4130	32	[41, 66, 75, 78, 98, 112, 140]
SiO_5	4111	4375	265	[47, 65, 94, 109, 113, 131]
SiO_5	4113	4122	10	[50, 71, 87, 102, 136, 143]
SiO_4	4123	4138	16	[50, 71, 102, 136, 143]
SiO_5	4131	4150	20	[41, 75, 78, 98, 112, 140]
SiO_4	4133	4712	580	[52, 83, 132, 136, 149]
SiO_3	4139	4155	17	[50, 71, 102, 143]
SiO_6	4151	4212	62	[41, 66, 75, 78, 98, 112, 140]
SiO_3	4152	4165	14	[54, 73, 76, 126]
SiO_6	4152	4176	25	[55, 86, 88, 106, 127, 150, 152]
SiO_4	4156	4187	32	[50, 71, 102, 136, 143]
SiO_5	4156	4173	18	[62, 104, 111, 129, 137, 146]
SiO_4	4162	4177	16	[42, 87, 122, 128, 144]
SiO_4	4166	4225	60	[54, 73, 76, 81, 126]
SiO_4	4174	4216	43	[62, 111, 129, 137, 146]
SiO_5	4177	4189	13	[55, 86, 88, 106, 127, 152]
SiO_5	4178	4225	48	[42, 87, 122, 128, 138, 144]
SiO_3	4188	4205	18	[50, 71, 102, 143]
SiO_6	4190	4216	27	[55, 86, 88, 106, 127, 150, 152]
SiO_5	4197	4222	26	[45, 70, 77, 79, 124, 148]
SiO_4	4206	4211	6	[50, 71, 87, 102, 143]
SiO_5	4212	4216	5	[50, 71, 87, 102, 136, 143]
SiO_5	4212	4236	25	[60, 72, 76, 99, 107, 130]
SiO_5	4213	4241	29	[41, 66, 75, 78, 112, 140]
SiO_4	4217	4309	93	[50, 71, 102, 136, 143]
SiO_5	4217	4245	29	[55, 86, 88, 127, 150, 152]
SiO_5	4217	4282	66	[62, 101, 111, 129, 137, 146]
SiO_4	4223	4487	265	[45, 70, 77, 79, 124]
SiO_4	4226	4264	39	[42, 87, 128, 138, 144]
SiO_3	4226	4228	3	[54, 73, 76, 126]
SiO_4	4229	4482	254	[54, 73, 76, 90, 126]
SiO_4	4237	4290	54	[60, 72, 76, 107, 130]
SiO_4	4242	4242	1	[41, 66, 75, 78, 140]
SiO_5	4243	4295	53	[41, 66, 75, 78, 98, 140]
SiO_4	4246	4252	7	[55, 86, 88, 127, 152]
SiO_4	4250	4251	2	[40, 72, 116, 134, 136]
SiO_5	4252	4259	8	[40, 72, 116, 132, 134, 136]
SiO_5	4252	4333	82	[63, 66, 67, 80, 82, 112]
SiO_5	4253	4283	31	[55, 86, 88, 106, 127, 152]
SiO_6	4260	4260	1	[40, 72, 116, 123, 132, 134, 136]
SiO_5	4261	4333	73	[40, 72, 116, 123, 134, 136]
SiO_5	4265	4347	83	[42, 87, 122, 128, 138, 144]
SiO_3	4282	4285	4	[44, 92, 120, 150]
SiO_4	4283	4299	17	[62, 111, 129, 137, 146]
SiO_4	4284	4292	9	[55, 86, 88, 127, 152]
SiO_4	4286	4298	13	[44, 92, 94, 120, 150]
SiO_5	4291	4349	59	[60, 72, 76, 99, 107, 130]
SiO_5	4293	4337	45	[55, 86, 88, 106, 127, 152]
SiO_6	4296	4527	232	[41, 66, 75, 78, 98, 112, 140]
SiO_5	4299	4309	11	[44, 64, 92, 94, 120, 150]
SiO_5	4300	4310	11	[62, 101, 111, 129, 137, 146]
SiO_4	4310	4324	15	[44, 64, 92, 120, 150]
SiO_5	4310	4321	12	[50, 71, 87, 102, 136, 143]
SiO_4	4311	4497	187	[62, 111, 129, 137, 146]
SiO_5	4318	4320	3	[58, 74, 81, 104, 142, 148]
SiO_4	4321	4638	318	[58, 74, 104, 142, 148]
SiO_4	4322	4361	40	[50, 71, 102, 136, 143]
SiO_5	4325	4327	3	[44, 64, 92, 94, 120, 150]
SiO_4	4328	4339	12	[44, 92, 94, 120, 150]
SiO_6	4334	4418	85	[40, 72, 116, 123, 132, 134, 136]
SiO_4	4334	4345	12	[63, 66, 80, 82, 112]
SiO_4	4338	4385	48	[55, 86, 106, 127, 152]
SiO_5	4340	4342	3	[44, 64, 92, 94, 120, 150]
SiO_4	4343	4370	28	[44, 64, 92, 120, 150]
SiO_5	4346	4411	66	[63, 66, 67, 80, 82, 112]
SiO_6	4348	4415	68	[42, 87, 100, 122, 128, 138, 144]
SiO_4	4350	4365	16	[60, 72, 76, 107, 130]
SiO_4	4357	4450	94	[46, 88, 91, 101, 111]
SiO_5	4362	4366	5	[50, 71, 87, 102, 136, 143]
SiO_5	4366	4495	130	[60, 72, 76, 99, 107, 130]
SiO_4	4367	4653	287	[50, 71, 102, 136, 143]
SiO_3	4371	4382	12	[44, 92, 120, 150]
SiO_4	4376	4717	342	[47, 65, 94, 109, 113]
SiO_4	4383	4897	515	[44, 64, 92, 120, 150]
SiO_5	4385	4474	90	[49, 86, 93, 98, 133, 152]
SiO_5	4386	4400	15	[55, 86, 88, 106, 127, 152]
SiO_4	4401	4410	10	[55, 86, 88, 127, 152]
SiO_5	4411	4430	20	[55, 86, 88, 106, 127, 152]
SiO_4	4412	4678	267	[63, 66, 67, 80, 82]
SiO_5	4416	4450	35	[42, 87, 122, 128, 138, 144]
SiO_5	4419	4525	107	[40, 72, 116, 123, 134, 136]
SiO_6	4431	4481	51	[55, 86, 88, 106, 127, 150, 152]
SiO_6	4451	4459	9	[42, 87, 100, 122, 128, 138, 144]
SiO_5	4451	4560	110	[46, 88, 91, 101, 106, 111]
SiO_5	4460	4473	14	[42, 87, 100, 128, 138, 144]
SiO_6	4474	4478	5	[42, 87, 100, 122, 128, 138, 144]
SiO_4	4475	5526	1052	[49, 93, 98, 133, 152]
SiO_5	4479	4541	63	[42, 87, 122, 128, 138, 144]
SiO_5	4482	4490	9	[55, 86, 88, 127, 150, 152]
SiO_3	4483	4484	2	[54, 73, 76, 126]
SiO_4	4485	4525	41	[54, 73, 76, 90, 126]
SiO_3	4488	4514	27	[45, 70, 77, 79]
SiO_6	4491	4493	3	[55, 86, 88, 106, 127, 150, 152]
SiO_5	4494	4536	43	[55, 86, 88, 106, 127, 152]
SiO_4	4496	4734	239	[60, 72, 76, 107, 130]
SiO_5	4498	4522	25	[62, 104, 111, 129, 137, 146]
SiO_4	4515	4541	27	[45, 70, 77, 79, 124]
SiO_4	4523	4642	120	[62, 104, 129, 137, 146]
SiO_6	4526	4586	61	[40, 72, 116, 123, 132, 134, 136]
SiO_3	4526	4530	5	[54, 73, 76, 126]
SiO_5	4528	4698	171	[41, 66, 75, 78, 112, 140]
SiO_4	4531	4603	73	[54, 73, 76, 90, 126]
SiO_5	4537	4553	17	[51, 85, 96, 105, 117, 121]
SiO_4	4537	4543	7	[55, 86, 88, 127, 152]
SiO_4	4542	4550	9	[42, 87, 128, 138, 144]
SiO_3	4542	4558	17	[45, 70, 77, 79]
SiO_5	4544	4862	319	[55, 86, 88, 106, 127, 152]
SiO_5	4551	4558	8	[42, 87, 122, 128, 138, 144]
SiO_4	4554	5007	454	[51, 96, 105, 117, 121]
SiO_4	4559	4644	86	[42, 87, 122, 128, 144]
SiO_4	4559	4636	78	[45, 70, 77, 79, 124]
SiO_4	4561	4582	22	[46, 88, 91, 101, 111]
SiO_5	4583	4602	20	[46, 88, 91, 101, 106, 111]
SiO_5	4587	4642	56	[40, 72, 116, 123, 134, 136]
SiO_5	4591	4689	99	[57, 89, 118, 122, 125, 139]
SiO_4	4603	4610	8	[46, 88, 91, 101, 111]
SiO_3	4604	4619	16	[54, 73, 76, 126]
SiO_5	4611	4679	69	[46, 88, 91, 101, 106, 111]
SiO_4	4620	4649	30	[54, 73, 76, 90, 126]
SiO_3	4629	4641	13	[43, 108, 119, 127]
SiO_3	4637	4639	3	[45, 70, 77, 79]
SiO_5	4639	4660	22	[58, 74, 81, 104, 142, 148]
SiO_4	4640	4645	6	[45, 70, 77, 79, 124]
SiO_4	4642	4720	79	[43, 103, 108, 119, 127]
SiO_4	4643	4671	29	[40, 116, 123, 134, 136]
SiO_5	4643	4710	68	[62, 104, 111, 129, 137, 146]
SiO_5	4645	4879	235	[42, 87, 122, 128, 138, 144]
SiO_5	4646	4671	26	[45, 70, 77, 79, 95, 124]
SiO_3	4650	4655	6	[54, 73, 76, 126]
SiO_5	4654	4707	54	[50, 71, 87, 102, 136, 143]
SiO_4	4656	4751	96	[54, 73, 76, 90, 126]
SiO_4	4661	4678	18	[58, 74, 81, 142, 148]
SiO_5	4672	5017	346	[40, 72, 116, 123, 134, 136]
SiO_4	4672	4690	19	[45, 70, 77, 79, 95]
SiO_5	4679	4708	30	[58, 74, 81, 104, 142, 148]
SiO_5	4679	4796	118	[63, 66, 67, 80, 82, 112]
SiO_4	4680	4722	43	[46, 88, 91, 101, 111]
SiO_4	4690	6588	1899	[57, 89, 118, 122, 125]
SiO_5	4691	4715	25	[45, 70, 77, 79, 95, 124]
SiO_4	4699	4704	6	[41, 66, 75, 78, 140]
SiO_5	4705	4791	87	[41, 66, 75, 78, 98, 140]
SiO_4	4708	4788	81	[50, 71, 102, 136, 143]
SiO_4	4709	4712	4	[58, 74, 81, 142, 148]
SiO_4	4711	4719	9	[62, 111, 129, 137, 146]
SiO_5	4713	4762	50	[52, 83, 132, 134, 136, 149]
SiO_5	4713	4742	30	[58, 74, 81, 104, 142, 148]
SiO_4	4716	4730	15	[45, 70, 77, 79, 95]
SiO_5	4718	5382	665	[47, 65, 94, 109, 113, 131]
SiO_5	4720	4776	57	[62, 104, 111, 129, 137, 146]
SiO_3	4721	4727	7	[43, 108, 119, 127]
SiO_5	4723	4773	51	[46, 88, 91, 101, 106, 111]
SiO_4	4728	4757	30	[43, 103, 108, 119, 127]
SiO_5	4731	4757	27	[45, 70, 77, 79, 95, 124]
SiO_5	4735	4743	9	[60, 72, 76, 107, 130, 136]
SiO_4	4743	4756	14	[58, 74, 81, 142, 148]
SiO_4	4744	4751	8	[60, 72, 76, 107, 130]
SiO_3	4752	4770	19	[54, 73, 76, 126]
SiO_5	4752	4774	23	[60, 72, 76, 99, 107, 130]
SiO_5	4757	4785	29	[58, 74, 81, 104, 142, 148]
SiO_3	4758	4774	17	[43, 108, 119, 127]
SiO_4	4758	4765	8	[45, 70, 77, 79, 95]
SiO_4	4763	5432	670	[52, 83, 132, 136, 149]
SiO_5	4766	4848	83	[45, 70, 77, 79, 95, 124]
SiO_4	4771	5215	445	[54, 73, 76, 90, 126]
SiO_4	4774	4917	144	[46, 88, 91, 101, 111]
SiO_4	4775	4838	64	[43, 103, 108, 119, 127]
SiO_4	4775	5050	276	[60, 72, 76, 107, 130]
SiO_4	4777	5043	267	[62, 104, 129, 137, 146]
SiO_4	4786	4798	13	[58, 74, 81, 142, 148]
SiO_5	4789	4791	3	[50, 71, 87, 102, 136, 143]
SiO_6	4792	4957	166	[41, 66, 75, 78, 98, 112, 140]
SiO_4	4792	4883	92	[50, 71, 102, 136, 143]
SiO_4	4797	6571	1775	[63, 66, 67, 80, 82]
SiO_5	4799	4829	31	[58, 74, 81, 104, 142, 148]
SiO_4	4830	4867	38	[58, 74, 81, 104, 142]
SiO_3	4839	4859	21	[43, 108, 119, 127]
SiO_4	4849	4851	3	[45, 70, 77, 79, 95]
SiO_3	4852	4866	15	[45, 70, 79, 95]
SiO_4	4860	4928	69	[43, 103, 108, 119, 127]
SiO_4	4863	4883	21	[55, 86, 88, 127, 152]
SiO_4	4867	4879	13	[45, 70, 79, 95, 124]
SiO_5	4868	4877	10	[58, 74, 81, 104, 142, 148]
SiO_4	4878	4903	26	[58, 74, 81, 142, 148]
SiO_4	4880	4880	1	[42, 87, 128, 138, 144]
SiO_5	4880	4898	19	[45, 70, 77, 79, 95, 124]
SiO_5	4881	4914	34	[42, 87, 122, 128, 138, 144]
SiO_5	4884	4887	4	[50, 71, 87, 102, 136, 143]
SiO_5	4884	4933	50	[55, 86, 88, 106, 127, 152]
SiO_4	4888	4897	10	[50, 71, 102, 136, 143]
SiO_3	4898	4911	14	[44, 92, 120, 150]
SiO_5	4898	4910	13	[50, 71, 87, 102, 136, 143]
SiO_4	4899	4909	11	[45, 70, 77, 79, 95]
SiO_4	4904	4939	36	[58, 74, 81, 104, 142]
SiO_5	4910	4943	34	[45, 70, 77, 79, 95, 124]
SiO_4	4911	4912	2	[50, 71, 102, 136, 143]
SiO_4	4912	4944	33	[44, 64, 92, 120, 150]
SiO_5	4913	4914	2	[50, 71, 87, 102, 136, 143]
SiO_4	4915	4976	62	[42, 87, 122, 128, 144]
SiO_4	4915	4927	13	[50, 71, 102, 136, 143]
SiO_5	4918	5040	123	[46, 88, 91, 101, 106, 111]
SiO_3	4928	4974	47	[50, 71, 102, 143]
SiO_3	4929	4943	15	[43, 108, 119, 127]
SiO_4	4934	4938	5	[55, 86, 88, 106, 152]
SiO_5	4939	4961	23	[55, 86, 88, 106, 127, 152]
SiO_5	4940	5091	152	[58, 74, 81, 104, 142, 148]
SiO_4	4944	5218	275	[43, 103, 108, 119, 127]
SiO_4	4944	4956	13	[45, 70, 77, 79, 95]
SiO_3	4945	4951	7	[44, 92, 120, 150]
SiO_4	4952	4969	18	[44, 64, 92, 120, 150]
SiO_5	4957	4993	37	[45, 70, 77, 79, 95, 124]
SiO_5	4958	4965	8	[41, 75, 78, 98, 112, 140]
SiO_4	4962	4984	23	[55, 86, 88, 127, 152]
SiO_6	4966	5144	179	[41, 66, 75, 78, 98, 112, 140]
SiO_5	4970	4980	11	[44, 64, 92, 94, 120, 150]
SiO_4	4975	4981	7	[50, 71, 87, 102, 143]
SiO_5	4977	5010	34	[42, 87, 100, 122, 128, 144]
SiO_4	4981	4989	9	[44, 64, 92, 120, 150]
SiO_3	4982	5016	35	[50, 71, 102, 143]
SiO_5	4985	5060	76	[55, 86, 88, 106, 127, 152]
SiO_3	4990	4995	6	[44, 92, 120, 150]
SiO_4	4994	5002	9	[45, 70, 77, 79, 95]
SiO_4	4996	5162	167	[44, 64, 92, 120, 150]
SiO_5	4996	5010	15	[59, 84, 97, 112, 117, 140]
SiO_5	5003	5084	82	[45, 70, 77, 79, 95, 124]
SiO_5	5008	5071	64	[51, 85, 96, 105, 117, 121]
SiO_6	5011	5017	7	[42, 87, 100, 122, 128, 138, 144]
SiO_4	5011	5203	193	[59, 84, 97, 112, 140]
SiO_4	5017	5034	18	[50, 71, 102, 136, 143]
SiO_6	5018	5046	29	[40, 72, 116, 123, 132, 134, 136]
SiO_5	5018	5043	26	[42, 87, 122, 128, 138, 144]
SiO_3	5035	5051	17	[50, 71, 102, 143]
SiO_4	5041	5104	64	[46, 88, 91, 101, 111]
SiO_4	5044	5069	26	[42, 122, 128, 138, 144]
SiO_5	5044	5061	18	[62, 81, 104, 129, 137, 146]
SiO_5	5047	5244	198	[40, 72, 116, 123, 134, 136]
SiO_5	5051	5071	21	[60, 72, 76, 107, 130, 136]
SiO_4	5052	5064	13	[50, 71, 87, 102, 143]
SiO_4	5061	5062	2	[55, 86, 106, 127, 152]
SiO_4	5062	5071	10	[62, 104, 129, 137, 146]
SiO_5	5063	5185	123	[55, 86, 88, 106, 127, 152]
SiO_3	5065	5108	44	[50, 71, 102, 143]
SiO_5	5070	5100	31	[42, 87, 122, 128, 138, 144]
SiO_4	5072	5101	30	[51, 96, 105, 117, 121]
SiO_4	5072	5167	96	[60, 72, 76, 107, 130]
SiO_3	5072	5078	7	[62, 129, 137, 146]
SiO_4	5079	5142	64	[62, 81, 129, 137, 146]
SiO_4	5085	5086	2	[45, 70, 77, 79, 95]
SiO_5	5087	5126	40	[45, 70, 77, 79, 95, 124]
SiO_4	5092	5200	109	[58, 74, 104, 142, 148]
SiO_6	5101	5104	4	[42, 87, 100, 122, 128, 138, 144]
SiO_5	5102	5108	7	[51, 85, 96, 105, 117, 121]
SiO_5	5105	5125	21	[42, 87, 122, 128, 138, 144]
SiO_5	5105	5130	26	[46, 88, 91, 101, 106, 111]
SiO_4	5109	5116	8	[50, 71, 87, 102, 143]
SiO_4	5109	5386	278	[51, 96, 105, 117, 121]
SiO_3	5117	5144	28	[50, 71, 102, 143]
SiO_4	5126	5194	69	[42, 87, 122, 138, 144]
SiO_4	5127	5147	21	[45, 70, 77, 79, 95]
SiO_4	5131	5211	81	[46, 88, 91, 101, 111]
SiO_5	5143	5154	12	[62, 81, 104, 129, 137, 146]
SiO_5	5145	5152	8	[41, 66, 75, 78, 112, 140]
SiO_4	5145	5154	10	[50, 71, 87, 102, 143]
SiO_5	5148	5172	25	[45, 70, 77, 79, 95, 124]
SiO_6	5153	5319	167	[41, 66, 75, 78, 98, 112, 140]
SiO_3	5155	5172	18	[50, 71, 102, 143]
SiO_4	5155	5155	1	[62, 81, 104, 137, 146]
SiO_3	5156	5161	6	[62, 81, 137, 146]
SiO_4	5162	5162	1	[62, 74, 81, 137, 146]
SiO_5	5163	5201	39	[44, 64, 92, 94, 120, 150]
SiO_5	5163	5168	6	[62, 74, 81, 129, 137, 146]
SiO_5	5168	5174	7	[60, 72, 76, 107, 130, 136]
SiO_4	5169	5181	13	[62, 74, 129, 137, 146]
SiO_4	5173	5190	18	[45, 70, 77, 79, 95]
SiO_5	5173	5196	24	[50, 71, 87, 102, 136, 143]
SiO_4	5175	5894	720	[60, 72, 76, 107, 130]
SiO_5	5182	5193	12	[62, 74, 81, 129, 137, 146]
SiO_4	5186	5213	28	[55, 86, 88, 127, 152]
SiO_5	5191	5335	145	[45, 70, 77, 79, 95, 124]
SiO_4	5194	5237	44	[62, 81, 129, 137, 146]
SiO_5	5195	5245	51	[42, 87, 122, 128, 138, 144]
SiO_4	5197	5218	22	[50, 71, 102, 136, 143]
SiO_5	5201	5223	23	[58, 74, 81, 104, 142, 148]
SiO_4	5202	5282	81	[44, 64, 92, 120, 150]
SiO_5	5204	5216	13	[59, 67, 84, 97, 112, 140]
SiO_5	5212	5252	41	[46, 88, 91, 101, 106, 111]
SiO_5	5214	5241	28	[55, 86, 88, 106, 127, 152]
SiO_3	5216	5226	11	[54, 73, 76, 126]
SiO_4	5217	7061	1845	[59, 84, 97, 112, 140]
SiO_3	5219	5237	19	[43, 108, 119, 127]
SiO_5	5219	5249	31	[50, 71, 87, 102, 136, 143]
SiO_4	5224	5229	6	[58, 74, 104, 142, 148]
SiO_4	5227	5258	32	[54, 73, 76, 90, 126]
SiO_5	5230	5467	238	[58, 74, 81, 104, 142, 148]
SiO_4	5238	5265	28	[43, 103, 108, 119, 127]
SiO_5	5238	5299	62	[62, 81, 111, 129, 137, 146]
SiO_4	5242	5252	11	[55, 86, 88, 127, 152]
SiO_4	5245	5295	51	[40, 116, 123, 134, 136]
SiO_6	5246	5299	54	[42, 87, 100, 122, 128, 138, 144]
SiO_4	5250	5268	19	[50, 71, 87, 102, 143]
SiO_4	5253	5522	270	[46, 88, 91, 101, 111]
SiO_5	5253	5857	605	[55, 86, 88, 106, 127, 152]
SiO_3	5259	5263	5	[54, 73, 76, 126]
SiO_4	5264	5296	33	[54, 73, 76, 90, 126]
SiO_3	5266	5272	7	[43, 108, 119, 127]
SiO_3	5269	5272	4	[50, 71, 102, 143]
SiO_4	5273	5305	33	[43, 103, 108, 119, 127]
SiO_4	5273	5348	76	[50, 71, 102, 136, 143]
SiO_3	5283	5291	9	[44, 92, 120, 150]
SiO_4	5292	5320	29	[44, 64, 92, 120, 150]
SiO_5	5296	5308	13	[40, 72, 116, 123, 134, 136]
SiO_3	5297	5307	11	[54, 73, 76, 126]
SiO_5	5300	5314	15	[42, 87, 100, 128, 138, 144]
SiO_4	5300	5350	51	[62, 81, 129, 137, 146]
SiO_3	5306	5314	9	[43, 108, 119, 127]
SiO_4	5308	5313	6	[54, 71, 73, 76, 126]
SiO_6	5309	5330	22	[40, 72, 116, 123, 132, 134, 136]
SiO_5	5309	5388	80	[61, 85, 93, 96, 109, 115]
SiO_5	5314	5342	29	[54, 71, 73, 76, 90, 126]
SiO_6	5315	5401	87	[42, 87, 100, 122, 128, 138, 144]
SiO_4	5315	5674	360	[43, 103, 108, 119, 127]
SiO_5	5320	5327	8	[41, 75, 78, 98, 112, 140]
SiO_5	5321	5321	1	[44, 64, 92, 94, 120, 150]
SiO_4	5322	5333	12	[44, 92, 94, 120, 150]
SiO_6	5328	5396	69	[41, 66, 75, 78, 98, 112, 140]
SiO_5	5331	5702	372	[40, 72, 116, 123, 134, 136]
SiO_5	5334	5338	5	[44, 64, 92, 94, 120, 150]
SiO_4	5336	5346	11	[45, 70, 77, 79, 95]
SiO_4	5339	5653	315	[44, 64, 92, 120, 150]
SiO_4	5343	5352	10	[54, 71, 73, 76, 126]
SiO_5	5347	5949	603	[45, 70, 77, 79, 95, 124]
SiO_5	5349	5363	15	[50, 71, 87, 102, 136, 143]
SiO_3	5351	5357	7	[62, 129, 137, 146]
SiO_5	5353	5392	40	[54, 71, 73, 76, 90, 126]
SiO_4	5358	5379	22	[62, 81, 129, 137, 146]
SiO_4	5364	5368	5	[50, 71, 87, 102, 143]
SiO_3	5369	5370	2	[50, 71, 102, 143]
SiO_4	5371	5412	42	[50, 71, 102, 136, 143]
SiO_5	5380	5405	26	[62, 81, 104, 129, 137, 146]
SiO_6	5383	5438	56	[47, 65, 94, 96, 109, 113, 131]
SiO_5	5387	5448	62	[51, 85, 96, 105, 117, 121]
SiO_4	5389	6053	665	[61, 85, 96, 109, 115]
SiO_4	5393	5422	30	[54, 73, 76, 90, 126]
SiO_5	5397	5482	86	[41, 66, 75, 78, 112, 140]
SiO_5	5402	5432	31	[42, 87, 100, 128, 138, 144]
SiO_4	5406	5463	58	[62, 81, 129, 137, 146]
SiO_3	5413	5419	7	[50, 71, 102, 136]
SiO_4	5420	5448	29	[50, 71, 102, 136, 143]
SiO_5	5423	5428	6	[54, 71, 73, 76, 90, 126]
SiO_6	5429	5441	13	[54, 71, 73, 76, 90, 126, 143]
SiO_6	5433	5464	32	[42, 87, 100, 122, 128, 138, 144]
SiO_5	5433	5560	128	[52, 83, 132, 136, 140, 149]
SiO_5	5439	5484	46	[47, 65, 94, 96, 109, 131]
SiO_5	5442	5451	10	[54, 73, 76, 90, 126, 143]
SiO_3	5449	5477	29	[50, 71, 102, 136]
SiO_4	5449	5962	514	[51, 96, 105, 117, 121]
SiO_4	5452	5487	36	[54, 73, 76, 126, 143]
SiO_5	5455	5467	13	[48, 110, 114, 125, 135, 141]
SiO_5	5464	5491	28	[62, 81, 111, 129, 137, 146]
SiO_5	5465	5489	25	[42, 87, 100, 128, 138, 144]
SiO_4	5468	5757	290	[48, 110, 114, 125, 135]
SiO_4	5468	5478	11	[58, 74, 81, 142, 148]
SiO_4	5478	5541	64	[50, 71, 102, 136, 143]
SiO_5	5479	5500	22	[58, 74, 81, 104, 142, 148]
SiO_4	5483	5795	313	[41, 66, 75, 78, 112]
SiO_6	5485	5712	228	[47, 65, 94, 96, 109, 113, 131]
SiO_5	5488	5519	32	[54, 73, 76, 90, 126, 143]
SiO_4	5490	5515	26	[42, 100, 128, 138, 144]
SiO_4	5492	5525	34	[62, 81, 129, 137, 146]
SiO_4	5501	5621	121	[58, 74, 104, 142, 148]
SiO_5	5516	5577	62	[42, 87, 100, 128, 138, 144]
SiO_4	5520	5531	12	[54, 73, 76, 126, 143]
SiO_3	5523	5534	12	[46, 91, 101, 111]
SiO_3	5526	5532	7	[62, 129, 137, 146]
SiO_5	5527	5531	5	[49, 86, 93, 98, 133, 152]
SiO_4	5532	6275	744	[49, 93, 98, 133, 152]
SiO_3	5532	5535	4	[54, 73, 76, 126]
SiO_4	5533	5664	132	[62, 81, 129, 137, 146]
SiO_4	5535	5788	254	[46, 88, 91, 101, 111]
SiO_4	5536	5763	228	[54, 73, 76, 90, 126]
SiO_3	5542	5558	17	[50, 71, 102, 136]
SiO_4	5559	5588	30	[50, 71, 102, 136, 143]
SiO_4	5561	5574	14	[52, 83, 132, 140, 149]
SiO_5	5575	5606	32	[52, 83, 132, 136, 140, 149]
SiO_6	5578	5646	69	[42, 87, 100, 122, 128, 138, 144]
SiO_3	5589	5592	4	[50, 71, 102, 136]
SiO_4	5593	5682	90	[50, 71, 102, 136, 143]
SiO_4	5607	5615	9	[52, 83, 132, 140, 149]
SiO_5	5616	5691	76	[52, 83, 132, 136, 140, 149]
SiO_5	5622	5628	7	[58, 74, 81, 104, 142, 148]
SiO_4	5629	5639	11	[58, 74, 104, 142, 148]
SiO_3	5640	5651	12	[58, 74, 142, 148]
SiO_5	5647	5669	23	[42, 87, 122, 128, 138, 144]
SiO_4	5652	5655	4	[58, 74, 81, 142, 148]
SiO_5	5654	5716	63	[44, 64, 92, 94, 120, 150]
SiO_5	5656	5720	65	[58, 74, 81, 104, 142, 148]
SiO_3	5665	5672	8	[62, 129, 137, 146]
SiO_6	5670	5680	11	[42, 87, 100, 122, 128, 138, 144]
SiO_3	5671	5688	18	[53, 100, 141, 147]
SiO_4	5673	5680	8	[62, 104, 129, 137, 146]
SiO_3	5675	5694	20	[43, 108, 119, 127]
SiO_5	5681	5691	11	[42, 87, 122, 128, 138, 144]
SiO_5	5681	5712	32	[62, 74, 104, 129, 137, 146]
SiO_5	5683	5691	9	[50, 71, 87, 102, 136, 143]
SiO_4	5689	6119	431	[53, 67, 100, 141, 147]
SiO_6	5692	5702	11	[42, 87, 100, 122, 128, 138, 144]
SiO_3	5692	5720	29	[50, 71, 102, 143]
SiO_4	5692	5864	173	[52, 83, 132, 136, 149]
SiO_4	5695	5730	36	[43, 103, 108, 119, 127]
SiO_6	5703	5741	39	[40, 72, 116, 123, 132, 134, 136]
SiO_5	5703	5712	10	[42, 87, 100, 128, 138, 144]
SiO_4	5713	5721	9	[42, 87, 128, 138, 144]
SiO_5	5713	6066	354	[47, 65, 94, 109, 113, 131]
SiO_4	5713	5726	14	[62, 104, 129, 137, 146]
SiO_4	5717	5731	15	[44, 92, 94, 120, 150]
SiO_4	5721	5884	164	[50, 71, 102, 136, 143]
SiO_5	5721	5785	65	[58, 74, 81, 117, 142, 148]
SiO_5	5722	5784	63	[42, 87, 122, 128, 138, 144]
SiO_5	5727	5751	25	[62, 74, 104, 129, 137, 146]
SiO_3	5731	5734	4	[43, 108, 119, 127]
SiO_5	5732	5733	2	[44, 64, 92, 94, 120, 150]
SiO_4	5734	5766	33	[44, 64, 92, 120, 150]
SiO_4	5735	5807	73	[43, 103, 108, 119, 127]
SiO_5	5742	5794	53	[40, 72, 116, 123, 134, 136]
SiO_4	5752	5800	49	[62, 104, 129, 137, 146]
SiO_5	5758	5823	66	[48, 110, 114, 125, 135, 141]
SiO_5	5764	5766	3	[54, 73, 76, 90, 126, 143]
SiO_5	5767	5829	63	[44, 64, 92, 94, 120, 150]
SiO_4	5767	5826	60	[54, 73, 76, 90, 126]
SiO_4	5785	5790	6	[42, 87, 122, 128, 138]
SiO_6	5786	5806	21	[58, 74, 81, 104, 117, 142, 148]
SiO_3	5789	5798	10	[46, 91, 101, 111]
SiO_5	5791	5885	95	[42, 87, 122, 128, 138, 144]
SiO_4	5795	5797	3	[40, 72, 116, 123, 134]
SiO_5	5796	5879	84	[41, 66, 75, 78, 98, 112]
SiO_5	5798	5823	26	[40, 72, 116, 123, 134, 136]
SiO_4	5799	5987	189	[46, 88, 91, 101, 111]
SiO_5	5801	5858	58	[62, 74, 104, 129, 137, 146]
SiO_5	5807	5820	14	[58, 74, 81, 117, 142, 148]
SiO_3	5808	5822	15	[43, 108, 119, 127]
SiO_6	5821	5836	16	[58, 74, 81, 104, 117, 142, 148]
SiO_4	5823	5850	28	[43, 103, 108, 119, 127]
SiO_4	5824	5856	33	[40, 72, 116, 123, 134]
SiO_4	5824	6260	437	[48, 110, 114, 125, 135]
SiO_5	5827	5839	13	[54, 73, 76, 90, 126, 143]
SiO_4	5830	6303	474	[44, 64, 92, 120, 150]
SiO_5	5837	5931	95	[58, 74, 81, 104, 142, 148]
SiO_6	5840	5866	27	[54, 71, 73, 76, 90, 126, 143]
SiO_3	5851	5862	12	[43, 108, 119, 127]
SiO_5	5857	5994	138	[40, 72, 116, 123, 134, 136]
SiO_4	5858	5890	33	[55, 86, 106, 127, 152]
SiO_4	5859	5877	19	[62, 104, 129, 137, 146]
SiO_4	5863	5887	25	[43, 103, 108, 119, 127]
SiO_5	5865	5874	10	[52, 83, 132, 136, 140, 149]
SiO_5	5867	5931	65	[54, 73, 76, 90, 126, 143]
SiO_4	5875	5994	120	[52, 83, 132, 140, 149]
SiO_3	5878	5890	13	[62, 129, 137, 146]
SiO_6	5880	5887	8	[41, 66, 75, 78, 98, 112, 140]
SiO_3	5885	5886	2	[50, 71, 102, 136]
SiO_4	5886	5899	14	[42, 87, 128, 138, 144]
SiO_4	5887	6326	440	[50, 71, 102, 136, 143]
SiO_5	5888	5889	2	[41, 66, 75, 78, 112, 140]
SiO_3	5888	5912	25	[43, 108, 119, 127]
SiO_4	5890	6043	154	[41, 66, 75, 78, 112]
SiO_5	5891	5979	89	[55, 86, 88, 106, 127, 152]
SiO_4	5891	5920	30	[62, 111, 129, 137, 146]
SiO_5	5895	5918	24	[60, 72, 76, 107, 130, 136]
SiO_5	5900	6138	239	[42, 87, 122, 128, 138, 144]
SiO_4	5913	5937	25	[43, 103, 108, 119, 127]
SiO_4	5919	6009	91	[60, 72, 76, 107, 130]
SiO_5	5921	5929	9	[62, 74, 111, 129, 137, 146]
SiO_4	5930	5942	13	[62, 74, 129, 137, 146]
SiO_4	5932	5935	4	[54, 73, 76, 126, 143]
SiO_4	5932	5940	9	[58, 81, 104, 142, 148]
SiO_5	5936	6064	129	[54, 73, 76, 90, 126, 143]
SiO_3	5938	5958	21	[43, 108, 119, 127]
SiO_5	5941	5964	24	[58, 74, 81, 104, 142, 148]
SiO_5	5943	5951	9	[62, 74, 111, 129, 137, 146]
SiO_4	5950	5962	13	[45, 70, 77, 79, 95]
SiO_4	5952	5991	40	[62, 111, 129, 137, 146]
SiO_4	5959	6303	345	[43, 103, 108, 119, 127]
SiO_5	5963	6002	40	[45, 70, 77, 79, 95, 124]
SiO_5	5963	5980	18	[51, 85, 96, 105, 117, 121]
SiO_4	5965	5971	7	[58, 74, 81, 142, 148]
SiO_5	5972	5989	18	[58, 74, 81, 104, 142, 148]
SiO_4	5980	6009	30	[55, 86, 88, 106, 152]
SiO_4	5981	6096	116	[51, 96, 105, 117, 121]
SiO_5	5988	6015	28	[46, 88, 91, 101, 106, 111]
SiO_4	5990	6037	48	[58, 74, 104, 142, 148]
SiO_5	5992	5996	5	[62, 74, 111, 129, 137, 146]
SiO_6	5995	6048	54	[40, 72, 116, 123, 132, 134, 136]
SiO_5	5995	6018	24	[52, 83, 132, 136, 140, 149]
SiO_6	5997	6015	19	[62, 74, 111, 129, 137, 145, 146]
SiO_4	6003	6009	7	[45, 70, 77, 79, 95]
SiO_5	6010	6079	70	[45, 70, 77, 79, 95, 124]
SiO_3	6010	6013	4	[55, 86, 88, 152]
SiO_5	6010	6068	59	[60, 72, 73, 76, 107, 130]
SiO_4	6014	6015	2	[55, 86, 88, 106, 152]
SiO_4	6016	6581	566	[46, 88, 91, 101, 111]
SiO_5	6016	6076	61	[55, 86, 88, 106, 127, 152]
SiO_5	6016	6034	19	[62, 111, 129, 137, 145, 146]
SiO_4	6019	6034	16	[52, 83, 132, 140, 149]
SiO_5	6035	6051	17	[52, 83, 132, 136, 140, 149]
SiO_6	6035	6035	1	[62, 74, 111, 129, 137, 145, 146]
SiO_5	6036	6128	93	[62, 74, 111, 129, 137, 146]
SiO_3	6038	6045	8	[58, 74, 142, 148]
SiO_5	6044	6058	15	[41, 66, 75, 78, 98, 112]
SiO_4	6046	6055	10	[58, 74, 81, 142, 148]
SiO_5	6049	6095	47	[40, 72, 116, 123, 134, 136]
SiO_4	6052	6059	8	[52, 83, 132, 140, 149]
SiO_5	6054	6162	109	[61, 85, 96, 109, 115, 131]
SiO_5	6056	6175	120	[58, 74, 81, 104, 142, 148]
SiO_4	6059	6112	54	[41, 66, 75, 78, 112]
SiO_5	6060	6078	19	[52, 83, 121, 132, 140, 149]
SiO_4	6065	6079	15	[54, 76, 90, 126, 143]
SiO_4	6067	6079	13	[47, 65, 94, 109, 113]
SiO_4	6069	6093	25	[60, 72, 73, 107, 130]
SiO_4	6077	6279	203	[55, 86, 106, 127, 152]
SiO_4	6079	6109	31	[52, 83, 132, 140, 149]
SiO_4	6080	6092	13	[45, 70, 77, 79, 95]
SiO_5	6080	6593	514	[47, 65, 94, 109, 113, 131]
SiO_5	6080	6118	39	[54, 73, 76, 90, 126, 143]
SiO_5	6093	6156	64	[45, 70, 77, 79, 95, 124]
SiO_5	6094	6227	134	[60, 72, 73, 76, 107, 130]
SiO_6	6096	6114	19	[40, 72, 76, 116, 123, 134, 136]
SiO_5	6097	6242	146	[51, 85, 96, 105, 117, 121]
SiO_5	6110	6246	137	[52, 83, 132, 136, 140, 149]
SiO_5	6113	6130	18	[41, 66, 75, 78, 98, 112]
SiO_5	6115	6168	54	[40, 72, 116, 123, 134, 136]
SiO_4	6119	6128	10	[54, 76, 90, 126, 143]
SiO_5	6120	6126	7	[53, 67, 87, 100, 141, 147]
SiO_4	6127	6169	43	[53, 67, 100, 141, 147]
SiO_5	6129	6312	184	[54, 73, 76, 90, 126, 143]
SiO_4	6129	6215	87	[62, 74, 111, 137, 146]
SiO_4	6131	6193	63	[41, 66, 75, 78, 112]
SiO_4	6139	6145	7	[42, 87, 122, 138, 144]
SiO_5	6146	6318	173	[42, 87, 122, 128, 138, 144]
SiO_4	6157	6175	19	[45, 70, 77, 79, 95]
SiO_4	6163	6429	267	[61, 85, 96, 109, 115]
SiO_6	6169	6183	15	[40, 72, 116, 123, 132, 134, 136]
SiO_3	6170	6182	13	[53, 100, 141, 147]
SiO_5	6176	6200	25	[45, 70, 77, 79, 95, 124]
SiO_4	6176	6202	27	[58, 81, 104, 142, 148]
SiO_4	6183	6317	135	[53, 67, 100, 141, 147]
SiO_5	6184	6327	144	[40, 72, 116, 123, 134, 136]
SiO_5	6194	6215	22	[41, 66, 75, 78, 112, 140]
SiO_4	6201	6216	16	[45, 70, 77, 79, 95]
SiO_5	6203	6382	180	[58, 74, 81, 104, 142, 148]
SiO_6	6216	6220	5	[41, 66, 75, 78, 98, 112, 140]
SiO_5	6216	6364	149	[62, 74, 111, 129, 137, 146]
SiO_5	6217	6241	25	[45, 70, 77, 79, 95, 124]
SiO_5	6221	6229	9	[41, 66, 75, 78, 112, 140]
SiO_4	6228	7579	1352	[60, 72, 76, 107, 130]
SiO_4	6230	6252	23	[41, 66, 75, 78, 112]
SiO_4	6242	6243	2	[45, 70, 77, 79, 95]
SiO_4	6243	7545	1303	[51, 96, 105, 117, 121]
SiO_3	6244	6260	17	[45, 70, 77, 95]
SiO_4	6247	6259	13	[52, 83, 132, 136, 149]
SiO_5	6253	6275	23	[41, 66, 75, 78, 98, 112]
SiO_5	6260	6480	221	[52, 83, 132, 136, 140, 149]
SiO_4	6261	6289	29	[45, 70, 77, 95, 124]
SiO_5	6261	6294	34	[48, 110, 114, 125, 135, 141]
SiO_6	6276	6296	21	[41, 66, 75, 78, 98, 112, 140]
SiO_5	6276	6301	26	[49, 85, 93, 98, 133, 152]
SiO_5	6280	6310	31	[55, 86, 106, 127, 134, 152]
SiO_3	6290	6295	6	[45, 70, 77, 95]
SiO_4	6295	6952	658	[48, 110, 114, 125, 135]
SiO_4	6296	6599	304	[45, 70, 77, 95, 124]
SiO_5	6297	6304	8	[41, 66, 75, 78, 98, 112]
SiO_4	6302	6511	210	[49, 93, 98, 133, 152]
SiO_3	6304	6304	1	[43, 108, 119, 127]
SiO_5	6304	6458	155	[44, 64, 92, 94, 120, 150]
SiO_4	6305	6426	122	[41, 75, 78, 98, 112]
SiO_4	6305	6318	14	[43, 106, 108, 119, 127]
SiO_4	6311	6323	13	[55, 86, 106, 127, 152]
SiO_4	6313	7022	710	[54, 73, 76, 90, 126]
SiO_3	6318	6321	4	[53, 100, 141, 147]
SiO_4	6319	6364	46	[42, 87, 128, 138, 144]
SiO_5	6319	6325	7	[43, 103, 106, 108, 119, 127]
SiO_4	6322	6347	26	[53, 67, 100, 141, 147]
SiO_5	6324	6358	35	[55, 86, 106, 127, 134, 152]
SiO_4	6326	6423	98	[43, 103, 106, 119, 127]
SiO_5	6327	6329	3	[50, 71, 76, 102, 136, 143]
SiO_6	6328	6488	161	[40, 72, 116, 123, 132, 134, 136]
SiO_4	6330	6565	236	[50, 71, 102, 136, 143]
SiO_3	6348	6370	23	[53, 100, 141, 147]
SiO_6	6359	6386	28	[55, 86, 88, 106, 127, 134, 152]
SiO_5	6365	6391	27	[42, 87, 122, 128, 138, 144]
SiO_4	6365	6367	3	[62, 111, 129, 137, 146]
SiO_5	6368	6529	162	[62, 74, 111, 129, 137, 146]
SiO_4	6371	6395	25	[53, 67, 100, 141, 147]
SiO_4	6383	6823	441	[58, 81, 104, 142, 148]
SiO_5	6387	6422	36	[55, 86, 88, 106, 127, 152]
SiO_4	6392	6418	27	[42, 87, 128, 138, 144]
SiO_3	6396	6407	12	[53, 100, 141, 147]
SiO_4	6408	6434	27	[53, 67, 100, 141, 147]
SiO_5	6419	6495	77	[42, 87, 122, 128, 138, 144]
SiO_6	6423	6456	34	[55, 86, 88, 106, 127, 134, 152]
SiO_3	6424	6429	6	[43, 103, 119, 127]
SiO_5	6427	6471	45	[41, 66, 75, 78, 98, 112]
SiO_4	6430	6487	58	[43, 103, 106, 119, 127]
SiO_5	6430	6490	61	[61, 85, 96, 109, 115, 131]
SiO_3	6435	6448	14	[53, 100, 141, 147]
SiO_4	6449	6475	27	[53, 67, 100, 141, 147]
SiO_5	6457	6467	11	[55, 86, 88, 106, 127, 152]
SiO_4	6459	6491	33	[44, 64, 92, 120, 150]
SiO_4	6468	6471	4	[55, 86, 88, 127, 152]
SiO_4	6472	6931	460	[41, 75, 78, 98, 112]
SiO_6	6472	6500	29	[55, 86, 88, 106, 127, 134, 152]
SiO_3	6476	6492	17	[53, 100, 141, 147]
SiO_4	6481	6496	16	[52, 83, 132, 140, 149]
SiO_5	6488	6560	73	[43, 103, 106, 108, 119, 127]
SiO_5	6489	7269	781	[40, 72, 116, 123, 132, 136]
SiO_4	6491	7420	930	[61, 85, 96, 109, 115]
SiO_5	6492	6529	38	[44, 64, 92, 94, 120, 150]
SiO_4	6493	6519	27	[53, 67, 100, 141, 147]
SiO_4	6496	6504	9	[42, 122, 128, 138, 144]
SiO_5	6497	6662	166	[52, 83, 132, 136, 140, 149]
SiO_5	6501	6504	4	[55, 86, 88, 106, 127, 152]
SiO_5	6505	6570	66	[42, 87, 122, 128, 138, 144]
SiO_6	6505	6536	32	[55, 86, 88, 106, 127, 134, 152]
SiO_5	6512	6561	50	[49, 86, 93, 98, 133, 152]
SiO_3	6520	6535	16	[53, 100, 141, 147]
SiO_4	6530	6787	258	[44, 64, 92, 120, 150]
SiO_6	6530	6552	23	[62, 74, 111, 129, 137, 145, 146]
SiO_4	6536	6707	172	[53, 67, 100, 141, 147]
SiO_5	6537	6547	11	[55, 86, 88, 106, 127, 152]
SiO_6	6548	6577	30	[55, 86, 88, 106, 127, 134, 152]
SiO_5	6553	6574	22	[62, 74, 111, 129, 137, 146]
SiO_4	6561	6567	7	[43, 106, 108, 119, 127]
SiO_4	6562	6586	25	[49, 93, 98, 133, 152]
SiO_5	6566	6578	13	[50, 71, 87, 102, 136, 143]
SiO_5	6568	6915	348	[43, 103, 106, 108, 119, 127]
SiO_4	6571	6581	11	[42, 87, 122, 138, 144]
SiO_5	6572	6582	11	[63, 66, 67, 80, 82, 112]
SiO_4	6575	6589	15	[62, 74, 111, 129, 137]
SiO_5	6578	6610	33	[55, 86, 88, 106, 127, 152]
SiO_4	6579	7078	500	[50, 71, 102, 136, 143]
SiO_5	6582	6639	58	[42, 87, 122, 128, 138, 144]
SiO_5	6582	6657	76	[46, 88, 91, 101, 111, 134]
SiO_4	6583	6627	45	[63, 66, 67, 80, 82]
SiO_5	6587	6590	4	[49, 86, 93, 98, 133, 152]
SiO_5	6589	6609	21	[57, 89, 118, 122, 125, 144]
SiO_5	6590	6720	131	[62, 74, 111, 129, 137, 146]
SiO_4	6591	6614	24	[49, 93, 98, 133, 152]
SiO_4	6594	6774	181	[47, 65, 94, 109, 131]
SiO_5	6600	6615	16	[45, 70, 77, 79, 95, 124]
SiO_4	6610	6719	110	[57, 89, 118, 122, 125]
SiO_5	6611	6617	7	[55, 86, 106, 127, 134, 152]
SiO_5	6615	6615	1	[49, 85, 93, 98, 133, 152]
SiO_4	6616	6689	74	[45, 70, 77, 95, 124]
SiO_6	6616	6647	32	[49, 85, 86, 93, 98, 133, 152]
SiO_4	6618	6626	9	[55, 86, 127, 134, 152]
SiO_5	6627	6649	23	[55, 86, 106, 127, 134, 152]
SiO_5	6628	6655	28	[63, 66, 67, 80, 82, 112]
SiO_4	6640	6700	61	[42, 87, 122, 138, 144]
SiO_5	6648	6653	6	[49, 86, 93, 98, 133, 152]
SiO_4	6650	6664	15	[55, 86, 106, 127, 152]
SiO_6	6654	6682	29	[49, 85, 86, 93, 98, 133, 152]
SiO_4	6656	6828	173	[63, 66, 67, 80, 82]
SiO_4	6658	7708	1051	[46, 88, 91, 101, 111]
SiO_4	6663	6680	18	[52, 83, 132, 140, 149]
SiO_5	6665	6835	171	[55, 86, 106, 127, 134, 152]
SiO_5	6681	6850	170	[52, 83, 132, 136, 140, 149]
SiO_4	6683	6733	51	[49, 93, 98, 133, 152]
SiO_3	6690	6702	13	[45, 70, 77, 95]
SiO_5	6701	6844	144	[42, 87, 122, 128, 138, 144]
SiO_4	6703	6969	267	[45, 70, 77, 95, 124]
SiO_3	6708	6713	6	[53, 100, 141, 147]
SiO_4	6714	7144	431	[53, 67, 100, 141, 147]
SiO_5	6720	6899	180	[57, 89, 118, 122, 125, 144]
SiO_4	6721	6732	12	[62, 111, 129, 137, 146]
SiO_5	6733	6763	31	[62, 74, 111, 129, 137, 146]
SiO_5	6734	6757	24	[49, 86, 93, 98, 133, 152]
SiO_4	6758	6774	17	[49, 93, 98, 133, 152]
SiO_4	6764	6795	32	[62, 111, 129, 137, 146]
SiO_5	6775	7311	537	[47, 65, 94, 109, 113, 131]
SiO_5	6775	6777	3	[49, 85, 93, 98, 133, 152]
SiO_6	6778	6867	90	[49, 85, 86, 93, 98, 133, 152]
SiO_5	6788	6830	43	[44, 64, 88, 92, 120, 150]
SiO_5	6796	6869	74	[62, 74, 111, 129, 137, 146]
SiO_5	6824	6930	107	[58, 74, 81, 104, 142, 148]
SiO_5	6829	6840	12	[63, 66, 67, 80, 82, 112]
SiO_4	6831	6851	21	[44, 64, 92, 120, 150]
SiO_4	6836	6856	21	[55, 86, 106, 127, 152]
SiO_4	6841	7708	868	[63, 66, 67, 80, 82]
SiO_4	6845	6848	4	[42, 87, 128, 138, 144]
SiO_5	6849	6898	50	[42, 87, 122, 128, 138, 144]
SiO_4	6851	7039	189	[52, 83, 132, 140, 149]
SiO_5	6852	6870	19	[44, 64, 88, 92, 120, 150]
SiO_5	6857	6942	86	[55, 86, 106, 127, 134, 152]
SiO_5	6868	6932	65	[49, 86, 93, 98, 133, 152]
SiO_4	6870	6880	11	[62, 111, 129, 137, 146]
SiO_4	6871	6997	127	[44, 64, 92, 120, 150]
SiO_5	6881	6913	33	[62, 74, 111, 129, 137, 146]
SiO_4	6899	6905	7	[42, 87, 128, 138, 144]
SiO_4	6900	6904	5	[57, 89, 118, 122, 125]
SiO_5	6905	7121	217	[57, 89, 118, 122, 125, 144]
SiO_5	6906	6940	35	[42, 87, 122, 128, 138, 144]
SiO_4	6914	6914	1	[62, 111, 129, 137, 146]
SiO_3	6915	6924	10	[62, 111, 137, 146]
SiO_4	6916	7042	127	[43, 103, 106, 108, 119]
SiO_4	6925	6935	11	[62, 111, 129, 137, 146]
SiO_4	6931	7291	361	[58, 81, 104, 142, 148]
SiO_5	6932	7012	81	[41, 66, 75, 78, 98, 112]
SiO_6	6933	7040	108	[49, 85, 86, 93, 98, 133, 152]
SiO_5	6936	6964	29	[62, 74, 111, 129, 137, 146]
SiO_4	6941	6957	17	[42, 87, 128, 138, 144]
SiO_4	6943	6980	38	[55, 86, 127, 134, 152]
SiO_5	6953	7071	119	[48, 110, 114, 125, 135, 141]
SiO_5	6958	6989	32	[42, 87, 122, 128, 138, 144]
SiO_4	6965	6967	3	[62, 111, 129, 137, 146]
SiO_5	6968	7004	37	[62, 74, 111, 129, 137, 146]
SiO_3	6970	6971	2	[45, 70, 77, 95]
SiO_4	6972	7003	32	[45, 70, 77, 95, 124]
SiO_5	6981	7044	64	[55, 86, 106, 127, 134, 152]
SiO_4	6990	7011	22	[42, 87, 128, 138, 144]
SiO_5	6998	7041	44	[44, 64, 88, 92, 120, 150]
SiO_3	7004	7021	18	[45, 70, 77, 95]
SiO_4	7005	7014	10	[62, 111, 129, 137, 146]
SiO_5	7012	7041	30	[42, 87, 122, 128, 138, 144]
SiO_4	7013	7133	121	[41, 75, 78, 98, 112]
SiO_5	7015	7114	100	[62, 74, 111, 129, 137, 146]
SiO_4	7022	7213	192	[45, 70, 77, 95, 124]
SiO_3	7023	7025	3	[54, 73, 76, 126]
SiO_4	7026	7250	225	[54, 73, 76, 90, 126]
SiO_5	7040	7085	46	[52, 83, 132, 136, 140, 149]
SiO_5	7041	7103	63	[49, 86, 93, 98, 133, 152]
SiO_4	7042	7053	12	[42, 87, 128, 138, 144]
SiO_4	7042	7282	241	[44, 64, 92, 120, 150]
SiO_5	7043	7111	69	[43, 103, 106, 108, 119, 127]
SiO_4	7045	7053	9	[55, 86, 127, 134, 152]
SiO_5	7054	7121	68	[42, 87, 122, 128, 138, 144]
SiO_5	7054	7138	85	[55, 86, 106, 127, 134, 152]
SiO_5	7062	7429	368	[59, 84, 97, 112, 117, 140]
SiO_4	7072	7096	25	[48, 110, 114, 125, 135]
SiO_5	7079	7089	11	[50, 71, 76, 102, 136, 143]
SiO_4	7086	7191	106	[52, 83, 132, 140, 149]
SiO_4	7090	7091	2	[50, 71, 102, 136, 143]
SiO_3	7092	7098	7	[50, 71, 102, 136]
SiO_5	7097	7107	11	[48, 110, 114, 125, 135, 141]
SiO_4	7099	7282	184	[50, 71, 102, 136, 143]
SiO_6	7104	7113	10	[49, 85, 86, 93, 98, 133, 152]
SiO_4	7108	7211	104	[48, 110, 114, 125, 135]
SiO_4	7112	7202	91	[43, 103, 106, 108, 119]
SiO_5	7114	7246	133	[49, 86, 93, 98, 133, 152]
SiO_4	7115	7485	371	[62, 74, 111, 137, 146]
SiO_4	7122	7144	23	[42, 87, 128, 138, 144]
SiO_4	7122	7708	587	[57, 89, 118, 122, 125]
SiO_5	7134	7253	120	[41, 66, 75, 78, 98, 112]
SiO_4	7139	7139	1	[55, 86, 106, 127, 134]
SiO_3	7140	7149	10	[55, 86, 106, 127]
SiO_5	7145	7168	24	[42, 87, 122, 128, 138, 144]
SiO_3	7145	7164	20	[53, 100, 141, 147]
SiO_4	7150	7649	500	[55, 86, 106, 127, 134]
SiO_4	7165	7193	29	[53, 67, 100, 141, 147]
SiO_5	7169	7192	24	[42, 87, 100, 128, 138, 144]
SiO_5	7192	7274	83	[52, 83, 132, 136, 140, 149]
SiO_6	7193	7219	27	[42, 87, 100, 122, 128, 138, 144]
SiO_3	7194	7198	5	[53, 100, 141, 147]
SiO_4	7199	7363	165	[53, 67, 100, 141, 147]
SiO_3	7203	7215	13	[43, 106, 108, 119]
SiO_5	7212	7708	497	[48, 85, 110, 114, 125, 135]
SiO_3	7214	7221	8	[45, 70, 77, 95]
SiO_4	7216	7708	493	[43, 103, 106, 108, 119]
SiO_5	7220	7304	85	[42, 87, 122, 128, 138, 144]
SiO_4	7222	7607	386	[45, 70, 77, 95, 124]
SiO_4	7247	7312	66	[49, 93, 98, 133, 152]
SiO_5	7251	7272	22	[54, 73, 76, 90, 126, 143]
SiO_6	7254	7256	3	[41, 66, 75, 78, 98, 112, 140]
SiO_5	7257	7314	58	[41, 66, 75, 78, 112, 140]
SiO_4	7270	7299	30	[40, 72, 116, 123, 136]
SiO_4	7273	7331	59	[54, 73, 76, 90, 126]
SiO_4	7275	7522	248	[52, 83, 132, 140, 149]
SiO_3	7283	7292	10	[44, 92, 120, 150]
SiO_3	7283	7291	9	[50, 71, 102, 136]
SiO_4	7292	7628	337	[50, 71, 102, 136, 143]
SiO_3	7292	7304	13	[58, 81, 142, 148]
SiO_4	7293	7370	78	[44, 64, 92, 120, 150]
SiO_5	7300	7373	74	[40, 72, 116, 123, 127, 136]
SiO_4	7305	7315	11	[42, 87, 122, 128, 144]
SiO_4	7305	7372	68	[58, 81, 104, 142, 148]
SiO_4	7312	7401	90	[47, 65, 94, 113, 131]
SiO_5	7313	7336	24	[49, 86, 93, 98, 133, 152]
SiO_4	7315	7340	26	[41, 66, 75, 78, 112]
SiO_5	7316	7353	38	[42, 87, 122, 128, 138, 144]
SiO_5	7332	7356	25	[54, 73, 76, 90, 126, 143]
SiO_4	7337	7436	100	[49, 93, 98, 133, 152]
SiO_5	7341	7358	18	[41, 66, 75, 78, 98, 112]
SiO_4	7354	7433	80	[42, 87, 122, 128, 144]
SiO_4	7357	7394	38	[54, 73, 76, 90, 126]
SiO_4	7359	7412	54	[41, 66, 75, 78, 112]
SiO_3	7364	7377	14	[53, 100, 141, 147]
SiO_3	7371	7372	2	[44, 92, 120, 150]
SiO_4	7373	7708	336	[44, 64, 92, 120, 150]
SiO_3	7373	7379	7	[58, 81, 142, 148]
SiO_4	7374	7708	335	[40, 116, 123, 127, 136]
SiO_4	7378	7380	3	[53, 67, 100, 141, 147]
SiO_4	7380	7408	29	[58, 81, 104, 142, 148]
SiO_5	7381	7406	26	[53, 67, 100, 133, 141, 147]
SiO_3	7395	7428	34	[54, 73, 76, 126]
SiO_5	7402	7567	166	[47, 65, 94, 109, 113, 131]
SiO_4	7407	7427	21	[53, 67, 100, 141, 147]
SiO_5	7409	7434	26	[58, 80, 81, 104, 142, 148]
SiO_5	7413	7457	45	[41, 66, 75, 78, 112, 140]
SiO_5	7421	7504	84	[61, 85, 93, 96, 109, 115]
SiO_5	7428	7459	32	[53, 67, 100, 133, 141, 147]
SiO_4	7429	7452	24	[54, 73, 76, 90, 126]
SiO_4	7430	7437	8	[59, 84, 97, 117, 140]
SiO_5	7434	7512	79	[42, 87, 122, 128, 138, 144]
SiO_4	7435	7612	178	[58, 81, 104, 142, 148]
SiO_5	7437	7476	40	[49, 86, 93, 98, 133, 152]
SiO_5	7438	7708	271	[59, 84, 97, 112, 117, 140]
SiO_3	7453	7479	27	[54, 73, 76, 126]
SiO_4	7458	7502	45	[41, 66, 75, 78, 112]
SiO_4	7460	7481	22	[53, 100, 133, 141, 147]
SiO_4	7477	7708	232	[49, 86, 98, 133, 152]
SiO_4	7480	7501	22	[54, 73, 76, 90, 126]
SiO_3	7482	7490	9	[53, 100, 141, 147]
SiO_5	7486	7510	25	[62, 74, 111, 129, 137, 146]
SiO_4	7491	7667	177	[53, 67, 100, 141, 147]
SiO_3	7502	7550	49	[54, 73, 76, 126]
SiO_5	7503	7527	25	[41, 66, 75, 78, 112, 140]
SiO_4	7505	7708	204	[61, 85, 93, 96, 115]
SiO_4	7511	7708	198	[62, 74, 111, 137, 146]
SiO_6	7513	7558	46	[42, 87, 100, 122, 128, 138, 144]
SiO_5	7523	7557	35	[52, 83, 132, 136, 140, 149]
SiO_6	7528	7550	23	[41, 66, 75, 78, 98, 112, 140]
SiO_5	7546	7708	163	[51, 65, 96, 105, 117, 121]
SiO_5	7551	7645	95	[41, 66, 75, 78, 98, 112]
SiO_4	7551	7577	27	[54, 73, 76, 90, 126]
SiO_4	7558	7708	151	[52, 83, 132, 140, 149]
SiO_4	7559	7595	37	[42, 87, 128, 138, 144]
SiO_4	7568	7578	11	[47, 65, 94, 109, 131]
SiO_3	7578	7589	12	[54, 73, 76, 126]
SiO_5	7579	7708	130	[47, 65, 94, 109, 113, 131]
SiO_5	7580	7598	19	[60, 72, 76, 107, 130, 136]
SiO_4	7590	7708	119	[54, 73, 76, 90, 126]
SiO_5	7596	7708	113	[42, 87, 122, 128, 138, 144]
SiO_4	7599	7708	110	[60, 72, 76, 107, 130]
SiO_3	7608	7618	11	[45, 70, 77, 95]
SiO_3	7613	7619	7	[58, 81, 142, 148]
SiO_4	7619	7636	18	[45, 70, 77, 95, 124]
SiO_4	7620	7687	68	[58, 81, 104, 142, 148]
SiO_3	7629	7634	6	[50, 71, 102, 136]
SiO_4	7635	7667	33	[50, 71, 102, 136, 143]
SiO_5	7637	7697	61	[45, 70, 77, 95, 124, 129]
SiO_6	7646	7685	40	[41, 66, 75, 78, 98, 112, 140]
SiO_5	7650	7698	49	[55, 86, 91, 106, 127, 134]
SiO_3	7668	7678	11	[50, 71, 102, 136]
SiO_3	7668	7681	14	[53, 100, 141, 147]
SiO_4	7679	7708	30	[50, 71, 102, 136, 143]
SiO_4	7682	7708	27	[53, 67, 100, 141, 147]
SiO_5	7686	7708	23	[41, 75, 78, 98, 112, 140]
SiO_3	7688	7701	14	[58, 81, 142, 148]
SiO_4	7698	7708	11	[45, 70, 77, 95, 129]
SiO_4	7699	7708	10	[55, 86, 106, 127, 134]
SiO_4	7702	7708	7	[58, 81, 104, 142, 148]
