# Supplementary material for: Pressure‐Induced Coordination Changes in a Pyrolitic Silicate Melt From Ab Initio Molecular Dynamics Simulations
Source: J Geophys Res Solid Earth. 2019 Nov 29;124(11):11232–50. doi: 10.1029/2019JB018238 (PMC6988478; doi:10.1029/2019JB018238)
Supplement: Supplementary file 2 — Data Set S1 [file JGRB-124-11232-s002.zip › Data/2000K/SiO/pyr-100.a12.0.T2.nvt.outcar.umd.dat.r0.popul.dat]

Formula	Begin	End	Lifetime	[Composition]
SiO_4	0	146	147	[40, 65, 78, 123, 134]
SiO_4	0	527	528	[41, 66, 75, 78, 112]
SiO_4	0	1586	1587	[42, 87, 138, 143, 144]
SiO_4	0	10	11	[43, 86, 103, 119, 121]
SiO_4	0	222	223	[44, 64, 109, 120, 150]
SiO_4	0	2317	2318	[45, 70, 77, 111, 124]
SiO_4	0	155	156	[46, 88, 91, 101, 129]
SiO_4	0	171	172	[47, 65, 94, 109, 131]
SiO_4	0	1704	1705	[48, 110, 114, 125, 135]
SiO_4	0	605	606	[49, 93, 98, 133, 152]
SiO_4	0	183	184	[50, 76, 82, 100, 144]
SiO_4	0	1250	1251	[51, 96, 97, 105, 127]
SiO_4	0	179	180	[52, 83, 102, 121, 136]
SiO_4	0	4486	4487	[53, 67, 84, 95, 100]
SiO_4	0	1057	1058	[54, 71, 72, 90, 104]
SiO_5	0	62	63	[55, 91, 93, 106, 116, 120]
SiO_5	0	21	22	[56, 68, 75, 99, 131, 139]
SiO_4	0	7668	7669	[57, 89, 114, 118, 122]
SiO_4	0	3903	3904	[58, 73, 97, 117, 142]
SiO_4	0	3975	3976	[59, 74, 112, 127, 140]
SiO_4	0	1135	1136	[60, 68, 99, 107, 130]
SiO_4	0	3435	3436	[61, 85, 92, 96, 115]
SiO_4	0	3429	3430	[62, 73, 81, 104, 137]
SiO_5	0	25	26	[63, 66, 67, 80, 84, 149]
SiO_5	11	120	110	[43, 86, 103, 119, 121, 136]
SiO_4	22	65	44	[56, 68, 75, 131, 139]
SiO_4	26	2299	2274	[63, 66, 67, 80, 149]
SiO_4	63	199	137	[55, 91, 93, 106, 116]
SiO_5	66	298	233	[56, 68, 75, 99, 131, 139]
SiO_6	121	156	36	[43, 86, 103, 119, 121, 136, 152]
SiO_5	147	187	41	[40, 65, 78, 109, 123, 134]
SiO_5	156	172	17	[46, 88, 91, 101, 129, 137]
SiO_5	157	222	66	[43, 86, 103, 119, 121, 136]
SiO_5	172	186	15	[47, 65, 80, 94, 109, 131]
SiO_4	173	2174	2002	[46, 88, 91, 101, 129]
SiO_5	180	188	9	[52, 83, 102, 121, 136, 140]
SiO_5	184	361	178	[50, 69, 76, 82, 100, 144]
SiO_4	187	196	10	[47, 65, 94, 109, 131]
SiO_4	188	1017	830	[40, 65, 78, 123, 134]
SiO_4	189	1034	846	[52, 83, 102, 121, 136]
SiO_5	197	214	18	[47, 65, 94, 109, 131, 150]
SiO_5	200	219	20	[55, 91, 93, 106, 116, 120]
SiO_4	215	518	304	[47, 65, 94, 109, 131]
SiO_4	220	233	14	[55, 91, 93, 106, 116]
SiO_4	223	1092	870	[43, 86, 103, 119, 121]
SiO_5	223	286	64	[44, 64, 106, 109, 120, 150]
SiO_5	234	418	185	[55, 91, 93, 106, 116, 120]
SiO_4	287	854	568	[44, 64, 109, 120, 150]
SiO_4	299	380	82	[56, 68, 75, 131, 139]
SiO_4	362	1411	1050	[50, 76, 82, 100, 144]
SiO_5	381	1460	1080	[56, 68, 75, 99, 131, 139]
SiO_4	419	2844	2426	[55, 91, 93, 106, 116]
SiO_5	519	774	256	[47, 65, 80, 94, 109, 131]
SiO_5	528	690	163	[41, 66, 75, 78, 112, 140]
SiO_5	606	694	89	[49, 93, 98, 133, 147, 152]
SiO_4	691	1440	750	[41, 66, 75, 78, 112]
SiO_4	695	6467	5773	[49, 93, 98, 133, 152]
SiO_4	775	813	39	[47, 65, 94, 109, 131]
SiO_5	814	814	1	[47, 65, 80, 94, 109, 131]
SiO_4	815	872	58	[47, 65, 94, 109, 131]
SiO_5	855	902	48	[44, 64, 106, 109, 120, 150]
SiO_5	873	1100	228	[47, 65, 80, 94, 109, 131]
SiO_4	903	3437	2535	[44, 64, 109, 120, 150]
SiO_4	1018	3670	2653	[40, 64, 65, 123, 134]
SiO_5	1035	1048	14	[52, 83, 102, 121, 136, 140]
SiO_4	1049	1080	32	[52, 83, 102, 121, 136]
SiO_5	1058	1090	33	[54, 71, 72, 90, 104, 113]
SiO_5	1081	1152	72	[52, 83, 102, 121, 136, 140]
SiO_4	1091	1644	554	[54, 71, 72, 90, 104]
SiO_5	1093	1131	39	[43, 86, 103, 119, 121, 136]
SiO_4	1101	1298	198	[47, 65, 94, 109, 131]
SiO_4	1132	5231	4100	[43, 86, 103, 119, 121]
SiO_5	1136	1256	121	[60, 68, 99, 107, 130, 132]
SiO_4	1153	8401	7249	[52, 83, 102, 121, 136]
SiO_5	1251	1307	57	[51, 96, 97, 105, 127, 142]
SiO_4	1257	1273	17	[60, 68, 99, 107, 130]
SiO_5	1274	1307	34	[60, 68, 99, 107, 130, 132]
SiO_5	1299	1420	122	[47, 65, 80, 94, 109, 131]
SiO_4	1308	2811	1504	[51, 96, 97, 105, 127]
SiO_4	1308	2782	1475	[60, 99, 107, 130, 132]
SiO_5	1412	1432	21	[50, 67, 76, 82, 100, 144]
SiO_4	1421	2711	1291	[47, 65, 94, 109, 131]
SiO_4	1433	5723	4291	[50, 76, 82, 100, 144]
SiO_5	1441	1480	40	[41, 66, 75, 78, 112, 140]
SiO_4	1461	1521	61	[56, 68, 99, 131, 139]
SiO_4	1481	3124	1644	[41, 66, 75, 78, 112]
SiO_5	1522	1694	173	[56, 68, 75, 99, 131, 139]
SiO_3	1587	1605	19	[42, 87, 138, 143]
SiO_4	1606	3161	1556	[42, 87, 138, 143, 144]
SiO_5	1645	1752	108	[54, 71, 72, 90, 104, 113]
SiO_4	1695	1954	260	[56, 68, 99, 131, 139]
SiO_5	1705	1797	93	[48, 75, 110, 114, 125, 135]
SiO_4	1753	3744	1992	[54, 71, 72, 90, 113]
SiO_4	1798	2033	236	[48, 110, 114, 125, 135]
SiO_5	1955	1977	23	[56, 68, 75, 99, 131, 139]
SiO_4	1978	4936	2959	[56, 68, 99, 131, 139]
SiO_3	2034	2061	28	[48, 110, 125, 135]
SiO_4	2062	2419	358	[48, 110, 114, 125, 135]
SiO_5	2175	2193	19	[46, 71, 88, 91, 101, 129]
SiO_4	2194	3387	1194	[46, 88, 91, 101, 129]
SiO_5	2300	2306	7	[63, 66, 67, 80, 81, 149]
SiO_4	2307	2689	383	[63, 66, 67, 80, 149]
SiO_3	2318	2341	24	[45, 70, 77, 111]
SiO_4	2342	10750	8409	[45, 70, 77, 111, 124]
SiO_5	2420	2872	453	[48, 75, 110, 114, 125, 135]
SiO_5	2690	2726	37	[63, 66, 67, 80, 140, 149]
SiO_5	2712	2816	105	[47, 65, 80, 94, 109, 131]
SiO_4	2727	4544	1818	[63, 66, 67, 80, 149]
SiO_5	2783	2859	77	[60, 68, 99, 107, 130, 132]
SiO_5	2812	2894	83	[51, 96, 97, 105, 127, 142]
SiO_4	2817	2825	9	[47, 65, 94, 109, 131]
SiO_5	2826	3076	251	[47, 65, 80, 94, 109, 131]
SiO_5	2845	2902	58	[55, 86, 91, 93, 106, 116]
SiO_4	2860	3509	650	[60, 99, 107, 130, 132]
SiO_4	2873	2903	31	[48, 110, 114, 125, 135]
SiO_4	2895	3047	153	[51, 96, 97, 105, 127]
SiO_4	2903	3040	138	[55, 91, 93, 106, 116]
SiO_5	2904	2909	6	[48, 75, 110, 114, 125, 135]
SiO_4	2910	7441	4532	[48, 110, 114, 125, 135]
SiO_5	3041	3127	87	[55, 86, 91, 93, 106, 116]
SiO_5	3048	3100	53	[51, 68, 96, 97, 105, 127]
SiO_4	3077	4228	1152	[47, 65, 94, 109, 131]
SiO_4	3101	3209	109	[51, 96, 97, 105, 127]
SiO_5	3125	3193	69	[41, 66, 75, 78, 112, 140]
SiO_4	3128	3132	5	[55, 91, 93, 106, 116]
SiO_5	3133	3160	28	[55, 86, 91, 93, 106, 116]
SiO_4	3161	3534	374	[55, 91, 93, 106, 116]
SiO_3	3162	3167	6	[42, 87, 138, 143]
SiO_4	3168	12591	9424	[42, 87, 138, 143, 144]
SiO_4	3194	3742	549	[41, 66, 75, 78, 112]
SiO_5	3210	3261	52	[51, 68, 96, 97, 105, 127]
SiO_4	3262	3342	81	[51, 96, 97, 105, 127]
SiO_5	3343	3395	53	[51, 96, 97, 105, 115, 127]
SiO_5	3388	3497	110	[46, 88, 91, 101, 126, 129]
SiO_4	3396	3420	25	[51, 96, 105, 115, 127]
SiO_3	3421	3422	2	[51, 96, 105, 127]
SiO_4	3423	4268	846	[51, 96, 97, 105, 127]
SiO_5	3430	3469	40	[62, 71, 73, 81, 104, 137]
SiO_5	3436	3447	12	[61, 85, 92, 96, 109, 115]
SiO_5	3438	3539	102	[44, 64, 85, 109, 120, 150]
SiO_4	3448	3471	24	[61, 85, 92, 96, 115]
SiO_4	3470	3486	17	[62, 71, 81, 104, 137]
SiO_5	3472	3532	61	[61, 85, 92, 96, 109, 115]
SiO_5	3487	3521	35	[62, 71, 73, 81, 104, 137]
SiO_4	3498	3508	11	[46, 88, 91, 101, 129]
SiO_5	3509	3536	28	[46, 88, 91, 101, 126, 129]
SiO_5	3510	3672	163	[60, 68, 99, 107, 130, 132]
SiO_4	3522	5374	1853	[62, 73, 81, 104, 137]
SiO_4	3533	3647	115	[61, 85, 92, 96, 115]
SiO_5	3535	3538	4	[55, 86, 91, 93, 106, 116]
SiO_4	3537	6826	3290	[46, 88, 91, 101, 129]
SiO_4	3539	5694	2156	[55, 86, 93, 106, 116]
SiO_4	3540	6304	2765	[44, 64, 109, 120, 150]
SiO_5	3648	3658	11	[61, 85, 92, 96, 109, 115]
SiO_4	3659	4850	1192	[61, 85, 92, 96, 115]
SiO_5	3671	3783	113	[40, 64, 65, 78, 123, 134]
SiO_4	3673	3703	31	[60, 99, 107, 130, 132]
SiO_5	3704	3734	31	[60, 99, 107, 122, 130, 132]
SiO_4	3735	9576	5842	[60, 99, 107, 130, 132]
SiO_5	3743	3822	80	[41, 65, 66, 75, 78, 112]
SiO_5	3745	3770	26	[54, 71, 72, 90, 104, 113]
SiO_4	3771	5427	1657	[54, 71, 72, 90, 113]
SiO_4	3784	3882	99	[40, 64, 65, 123, 134]
SiO_4	3823	5743	1921	[41, 66, 75, 78, 112]
SiO_5	3883	3956	74	[40, 64, 65, 78, 123, 134]
SiO_5	3904	3943	40	[58, 73, 74, 97, 117, 142]
SiO_4	3944	4058	115	[58, 74, 97, 117, 142]
SiO_4	3957	4156	200	[40, 64, 65, 123, 134]
SiO_5	3976	4047	72	[59, 74, 75, 112, 127, 140]
SiO_6	4048	4068	21	[59, 74, 75, 84, 112, 127, 140]
SiO_5	4059	4068	10	[58, 74, 97, 117, 140, 142]
SiO_4	4069	4328	260	[58, 74, 97, 117, 142]
SiO_5	4069	4090	22	[59, 74, 75, 84, 112, 140]
SiO_5	4091	4144	54	[59, 74, 75, 84, 127, 140]
SiO_6	4145	4275	131	[59, 74, 75, 84, 112, 127, 140]
SiO_5	4157	4160	4	[40, 64, 65, 123, 134, 152]
SiO_4	4161	4502	342	[40, 64, 65, 123, 134]
SiO_5	4229	4529	301	[47, 65, 92, 94, 109, 131]
SiO_5	4269	4285	17	[51, 96, 97, 105, 115, 127]
SiO_5	4276	4276	1	[59, 74, 75, 84, 112, 140]
SiO_4	4277	4289	13	[59, 74, 75, 112, 140]
SiO_4	4286	4607	322	[51, 96, 97, 105, 127]
SiO_5	4290	4409	120	[59, 74, 75, 112, 127, 140]
SiO_5	4329	4471	143	[58, 74, 97, 117, 140, 142]
SiO_6	4410	4437	28	[59, 74, 75, 84, 112, 127, 140]
SiO_5	4438	4497	60	[59, 74, 75, 84, 112, 140]
SiO_4	4472	4682	211	[58, 74, 97, 117, 142]
SiO_5	4487	5340	854	[53, 67, 84, 95, 100, 141]
SiO_6	4498	4615	118	[59, 74, 75, 84, 112, 127, 140]
SiO_5	4503	4552	50	[40, 64, 65, 78, 123, 134]
SiO_4	4530	4560	31	[47, 65, 92, 94, 109]
SiO_5	4545	4613	69	[63, 66, 67, 75, 80, 149]
SiO_4	4553	4555	3	[40, 64, 65, 123, 134]
SiO_5	4556	4571	16	[40, 64, 65, 123, 134, 152]
SiO_5	4561	4954	394	[47, 65, 92, 94, 109, 131]
SiO_4	4572	4680	109	[40, 64, 65, 123, 134]
SiO_5	4608	4628	21	[51, 74, 96, 97, 105, 127]
SiO_4	4614	5685	1072	[63, 66, 67, 80, 149]
SiO_5	4616	4870	255	[59, 74, 75, 84, 112, 140]
SiO_4	4629	6863	2235	[51, 96, 97, 105, 127]
SiO_5	4681	4689	9	[40, 64, 65, 78, 123, 134]
SiO_5	4683	4819	137	[58, 74, 97, 117, 140, 142]
SiO_4	4690	4791	102	[40, 64, 65, 123, 134]
SiO_5	4792	4813	22	[40, 64, 65, 78, 123, 134]
SiO_4	4814	4896	83	[40, 64, 65, 123, 134]
SiO_4	4820	4986	167	[58, 74, 97, 117, 142]
SiO_5	4851	4920	70	[61, 85, 92, 96, 109, 115]
SiO_4	4871	5071	201	[59, 74, 75, 84, 140]
SiO_5	4897	4932	36	[40, 64, 65, 78, 123, 134]
SiO_4	4921	5047	127	[61, 85, 96, 109, 115]
SiO_4	4933	5702	770	[40, 64, 65, 123, 134]
SiO_5	4937	5049	113	[56, 68, 92, 99, 131, 139]
SiO_4	4955	9669	4715	[47, 65, 92, 94, 131]
SiO_5	4987	5062	76	[58, 74, 97, 117, 140, 142]
SiO_5	5048	5462	415	[61, 85, 92, 96, 109, 115]
SiO_4	5050	5580	531	[56, 68, 99, 131, 139]
SiO_4	5063	5856	794	[58, 74, 97, 117, 142]
SiO_5	5072	5096	25	[59, 74, 75, 84, 112, 140]
SiO_4	5097	5166	70	[59, 74, 84, 112, 140]
SiO_5	5167	5180	14	[59, 74, 84, 112, 127, 140]
SiO_4	5181	7818	2638	[59, 74, 84, 112, 140]
SiO_5	5232	5288	57	[43, 86, 103, 119, 121, 136]
SiO_4	5289	5295	7	[43, 86, 103, 119, 136]
SiO_5	5296	5508	213	[43, 86, 103, 119, 121, 136]
SiO_4	5341	5756	416	[53, 67, 95, 100, 141]
SiO_5	5375	5399	25	[62, 73, 81, 90, 104, 137]
SiO_4	5400	5518	119	[62, 73, 81, 104, 137]
SiO_5	5428	5457	30	[54, 71, 72, 90, 104, 113]
SiO_4	5458	5481	24	[54, 71, 72, 90, 113]
SiO_4	5463	5530	68	[61, 85, 96, 109, 115]
SiO_5	5482	5534	53	[54, 71, 72, 90, 104, 113]
SiO_4	5509	5528	20	[43, 86, 103, 119, 121]
SiO_3	5519	5534	16	[62, 81, 104, 137]
SiO_5	5529	5722	194	[43, 86, 103, 119, 121, 136]
SiO_5	5531	5585	55	[61, 85, 92, 96, 109, 115]
SiO_4	5535	5623	89	[54, 71, 72, 90, 113]
SiO_4	5535	7753	2219	[62, 73, 81, 104, 137]
SiO_5	5581	5636	56	[56, 68, 92, 99, 131, 139]
SiO_4	5586	5602	17	[61, 85, 96, 109, 115]
SiO_5	5603	6158	556	[61, 85, 92, 96, 109, 115]
SiO_5	5624	5655	32	[54, 71, 72, 90, 104, 113]
SiO_4	5637	6274	638	[56, 68, 99, 131, 139]
SiO_4	5656	5671	16	[54, 71, 72, 90, 113]
SiO_5	5672	5700	29	[54, 71, 72, 90, 104, 113]
SiO_5	5686	5701	16	[63, 66, 67, 80, 100, 149]
SiO_5	5695	5716	22	[55, 86, 93, 101, 106, 116]
SiO_4	5701	5705	5	[54, 71, 72, 90, 104]
SiO_4	5702	5948	247	[63, 66, 67, 80, 149]
SiO_3	5703	5711	9	[40, 64, 123, 134]
SiO_5	5706	5739	34	[54, 71, 72, 90, 104, 113]
SiO_4	5712	7264	1553	[40, 64, 65, 123, 134]
SiO_4	5717	8818	3102	[55, 86, 93, 106, 116]
SiO_4	5723	13305	7583	[43, 86, 103, 119, 121]
SiO_5	5724	5776	53	[50, 76, 80, 82, 100, 144]
SiO_4	5740	5758	19	[54, 71, 72, 90, 113]
SiO_5	5744	5763	20	[41, 66, 75, 78, 112, 127]
SiO_5	5757	5764	8	[53, 67, 84, 95, 100, 141]
SiO_5	5759	5792	34	[54, 71, 72, 90, 104, 113]
SiO_4	5764	5792	29	[41, 66, 75, 78, 112]
SiO_4	5765	6898	1134	[53, 67, 95, 100, 141]
SiO_4	5777	5786	10	[50, 76, 80, 82, 100]
SiO_5	5787	5804	18	[50, 76, 80, 82, 100, 144]
SiO_5	5793	5820	28	[41, 66, 75, 78, 112, 127]
SiO_4	5793	6769	977	[54, 71, 72, 90, 113]
SiO_4	5805	5825	21	[50, 76, 80, 82, 100]
SiO_4	5821	7617	1797	[41, 66, 75, 78, 112]
SiO_5	5826	5838	13	[50, 76, 80, 82, 100, 144]
SiO_4	5839	5913	75	[50, 76, 82, 100, 144]
SiO_5	5857	6028	172	[58, 73, 74, 97, 117, 142]
SiO_5	5914	5954	41	[50, 76, 80, 82, 100, 144]
SiO_5	5949	5987	39	[63, 66, 67, 80, 100, 149]
SiO_4	5955	6463	509	[50, 76, 82, 100, 144]
SiO_4	5988	10374	4387	[63, 66, 67, 80, 149]
SiO_4	6029	6067	39	[58, 73, 97, 117, 142]
SiO_5	6068	6320	253	[58, 73, 74, 97, 117, 142]
SiO_4	6159	6167	9	[61, 85, 96, 109, 115]
SiO_5	6168	6285	118	[61, 85, 92, 96, 109, 115]
SiO_5	6275	6287	13	[56, 68, 92, 99, 131, 139]
SiO_4	6286	6338	53	[61, 85, 92, 96, 115]
SiO_4	6288	9052	2765	[56, 68, 99, 131, 139]
SiO_5	6305	6331	27	[44, 64, 109, 120, 134, 150]
SiO_4	6321	6476	156	[58, 74, 97, 117, 142]
SiO_4	6332	8220	1889	[44, 64, 109, 120, 150]
SiO_5	6339	7430	1092	[61, 85, 92, 96, 109, 115]
SiO_5	6464	6481	18	[50, 71, 76, 82, 100, 144]
SiO_5	6468	6500	33	[49, 85, 93, 98, 133, 152]
SiO_5	6477	6494	18	[58, 74, 97, 117, 140, 142]
SiO_4	6482	7092	611	[50, 71, 76, 82, 144]
SiO_4	6495	12201	5707	[58, 74, 97, 117, 142]
SiO_4	6501	6930	430	[49, 93, 98, 133, 152]
SiO_5	6770	6808	39	[54, 71, 72, 73, 90, 113]
SiO_4	6809	6942	134	[54, 71, 72, 73, 90]
SiO_5	6827	6942	116	[46, 88, 91, 101, 106, 129]
SiO_5	6864	6903	40	[51, 74, 96, 97, 105, 127]
SiO_5	6899	6915	17	[53, 67, 69, 95, 100, 141]
SiO_4	6904	6906	3	[51, 74, 96, 105, 127]
SiO_3	6907	6928	22	[51, 96, 105, 127]
SiO_4	6916	7040	125	[53, 67, 95, 100, 141]
SiO_4	6929	7005	77	[51, 96, 97, 105, 127]
SiO_5	6931	6942	12	[49, 93, 98, 103, 133, 152]
SiO_4	6943	6968	26	[46, 88, 91, 101, 129]
SiO_4	6943	7072	130	[49, 93, 98, 133, 152]
SiO_5	6943	6950	8	[54, 71, 72, 73, 90, 113]
SiO_4	6951	8160	1210	[54, 71, 72, 73, 90]
SiO_5	6969	7216	248	[46, 88, 91, 101, 106, 129]
SiO_5	7006	7045	40	[51, 74, 96, 97, 105, 127]
SiO_5	7041	7057	17	[53, 67, 69, 95, 100, 141]
SiO_4	7046	7048	3	[51, 74, 96, 105, 127]
SiO_3	7049	7070	22	[51, 96, 105, 127]
SiO_4	7058	8959	1902	[53, 67, 95, 100, 141]
SiO_4	7071	9543	2473	[51, 96, 97, 105, 127]
SiO_5	7073	7087	15	[49, 93, 98, 103, 133, 152]
SiO_4	7088	8692	1605	[49, 93, 98, 133, 152]
SiO_5	7093	7158	66	[50, 71, 76, 82, 100, 144]
SiO_4	7159	12165	5007	[50, 71, 76, 82, 144]
SiO_4	7217	8509	1293	[46, 88, 91, 101, 106]
SiO_5	7265	7317	53	[40, 64, 65, 78, 123, 134]
SiO_4	7318	8838	1521	[40, 64, 65, 123, 134]
SiO_4	7431	7495	65	[61, 85, 92, 96, 115]
SiO_5	7442	7457	16	[48, 110, 114, 125, 135, 139]
SiO_4	7458	7585	128	[48, 110, 114, 125, 135]
SiO_5	7496	7713	218	[61, 85, 92, 96, 109, 115]
SiO_5	7586	7612	27	[48, 110, 114, 125, 135, 139]
SiO_4	7613	12143	4531	[48, 110, 114, 125, 135]
SiO_5	7618	7639	22	[41, 65, 66, 75, 78, 112]
SiO_4	7640	9336	1697	[41, 66, 75, 78, 112]
SiO_5	7669	7702	34	[57, 89, 110, 114, 118, 122]
SiO_4	7703	7835	133	[57, 89, 114, 118, 122]
SiO_4	7714	7987	274	[61, 85, 92, 96, 115]
SiO_5	7754	7772	19	[62, 73, 81, 90, 104, 137]
SiO_4	7773	9255	1483	[62, 73, 81, 104, 137]
SiO_5	7819	7824	6	[59, 67, 74, 84, 112, 140]
SiO_4	7825	8080	256	[59, 74, 84, 112, 140]
SiO_5	7836	7851	16	[57, 89, 110, 114, 118, 122]
SiO_4	7852	8299	448	[57, 89, 114, 118, 122]
SiO_5	7988	8361	374	[61, 85, 92, 96, 109, 115]
SiO_5	8081	8132	52	[59, 67, 74, 84, 112, 140]
SiO_4	8133	9736	1604	[59, 74, 84, 112, 140]
SiO_5	8161	8178	18	[54, 71, 72, 73, 76, 90]
SiO_4	8179	8701	523	[54, 71, 72, 73, 90]
SiO_5	8221	8390	170	[44, 64, 92, 109, 120, 150]
SiO_5	8300	8351	52	[57, 89, 110, 114, 118, 122]
SiO_4	8352	8873	522	[57, 89, 114, 118, 122]
SiO_4	8362	8551	190	[61, 85, 96, 109, 115]
SiO_4	8391	8425	35	[44, 64, 92, 120, 150]
SiO_3	8402	8438	37	[52, 83, 102, 136]
SiO_5	8426	8462	37	[44, 64, 92, 109, 120, 150]
SiO_4	8439	10613	2175	[52, 72, 83, 102, 136]
SiO_4	8463	8480	18	[44, 64, 92, 120, 150]
SiO_5	8481	8537	57	[44, 64, 92, 109, 120, 150]
SiO_5	8510	8525	16	[46, 88, 91, 101, 106, 129]
SiO_4	8526	8547	22	[46, 88, 91, 101, 106]
SiO_4	8538	14805	6268	[44, 64, 92, 120, 150]
SiO_5	8548	8570	23	[46, 88, 91, 101, 106, 129]
SiO_5	8552	8566	15	[61, 85, 92, 96, 109, 115]
SiO_4	8567	9394	828	[61, 85, 96, 109, 115]
SiO_4	8571	11342	2772	[46, 88, 91, 101, 106]
SiO_5	8693	8724	32	[49, 78, 93, 98, 133, 152]
SiO_5	8702	8717	16	[54, 71, 72, 73, 90, 107]
SiO_4	8718	8899	182	[54, 71, 72, 73, 90]
SiO_4	8725	8734	10	[49, 78, 98, 133, 152]
SiO_5	8735	8762	28	[49, 78, 93, 98, 133, 152]
SiO_4	8763	8787	25	[49, 93, 98, 133, 152]
SiO_5	8788	8802	15	[49, 93, 98, 109, 133, 152]
SiO_4	8803	9777	975	[49, 93, 98, 133, 152]
SiO_5	8819	8843	25	[55, 86, 93, 106, 116, 152]
SiO_5	8839	8868	30	[40, 64, 65, 78, 123, 134]
SiO_4	8844	9328	485	[55, 86, 93, 106, 116]
SiO_4	8869	9162	294	[40, 64, 65, 123, 134]
SiO_5	8874	8897	24	[57, 89, 114, 118, 122, 128]
SiO_4	8898	8915	18	[57, 89, 114, 118, 122]
SiO_5	8900	8913	14	[54, 71, 72, 73, 90, 107]
SiO_4	8914	11802	2889	[54, 71, 72, 73, 90]
SiO_5	8916	8961	46	[57, 89, 114, 118, 122, 132]
SiO_3	8960	9000	41	[53, 67, 95, 100]
SiO_4	8962	9449	488	[57, 89, 114, 118, 122]
SiO_4	9001	9627	627	[53, 67, 95, 100, 141]
SiO_5	9053	9154	102	[56, 68, 99, 131, 135, 139]
SiO_4	9155	9209	55	[56, 68, 131, 135, 139]
SiO_5	9163	9240	78	[40, 64, 65, 78, 123, 134]
SiO_5	9210	9338	129	[56, 68, 99, 131, 135, 139]
SiO_4	9241	9429	189	[40, 65, 78, 123, 134]
SiO_5	9256	9343	88	[62, 73, 81, 104, 137, 146]
SiO_5	9329	9751	423	[55, 86, 93, 106, 116, 152]
SiO_5	9337	9342	6	[41, 65, 66, 75, 78, 112]
SiO_4	9339	10296	958	[56, 68, 99, 131, 139]
SiO_4	9343	10105	763	[41, 66, 75, 78, 112]
SiO_4	9344	9377	34	[62, 81, 104, 137, 146]
SiO_5	9378	9402	25	[62, 81, 104, 129, 137, 146]
SiO_5	9395	9401	7	[61, 85, 92, 96, 109, 115]
SiO_4	9402	9622	221	[61, 85, 96, 109, 115]
SiO_4	9403	9419	17	[62, 81, 129, 137, 146]
SiO_5	9420	9456	37	[62, 81, 104, 129, 137, 146]
SiO_5	9430	9458	29	[40, 64, 65, 78, 123, 134]
SiO_5	9450	9475	26	[57, 89, 114, 118, 122, 128]
SiO_4	9457	10799	1343	[62, 81, 104, 137, 146]
SiO_4	9459	9525	67	[40, 65, 78, 123, 134]
SiO_4	9476	9674	199	[57, 89, 114, 118, 122]
SiO_5	9526	9685	160	[40, 64, 65, 78, 123, 134]
SiO_5	9544	9547	4	[51, 68, 96, 97, 105, 127]
SiO_4	9548	10363	816	[51, 96, 97, 105, 127]
SiO_5	9577	9596	20	[60, 89, 99, 107, 130, 132]
SiO_4	9597	9934	338	[60, 99, 107, 130, 132]
SiO_5	9623	9650	28	[61, 85, 92, 96, 109, 115]
SiO_5	9628	9652	25	[53, 67, 84, 95, 100, 141]
SiO_4	9651	9740	90	[61, 85, 96, 109, 115]
SiO_4	9653	9664	12	[53, 67, 95, 100, 141]
SiO_5	9665	9738	74	[53, 67, 84, 95, 100, 141]
SiO_5	9670	9694	25	[47, 65, 92, 94, 96, 131]
SiO_5	9675	9685	11	[57, 89, 114, 118, 122, 132]
SiO_4	9686	9719	34	[40, 64, 65, 123, 134]
SiO_6	9686	9715	30	[57, 89, 114, 118, 122, 128, 132]
SiO_4	9695	12745	3051	[47, 65, 92, 94, 131]
SiO_5	9716	9754	39	[57, 89, 114, 118, 122, 132]
SiO_5	9720	9791	72	[40, 64, 65, 78, 123, 134]
SiO_5	9737	9849	113	[59, 74, 84, 112, 117, 140]
SiO_4	9739	9776	38	[53, 67, 84, 100, 141]
SiO_5	9741	9831	91	[61, 85, 96, 109, 115, 133]
SiO_4	9752	10135	384	[55, 86, 93, 106, 116]
SiO_4	9755	10116	362	[57, 89, 114, 118, 122]
SiO_5	9777	9779	3	[53, 67, 84, 95, 100, 141]
SiO_5	9778	9819	42	[49, 93, 98, 109, 133, 152]
SiO_4	9780	10364	585	[53, 67, 84, 100, 141]
SiO_4	9792	9829	38	[40, 65, 78, 123, 134]
SiO_4	9820	12317	2498	[49, 93, 98, 133, 152]
SiO_5	9830	9859	30	[40, 64, 65, 78, 123, 134]
SiO_4	9832	11196	1365	[61, 85, 96, 109, 115]
SiO_4	9850	10256	407	[59, 74, 84, 112, 140]
SiO_4	9860	10117	258	[40, 65, 78, 123, 134]
SiO_5	9935	9980	46	[60, 99, 107, 125, 130, 132]
SiO_4	9981	10040	60	[60, 99, 107, 130, 132]
SiO_5	10041	10053	13	[60, 99, 107, 125, 130, 132]
SiO_4	10054	11837	1784	[60, 99, 107, 130, 132]
SiO_5	10106	10164	59	[41, 65, 66, 75, 78, 112]
SiO_5	10117	10150	34	[57, 89, 114, 118, 122, 128]
SiO_5	10118	10131	14	[40, 65, 78, 98, 123, 134]
SiO_6	10132	10136	5	[40, 65, 78, 98, 123, 134, 136]
SiO_5	10136	10262	127	[55, 86, 93, 106, 116, 152]
SiO_5	10137	10146	10	[40, 78, 98, 123, 134, 136]
SiO_4	10147	10181	35	[40, 98, 123, 134, 136]
SiO_4	10151	15811	5661	[57, 89, 114, 118, 122]
SiO_4	10165	11220	1056	[41, 65, 66, 75, 78]
SiO_5	10182	10182	1	[40, 78, 98, 123, 134, 136]
SiO_4	10183	12416	2234	[40, 98, 123, 134, 136]
SiO_5	10257	10326	70	[59, 74, 84, 97, 112, 140]
SiO_4	10263	10283	21	[55, 86, 93, 106, 116]
SiO_5	10284	10346	63	[55, 86, 93, 106, 116, 152]
SiO_5	10297	10374	78	[56, 68, 99, 115, 131, 139]
SiO_4	10327	11931	1605	[59, 84, 97, 112, 140]
SiO_4	10347	13458	3112	[55, 86, 106, 116, 152]
SiO_3	10364	10378	15	[51, 96, 105, 127]
SiO_5	10365	10381	17	[53, 67, 74, 84, 100, 141]
SiO_4	10375	10419	45	[56, 68, 99, 131, 139]
SiO_5	10375	10554	180	[63, 66, 67, 80, 107, 149]
SiO_4	10379	10509	131	[51, 96, 105, 127, 140]
SiO_4	10382	11047	666	[53, 67, 84, 100, 141]
SiO_5	10420	10564	145	[56, 68, 99, 115, 131, 139]
SiO_5	10510	10529	20	[51, 96, 105, 117, 127, 140]
SiO_4	10530	10621	92	[51, 96, 105, 127, 140]
SiO_4	10555	10573	19	[63, 66, 67, 80, 149]
SiO_4	10565	10962	398	[56, 68, 99, 131, 139]
SiO_5	10574	10599	26	[63, 66, 67, 80, 107, 149]
SiO_4	10600	12505	1906	[63, 66, 67, 80, 149]
SiO_3	10614	10627	14	[52, 83, 102, 136]
SiO_3	10622	10669	48	[51, 96, 105, 127]
SiO_4	10628	10661	34	[52, 72, 83, 102, 136]
SiO_5	10662	10698	37	[52, 72, 83, 102, 132, 136]
SiO_4	10670	10856	187	[51, 96, 105, 127, 140]
SiO_4	10699	10701	3	[52, 72, 83, 102, 136]
SiO_5	10702	10716	15	[52, 72, 83, 102, 132, 136]
SiO_4	10717	12459	1743	[52, 72, 83, 102, 136]
SiO_5	10751	10767	17	[45, 70, 74, 77, 111, 124]
SiO_4	10768	15835	5068	[45, 70, 77, 111, 124]
SiO_5	10800	10820	21	[62, 81, 104, 129, 137, 146]
SiO_4	10821	12844	2024	[62, 81, 104, 137, 146]
SiO_5	10857	10902	46	[51, 96, 105, 117, 127, 140]
SiO_4	10903	13410	2508	[51, 96, 105, 117, 127]
SiO_5	10963	10980	18	[56, 68, 99, 115, 131, 139]
SiO_4	10981	11027	47	[56, 68, 99, 131, 139]
SiO_5	11028	11124	97	[56, 68, 99, 115, 131, 139]
SiO_5	11048	11055	8	[53, 67, 84, 100, 141, 147]
SiO_4	11056	11142	87	[53, 67, 84, 100, 141]
SiO_4	11125	11311	187	[56, 68, 99, 131, 139]
SiO_5	11143	11435	293	[53, 67, 84, 100, 141, 147]
SiO_5	11197	11231	35	[61, 68, 85, 96, 109, 115]
SiO_5	11221	11321	101	[41, 65, 66, 75, 78, 112]
SiO_4	11232	13035	1804	[61, 85, 96, 109, 115]
SiO_5	11312	11323	12	[56, 68, 96, 99, 131, 139]
SiO_4	11322	11601	280	[41, 66, 75, 78, 112]
SiO_4	11324	14591	3268	[56, 68, 99, 131, 139]
SiO_5	11343	11390	48	[46, 88, 91, 101, 106, 146]
SiO_4	11391	12047	657	[46, 88, 91, 101, 106]
SiO_4	11436	11516	81	[53, 67, 84, 100, 141]
SiO_5	11517	11752	236	[53, 67, 84, 100, 141, 147]
SiO_5	11602	11665	64	[41, 65, 66, 75, 78, 112]
SiO_4	11666	11851	186	[41, 66, 75, 78, 112]
SiO_4	11753	21224	9472	[53, 67, 100, 141, 147]
SiO_5	11803	11911	109	[54, 71, 72, 73, 76, 90]
SiO_5	11838	11873	36	[60, 99, 105, 107, 130, 132]
SiO_5	11852	11859	8	[41, 66, 67, 75, 78, 112]
SiO_4	11860	14920	3061	[41, 66, 75, 78, 112]
SiO_4	11874	13404	1531	[60, 99, 107, 130, 132]
SiO_4	11912	14912	3001	[54, 71, 72, 73, 90]
SiO_5	11932	11947	16	[59, 84, 97, 112, 140, 147]
SiO_4	11948	12218	271	[59, 84, 97, 112, 140]
SiO_5	12048	12063	16	[46, 88, 91, 101, 106, 146]
SiO_4	12064	13457	1394	[46, 88, 91, 101, 106]
SiO_5	12144	12149	6	[48, 110, 114, 125, 135, 139]
SiO_4	12150	12415	266	[48, 110, 114, 125, 135]
SiO_3	12166	12174	9	[50, 76, 82, 144]
SiO_4	12175	12360	186	[50, 71, 76, 82, 144]
SiO_5	12202	12334	133	[58, 74, 81, 97, 117, 142]
SiO_5	12219	12264	46	[59, 84, 97, 112, 117, 140]
SiO_4	12265	12763	499	[59, 84, 97, 112, 140]
SiO_5	12318	12365	48	[49, 75, 93, 98, 133, 152]
SiO_4	12335	12361	27	[58, 74, 81, 117, 142]
SiO_3	12361	12451	91	[50, 71, 76, 144]
SiO_5	12362	12582	221	[58, 74, 81, 97, 117, 142]
SiO_4	12366	12471	106	[49, 93, 98, 133, 152]
SiO_5	12416	12536	121	[48, 110, 114, 125, 135, 139]
SiO_5	12417	12422	6	[40, 98, 123, 134, 136, 152]
SiO_4	12423	14883	2461	[40, 98, 123, 134, 136]
SiO_4	12452	12664	213	[50, 71, 76, 102, 144]
SiO_5	12460	12476	17	[52, 72, 83, 102, 121, 136]
SiO_5	12472	12566	95	[49, 75, 93, 98, 133, 152]
SiO_4	12477	12484	8	[52, 83, 102, 121, 136]
SiO_5	12485	12536	52	[52, 72, 83, 102, 121, 136]
SiO_5	12506	12604	99	[63, 66, 67, 80, 141, 149]
SiO_4	12537	13613	1077	[48, 110, 114, 125, 135]
SiO_4	12537	14047	1511	[52, 72, 83, 102, 136]
SiO_4	12567	18092	5526	[49, 93, 98, 133, 152]
SiO_4	12583	14395	1813	[58, 74, 81, 117, 142]
SiO_5	12592	12623	32	[42, 77, 87, 138, 143, 144]
SiO_4	12605	12628	24	[63, 66, 80, 141, 149]
SiO_4	12624	12624	1	[42, 87, 138, 143, 144]
SiO_5	12625	12630	6	[42, 76, 87, 138, 143, 144]
SiO_5	12629	12671	43	[63, 66, 67, 80, 141, 149]
SiO_4	12631	13436	806	[42, 87, 138, 143, 144]
SiO_3	12665	12672	8	[50, 71, 76, 144]
SiO_6	12672	12817	146	[63, 66, 67, 80, 84, 141, 149]
SiO_4	12673	12701	29	[50, 71, 76, 138, 144]
SiO_5	12702	12714	13	[50, 71, 76, 102, 138, 144]
SiO_4	12715	12719	5	[50, 76, 102, 138, 144]
SiO_3	12720	12721	2	[50, 76, 102, 144]
SiO_4	12722	12895	174	[50, 71, 76, 102, 144]
SiO_5	12746	12887	142	[47, 65, 92, 94, 96, 131]
SiO_3	12764	12769	6	[59, 84, 97, 140]
SiO_4	12770	12996	227	[59, 84, 97, 112, 140]
SiO_5	12818	12893	76	[63, 66, 67, 80, 141, 149]
SiO_5	12845	12910	66	[62, 81, 104, 129, 137, 146]
SiO_4	12888	13014	127	[47, 65, 94, 96, 131]
SiO_4	12894	20626	7733	[63, 66, 67, 80, 149]
SiO_3	12896	12923	28	[50, 71, 76, 144]
SiO_4	12911	13562	652	[62, 104, 129, 137, 146]
SiO_4	12924	15414	2491	[50, 71, 76, 102, 144]
SiO_5	12997	13000	4	[59, 66, 84, 97, 112, 140]
SiO_4	13001	19275	6275	[59, 84, 97, 112, 140]
SiO_3	13015	13044	30	[47, 65, 94, 131]
SiO_5	13036	13057	22	[61, 85, 96, 109, 115, 131]
SiO_4	13045	13055	11	[47, 65, 92, 94, 131]
SiO_5	13056	13113	58	[47, 65, 92, 94, 96, 131]
SiO_4	13058	13779	722	[61, 85, 96, 109, 115]
SiO_6	13114	13141	28	[47, 65, 92, 94, 96, 109, 131]
SiO_5	13142	13204	63	[47, 65, 92, 94, 96, 109]
SiO_4	13205	13574	370	[47, 65, 92, 94, 109]
SiO_5	13306	13459	154	[43, 86, 103, 119, 121, 127]
SiO_5	13405	13424	20	[60, 99, 105, 107, 130, 132]
SiO_5	13411	13647	237	[51, 96, 105, 117, 121, 127]
SiO_4	13425	13440	16	[60, 99, 107, 130, 132]
SiO_5	13437	13450	14	[42, 87, 138, 143, 144, 151]
SiO_5	13441	13462	22	[60, 99, 105, 107, 130, 132]
SiO_4	13451	15841	2391	[42, 87, 138, 143, 144]
SiO_5	13458	13491	34	[46, 88, 91, 101, 106, 137]
SiO_5	13459	13674	216	[55, 86, 106, 116, 127, 152]
SiO_4	13460	13478	19	[43, 86, 103, 119, 121]
SiO_4	13463	14107	645	[60, 99, 107, 130, 132]
SiO_5	13479	13567	89	[43, 86, 103, 119, 121, 127]
SiO_4	13492	13519	28	[46, 88, 91, 101, 106]
SiO_5	13520	13532	13	[46, 88, 91, 101, 106, 137]
SiO_4	13533	14289	757	[46, 88, 91, 101, 106]
SiO_5	13563	13637	75	[62, 81, 104, 129, 137, 146]
SiO_4	13568	13584	17	[43, 86, 103, 119, 121]
SiO_5	13575	13638	64	[47, 65, 92, 94, 109, 131]
SiO_5	13585	13643	59	[43, 86, 103, 119, 121, 127]
SiO_5	13614	13700	87	[48, 110, 114, 125, 135, 141]
SiO_4	13638	14657	1020	[62, 104, 129, 137, 146]
SiO_4	13639	13971	333	[47, 65, 92, 94, 109]
SiO_4	13644	13679	36	[43, 86, 103, 119, 127]
SiO_4	13648	13659	12	[51, 96, 105, 117, 121]
SiO_5	13660	13676	17	[51, 96, 105, 117, 121, 127]
SiO_4	13675	13718	44	[55, 106, 116, 127, 152]
SiO_4	13677	13722	46	[51, 96, 105, 117, 121]
SiO_5	13680	13731	52	[43, 86, 103, 119, 121, 127]
SiO_4	13701	13957	257	[48, 110, 114, 125, 135]
SiO_5	13719	15052	1334	[55, 86, 106, 116, 127, 152]
SiO_5	13723	13766	44	[51, 81, 96, 105, 117, 121]
SiO_4	13732	13770	39	[43, 86, 103, 119, 127]
SiO_4	13767	13825	59	[51, 96, 105, 117, 121]
SiO_5	13771	13913	143	[43, 86, 103, 119, 121, 127]
SiO_5	13780	13793	14	[61, 85, 96, 105, 109, 115]
SiO_4	13794	14910	1117	[61, 85, 96, 109, 115]
SiO_5	13826	13887	62	[51, 96, 105, 117, 121, 127]
SiO_4	13888	16026	2139	[51, 96, 105, 117, 121]
SiO_4	13914	13948	35	[43, 86, 103, 119, 127]
SiO_5	13949	13962	14	[43, 86, 103, 119, 121, 127]
SiO_5	13958	13975	18	[48, 110, 114, 125, 135, 139]
SiO_4	13963	13964	2	[43, 86, 103, 119, 127]
SiO_5	13965	14040	76	[43, 86, 103, 108, 119, 127]
SiO_5	13972	13987	16	[47, 65, 92, 94, 109, 131]
SiO_4	13976	14242	267	[48, 110, 114, 125, 135]
SiO_4	13988	13990	3	[47, 65, 92, 94, 109]
SiO_5	13991	14198	208	[47, 65, 92, 94, 109, 131]
SiO_4	14041	14072	32	[43, 86, 103, 119, 127]
SiO_5	14048	14102	55	[52, 72, 83, 102, 132, 136]
SiO_5	14073	14441	369	[43, 86, 103, 108, 119, 127]
SiO_4	14103	14141	39	[52, 83, 102, 132, 136]
SiO_5	14108	14224	117	[60, 72, 99, 107, 130, 132]
SiO_5	14142	14258	117	[52, 72, 83, 102, 132, 136]
SiO_4	14199	14968	770	[47, 65, 92, 94, 109]
SiO_4	14225	14350	126	[60, 72, 107, 130, 132]
SiO_5	14243	14259	17	[48, 110, 114, 125, 135, 141]
SiO_4	14259	14760	502	[52, 83, 102, 132, 136]
SiO_4	14260	14261	2	[48, 110, 114, 125, 135]
SiO_5	14262	14327	66	[48, 110, 114, 125, 135, 139]
SiO_5	14290	14311	22	[46, 88, 91, 101, 106, 137]
SiO_4	14312	14336	25	[46, 88, 91, 101, 137]
SiO_4	14328	14369	42	[48, 110, 114, 125, 135]
SiO_5	14337	14366	30	[46, 88, 91, 101, 106, 137]
SiO_5	14351	14367	17	[60, 72, 99, 107, 130, 132]
SiO_4	14367	14436	70	[46, 88, 91, 101, 106]
SiO_4	14368	16239	1872	[60, 72, 107, 130, 132]
SiO_5	14370	14495	126	[48, 110, 114, 125, 135, 139]
SiO_5	14396	14409	14	[58, 74, 81, 117, 121, 142]
SiO_4	14410	17361	2952	[58, 74, 81, 117, 142]
SiO_5	14437	14449	13	[46, 88, 91, 101, 106, 137]
SiO_4	14442	14456	15	[43, 103, 108, 119, 127]
SiO_4	14450	14467	18	[46, 88, 91, 101, 106]
SiO_5	14457	14474	18	[43, 103, 108, 119, 121, 127]
SiO_5	14468	14603	136	[46, 88, 91, 101, 106, 137]
SiO_4	14475	16320	1846	[43, 103, 108, 119, 127]
SiO_4	14496	15258	763	[48, 110, 114, 125, 135]
SiO_5	14592	14608	17	[56, 68, 99, 115, 131, 139]
SiO_4	14604	16947	2344	[46, 88, 91, 101, 106]
SiO_4	14609	15240	632	[56, 68, 99, 131, 139]
SiO_5	14658	14695	38	[62, 91, 104, 129, 137, 146]
SiO_4	14696	14919	224	[62, 104, 129, 137, 146]
SiO_5	14761	14853	93	[52, 83, 102, 132, 136, 149]
SiO_5	14806	14851	46	[44, 64, 86, 92, 120, 150]
SiO_4	14852	14859	8	[44, 64, 86, 120, 150]
SiO_4	14854	20213	5360	[52, 83, 102, 132, 136]
SiO_5	14860	14883	24	[44, 64, 86, 92, 120, 150]
SiO_5	14884	14969	86	[40, 98, 116, 123, 134, 136]
SiO_4	14884	15924	1041	[44, 64, 92, 120, 150]
SiO_5	14911	14964	54	[61, 85, 96, 109, 115, 131]
SiO_3	14913	14916	4	[54, 72, 73, 90]
SiO_4	14917	16131	1215	[54, 71, 72, 73, 90]
SiO_5	14920	14958	39	[62, 81, 104, 129, 137, 146]
SiO_5	14921	14957	37	[41, 66, 75, 78, 112, 140]
SiO_4	14958	15244	287	[41, 66, 75, 78, 112]
SiO_6	14959	14968	10	[62, 73, 81, 104, 129, 137, 146]
SiO_4	14965	15686	722	[61, 85, 96, 109, 115]
SiO_5	14969	15115	147	[47, 65, 92, 94, 109, 131]
SiO_4	14969	14974	6	[62, 81, 104, 137, 146]
SiO_4	14970	14992	23	[40, 98, 116, 123, 134]
SiO_3	14975	14982	8	[62, 104, 137, 146]
SiO_4	14983	14993	11	[62, 73, 104, 137, 146]
SiO_5	14993	14994	2	[40, 98, 116, 123, 134, 136]
SiO_5	14994	15023	30	[62, 73, 104, 129, 137, 146]
SiO_4	14995	15027	33	[40, 98, 116, 123, 134]
SiO_6	15024	15035	12	[62, 73, 81, 104, 129, 137, 146]
SiO_5	15028	15079	52	[40, 98, 116, 123, 134, 136]
SiO_5	15036	15076	41	[62, 73, 81, 104, 137, 146]
SiO_4	15053	15169	117	[55, 86, 106, 116, 127]
SiO_6	15077	15108	32	[62, 73, 81, 104, 129, 137, 146]
SiO_4	15080	15182	103	[40, 116, 123, 134, 136]
SiO_5	15109	15169	61	[62, 81, 104, 129, 137, 146]
SiO_6	15116	15125	10	[47, 65, 92, 94, 109, 120, 131]
SiO_5	15126	15181	56	[47, 65, 92, 94, 109, 131]
SiO_5	15170	15272	103	[55, 86, 106, 116, 127, 152]
SiO_4	15170	15202	33	[62, 104, 129, 137, 146]
SiO_4	15182	15190	9	[47, 65, 92, 94, 109]
SiO_5	15183	15322	140	[40, 98, 116, 123, 134, 136]
SiO_5	15191	15197	7	[47, 65, 92, 94, 109, 120]
SiO_6	15198	15290	93	[47, 65, 92, 94, 109, 120, 131]
SiO_5	15203	15305	103	[62, 81, 104, 129, 137, 146]
SiO_5	15241	15276	36	[56, 65, 68, 99, 131, 139]
SiO_5	15245	15253	9	[41, 66, 75, 78, 112, 134]
SiO_4	15254	17357	2104	[41, 66, 75, 78, 112]
SiO_5	15259	15315	57	[48, 85, 110, 114, 125, 135]
SiO_4	15273	15314	42	[55, 86, 106, 116, 127]
SiO_4	15277	15488	212	[56, 68, 99, 131, 139]
SiO_5	15291	15430	140	[47, 65, 92, 94, 109, 120]
SiO_4	15306	18096	2791	[62, 104, 129, 137, 146]
SiO_5	15315	15422	108	[55, 86, 106, 116, 127, 152]
SiO_4	15316	15329	14	[48, 85, 110, 125, 135]
SiO_4	15323	15349	27	[40, 116, 123, 134, 136]
SiO_3	15330	15344	15	[48, 110, 125, 135]
SiO_4	15345	21449	6105	[48, 110, 114, 125, 135]
SiO_5	15350	15366	17	[40, 98, 116, 123, 134, 136]
SiO_4	15367	15380	14	[40, 116, 123, 134, 136]
SiO_5	15381	15411	31	[40, 98, 116, 123, 134, 136]
SiO_4	15412	15463	52	[40, 98, 116, 123, 134]
SiO_5	15415	15452	38	[50, 71, 76, 102, 143, 144]
SiO_4	15423	15467	45	[55, 86, 106, 116, 127]
SiO_6	15431	15535	105	[47, 65, 92, 94, 109, 120, 131]
SiO_4	15453	15804	352	[50, 71, 76, 102, 144]
SiO_5	15464	15507	44	[40, 98, 116, 123, 134, 136]
SiO_5	15468	15490	23	[55, 86, 106, 116, 127, 152]
SiO_5	15489	15507	19	[56, 65, 68, 99, 131, 139]
SiO_4	15491	15522	32	[55, 86, 106, 116, 127]
SiO_4	15508	16649	1142	[40, 116, 123, 134, 136]
SiO_4	15508	15549	42	[56, 68, 99, 131, 139]
SiO_5	15523	15588	66	[55, 86, 106, 116, 127, 152]
SiO_5	15536	15572	37	[47, 65, 92, 94, 109, 120]
SiO_5	15550	15555	6	[56, 68, 96, 99, 131, 139]
SiO_4	15556	16574	1019	[56, 68, 99, 131, 139]
SiO_6	15573	15615	43	[47, 65, 92, 94, 109, 120, 131]
SiO_4	15589	15628	40	[55, 86, 106, 116, 127]
SiO_5	15616	15762	147	[47, 65, 92, 94, 109, 131]
SiO_5	15629	15658	30	[55, 86, 106, 116, 127, 152]
SiO_4	15659	15674	16	[55, 86, 106, 116, 127]
SiO_5	15675	15716	42	[55, 86, 106, 116, 127, 152]
SiO_5	15687	15709	23	[61, 85, 93, 96, 109, 115]
SiO_4	15710	16810	1101	[61, 85, 96, 109, 115]
SiO_6	15717	15727	11	[55, 86, 106, 116, 127, 134, 152]
SiO_5	15728	15751	24	[55, 86, 106, 116, 127, 134]
SiO_4	15752	15771	20	[55, 86, 106, 127, 134]
SiO_4	15763	15927	165	[47, 65, 94, 109, 131]
SiO_3	15772	15784	13	[55, 86, 127, 134]
SiO_4	15785	16195	411	[55, 86, 106, 127, 134]
SiO_5	15805	15935	131	[50, 71, 76, 102, 143, 144]
SiO_5	15812	15828	17	[57, 89, 114, 118, 122, 144]
SiO_4	15829	16055	227	[57, 89, 114, 118, 122]
SiO_5	15836	15871	36	[45, 70, 77, 95, 111, 124]
SiO_5	15842	16476	635	[42, 87, 122, 138, 143, 144]
SiO_4	15872	15901	30	[45, 77, 95, 111, 124]
SiO_5	15902	15983	82	[45, 70, 77, 95, 111, 124]
SiO_5	15925	16079	155	[44, 64, 92, 94, 120, 150]
SiO_5	15928	16066	139	[47, 65, 94, 109, 120, 131]
SiO_4	15936	16004	69	[50, 71, 76, 102, 144]
SiO_4	15984	16983	1000	[45, 70, 77, 111, 124]
SiO_5	16005	16138	134	[50, 71, 76, 102, 143, 144]
SiO_5	16027	16063	37	[51, 85, 96, 105, 117, 121]
SiO_5	16056	16081	26	[57, 89, 114, 118, 122, 144]
SiO_4	16064	16072	9	[51, 96, 105, 117, 121]
SiO_4	16067	16095	29	[47, 65, 94, 109, 131]
SiO_3	16073	16094	22	[51, 96, 105, 121]
SiO_4	16080	16208	129	[44, 64, 92, 120, 150]
SiO_4	16082	16102	21	[57, 89, 114, 118, 122]
SiO_4	16095	16365	271	[51, 96, 105, 117, 121]
SiO_5	16096	16175	80	[47, 65, 94, 109, 120, 131]
SiO_5	16103	16105	3	[57, 89, 114, 118, 122, 144]
SiO_4	16106	16507	402	[57, 89, 114, 118, 122]
SiO_5	16132	16141	10	[54, 71, 72, 73, 90, 126]
SiO_4	16139	16176	38	[50, 71, 76, 102, 143]
SiO_4	16142	16220	79	[54, 71, 72, 73, 90]
SiO_4	16176	16532	357	[47, 65, 94, 109, 131]
SiO_5	16177	16381	205	[50, 71, 76, 102, 143, 144]
SiO_5	16196	16393	198	[55, 86, 106, 127, 134, 152]
SiO_5	16209	16235	27	[44, 64, 92, 94, 120, 150]
SiO_5	16221	16313	93	[54, 71, 72, 73, 90, 126]
SiO_4	16236	16444	209	[44, 64, 92, 120, 150]
SiO_5	16240	16348	109	[60, 72, 73, 107, 130, 132]
SiO_4	16314	17367	1054	[54, 71, 73, 90, 126]
SiO_5	16321	16324	4	[43, 103, 108, 119, 127, 136]
SiO_4	16325	16969	645	[43, 103, 108, 119, 127]
SiO_4	16349	16404	56	[60, 72, 107, 130, 132]
SiO_5	16366	16429	64	[51, 85, 96, 105, 117, 121]
SiO_4	16382	16495	114	[50, 76, 102, 143, 144]
SiO_4	16394	16485	92	[55, 86, 106, 127, 134]
SiO_3	16405	16430	26	[60, 72, 107, 130]
SiO_4	16430	16627	198	[51, 85, 105, 117, 121]
SiO_4	16431	20064	3634	[60, 72, 73, 107, 130]
SiO_5	16445	16514	70	[44, 64, 92, 94, 120, 150]
SiO_4	16477	16526	50	[42, 87, 122, 138, 144]
SiO_5	16486	16690	205	[55, 86, 106, 127, 134, 152]
SiO_5	16496	16554	59	[50, 71, 76, 102, 143, 144]
SiO_5	16508	16576	69	[57, 89, 114, 118, 122, 139]
SiO_4	16515	17013	499	[44, 64, 92, 120, 150]
SiO_5	16527	16589	63	[42, 87, 122, 138, 143, 144]
SiO_5	16533	16541	9	[47, 65, 94, 96, 109, 131]
SiO_4	16542	21449	4908	[47, 65, 94, 109, 131]
SiO_4	16555	16737	183	[50, 76, 102, 143, 144]
SiO_3	16575	16674	100	[56, 68, 99, 139]
SiO_4	16577	21449	4873	[57, 89, 114, 118, 122]
SiO_4	16590	17183	594	[42, 87, 122, 138, 144]
SiO_5	16628	16743	116	[51, 85, 96, 105, 117, 121]
SiO_5	16650	16655	6	[40, 72, 116, 123, 134, 136]
SiO_4	16656	16680	25	[40, 116, 123, 134, 136]
SiO_4	16675	20946	4272	[56, 68, 99, 131, 139]
SiO_5	16681	16685	5	[40, 72, 116, 123, 134, 136]
SiO_4	16686	17919	1234	[40, 116, 123, 134, 136]
SiO_4	16691	16972	282	[55, 86, 106, 127, 134]
SiO_5	16738	16826	89	[50, 71, 76, 102, 143, 144]
SiO_4	16744	16774	31	[51, 96, 105, 117, 121]
SiO_5	16775	16791	17	[51, 85, 96, 105, 117, 121]
SiO_4	16792	19744	2953	[51, 96, 105, 117, 121]
SiO_5	16811	16816	6	[61, 85, 93, 96, 109, 115]
SiO_4	16817	16946	130	[61, 85, 96, 109, 115]
SiO_4	16827	17031	205	[50, 76, 102, 143, 144]
SiO_5	16947	16992	46	[61, 85, 93, 96, 109, 115]
SiO_5	16948	16971	24	[46, 88, 91, 101, 106, 152]
SiO_5	16970	17027	58	[43, 103, 108, 119, 127, 145]
SiO_4	16972	19099	2128	[46, 88, 91, 101, 106]
SiO_5	16973	17102	130	[55, 86, 106, 127, 134, 152]
SiO_5	16984	17051	68	[45, 70, 77, 82, 111, 124]
SiO_4	16993	20833	3841	[61, 85, 96, 109, 115]
SiO_5	17014	17023	10	[44, 64, 92, 94, 120, 150]
SiO_4	17024	17051	28	[44, 64, 92, 120, 150]
SiO_4	17028	17074	47	[43, 103, 108, 119, 127]
SiO_5	17032	17270	239	[50, 71, 76, 102, 143, 144]
SiO_5	17052	17127	76	[44, 64, 92, 94, 120, 150]
SiO_4	17052	17063	12	[45, 70, 77, 111, 124]
SiO_5	17064	17097	34	[45, 70, 77, 82, 111, 124]
SiO_5	17075	17162	88	[43, 103, 108, 119, 127, 134]
SiO_4	17098	21449	4352	[45, 70, 77, 111, 124]
SiO_4	17103	17195	93	[55, 86, 106, 134, 152]
SiO_4	17128	17135	8	[44, 92, 94, 120, 150]
SiO_5	17136	17264	129	[44, 64, 92, 94, 120, 150]
SiO_4	17163	18193	1031	[43, 103, 108, 119, 127]
SiO_5	17184	17208	25	[42, 87, 122, 138, 143, 144]
SiO_5	17196	17272	77	[55, 86, 106, 127, 134, 152]
SiO_4	17209	17422	214	[42, 87, 122, 138, 144]
SiO_4	17265	18689	1425	[44, 64, 92, 120, 150]
SiO_4	17271	17353	83	[50, 76, 102, 143, 144]
SiO_4	17273	17513	241	[55, 86, 106, 127, 134]
SiO_5	17354	17364	11	[50, 71, 76, 102, 143, 144]
SiO_5	17358	17364	7	[41, 66, 75, 78, 112, 140]
SiO_5	17362	17393	32	[58, 74, 80, 81, 117, 142]
SiO_4	17365	21449	4085	[41, 66, 75, 78, 112]
SiO_4	17365	17379	15	[50, 76, 102, 143, 144]
SiO_5	17368	17436	69	[54, 71, 73, 76, 90, 126]
SiO_5	17380	18038	659	[50, 71, 76, 102, 143, 144]
SiO_4	17394	17530	137	[58, 74, 81, 117, 142]
SiO_5	17423	17448	26	[42, 87, 122, 138, 143, 144]
SiO_4	17437	17976	540	[54, 73, 76, 90, 126]
SiO_4	17449	18679	1231	[42, 87, 122, 138, 144]
SiO_5	17514	17562	49	[55, 86, 106, 127, 134, 152]
SiO_5	17531	17648	118	[58, 74, 81, 104, 117, 142]
SiO_4	17563	17677	115	[55, 86, 106, 127, 134]
SiO_4	17649	18896	1248	[58, 74, 81, 104, 142]
SiO_5	17678	17870	193	[55, 86, 106, 127, 134, 152]
SiO_4	17871	18100	230	[55, 86, 106, 127, 134]
SiO_5	17920	17928	9	[40, 72, 116, 123, 134, 136]
SiO_4	17929	18947	1019	[40, 116, 123, 134, 136]
SiO_5	17977	18006	30	[54, 71, 73, 76, 90, 126]
SiO_4	18007	18595	589	[54, 73, 76, 90, 126]
SiO_4	18039	18158	120	[50, 76, 102, 143, 144]
SiO_5	18093	18097	5	[49, 93, 98, 128, 133, 152]
SiO_5	18097	18145	49	[62, 71, 104, 129, 137, 146]
SiO_4	18098	19817	1720	[49, 93, 98, 133, 152]
SiO_5	18101	18452	352	[55, 86, 106, 127, 134, 152]
SiO_4	18146	18828	683	[62, 104, 129, 137, 146]
SiO_5	18159	18194	36	[50, 76, 102, 136, 143, 144]
SiO_5	18194	18258	65	[43, 103, 108, 119, 127, 134]
SiO_4	18195	18749	555	[50, 76, 102, 143, 144]
SiO_4	18259	18926	668	[43, 103, 108, 119, 127]
SiO_4	18453	18575	123	[55, 86, 106, 134, 152]
SiO_5	18576	18686	111	[55, 86, 106, 127, 134, 152]
SiO_5	18596	18663	68	[54, 71, 73, 76, 90, 126]
SiO_4	18664	18789	126	[54, 73, 76, 90, 126]
SiO_5	18680	18683	4	[42, 87, 122, 128, 138, 144]
SiO_4	18684	18798	115	[42, 87, 122, 138, 144]
SiO_4	18687	18732	46	[55, 86, 106, 134, 152]
SiO_5	18690	18704	15	[44, 64, 92, 94, 120, 150]
SiO_4	18705	19244	540	[44, 64, 92, 120, 150]
SiO_5	18733	18775	43	[55, 86, 106, 127, 134, 152]
SiO_5	18750	18812	63	[50, 71, 76, 102, 143, 144]
SiO_4	18776	18813	38	[55, 86, 106, 134, 152]
SiO_5	18790	18849	60	[54, 71, 73, 76, 90, 126]
SiO_5	18799	18823	25	[42, 87, 122, 138, 143, 144]
SiO_4	18813	18992	180	[50, 71, 76, 102, 143]
SiO_5	18814	18841	28	[55, 86, 106, 127, 134, 152]
SiO_4	18824	18890	67	[42, 87, 122, 138, 144]
SiO_5	18829	18870	42	[62, 74, 104, 129, 137, 146]
SiO_4	18842	18923	82	[55, 86, 106, 127, 134]
SiO_4	18850	18909	60	[54, 73, 76, 90, 126]
SiO_4	18871	19655	785	[62, 104, 129, 137, 146]
SiO_5	18891	18949	59	[42, 87, 122, 138, 143, 144]
SiO_5	18897	18914	18	[58, 74, 80, 81, 104, 142]
SiO_5	18910	19020	111	[54, 71, 73, 76, 90, 126]
SiO_4	18915	19269	355	[58, 74, 81, 104, 142]
SiO_5	18924	19198	275	[55, 86, 106, 127, 134, 152]
SiO_5	18927	19016	90	[43, 103, 108, 119, 127, 145]
SiO_5	18948	18955	8	[40, 72, 116, 123, 134, 136]
SiO_4	18950	18956	7	[42, 87, 122, 138, 144]
SiO_4	18956	19338	383	[40, 116, 123, 134, 136]
SiO_5	18957	18983	27	[42, 87, 122, 138, 143, 144]
SiO_4	18984	19288	305	[42, 87, 122, 138, 144]
SiO_5	18993	19018	26	[50, 71, 76, 87, 102, 143]
SiO_4	19017	19035	19	[43, 103, 108, 119, 127]
SiO_4	19019	19299	281	[50, 71, 76, 102, 143]
SiO_4	19021	19074	54	[54, 73, 76, 90, 126]
SiO_5	19036	19054	19	[43, 103, 108, 119, 127, 145]
SiO_4	19055	20812	1758	[43, 103, 108, 119, 127]
SiO_5	19075	19129	55	[54, 73, 76, 90, 119, 126]
SiO_5	19100	19115	16	[46, 88, 91, 101, 106, 146]
SiO_4	19116	21449	2334	[46, 88, 91, 101, 106]
SiO_4	19130	21357	2228	[54, 73, 76, 90, 126]
SiO_6	19199	19245	47	[55, 86, 98, 106, 127, 134, 152]
SiO_5	19245	19285	41	[44, 64, 92, 94, 120, 150]
SiO_5	19246	19542	297	[55, 86, 98, 106, 127, 134]
SiO_3	19270	19285	16	[58, 74, 81, 142]
SiO_5	19276	19416	141	[59, 84, 97, 112, 140, 147]
SiO_4	19286	20742	1457	[44, 64, 92, 120, 150]
SiO_4	19286	21449	2164	[58, 74, 81, 104, 142]
SiO_5	19289	19471	183	[42, 87, 122, 138, 143, 144]
SiO_5	19300	19377	78	[50, 71, 76, 87, 102, 143]
SiO_5	19339	19389	51	[40, 116, 123, 134, 136, 152]
SiO_4	19378	19453	76	[50, 71, 76, 102, 143]
SiO_4	19390	19653	264	[40, 116, 123, 134, 136]
SiO_4	19417	19485	69	[59, 84, 97, 112, 140]
SiO_5	19454	19517	64	[50, 71, 76, 87, 102, 143]
SiO_4	19472	19482	11	[42, 87, 122, 138, 144]
SiO_5	19483	19586	104	[42, 87, 122, 138, 143, 144]
SiO_5	19486	19513	28	[59, 67, 84, 97, 112, 140]
SiO_4	19514	19983	470	[59, 84, 97, 112, 140]
SiO_4	19518	19646	129	[50, 71, 76, 102, 143]
SiO_4	19543	21449	1907	[55, 86, 98, 127, 134]
SiO_4	19587	19664	78	[42, 87, 122, 138, 144]
SiO_5	19647	19750	104	[50, 71, 76, 87, 102, 143]
SiO_5	19654	19663	10	[40, 116, 123, 134, 136, 152]
SiO_5	19656	19770	115	[62, 88, 104, 129, 137, 146]
SiO_4	19664	21449	1786	[40, 116, 123, 134, 136]
SiO_5	19665	19686	22	[42, 87, 122, 138, 143, 144]
SiO_4	19687	19731	45	[42, 87, 122, 138, 144]
SiO_5	19732	19794	63	[42, 87, 122, 128, 138, 144]
SiO_3	19745	19766	22	[51, 105, 117, 121]
SiO_6	19751	19856	106	[50, 71, 76, 87, 102, 143, 144]
SiO_4	19767	19816	50	[51, 96, 105, 117, 121]
SiO_4	19771	19794	24	[62, 104, 129, 137, 146]
SiO_6	19795	19841	47	[42, 87, 118, 122, 128, 138, 144]
SiO_5	19795	20019	225	[62, 88, 104, 129, 137, 146]
SiO_5	19817	19825	9	[51, 85, 96, 105, 117, 121]
SiO_3	19818	19901	84	[49, 93, 133, 152]
SiO_4	19826	21041	1216	[51, 96, 105, 117, 121]
SiO_5	19842	19893	52	[42, 87, 118, 128, 138, 144]
SiO_5	19857	19878	22	[50, 71, 87, 102, 143, 144]
SiO_4	19879	19881	3	[50, 71, 102, 143, 144]
SiO_5	19882	19906	25	[50, 71, 76, 102, 143, 144]
SiO_6	19894	19899	6	[42, 87, 118, 122, 128, 138, 144]
SiO_5	19900	19913	14	[42, 87, 118, 128, 138, 144]
SiO_4	19902	21449	1548	[49, 93, 98, 133, 152]
SiO_4	19907	19935	29	[50, 76, 102, 143, 144]
SiO_6	19914	19968	55	[42, 87, 118, 122, 128, 138, 144]
SiO_5	19936	20247	312	[50, 76, 87, 102, 143, 144]
SiO_5	19969	20173	205	[42, 118, 122, 128, 138, 144]
SiO_5	19984	20043	60	[59, 84, 97, 112, 140, 147]
SiO_4	20020	20090	71	[62, 104, 129, 137, 146]
SiO_4	20044	20116	73	[59, 84, 97, 140, 147]
SiO_5	20065	20071	7	[60, 72, 73, 102, 107, 130]
SiO_4	20072	21449	1378	[60, 72, 73, 107, 130]
SiO_5	20091	20101	11	[62, 88, 104, 129, 137, 146]
SiO_4	20102	20113	12	[62, 104, 129, 137, 146]
SiO_5	20114	20178	65	[62, 88, 104, 129, 137, 146]
SiO_5	20117	20179	63	[59, 84, 97, 112, 140, 147]
SiO_4	20174	20203	30	[42, 122, 128, 138, 144]
SiO_4	20179	21449	1271	[62, 104, 129, 137, 146]
SiO_4	20180	20687	508	[59, 84, 97, 112, 140]
SiO_5	20204	20215	12	[42, 118, 122, 128, 138, 144]
SiO_5	20214	20248	35	[52, 83, 102, 107, 132, 136]
SiO_4	20216	20231	16	[42, 122, 128, 138, 144]
SiO_5	20232	20296	65	[42, 118, 122, 128, 138, 144]
SiO_4	20248	20296	49	[50, 76, 87, 102, 143]
SiO_4	20249	20494	246	[52, 83, 102, 132, 136]
SiO_4	20297	21377	1081	[42, 122, 128, 138, 144]
SiO_5	20297	20328	32	[50, 76, 87, 102, 143, 144]
SiO_4	20329	20369	41	[50, 87, 102, 143, 144]
SiO_5	20370	20445	76	[50, 76, 87, 102, 143, 144]
SiO_4	20446	20683	238	[50, 87, 102, 143, 144]
SiO_5	20495	20501	7	[52, 83, 102, 117, 132, 136]
SiO_4	20502	20759	258	[52, 83, 117, 132, 136]
SiO_5	20627	20629	3	[63, 66, 67, 71, 80, 149]
SiO_4	20630	20697	68	[63, 67, 71, 80, 149]
SiO_5	20684	20739	56	[50, 76, 87, 102, 143, 144]
SiO_5	20688	20737	50	[59, 84, 97, 112, 140, 147]
SiO_5	20698	20742	45	[63, 66, 67, 71, 80, 149]
SiO_4	20738	21089	352	[59, 84, 97, 112, 140]
SiO_4	20740	20769	30	[50, 87, 102, 143, 144]
SiO_5	20743	20763	21	[44, 64, 72, 92, 120, 150]
SiO_4	20743	20824	82	[63, 67, 71, 80, 149]
SiO_5	20760	20784	25	[52, 83, 117, 132, 136, 140]
SiO_4	20764	21449	686	[44, 64, 92, 120, 150]
SiO_5	20770	20792	23	[50, 76, 87, 102, 143, 144]
SiO_4	20785	20797	13	[52, 83, 117, 132, 136]
SiO_4	20793	21412	620	[50, 87, 102, 143, 144]
SiO_5	20798	20895	98	[52, 83, 117, 132, 136, 140]
SiO_5	20813	20845	33	[43, 103, 108, 119, 127, 145]
SiO_5	20825	20880	56	[63, 66, 67, 71, 80, 149]
SiO_3	20834	20855	22	[61, 85, 96, 115]
SiO_4	20846	21449	604	[43, 103, 108, 119, 127]
SiO_4	20856	21449	594	[61, 85, 96, 109, 115]
SiO_4	20881	21449	569	[63, 67, 71, 80, 149]
SiO_4	20896	21359	464	[52, 83, 117, 132, 136]
SiO_5	20947	20951	5	[56, 68, 89, 99, 131, 139]
SiO_4	20952	21009	58	[56, 68, 89, 99, 139]
SiO_5	21010	21014	5	[56, 68, 89, 99, 131, 139]
SiO_4	21015	21449	435	[56, 68, 99, 131, 139]
SiO_5	21042	21061	20	[51, 74, 96, 105, 117, 121]
SiO_4	21062	21108	47	[51, 96, 105, 117, 121]
SiO_5	21090	21135	46	[59, 84, 97, 112, 140, 147]
SiO_5	21109	21138	30	[51, 74, 96, 105, 117, 121]
SiO_4	21136	21172	37	[59, 84, 97, 112, 140]
SiO_4	21139	21449	311	[51, 96, 105, 117, 121]
SiO_5	21173	21317	145	[59, 84, 97, 112, 140, 147]
SiO_5	21225	21382	158	[53, 67, 100, 112, 141, 147]
SiO_4	21318	21449	132	[59, 84, 97, 112, 140]
SiO_5	21358	21362	5	[54, 73, 76, 90, 102, 126]
SiO_5	21360	21449	90	[52, 83, 103, 117, 132, 136]
SiO_4	21363	21449	87	[54, 73, 76, 90, 126]
SiO_5	21378	21404	27	[42, 87, 122, 128, 138, 144]
SiO_4	21383	21449	67	[53, 67, 100, 141, 147]
SiO_4	21405	21449	45	[42, 122, 128, 138, 144]
SiO_5	21413	21449	37	[50, 76, 87, 102, 143, 144]
