# Supplementary material for: Pressure‐Induced Coordination Changes in a Pyrolitic Silicate Melt From Ab Initio Molecular Dynamics Simulations
Source: J Geophys Res Solid Earth. 2019 Nov 29;124(11):11232–50. doi: 10.1029/2019JB018238 (PMC6988478; doi:10.1029/2019JB018238)
Supplement: Supplementary file 2 — Data Set S1 [file JGRB-124-11232-s002.zip › Data/2000K/SiO/pyr-100.a12.0.T2.nvt.outcar.umd.dat.r0.stat.dat]

Cluster	Time	Percent
SiO_4	475982	0.9245959595959596	5
SiO_5	36889	0.07165695415695415	6
SiO_6	1120	0.0021756021756021756	7
SiO_3	809	0.0015714840714840714	4
