# Supplementary material for: Pressure‐Induced Coordination Changes in a Pyrolitic Silicate Melt From Ab Initio Molecular Dynamics Simulations
Source: J Geophys Res Solid Earth. 2019 Nov 29;124(11):11232–50. doi: 10.1029/2019JB018238 (PMC6988478; doi:10.1029/2019JB018238)
Supplement: Supplementary file 2 — Data Set S1 [file JGRB-124-11232-s002.zip › Data/2000K/SiO/pyr-100.a12.5.T2.nvt.outcar.umd.dat.r0.popul.dat]

Formula	Begin	End	Lifetime	[Composition]
SiO_4	0	1535	1536	[40, 65, 78, 123, 134]
SiO_4	0	1913	1914	[41, 66, 75, 78, 112]
SiO_4	0	428	429	[42, 87, 138, 143, 144]
SiO_4	0	1136	1137	[43, 86, 103, 119, 121]
SiO_4	0	1930	1931	[44, 64, 109, 120, 150]
SiO_4	0	1671	1672	[45, 70, 77, 111, 124]
SiO_4	0	184	185	[46, 72, 88, 101, 129]
SiO_4	0	47	48	[47, 65, 94, 109, 131]
SiO_4	0	1993	1994	[48, 110, 114, 125, 135]
SiO_4	0	233	234	[49, 93, 98, 133, 152]
SiO_4	0	37	38	[50, 76, 82, 100, 144]
SiO_4	0	1544	1545	[51, 96, 97, 105, 127]
SiO_4	0	1300	1301	[52, 83, 102, 121, 136]
SiO_5	0	72	73	[53, 67, 81, 84, 95, 100]
SiO_4	0	187	188	[54, 71, 72, 90, 104]
SiO_4	0	179	180	[55, 91, 93, 106, 116]
SiO_4	0	2469	2470	[56, 75, 99, 135, 139]
SiO_4	0	6814	6815	[57, 89, 114, 118, 122]
SiO_4	0	8642	8643	[58, 73, 97, 117, 142]
SiO_4	0	848	849	[59, 74, 112, 127, 140]
SiO_4	0	3693	3694	[60, 68, 99, 107, 130]
SiO_4	0	13080	13081	[61, 85, 92, 96, 115]
SiO_4	0	1584	1585	[62, 73, 104, 137, 149]
SiO_4	0	36	37	[63, 66, 80, 84, 149]
SiO_3	37	96	60	[63, 66, 80, 84]
SiO_3	38	46	9	[50, 82, 100, 144]
SiO_4	47	81	35	[50, 76, 82, 100, 144]
SiO_3	48	66	19	[47, 94, 109, 131]
SiO_4	67	10347	10281	[47, 65, 94, 109, 131]
SiO_4	73	88	16	[53, 67, 81, 84, 95]
SiO_3	82	112	31	[50, 82, 100, 144]
SiO_3	89	101	13	[53, 67, 81, 95]
SiO_4	97	1366	1270	[63, 66, 80, 84, 149]
SiO_4	102	180	79	[53, 67, 81, 84, 95]
SiO_4	113	140	28	[50, 76, 82, 100, 144]
SiO_3	141	155	15	[50, 82, 100, 144]
SiO_4	156	162	7	[50, 67, 82, 100, 144]
SiO_5	163	177	15	[50, 67, 76, 82, 100, 144]
SiO_4	178	197	20	[50, 67, 76, 82, 100]
SiO_3	180	191	12	[55, 93, 106, 116]
SiO_5	181	197	17	[53, 67, 81, 84, 95, 100]
SiO_3	185	210	26	[46, 88, 101, 129]
SiO_5	188	196	9	[54, 71, 72, 90, 104, 137]
SiO_4	192	219	28	[55, 91, 93, 106, 116]
SiO_4	197	418	222	[54, 71, 72, 90, 104]
SiO_5	198	214	17	[50, 67, 76, 82, 100, 144]
SiO_4	198	212	15	[53, 67, 81, 95, 100]
SiO_2	211	213	3	[46, 101, 129]
SiO_3	213	223	11	[53, 67, 81, 95]
SiO_3	214	257	44	[46, 72, 101, 129]
SiO_4	215	513	299	[50, 76, 82, 100, 144]
SiO_3	220	233	14	[55, 93, 106, 116]
SiO_4	224	261	38	[53, 67, 81, 84, 95]
SiO_3	234	245	12	[49, 98, 133, 152]
SiO_4	234	3382	3149	[55, 91, 93, 106, 116]
SiO_4	246	278	33	[49, 93, 98, 133, 152]
SiO_4	258	291	34	[46, 72, 88, 101, 129]
SiO_3	262	273	12	[53, 67, 81, 95]
SiO_4	274	310	37	[53, 67, 81, 84, 95]
SiO_3	279	287	9	[49, 98, 133, 152]
SiO_4	288	326	39	[49, 93, 98, 133, 152]
SiO_3	292	293	2	[46, 72, 101, 129]
SiO_4	294	446	153	[46, 72, 88, 101, 129]
SiO_3	311	317	7	[53, 67, 81, 95]
SiO_4	318	583	266	[53, 67, 81, 84, 95]
SiO_3	327	337	11	[49, 93, 133, 152]
SiO_4	338	455	118	[49, 93, 98, 133, 152]
SiO_3	419	434	16	[54, 71, 72, 90]
SiO_3	429	436	8	[42, 138, 143, 144]
SiO_4	435	1002	568	[54, 71, 72, 90, 104]
SiO_4	437	452	16	[42, 87, 138, 143, 144]
SiO_3	447	486	40	[46, 88, 101, 129]
SiO_3	453	474	22	[42, 138, 143, 144]
SiO_3	456	478	23	[49, 93, 133, 152]
SiO_4	475	477	3	[42, 87, 138, 143, 144]
SiO_3	478	481	4	[42, 87, 143, 144]
SiO_4	479	548	70	[49, 93, 98, 133, 152]
SiO_4	482	494	13	[42, 87, 138, 143, 144]
SiO_4	487	506	20	[46, 72, 88, 101, 129]
SiO_3	495	509	15	[42, 87, 138, 143]
SiO_3	507	526	20	[46, 88, 101, 129]
SiO_4	510	510	1	[42, 87, 138, 143, 144]
SiO_3	511	528	18	[42, 87, 143, 144]
SiO_3	514	522	9	[50, 76, 82, 100]
SiO_4	523	720	198	[50, 76, 82, 100, 144]
SiO_4	527	550	24	[46, 72, 88, 101, 129]
SiO_4	529	533	5	[42, 87, 138, 143, 144]
SiO_3	534	546	13	[42, 138, 143, 144]
SiO_3	547	547	1	[42, 87, 143, 144]
SiO_4	548	570	23	[42, 87, 138, 143, 144]
SiO_3	549	565	17	[49, 98, 133, 152]
SiO_3	551	568	18	[46, 88, 101, 129]
SiO_4	566	1696	1131	[49, 93, 98, 133, 152]
SiO_4	569	583	15	[46, 72, 88, 101, 129]
SiO_3	571	573	3	[42, 87, 143, 144]
SiO_3	574	596	23	[42, 138, 143, 144]
SiO_3	584	671	88	[46, 88, 101, 129]
SiO_3	584	594	11	[53, 67, 81, 95]
SiO_4	595	628	34	[53, 67, 81, 84, 95]
SiO_4	597	994	398	[42, 87, 138, 143, 144]
SiO_3	629	661	33	[53, 67, 81, 95]
SiO_4	662	721	60	[53, 67, 81, 84, 95]
SiO_4	672	702	31	[46, 72, 88, 101, 129]
SiO_3	703	710	8	[46, 88, 101, 129]
SiO_4	711	736	26	[46, 72, 88, 101, 129]
SiO_3	721	731	11	[50, 76, 82, 100]
SiO_3	722	747	26	[53, 67, 81, 95]
SiO_4	732	768	37	[50, 76, 82, 100, 144]
SiO_3	737	775	39	[46, 88, 101, 129]
SiO_4	748	771	24	[53, 67, 81, 84, 95]
SiO_5	769	833	65	[50, 67, 76, 82, 100, 144]
SiO_3	772	787	16	[53, 67, 81, 95]
SiO_4	776	853	78	[46, 72, 88, 101, 129]
SiO_4	788	814	27	[53, 67, 81, 84, 95]
SiO_3	815	829	15	[53, 67, 81, 95]
SiO_4	830	858	29	[53, 67, 81, 84, 95]
SiO_4	834	862	29	[50, 76, 82, 100, 144]
SiO_3	849	873	25	[59, 74, 127, 140]
SiO_5	854	874	21	[46, 72, 88, 101, 126, 129]
SiO_3	859	874	16	[53, 67, 81, 95]
SiO_5	863	901	39	[50, 67, 76, 82, 100, 144]
SiO_4	874	4003	3130	[59, 74, 112, 127, 140]
SiO_4	875	880	6	[46, 88, 101, 126, 129]
SiO_4	875	877	3	[53, 67, 81, 84, 95]
SiO_5	878	900	23	[53, 67, 81, 84, 95, 100]
SiO_3	881	887	7	[46, 88, 101, 129]
SiO_2	888	922	35	[46, 101, 129]
SiO_4	901	913	13	[53, 67, 81, 95, 100]
SiO_4	902	927	26	[50, 76, 82, 100, 144]
SiO_5	914	958	45	[53, 67, 81, 84, 95, 100]
SiO_3	923	935	13	[46, 88, 101, 129]
SiO_5	928	996	69	[50, 67, 76, 82, 100, 144]
SiO_4	936	948	13	[46, 88, 101, 126, 129]
SiO_3	949	966	18	[46, 101, 126, 129]
SiO_4	959	971	13	[53, 67, 81, 95, 100]
SiO_2	967	971	5	[46, 101, 129]
SiO_3	972	994	23	[46, 88, 101, 129]
SiO_5	972	1001	30	[53, 67, 81, 84, 95, 100]
SiO_3	995	1009	15	[42, 87, 138, 144]
SiO_4	995	999	5	[46, 72, 88, 101, 129]
SiO_4	997	1002	6	[50, 67, 76, 82, 100]
SiO_3	1000	1001	2	[46, 72, 101, 129]
SiO_4	1002	1019	18	[46, 72, 101, 126, 129]
SiO_4	1002	1027	26	[53, 67, 81, 95, 100]
SiO_3	1003	1004	2	[50, 67, 82, 100]
SiO_5	1003	1037	35	[54, 71, 72, 90, 104, 137]
SiO_4	1005	1017	13	[50, 67, 82, 100, 144]
SiO_4	1010	1055	46	[42, 87, 138, 143, 144]
SiO_5	1018	1034	17	[50, 67, 76, 82, 100, 144]
SiO_5	1020	1021	2	[46, 72, 88, 101, 126, 129]
SiO_4	1022	1035	14	[46, 88, 101, 126, 129]
SiO_5	1028	1098	71	[53, 67, 81, 84, 95, 100]
SiO_4	1035	1046	12	[50, 76, 82, 100, 144]
SiO_4	1036	1060	25	[46, 72, 88, 101, 129]
SiO_4	1038	1166	129	[54, 71, 72, 90, 104]
SiO_3	1047	1059	13	[50, 82, 100, 144]
SiO_3	1056	1075	20	[42, 87, 138, 143]
SiO_4	1060	1184	125	[50, 76, 82, 100, 144]
SiO_3	1061	1087	27	[46, 88, 101, 129]
SiO_4	1076	1231	156	[42, 87, 138, 143, 144]
SiO_4	1088	1165	78	[46, 88, 101, 126, 129]
SiO_4	1099	1117	19	[53, 67, 81, 95, 100]
SiO_5	1118	1287	170	[53, 67, 81, 84, 95, 100]
SiO_3	1137	1145	9	[43, 86, 119, 121]
SiO_4	1146	1177	32	[43, 86, 103, 119, 121]
SiO_3	1166	1200	35	[46, 88, 101, 129]
SiO_3	1167	1182	16	[54, 71, 72, 90]
SiO_3	1178	1185	8	[43, 86, 119, 121]
SiO_4	1183	1248	66	[54, 71, 72, 90, 104]
SiO_5	1185	1203	19	[50, 67, 76, 82, 100, 144]
SiO_4	1186	2309	1124	[43, 86, 103, 119, 121]
SiO_4	1201	1224	24	[46, 88, 101, 126, 129]
SiO_4	1204	2604	1401	[50, 67, 76, 82, 100]
SiO_3	1225	1260	36	[46, 88, 101, 129]
SiO_3	1232	1247	16	[42, 138, 143, 144]
SiO_4	1248	1351	104	[42, 87, 138, 143, 144]
SiO_3	1249	1267	19	[54, 71, 72, 90]
SiO_4	1261	1334	74	[46, 88, 101, 126, 129]
SiO_4	1268	1332	65	[54, 71, 72, 90, 101]
SiO_4	1288	1406	119	[53, 81, 84, 95, 100]
SiO_3	1301	1309	9	[52, 83, 102, 121]
SiO_4	1310	1338	29	[52, 83, 102, 121, 136]
SiO_3	1333	1360	28	[54, 71, 72, 90]
SiO_3	1335	1357	23	[46, 88, 101, 129]
SiO_3	1339	1349	11	[52, 83, 102, 121]
SiO_4	1350	1916	567	[52, 83, 102, 121, 136]
SiO_3	1352	1377	26	[42, 87, 138, 144]
SiO_4	1358	1464	107	[46, 88, 101, 126, 129]
SiO_4	1361	1416	56	[54, 71, 72, 90, 101]
SiO_3	1367	1390	24	[63, 66, 80, 149]
SiO_4	1378	1672	295	[42, 87, 138, 143, 144]
SiO_4	1391	1797	407	[63, 66, 80, 84, 149]
SiO_3	1407	1408	2	[53, 81, 95, 100]
SiO_4	1409	1443	35	[53, 81, 84, 95, 100]
SiO_3	1417	1496	80	[54, 71, 72, 90]
SiO_3	1444	1452	9	[53, 81, 95, 100]
SiO_4	1453	1483	31	[53, 81, 84, 95, 100]
SiO_3	1465	1481	17	[46, 88, 101, 129]
SiO_4	1482	1504	23	[46, 88, 101, 126, 129]
SiO_3	1484	1493	10	[53, 81, 95, 100]
SiO_4	1494	1615	122	[53, 81, 84, 95, 100]
SiO_4	1497	1521	25	[54, 71, 72, 90, 132]
SiO_3	1505	1526	22	[46, 88, 101, 129]
SiO_3	1522	1533	12	[54, 71, 72, 90]
SiO_4	1527	1551	25	[46, 88, 101, 126, 129]
SiO_4	1534	1541	8	[54, 71, 72, 90, 132]
SiO_3	1536	1575	40	[40, 78, 123, 134]
SiO_3	1542	1646	105	[54, 71, 72, 90]
SiO_5	1545	1580	36	[51, 85, 96, 97, 105, 127]
SiO_3	1552	1566	15	[46, 88, 101, 129]
SiO_4	1567	1594	28	[46, 88, 101, 126, 129]
SiO_4	1576	5641	4066	[40, 74, 78, 123, 134]
SiO_5	1581	1597	17	[51, 85, 86, 96, 97, 105]
SiO_3	1585	1662	78	[62, 73, 104, 137]
SiO_3	1595	1619	25	[46, 88, 101, 129]
SiO_4	1598	4340	2743	[51, 86, 96, 97, 105]
SiO_3	1616	1627	12	[53, 81, 95, 100]
SiO_4	1620	1652	33	[46, 88, 101, 126, 129]
SiO_4	1628	1900	273	[53, 81, 84, 95, 100]
SiO_4	1647	1731	85	[54, 71, 72, 90, 101]
SiO_3	1653	1653	1	[46, 88, 101, 129]
SiO_4	1654	1675	22	[46, 88, 101, 126, 129]
SiO_4	1663	2308	646	[62, 73, 104, 137, 149]
SiO_3	1672	1676	5	[45, 70, 77, 111]
SiO_3	1673	1678	6	[42, 138, 143, 144]
SiO_3	1676	1680	5	[46, 101, 126, 129]
SiO_4	1677	1709	33	[45, 70, 77, 111, 124]
SiO_4	1679	1710	32	[42, 87, 138, 143, 144]
SiO_4	1681	1834	154	[46, 88, 101, 126, 129]
SiO_3	1697	1704	8	[49, 98, 133, 152]
SiO_4	1705	1765	61	[49, 93, 98, 133, 152]
SiO_3	1710	1727	18	[45, 70, 77, 111]
SiO_3	1711	1718	8	[42, 138, 143, 144]
SiO_4	1719	1750	32	[42, 87, 138, 143, 144]
SiO_4	1728	1754	27	[45, 70, 77, 111, 124]
SiO_3	1732	1770	39	[54, 71, 72, 90]
SiO_3	1751	1762	12	[42, 138, 143, 144]
SiO_3	1755	1770	16	[45, 70, 77, 111]
SiO_4	1763	2003	241	[42, 87, 138, 143, 144]
SiO_3	1766	1778	13	[49, 98, 133, 152]
SiO_4	1771	1797	27	[45, 70, 77, 111, 124]
SiO_4	1771	1935	165	[54, 71, 72, 90, 101]
SiO_4	1779	1965	187	[49, 93, 98, 133, 152]
SiO_3	1798	1802	5	[45, 70, 77, 111]
SiO_3	1798	1824	27	[63, 66, 80, 149]
SiO_4	1803	2634	832	[45, 70, 77, 111, 124]
SiO_4	1825	4550	2726	[63, 66, 80, 84, 149]
SiO_3	1835	1840	6	[46, 88, 101, 129]
SiO_4	1841	1869	29	[46, 88, 101, 126, 129]
SiO_3	1870	1882	13	[46, 88, 101, 129]
SiO_4	1883	1909	27	[46, 88, 101, 126, 129]
SiO_3	1901	1904	4	[53, 81, 95, 100]
SiO_4	1905	1933	29	[53, 81, 84, 95, 100]
SiO_3	1910	1930	21	[46, 88, 101, 129]
SiO_5	1914	2057	144	[41, 66, 75, 78, 112, 139]
SiO_3	1917	1924	8	[52, 83, 102, 136]
SiO_4	1925	5256	3332	[52, 83, 102, 121, 136]
SiO_3	1931	1944	14	[44, 109, 120, 150]
SiO_4	1931	1960	30	[46, 88, 101, 126, 129]
SiO_3	1934	1934	1	[53, 81, 95, 100]
SiO_4	1935	1965	31	[53, 81, 84, 95, 100]
SiO_3	1936	1975	40	[54, 71, 72, 90]
SiO_4	1945	2396	452	[44, 64, 109, 120, 150]
SiO_3	1961	1969	9	[46, 88, 101, 129]
SiO_3	1966	1972	7	[49, 98, 133, 152]
SiO_3	1966	1978	13	[53, 81, 95, 100]
SiO_4	1970	2046	77	[46, 88, 101, 126, 129]
SiO_4	1973	1999	27	[49, 98, 123, 133, 152]
SiO_4	1976	2003	28	[54, 71, 72, 90, 101]
SiO_4	1979	2011	33	[53, 81, 84, 95, 100]
SiO_3	1994	1999	6	[48, 110, 114, 125]
SiO_4	2000	3973	1974	[48, 110, 114, 125, 135]
SiO_5	2000	2008	9	[49, 93, 98, 123, 133, 152]
SiO_3	2004	2011	8	[42, 87, 138, 144]
SiO_3	2004	2013	10	[54, 72, 90, 101]
SiO_4	2009	2150	142	[49, 93, 98, 133, 152]
SiO_4	2012	2046	35	[42, 87, 138, 143, 144]
SiO_3	2012	2023	12	[53, 81, 95, 100]
SiO_4	2014	2021	8	[54, 71, 72, 90, 101]
SiO_3	2022	2042	21	[54, 71, 72, 90]
SiO_4	2024	2732	709	[53, 81, 84, 95, 100]
SiO_3	2043	2053	11	[54, 72, 90, 101]
SiO_3	2047	2050	4	[42, 87, 138, 144]
SiO_3	2047	2053	7	[46, 88, 126, 129]
SiO_4	2051	2125	75	[42, 87, 138, 143, 144]
SiO_4	2054	2066	13	[46, 88, 101, 126, 129]
SiO_4	2054	2144	91	[54, 71, 72, 90, 101]
SiO_4	2058	4938	2881	[41, 66, 75, 78, 112]
SiO_3	2067	2087	21	[46, 88, 101, 129]
SiO_4	2088	2383	296	[46, 88, 101, 126, 129]
SiO_3	2126	2142	17	[42, 138, 143, 144]
SiO_4	2143	2255	113	[42, 87, 138, 143, 144]
SiO_3	2145	2167	23	[54, 71, 72, 90]
SiO_3	2151	2191	41	[49, 98, 133, 152]
SiO_4	2168	2188	21	[54, 71, 72, 90, 101]
SiO_3	2189	2213	25	[54, 71, 72, 90]
SiO_4	2192	2204	13	[49, 93, 98, 133, 152]
SiO_3	2205	2240	36	[49, 98, 133, 152]
SiO_4	2214	2237	24	[54, 71, 72, 90, 101]
SiO_3	2238	2266	29	[54, 71, 72, 90]
SiO_4	2241	2273	33	[49, 93, 98, 133, 152]
SiO_3	2256	2259	4	[42, 87, 138, 144]
SiO_4	2260	2289	30	[42, 87, 138, 143, 144]
SiO_4	2267	2353	87	[54, 71, 72, 90, 101]
SiO_3	2274	2299	26	[49, 98, 133, 152]
SiO_3	2290	2305	16	[42, 87, 138, 144]
SiO_4	2300	2347	48	[49, 93, 98, 133, 152]
SiO_4	2306	2467	162	[42, 87, 138, 143, 144]
SiO_5	2309	2359	51	[62, 73, 90, 104, 137, 149]
SiO_3	2310	2330	21	[43, 103, 119, 121]
SiO_4	2331	4475	2145	[43, 86, 103, 119, 121]
SiO_3	2348	2365	18	[49, 98, 133, 152]
SiO_3	2354	2361	8	[54, 71, 72, 90]
SiO_4	2360	2411	52	[62, 90, 104, 137, 149]
SiO_4	2362	2445	84	[54, 71, 72, 90, 101]
SiO_4	2366	2437	72	[49, 93, 98, 133, 152]
SiO_3	2384	2405	22	[46, 88, 101, 129]
SiO_3	2397	2411	15	[44, 109, 120, 150]
SiO_4	2406	2475	70	[46, 88, 101, 126, 129]
SiO_4	2412	2441	30	[44, 64, 109, 120, 150]
SiO_5	2412	2461	50	[62, 73, 90, 104, 137, 149]
SiO_3	2438	2464	27	[49, 98, 133, 152]
SiO_3	2442	2453	12	[44, 109, 120, 150]
SiO_3	2446	2464	19	[54, 71, 72, 90]
SiO_4	2454	2478	25	[44, 64, 109, 120, 150]
SiO_4	2462	2574	113	[62, 73, 104, 137, 149]
SiO_4	2465	2533	69	[49, 93, 98, 133, 152]
SiO_4	2465	2479	15	[54, 71, 72, 90, 101]
SiO_3	2468	2476	9	[42, 87, 143, 144]
SiO_5	2470	2519	50	[56, 75, 99, 130, 135, 139]
SiO_3	2476	2483	8	[46, 88, 101, 129]
SiO_4	2477	2782	306	[42, 87, 138, 143, 144]
SiO_3	2479	2509	31	[44, 109, 120, 150]
SiO_3	2480	2499	20	[54, 71, 72, 90]
SiO_4	2484	2516	33	[46, 88, 101, 126, 129]
SiO_4	2500	2536	37	[54, 71, 72, 90, 101]
SiO_4	2510	2531	22	[44, 64, 109, 120, 150]
SiO_3	2517	2525	9	[46, 88, 101, 129]
SiO_4	2520	3958	1439	[56, 75, 99, 135, 139]
SiO_4	2526	2554	29	[46, 88, 101, 126, 129]
SiO_3	2532	2549	18	[44, 109, 120, 150]
SiO_5	2534	2555	22	[49, 93, 98, 123, 133, 152]
SiO_3	2537	2544	8	[54, 71, 72, 90]
SiO_2	2545	2550	6	[54, 72, 90]
SiO_4	2550	2573	24	[44, 64, 109, 120, 150]
SiO_3	2551	2554	4	[54, 71, 72, 90]
SiO_3	2555	2570	16	[46, 88, 101, 129]
SiO_4	2555	2646	92	[54, 71, 72, 90, 101]
SiO_4	2556	2599	44	[49, 93, 98, 133, 152]
SiO_4	2571	2719	149	[46, 88, 101, 126, 129]
SiO_3	2574	2592	19	[44, 109, 120, 150]
SiO_5	2575	2665	91	[62, 73, 90, 104, 137, 149]
SiO_4	2593	2649	57	[44, 64, 109, 120, 150]
SiO_3	2600	2612	13	[49, 98, 133, 152]
SiO_3	2605	2606	2	[50, 67, 82, 100]
SiO_4	2607	3000	394	[50, 67, 76, 82, 100]
SiO_4	2613	2645	33	[49, 93, 98, 133, 152]
SiO_3	2635	2647	13	[45, 70, 77, 111]
SiO_3	2646	2692	47	[49, 98, 133, 152]
SiO_3	2647	2661	15	[54, 71, 72, 90]
SiO_4	2648	3908	1261	[45, 70, 77, 111, 124]
SiO_3	2650	2665	16	[44, 109, 120, 150]
SiO_4	2662	2696	35	[54, 71, 72, 90, 101]
SiO_4	2666	2690	25	[44, 64, 109, 120, 150]
SiO_4	2666	3416	751	[62, 73, 104, 137, 149]
SiO_3	2691	2712	22	[44, 109, 120, 150]
SiO_4	2693	2886	194	[49, 98, 123, 133, 152]
SiO_3	2697	2721	25	[54, 71, 72, 90]
SiO_4	2713	2738	26	[44, 64, 109, 120, 150]
SiO_3	2720	2730	11	[46, 88, 101, 129]
SiO_4	2722	2754	33	[54, 71, 72, 90, 101]
SiO_4	2731	4369	1639	[46, 88, 101, 126, 129]
SiO_3	2733	2749	17	[53, 81, 95, 100]
SiO_3	2739	2773	35	[44, 109, 120, 150]
SiO_4	2750	3008	259	[53, 81, 84, 95, 100]
SiO_3	2755	2764	10	[54, 71, 72, 90]
SiO_4	2765	2847	83	[54, 71, 72, 90, 101]
SiO_4	2774	2797	24	[44, 64, 109, 120, 150]
SiO_3	2783	2791	9	[42, 138, 143, 144]
SiO_4	2792	2861	70	[42, 87, 138, 143, 144]
SiO_3	2798	2810	13	[44, 109, 120, 150]
SiO_4	2811	2837	27	[44, 64, 109, 120, 150]
SiO_3	2838	2856	19	[44, 109, 120, 150]
SiO_3	2848	2874	27	[54, 71, 72, 90]
SiO_4	2857	2886	30	[44, 64, 109, 120, 150]
SiO_3	2862	2869	8	[42, 138, 143, 144]
SiO_4	2870	2950	81	[42, 87, 138, 143, 144]
SiO_4	2875	2902	28	[54, 71, 72, 90, 101]
SiO_3	2887	2895	9	[44, 109, 120, 150]
SiO_5	2887	2887	1	[49, 93, 98, 123, 133, 152]
SiO_4	2888	2916	29	[49, 93, 98, 133, 152]
SiO_4	2896	2944	49	[44, 64, 109, 120, 150]
SiO_3	2903	2918	16	[54, 71, 72, 90]
SiO_3	2917	2930	14	[49, 98, 133, 152]
SiO_4	2919	2949	31	[54, 71, 72, 90, 101]
SiO_4	2931	2958	28	[49, 98, 123, 133, 152]
SiO_5	2945	2986	42	[44, 64, 65, 109, 120, 150]
SiO_3	2950	2977	28	[54, 71, 72, 90]
SiO_3	2951	2957	7	[42, 87, 138, 144]
SiO_4	2958	3027	70	[42, 87, 138, 143, 144]
SiO_5	2959	2985	27	[49, 93, 98, 123, 133, 152]
SiO_4	2978	3004	27	[54, 71, 72, 90, 101]
SiO_4	2986	2987	2	[49, 93, 98, 133, 152]
SiO_4	2987	3257	271	[44, 64, 109, 120, 150]
SiO_3	2988	3025	38	[49, 98, 133, 152]
SiO_3	3001	3002	2	[50, 67, 82, 100]
SiO_4	3003	3200	198	[50, 67, 76, 82, 100]
SiO_3	3005	3010	6	[54, 71, 72, 90]
SiO_3	3009	3028	20	[53, 81, 95, 100]
SiO_4	3011	3039	29	[54, 71, 72, 90, 101]
SiO_4	3026	3234	209	[49, 93, 98, 133, 152]
SiO_3	3028	3031	4	[42, 87, 138, 144]
SiO_4	3029	3292	264	[53, 81, 84, 95, 100]
SiO_4	3032	3099	68	[42, 87, 138, 143, 144]
SiO_3	3040	3056	17	[54, 71, 72, 90]
SiO_4	3057	3076	20	[54, 71, 72, 90, 101]
SiO_3	3077	3152	76	[54, 71, 72, 90]
SiO_3	3100	3110	11	[42, 87, 138, 144]
SiO_4	3111	3574	464	[42, 87, 138, 143, 144]
SiO_4	3153	3334	182	[54, 71, 72, 90, 101]
SiO_3	3201	3215	15	[50, 67, 82, 100]
SiO_4	3216	3524	309	[50, 67, 76, 82, 100]
SiO_3	3235	3244	10	[49, 98, 133, 152]
SiO_4	3245	3750	506	[49, 93, 98, 133, 152]
SiO_3	3258	3266	9	[44, 109, 120, 150]
SiO_4	3267	3295	29	[44, 64, 109, 120, 150]
SiO_3	3293	3314	22	[53, 81, 95, 100]
SiO_3	3296	3308	13	[44, 109, 120, 150]
SiO_4	3309	3484	176	[44, 64, 109, 120, 150]
SiO_4	3315	3559	245	[53, 81, 84, 95, 100]
SiO_3	3335	3367	33	[54, 71, 72, 90]
SiO_4	3368	3388	21	[54, 71, 72, 90, 101]
SiO_3	3383	3405	23	[55, 93, 106, 116]
SiO_3	3389	3444	56	[54, 71, 72, 90]
SiO_4	3406	3433	28	[55, 91, 93, 106, 116]
SiO_5	3417	3427	11	[62, 73, 90, 104, 137, 149]
SiO_4	3428	3712	285	[62, 73, 104, 137, 149]
SiO_3	3434	3443	10	[55, 93, 106, 116]
SiO_4	3444	4237	794	[55, 91, 93, 106, 116]
SiO_4	3445	3478	34	[54, 71, 72, 90, 101]
SiO_3	3479	3488	10	[54, 71, 72, 90]
SiO_3	3485	3492	8	[44, 109, 120, 150]
SiO_4	3489	3498	10	[54, 71, 72, 90, 101]
SiO_4	3493	3671	179	[44, 64, 109, 120, 150]
SiO_3	3499	3567	69	[54, 71, 72, 90]
SiO_3	3525	3535	11	[50, 67, 82, 100]
SiO_4	3536	3591	56	[50, 67, 76, 82, 100]
SiO_3	3560	3595	36	[53, 81, 95, 100]
SiO_4	3568	3591	24	[54, 71, 72, 90, 101]
SiO_3	3575	3589	15	[42, 87, 138, 144]
SiO_4	3590	3665	76	[42, 87, 138, 143, 144]
SiO_3	3592	3610	19	[50, 67, 82, 100]
SiO_3	3592	3641	50	[54, 71, 72, 90]
SiO_4	3596	3618	23	[53, 81, 84, 95, 100]
SiO_4	3611	3673	63	[50, 67, 76, 82, 100]
SiO_3	3619	3637	19	[53, 81, 95, 100]
SiO_4	3638	3746	109	[53, 81, 84, 95, 100]
SiO_4	3642	3688	47	[54, 71, 72, 90, 137]
SiO_3	3666	3684	19	[42, 87, 138, 143]
SiO_3	3672	3677	6	[44, 109, 120, 150]
SiO_3	3674	3687	14	[50, 67, 82, 100]
SiO_4	3678	4203	526	[44, 64, 109, 120, 150]
SiO_4	3685	3804	120	[42, 87, 138, 143, 144]
SiO_4	3688	3793	106	[50, 67, 76, 82, 100]
SiO_3	3689	3693	5	[54, 71, 90, 137]
SiO_4	3694	6636	2943	[54, 71, 72, 90, 137]
SiO_3	3694	3708	15	[60, 68, 99, 107]
SiO_4	3709	3808	100	[60, 68, 99, 107, 130]
SiO_3	3713	3755	43	[62, 73, 104, 137]
SiO_3	3747	3749	3	[53, 81, 95, 100]
SiO_4	3750	3843	94	[53, 81, 84, 95, 100]
SiO_3	3751	3760	10	[49, 98, 133, 152]
SiO_4	3756	4778	1023	[62, 73, 104, 137, 149]
SiO_4	3761	3791	31	[49, 93, 98, 133, 152]
SiO_3	3792	3807	16	[49, 98, 133, 152]
SiO_3	3794	3801	8	[50, 67, 82, 100]
SiO_4	3802	4042	241	[50, 67, 76, 82, 100]
SiO_3	3805	3810	6	[42, 87, 138, 144]
SiO_4	3808	4333	526	[49, 93, 98, 133, 152]
SiO_5	3809	3825	17	[60, 68, 99, 104, 107, 130]
SiO_4	3811	3823	13	[42, 87, 138, 143, 144]
SiO_3	3824	3843	20	[42, 87, 138, 143]
SiO_4	3826	5529	1704	[60, 68, 99, 107, 130]
SiO_4	3844	4001	158	[42, 87, 138, 143, 144]
SiO_3	3844	3855	12	[53, 81, 95, 100]
SiO_4	3856	4106	251	[53, 81, 84, 95, 100]
SiO_3	3909	3920	12	[45, 77, 111, 124]
SiO_4	3921	4158	238	[45, 70, 77, 111, 124]
SiO_5	3959	4022	64	[56, 75, 99, 123, 135, 139]
SiO_3	3974	4000	27	[48, 110, 114, 125]
SiO_4	4001	8807	4807	[48, 110, 114, 125, 135]
SiO_3	4002	4008	7	[42, 87, 138, 143]
SiO_3	4004	4040	37	[59, 74, 127, 140]
SiO_4	4009	4186	178	[42, 87, 138, 143, 144]
SiO_4	4023	13463	9441	[56, 75, 99, 135, 139]
SiO_4	4041	7068	3028	[59, 74, 112, 127, 140]
SiO_3	4043	4044	2	[50, 67, 82, 100]
SiO_4	4045	4145	101	[50, 67, 76, 82, 100]
SiO_3	4107	4111	5	[53, 81, 95, 100]
SiO_4	4112	4437	326	[53, 81, 84, 95, 100]
SiO_3	4146	4152	7	[50, 67, 82, 100]
SiO_4	4153	4621	469	[50, 67, 76, 82, 100]
SiO_3	4159	4174	16	[45, 77, 111, 124]
SiO_4	4175	8373	4199	[45, 70, 77, 111, 124]
SiO_3	4187	4205	19	[42, 138, 143, 144]
SiO_5	4204	4219	16	[44, 64, 109, 120, 128, 150]
SiO_4	4206	4222	17	[42, 87, 138, 143, 144]
SiO_4	4220	4241	22	[44, 64, 109, 128, 150]
SiO_3	4223	4238	16	[42, 138, 143, 144]
SiO_3	4238	4244	7	[55, 93, 106, 116]
SiO_4	4239	4251	13	[42, 87, 138, 143, 144]
SiO_5	4242	4251	10	[44, 64, 109, 120, 128, 150]
SiO_4	4245	5221	977	[55, 91, 93, 106, 116]
SiO_3	4252	4261	10	[42, 138, 143, 144]
SiO_4	4252	4259	8	[44, 109, 120, 128, 150]
SiO_5	4260	4264	5	[44, 64, 109, 120, 128, 150]
SiO_2	4262	4264	3	[42, 138, 143]
SiO_3	4265	4265	1	[42, 138, 143, 144]
SiO_4	4265	4567	303	[44, 64, 109, 120, 150]
SiO_4	4266	4580	315	[42, 87, 138, 143, 144]
SiO_3	4334	4338	5	[49, 98, 133, 152]
SiO_4	4339	4383	45	[49, 93, 98, 133, 152]
SiO_3	4341	4348	8	[51, 96, 97, 105]
SiO_4	4349	4451	103	[51, 86, 96, 97, 105]
SiO_3	4370	4389	20	[46, 88, 101, 129]
SiO_3	4384	4406	23	[49, 98, 133, 152]
SiO_4	4390	4943	554	[46, 88, 101, 126, 129]
SiO_4	4407	4437	31	[49, 93, 98, 133, 152]
SiO_3	4438	4450	13	[49, 98, 133, 152]
SiO_3	4438	4454	17	[53, 81, 95, 100]
SiO_4	4451	4589	139	[49, 93, 98, 133, 152]
SiO_3	4452	4467	16	[51, 96, 97, 105]
SiO_4	4455	4488	34	[53, 81, 84, 95, 100]
SiO_4	4468	13935	9468	[51, 86, 96, 97, 105]
SiO_3	4476	4485	10	[43, 86, 119, 121]
SiO_4	4486	4513	28	[43, 86, 103, 119, 121]
SiO_3	4489	4507	19	[53, 81, 95, 100]
SiO_4	4508	4710	203	[53, 81, 84, 95, 100]
SiO_3	4514	4515	2	[43, 86, 119, 121]
SiO_4	4516	4977	462	[43, 86, 103, 119, 121]
SiO_3	4551	4557	7	[63, 66, 80, 149]
SiO_4	4558	5392	835	[63, 66, 80, 84, 149]
SiO_3	4568	4579	12	[44, 64, 109, 150]
SiO_4	4580	4599	20	[44, 64, 109, 120, 150]
SiO_3	4581	4589	9	[42, 87, 138, 144]
SiO_4	4590	4599	10	[42, 87, 138, 143, 144]
SiO_3	4590	4600	11	[49, 98, 133, 152]
SiO_3	4600	4631	32	[42, 87, 138, 143]
SiO_3	4600	4613	14	[44, 64, 120, 150]
SiO_4	4601	4637	37	[49, 93, 98, 133, 152]
SiO_4	4614	4859	246	[44, 64, 109, 120, 150]
SiO_3	4622	4624	3	[50, 67, 82, 100]
SiO_4	4625	5034	410	[50, 67, 76, 82, 100]
SiO_4	4632	4642	11	[42, 87, 138, 143, 144]
SiO_3	4638	4643	6	[49, 93, 98, 133]
SiO_3	4643	4652	10	[42, 138, 143, 144]
SiO_4	4644	4684	41	[49, 93, 98, 133, 152]
SiO_2	4653	4658	6	[42, 138, 143]
SiO_3	4659	4661	3	[42, 138, 143, 144]
SiO_4	4662	4704	43	[42, 87, 138, 143, 144]
SiO_3	4685	4734	50	[49, 98, 133, 152]
SiO_3	4705	4722	18	[42, 87, 138, 144]
SiO_3	4711	4729	19	[53, 81, 95, 100]
SiO_4	4723	4729	7	[42, 87, 138, 143, 144]
SiO_3	4730	4749	20	[42, 87, 138, 143]
SiO_4	4730	4815	86	[53, 81, 84, 95, 100]
SiO_4	4735	6655	1921	[49, 98, 123, 133, 152]
SiO_3	4750	4766	17	[42, 87, 138, 144]
SiO_4	4767	4767	1	[42, 87, 138, 143, 144]
SiO_3	4768	4788	21	[42, 87, 138, 143]
SiO_5	4779	4814	36	[62, 73, 80, 104, 137, 149]
SiO_3	4789	4802	14	[42, 87, 138, 144]
SiO_4	4803	4943	141	[42, 87, 138, 143, 144]
SiO_4	4815	4939	125	[62, 73, 104, 137, 149]
SiO_3	4816	4830	15	[53, 81, 95, 100]
SiO_4	4831	4859	29	[53, 81, 84, 95, 100]
SiO_5	4860	4869	10	[44, 64, 109, 120, 128, 150]
SiO_3	4860	4864	5	[53, 81, 95, 100]
SiO_4	4865	4894	30	[53, 81, 84, 95, 100]
SiO_4	4870	5067	198	[44, 64, 109, 120, 150]
SiO_3	4895	4900	6	[53, 81, 95, 100]
SiO_4	4901	4929	29	[53, 81, 84, 95, 100]
SiO_3	4930	4943	14	[53, 81, 95, 100]
SiO_3	4939	4961	23	[41, 75, 78, 112]
SiO_5	4940	5022	83	[62, 73, 80, 104, 137, 149]
SiO_3	4944	4957	14	[42, 138, 143, 144]
SiO_3	4944	4955	12	[46, 88, 126, 129]
SiO_4	4944	5131	188	[53, 81, 84, 95, 100]
SiO_4	4956	5522	567	[46, 88, 101, 126, 129]
SiO_4	4958	5084	127	[42, 87, 138, 143, 144]
SiO_4	4962	6264	1303	[41, 66, 75, 78, 112]
SiO_3	4978	4979	2	[43, 103, 119, 121]
SiO_4	4980	10251	5272	[43, 86, 103, 119, 121]
SiO_4	5023	9172	4150	[62, 73, 104, 137, 149]
SiO_3	5035	5044	10	[50, 67, 82, 100]
SiO_4	5045	5180	136	[50, 67, 76, 82, 100]
SiO_3	5068	5078	11	[44, 109, 120, 150]
SiO_5	5079	5099	21	[44, 64, 109, 120, 128, 150]
SiO_3	5085	5116	32	[42, 138, 143, 144]
SiO_4	5100	5106	7	[44, 64, 109, 120, 150]
SiO_3	5107	5114	8	[44, 109, 120, 150]
SiO_4	5115	5260	146	[44, 64, 109, 120, 150]
SiO_4	5117	5141	25	[42, 87, 138, 143, 144]
SiO_3	5132	5151	20	[53, 81, 95, 100]
SiO_3	5142	5153	12	[42, 138, 143, 144]
SiO_4	5152	5314	163	[53, 81, 84, 95, 100]
SiO_4	5154	5213	60	[42, 87, 138, 143, 144]
SiO_3	5181	5185	5	[50, 67, 82, 100]
SiO_4	5186	7347	2162	[50, 67, 76, 82, 100]
SiO_3	5214	5222	9	[42, 138, 143, 144]
SiO_3	5222	5234	13	[55, 93, 106, 116]
SiO_4	5223	5225	3	[42, 87, 138, 143, 144]
SiO_3	5226	5235	10	[42, 87, 138, 144]
SiO_4	5235	5412	178	[55, 91, 93, 106, 116]
SiO_4	5236	5242	7	[42, 87, 138, 143, 144]
SiO_3	5243	5273	31	[42, 87, 138, 143]
SiO_5	5257	5319	63	[52, 83, 87, 102, 121, 136]
SiO_3	5261	5268	8	[44, 64, 109, 150]
SiO_4	5269	6925	1657	[44, 64, 109, 120, 150]
SiO_4	5274	5286	13	[42, 87, 138, 143, 144]
SiO_3	5287	5313	27	[42, 87, 138, 143]
SiO_4	5314	5409	96	[42, 87, 138, 143, 144]
SiO_3	5315	5339	25	[53, 81, 95, 100]
SiO_4	5320	5400	81	[52, 83, 102, 121, 136]
SiO_4	5340	5366	27	[53, 81, 84, 95, 100]
SiO_3	5367	5391	25	[53, 81, 95, 100]
SiO_4	5392	5588	197	[53, 81, 84, 95, 100]
SiO_5	5393	5468	76	[63, 66, 80, 84, 104, 149]
SiO_5	5401	5452	52	[52, 83, 87, 102, 121, 136]
SiO_3	5410	5437	28	[42, 87, 138, 143]
SiO_3	5413	5428	16	[55, 93, 106, 116]
SiO_4	5429	5586	158	[55, 91, 93, 106, 116]
SiO_4	5438	5447	10	[42, 87, 138, 143, 144]
SiO_3	5448	5474	27	[42, 87, 138, 143]
SiO_4	5453	5535	83	[52, 87, 102, 121, 136]
SiO_4	5469	6062	594	[63, 66, 80, 84, 104]
SiO_4	5475	5490	16	[42, 87, 138, 143, 144]
SiO_3	5491	5494	4	[42, 87, 138, 143]
SiO_4	5495	5524	30	[42, 87, 138, 143, 144]
SiO_3	5523	5530	8	[46, 88, 101, 129]
SiO_3	5525	5559	35	[42, 87, 138, 143]
SiO_5	5530	5548	19	[60, 68, 99, 107, 130, 139]
SiO_4	5531	8030	2500	[46, 88, 101, 126, 129]
SiO_5	5536	5555	20	[52, 83, 87, 102, 121, 136]
SiO_4	5549	6513	965	[60, 68, 99, 107, 130]
SiO_4	5556	5570	15	[52, 87, 102, 121, 136]
SiO_4	5560	5575	16	[42, 87, 138, 143, 144]
SiO_5	5571	5724	154	[52, 83, 87, 102, 121, 136]
SiO_3	5576	5593	18	[42, 87, 138, 143]
SiO_3	5587	5619	33	[55, 93, 106, 116]
SiO_3	5589	5626	38	[53, 81, 95, 100]
SiO_4	5594	5617	24	[42, 87, 138, 143, 144]
SiO_3	5618	5641	24	[42, 87, 138, 143]
SiO_4	5620	8408	2789	[55, 91, 93, 106, 116]
SiO_4	5627	5712	86	[53, 81, 84, 95, 100]
SiO_5	5642	5710	69	[40, 65, 74, 78, 123, 134]
SiO_4	5642	5656	15	[42, 87, 138, 143, 144]
SiO_3	5657	5679	23	[42, 87, 138, 143]
SiO_4	5680	5699	20	[42, 87, 138, 143, 144]
SiO_3	5700	5707	8	[42, 87, 138, 143]
SiO_4	5708	5774	67	[42, 87, 138, 143, 144]
SiO_4	5711	7269	1559	[40, 74, 78, 123, 134]
SiO_3	5713	5720	8	[53, 81, 95, 100]
SiO_4	5721	5822	102	[53, 81, 84, 95, 100]
SiO_4	5725	5737	13	[52, 87, 102, 121, 136]
SiO_5	5738	5797	60	[52, 83, 87, 102, 121, 136]
SiO_3	5775	5800	26	[42, 87, 138, 143]
SiO_4	5798	6101	304	[52, 83, 102, 121, 136]
SiO_4	5801	5813	13	[42, 87, 138, 143, 144]
SiO_3	5814	5824	11	[42, 87, 138, 143]
SiO_3	5823	5834	12	[53, 81, 95, 100]
SiO_4	5825	5836	12	[42, 87, 138, 143, 144]
SiO_4	5835	5926	92	[53, 81, 84, 95, 100]
SiO_3	5837	5851	15	[42, 138, 143, 144]
SiO_3	5852	5870	19	[42, 87, 138, 143]
SiO_4	5871	5874	4	[42, 87, 138, 143, 144]
SiO_3	5875	5892	18	[42, 138, 143, 144]
SiO_4	5893	5930	38	[42, 87, 138, 143, 144]
SiO_3	5927	5963	37	[53, 81, 95, 100]
SiO_3	5931	6020	90	[42, 87, 138, 143]
SiO_4	5964	6065	102	[53, 81, 84, 95, 100]
SiO_4	6021	6026	6	[42, 87, 138, 143, 144]
SiO_3	6027	6034	8	[42, 87, 143, 144]
SiO_4	6035	6219	185	[42, 87, 138, 143, 144]
SiO_3	6063	6073	11	[63, 66, 80, 104]
SiO_3	6066	6080	15	[53, 81, 95, 100]
SiO_4	6074	6121	48	[63, 66, 80, 84, 104]
SiO_4	6081	6500	420	[53, 81, 84, 95, 100]
SiO_3	6102	6139	38	[52, 83, 102, 136]
SiO_5	6122	6243	122	[63, 66, 80, 84, 104, 149]
SiO_4	6140	12880	6741	[52, 83, 102, 121, 136]
SiO_3	6220	6231	12	[42, 87, 138, 144]
SiO_4	6232	6303	72	[42, 87, 138, 143, 144]
SiO_4	6244	6424	181	[63, 66, 80, 84, 104]
SiO_5	6265	6286	22	[41, 66, 74, 75, 78, 112]
SiO_4	6287	7456	1170	[41, 66, 75, 78, 112]
SiO_3	6304	6315	12	[42, 87, 138, 144]
SiO_4	6316	6343	28	[42, 87, 138, 143, 144]
SiO_3	6344	6350	7	[42, 87, 138, 144]
SiO_4	6351	6357	7	[42, 87, 138, 143, 144]
SiO_3	6358	6361	4	[42, 87, 138, 144]
SiO_4	6362	6439	78	[42, 87, 138, 143, 144]
SiO_5	6425	6443	19	[63, 66, 80, 84, 104, 149]
SiO_3	6440	6452	13	[42, 87, 143, 144]
SiO_4	6444	10747	4304	[63, 66, 80, 84, 104]
SiO_4	6453	6473	21	[42, 87, 138, 143, 144]
SiO_3	6474	6485	12	[42, 87, 138, 144]
SiO_4	6486	6514	29	[42, 87, 138, 143, 144]
SiO_3	6501	6507	7	[53, 81, 95, 100]
SiO_4	6508	6625	118	[53, 81, 84, 95, 100]
SiO_3	6514	6678	165	[60, 68, 107, 130]
SiO_3	6515	6527	13	[42, 87, 138, 144]
SiO_4	6528	6540	13	[42, 87, 138, 143, 144]
SiO_3	6541	6560	20	[42, 87, 143, 144]
SiO_4	6561	6574	14	[42, 87, 138, 143, 144]
SiO_3	6575	6583	9	[42, 87, 143, 144]
SiO_4	6584	6592	9	[42, 87, 138, 143, 144]
SiO_3	6593	6595	3	[42, 87, 138, 144]
SiO_4	6596	6624	29	[42, 87, 138, 143, 144]
SiO_3	6625	6635	11	[42, 87, 138, 144]
SiO_3	6626	6634	9	[53, 81, 95, 100]
SiO_4	6635	6739	105	[53, 81, 84, 95, 100]
SiO_4	6636	6661	26	[42, 87, 138, 143, 144]
SiO_3	6637	6643	7	[54, 71, 72, 137]
SiO_4	6644	6666	23	[54, 71, 72, 90, 137]
SiO_5	6656	6694	39	[49, 93, 98, 123, 133, 152]
SiO_3	6662	6681	20	[42, 87, 138, 144]
SiO_3	6667	6680	14	[54, 71, 72, 137]
SiO_4	6679	6950	272	[60, 68, 107, 130, 132]
SiO_4	6681	7230	550	[54, 71, 72, 90, 137]
SiO_4	6682	6706	25	[42, 87, 138, 143, 144]
SiO_4	6695	7115	421	[49, 93, 98, 133, 152]
SiO_3	6707	6742	36	[42, 87, 138, 144]
SiO_3	6740	6754	15	[53, 81, 95, 100]
SiO_4	6743	6782	40	[42, 87, 138, 143, 144]
SiO_4	6755	6779	25	[53, 81, 84, 95, 100]
SiO_3	6780	6795	16	[53, 81, 95, 100]
SiO_3	6783	6783	1	[42, 87, 138, 144]
SiO_4	6784	6795	12	[42, 87, 138, 143, 144]
SiO_3	6796	6797	2	[42, 87, 143, 144]
SiO_4	6796	6848	53	[53, 81, 84, 95, 100]
SiO_4	6798	6863	66	[42, 87, 138, 143, 144]
SiO_3	6815	7215	401	[57, 89, 118, 122]
SiO_3	6849	6852	4	[53, 81, 95, 100]
SiO_4	6853	7109	257	[53, 81, 84, 95, 100]
SiO_3	6864	6871	8	[42, 87, 143, 144]
SiO_4	6872	6934	63	[42, 87, 138, 143, 144]
SiO_3	6926	6932	7	[44, 64, 109, 120]
SiO_4	6933	9531	2599	[44, 64, 109, 120, 150]
SiO_3	6935	6950	16	[42, 87, 143, 144]
SiO_4	6951	7151	201	[42, 87, 138, 143, 144]
SiO_5	6951	7011	61	[60, 68, 92, 107, 130, 132]
SiO_4	7012	13264	6253	[60, 68, 107, 130, 132]
SiO_5	7069	7171	103	[59, 74, 108, 112, 127, 140]
SiO_3	7110	7139	30	[53, 81, 95, 100]
SiO_5	7116	7145	30	[49, 93, 98, 123, 133, 152]
SiO_4	7140	7321	182	[53, 81, 84, 95, 100]
SiO_4	7146	7150	5	[49, 93, 98, 123, 152]
SiO_5	7151	7178	28	[49, 93, 98, 123, 133, 152]
SiO_3	7152	7165	14	[42, 87, 138, 144]
SiO_4	7166	7248	83	[42, 87, 138, 143, 144]
SiO_4	7172	7277	106	[59, 74, 112, 127, 140]
SiO_4	7179	7186	8	[49, 98, 123, 133, 152]
SiO_3	7187	7194	8	[49, 98, 123, 152]
SiO_4	7195	7244	50	[49, 98, 123, 133, 152]
SiO_4	7216	11194	3979	[57, 89, 114, 118, 122]
SiO_3	7231	7240	10	[54, 71, 72, 137]
SiO_4	7241	7265	25	[54, 71, 72, 90, 137]
SiO_4	7245	7249	5	[49, 93, 98, 133, 152]
SiO_3	7249	7257	9	[42, 87, 143, 144]
SiO_3	7250	7268	19	[49, 98, 133, 152]
SiO_4	7258	7266	9	[42, 87, 138, 143, 144]
SiO_3	7266	7273	8	[54, 71, 72, 137]
SiO_3	7267	7302	36	[42, 87, 138, 144]
SiO_4	7269	7276	8	[49, 93, 98, 133, 152]
SiO_5	7270	7521	252	[40, 74, 78, 123, 134, 152]
SiO_4	7274	8320	1047	[54, 71, 72, 90, 137]
SiO_4	7277	7278	2	[49, 98, 123, 133, 152]
SiO_5	7278	7355	78	[59, 74, 108, 112, 127, 140]
SiO_5	7279	7326	48	[49, 93, 98, 123, 133, 152]
SiO_4	7303	7408	106	[42, 87, 138, 143, 144]
SiO_3	7322	7330	9	[53, 81, 95, 100]
SiO_4	7327	7337	11	[49, 93, 98, 133, 152]
SiO_4	7331	7385	55	[53, 81, 84, 95, 100]
SiO_5	7338	7369	32	[49, 93, 98, 123, 133, 152]
SiO_3	7348	7355	8	[50, 67, 82, 100]
SiO_4	7356	7484	129	[50, 67, 76, 82, 100]
SiO_4	7356	8018	663	[59, 74, 108, 127, 140]
SiO_4	7370	7400	31	[49, 98, 123, 133, 152]
SiO_3	7386	7395	10	[53, 81, 95, 100]
SiO_4	7396	7420	25	[53, 81, 84, 95, 100]
SiO_5	7401	7474	74	[49, 93, 98, 123, 133, 152]
SiO_3	7409	7425	17	[42, 87, 138, 144]
SiO_3	7421	7443	23	[53, 81, 95, 100]
SiO_4	7426	7739	314	[42, 87, 138, 143, 144]
SiO_4	7444	7656	213	[53, 81, 84, 95, 100]
SiO_5	7457	7484	28	[41, 66, 74, 75, 78, 112]
SiO_4	7475	7480	6	[49, 93, 98, 123, 152]
SiO_5	7481	7534	54	[49, 93, 98, 123, 133, 152]
SiO_4	7485	7892	408	[41, 66, 75, 78, 112]
SiO_3	7485	7490	6	[50, 67, 82, 100]
SiO_4	7491	7518	28	[50, 67, 76, 82, 100]
SiO_3	7519	7535	17	[50, 67, 82, 100]
SiO_4	7522	7542	21	[40, 74, 78, 123, 134]
SiO_4	7535	7806	272	[49, 93, 98, 133, 152]
SiO_4	7536	7984	449	[50, 67, 76, 82, 100]
SiO_5	7543	7729	187	[40, 74, 78, 123, 134, 152]
SiO_3	7657	7671	15	[53, 81, 95, 100]
SiO_4	7672	7779	108	[53, 81, 84, 95, 100]
SiO_4	7730	8329	600	[40, 78, 123, 134, 152]
SiO_3	7740	7763	24	[42, 87, 138, 143]
SiO_4	7764	7773	10	[42, 87, 138, 143, 144]
SiO_3	7774	7791	18	[42, 87, 138, 143]
SiO_3	7780	7794	15	[53, 81, 95, 100]
SiO_3	7792	7816	25	[42, 87, 138, 144]
SiO_4	7795	7821	27	[53, 81, 84, 95, 100]
SiO_3	7807	7817	11	[49, 93, 98, 133]
SiO_4	7817	7829	13	[42, 87, 138, 143, 144]
SiO_4	7818	8180	363	[49, 93, 98, 133, 152]
SiO_3	7822	7839	18	[53, 81, 95, 100]
SiO_3	7830	7850	21	[42, 87, 138, 144]
SiO_4	7840	8034	195	[53, 81, 84, 95, 100]
SiO_4	7851	7986	136	[42, 87, 138, 143, 144]
SiO_5	7893	7952	60	[41, 66, 74, 75, 78, 112]
SiO_4	7953	7966	14	[41, 74, 75, 78, 112]
SiO_5	7967	8004	38	[41, 66, 74, 75, 78, 112]
SiO_5	7985	8010	26	[50, 67, 76, 82, 95, 100]
SiO_3	7987	7999	13	[42, 87, 138, 144]
SiO_4	8000	8389	390	[42, 87, 138, 143, 144]
SiO_4	8005	8167	163	[41, 66, 75, 78, 112]
SiO_4	8011	8016	6	[50, 76, 82, 95, 100]
SiO_5	8017	8021	5	[50, 67, 76, 82, 95, 100]
SiO_5	8019	8172	154	[59, 74, 108, 112, 127, 140]
SiO_4	8022	8489	468	[50, 67, 76, 82, 100]
SiO_3	8031	8036	6	[46, 88, 101, 129]
SiO_3	8035	8066	32	[53, 81, 95, 100]
SiO_4	8037	10825	2789	[46, 88, 101, 126, 129]
SiO_4	8067	8093	27	[53, 81, 84, 95, 100]
SiO_3	8094	8111	18	[53, 81, 95, 100]
SiO_4	8112	8136	25	[53, 81, 84, 95, 100]
SiO_3	8137	8154	18	[53, 81, 95, 100]
SiO_4	8155	8384	230	[53, 81, 84, 95, 100]
SiO_5	8168	8247	80	[41, 66, 74, 75, 78, 112]
SiO_4	8173	8610	438	[59, 74, 108, 127, 140]
SiO_3	8181	8192	12	[49, 93, 98, 133]
SiO_4	8193	8275	83	[49, 93, 98, 133, 152]
SiO_4	8248	8977	730	[41, 66, 75, 78, 112]
SiO_3	8276	8285	10	[49, 93, 98, 133]
SiO_4	8286	8323	38	[49, 93, 98, 133, 152]
SiO_3	8321	8332	12	[54, 71, 72, 137]
SiO_3	8324	8338	15	[49, 93, 98, 152]
SiO_5	8330	8363	34	[40, 74, 78, 123, 134, 152]
SiO_4	8333	9522	1190	[54, 71, 72, 90, 137]
SiO_4	8339	8555	217	[49, 93, 98, 133, 152]
SiO_4	8364	8529	166	[40, 78, 123, 134, 152]
SiO_3	8374	8383	10	[45, 70, 77, 111]
SiO_4	8384	10876	2493	[45, 70, 77, 111, 124]
SiO_3	8385	8436	52	[53, 81, 95, 100]
SiO_3	8390	8412	23	[42, 87, 138, 144]
SiO_3	8409	8419	11	[55, 93, 106, 116]
SiO_4	8413	8459	47	[42, 87, 138, 143, 144]
SiO_4	8420	8820	401	[55, 91, 93, 106, 116]
SiO_4	8437	8473	37	[53, 81, 84, 95, 100]
SiO_3	8460	8471	12	[42, 87, 138, 144]
SiO_4	8472	8482	11	[42, 87, 138, 143, 144]
SiO_3	8474	8493	20	[53, 81, 95, 100]
SiO_3	8483	8491	9	[42, 87, 138, 144]
SiO_3	8490	8495	6	[50, 67, 82, 100]
SiO_4	8492	8524	33	[42, 87, 138, 143, 144]
SiO_4	8494	8717	224	[53, 81, 84, 95, 100]
SiO_4	8496	9079	584	[50, 67, 76, 82, 100]
SiO_3	8525	8557	33	[42, 87, 138, 144]
SiO_5	8530	8539	10	[40, 74, 78, 123, 134, 152]
SiO_4	8540	8644	105	[40, 78, 123, 134, 152]
SiO_3	8556	8566	11	[49, 93, 98, 152]
SiO_4	8558	8578	21	[42, 87, 138, 143, 144]
SiO_4	8567	9245	679	[49, 93, 98, 133, 152]
SiO_3	8579	8733	155	[42, 87, 138, 144]
SiO_3	8611	8683	73	[59, 74, 127, 140]
SiO_3	8643	8660	18	[58, 73, 97, 142]
SiO_5	8645	8669	25	[40, 74, 78, 123, 134, 152]
SiO_4	8661	10952	2292	[58, 73, 97, 117, 142]
SiO_4	8670	8704	35	[40, 78, 123, 134, 152]
SiO_4	8684	11333	2650	[59, 74, 108, 127, 140]
SiO_5	8705	8745	41	[40, 74, 78, 123, 134, 152]
SiO_3	8718	8718	1	[53, 81, 95, 100]
SiO_4	8719	8859	141	[53, 81, 84, 95, 100]
SiO_4	8734	8755	22	[42, 87, 138, 143, 144]
SiO_4	8746	8757	12	[40, 74, 78, 123, 134]
SiO_3	8756	8770	15	[42, 87, 138, 144]
SiO_5	8758	8821	64	[40, 74, 78, 123, 134, 152]
SiO_4	8771	8795	25	[42, 87, 138, 143, 144]
SiO_3	8796	8814	19	[42, 87, 138, 144]
SiO_3	8808	8819	12	[48, 110, 125, 135]
SiO_4	8815	8952	138	[42, 87, 138, 143, 144]
SiO_4	8820	8862	43	[48, 110, 114, 125, 135]
SiO_5	8821	8830	10	[55, 91, 93, 106, 116, 125]
SiO_4	8822	8827	6	[40, 78, 123, 134, 152]
SiO_5	8828	8877	50	[40, 74, 78, 123, 134, 152]
SiO_4	8831	8849	19	[55, 93, 106, 116, 125]
SiO_5	8850	8926	77	[55, 91, 93, 106, 116, 125]
SiO_3	8860	8883	24	[53, 81, 95, 100]
SiO_3	8863	8867	5	[48, 110, 125, 135]
SiO_4	8868	13464	4597	[48, 110, 114, 125, 135]
SiO_4	8878	9979	1102	[40, 74, 78, 123, 134]
SiO_4	8884	8908	25	[53, 81, 84, 95, 100]
SiO_3	8909	8932	24	[53, 81, 95, 100]
SiO_4	8927	8937	11	[55, 91, 93, 106, 116]
SiO_4	8933	9067	135	[53, 81, 84, 95, 100]
SiO_3	8938	8940	3	[55, 93, 106, 116]
SiO_4	8941	9056	116	[55, 91, 93, 106, 116]
SiO_3	8953	8969	17	[42, 87, 138, 144]
SiO_4	8970	8992	23	[42, 87, 138, 143, 144]
SiO_5	8978	9017	40	[41, 66, 74, 75, 78, 112]
SiO_3	8993	9010	18	[42, 87, 138, 144]
SiO_4	9011	9023	13	[42, 87, 138, 143, 144]
SiO_4	9018	13150	4133	[41, 66, 75, 78, 112]
SiO_3	9024	9046	23	[42, 87, 138, 144]
SiO_4	9047	9081	35	[42, 87, 138, 143, 144]
SiO_3	9057	9073	17	[55, 93, 106, 116]
SiO_3	9068	9088	21	[53, 81, 95, 100]
SiO_4	9074	9573	500	[55, 91, 93, 106, 116]
SiO_3	9080	9094	15	[50, 76, 82, 100]
SiO_3	9082	9098	17	[42, 138, 143, 144]
SiO_4	9089	9120	32	[53, 81, 84, 95, 100]
SiO_4	9095	10743	1649	[50, 67, 76, 82, 100]
SiO_4	9099	9105	7	[42, 87, 138, 143, 144]
SiO_3	9106	9122	17	[42, 87, 138, 144]
SiO_3	9121	9153	33	[53, 81, 95, 100]
SiO_4	9123	9135	13	[42, 87, 138, 143, 144]
SiO_3	9136	9373	238	[42, 87, 138, 144]
SiO_4	9154	9234	81	[53, 81, 84, 95, 100]
SiO_3	9173	9192	20	[62, 73, 137, 149]
SiO_4	9193	9204	12	[62, 73, 104, 137, 149]
SiO_5	9205	9235	31	[62, 73, 80, 104, 137, 149]
SiO_3	9235	9237	3	[53, 81, 84, 95]
SiO_4	9236	9366	131	[62, 73, 104, 137, 149]
SiO_4	9238	9249	12	[53, 81, 84, 95, 100]
SiO_3	9246	9252	7	[49, 93, 98, 133]
SiO_3	9250	9260	11	[53, 81, 95, 100]
SiO_4	9253	9532	280	[49, 93, 98, 133, 152]
SiO_4	9261	9565	305	[53, 81, 84, 95, 100]
SiO_5	9367	9406	40	[62, 73, 80, 104, 137, 149]
SiO_4	9374	9449	76	[42, 87, 138, 143, 144]
SiO_4	9407	9593	187	[62, 73, 104, 137, 149]
SiO_3	9450	9453	4	[42, 138, 143, 144]
SiO_4	9454	9487	34	[42, 87, 138, 143, 144]
SiO_3	9488	9498	11	[42, 138, 143, 144]
SiO_4	9499	9525	27	[42, 87, 138, 143, 144]
SiO_3	9523	9534	12	[54, 71, 90, 137]
SiO_3	9526	9529	4	[42, 87, 138, 144]
SiO_2	9530	9534	5	[42, 138, 144]
SiO_3	9532	9547	16	[44, 109, 120, 150]
SiO_3	9533	9540	8	[49, 93, 133, 152]
SiO_3	9535	9538	4	[42, 87, 138, 144]
SiO_4	9535	9600	66	[54, 71, 72, 90, 137]
SiO_4	9539	9545	7	[42, 87, 138, 143, 144]
SiO_4	9541	9751	211	[49, 93, 98, 133, 152]
SiO_3	9546	9551	6	[42, 87, 143, 144]
SiO_4	9548	10833	1286	[44, 64, 109, 120, 150]
SiO_3	9552	9553	2	[42, 87, 138, 144]
SiO_4	9554	9560	7	[42, 87, 138, 143, 144]
SiO_3	9561	9597	37	[42, 87, 138, 144]
SiO_3	9566	9577	12	[53, 81, 95, 100]
SiO_3	9574	9581	8	[55, 93, 106, 116]
SiO_4	9578	9679	102	[53, 81, 84, 95, 100]
SiO_4	9582	9611	30	[55, 91, 93, 106, 116]
SiO_5	9594	9610	17	[62, 73, 104, 119, 137, 149]
SiO_4	9598	9603	6	[42, 87, 138, 143, 144]
SiO_3	9601	9618	18	[54, 71, 90, 137]
SiO_3	9604	9638	35	[42, 87, 138, 144]
SiO_4	9611	10683	1073	[62, 73, 119, 137, 149]
SiO_3	9612	9632	21	[55, 93, 106, 116]
SiO_4	9619	9643	25	[54, 71, 72, 90, 137]
SiO_4	9633	9655	23	[55, 91, 93, 106, 116]
SiO_4	9639	9645	7	[42, 87, 138, 143, 144]
SiO_3	9644	9654	11	[54, 71, 90, 137]
SiO_3	9646	9676	31	[42, 87, 138, 144]
SiO_4	9655	9679	25	[54, 71, 72, 90, 137]
SiO_3	9656	9683	28	[55, 93, 106, 116]
SiO_4	9677	9692	16	[42, 87, 138, 143, 144]
SiO_3	9680	9706	27	[53, 81, 95, 100]
SiO_3	9680	9695	16	[54, 71, 90, 137]
SiO_4	9684	9707	24	[55, 91, 93, 106, 116]
SiO_3	9693	9720	28	[42, 87, 138, 144]
SiO_4	9696	10762	1067	[54, 71, 72, 90, 137]
SiO_4	9707	10035	329	[53, 81, 84, 95, 100]
SiO_3	9708	9725	18	[55, 93, 106, 116]
SiO_4	9721	9731	11	[42, 87, 138, 143, 144]
SiO_4	9726	9749	24	[55, 91, 93, 106, 116]
SiO_3	9732	9758	27	[42, 87, 138, 144]
SiO_3	9750	9772	23	[55, 93, 106, 116]
SiO_3	9752	9764	13	[49, 93, 98, 133]
SiO_4	9759	9767	9	[42, 87, 138, 143, 144]
SiO_4	9765	10009	245	[49, 93, 98, 133, 152]
SiO_3	9768	9839	72	[42, 87, 138, 144]
SiO_4	9773	9794	22	[55, 91, 93, 106, 116]
SiO_3	9795	9816	22	[55, 93, 106, 116]
SiO_4	9817	9987	171	[55, 91, 93, 106, 116]
SiO_4	9840	9957	118	[42, 87, 138, 143, 144]
SiO_3	9958	9965	8	[42, 87, 138, 144]
SiO_2	9966	9973	8	[42, 87, 144]
SiO_3	9974	9983	10	[42, 87, 143, 144]
SiO_5	9980	10027	48	[40, 74, 78, 123, 134, 152]
SiO_4	9984	10008	25	[42, 87, 138, 143, 144]
SiO_3	9988	9992	5	[55, 93, 106, 116]
SiO_4	9993	10342	350	[55, 91, 93, 106, 116]
SiO_3	10009	10013	5	[42, 87, 138, 144]
SiO_3	10010	10013	4	[49, 93, 98, 133]
SiO_4	10014	10136	123	[42, 87, 138, 143, 144]
SiO_4	10014	10134	121	[49, 93, 98, 133, 152]
SiO_4	10028	10368	341	[40, 74, 78, 123, 134]
SiO_3	10036	10050	15	[53, 81, 95, 100]
SiO_4	10051	10100	50	[53, 81, 84, 95, 100]
SiO_3	10101	10109	9	[53, 81, 95, 100]
SiO_4	10110	10732	623	[53, 81, 84, 95, 100]
SiO_3	10135	10137	3	[49, 93, 98, 133]
SiO_3	10137	10142	6	[42, 138, 143, 144]
SiO_4	10138	11509	1372	[49, 93, 98, 133, 152]
SiO_4	10143	10269	127	[42, 87, 138, 143, 144]
SiO_5	10252	10284	33	[43, 83, 86, 103, 119, 121]
SiO_3	10270	10279	10	[42, 138, 143, 144]
SiO_4	10280	10308	29	[42, 87, 138, 143, 144]
SiO_4	10285	12759	2475	[43, 86, 103, 119, 121]
SiO_3	10309	10319	11	[42, 87, 138, 143]
SiO_3	10320	10339	20	[42, 87, 138, 144]
SiO_4	10340	10359	20	[42, 87, 138, 143, 144]
SiO_3	10343	10353	11	[55, 91, 93, 106]
SiO_3	10348	10349	2	[47, 65, 94, 131]
SiO_4	10350	12477	2128	[47, 65, 94, 109, 131]
SiO_4	10354	11199	846	[55, 91, 93, 106, 116]
SiO_3	10360	10378	19	[42, 87, 138, 144]
SiO_5	10369	10381	13	[40, 74, 78, 123, 134, 152]
SiO_4	10379	10388	10	[42, 87, 138, 143, 144]
SiO_4	10382	10432	51	[40, 74, 78, 123, 134]
SiO_3	10389	10391	3	[42, 87, 138, 144]
SiO_3	10392	10422	31	[42, 87, 138, 143]
SiO_4	10423	10440	18	[42, 87, 138, 143, 144]
SiO_5	10433	10469	37	[40, 74, 78, 123, 134, 152]
SiO_3	10441	10465	25	[42, 87, 138, 144]
SiO_4	10466	10634	169	[42, 87, 138, 143, 144]
SiO_4	10470	10517	48	[40, 74, 78, 123, 134]
SiO_5	10518	10611	94	[40, 74, 78, 123, 134, 152]
SiO_4	10612	10747	136	[40, 74, 78, 123, 134]
SiO_3	10635	10641	7	[42, 87, 138, 144]
SiO_3	10642	10694	53	[42, 87, 138, 143]
SiO_3	10684	10685	2	[62, 73, 119, 137]
SiO_4	10686	11037	352	[62, 73, 119, 137, 149]
SiO_3	10695	10750	56	[42, 87, 138, 144]
SiO_3	10733	10737	5	[53, 81, 95, 100]
SiO_4	10738	11160	423	[53, 81, 84, 95, 100]
SiO_3	10744	10762	19	[50, 76, 82, 100]
SiO_5	10748	10835	88	[40, 74, 78, 123, 134, 152]
SiO_3	10748	10757	10	[63, 66, 80, 104]
SiO_4	10751	10767	17	[42, 87, 138, 143, 144]
SiO_4	10758	11292	535	[63, 66, 80, 84, 104]
SiO_4	10763	10792	30	[50, 67, 76, 82, 100]
SiO_3	10763	10773	11	[54, 71, 90, 137]
SiO_3	10768	10786	19	[42, 87, 138, 144]
SiO_4	10774	11103	330	[54, 71, 72, 90, 137]
SiO_4	10787	10799	13	[42, 87, 138, 143, 144]
SiO_3	10793	10807	15	[50, 76, 82, 100]
SiO_3	10800	10817	18	[42, 87, 138, 144]
SiO_4	10808	11025	218	[50, 67, 76, 82, 100]
SiO_4	10818	10835	18	[42, 87, 138, 143, 144]
SiO_3	10826	10838	13	[46, 101, 126, 129]
SiO_5	10834	10853	20	[44, 64, 109, 120, 129, 150]
SiO_4	10836	10930	95	[40, 74, 78, 123, 134]
SiO_3	10836	10850	15	[42, 87, 138, 144]
SiO_4	10839	11429	591	[46, 88, 101, 126, 129]
SiO_4	10851	10883	33	[42, 87, 138, 143, 144]
SiO_4	10854	11533	680	[44, 64, 109, 120, 150]
SiO_5	10877	10916	40	[45, 70, 77, 111, 124, 141]
SiO_3	10884	10917	34	[42, 87, 138, 144]
SiO_4	10917	14130	3214	[45, 77, 111, 124, 141]
SiO_4	10918	10926	9	[42, 87, 138, 143, 144]
SiO_3	10927	10950	24	[42, 87, 138, 144]
SiO_5	10931	10949	19	[40, 74, 78, 123, 134, 152]
SiO_4	10950	10958	9	[40, 74, 78, 123, 134]
SiO_4	10951	10959	9	[42, 87, 138, 143, 144]
SiO_5	10953	11008	56	[58, 73, 80, 97, 117, 142]
SiO_5	10959	10971	13	[40, 74, 78, 123, 134, 152]
SiO_3	10960	10981	22	[42, 87, 138, 144]
SiO_4	10972	11822	851	[40, 74, 78, 123, 134]
SiO_4	10982	11007	26	[42, 87, 138, 143, 144]
SiO_3	11008	11009	2	[42, 87, 138, 144]
SiO_4	11009	11026	18	[58, 73, 97, 117, 142]
SiO_4	11010	11027	18	[42, 87, 138, 143, 144]
SiO_3	11026	11034	9	[50, 76, 82, 100]
SiO_5	11027	11170	144	[58, 73, 80, 97, 117, 142]
SiO_3	11028	11046	19	[42, 87, 138, 144]
SiO_4	11035	12012	978	[50, 67, 76, 82, 100]
SiO_3	11038	11040	3	[62, 73, 119, 137]
SiO_4	11041	11261	221	[62, 73, 119, 137, 149]
SiO_4	11047	11055	9	[42, 87, 138, 143, 144]
SiO_3	11056	11061	6	[42, 87, 138, 144]
SiO_4	11062	11078	17	[42, 87, 138, 143, 144]
SiO_3	11079	11128	50	[42, 87, 138, 144]
SiO_3	11104	11113	10	[54, 71, 90, 137]
SiO_4	11114	11300	187	[54, 71, 72, 90, 137]
SiO_4	11129	11186	58	[42, 87, 138, 143, 144]
SiO_3	11161	11163	3	[53, 81, 95, 100]
SiO_4	11164	11306	143	[53, 81, 84, 95, 100]
SiO_4	11171	11175	5	[58, 73, 80, 117, 142]
SiO_5	11176	11286	111	[58, 73, 80, 97, 117, 142]
SiO_3	11187	11205	19	[42, 87, 138, 144]
SiO_3	11195	11225	31	[57, 89, 114, 122]
SiO_3	11200	11212	13	[55, 91, 93, 116]
SiO_4	11206	11228	23	[42, 87, 138, 143, 144]
SiO_4	11213	11316	104	[55, 91, 93, 106, 116]
SiO_4	11226	21842	10617	[57, 89, 114, 118, 122]
SiO_3	11229	11274	46	[42, 87, 138, 144]
SiO_5	11262	11264	3	[62, 73, 117, 119, 137, 149]
SiO_4	11265	11277	13	[62, 73, 117, 119, 137]
SiO_4	11275	11292	18	[42, 87, 138, 143, 144]
SiO_5	11278	11290	13	[62, 73, 117, 119, 137, 149]
SiO_4	11287	11328	42	[58, 80, 97, 117, 142]
SiO_4	11291	11668	378	[62, 73, 119, 137, 149]
SiO_3	11293	11380	88	[42, 87, 138, 144]
SiO_5	11293	11626	334	[63, 66, 73, 80, 84, 104]
SiO_3	11301	11325	25	[54, 71, 90, 137]
SiO_3	11307	11308	2	[53, 81, 95, 100]
SiO_4	11309	11922	614	[53, 81, 84, 95, 100]
SiO_3	11317	11334	18	[55, 91, 93, 116]
SiO_4	11326	11350	25	[54, 71, 72, 90, 137]
SiO_5	11329	11337	9	[58, 73, 80, 97, 117, 142]
SiO_3	11334	11336	3	[59, 74, 108, 127]
SiO_4	11335	11520	186	[55, 91, 93, 106, 116]
SiO_4	11337	11947	611	[59, 74, 108, 127, 140]
SiO_4	11338	11458	121	[58, 80, 97, 117, 142]
SiO_3	11351	11366	16	[54, 71, 90, 137]
SiO_4	11367	11395	29	[54, 71, 72, 90, 137]
SiO_4	11381	11393	13	[42, 87, 138, 143, 144]
SiO_3	11394	11415	22	[42, 87, 138, 144]
SiO_3	11396	11404	9	[54, 71, 90, 137]
SiO_4	11405	11550	146	[54, 71, 72, 90, 137]
SiO_4	11416	11458	43	[42, 87, 138, 143, 144]
SiO_3	11430	11431	2	[46, 88, 101, 126]
SiO_4	11432	11586	155	[46, 88, 101, 126, 129]
SiO_3	11459	11465	7	[42, 87, 138, 144]
SiO_3	11459	11471	13	[58, 80, 97, 142]
SiO_4	11466	11494	29	[42, 87, 138, 143, 144]
SiO_4	11472	15859	4388	[58, 80, 97, 117, 142]
SiO_3	11495	11502	8	[42, 87, 138, 144]
SiO_4	11503	11529	27	[42, 87, 138, 143, 144]
SiO_5	11510	11516	7	[49, 93, 98, 133, 147, 152]
SiO_4	11517	11543	27	[49, 98, 133, 147, 152]
SiO_3	11521	11540	20	[55, 91, 93, 116]
SiO_3	11530	11535	6	[42, 87, 138, 144]
SiO_5	11534	11609	76	[44, 64, 109, 120, 129, 150]
SiO_4	11536	11542	7	[42, 87, 138, 143, 144]
SiO_4	11541	11695	155	[55, 91, 93, 106, 116]
SiO_3	11543	11570	28	[42, 87, 138, 144]
SiO_3	11544	11552	9	[49, 98, 133, 152]
SiO_3	11551	11569	19	[54, 71, 90, 137]
SiO_4	11553	12168	616	[49, 93, 98, 133, 152]
SiO_4	11570	11600	31	[54, 71, 72, 90, 137]
SiO_4	11571	11578	8	[42, 87, 138, 143, 144]
SiO_3	11579	11587	9	[42, 87, 138, 144]
SiO_3	11587	11598	12	[46, 88, 101, 126]
SiO_4	11588	11592	5	[42, 87, 138, 143, 144]
SiO_3	11593	11612	20	[42, 87, 138, 144]
SiO_4	11599	12078	480	[46, 88, 101, 126, 129]
SiO_3	11601	11603	3	[54, 71, 90, 137]
SiO_4	11604	11964	361	[54, 71, 72, 90, 137]
SiO_4	11610	11780	171	[44, 64, 109, 120, 150]
SiO_4	11613	11911	299	[42, 87, 138, 143, 144]
SiO_4	11627	11682	56	[63, 66, 73, 80, 104]
SiO_3	11669	11676	8	[62, 73, 119, 137]
SiO_4	11677	11824	148	[62, 73, 119, 137, 149]
SiO_5	11683	11756	74	[63, 66, 73, 80, 84, 104]
SiO_3	11696	11703	8	[55, 91, 93, 116]
SiO_4	11704	11738	35	[55, 91, 93, 106, 116]
SiO_3	11739	11752	14	[55, 91, 93, 116]
SiO_4	11753	11828	76	[55, 91, 93, 106, 116]
SiO_4	11757	11822	66	[63, 66, 80, 84, 104]
SiO_5	11781	11881	101	[44, 64, 109, 120, 129, 150]
SiO_5	11823	11870	48	[40, 74, 78, 123, 134, 152]
SiO_5	11823	11849	27	[63, 66, 73, 80, 84, 104]
SiO_3	11825	11831	7	[62, 73, 119, 137]
SiO_3	11829	11838	10	[55, 91, 93, 116]
SiO_4	11832	12130	299	[62, 73, 119, 137, 149]
SiO_4	11839	13357	1519	[55, 91, 93, 106, 116]
SiO_4	11850	11872	23	[63, 66, 80, 84, 104]
SiO_4	11871	13735	1865	[40, 74, 78, 123, 134]
SiO_5	11873	11921	49	[63, 66, 73, 80, 84, 104]
SiO_4	11882	11894	13	[44, 64, 109, 120, 129]
SiO_5	11895	11992	98	[44, 64, 109, 120, 129, 150]
SiO_3	11912	11922	11	[42, 87, 138, 143]
SiO_4	11922	11956	35	[63, 66, 80, 84, 104]
SiO_4	11923	11941	19	[42, 87, 138, 143, 144]
SiO_5	11923	11953	31	[53, 81, 84, 95, 100, 104]
SiO_3	11942	11963	22	[42, 87, 138, 143]
SiO_5	11948	12004	57	[59, 74, 108, 127, 134, 140]
SiO_4	11954	15247	3294	[53, 81, 84, 95, 100]
SiO_5	11957	12112	156	[63, 66, 73, 80, 84, 104]
SiO_4	11964	11988	25	[42, 87, 138, 143, 144]
SiO_3	11965	11965	1	[54, 71, 90, 137]
SiO_4	11966	12040	75	[54, 71, 72, 90, 137]
SiO_3	11989	11997	9	[42, 87, 138, 143]
SiO_4	11993	13679	1687	[44, 64, 109, 120, 150]
SiO_4	11998	12028	31	[42, 87, 138, 143, 144]
SiO_4	12005	12749	745	[59, 74, 108, 127, 140]
SiO_3	12013	12016	4	[50, 76, 82, 100]
SiO_4	12017	12111	95	[50, 67, 76, 82, 100]
SiO_3	12029	12042	14	[42, 87, 138, 143]
SiO_3	12041	12055	15	[54, 71, 90, 137]
SiO_4	12043	12106	64	[42, 87, 138, 143, 144]
SiO_4	12056	12326	271	[54, 71, 72, 90, 137]
SiO_3	12079	12086	8	[46, 101, 126, 129]
SiO_4	12087	12172	86	[46, 88, 101, 126, 129]
SiO_3	12107	12107	1	[42, 87, 138, 143]
SiO_4	12108	12141	34	[42, 87, 138, 143, 144]
SiO_3	12112	12122	11	[50, 76, 82, 100]
SiO_4	12113	12171	59	[63, 66, 73, 80, 104]
SiO_4	12123	14184	2062	[50, 67, 76, 82, 100]
SiO_3	12131	12135	5	[62, 73, 137, 149]
SiO_4	12136	12143	8	[62, 73, 104, 137, 149]
SiO_3	12142	12149	8	[42, 87, 138, 143]
SiO_5	12144	12187	44	[62, 73, 104, 119, 137, 149]
SiO_4	12150	12248	99	[42, 87, 138, 143, 144]
SiO_3	12169	12180	12	[49, 93, 98, 133]
SiO_5	12172	12189	18	[63, 66, 73, 80, 84, 104]
SiO_3	12173	12183	11	[46, 88, 126, 129]
SiO_4	12181	12392	212	[49, 93, 98, 133, 152]
SiO_4	12184	12206	23	[46, 88, 101, 126, 129]
SiO_4	12188	13079	892	[62, 73, 119, 137, 149]
SiO_4	12190	12196	7	[63, 66, 73, 80, 104]
SiO_3	12197	12216	20	[63, 66, 80, 104]
SiO_3	12207	12225	19	[46, 88, 126, 129]
SiO_4	12217	12241	25	[63, 66, 80, 84, 104]
SiO_4	12226	12240	15	[46, 88, 101, 126, 129]
SiO_3	12241	12258	18	[46, 88, 126, 129]
SiO_5	12242	12318	77	[63, 66, 73, 80, 84, 104]
SiO_3	12249	12262	14	[42, 87, 138, 143]
SiO_4	12259	12441	183	[46, 88, 101, 126, 129]
SiO_4	12263	12282	20	[42, 87, 138, 143, 144]
SiO_3	12283	12294	12	[42, 87, 138, 143]
SiO_4	12295	12637	343	[42, 87, 138, 143, 144]
SiO_4	12319	12365	47	[63, 66, 73, 80, 104]
SiO_3	12327	12335	9	[54, 71, 90, 137]
SiO_4	12336	12366	31	[54, 71, 72, 90, 137]
SiO_5	12366	12402	37	[63, 66, 73, 80, 84, 104]
SiO_3	12367	12384	18	[54, 71, 90, 137]
SiO_4	12385	12413	29	[54, 71, 72, 90, 137]
SiO_3	12393	12404	12	[49, 93, 98, 133]
SiO_4	12403	12499	97	[63, 66, 73, 84, 104]
SiO_4	12405	14758	2354	[49, 93, 98, 133, 152]
SiO_3	12414	12425	12	[54, 71, 90, 137]
SiO_4	12426	12453	28	[54, 71, 72, 90, 137]
SiO_3	12442	12453	12	[46, 101, 126, 129]
SiO_4	12454	12516	63	[46, 88, 101, 126, 129]
SiO_3	12454	12467	14	[54, 71, 90, 137]
SiO_4	12468	12501	34	[54, 71, 72, 90, 137]
SiO_3	12478	12485	8	[47, 65, 94, 131]
SiO_4	12486	13244	759	[47, 65, 94, 109, 131]
SiO_5	12500	12560	61	[63, 66, 73, 80, 84, 104]
SiO_3	12502	12512	11	[54, 71, 90, 137]
SiO_4	12513	12546	34	[54, 71, 72, 90, 137]
SiO_3	12517	12536	20	[46, 101, 126, 129]
SiO_4	12537	12565	29	[46, 88, 101, 126, 129]
SiO_3	12547	12553	7	[54, 71, 90, 137]
SiO_4	12554	12684	131	[54, 71, 72, 90, 137]
SiO_4	12561	12600	40	[63, 66, 73, 80, 104]
SiO_3	12566	12570	5	[46, 101, 126, 129]
SiO_4	12571	12576	6	[46, 88, 101, 126, 129]
SiO_3	12577	12622	46	[46, 88, 126, 129]
SiO_5	12601	12742	142	[63, 66, 73, 80, 84, 104]
SiO_4	12623	12753	131	[46, 88, 101, 126, 129]
SiO_3	12638	12668	31	[42, 87, 138, 144]
SiO_4	12669	12700	32	[42, 87, 138, 143, 144]
SiO_3	12685	12701	17	[54, 71, 90, 137]
SiO_3	12701	12737	37	[42, 87, 138, 144]
SiO_4	12702	12726	25	[54, 71, 72, 90, 137]
SiO_3	12727	12745	19	[54, 71, 90, 137]
SiO_4	12738	12787	50	[42, 87, 138, 143, 144]
SiO_4	12743	12785	43	[63, 66, 73, 84, 104]
SiO_4	12746	13086	341	[54, 71, 72, 90, 137]
SiO_3	12750	12762	13	[59, 74, 127, 140]
SiO_3	12754	12764	11	[46, 88, 126, 129]
SiO_3	12760	12773	14	[43, 86, 103, 119]
SiO_4	12763	21932	9170	[59, 74, 108, 127, 140]
SiO_4	12765	12784	20	[46, 88, 101, 126, 129]
SiO_4	12774	21137	8364	[43, 86, 103, 119, 121]
SiO_3	12785	12805	21	[46, 88, 126, 129]
SiO_5	12786	12794	9	[63, 66, 73, 80, 84, 104]
SiO_3	12788	12803	16	[42, 87, 138, 144]
SiO_4	12795	12928	134	[63, 66, 73, 80, 104]
SiO_4	12804	12810	7	[42, 87, 138, 143, 144]
SiO_4	12806	12986	181	[46, 88, 101, 126, 129]
SiO_3	12811	12833	23	[42, 87, 138, 143]
SiO_4	12834	12836	3	[42, 87, 138, 143, 144]
SiO_3	12837	12888	52	[42, 87, 138, 144]
SiO_3	12881	12885	5	[52, 83, 102, 136]
SiO_4	12886	16996	4111	[52, 83, 102, 121, 136]
SiO_4	12889	13032	144	[42, 87, 138, 143, 144]
SiO_5	12929	12990	62	[63, 66, 73, 80, 104, 149]
SiO_3	12987	12998	12	[46, 88, 101, 126]
SiO_4	12991	17276	4286	[63, 66, 73, 80, 104]
SiO_4	12999	13314	316	[46, 88, 101, 126, 129]
SiO_3	13033	13043	11	[42, 87, 138, 143]
SiO_4	13044	13074	31	[42, 87, 138, 143, 144]
SiO_3	13075	13089	15	[42, 87, 138, 143]
SiO_3	13080	13088	9	[62, 73, 119, 137]
SiO_3	13081	13100	20	[61, 85, 92, 115]
SiO_3	13087	13103	17	[54, 71, 90, 137]
SiO_4	13089	13119	31	[62, 73, 119, 137, 149]
SiO_4	13090	13110	21	[42, 87, 138, 143, 144]
SiO_4	13101	13119	19	[61, 77, 85, 92, 115]
SiO_4	13104	13670	567	[54, 71, 72, 90, 137]
SiO_3	13111	13133	23	[42, 87, 138, 143]
SiO_5	13120	13156	37	[61, 77, 85, 92, 96, 115]
SiO_3	13120	13123	4	[62, 73, 119, 137]
SiO_4	13124	16626	3503	[62, 73, 119, 137, 149]
SiO_4	13134	13159	26	[42, 87, 138, 143, 144]
SiO_5	13151	13307	157	[41, 66, 75, 78, 95, 112]
SiO_4	13157	17310	4154	[61, 85, 92, 96, 115]
SiO_3	13160	13166	7	[42, 87, 138, 144]
SiO_4	13167	13213	47	[42, 87, 138, 143, 144]
SiO_3	13214	13220	7	[42, 87, 138, 143]
SiO_4	13221	13254	34	[42, 87, 138, 143, 144]
SiO_5	13245	13298	54	[47, 65, 94, 109, 120, 131]
SiO_3	13255	13274	20	[42, 87, 138, 143]
SiO_5	13265	13275	11	[60, 68, 107, 130, 132, 150]
SiO_4	13275	13392	118	[42, 87, 138, 143, 144]
SiO_4	13276	24987	11712	[60, 68, 107, 130, 132]
SiO_4	13299	15729	2431	[47, 65, 94, 109, 131]
SiO_4	13308	17638	4331	[41, 66, 75, 78, 112]
SiO_3	13315	13316	2	[46, 101, 126, 129]
SiO_2	13317	13318	2	[46, 126, 129]
SiO_3	13319	13334	16	[46, 88, 126, 129]
SiO_4	13335	13353	19	[46, 88, 101, 126, 129]
SiO_3	13354	13365	12	[46, 88, 126, 129]
SiO_3	13358	13375	18	[55, 91, 93, 116]
SiO_4	13366	13382	17	[46, 88, 101, 126, 129]
SiO_4	13376	13405	30	[55, 91, 93, 106, 116]
SiO_3	13383	13399	17	[46, 88, 126, 129]
SiO_3	13393	13422	30	[42, 87, 138, 143]
SiO_4	13400	13500	101	[46, 88, 101, 126, 129]
SiO_3	13406	13418	13	[55, 91, 93, 116]
SiO_4	13419	14289	871	[55, 91, 93, 106, 116]
SiO_4	13423	13431	9	[42, 87, 138, 143, 144]
SiO_3	13432	13464	33	[42, 87, 138, 143]
SiO_5	13464	13473	10	[56, 66, 75, 99, 135, 139]
SiO_4	13465	13478	14	[42, 87, 138, 143, 144]
SiO_3	13465	13486	22	[48, 110, 114, 125]
SiO_4	13474	14726	1253	[56, 75, 99, 135, 139]
SiO_3	13479	13502	24	[42, 87, 138, 143]
SiO_4	13487	15673	2187	[48, 110, 114, 125, 135]
SiO_3	13501	13516	16	[46, 88, 126, 129]
SiO_4	13503	13517	15	[42, 87, 138, 143, 144]
SiO_4	13517	13691	175	[46, 88, 101, 126, 129]
SiO_3	13518	13540	23	[42, 87, 138, 143]
SiO_4	13541	13555	15	[42, 87, 138, 143, 144]
SiO_3	13556	13586	31	[42, 87, 138, 143]
SiO_4	13587	13594	8	[42, 87, 138, 143, 144]
SiO_3	13595	13614	20	[42, 87, 138, 143]
SiO_4	13615	13626	12	[42, 87, 138, 143, 144]
SiO_3	13627	13651	25	[42, 87, 138, 143]
SiO_4	13652	13666	15	[42, 87, 138, 143, 144]
SiO_3	13667	13677	11	[42, 87, 138, 143]
SiO_3	13671	13678	8	[54, 71, 90, 137]
SiO_4	13678	13696	19	[42, 87, 138, 143, 144]
SiO_4	13679	14214	536	[54, 71, 72, 90, 137]
SiO_5	13680	13695	16	[44, 64, 109, 120, 129, 150]
SiO_3	13692	13695	4	[46, 88, 126, 129]
SiO_4	13696	14012	317	[44, 64, 109, 120, 150]
SiO_4	13696	13714	19	[46, 88, 101, 126, 129]
SiO_3	13697	13698	2	[42, 87, 138, 143]
SiO_3	13699	13709	11	[42, 87, 138, 144]
SiO_3	13710	13720	11	[42, 87, 138, 143]
SiO_3	13715	13742	28	[46, 88, 126, 129]
SiO_4	13721	13744	24	[42, 87, 138, 143, 144]
SiO_3	13736	13762	27	[40, 74, 123, 134]
SiO_4	13743	13821	79	[46, 88, 101, 126, 129]
SiO_3	13745	13752	8	[42, 87, 138, 143]
SiO_4	13753	13778	26	[42, 87, 138, 143, 144]
SiO_4	13763	15824	2062	[40, 74, 78, 123, 134]
SiO_3	13779	13804	26	[42, 87, 138, 143]
SiO_4	13805	13813	9	[42, 87, 138, 143, 144]
SiO_3	13814	13844	31	[42, 87, 138, 143]
SiO_3	13822	13830	9	[46, 88, 126, 129]
SiO_4	13831	13837	7	[46, 88, 101, 126, 129]
SiO_3	13838	13852	15	[46, 88, 126, 129]
SiO_4	13845	13854	10	[42, 87, 138, 143, 144]
SiO_2	13853	13855	3	[46, 88, 126]
SiO_3	13855	13883	29	[42, 87, 138, 143]
SiO_3	13856	13873	18	[46, 88, 101, 126]
SiO_4	13874	14054	181	[46, 88, 101, 126, 129]
SiO_4	13884	13895	12	[42, 87, 138, 143, 144]
SiO_3	13896	13940	45	[42, 87, 138, 143]
SiO_5	13936	13962	27	[51, 86, 96, 97, 105, 121]
SiO_4	13941	13953	13	[42, 87, 138, 143, 144]
SiO_3	13954	13985	32	[42, 87, 138, 143]
SiO_4	13963	14831	869	[51, 86, 96, 97, 105]
SiO_4	13986	13999	14	[42, 87, 138, 143, 144]
SiO_3	14000	14018	19	[42, 87, 138, 143]
SiO_3	14013	14055	43	[44, 64, 120, 150]
SiO_3	14019	14036	18	[42, 87, 138, 144]
SiO_4	14037	14056	20	[42, 87, 138, 143, 144]
SiO_3	14055	14059	5	[46, 101, 126, 129]
SiO_4	14056	14327	272	[44, 64, 109, 120, 150]
SiO_3	14057	14172	116	[42, 87, 138, 144]
SiO_4	14060	14285	226	[46, 88, 101, 126, 129]
SiO_5	14131	14146	16	[45, 70, 77, 111, 124, 141]
SiO_4	14147	14561	415	[45, 77, 111, 124, 141]
SiO_3	14173	14189	17	[42, 87, 138, 143]
SiO_3	14185	14211	27	[50, 67, 76, 82]
SiO_3	14190	14225	36	[42, 87, 138, 144]
SiO_4	14212	14876	665	[50, 67, 76, 82, 100]
SiO_3	14215	14236	22	[54, 71, 90, 137]
SiO_4	14226	14244	19	[42, 87, 138, 143, 144]
SiO_4	14237	14258	22	[54, 71, 72, 90, 137]
SiO_3	14245	14256	12	[42, 87, 138, 144]
SiO_4	14257	14290	34	[42, 87, 138, 143, 144]
SiO_3	14259	14274	16	[54, 71, 90, 137]
SiO_4	14275	14299	25	[54, 71, 72, 90, 137]
SiO_3	14286	14310	25	[46, 88, 126, 129]
SiO_3	14290	14303	14	[55, 91, 93, 116]
SiO_3	14291	14312	22	[42, 87, 138, 143]
SiO_3	14300	14319	20	[54, 71, 90, 137]
SiO_4	14304	14310	7	[55, 91, 93, 106, 116]
SiO_4	14311	14491	181	[46, 88, 101, 126, 129]
SiO_5	14311	14344	34	[55, 91, 93, 106, 116, 152]
SiO_4	14313	14321	9	[42, 87, 138, 143, 144]
SiO_4	14320	14552	233	[54, 71, 72, 90, 137]
SiO_3	14322	14324	3	[42, 87, 138, 143]
SiO_4	14325	14333	9	[42, 87, 138, 143, 144]
SiO_5	14328	14382	55	[44, 64, 109, 120, 131, 150]
SiO_3	14334	14357	24	[42, 87, 138, 143]
SiO_4	14345	14451	107	[55, 91, 93, 106, 116]
SiO_4	14358	14372	15	[42, 87, 138, 143, 144]
SiO_3	14373	14508	136	[42, 87, 138, 144]
SiO_4	14383	14595	213	[44, 64, 120, 131, 150]
SiO_3	14452	14464	13	[55, 91, 93, 116]
SiO_4	14465	14492	28	[55, 91, 93, 106, 116]
SiO_3	14492	14506	15	[46, 88, 126, 129]
SiO_3	14493	14507	15	[55, 91, 93, 116]
SiO_4	14507	14528	22	[46, 88, 101, 126, 129]
SiO_4	14508	14622	115	[55, 91, 93, 106, 116]
SiO_4	14509	14514	6	[42, 87, 138, 143, 144]
SiO_3	14515	14536	22	[42, 87, 138, 144]
SiO_3	14529	14533	5	[46, 88, 126, 129]
SiO_4	14534	14566	33	[46, 88, 101, 126, 129]
SiO_4	14537	14549	13	[42, 87, 138, 143, 144]
SiO_3	14550	14560	11	[42, 87, 138, 144]
SiO_3	14553	14568	16	[54, 71, 90, 137]
SiO_4	14561	14582	22	[42, 87, 138, 143, 144]
SiO_5	14562	14643	82	[45, 70, 77, 111, 124, 141]
SiO_3	14567	14571	5	[46, 88, 126, 129]
SiO_4	14569	14623	55	[54, 71, 72, 90, 137]
SiO_4	14572	14664	93	[46, 88, 101, 126, 129]
SiO_3	14583	14606	24	[42, 87, 138, 144]
SiO_5	14596	14650	55	[44, 64, 109, 120, 131, 150]
SiO_4	14607	14621	15	[42, 87, 138, 143, 144]
SiO_3	14622	14640	19	[42, 87, 138, 144]
SiO_3	14623	14638	16	[55, 91, 93, 116]
SiO_3	14624	14646	23	[54, 71, 90, 137]
SiO_4	14639	14774	136	[55, 91, 93, 106, 116]
SiO_4	14641	14652	12	[42, 87, 138, 143, 144]
SiO_4	14644	30310	15667	[45, 70, 77, 111, 124]
SiO_4	14647	14670	24	[54, 71, 72, 90, 137]
SiO_4	14651	14669	19	[44, 64, 120, 131, 150]
SiO_3	14653	14721	69	[42, 87, 138, 144]
SiO_3	14665	14693	29	[46, 88, 126, 129]
SiO_5	14670	14746	77	[44, 64, 109, 120, 131, 150]
SiO_3	14671	14694	24	[54, 71, 90, 137]
SiO_4	14694	14704	11	[46, 88, 101, 126, 129]
SiO_4	14695	14720	26	[54, 71, 72, 90, 137]
SiO_3	14705	14731	27	[46, 88, 126, 129]
SiO_3	14721	14724	4	[54, 71, 90, 137]
SiO_4	14722	14724	3	[42, 87, 138, 143, 144]
SiO_3	14725	14797	73	[42, 87, 138, 143]
SiO_4	14725	15053	329	[54, 71, 72, 90, 137]
SiO_3	14727	14760	34	[56, 75, 99, 139]
SiO_4	14732	14746	15	[46, 88, 101, 126, 129]
SiO_6	14747	14763	17	[44, 64, 109, 120, 128, 131, 150]
SiO_3	14747	14747	1	[46, 88, 126, 129]
SiO_4	14748	14754	7	[46, 88, 101, 126, 129]
SiO_3	14755	14759	5	[46, 88, 126, 129]
SiO_3	14759	14770	12	[49, 93, 98, 152]
SiO_4	14760	14790	31	[46, 88, 101, 126, 129]
SiO_4	14761	15372	612	[56, 75, 99, 135, 139]
SiO_5	14764	14863	100	[44, 64, 109, 120, 128, 150]
SiO_4	14771	15130	360	[49, 93, 98, 133, 152]
SiO_3	14775	14783	9	[55, 91, 93, 116]
SiO_4	14784	14897	114	[55, 91, 93, 106, 116]
SiO_3	14791	14796	6	[46, 88, 126, 129]
SiO_4	14797	14851	55	[46, 88, 101, 126, 129]
SiO_3	14798	14815	18	[42, 87, 138, 144]
SiO_3	14816	14823	8	[42, 87, 138, 143]
SiO_4	14824	14830	7	[42, 87, 138, 143, 144]
SiO_3	14831	14860	30	[42, 87, 138, 143]
SiO_5	14832	14865	34	[51, 86, 96, 97, 105, 127]
SiO_3	14852	14887	36	[46, 88, 101, 126]
SiO_4	14861	14867	7	[42, 87, 138, 143, 144]
SiO_4	14864	14899	36	[44, 64, 120, 128, 150]
SiO_4	14866	15322	457	[51, 96, 97, 105, 127]
SiO_3	14868	14927	60	[42, 87, 138, 143]
SiO_3	14877	14886	10	[50, 67, 82, 100]
SiO_4	14887	14918	32	[50, 67, 76, 82, 100]
SiO_4	14888	14939	52	[46, 88, 101, 126, 129]
SiO_3	14898	14903	6	[55, 91, 93, 116]
SiO_5	14900	14921	22	[44, 64, 109, 120, 128, 150]
SiO_4	14904	14935	32	[55, 91, 93, 106, 116]
SiO_3	14919	14927	9	[50, 67, 82, 100]
SiO_4	14922	14935	14	[44, 109, 120, 128, 150]
SiO_4	14928	14938	11	[42, 87, 138, 143, 144]
SiO_4	14928	15232	305	[50, 67, 76, 82, 100]
SiO_5	14936	14983	48	[44, 64, 109, 120, 128, 150]
SiO_3	14936	14944	9	[55, 91, 93, 116]
SiO_3	14939	14943	5	[42, 87, 138, 143]
SiO_3	14940	14946	7	[46, 88, 126, 129]
SiO_3	14944	14988	45	[42, 87, 138, 144]
SiO_4	14945	14971	27	[55, 91, 93, 106, 116]
SiO_4	14947	15152	206	[46, 88, 101, 126, 129]
SiO_3	14972	14992	21	[55, 91, 93, 116]
SiO_4	14984	15008	25	[44, 64, 109, 120, 150]
SiO_4	14989	15188	200	[42, 87, 138, 143, 144]
SiO_4	14993	15015	23	[55, 91, 93, 106, 116]
SiO_5	15009	15065	57	[44, 64, 109, 120, 128, 150]
SiO_3	15016	15029	14	[55, 91, 93, 116]
SiO_4	15030	15666	637	[55, 91, 93, 106, 116]
SiO_3	15054	15056	3	[54, 71, 90, 137]
SiO_4	15057	15085	29	[54, 71, 72, 90, 137]
SiO_4	15066	15081	16	[44, 64, 109, 120, 128]
SiO_5	15082	15083	2	[44, 64, 109, 120, 128, 150]
SiO_4	15084	15098	15	[44, 64, 109, 120, 150]
SiO_3	15086	15110	25	[54, 71, 90, 137]
SiO_5	15099	15140	42	[44, 64, 109, 120, 128, 150]
SiO_4	15111	15169	59	[54, 71, 72, 90, 137]
SiO_3	15131	15134	4	[49, 93, 98, 133]
SiO_4	15135	15243	109	[49, 93, 98, 133, 152]
SiO_4	15141	15143	3	[44, 109, 120, 128, 150]
SiO_3	15144	15145	2	[44, 109, 128, 150]
SiO_4	15146	15177	32	[44, 64, 109, 128, 150]
SiO_3	15153	15166	14	[46, 88, 126, 129]
SiO_4	15167	15705	539	[46, 88, 101, 126, 129]
SiO_3	15170	15180	11	[54, 71, 90, 137]
SiO_3	15178	15187	10	[44, 109, 128, 150]
SiO_4	15181	15285	105	[54, 71, 72, 90, 137]
SiO_4	15188	15221	34	[44, 64, 109, 128, 150]
SiO_3	15189	15222	34	[42, 87, 138, 144]
SiO_5	15222	15246	25	[44, 64, 109, 120, 128, 150]
SiO_4	15223	15233	11	[42, 87, 138, 143, 144]
SiO_3	15233	15241	9	[50, 67, 76, 100]
SiO_3	15234	15294	61	[42, 87, 138, 144]
SiO_4	15242	15270	29	[50, 67, 76, 82, 100]
SiO_3	15244	15252	9	[49, 98, 133, 152]
SiO_4	15247	15264	18	[44, 64, 109, 120, 128]
SiO_3	15248	15255	8	[53, 84, 95, 100]
SiO_4	15253	15321	69	[49, 93, 98, 133, 152]
SiO_4	15256	16199	944	[53, 81, 84, 95, 100]
SiO_5	15265	15322	58	[44, 64, 109, 120, 128, 150]
SiO_3	15271	15291	21	[50, 67, 76, 100]
SiO_3	15286	15302	17	[54, 71, 90, 137]
SiO_4	15292	15322	31	[50, 67, 76, 82, 100]
SiO_4	15295	15309	15	[42, 87, 138, 143, 144]
SiO_4	15303	15339	37	[54, 71, 72, 90, 137]
SiO_3	15310	15326	17	[42, 87, 138, 144]
SiO_3	15322	15338	17	[49, 98, 133, 152]
SiO_4	15323	15566	244	[44, 64, 109, 120, 150]
SiO_3	15323	15331	9	[50, 67, 76, 100]
SiO_5	15323	15356	34	[51, 96, 97, 105, 127, 142]
SiO_4	15327	15335	9	[42, 87, 138, 143, 144]
SiO_4	15332	15365	34	[50, 67, 76, 82, 100]
SiO_3	15336	15511	176	[42, 87, 138, 144]
SiO_4	15339	15367	29	[49, 93, 98, 133, 152]
SiO_3	15340	15346	7	[54, 71, 90, 137]
SiO_4	15347	15418	72	[54, 71, 72, 90, 137]
SiO_4	15357	18513	3157	[51, 96, 97, 105, 127]
SiO_3	15366	15370	5	[50, 67, 76, 100]
SiO_3	15368	15387	20	[49, 98, 133, 152]
SiO_4	15371	15580	210	[50, 67, 76, 82, 100]
SiO_5	15373	15423	51	[56, 75, 99, 114, 135, 139]
SiO_4	15388	15446	59	[49, 93, 98, 133, 152]
SiO_3	15419	15438	20	[54, 71, 90, 137]
SiO_4	15424	16382	959	[56, 75, 99, 135, 139]
SiO_4	15439	17411	1973	[54, 71, 72, 90, 137]
SiO_3	15447	15467	21	[49, 98, 133, 152]
SiO_4	15468	15795	328	[49, 93, 98, 133, 152]
SiO_4	15512	15529	18	[42, 87, 138, 143, 144]
SiO_3	15530	15543	14	[42, 87, 138, 144]
SiO_4	15544	15547	4	[42, 87, 138, 143, 144]
SiO_3	15548	15552	5	[42, 87, 138, 143]
SiO_4	15553	15569	17	[42, 87, 138, 143, 144]
SiO_5	15567	15590	24	[44, 64, 109, 120, 128, 150]
SiO_3	15570	15590	21	[42, 87, 138, 143]
SiO_3	15581	15590	10	[50, 67, 82, 100]
SiO_4	15591	15602	12	[42, 87, 138, 143, 144]
SiO_4	15591	15666	76	[44, 64, 109, 120, 150]
SiO_4	15591	16135	545	[50, 67, 76, 82, 100]
SiO_3	15603	15662	60	[42, 87, 138, 143]
SiO_4	15663	15672	10	[42, 87, 138, 143, 144]
SiO_3	15667	15682	16	[44, 64, 120, 150]
SiO_3	15667	15682	16	[55, 91, 93, 106]
SiO_3	15673	15691	19	[42, 87, 138, 143]
SiO_5	15674	15689	16	[48, 110, 114, 115, 125, 135]
SiO_4	15683	15764	82	[44, 64, 109, 120, 150]
SiO_4	15683	15728	46	[55, 91, 93, 106, 116]
SiO_4	15690	15830	141	[48, 110, 114, 125, 135]
SiO_4	15692	15709	18	[42, 87, 138, 143, 144]
SiO_3	15706	15718	13	[46, 88, 101, 126]
SiO_3	15710	15725	16	[42, 87, 138, 143]
SiO_4	15719	16049	331	[46, 88, 101, 126, 129]
SiO_4	15726	15784	59	[42, 87, 138, 143, 144]
SiO_3	15729	15730	2	[55, 91, 93, 116]
SiO_5	15730	15834	105	[47, 65, 94, 109, 128, 131]
SiO_4	15731	15760	30	[55, 91, 93, 106, 116]
SiO_3	15761	15777	17	[55, 91, 93, 116]
SiO_3	15765	15781	17	[44, 64, 120, 150]
SiO_4	15778	16872	1095	[55, 91, 93, 106, 116]
SiO_4	15782	15786	5	[44, 64, 109, 120, 150]
SiO_3	15785	15802	18	[42, 87, 138, 143]
SiO_5	15787	16033	247	[44, 64, 109, 120, 128, 150]
SiO_3	15796	15803	8	[49, 93, 98, 152]
SiO_4	15803	15816	14	[42, 87, 138, 143, 144]
SiO_4	15804	15976	173	[49, 93, 98, 133, 152]
SiO_3	15817	15877	61	[42, 87, 138, 143]
SiO_5	15825	15863	39	[40, 74, 78, 123, 134, 152]
SiO_5	15831	15869	39	[48, 110, 114, 115, 125, 135]
SiO_4	15835	15851	17	[47, 65, 94, 109, 131]
SiO_5	15852	15959	108	[47, 65, 94, 109, 128, 131]
SiO_3	15860	15877	18	[58, 97, 117, 142]
SiO_4	15864	16164	301	[40, 74, 78, 123, 134]
SiO_4	15870	25575	9706	[48, 110, 115, 125, 135]
SiO_4	15878	15891	14	[42, 87, 138, 143, 144]
SiO_4	15878	16327	450	[58, 80, 97, 117, 142]
SiO_3	15892	15961	70	[42, 87, 138, 143]
SiO_4	15960	16047	88	[47, 65, 94, 109, 131]
SiO_4	15962	15973	12	[42, 87, 138, 143, 144]
SiO_3	15974	16006	33	[42, 87, 138, 143]
SiO_3	15977	15983	7	[49, 93, 98, 152]
SiO_4	15984	16157	174	[49, 93, 98, 133, 152]
SiO_4	16007	16019	13	[42, 87, 138, 143, 144]
SiO_3	16020	16036	17	[42, 87, 138, 143]
SiO_4	16034	16140	107	[44, 64, 120, 128, 150]
SiO_2	16037	16041	5	[42, 87, 138]
SiO_3	16042	16048	7	[42, 87, 138, 144]
SiO_5	16048	16099	52	[47, 65, 94, 109, 128, 131]
SiO_3	16049	16052	4	[42, 87, 138, 143]
SiO_3	16050	16071	22	[46, 88, 101, 126]
SiO_4	16053	16061	9	[42, 87, 138, 143, 144]
SiO_3	16062	16111	50	[42, 87, 138, 143]
SiO_4	16072	16350	279	[46, 88, 101, 126, 129]
SiO_4	16100	16837	738	[47, 65, 94, 109, 131]
SiO_4	16112	16118	7	[42, 87, 138, 143, 144]
SiO_3	16119	16145	27	[42, 87, 138, 143]
SiO_3	16136	16148	13	[50, 67, 82, 100]
SiO_3	16141	16150	10	[44, 64, 120, 150]
SiO_3	16146	16149	4	[42, 87, 138, 144]
SiO_4	16149	16177	29	[50, 67, 76, 82, 100]
SiO_4	16150	16162	13	[42, 87, 138, 143, 144]
SiO_4	16151	16639	489	[44, 64, 120, 128, 150]
SiO_3	16158	16185	28	[49, 93, 98, 152]
SiO_3	16163	16182	20	[42, 87, 138, 144]
SiO_3	16165	16233	69	[40, 78, 123, 134]
SiO_3	16178	16202	25	[50, 67, 82, 100]
SiO_4	16183	16191	9	[42, 87, 138, 143, 144]
SiO_4	16186	16240	55	[49, 93, 98, 133, 152]
SiO_3	16192	16224	33	[42, 87, 138, 144]
SiO_3	16200	16213	14	[53, 81, 84, 95]
SiO_4	16203	16226	24	[50, 67, 76, 82, 100]
SiO_4	16214	16309	96	[53, 81, 84, 95, 100]
SiO_4	16225	16227	3	[42, 87, 138, 143, 144]
SiO_3	16227	16256	30	[50, 67, 82, 100]
SiO_3	16228	16247	20	[42, 87, 138, 144]
SiO_4	16234	16286	53	[40, 74, 78, 123, 134]
SiO_3	16241	16270	30	[49, 98, 133, 152]
SiO_4	16248	16257	10	[42, 87, 138, 143, 144]
SiO_4	16257	16482	226	[50, 67, 76, 82, 100]
SiO_3	16258	16269	12	[42, 87, 138, 143]
SiO_3	16270	16300	31	[42, 87, 138, 144]
SiO_4	16271	16429	159	[49, 93, 98, 133, 152]
SiO_5	16287	16397	111	[40, 74, 78, 123, 134, 152]
SiO_3	16301	16324	24	[42, 87, 138, 143]
SiO_3	16310	16328	19	[53, 81, 84, 95]
SiO_3	16325	16337	13	[42, 87, 138, 144]
SiO_3	16328	16342	15	[58, 80, 97, 142]
SiO_4	16329	16593	265	[53, 81, 84, 95, 100]
SiO_4	16338	16388	51	[42, 87, 138, 143, 144]
SiO_4	16343	16367	25	[58, 80, 97, 117, 142]
SiO_3	16351	16379	29	[46, 88, 126, 129]
SiO_3	16368	16385	18	[58, 80, 97, 142]
SiO_4	16380	16604	225	[46, 88, 101, 126, 129]
SiO_5	16383	16391	9	[56, 75, 99, 130, 135, 139]
SiO_4	16386	16413	28	[58, 80, 97, 117, 142]
SiO_3	16389	16389	1	[42, 87, 138, 144]
SiO_2	16390	16409	20	[42, 87, 138]
SiO_4	16392	23599	7208	[56, 75, 99, 135, 139]
SiO_4	16398	18578	2181	[40, 74, 78, 123, 134]
SiO_3	16410	16410	1	[42, 87, 138, 143]
SiO_4	16411	16428	18	[42, 87, 138, 143, 144]
SiO_3	16414	16427	14	[58, 80, 97, 142]
SiO_4	16428	16454	27	[58, 80, 97, 117, 142]
SiO_3	16429	16461	33	[42, 87, 138, 143]
SiO_3	16430	16437	8	[49, 93, 98, 152]
SiO_4	16438	16697	260	[49, 93, 98, 133, 152]
SiO_3	16455	16473	19	[58, 80, 97, 142]
SiO_3	16462	16476	15	[42, 87, 138, 144]
SiO_4	16474	16940	467	[58, 80, 97, 117, 142]
SiO_4	16477	16667	191	[42, 87, 138, 143, 144]
SiO_3	16483	16501	19	[50, 67, 82, 100]
SiO_4	16502	16570	69	[50, 67, 76, 82, 100]
SiO_3	16571	16572	2	[50, 67, 76, 82]
SiO_4	16573	16715	143	[50, 67, 76, 82, 100]
SiO_3	16594	16604	11	[53, 81, 84, 95]
SiO_3	16605	16643	39	[46, 88, 126, 129]
SiO_4	16605	17001	397	[53, 81, 84, 95, 100]
SiO_5	16627	16657	31	[62, 73, 104, 119, 137, 149]
SiO_3	16640	16670	31	[44, 120, 128, 150]
SiO_4	16644	16666	23	[46, 88, 101, 126, 129]
SiO_4	16658	16695	38	[62, 73, 119, 137, 149]
SiO_3	16667	16682	16	[46, 88, 101, 126]
SiO_3	16668	16699	32	[42, 87, 138, 144]
SiO_4	16671	16817	147	[44, 64, 120, 128, 150]
SiO_4	16683	17576	894	[46, 88, 101, 126, 129]
SiO_5	16696	16727	32	[62, 73, 104, 119, 137, 149]
SiO_3	16698	16704	7	[49, 98, 133, 152]
SiO_4	16700	16737	38	[42, 87, 138, 143, 144]
SiO_4	16705	16815	111	[49, 93, 98, 133, 152]
SiO_3	16716	16729	14	[50, 76, 82, 100]
SiO_4	16728	17217	490	[62, 73, 119, 137, 149]
SiO_4	16730	17124	395	[50, 67, 76, 82, 100]
SiO_3	16738	16759	22	[42, 87, 138, 144]
SiO_4	16760	16761	2	[42, 87, 138, 143, 144]
SiO_3	16762	16772	11	[42, 87, 138, 143]
SiO_4	16773	16775	3	[42, 87, 138, 143, 144]
SiO_3	16776	16792	17	[42, 87, 138, 144]
SiO_4	16793	16799	7	[42, 87, 138, 143, 144]
SiO_3	16800	16833	34	[42, 87, 138, 143]
SiO_3	16816	16821	6	[49, 98, 133, 152]
SiO_3	16818	16821	4	[44, 64, 120, 150]
SiO_4	16822	16851	30	[44, 64, 120, 128, 150]
SiO_4	16822	17127	306	[49, 93, 98, 133, 152]
SiO_3	16834	16841	8	[42, 87, 138, 144]
SiO_5	16838	16864	27	[47, 65, 94, 109, 128, 131]
SiO_2	16842	16848	7	[42, 87, 138]
SiO_3	16849	16867	19	[42, 87, 138, 144]
SiO_3	16852	16868	17	[44, 64, 120, 150]
SiO_4	16865	20458	3594	[47, 65, 109, 128, 131]
SiO_4	16868	16889	22	[42, 87, 138, 143, 144]
SiO_4	16869	16892	24	[44, 64, 120, 128, 150]
SiO_3	16873	16893	21	[55, 91, 93, 116]
SiO_3	16890	16935	46	[42, 87, 138, 144]
SiO_3	16893	16993	101	[44, 64, 120, 150]
SiO_4	16894	16921	28	[55, 91, 93, 106, 116]
SiO_3	16922	16930	9	[55, 91, 93, 116]
SiO_4	16931	17038	108	[55, 91, 93, 106, 116]
SiO_4	16936	16951	16	[42, 87, 138, 143, 144]
SiO_5	16941	16960	20	[58, 80, 94, 97, 117, 142]
SiO_3	16952	17007	56	[42, 87, 138, 144]
SiO_4	16961	16965	5	[58, 80, 94, 97, 142]
SiO_5	16966	17003	38	[58, 80, 94, 97, 117, 142]
SiO_4	16994	17128	135	[44, 64, 120, 128, 150]
SiO_5	16997	17059	63	[52, 83, 87, 102, 121, 136]
SiO_3	17002	17028	27	[53, 81, 84, 100]
SiO_4	17004	17020	17	[58, 80, 94, 97, 142]
SiO_4	17008	17019	12	[42, 87, 138, 143, 144]
SiO_3	17020	17043	24	[42, 87, 138, 144]
SiO_5	17021	17091	71	[58, 80, 94, 97, 117, 142]
SiO_4	17029	17137	109	[53, 81, 84, 95, 100]
SiO_3	17039	17072	34	[55, 91, 93, 116]
SiO_4	17044	17055	12	[42, 87, 138, 143, 144]
SiO_3	17056	17075	20	[42, 87, 138, 144]
SiO_4	17060	17328	269	[52, 83, 102, 121, 136]
SiO_4	17073	17145	73	[55, 91, 93, 106, 116]
SiO_3	17076	17113	38	[42, 87, 138, 143]
SiO_4	17092	17120	29	[58, 94, 97, 117, 142]
SiO_4	17114	17116	3	[42, 87, 138, 143, 144]
SiO_3	17117	17143	27	[42, 87, 138, 143]
SiO_5	17121	17260	140	[58, 80, 94, 97, 117, 142]
SiO_3	17125	17129	5	[50, 67, 82, 100]
SiO_3	17128	17137	10	[49, 98, 133, 152]
SiO_3	17129	17142	14	[44, 64, 120, 150]
SiO_4	17130	18450	1321	[50, 67, 76, 82, 100]
SiO_4	17138	17665	528	[49, 93, 98, 133, 152]
SiO_3	17138	17143	6	[53, 81, 84, 95]
SiO_4	17143	17758	616	[44, 64, 120, 128, 150]
SiO_3	17144	17167	24	[42, 87, 138, 144]
SiO_4	17144	17399	256	[53, 81, 84, 95, 100]
SiO_3	17146	17147	2	[55, 91, 93, 116]
SiO_4	17148	17179	32	[55, 91, 93, 106, 116]
SiO_4	17168	17175	8	[42, 87, 138, 143, 144]
SiO_3	17176	17193	18	[42, 87, 138, 143]
SiO_3	17180	17194	15	[55, 91, 93, 116]
SiO_4	17194	17206	13	[42, 87, 138, 143, 144]
SiO_4	17195	17263	69	[55, 91, 93, 106, 116]
SiO_3	17207	17227	21	[42, 87, 138, 143]
SiO_3	17218	17224	7	[62, 73, 119, 137]
SiO_4	17225	18200	976	[62, 73, 119, 137, 149]
SiO_3	17228	17248	21	[42, 138, 143, 144]
SiO_4	17249	17255	7	[42, 87, 138, 143, 144]
SiO_3	17256	17270	15	[42, 87, 138, 143]
SiO_4	17261	17314	54	[58, 80, 94, 97, 142]
SiO_3	17264	17277	14	[55, 91, 93, 116]
SiO_4	17271	17286	16	[42, 87, 138, 143, 144]
SiO_5	17277	17383	107	[63, 66, 73, 80, 94, 104]
SiO_4	17278	17304	27	[55, 91, 93, 106, 116]
SiO_3	17287	17307	21	[42, 87, 138, 143]
SiO_3	17305	17331	27	[55, 91, 93, 116]
SiO_4	17308	17322	15	[42, 87, 138, 143, 144]
SiO_5	17311	17363	53	[61, 85, 92, 96, 115, 127]
SiO_5	17315	17388	74	[58, 80, 94, 97, 117, 142]
SiO_3	17323	17342	20	[42, 87, 138, 143]
SiO_3	17329	17336	8	[52, 83, 102, 136]
SiO_4	17332	17359	28	[55, 91, 93, 106, 116]
SiO_4	17337	23223	5887	[52, 83, 102, 121, 136]
SiO_3	17343	17347	5	[42, 87, 138, 144]
SiO_4	17348	17350	3	[42, 87, 138, 143, 144]
SiO_3	17351	17415	65	[42, 87, 138, 144]
SiO_3	17360	17373	14	[55, 91, 93, 116]
SiO_4	17364	25624	8261	[61, 85, 92, 96, 115]
SiO_4	17374	17403	30	[55, 91, 93, 106, 116]
SiO_4	17384	18937	1554	[63, 66, 73, 80, 104]
SiO_4	17389	17402	14	[58, 80, 94, 97, 142]
SiO_3	17400	17434	35	[53, 81, 95, 100]
SiO_5	17403	17433	31	[58, 80, 94, 97, 117, 142]
SiO_3	17404	17415	12	[55, 91, 93, 116]
SiO_3	17412	17415	4	[54, 72, 90, 137]
SiO_3	17416	17463	48	[42, 87, 138, 143]
SiO_4	17416	17479	64	[54, 71, 72, 90, 137]
SiO_4	17416	17444	29	[55, 91, 93, 106, 116]
SiO_4	17434	17449	16	[58, 80, 94, 97, 142]
SiO_4	17435	17466	32	[53, 81, 84, 95, 100]
SiO_3	17445	17464	20	[55, 91, 93, 116]
SiO_4	17450	17474	25	[58, 94, 97, 117, 142]
SiO_4	17464	17473	10	[42, 87, 138, 143, 144]
SiO_4	17465	17567	103	[55, 91, 93, 106, 116]
SiO_3	17467	17473	7	[53, 81, 84, 95]
SiO_3	17474	17501	28	[42, 87, 138, 143]
SiO_4	17474	17645	172	[53, 81, 84, 95, 100]
SiO_3	17475	17481	7	[58, 94, 97, 142]
SiO_3	17480	17492	13	[54, 72, 90, 137]
SiO_4	17482	17499	18	[58, 80, 94, 97, 142]
SiO_4	17493	17566	74	[54, 71, 72, 90, 137]
SiO_5	17500	17601	102	[58, 80, 94, 97, 117, 142]
SiO_4	17502	17507	6	[42, 87, 138, 143, 144]
SiO_3	17508	17533	26	[42, 87, 138, 143]
SiO_4	17534	17541	8	[42, 87, 138, 143, 144]
SiO_3	17542	17544	3	[42, 87, 138, 143]
SiO_4	17545	17676	132	[42, 87, 138, 143, 144]
SiO_3	17567	17575	9	[54, 72, 90, 137]
SiO_3	17568	17578	11	[55, 91, 93, 116]
SiO_4	17576	17603	28	[54, 71, 72, 90, 137]
SiO_3	17577	17582	6	[46, 88, 101, 126]
SiO_4	17579	17787	209	[55, 91, 93, 106, 116]
SiO_4	17583	17833	251	[46, 88, 101, 126, 129]
SiO_4	17602	17873	272	[58, 94, 97, 117, 142]
SiO_3	17604	17620	17	[54, 72, 90, 137]
SiO_4	17621	17646	26	[54, 71, 72, 90, 137]
SiO_5	17639	17911	273	[41, 65, 66, 75, 78, 112]
SiO_3	17646	17647	2	[53, 81, 84, 95]
SiO_3	17647	17661	15	[54, 72, 90, 137]
SiO_4	17648	18173	526	[53, 81, 84, 95, 100]
SiO_4	17662	17689	28	[54, 71, 72, 90, 137]
SiO_3	17666	17698	33	[49, 98, 133, 152]
SiO_3	17677	17695	19	[42, 87, 138, 144]
SiO_3	17690	17709	20	[54, 72, 90, 137]
SiO_4	17696	17761	66	[42, 87, 138, 143, 144]
SiO_4	17699	18212	514	[49, 93, 98, 133, 152]
SiO_4	17710	17730	21	[54, 71, 72, 90, 137]
SiO_3	17731	17749	19	[54, 72, 90, 137]
SiO_4	17750	17773	24	[54, 71, 72, 90, 137]
SiO_3	17759	17776	18	[44, 64, 120, 150]
SiO_3	17762	17779	18	[42, 87, 138, 144]
SiO_3	17774	17783	10	[54, 72, 90, 137]
SiO_4	17777	18099	323	[44, 64, 120, 128, 150]
SiO_4	17780	17807	28	[42, 87, 138, 143, 144]
SiO_4	17784	17945	162	[54, 71, 72, 90, 137]
SiO_3	17788	17801	14	[55, 91, 93, 116]
SiO_4	17802	17832	31	[55, 91, 93, 106, 116]
SiO_3	17808	17827	20	[42, 87, 138, 144]
SiO_4	17828	17984	157	[42, 87, 138, 143, 144]
SiO_3	17833	17842	10	[55, 91, 93, 116]
SiO_3	17834	17849	16	[46, 88, 101, 126]
SiO_4	17843	17870	28	[55, 91, 93, 106, 116]
SiO_4	17850	19325	1476	[46, 88, 101, 126, 129]
SiO_3	17871	17887	17	[55, 91, 93, 116]
SiO_5	17874	17984	111	[58, 80, 94, 97, 117, 142]
SiO_4	17888	18052	165	[55, 91, 93, 106, 116]
SiO_4	17912	17935	24	[41, 66, 75, 78, 112]
SiO_5	17936	18135	200	[41, 65, 66, 75, 78, 112]
SiO_3	17946	17957	12	[54, 72, 90, 137]
SiO_4	17958	18025	68	[54, 71, 72, 90, 137]
SiO_3	17985	17993	9	[42, 87, 138, 144]
SiO_4	17985	18559	575	[58, 94, 97, 117, 142]
SiO_4	17994	18102	109	[42, 87, 138, 143, 144]
SiO_3	18026	18030	5	[54, 72, 90, 137]
SiO_4	18031	18558	528	[54, 71, 72, 90, 137]
SiO_3	18053	18062	10	[55, 91, 93, 116]
SiO_4	18063	18097	35	[55, 91, 93, 106, 116]
SiO_3	18098	18107	10	[55, 91, 93, 116]
SiO_3	18100	18106	7	[44, 120, 128, 150]
SiO_3	18103	18132	30	[42, 87, 138, 144]
SiO_4	18107	18167	61	[44, 64, 120, 128, 150]
SiO_4	18108	18176	69	[55, 91, 93, 106, 116]
SiO_4	18133	18140	8	[42, 87, 138, 143, 144]
SiO_4	18136	18143	8	[41, 65, 66, 78, 112]
SiO_3	18141	18172	32	[42, 87, 138, 144]
SiO_5	18144	18175	32	[41, 65, 66, 75, 78, 112]
SiO_3	18168	18193	26	[44, 120, 128, 150]
SiO_4	18173	18182	10	[42, 87, 138, 143, 144]
SiO_3	18174	18179	6	[53, 81, 84, 100]
SiO_4	18176	18197	22	[41, 65, 75, 78, 112]
SiO_3	18177	18184	8	[55, 91, 93, 116]
SiO_4	18180	20911	2732	[53, 81, 84, 95, 100]
SiO_3	18183	18214	32	[42, 87, 138, 144]
SiO_4	18185	18216	32	[55, 91, 93, 106, 116]
SiO_4	18194	18216	23	[44, 64, 120, 128, 150]
SiO_5	18198	18205	8	[41, 65, 66, 75, 78, 112]
SiO_3	18201	18213	13	[62, 73, 119, 137]
SiO_4	18206	18331	126	[41, 65, 75, 78, 112]
SiO_3	18213	18236	24	[49, 98, 133, 152]
SiO_4	18214	22283	4070	[62, 73, 119, 137, 149]
SiO_4	18215	18218	4	[42, 87, 138, 143, 144]
SiO_3	18217	18225	9	[44, 120, 128, 150]
SiO_3	18217	18236	20	[55, 91, 93, 116]
SiO_3	18219	18219	1	[42, 87, 138, 144]
SiO_4	18220	18247	28	[42, 87, 138, 143, 144]
SiO_4	18226	18336	111	[44, 64, 120, 128, 150]
SiO_4	18237	18282	46	[49, 93, 98, 133, 152]
SiO_4	18237	18263	27	[55, 91, 93, 106, 116]
SiO_3	18248	18275	28	[42, 87, 138, 144]
SiO_3	18264	18285	22	[55, 91, 93, 116]
SiO_4	18276	18285	10	[42, 87, 138, 143, 144]
SiO_3	18283	18294	12	[49, 98, 133, 152]
SiO_3	18286	18291	6	[42, 87, 138, 144]
SiO_4	18286	18308	23	[55, 91, 93, 106, 116]
SiO_4	18292	18307	16	[42, 87, 138, 143, 144]
SiO_4	18295	18331	37	[49, 93, 98, 133, 152]
SiO_3	18308	18342	35	[42, 87, 138, 144]
SiO_3	18309	18330	22	[55, 91, 93, 116]
SiO_4	18331	18358	28	[55, 91, 93, 106, 116]
SiO_5	18332	18647	316	[41, 65, 66, 75, 78, 112]
SiO_3	18332	18349	18	[49, 98, 133, 152]
SiO_3	18337	18345	9	[44, 64, 120, 128]
SiO_4	18343	18359	17	[42, 87, 138, 143, 144]
SiO_4	18346	20452	2107	[44, 64, 120, 128, 150]
SiO_4	18350	18544	195	[49, 93, 98, 133, 152]
SiO_3	18359	18361	3	[55, 91, 93, 116]
SiO_3	18360	18370	11	[42, 87, 138, 144]
SiO_4	18362	18394	33	[55, 91, 93, 106, 116]
SiO_3	18371	18376	6	[42, 87, 138, 143]
SiO_4	18377	18388	12	[42, 87, 138, 143, 144]
SiO_3	18389	18412	24	[42, 87, 138, 143]
SiO_3	18395	18424	30	[55, 91, 93, 116]
SiO_4	18413	18430	18	[42, 87, 138, 143, 144]
SiO_4	18425	18489	65	[55, 91, 93, 106, 116]
SiO_3	18431	18463	33	[42, 87, 138, 143]
SiO_3	18451	18465	15	[50, 67, 82, 100]
SiO_4	18464	18482	19	[42, 87, 138, 143, 144]
SiO_4	18466	18497	32	[50, 67, 76, 82, 100]
SiO_3	18483	18504	22	[42, 87, 138, 143]
SiO_3	18490	18505	16	[55, 91, 93, 116]
SiO_3	18498	18506	9	[50, 67, 82, 100]
SiO_4	18505	18521	17	[42, 87, 138, 143, 144]
SiO_4	18506	18914	409	[55, 91, 93, 106, 116]
SiO_4	18507	18538	32	[50, 67, 76, 82, 100]
SiO_5	18514	18772	259	[51, 94, 96, 97, 105, 127]
SiO_3	18522	18543	22	[42, 87, 138, 143]
SiO_3	18539	18556	18	[50, 67, 82, 100]
SiO_4	18544	18545	2	[42, 87, 138, 143, 144]
SiO_3	18545	18580	36	[49, 98, 133, 152]
SiO_3	18546	18557	12	[42, 87, 143, 144]
SiO_4	18557	19108	552	[50, 67, 76, 82, 100]
SiO_4	18558	18558	1	[42, 87, 138, 143, 144]
SiO_3	18559	18584	26	[42, 87, 138, 143]
SiO_3	18559	18559	1	[54, 72, 90, 137]
SiO_4	18560	18924	365	[54, 71, 72, 90, 137]
SiO_5	18560	18812	253	[58, 80, 94, 97, 117, 142]
SiO_5	18579	18637	59	[40, 74, 78, 123, 134, 152]
SiO_4	18581	18952	372	[49, 93, 98, 133, 152]
SiO_3	18585	18598	14	[42, 87, 138, 144]
SiO_4	18599	18605	7	[42, 87, 138, 143, 144]
SiO_3	18606	18611	6	[42, 87, 143, 144]
SiO_4	18612	18615	4	[42, 87, 138, 143, 144]
SiO_3	18616	18636	21	[42, 87, 138, 144]
SiO_4	18637	18643	7	[42, 87, 138, 143, 144]
SiO_4	18638	23247	4610	[40, 74, 123, 134, 152]
SiO_3	18644	18712	69	[42, 87, 138, 144]
SiO_4	18648	18714	67	[41, 66, 75, 78, 112]
SiO_4	18713	18751	39	[42, 87, 138, 143, 144]
SiO_5	18715	18757	43	[41, 65, 66, 75, 78, 112]
SiO_3	18752	18764	13	[42, 87, 138, 143]
SiO_4	18758	18793	36	[41, 66, 75, 78, 112]
SiO_4	18765	18828	64	[42, 87, 138, 143, 144]
SiO_4	18773	19054	282	[51, 96, 97, 105, 127]
SiO_5	18794	18887	94	[41, 65, 66, 75, 78, 112]
SiO_4	18813	19000	188	[58, 94, 97, 117, 142]
SiO_3	18829	18836	8	[42, 87, 138, 143]
SiO_4	18837	18838	2	[42, 87, 138, 143, 144]
SiO_3	18839	18850	12	[42, 87, 138, 144]
SiO_3	18851	18878	28	[42, 87, 138, 143]
SiO_3	18879	18879	1	[42, 87, 138, 144]
SiO_3	18880	18889	10	[42, 87, 138, 143]
SiO_4	18888	20429	1542	[41, 65, 66, 78, 112]
SiO_4	18890	18894	5	[42, 87, 138, 143, 144]
SiO_3	18895	18899	5	[42, 87, 138, 143]
[truncated: 1,319 more rows]
