# Supplementary material for: Pressure‐Induced Coordination Changes in a Pyrolitic Silicate Melt From Ab Initio Molecular Dynamics Simulations
Source: J Geophys Res Solid Earth. 2019 Nov 29;124(11):11232–50. doi: 10.1029/2019JB018238 (PMC6988478; doi:10.1029/2019JB018238)
Supplement: Supplementary file 2 — Data Set S1 [file JGRB-124-11232-s002.zip › Data/2000K/SiO/pyr-100.a12.5.T2.nvt.outcar.umd.dat.r0.stat.dat]

Cluster	Time	Percent
SiO_4	749981	0.94519852192412	5
SiO_5	18683	0.02354612181523043	6
SiO_3	24433	0.03079282739985683	4
SiO_2	257	0.00032389623221721465	3
SiO_6	110	0.0001386326285754615	7
