# Supplementary material for: Pressure‐Induced Coordination Changes in a Pyrolitic Silicate Melt From Ab Initio Molecular Dynamics Simulations
Source: J Geophys Res Solid Earth. 2019 Nov 29;124(11):11232–50. doi: 10.1029/2019JB018238 (PMC6988478; doi:10.1029/2019JB018238)
Supplement: Supplementary file 2 — Data Set S1 [file JGRB-124-11232-s002.zip › Data/2000K/SiO/pyr-100.a13.0.T2.nvt.outcar.umd.dat.r0.popul.dat]

Formula	Begin	End	Lifetime	[Composition]
SiO_4	0	5078	5079	[40, 78, 123, 131, 134]
SiO_4	0	2223	2224	[41, 66, 75, 78, 139]
SiO_4	0	628	629	[42, 87, 138, 143, 144]
SiO_4	0	1396	1397	[43, 86, 103, 119, 121]
SiO_4	0	4316	4317	[44, 64, 109, 120, 150]
SiO_4	0	12811	12812	[45, 70, 77, 111, 124]
SiO_4	0	778	779	[46, 91, 101, 120, 129]
SiO_4	0	13155	13156	[47, 65, 94, 109, 131]
SiO_4	0	14107	14108	[48, 110, 114, 125, 135]
SiO_4	0	899	900	[49, 93, 98, 133, 152]
SiO_4	0	4271	4272	[50, 67, 82, 100, 144]
SiO_4	0	7893	7894	[51, 96, 97, 105, 127]
SiO_4	0	9333	9334	[52, 83, 102, 121, 136]
SiO_4	0	3115	3116	[53, 74, 84, 95, 100]
SiO_4	0	3157	3158	[54, 71, 72, 90, 104]
SiO_4	0	4031	4032	[55, 93, 101, 106, 116]
SiO_3	0	948	949	[56, 99, 135, 139]
SiO_4	0	1578	1579	[57, 89, 114, 118, 122]
SiO_4	0	3426	3427	[58, 73, 97, 117, 142]
SiO_4	0	41291	41292	[59, 74, 112, 127, 140]
SiO_4	0	10872	10873	[60, 68, 99, 107, 130]
SiO_4	0	195	196	[61, 85, 92, 96, 147]
SiO_4	0	4813	4814	[62, 73, 104, 137, 149]
SiO_4	0	179	180	[63, 66, 80, 84, 149]
SiO_5	180	494	315	[63, 66, 80, 84, 94, 149]
SiO_5	196	438	243	[61, 85, 92, 96, 115, 147]
SiO_4	439	1191	753	[61, 85, 92, 96, 115]
SiO_4	495	2878	2384	[63, 66, 80, 84, 94]
SiO_3	629	644	16	[42, 87, 138, 143]
SiO_4	645	864	220	[42, 87, 138, 143, 144]
SiO_3	779	794	16	[46, 91, 120, 129]
SiO_4	795	3988	3194	[46, 91, 101, 120, 129]
SiO_3	865	1014	150	[42, 87, 138, 143]
SiO_5	900	920	21	[49, 93, 98, 128, 133, 152]
SiO_4	921	927	7	[49, 93, 98, 133, 152]
SiO_5	928	948	21	[49, 93, 98, 128, 133, 152]
SiO_4	949	26003	25055	[49, 93, 98, 133, 152]
SiO_2	949	985	37	[56, 99, 139]
SiO_3	986	2052	1067	[56, 99, 135, 139]
SiO_4	1015	12884	11870	[42, 87, 138, 143, 144]
SiO_5	1192	1261	70	[61, 85, 92, 96, 115, 147]
SiO_4	1262	1501	240	[61, 85, 92, 96, 115]
SiO_5	1397	1406	10	[43, 86, 87, 103, 119, 121]
SiO_4	1407	1429	23	[43, 86, 103, 119, 121]
SiO_5	1430	1466	37	[43, 86, 103, 119, 121, 145]
SiO_4	1467	32734	31268	[43, 86, 103, 119, 121]
SiO_5	1502	1532	31	[61, 68, 85, 92, 96, 115]
SiO_4	1533	8083	6551	[61, 85, 92, 96, 115]
SiO_5	1579	1617	39	[57, 89, 114, 118, 122, 151]
SiO_4	1618	24334	22717	[57, 89, 114, 118, 122]
SiO_4	2053	4127	2075	[56, 75, 99, 135, 139]
SiO_5	2224	2231	8	[41, 66, 75, 78, 112, 139]
SiO_4	2232	2853	622	[41, 66, 75, 78, 139]
SiO_5	2854	3052	199	[41, 66, 75, 78, 131, 139]
SiO_3	2879	3003	125	[63, 66, 80, 84]
SiO_4	3004	3341	338	[63, 66, 80, 84, 100]
SiO_4	3053	3362	310	[41, 66, 75, 78, 139]
SiO_3	3116	3170	55	[53, 74, 84, 95]
SiO_5	3158	3218	61	[54, 65, 71, 72, 90, 104]
SiO_4	3171	3185	15	[53, 74, 84, 95, 100]
SiO_3	3186	3191	6	[53, 74, 84, 95]
SiO_4	3192	4182	991	[53, 74, 84, 95, 100]
SiO_4	3219	3646	428	[54, 71, 72, 90, 104]
SiO_5	3342	3382	41	[63, 66, 80, 84, 100, 149]
SiO_5	3363	3394	32	[41, 66, 75, 78, 131, 139]
SiO_4	3383	41291	37909	[63, 66, 80, 84, 149]
SiO_4	3395	3474	80	[41, 66, 75, 78, 139]
SiO_5	3427	3435	9	[58, 73, 97, 117, 127, 142]
SiO_4	3436	3461	26	[58, 73, 97, 117, 142]
SiO_5	3462	3472	11	[58, 73, 97, 117, 127, 142]
SiO_4	3473	4011	539	[58, 73, 97, 117, 142]
SiO_5	3475	3611	137	[41, 66, 75, 78, 131, 139]
SiO_4	3612	4268	657	[41, 66, 75, 78, 139]
SiO_5	3647	3656	10	[54, 65, 71, 72, 90, 104]
SiO_4	3657	10003	6347	[54, 71, 72, 90, 104]
SiO_5	3989	4054	66	[46, 88, 91, 101, 120, 129]
SiO_5	4012	4021	10	[58, 73, 97, 117, 127, 142]
SiO_4	4022	13387	9366	[58, 73, 97, 117, 142]
SiO_5	4032	4173	142	[55, 91, 93, 101, 106, 116]
SiO_4	4055	4087	33	[46, 91, 101, 120, 129]
SiO_5	4088	4271	184	[46, 88, 91, 101, 120, 129]
SiO_5	4128	4154	27	[56, 75, 99, 125, 135, 139]
SiO_4	4155	5150	996	[56, 75, 99, 135, 139]
SiO_4	4174	9139	4966	[55, 91, 93, 106, 116]
SiO_5	4183	4239	57	[53, 74, 84, 95, 100, 112]
SiO_4	4240	4777	538	[53, 74, 84, 95, 100]
SiO_5	4269	4279	11	[41, 66, 75, 78, 131, 139]
SiO_4	4272	4891	620	[46, 88, 91, 101, 129]
SiO_5	4272	4503	232	[50, 67, 76, 82, 100, 144]
SiO_4	4280	4462	183	[41, 66, 75, 78, 139]
SiO_5	4317	4371	55	[44, 64, 88, 109, 120, 150]
SiO_4	4372	7467	3096	[44, 64, 109, 120, 150]
SiO_5	4463	4507	45	[41, 66, 75, 78, 131, 139]
SiO_4	4504	4631	128	[50, 67, 76, 82, 144]
SiO_4	4508	5493	986	[41, 66, 75, 78, 139]
SiO_5	4632	4722	91	[50, 67, 76, 82, 100, 144]
SiO_4	4723	10978	6256	[50, 76, 82, 100, 144]
SiO_5	4778	4819	42	[53, 67, 74, 84, 95, 100]
SiO_5	4814	4862	49	[62, 73, 80, 104, 137, 149]
SiO_4	4820	5317	498	[53, 67, 84, 95, 100]
SiO_4	4863	4902	40	[62, 73, 80, 104, 137]
SiO_3	4892	4932	41	[46, 88, 101, 129]
SiO_5	4903	4909	7	[62, 73, 80, 104, 137, 149]
SiO_4	4910	13900	8991	[62, 73, 104, 137, 149]
SiO_4	4933	11860	6928	[46, 88, 91, 101, 129]
SiO_5	5079	5137	59	[40, 65, 78, 123, 131, 134]
SiO_4	5138	5844	707	[40, 78, 123, 131, 134]
SiO_5	5151	5292	142	[56, 75, 99, 125, 135, 139]
SiO_4	5293	15782	10490	[56, 75, 99, 135, 139]
SiO_5	5318	5330	13	[53, 67, 74, 84, 95, 100]
SiO_4	5331	5948	618	[53, 67, 84, 95, 100]
SiO_5	5494	5667	174	[41, 66, 75, 78, 131, 139]
SiO_4	5668	5700	33	[41, 66, 78, 131, 139]
SiO_5	5701	5931	231	[41, 66, 75, 78, 131, 139]
SiO_5	5845	5876	32	[40, 65, 78, 123, 131, 134]
SiO_4	5877	7799	1923	[40, 65, 78, 123, 134]
SiO_4	5932	6407	476	[41, 66, 75, 78, 131]
SiO_5	5949	5969	21	[53, 67, 74, 84, 95, 100]
SiO_4	5970	6859	890	[53, 67, 84, 95, 100]
SiO_5	6408	6436	29	[41, 66, 75, 78, 112, 131]
SiO_4	6437	7191	755	[41, 66, 75, 78, 112]
SiO_5	6860	6917	58	[53, 67, 81, 84, 95, 100]
SiO_4	6918	7220	303	[53, 67, 84, 95, 100]
SiO_5	7192	7206	15	[41, 66, 75, 78, 112, 131]
SiO_4	7207	12597	5391	[41, 66, 75, 78, 112]
SiO_5	7221	7261	41	[53, 67, 81, 84, 95, 100]
SiO_4	7262	12562	5301	[53, 67, 84, 95, 100]
SiO_3	7468	7468	1	[44, 64, 120, 150]
SiO_4	7469	10714	3246	[44, 64, 106, 120, 150]
SiO_5	7800	7814	15	[40, 65, 78, 94, 123, 134]
SiO_4	7815	9520	1706	[40, 65, 78, 123, 134]
SiO_5	7894	7916	23	[51, 96, 97, 105, 127, 140]
SiO_4	7917	7942	26	[51, 96, 97, 105, 127]
SiO_5	7943	8265	323	[51, 96, 97, 105, 127, 140]
SiO_5	8084	8179	96	[61, 85, 92, 96, 115, 127]
SiO_4	8180	8502	323	[61, 85, 92, 96, 115]
SiO_4	8266	11976	3711	[51, 96, 97, 105, 127]
SiO_5	8503	8518	16	[61, 85, 92, 96, 115, 148]
SiO_4	8519	13950	5432	[61, 85, 92, 96, 115]
SiO_5	9140	9161	22	[55, 91, 93, 106, 116, 152]
SiO_4	9162	10028	867	[55, 91, 93, 106, 116]
SiO_3	9334	9430	97	[52, 83, 102, 136]
SiO_4	9431	41291	31861	[52, 83, 102, 121, 136]
SiO_5	9521	9543	23	[40, 65, 78, 94, 123, 134]
SiO_4	9544	22189	12646	[40, 65, 78, 123, 134]
SiO_5	10004	10015	12	[54, 71, 72, 90, 104, 137]
SiO_4	10016	28862	18847	[54, 71, 72, 90, 104]
SiO_5	10029	10088	60	[55, 91, 93, 106, 116, 152]
SiO_4	10089	10644	556	[55, 91, 93, 106, 116]
SiO_5	10645	10667	23	[55, 91, 93, 106, 116, 152]
SiO_4	10668	12257	1590	[55, 91, 93, 106, 116]
SiO_5	10715	10740	26	[44, 64, 106, 107, 120, 150]
SiO_4	10741	10827	87	[44, 64, 106, 120, 150]
SiO_5	10828	10841	14	[44, 64, 106, 107, 120, 150]
SiO_4	10842	10897	56	[44, 64, 106, 120, 150]
SiO_5	10873	10881	9	[60, 68, 99, 106, 107, 130]
SiO_4	10882	11372	491	[60, 68, 99, 107, 130]
SiO_5	10898	10939	42	[44, 64, 106, 107, 120, 150]
SiO_4	10940	16480	5541	[44, 64, 106, 120, 150]
SiO_5	10979	10988	10	[50, 76, 82, 87, 100, 144]
SiO_4	10989	11051	63	[50, 76, 82, 100, 144]
SiO_5	11052	11254	203	[50, 76, 82, 100, 126, 144]
SiO_4	11255	12977	1723	[50, 76, 82, 100, 126]
SiO_3	11373	11396	24	[60, 68, 107, 130]
SiO_4	11397	38831	27435	[60, 68, 99, 107, 130]
SiO_5	11861	11976	116	[46, 64, 88, 91, 101, 129]
SiO_4	11977	22674	10698	[46, 88, 91, 101, 129]
SiO_5	11977	11991	15	[51, 96, 97, 105, 127, 142]
SiO_4	11992	13567	1576	[51, 96, 97, 105, 127]
SiO_5	12258	12459	202	[55, 91, 93, 106, 116, 151]
SiO_4	12460	16337	3878	[55, 91, 93, 106, 116]
SiO_5	12563	12590	28	[53, 67, 80, 84, 95, 100]
SiO_4	12591	13630	1040	[53, 67, 84, 95, 100]
SiO_5	12598	12792	195	[41, 66, 75, 78, 112, 131]
SiO_4	12793	41291	28499	[41, 66, 75, 78, 112]
SiO_5	12812	12845	34	[45, 70, 77, 111, 124, 141]
SiO_4	12846	41291	28446	[45, 70, 77, 111, 124]
SiO_5	12885	13041	157	[42, 82, 87, 138, 143, 144]
SiO_5	12978	12990	13	[50, 76, 82, 100, 126, 144]
SiO_4	12991	30984	17994	[50, 76, 82, 100, 126]
SiO_4	13042	13665	624	[42, 87, 138, 143, 144]
SiO_3	13156	13308	153	[47, 94, 109, 131]
SiO_4	13309	19165	5857	[47, 94, 109, 131, 150]
SiO_5	13388	13411	24	[58, 73, 96, 97, 117, 142]
SiO_4	13412	23742	10331	[58, 73, 97, 117, 142]
SiO_3	13568	13608	41	[51, 96, 105, 127]
SiO_4	13609	41291	27683	[51, 85, 96, 105, 127]
SiO_5	13631	13691	61	[53, 67, 76, 84, 95, 100]
SiO_3	13666	13696	31	[42, 87, 138, 144]
SiO_4	13692	15931	2240	[53, 67, 84, 95, 100]
SiO_4	13697	33482	19786	[42, 87, 138, 143, 144]
SiO_5	13901	13961	61	[62, 71, 73, 104, 137, 149]
SiO_3	13951	14020	70	[61, 85, 92, 115]
SiO_4	13962	14720	759	[62, 73, 104, 137, 149]
SiO_4	14021	21445	7425	[61, 85, 92, 98, 115]
SiO_5	14108	14133	26	[48, 89, 110, 114, 125, 135]
SiO_4	14134	16391	2258	[48, 110, 114, 125, 135]
SiO_5	14721	14743	23	[62, 73, 80, 104, 137, 149]
SiO_4	14744	16580	1837	[62, 73, 104, 137, 149]
SiO_5	15783	15839	57	[56, 75, 99, 130, 135, 139]
SiO_4	15840	31623	15784	[56, 75, 99, 135, 139]
SiO_5	15932	15971	40	[53, 67, 80, 84, 95, 100]
SiO_4	15972	16407	436	[53, 67, 84, 95, 100]
SiO_5	16338	16513	176	[55, 91, 93, 106, 116, 152]
SiO_5	16392	16446	55	[48, 105, 110, 114, 125, 135]
SiO_5	16408	16513	106	[53, 67, 80, 84, 95, 100]
SiO_4	16447	29731	13285	[48, 105, 110, 125, 135]
SiO_5	16481	16524	44	[44, 64, 91, 106, 120, 150]
SiO_4	16514	21796	5283	[53, 67, 84, 95, 100]
SiO_4	16514	24429	7916	[55, 91, 93, 106, 116]
SiO_4	16525	23752	7228	[44, 64, 106, 120, 150]
SiO_5	16581	16985	405	[62, 73, 104, 117, 137, 149]
SiO_4	16986	17051	66	[62, 104, 117, 137, 149]
SiO_5	17052	17109	58	[62, 73, 104, 117, 137, 149]
SiO_4	17110	30117	13008	[62, 104, 117, 137, 149]
SiO_5	19166	19208	43	[47, 64, 94, 109, 131, 150]
SiO_4	19209	29076	9868	[47, 94, 109, 131, 150]
SiO_3	21446	21485	40	[61, 85, 92, 115]
SiO_4	21486	25137	3652	[61, 85, 92, 98, 115]
SiO_5	21797	21858	62	[53, 67, 76, 84, 95, 100]
SiO_4	21859	23105	1247	[53, 67, 84, 95, 100]
SiO_3	22190	22447	258	[40, 65, 123, 134]
SiO_4	22448	32091	9644	[40, 65, 78, 123, 134]
SiO_5	22675	22712	38	[46, 88, 91, 101, 129, 143]
SiO_4	22713	41291	18579	[46, 88, 91, 101, 129]
SiO_5	23106	23707	602	[53, 67, 81, 84, 95, 100]
SiO_4	23708	29057	5350	[53, 67, 81, 84, 95]
SiO_3	23743	23788	46	[58, 73, 97, 142]
SiO_5	23753	23813	61	[44, 64, 106, 109, 120, 150]
SiO_4	23789	25539	1751	[58, 73, 97, 117, 142]
SiO_4	23814	24448	635	[44, 64, 106, 120, 150]
SiO_5	24335	24477	143	[57, 89, 114, 118, 122, 128]
SiO_5	24430	24461	32	[55, 91, 93, 106, 116, 152]
SiO_5	24449	24667	219	[44, 64, 106, 109, 120, 150]
SiO_4	24462	26204	1743	[55, 91, 93, 106, 116]
SiO_4	24478	31665	7188	[57, 89, 114, 118, 122]
SiO_4	24668	41291	16624	[44, 64, 106, 120, 150]
SiO_5	25138	25192	55	[61, 85, 92, 98, 115, 152]
SiO_4	25193	31518	6326	[61, 85, 92, 98, 115]
SiO_5	25540	25627	88	[58, 73, 97, 117, 140, 142]
SiO_4	25628	28272	2645	[58, 73, 97, 117, 142]
SiO_5	26004	26462	459	[49, 93, 98, 128, 133, 152]
SiO_5	26205	26775	571	[55, 91, 93, 106, 116, 133]
SiO_4	26463	26544	82	[49, 98, 128, 133, 152]
SiO_5	26545	26878	334	[49, 93, 98, 128, 133, 152]
SiO_4	26776	29108	2333	[55, 93, 106, 116, 133]
SiO_4	26879	27327	449	[49, 98, 128, 133, 152]
SiO_5	27328	27464	137	[49, 93, 98, 128, 133, 152]
SiO_4	27465	28773	1309	[49, 98, 128, 133, 152]
SiO_3	28273	28330	58	[58, 73, 97, 142]
SiO_4	28331	41291	12961	[58, 73, 97, 117, 142]
SiO_5	28774	29055	282	[49, 93, 98, 128, 133, 152]
SiO_3	28863	28906	44	[54, 71, 72, 90]
SiO_4	28907	35618	6712	[54, 71, 72, 90, 104]
SiO_4	29056	34724	5669	[49, 98, 128, 133, 152]
SiO_3	29058	29110	53	[53, 67, 81, 95]
SiO_5	29077	29099	23	[47, 64, 94, 109, 131, 150]
SiO_4	29100	41291	12192	[47, 94, 109, 131, 150]
SiO_3	29109	29397	289	[55, 93, 106, 116]
SiO_4	29111	39245	10135	[53, 67, 81, 84, 95]
SiO_4	29398	32101	2704	[55, 93, 106, 116, 133]
SiO_5	29732	29871	140	[48, 105, 110, 122, 125, 135]
SiO_4	29872	31386	1515	[48, 105, 110, 125, 135]
SiO_5	30118	30417	300	[62, 81, 104, 117, 137, 149]
SiO_4	30418	41291	10874	[62, 104, 117, 137, 149]
SiO_5	30985	31030	46	[50, 69, 76, 82, 100, 126]
SiO_4	31031	31173	143	[50, 69, 76, 100, 126]
SiO_5	31174	31214	41	[50, 69, 76, 82, 100, 126]
SiO_4	31215	41291	10077	[50, 76, 82, 100, 126]
SiO_5	31387	31510	124	[48, 105, 110, 122, 125, 135]
SiO_4	31511	32691	1181	[48, 110, 122, 125, 135]
SiO_5	31519	31740	222	[61, 85, 92, 96, 98, 115]
SiO_5	31624	31657	34	[56, 75, 99, 122, 135, 139]
SiO_4	31658	33641	1984	[56, 75, 99, 135, 139]
SiO_5	31666	31684	19	[57, 89, 114, 118, 122, 125]
SiO_4	31685	41291	9607	[57, 89, 114, 118, 122]
SiO_4	31741	41291	9551	[61, 85, 92, 98, 115]
SiO_3	32092	32113	22	[40, 65, 123, 134]
SiO_3	32102	32179	78	[55, 93, 106, 116]
SiO_4	32114	41291	9178	[40, 65, 78, 123, 134]
SiO_4	32180	41291	9112	[55, 93, 106, 116, 133]
SiO_3	32692	32755	64	[48, 110, 125, 135]
SiO_5	32735	32806	72	[43, 86, 93, 103, 119, 121]
SiO_4	32756	33079	324	[48, 110, 122, 125, 135]
SiO_4	32807	34402	1596	[43, 86, 103, 119, 121]
SiO_5	33080	33152	73	[48, 105, 110, 122, 125, 135]
SiO_4	33153	41291	8139	[48, 105, 110, 125, 135]
SiO_5	33483	33522	40	[42, 87, 128, 138, 143, 144]
SiO_4	33523	41291	7769	[42, 87, 138, 143, 144]
SiO_3	33642	33658	17	[56, 99, 135, 139]
SiO_4	33659	34255	597	[56, 75, 99, 135, 139]
SiO_5	34256	34312	57	[56, 75, 99, 105, 135, 139]
SiO_4	34313	41291	6979	[56, 75, 99, 135, 139]
SiO_5	34403	34820	418	[43, 86, 93, 103, 119, 121]
SiO_5	34725	34748	24	[49, 87, 98, 128, 133, 152]
SiO_4	34749	41291	6543	[49, 98, 128, 133, 152]
SiO_4	34821	35388	568	[43, 86, 103, 119, 121]
SiO_5	35389	35432	44	[43, 86, 93, 103, 119, 121]
SiO_4	35433	35466	34	[43, 86, 103, 119, 121]
SiO_5	35467	35776	310	[43, 86, 93, 103, 119, 121]
SiO_3	35619	35672	54	[54, 71, 72, 90]
SiO_4	35673	36725	1053	[54, 71, 72, 90, 104]
SiO_4	35777	35790	14	[43, 86, 103, 119, 121]
SiO_5	35791	35844	54	[43, 86, 93, 103, 119, 121]
SiO_4	35845	36190	346	[43, 86, 103, 119, 121]
SiO_5	36191	36211	21	[43, 86, 93, 103, 119, 121]
SiO_4	36212	36268	57	[43, 86, 103, 119, 121]
SiO_5	36269	36609	341	[43, 86, 93, 103, 119, 121]
SiO_4	36610	41291	4682	[43, 86, 103, 119, 121]
SiO_3	36726	36744	19	[54, 72, 90, 104]
SiO_4	36745	36855	111	[54, 71, 72, 90, 104]
SiO_3	36856	36882	27	[54, 72, 90, 104]
SiO_4	36883	36979	97	[54, 71, 72, 90, 104]
SiO_3	36980	37015	36	[54, 72, 90, 104]
SiO_4	37016	41291	4276	[54, 71, 72, 90, 104]
SiO_5	38832	38936	105	[60, 68, 73, 99, 107, 130]
SiO_4	38937	41291	2355	[60, 68, 99, 107, 130]
SiO_5	39246	39268	23	[53, 67, 81, 84, 95, 110]
SiO_4	39269	41291	2023	[53, 67, 81, 84, 95]
