# Supplementary material for: Pressure‐Induced Coordination Changes in a Pyrolitic Silicate Melt From Ab Initio Molecular Dynamics Simulations
Source: J Geophys Res Solid Earth. 2019 Nov 29;124(11):11232–50. doi: 10.1029/2019JB018238 (PMC6988478; doi:10.1029/2019JB018238)
Supplement: Supplementary file 2 — Data Set S1 [file JGRB-124-11232-s002.zip › Data/2000K/SiO/pyr-100.a13.0.T2.nvt.outcar.umd.dat.r0.stat.dat]

Cluster	Time	Percent
SiO_4	975426	0.9842766153250024	5
SiO_3	3947	0.00398281345861991	4
SiO_5	11598	0.011703235493558074	6
SiO_2	37	3.7335722819593785e-05	3
