# Supplementary material for: Pressure‐Induced Coordination Changes in a Pyrolitic Silicate Melt From Ab Initio Molecular Dynamics Simulations
Source: J Geophys Res Solid Earth. 2019 Nov 29;124(11):11232–50. doi: 10.1029/2019JB018238 (PMC6988478; doi:10.1029/2019JB018238)
Supplement: Supplementary file 2 — Data Set S1 [file JGRB-124-11232-s002.zip › Data/3000K/AlO/a10.0-pyr-100-nvt.T3K.outcar.umd.dat.r0.popul.dat]

Formula	Begin	End	Lifetime	[Composition]
AlO_6	0	93	94	[37, 82, 89, 95, 133, 138, 142]
AlO_7	0	23	24	[38, 69, 91, 92, 116, 126, 132, 140]
AlO_6	0	39	40	[39, 70, 93, 97, 119, 122, 150]
AlO_6	24	34	11	[38, 69, 92, 116, 126, 132, 140]
AlO_7	35	63	29	[38, 69, 91, 92, 116, 126, 132, 140]
AlO_7	40	111	72	[39, 70, 93, 97, 108, 119, 122, 150]
AlO_6	64	135	72	[38, 69, 91, 92, 116, 126, 132]
AlO_7	94	132	39	[37, 82, 86, 89, 95, 133, 138, 142]
AlO_6	112	299	188	[39, 70, 93, 97, 119, 122, 150]
AlO_6	133	653	521	[37, 82, 89, 95, 133, 138, 142]
AlO_7	136	158	23	[38, 69, 91, 92, 116, 126, 132, 140]
AlO_6	159	264	106	[38, 69, 91, 92, 116, 126, 132]
AlO_7	265	327	63	[38, 69, 91, 92, 116, 126, 132, 140]
AlO_7	300	405	106	[39, 70, 93, 97, 108, 119, 122, 150]
AlO_6	328	338	11	[38, 69, 91, 92, 126, 132, 140]
AlO_7	339	381	43	[38, 69, 91, 92, 116, 126, 132, 140]
AlO_6	382	388	7	[38, 69, 91, 92, 126, 132, 140]
AlO_7	389	391	3	[38, 69, 91, 92, 116, 126, 132, 140]
AlO_6	392	455	64	[38, 91, 92, 116, 126, 132, 140]
AlO_6	406	631	226	[39, 70, 93, 97, 119, 122, 150]
AlO_7	456	487	32	[38, 69, 91, 92, 116, 126, 132, 140]
AlO_6	488	496	9	[38, 91, 92, 116, 126, 132, 140]
AlO_7	497	522	26	[38, 69, 91, 92, 116, 126, 132, 140]
AlO_6	523	574	52	[38, 91, 92, 116, 126, 132, 140]
AlO_7	575	684	110	[38, 69, 91, 92, 116, 126, 132, 140]
AlO_7	632	679	48	[39, 70, 93, 97, 108, 119, 122, 150]
AlO_7	654	668	15	[37, 82, 86, 89, 95, 133, 138, 142]
AlO_6	669	687	19	[37, 82, 89, 95, 133, 138, 142]
AlO_6	680	714	35	[39, 70, 93, 97, 119, 122, 150]
AlO_6	685	758	74	[38, 91, 92, 116, 126, 132, 140]
AlO_7	688	692	5	[37, 82, 89, 95, 133, 136, 138, 142]
AlO_6	693	767	75	[37, 82, 89, 95, 133, 138, 142]
AlO_7	715	851	137	[39, 70, 93, 97, 108, 119, 122, 150]
AlO_7	759	773	15	[38, 69, 91, 92, 116, 126, 132, 140]
AlO_7	768	806	39	[37, 82, 86, 89, 95, 133, 138, 142]
AlO_6	774	798	25	[38, 91, 92, 116, 126, 132, 140]
AlO_7	799	865	67	[38, 69, 91, 92, 116, 126, 132, 140]
AlO_6	807	1514	708	[37, 82, 89, 95, 133, 138, 142]
AlO_6	852	1014	163	[39, 70, 93, 97, 119, 122, 150]
AlO_6	866	887	22	[38, 69, 91, 92, 126, 132, 140]
AlO_5	888	903	16	[38, 69, 91, 92, 126, 132]
AlO_6	904	964	61	[38, 69, 91, 92, 126, 132, 140]
AlO_7	965	979	15	[38, 69, 91, 92, 116, 126, 132, 140]
AlO_6	980	980	1	[38, 69, 92, 116, 126, 132, 140]
AlO_5	981	989	9	[38, 92, 116, 126, 132, 140]
AlO_6	990	998	9	[38, 91, 92, 116, 126, 132, 140]
AlO_7	999	1029	31	[38, 69, 91, 92, 116, 126, 132, 140]
AlO_7	1015	1038	24	[39, 70, 93, 97, 103, 119, 122, 150]
AlO_6	1030	1092	63	[38, 91, 92, 116, 126, 132, 140]
AlO_6	1039	1099	61	[39, 70, 93, 97, 119, 122, 150]
AlO_7	1093	1206	114	[38, 69, 91, 92, 116, 126, 132, 140]
AlO_7	1100	1169	70	[39, 70, 93, 97, 103, 119, 122, 150]
AlO_6	1170	1291	122	[39, 70, 93, 97, 119, 122, 150]
AlO_6	1207	1239	33	[38, 91, 92, 116, 126, 132, 140]
AlO_7	1240	1289	50	[38, 69, 91, 92, 116, 126, 132, 140]
AlO_6	1290	1379	90	[38, 91, 92, 116, 126, 132, 140]
AlO_7	1292	1323	32	[39, 70, 93, 97, 117, 119, 122, 150]
AlO_8	1324	1330	7	[39, 70, 93, 97, 117, 119, 122, 127, 150]
AlO_7	1331	1334	4	[39, 70, 93, 97, 117, 119, 122, 150]
AlO_6	1335	1365	31	[39, 70, 93, 97, 119, 122, 150]
AlO_5	1366	1381	16	[39, 70, 93, 97, 119, 150]
AlO_7	1380	1400	21	[38, 69, 91, 92, 116, 126, 132, 140]
AlO_6	1382	1400	19	[39, 70, 93, 97, 119, 122, 150]
AlO_6	1401	1403	3	[38, 69, 91, 92, 126, 132, 140]
AlO_7	1401	1415	15	[39, 70, 93, 97, 103, 119, 122, 150]
AlO_5	1404	1429	26	[38, 69, 91, 92, 126, 132]
AlO_6	1416	1461	46	[39, 70, 93, 97, 119, 122, 150]
AlO_6	1430	1472	43	[38, 69, 91, 92, 126, 132, 140]
AlO_7	1462	1474	13	[39, 70, 93, 97, 103, 119, 122, 150]
AlO_5	1473	1473	1	[38, 69, 91, 126, 132, 140]
AlO_6	1474	1488	15	[38, 69, 91, 116, 126, 132, 140]
AlO_6	1475	1599	125	[39, 70, 93, 97, 119, 122, 150]
AlO_7	1489	1562	74	[38, 69, 91, 92, 116, 126, 132, 140]
AlO_7	1515	1539	25	[37, 82, 86, 89, 95, 133, 138, 142]
AlO_6	1540	1709	170	[37, 82, 89, 95, 133, 138, 142]
AlO_6	1563	1637	75	[38, 91, 92, 116, 126, 132, 140]
AlO_7	1600	1610	11	[39, 70, 93, 97, 108, 119, 122, 150]
AlO_8	1611	1622	12	[39, 70, 93, 97, 103, 108, 119, 122, 150]
AlO_7	1623	1627	5	[39, 70, 93, 97, 108, 119, 122, 150]
AlO_6	1628	1660	33	[39, 70, 93, 97, 108, 119, 150]
AlO_7	1638	1664	27	[38, 69, 91, 92, 116, 126, 132, 140]
AlO_7	1661	1699	39	[39, 70, 93, 97, 108, 119, 122, 150]
AlO_6	1665	1681	17	[38, 91, 92, 116, 126, 132, 140]
AlO_7	1682	1727	46	[38, 69, 91, 92, 116, 126, 132, 140]
AlO_6	1700	1775	76	[39, 70, 93, 97, 119, 122, 150]
AlO_5	1710	1720	11	[37, 82, 95, 133, 138, 142]
AlO_6	1721	1728	8	[37, 82, 86, 95, 133, 138, 142]
AlO_6	1728	1761	34	[38, 91, 92, 116, 126, 132, 140]
AlO_7	1729	1730	2	[37, 82, 86, 89, 95, 133, 138, 142]
AlO_6	1731	1754	24	[37, 82, 89, 95, 133, 138, 142]
AlO_7	1755	1847	93	[37, 82, 86, 89, 95, 133, 138, 142]
AlO_7	1762	1765	4	[38, 69, 91, 92, 116, 126, 132, 140]
AlO_6	1766	1787	22	[38, 69, 91, 92, 126, 132, 140]
AlO_7	1776	1790	15	[39, 70, 93, 97, 108, 119, 122, 150]
AlO_7	1788	1980	193	[38, 69, 91, 92, 116, 126, 132, 140]
AlO_8	1791	1809	19	[39, 70, 93, 97, 103, 108, 119, 122, 150]
AlO_7	1810	1826	17	[39, 70, 93, 97, 108, 119, 122, 150]
AlO_6	1827	1941	115	[39, 70, 93, 97, 119, 122, 150]
AlO_6	1848	2333	486	[37, 82, 89, 95, 133, 138, 142]
AlO_7	1942	1948	7	[39, 70, 93, 97, 117, 119, 122, 150]
AlO_6	1949	2176	228	[39, 70, 93, 97, 119, 122, 150]
AlO_6	1981	2005	25	[38, 69, 92, 116, 126, 132, 140]
AlO_5	2006	2007	2	[38, 92, 116, 126, 132, 140]
AlO_6	2008	2076	69	[38, 91, 92, 116, 126, 132, 140]
AlO_7	2077	2143	67	[38, 69, 91, 92, 116, 126, 132, 140]
AlO_6	2144	2150	7	[38, 69, 91, 92, 126, 132, 140]
AlO_7	2151	2172	22	[38, 69, 91, 92, 116, 126, 132, 140]
AlO_6	2173	2221	49	[38, 69, 91, 92, 126, 132, 140]
AlO_7	2177	2205	29	[39, 70, 93, 97, 103, 119, 122, 150]
AlO_6	2206	2213	8	[39, 70, 93, 97, 119, 122, 150]
AlO_7	2214	2221	8	[39, 70, 93, 97, 117, 119, 122, 150]
AlO_7	2222	2259	38	[38, 69, 91, 92, 116, 126, 132, 140]
AlO_6	2222	2463	242	[39, 70, 93, 97, 119, 122, 150]
AlO_6	2260	2269	10	[38, 69, 91, 92, 126, 132, 140]
AlO_7	2270	2296	27	[38, 69, 91, 92, 116, 126, 132, 140]
AlO_6	2297	2391	95	[38, 91, 92, 116, 126, 132, 140]
AlO_7	2334	2339	6	[37, 82, 86, 89, 95, 133, 138, 142]
AlO_6	2340	3198	859	[37, 82, 89, 95, 133, 138, 142]
AlO_7	2392	2429	38	[38, 69, 91, 92, 116, 126, 132, 140]
AlO_6	2430	2437	8	[38, 69, 91, 92, 126, 132, 140]
AlO_7	2438	2451	14	[38, 69, 91, 92, 116, 126, 132, 140]
AlO_6	2452	2463	12	[38, 91, 92, 116, 126, 132, 140]
AlO_7	2464	2479	16	[38, 69, 91, 92, 116, 126, 132, 140]
AlO_7	2464	2497	34	[39, 70, 93, 97, 103, 119, 122, 150]
AlO_6	2480	2550	71	[38, 91, 92, 116, 126, 132, 140]
AlO_6	2498	2512	15	[39, 70, 93, 97, 119, 122, 150]
AlO_7	2513	2525	13	[39, 70, 93, 97, 103, 119, 122, 150]
AlO_6	2526	2529	4	[39, 70, 93, 97, 119, 122, 150]
AlO_7	2530	2533	4	[39, 70, 93, 97, 117, 119, 122, 150]
AlO_6	2534	2748	215	[39, 70, 93, 97, 119, 122, 150]
AlO_5	2551	2560	10	[38, 91, 92, 116, 132, 140]
AlO_6	2561	2566	6	[38, 91, 92, 116, 126, 132, 140]
AlO_7	2567	2606	40	[38, 69, 91, 92, 116, 126, 132, 140]
AlO_6	2607	2626	20	[38, 69, 91, 92, 126, 132, 140]
AlO_7	2627	2665	39	[38, 69, 91, 92, 116, 126, 132, 140]
AlO_6	2666	2722	57	[38, 69, 91, 92, 126, 132, 140]
AlO_7	2723	2747	25	[38, 69, 91, 92, 116, 126, 132, 140]
AlO_6	2748	2849	102	[38, 91, 92, 116, 126, 132, 140]
AlO_7	2749	2752	4	[39, 70, 93, 97, 117, 119, 122, 150]
AlO_8	2753	2762	10	[39, 70, 93, 97, 117, 119, 122, 127, 150]
AlO_7	2763	2769	7	[39, 70, 93, 97, 119, 122, 127, 150]
AlO_6	2770	2818	49	[39, 70, 93, 97, 119, 122, 150]
AlO_7	2819	2848	30	[39, 70, 93, 97, 119, 122, 127, 150]
AlO_6	2849	2896	48	[39, 70, 93, 97, 119, 122, 150]
AlO_7	2850	2877	28	[38, 69, 91, 92, 116, 126, 132, 140]
AlO_6	2878	2920	43	[38, 69, 91, 92, 126, 132, 140]
AlO_7	2897	2925	29	[39, 70, 93, 97, 103, 119, 122, 150]
AlO_7	2921	2943	23	[38, 69, 91, 92, 116, 126, 132, 140]
AlO_6	2926	2975	50	[39, 70, 93, 97, 119, 122, 150]
AlO_6	2944	3019	76	[38, 91, 92, 116, 126, 132, 140]
AlO_7	2976	2982	7	[39, 70, 93, 97, 117, 119, 122, 150]
AlO_6	2983	3004	22	[39, 70, 93, 97, 119, 122, 150]
AlO_7	3005	3013	9	[39, 70, 93, 97, 103, 119, 122, 150]
AlO_6	3014	3218	205	[39, 70, 93, 97, 119, 122, 150]
AlO_7	3020	3139	120	[38, 69, 91, 92, 116, 126, 132, 140]
AlO_6	3140	3171	32	[38, 91, 92, 116, 126, 132, 140]
AlO_7	3172	3196	25	[38, 69, 91, 92, 116, 126, 132, 140]
AlO_6	3197	3240	44	[38, 69, 91, 92, 126, 132, 140]
AlO_7	3199	3205	7	[37, 82, 86, 89, 95, 133, 138, 142]
AlO_8	3206	3216	11	[37, 82, 86, 89, 95, 133, 136, 138, 142]
AlO_7	3217	3315	99	[37, 82, 86, 89, 95, 133, 138, 142]
AlO_7	3219	3248	30	[39, 70, 93, 97, 103, 119, 122, 150]
AlO_7	3241	3349	109	[38, 69, 91, 92, 116, 126, 132, 140]
AlO_6	3249	3386	138	[39, 70, 93, 97, 119, 122, 150]
AlO_6	3316	3360	45	[37, 82, 89, 95, 133, 138, 142]
AlO_6	3350	3410	61	[38, 91, 92, 116, 126, 132, 140]
AlO_7	3361	3381	21	[37, 82, 89, 95, 133, 136, 138, 142]
AlO_6	3382	4091	710	[37, 82, 89, 95, 133, 138, 142]
AlO_7	3387	3399	13	[39, 70, 93, 97, 119, 122, 127, 150]
AlO_6	3400	3413	14	[39, 70, 93, 97, 119, 122, 150]
AlO_7	3411	3446	36	[38, 69, 91, 92, 116, 126, 132, 140]
AlO_6	3414	3417	4	[39, 70, 93, 97, 113, 119, 150]
AlO_7	3418	3424	7	[39, 70, 93, 97, 103, 113, 119, 150]
AlO_8	3425	3433	9	[39, 70, 93, 97, 103, 113, 119, 127, 150]
AlO_7	3434	3435	2	[39, 70, 93, 97, 113, 119, 127, 150]
AlO_6	3436	3448	13	[39, 70, 93, 97, 113, 119, 150]
AlO_6	3447	3458	12	[38, 91, 92, 116, 126, 132, 140]
AlO_7	3449	3452	4	[39, 70, 93, 97, 113, 119, 127, 150]
AlO_6	3453	3467	15	[39, 70, 93, 113, 119, 127, 150]
AlO_7	3459	3476	18	[38, 69, 91, 92, 116, 126, 132, 140]
AlO_7	3468	3469	2	[39, 67, 70, 93, 113, 119, 127, 150]
AlO_6	3470	3471	2	[39, 67, 93, 113, 119, 127, 150]
AlO_5	3472	3497	26	[39, 93, 113, 119, 127, 150]
AlO_6	3477	3583	107	[38, 91, 92, 116, 126, 132, 140]
AlO_6	3498	3503	6	[39, 93, 108, 113, 119, 127, 150]
AlO_7	3504	3596	93	[39, 93, 97, 108, 113, 119, 127, 150]
AlO_7	3584	3722	139	[38, 69, 91, 92, 116, 126, 132, 140]
AlO_6	3597	3613	17	[39, 93, 97, 108, 113, 119, 150]
AlO_7	3614	3679	66	[39, 93, 97, 103, 108, 113, 119, 150]
AlO_8	3680	3683	4	[39, 93, 97, 103, 108, 113, 119, 122, 150]
AlO_9	3684	3685	2	[39, 70, 93, 97, 103, 108, 113, 119, 122, 150]
AlO_8	3686	3686	1	[39, 70, 93, 97, 103, 113, 119, 122, 150]
AlO_7	3687	3710	24	[39, 70, 93, 97, 103, 119, 122, 150]
AlO_6	3711	3751	41	[39, 70, 93, 97, 119, 122, 150]
AlO_6	3723	3787	65	[38, 91, 92, 116, 126, 132, 140]
AlO_5	3752	3760	9	[39, 93, 97, 119, 122, 150]
AlO_6	3761	3843	83	[39, 70, 93, 97, 119, 122, 150]
AlO_7	3788	3889	102	[38, 69, 91, 92, 116, 126, 132, 140]
AlO_7	3844	3866	23	[39, 70, 93, 97, 103, 119, 122, 150]
AlO_6	3867	3914	48	[39, 70, 93, 97, 119, 122, 150]
AlO_6	3890	3950	61	[38, 91, 92, 116, 126, 132, 140]
AlO_5	3915	3923	9	[39, 93, 97, 119, 122, 150]
AlO_6	3924	4006	83	[39, 70, 93, 97, 119, 122, 150]
AlO_7	3951	4126	176	[38, 69, 91, 92, 116, 126, 132, 140]
AlO_7	4007	4029	23	[39, 70, 93, 97, 103, 119, 122, 150]
AlO_6	4030	4257	228	[39, 70, 93, 97, 119, 122, 150]
AlO_7	4092	4175	84	[37, 82, 89, 95, 133, 136, 138, 142]
AlO_6	4127	4158	32	[38, 91, 92, 116, 126, 132, 140]
AlO_5	4159	4189	31	[38, 92, 116, 126, 132, 140]
AlO_6	4176	5619	1444	[37, 82, 89, 95, 133, 138, 142]
AlO_6	4190	4231	42	[38, 91, 92, 116, 126, 132, 140]
AlO_7	4232	4305	74	[38, 69, 91, 92, 116, 126, 132, 140]
AlO_7	4258	4271	14	[39, 70, 93, 97, 103, 119, 122, 150]
AlO_6	4272	4315	44	[39, 70, 93, 97, 119, 122, 150]
AlO_6	4306	4327	22	[38, 69, 91, 92, 126, 132, 140]
AlO_7	4316	4325	10	[39, 70, 93, 97, 119, 122, 144, 150]
AlO_8	4326	4327	2	[39, 70, 93, 97, 103, 119, 122, 144, 150]
AlO_7	4328	4382	55	[38, 69, 91, 92, 112, 126, 132, 140]
AlO_7	4328	4329	2	[39, 70, 93, 97, 103, 119, 122, 150]
AlO_6	4330	4382	53	[39, 70, 93, 97, 119, 122, 150]
AlO_8	4383	4401	19	[38, 69, 91, 92, 112, 116, 126, 132, 140]
AlO_5	4383	4411	29	[39, 70, 93, 97, 119, 150]
AlO_7	4402	4449	48	[38, 69, 91, 92, 112, 126, 132, 140]
AlO_6	4412	4421	10	[39, 70, 93, 97, 119, 122, 150]
AlO_7	4422	4431	10	[39, 70, 93, 97, 108, 119, 122, 150]
AlO_6	4432	4477	46	[39, 70, 93, 97, 119, 122, 150]
AlO_6	4450	4466	17	[38, 69, 91, 92, 112, 132, 140]
AlO_7	4467	4477	11	[38, 69, 91, 92, 112, 126, 132, 140]
AlO_8	4478	4496	19	[38, 69, 91, 92, 112, 116, 126, 132, 140]
AlO_5	4478	4506	29	[39, 70, 93, 97, 119, 150]
AlO_7	4497	4544	48	[38, 69, 91, 92, 112, 126, 132, 140]
AlO_6	4507	4516	10	[39, 70, 93, 97, 119, 122, 150]
AlO_7	4517	4526	10	[39, 70, 93, 97, 108, 119, 122, 150]
AlO_6	4527	4577	51	[39, 70, 93, 97, 119, 122, 150]
AlO_6	4545	4561	17	[38, 69, 91, 92, 112, 132, 140]
AlO_7	4562	4640	79	[38, 69, 91, 92, 112, 126, 132, 140]
AlO_5	4578	4582	5	[39, 70, 93, 97, 119, 150]
AlO_6	4583	4603	21	[39, 70, 93, 97, 119, 122, 150]
AlO_7	4604	4623	20	[39, 70, 93, 97, 108, 119, 122, 150]
AlO_6	4624	4714	91	[39, 70, 93, 97, 119, 122, 150]
AlO_8	4641	4668	28	[38, 69, 91, 92, 112, 116, 126, 132, 140]
AlO_7	4669	4680	12	[38, 69, 91, 92, 116, 126, 132, 140]
AlO_6	4681	4760	80	[38, 91, 92, 116, 126, 132, 140]
AlO_7	4715	4758	44	[39, 70, 93, 97, 103, 119, 122, 150]
AlO_8	4759	4763	5	[39, 70, 93, 97, 103, 108, 119, 122, 150]
AlO_7	4761	4783	23	[38, 69, 91, 92, 116, 126, 132, 140]
AlO_7	4764	4792	29	[39, 70, 93, 97, 108, 119, 122, 150]
AlO_6	4784	4797	14	[38, 91, 92, 116, 126, 132, 140]
AlO_6	4793	4842	50	[39, 70, 93, 97, 119, 122, 150]
AlO_7	4798	4804	7	[38, 69, 91, 92, 116, 126, 132, 140]
AlO_8	4805	4832	28	[38, 69, 91, 92, 112, 116, 126, 132, 140]
AlO_7	4833	4833	1	[38, 69, 91, 92, 116, 126, 132, 140]
AlO_6	4834	4848	15	[38, 91, 92, 116, 126, 132, 140]
AlO_7	4843	4855	13	[39, 70, 93, 97, 108, 119, 122, 150]
AlO_7	4849	4887	39	[38, 69, 91, 92, 116, 126, 132, 140]
AlO_8	4856	4858	3	[39, 70, 93, 97, 103, 108, 119, 122, 150]
AlO_7	4859	4891	33	[39, 70, 93, 97, 108, 119, 122, 150]
AlO_6	4888	4971	84	[38, 91, 92, 116, 126, 132, 140]
AlO_6	4892	4905	14	[39, 70, 93, 97, 119, 122, 150]
AlO_5	4906	4932	27	[39, 70, 93, 97, 119, 150]
AlO_6	4933	5091	159	[39, 70, 93, 97, 119, 122, 150]
AlO_7	4972	4985	14	[38, 69, 91, 92, 116, 126, 132, 140]
AlO_6	4986	4987	2	[38, 91, 92, 116, 126, 132, 140]
AlO_7	4988	5042	55	[38, 91, 92, 112, 116, 126, 132, 140]
AlO_8	5043	5046	4	[38, 69, 91, 92, 112, 116, 126, 132, 140]
AlO_7	5047	5106	60	[38, 69, 91, 92, 112, 126, 132, 140]
AlO_7	5092	5114	23	[39, 70, 93, 97, 103, 119, 122, 150]
AlO_6	5107	5117	11	[38, 91, 92, 112, 126, 132, 140]
AlO_6	5115	5179	65	[39, 70, 93, 97, 119, 122, 150]
AlO_7	5118	5128	11	[38, 69, 91, 92, 112, 126, 132, 140]
AlO_8	5129	5194	66	[38, 69, 91, 92, 112, 116, 126, 132, 140]
AlO_7	5180	5186	7	[39, 70, 93, 97, 119, 122, 135, 150]
AlO_6	5187	5214	28	[39, 70, 93, 97, 119, 122, 150]
AlO_7	5195	5230	36	[38, 69, 91, 92, 116, 126, 132, 140]
AlO_7	5215	5219	5	[39, 70, 93, 97, 103, 119, 122, 150]
AlO_8	5220	5232	13	[39, 70, 93, 97, 103, 108, 119, 122, 150]
AlO_6	5231	5237	7	[38, 69, 92, 116, 126, 132, 140]
AlO_7	5233	5252	20	[39, 70, 93, 97, 103, 119, 122, 150]
AlO_5	5238	5319	82	[38, 92, 116, 126, 132, 140]
AlO_6	5253	5268	16	[39, 70, 93, 97, 103, 119, 150]
AlO_5	5269	5269	1	[39, 70, 93, 97, 119, 150]
AlO_6	5270	5323	54	[39, 70, 93, 97, 119, 122, 150]
AlO_6	5320	5322	3	[38, 69, 92, 116, 126, 132, 140]
AlO_7	5323	5349	27	[38, 69, 91, 92, 116, 126, 132, 140]
AlO_5	5324	5337	14	[39, 70, 93, 97, 119, 150]
AlO_6	5338	5342	5	[39, 70, 93, 97, 108, 119, 150]
AlO_7	5343	5367	25	[39, 70, 93, 97, 108, 113, 119, 150]
AlO_7	5350	5366	17	[38, 69, 92, 112, 116, 126, 132, 140]
AlO_8	5367	5378	12	[38, 69, 91, 92, 112, 116, 126, 132, 140]
AlO_6	5368	5370	3	[39, 70, 93, 97, 108, 119, 150]
AlO_5	5371	5372	2	[39, 70, 93, 97, 119, 150]
AlO_6	5373	5375	3	[39, 70, 93, 97, 119, 122, 150]
AlO_7	5376	5382	7	[39, 70, 93, 97, 119, 122, 135, 150]
AlO_7	5379	5380	2	[38, 69, 91, 92, 116, 126, 132, 140]
AlO_6	5381	5404	24	[38, 69, 91, 92, 126, 132, 140]
AlO_6	5383	5433	51	[39, 70, 93, 97, 119, 122, 150]
AlO_7	5405	5415	11	[38, 69, 91, 92, 112, 126, 132, 140]
AlO_6	5416	5418	3	[38, 69, 91, 92, 126, 132, 140]
AlO_7	5419	5419	1	[38, 69, 91, 92, 123, 126, 132, 140]
AlO_6	5420	5435	16	[38, 69, 91, 92, 126, 132, 140]
AlO_7	5434	5449	16	[39, 70, 93, 97, 103, 119, 122, 150]
AlO_7	5436	5486	51	[38, 69, 91, 92, 112, 126, 132, 140]
AlO_6	5450	5450	1	[39, 70, 93, 97, 103, 119, 150]
AlO_7	5451	5471	21	[39, 70, 93, 97, 103, 108, 119, 150]
AlO_8	5472	5484	13	[39, 70, 93, 97, 103, 108, 119, 122, 150]
AlO_7	5485	5491	7	[39, 70, 93, 97, 108, 119, 122, 150]
AlO_6	5487	5496	10	[38, 91, 92, 112, 126, 132, 140]
AlO_6	5492	5561	70	[39, 70, 93, 97, 119, 122, 150]
AlO_7	5497	5497	1	[38, 69, 91, 92, 112, 126, 132, 140]
AlO_8	5498	5548	51	[38, 69, 91, 92, 112, 116, 126, 132, 140]
AlO_7	5549	5563	15	[38, 69, 91, 92, 116, 126, 132, 140]
AlO_7	5562	5578	17	[39, 70, 93, 97, 108, 119, 122, 150]
AlO_6	5564	5566	3	[38, 69, 91, 92, 126, 132, 140]
AlO_7	5567	5585	19	[38, 69, 91, 92, 112, 126, 132, 140]
AlO_6	5579	5618	40	[39, 70, 93, 97, 119, 122, 150]
AlO_6	5586	5612	27	[38, 69, 91, 92, 126, 132, 140]
AlO_7	5613	5659	47	[38, 69, 91, 92, 116, 126, 132, 140]
AlO_7	5619	5624	6	[39, 70, 93, 97, 103, 119, 122, 150]
AlO_7	5620	5623	4	[37, 82, 89, 95, 133, 136, 138, 142]
AlO_6	5624	5700	77	[37, 82, 89, 95, 133, 138, 142]
AlO_6	5625	5685	61	[39, 70, 93, 97, 119, 122, 150]
AlO_6	5660	5696	37	[38, 91, 92, 116, 126, 132, 140]
AlO_7	5686	5692	7	[39, 70, 93, 97, 108, 119, 122, 150]
AlO_6	5693	5745	53	[39, 70, 93, 97, 119, 122, 150]
AlO_7	5697	5712	16	[38, 69, 91, 92, 116, 126, 132, 140]
AlO_7	5701	5714	14	[37, 82, 89, 95, 133, 136, 138, 142]
AlO_6	5713	5767	55	[38, 91, 92, 116, 126, 132, 140]
AlO_6	5715	5953	239	[37, 82, 89, 95, 133, 138, 142]
AlO_7	5746	5769	24	[39, 70, 93, 97, 108, 119, 122, 150]
AlO_7	5768	5820	53	[38, 69, 91, 92, 116, 126, 132, 140]
AlO_8	5770	5776	7	[39, 70, 93, 97, 103, 108, 119, 122, 150]
AlO_7	5777	5804	28	[39, 70, 93, 97, 103, 119, 122, 150]
AlO_6	5805	6122	318	[39, 70, 93, 97, 119, 122, 150]
AlO_6	5821	5946	126	[38, 91, 92, 116, 126, 132, 140]
AlO_7	5947	5982	36	[38, 69, 91, 92, 116, 126, 132, 140]
AlO_7	5954	5962	9	[37, 82, 86, 89, 95, 133, 138, 142]
AlO_6	5963	6020	58	[37, 82, 89, 95, 133, 138, 142]
AlO_8	5983	5983	1	[38, 69, 91, 92, 112, 116, 126, 132, 140]
AlO_7	5984	6018	35	[38, 69, 91, 92, 112, 126, 132, 140]
AlO_6	6019	6032	14	[38, 69, 91, 92, 112, 132, 140]
AlO_7	6021	6051	31	[37, 82, 89, 95, 133, 136, 138, 142]
AlO_7	6033	6055	23	[38, 69, 91, 92, 112, 123, 132, 140]
AlO_6	6052	6154	103	[37, 82, 89, 95, 133, 138, 142]
AlO_8	6056	6062	7	[38, 69, 91, 92, 112, 123, 126, 132, 140]
AlO_7	6063	6094	32	[38, 69, 91, 92, 112, 126, 132, 140]
AlO_6	6095	6122	28	[38, 69, 91, 92, 126, 132, 140]
AlO_7	6123	6151	29	[38, 69, 91, 92, 116, 126, 132, 140]
AlO_7	6123	6138	16	[39, 70, 93, 97, 108, 119, 122, 150]
AlO_6	6139	6152	14	[39, 70, 93, 97, 108, 119, 150]
AlO_6	6152	6170	19	[38, 69, 91, 92, 126, 132, 140]
AlO_5	6153	6165	13	[39, 70, 93, 97, 119, 150]
AlO_7	6155	6188	34	[37, 82, 89, 95, 133, 136, 138, 142]
AlO_6	6166	6184	19	[39, 70, 93, 97, 119, 122, 150]
AlO_7	6171	6177	7	[38, 69, 91, 92, 126, 132, 135, 140]
AlO_6	6178	6189	12	[38, 69, 91, 92, 126, 132, 140]
AlO_7	6185	6200	16	[39, 70, 93, 97, 117, 119, 122, 150]
AlO_6	6189	6263	75	[37, 82, 89, 95, 133, 138, 142]
AlO_7	6190	6220	31	[38, 69, 91, 92, 116, 126, 132, 140]
AlO_6	6201	6204	4	[39, 70, 93, 97, 119, 122, 150]
AlO_7	6205	6211	7	[39, 70, 93, 97, 119, 122, 127, 150]
AlO_6	6212	6241	30	[39, 70, 93, 97, 119, 122, 150]
AlO_6	6221	6251	31	[38, 91, 92, 116, 126, 132, 140]
AlO_7	6242	6315	74	[39, 70, 93, 97, 103, 119, 122, 150]
AlO_7	6252	6259	8	[38, 69, 91, 92, 116, 126, 132, 140]
AlO_8	6260	6265	6	[38, 69, 91, 92, 116, 126, 132, 135, 140]
AlO_7	6264	6315	52	[37, 82, 89, 95, 133, 136, 138, 142]
AlO_7	6266	6328	63	[38, 69, 91, 92, 126, 132, 135, 140]
AlO_6	6316	6368	53	[37, 82, 89, 95, 133, 138, 142]
AlO_6	6316	6408	93	[39, 70, 93, 97, 119, 122, 150]
AlO_6	6329	6338	10	[38, 69, 91, 92, 126, 132, 140]
AlO_7	6339	6350	12	[38, 69, 91, 92, 116, 126, 132, 140]
AlO_8	6351	6357	7	[38, 69, 91, 92, 112, 116, 126, 132, 140]
AlO_7	6358	6369	12	[38, 69, 91, 92, 112, 126, 132, 140]
AlO_7	6369	6385	17	[37, 82, 89, 95, 133, 136, 138, 142]
AlO_6	6370	6429	60	[38, 69, 91, 92, 126, 132, 140]
AlO_6	6386	6525	140	[37, 82, 89, 95, 133, 138, 142]
AlO_7	6409	6421	13	[39, 70, 93, 97, 108, 119, 122, 150]
AlO_6	6422	6431	10	[39, 70, 93, 97, 119, 122, 150]
AlO_7	6430	6549	120	[38, 69, 91, 92, 126, 132, 135, 140]
AlO_7	6432	6554	123	[39, 70, 93, 97, 103, 119, 122, 150]
AlO_7	6526	6550	25	[37, 82, 86, 89, 95, 133, 138, 142]
AlO_6	6550	6560	11	[38, 69, 91, 92, 126, 135, 140]
AlO_6	6551	6575	25	[37, 82, 89, 95, 133, 138, 142]
AlO_6	6555	6633	79	[39, 70, 93, 97, 119, 122, 150]
AlO_7	6561	6582	22	[38, 69, 91, 92, 126, 132, 135, 140]
AlO_7	6576	6587	12	[37, 82, 86, 89, 95, 133, 138, 142]
AlO_6	6583	6597	15	[38, 69, 91, 92, 126, 135, 140]
AlO_6	6588	6659	72	[37, 82, 89, 95, 133, 138, 142]
AlO_7	6598	6702	105	[38, 69, 91, 92, 126, 132, 135, 140]
AlO_7	6634	6751	118	[39, 70, 93, 97, 103, 119, 122, 150]
AlO_7	6660	6711	52	[37, 82, 86, 89, 95, 133, 138, 142]
AlO_6	6703	6721	19	[38, 69, 91, 126, 132, 135, 140]
AlO_8	6712	6722	11	[37, 82, 86, 89, 95, 133, 136, 138, 142]
AlO_7	6722	6820	99	[38, 69, 91, 92, 126, 132, 135, 140]
AlO_7	6723	6731	9	[37, 82, 86, 89, 95, 133, 138, 142]
AlO_6	6732	6836	105	[37, 82, 89, 95, 133, 138, 142]
AlO_6	6752	6771	20	[39, 70, 93, 97, 119, 122, 150]
AlO_7	6772	6779	8	[39, 70, 93, 97, 103, 119, 122, 150]
AlO_8	6780	6783	4	[39, 70, 93, 97, 103, 119, 122, 144, 150]
AlO_7	6784	6870	87	[39, 70, 93, 97, 103, 119, 122, 150]
AlO_6	6821	6861	41	[38, 69, 91, 92, 126, 135, 140]
AlO_7	6837	6845	9	[37, 82, 89, 95, 133, 136, 138, 142]
AlO_6	6846	6880	35	[37, 82, 89, 95, 133, 138, 142]
AlO_7	6862	7131	270	[38, 69, 91, 92, 126, 132, 135, 140]
AlO_6	6871	6922	52	[39, 70, 93, 97, 119, 122, 150]
AlO_7	6881	6897	17	[37, 82, 86, 89, 95, 133, 138, 142]
AlO_6	6898	6913	16	[37, 82, 86, 89, 95, 133, 138]
AlO_5	6914	6915	2	[37, 82, 89, 95, 133, 138]
AlO_6	6916	7024	109	[37, 82, 89, 95, 133, 138, 142]
AlO_7	6923	6935	13	[39, 70, 93, 97, 103, 119, 122, 150]
AlO_8	6936	6950	15	[39, 70, 93, 97, 103, 108, 119, 122, 150]
AlO_7	6951	6959	9	[39, 70, 93, 97, 103, 119, 122, 150]
AlO_6	6960	6969	10	[39, 70, 93, 97, 119, 122, 150]
AlO_7	6970	7002	33	[39, 70, 93, 97, 103, 119, 122, 150]
AlO_6	7003	7087	85	[39, 70, 93, 97, 119, 122, 150]
AlO_7	7025	7153	129	[37, 82, 86, 89, 95, 133, 138, 142]
AlO_7	7088	7099	12	[39, 70, 93, 97, 103, 119, 122, 150]
AlO_6	7100	7167	68	[39, 70, 93, 97, 119, 122, 150]
AlO_8	7132	7142	11	[38, 69, 91, 92, 123, 126, 132, 135, 140]
AlO_7	7143	7192	50	[38, 69, 91, 92, 126, 132, 135, 140]
AlO_6	7154	7443	290	[37, 82, 89, 95, 133, 138, 142]
AlO_7	7168	7220	53	[39, 70, 93, 97, 103, 119, 122, 150]
AlO_6	7193	7207	15	[38, 69, 91, 92, 126, 132, 140]
AlO_7	7208	7328	121	[38, 69, 91, 92, 126, 132, 135, 140]
AlO_6	7221	7297	77	[39, 70, 93, 97, 119, 122, 150]
AlO_7	7298	7318	21	[39, 70, 93, 97, 103, 119, 122, 150]
AlO_6	7319	7394	76	[39, 70, 93, 97, 119, 122, 150]
AlO_8	7329	7329	1	[38, 69, 91, 92, 112, 126, 132, 135, 140]
AlO_7	7330	7344	15	[38, 69, 91, 92, 112, 126, 132, 140]
AlO_6	7345	7367	23	[38, 69, 91, 92, 126, 132, 140]
AlO_7	7368	7403	36	[38, 69, 91, 92, 126, 132, 135, 140]
AlO_7	7395	7451	57	[39, 70, 93, 97, 103, 119, 122, 150]
AlO_6	7404	7411	8	[38, 69, 91, 92, 126, 132, 140]
AlO_7	7412	7513	102	[38, 69, 91, 92, 126, 132, 135, 140]
AlO_7	7444	7479	36	[37, 82, 89, 95, 133, 136, 138, 142]
AlO_6	7452	7463	12	[39, 93, 97, 103, 119, 122, 150]
AlO_7	7464	7570	107	[39, 70, 93, 97, 103, 119, 122, 150]
AlO_6	7480	7528	49	[37, 82, 89, 95, 133, 138, 142]
AlO_6	7514	7567	54	[38, 69, 91, 92, 126, 135, 140]
AlO_5	7529	7536	8	[37, 82, 95, 133, 138, 142]
AlO_6	7537	7603	67	[37, 82, 89, 95, 133, 138, 142]
AlO_7	7568	7612	45	[38, 69, 91, 92, 126, 132, 135, 140]
AlO_6	7571	7688	118	[39, 70, 93, 97, 119, 122, 150]
AlO_5	7604	7622	19	[37, 82, 89, 95, 133, 142]
AlO_6	7613	7620	8	[38, 69, 91, 92, 126, 132, 140]
AlO_7	7621	7761	141	[38, 69, 91, 92, 126, 132, 135, 140]
AlO_6	7623	7656	34	[37, 82, 89, 95, 133, 138, 142]
AlO_7	7657	7687	31	[37, 82, 89, 95, 133, 136, 138, 142]
AlO_6	7688	7719	32	[37, 82, 89, 95, 133, 138, 142]
AlO_7	7689	7776	88	[39, 70, 93, 97, 103, 119, 122, 150]
AlO_7	7720	7720	1	[37, 82, 86, 89, 95, 133, 138, 142]
AlO_6	7721	7739	19	[37, 82, 86, 95, 133, 138, 142]
AlO_7	7740	7822	83	[37, 82, 86, 89, 95, 133, 138, 142]
AlO_6	7762	7773	12	[38, 69, 91, 92, 126, 135, 140]
AlO_7	7774	7782	9	[38, 69, 91, 92, 126, 132, 135, 140]
AlO_8	7777	7801	25	[39, 70, 93, 97, 103, 108, 119, 122, 150]
AlO_6	7783	7792	10	[38, 69, 91, 92, 126, 132, 140]
AlO_7	7793	7811	19	[38, 69, 91, 92, 126, 132, 135, 140]
AlO_7	7802	7819	18	[39, 70, 93, 97, 103, 119, 122, 150]
AlO_6	7812	7838	27	[38, 69, 91, 92, 126, 132, 140]
AlO_6	7820	7935	116	[39, 70, 93, 97, 119, 122, 150]
AlO_6	7823	7936	114	[37, 82, 89, 95, 133, 138, 142]
AlO_7	7839	7858	20	[38, 69, 91, 92, 126, 132, 135, 140]
AlO_6	7859	7894	36	[38, 69, 91, 92, 126, 132, 140]
AlO_7	7895	7906	12	[38, 69, 91, 92, 116, 126, 132, 140]
AlO_8	7907	7911	5	[38, 69, 91, 92, 116, 126, 132, 135, 140]
AlO_7	7912	8138	227	[38, 69, 91, 92, 126, 132, 135, 140]
AlO_7	7936	8006	71	[39, 70, 93, 97, 103, 119, 122, 150]
AlO_5	7937	7951	15	[37, 82, 95, 133, 138, 142]
AlO_6	7952	7956	5	[37, 82, 86, 95, 133, 138, 142]
AlO_7	7957	7961	5	[37, 82, 86, 95, 105, 133, 138, 142]
AlO_6	7962	7977	16	[37, 82, 86, 95, 133, 138, 142]
AlO_7	7978	8107	130	[37, 82, 86, 89, 95, 133, 138, 142]
AlO_6	8007	8038	32	[39, 70, 93, 97, 119, 122, 150]
AlO_7	8039	8071	33	[39, 70, 93, 97, 103, 119, 122, 150]
AlO_6	8072	8096	25	[39, 70, 93, 97, 119, 122, 150]
AlO_7	8097	8111	15	[39, 70, 93, 97, 103, 119, 122, 150]
AlO_6	8108	8182	75	[37, 82, 89, 95, 133, 138, 142]
AlO_6	8112	8137	26	[39, 70, 93, 97, 119, 122, 150]
AlO_7	8138	8149	12	[39, 70, 93, 97, 103, 119, 122, 150]
AlO_6	8139	8143	5	[38, 69, 91, 92, 126, 132, 140]
AlO_7	8144	8255	112	[38, 69, 91, 92, 126, 132, 135, 140]
AlO_6	8150	8197	48	[39, 70, 93, 97, 119, 122, 150]
AlO_7	8183	8192	10	[37, 82, 89, 95, 133, 136, 138, 142]
AlO_6	8193	8292	100	[37, 82, 89, 95, 133, 138, 142]
AlO_7	8198	8221	24	[39, 70, 93, 97, 103, 119, 122, 150]
AlO_6	8222	8298	77	[39, 70, 93, 97, 119, 122, 150]
AlO_6	8256	8290	35	[38, 69, 91, 92, 126, 135, 140]
AlO_7	8291	8324	34	[38, 69, 91, 92, 126, 132, 135, 140]
AlO_7	8293	8377	85	[37, 82, 89, 95, 133, 136, 138, 142]
AlO_7	8299	8311	13	[39, 70, 93, 97, 103, 119, 122, 150]
AlO_6	8312	8369	58	[39, 70, 93, 97, 119, 122, 150]
AlO_6	8325	8349	25	[38, 69, 91, 92, 126, 135, 140]
AlO_7	8350	8433	84	[38, 69, 91, 92, 126, 132, 135, 140]
AlO_7	8370	8417	48	[39, 70, 93, 97, 103, 119, 122, 150]
AlO_6	8378	8437	60	[37, 82, 89, 95, 133, 138, 142]
AlO_6	8418	8478	61	[39, 70, 93, 97, 119, 122, 150]
AlO_6	8434	8450	17	[38, 69, 91, 92, 126, 132, 140]
AlO_7	8438	8473	36	[37, 82, 89, 95, 133, 136, 138, 142]
AlO_7	8451	8535	85	[38, 69, 91, 92, 126, 132, 135, 140]
AlO_6	8474	8524	51	[37, 82, 89, 95, 133, 138, 142]
AlO_7	8479	8564	86	[39, 70, 93, 97, 103, 119, 122, 150]
AlO_7	8525	8573	49	[37, 82, 86, 89, 95, 133, 138, 142]
AlO_6	8536	8567	32	[38, 69, 91, 92, 126, 132, 140]
AlO_6	8565	8584	20	[39, 70, 93, 97, 119, 122, 150]
AlO_7	8568	8639	72	[38, 69, 91, 92, 126, 132, 135, 140]
AlO_6	8574	8640	67	[37, 82, 89, 95, 133, 138, 142]
AlO_7	8585	8604	20	[39, 70, 93, 97, 103, 119, 122, 150]
AlO_6	8605	8681	77	[39, 70, 93, 97, 119, 122, 150]
AlO_6	8640	8666	27	[38, 69, 91, 92, 126, 132, 140]
AlO_7	8641	8669	29	[37, 82, 89, 95, 133, 136, 138, 142]
AlO_7	8667	8709	43	[38, 69, 91, 92, 126, 132, 135, 140]
AlO_6	8670	8703	34	[37, 82, 89, 95, 133, 138, 142]
AlO_7	8682	8711	30	[39, 70, 93, 97, 103, 119, 122, 150]
AlO_7	8704	8749	46	[37, 82, 86, 89, 95, 133, 138, 142]
AlO_6	8710	8753	44	[38, 69, 91, 92, 126, 135, 140]
AlO_6	8712	8767	56	[39, 70, 93, 97, 119, 122, 150]
AlO_6	8750	8771	22	[37, 82, 86, 95, 133, 138, 142]
AlO_7	8754	8776	23	[38, 69, 91, 92, 126, 132, 135, 140]
AlO_7	8768	8770	3	[39, 70, 93, 97, 103, 119, 122, 150]
AlO_8	8771	8788	18	[39, 70, 93, 97, 103, 108, 119, 122, 150]
AlO_7	8772	8813	42	[37, 82, 86, 89, 95, 133, 138, 142]
AlO_6	8777	8791	15	[38, 69, 91, 126, 132, 135, 140]
AlO_7	8789	8808	20	[39, 70, 93, 97, 103, 119, 122, 150]
AlO_7	8792	8851	60	[38, 69, 91, 92, 126, 132, 135, 140]
AlO_6	8809	8827	19	[39, 70, 93, 97, 103, 122, 150]
AlO_6	8814	8826	13	[37, 82, 89, 95, 133, 138, 142]
AlO_7	8827	8875	49	[37, 82, 86, 89, 95, 133, 138, 142]
AlO_7	8828	8838	11	[39, 70, 93, 97, 103, 119, 122, 150]
AlO_8	8839	8846	8	[39, 70, 93, 97, 103, 119, 122, 144, 150]
AlO_7	8847	8851	5	[39, 70, 93, 97, 103, 119, 122, 150]
AlO_6	8852	8861	10	[38, 69, 91, 92, 126, 132, 135]
AlO_6	8852	8971	120	[39, 70, 93, 97, 119, 122, 150]
AlO_7	8862	8874	13	[38, 69, 91, 92, 126, 132, 135, 140]
AlO_6	8875	8891	17	[38, 69, 91, 92, 126, 132, 140]
AlO_6	8876	8892	17	[37, 82, 86, 95, 133, 138, 142]
AlO_7	8892	8994	103	[38, 69, 91, 92, 126, 132, 135, 140]
AlO_7	8893	8935	43	[37, 82, 86, 89, 95, 133, 138, 142]
AlO_6	8936	8939	4	[37, 82, 89, 95, 133, 138, 142]
AlO_7	8940	9031	92	[37, 82, 86, 89, 95, 133, 138, 142]
AlO_7	8972	9049	78	[39, 70, 93, 97, 103, 119, 122, 150]
AlO_6	8995	9006	12	[38, 69, 91, 92, 126, 135, 140]
AlO_7	9007	9065	59	[38, 69, 91, 92, 126, 132, 135, 140]
AlO_6	9032	9051	20	[37, 82, 89, 95, 133, 138, 142]
AlO_6	9050	9130	81	[39, 70, 93, 97, 119, 122, 150]
AlO_7	9052	9184	133	[37, 82, 86, 89, 95, 133, 138, 142]
AlO_6	9066	9085	20	[38, 69, 91, 92, 126, 132, 140]
AlO_7	9086	9121	36	[38, 69, 91, 92, 126, 132, 135, 140]
AlO_6	9122	9124	3	[38, 69, 91, 126, 132, 135, 140]
AlO_5	9125	9134	10	[38, 69, 91, 126, 135, 140]
AlO_7	9131	9151	21	[39, 70, 93, 97, 103, 119, 122, 150]
AlO_6	9135	9141	7	[38, 69, 91, 92, 126, 135, 140]
AlO_7	9142	9194	53	[38, 69, 91, 92, 126, 132, 135, 140]
AlO_6	9152	9235	84	[39, 70, 93, 97, 119, 122, 150]
AlO_6	9185	9189	5	[37, 82, 89, 95, 133, 138, 142]
AlO_7	9190	9275	86	[37, 82, 86, 89, 95, 133, 138, 142]
AlO_6	9195	9230	36	[38, 69, 91, 92, 126, 132, 140]
AlO_7	9231	9231	1	[38, 69, 91, 92, 126, 132, 135, 140]
AlO_8	9232	9237	6	[38, 69, 91, 92, 112, 126, 132, 135, 140]
AlO_7	9236	9244	9	[39, 70, 93, 97, 103, 119, 122, 150]
AlO_7	9238	9256	19	[38, 69, 91, 92, 112, 126, 132, 140]
AlO_8	9245	9249	5	[39, 70, 93, 97, 103, 117, 119, 122, 150]
AlO_7	9250	9250	1	[39, 70, 93, 97, 103, 119, 122, 150]
AlO_6	9251	9312	62	[39, 70, 93, 97, 119, 122, 150]
AlO_6	9257	9270	14	[38, 69, 91, 92, 126, 132, 140]
AlO_7	9271	9320	50	[38, 69, 91, 92, 126, 132, 135, 140]
AlO_6	9276	9282	7	[37, 82, 86, 95, 133, 138, 142]
AlO_7	9283	9390	108	[37, 82, 86, 89, 95, 133, 138, 142]
AlO_7	9313	9326	14	[39, 70, 93, 97, 103, 119, 122, 150]
AlO_8	9321	9323	3	[38, 69, 91, 92, 123, 126, 132, 135, 140]
AlO_7	9324	9339	16	[38, 69, 91, 92, 123, 126, 135, 140]
AlO_6	9327	9352	26	[39, 70, 93, 97, 119, 122, 150]
AlO_6	9340	9344	5	[38, 69, 91, 92, 126, 135, 140]
AlO_7	9345	9373	29	[38, 69, 91, 92, 126, 132, 135, 140]
AlO_7	9353	9367	15	[39, 70, 93, 97, 103, 119, 122, 150]
AlO_6	9368	9429	62	[39, 70, 93, 97, 119, 122, 150]
AlO_6	9374	9381	8	[38, 69, 91, 92, 126, 135, 140]
AlO_7	9382	9439	58	[38, 69, 91, 92, 126, 132, 135, 140]
AlO_6	9391	9427	37	[37, 82, 86, 95, 133, 138, 142]
AlO_5	9428	9436	9	[37, 82, 95, 133, 138, 142]
AlO_7	9430	9442	13	[39, 70, 93, 97, 103, 119, 122, 150]
AlO_6	9437	9500	64	[37, 82, 89, 95, 133, 138, 142]
AlO_6	9440	9515	76	[38, 69, 91, 92, 126, 132, 140]
AlO_6	9443	9494	52	[39, 70, 93, 97, 119, 122, 150]
AlO_7	9495	9523	29	[39, 70, 93, 97, 103, 119, 122, 150]
AlO_7	9501	9507	7	[37, 82, 86, 89, 95, 133, 138, 142]
AlO_6	9508	9517	10	[37, 82, 86, 95, 133, 138, 142]
AlO_7	9516	9591	76	[38, 69, 91, 92, 126, 132, 135, 140]
AlO_5	9518	9524	7	[37, 82, 95, 133, 138, 142]
AlO_8	9524	9527	4	[39, 70, 93, 97, 103, 119, 122, 144, 150]
AlO_6	9525	9746	222	[37, 82, 89, 95, 133, 138, 142]
AlO_7	9528	9529	2	[39, 70, 93, 97, 119, 122, 144, 150]
AlO_6	9530	9643	114	[39, 70, 93, 97, 119, 122, 150]
AlO_8	9592	9610	19	[38, 69, 91, 92, 123, 126, 132, 135, 140]
AlO_9	9611	9623	13	[38, 69, 91, 92, 112, 123, 126, 132, 135, 140]
AlO_8	9624	9627	4	[38, 69, 91, 92, 112, 126, 132, 135, 140]
AlO_7	9628	9634	7	[38, 69, 91, 92, 126, 132, 135, 140]
AlO_6	9635	9644	10	[38, 69, 91, 92, 126, 132, 140]
AlO_7	9644	9662	19	[39, 70, 93, 97, 103, 119, 122, 150]
AlO_7	9645	9656	12	[38, 69, 91, 92, 126, 132, 135, 140]
AlO_6	9657	9678	22	[38, 69, 91, 92, 126, 132, 140]
AlO_6	9663	9695	33	[39, 70, 93, 97, 119, 122, 150]
AlO_7	9679	9705	27	[38, 69, 91, 92, 116, 126, 132, 140]
AlO_7	9696	9714	19	[39, 70, 93, 97, 103, 119, 122, 150]
AlO_8	9706	9712	7	[38, 69, 91, 92, 112, 116, 126, 132, 140]
AlO_7	9713	9724	12	[38, 69, 91, 92, 112, 126, 132, 140]
AlO_6	9715	9763	49	[39, 70, 93, 97, 119, 122, 150]
AlO_6	9725	9725	1	[38, 69, 91, 92, 126, 132, 140]
AlO_7	9726	9729	4	[38, 69, 91, 92, 112, 126, 132, 140]
AlO_8	9730	9771	42	[38, 69, 91, 92, 112, 126, 132, 135, 140]
AlO_7	9747	9780	34	[37, 82, 89, 95, 105, 133, 138, 142]
AlO_7	9764	9817	54	[39, 70, 93, 97, 103, 119, 122, 150]
AlO_7	9772	9794	23	[38, 69, 91, 92, 112, 126, 132, 140]
AlO_6	9781	9863	83	[37, 82, 89, 95, 133, 138, 142]
AlO_6	9795	9808	14	[38, 69, 91, 92, 126, 132, 140]
AlO_7	9809	9863	55	[38, 69, 91, 92, 126, 132, 135, 140]
AlO_8	9818	9833	16	[39, 70, 93, 97, 103, 108, 119, 122, 150]
AlO_7	9834	9845	12	[39, 70, 93, 97, 108, 119, 122, 150]
AlO_8	9846	9852	7	[39, 70, 93, 97, 103, 108, 119, 122, 150]
AlO_7	9853	9866	14	[39, 70, 93, 97, 103, 119, 122, 150]
AlO_7	9864	9921	58	[37, 82, 89, 95, 133, 136, 138, 142]
AlO_6	9864	9875	12	[38, 69, 91, 92, 126, 135, 140]
AlO_6	9867	9987	121	[39, 70, 93, 97, 119, 122, 150]
AlO_7	9876	9878	3	[38, 69, 91, 92, 123, 126, 135, 140]
AlO_6	9879	9923	45	[38, 69, 91, 92, 126, 135, 140]
AlO_6	9922	9926	5	[37, 82, 89, 95, 133, 138, 142]
AlO_7	9924	10010	87	[38, 69, 91, 92, 126, 132, 135, 140]
AlO_5	9927	9937	11	[37, 82, 89, 95, 133, 142]
AlO_6	9938	10111	174	[37, 82, 89, 95, 133, 138, 142]
AlO_7	9988	9989	2	[39, 70, 93, 97, 108, 119, 122, 150]
AlO_8	9990	10001	12	[39, 70, 93, 97, 103, 108, 119, 122, 150]
AlO_7	10002	10048	47	[39, 70, 93, 97, 103, 119, 122, 150]
AlO_6	10011	10084	74	[38, 69, 91, 92, 126, 135, 140]
AlO_6	10049	10166	118	[39, 70, 93, 97, 119, 122, 150]
AlO_7	10085	10092	8	[38, 69, 91, 92, 126, 132, 135, 140]
AlO_6	10093	10107	15	[38, 69, 91, 92, 126, 132, 140]
AlO_7	10108	10116	9	[38, 69, 91, 92, 123, 126, 132, 140]
AlO_7	10112	10193	82	[37, 82, 86, 89, 95, 133, 138, 142]
AlO_8	10117	10134	18	[38, 69, 91, 92, 123, 126, 132, 135, 140]
AlO_9	10135	10138	4	[38, 69, 91, 92, 112, 123, 126, 132, 135, 140]
AlO_8	10139	10147	9	[38, 69, 91, 92, 112, 126, 132, 135, 140]
AlO_7	10148	10166	19	[38, 69, 91, 92, 112, 126, 132, 140]
AlO_6	10167	10168	2	[38, 69, 91, 92, 126, 132, 140]
AlO_7	10167	10185	19	[39, 70, 93, 97, 103, 119, 122, 150]
AlO_7	10169	10180	12	[38, 69, 91, 92, 112, 126, 132, 140]
AlO_6	10181	10181	1	[38, 69, 91, 92, 126, 132, 140]
AlO_7	10182	10254	73	[38, 69, 91, 92, 126, 132, 135, 140]
AlO_6	10186	10344	159	[39, 70, 93, 97, 119, 122, 150]
AlO_6	10194	10400	207	[37, 82, 89, 95, 133, 138, 142]
AlO_6	10255	10305	51	[38, 69, 91, 92, 126, 135, 140]
AlO_7	10306	10375	70	[38, 69, 91, 92, 126, 132, 135, 140]
AlO_7	10345	10371	27	[39, 70, 93, 97, 103, 119, 122, 150]
AlO_6	10372	10460	89	[39, 70, 93, 97, 119, 122, 150]
AlO_6	10376	10381	6	[38, 69, 91, 92, 126, 132, 140]
AlO_7	10382	10382	1	[38, 69, 91, 92, 116, 126, 132, 140]
AlO_8	10383	10396	14	[38, 69, 91, 92, 112, 116, 126, 132, 140]
AlO_7	10397	10403	7	[38, 69, 91, 92, 112, 116, 126, 132]
AlO_7	10401	10419	19	[37, 82, 89, 95, 105, 133, 138, 142]
AlO_6	10404	10416	13	[38, 69, 91, 92, 116, 126, 132]
AlO_7	10417	10420	4	[38, 69, 91, 92, 116, 126, 132, 135]
AlO_6	10420	10463	44	[37, 82, 89, 95, 133, 138, 142]
AlO_6	10421	10424	4	[38, 69, 91, 92, 126, 132, 135]
AlO_7	10425	10437	13	[38, 69, 91, 92, 126, 132, 135, 140]
AlO_8	10438	10451	14	[38, 69, 91, 92, 116, 126, 132, 135, 140]
AlO_7	10452	10456	5	[38, 69, 91, 92, 116, 126, 135, 140]
AlO_6	10457	10465	9	[38, 69, 91, 92, 116, 126, 140]
AlO_7	10461	10515	55	[39, 70, 93, 97, 103, 119, 122, 150]
AlO_7	10464	10473	10	[37, 82, 89, 95, 133, 136, 138, 142]
AlO_5	10466	10470	5	[38, 69, 91, 92, 126, 140]
AlO_6	10471	10476	6	[38, 69, 91, 92, 126, 132, 140]
AlO_6	10474	10493	20	[37, 82, 89, 95, 133, 138, 142]
AlO_7	10477	10567	91	[38, 69, 91, 92, 126, 132, 135, 140]
AlO_7	10494	10510	17	[37, 82, 89, 95, 133, 136, 138, 142]
AlO_6	10511	10542	32	[37, 82, 89, 95, 133, 138, 142]
AlO_6	10516	10765	250	[39, 70, 93, 97, 119, 122, 150]
AlO_7	10543	10547	5	[37, 82, 86, 89, 95, 133, 138, 142]
AlO_6	10548	10569	22	[37, 82, 86, 95, 133, 138, 142]
AlO_6	10568	10638	71	[38, 69, 91, 92, 126, 132, 140]
AlO_7	10570	10606	37	[37, 82, 86, 89, 95, 133, 138, 142]
AlO_6	10607	10679	73	[37, 82, 89, 95, 133, 138, 142]
AlO_7	10639	10691	53	[38, 69, 91, 92, 126, 132, 135, 140]
AlO_7	10680	10715	36	[37, 82, 86, 89, 95, 133, 138, 142]
AlO_6	10692	10704	13	[38, 69, 91, 126, 132, 135, 140]
AlO_7	10705	10782	78	[38, 69, 91, 92, 126, 132, 135, 140]
AlO_6	10716	10731	16	[37, 82, 86, 95, 133, 138, 142]
AlO_7	10732	10839	108	[37, 82, 86, 89, 95, 133, 138, 142]
AlO_7	10766	10780	15	[39, 70, 93, 97, 103, 119, 122, 150]
AlO_6	10781	10883	103	[39, 70, 93, 97, 119, 122, 150]
AlO_9	10783	10790	8	[38, 69, 91, 92, 112, 123, 126, 132, 135, 140]
AlO_8	10791	10803	13	[38, 69, 91, 92, 112, 126, 132, 135, 140]
AlO_7	10804	10804	1	[38, 69, 91, 92, 112, 126, 132, 140]
AlO_7	10805	10838	34	[38, 69, 91, 92, 112, 123, 126, 132]
AlO_8	10839	10863	25	[38, 69, 91, 92, 112, 123, 126, 132, 135]
AlO_8	10840	10842	3	[37, 82, 86, 89, 95, 105, 133, 138, 142]
AlO_7	10843	10858	16	[37, 82, 86, 95, 105, 133, 138, 142]
AlO_6	10859	10860	2	[37, 82, 86, 95, 105, 133, 142]
AlO_7	10861	10873	13	[37, 82, 86, 89, 95, 105, 133, 142]
AlO_7	10864	10883	20	[38, 69, 91, 92, 112, 123, 126, 132]
AlO_6	10874	10887	14	[37, 82, 86, 89, 95, 133, 142]
AlO_8	10884	10889	6	[38, 69, 91, 92, 112, 123, 126, 132, 135]
AlO_7	10884	10916	33	[39, 70, 93, 97, 103, 119, 122, 150]
AlO_7	10888	10896	9	[37, 82, 86, 89, 95, 133, 138, 142]
AlO_7	10890	10931	42	[38, 69, 91, 92, 112, 126, 132, 135]
AlO_6	10897	11120	224	[37, 82, 89, 95, 133, 138, 142]
AlO_6	10917	10987	71	[39, 70, 93, 97, 119, 122, 150]
AlO_6	10932	10966	35	[38, 69, 91, 92, 112, 126, 132]
AlO_7	10967	10981	15	[38, 69, 91, 92, 112, 126, 132, 140]
AlO_8	10982	10987	6	[38, 69, 91, 92, 112, 126, 132, 135, 140]
AlO_7	10988	10988	1	[38, 69, 91, 92, 112, 126, 132, 140]
AlO_7	10988	11000	13	[39, 70, 93, 97, 103, 119, 122, 150]
AlO_6	10989	10997	9	[38, 69, 91, 92, 126, 132, 140]
AlO_7	10998	11015	18	[38, 69, 91, 92, 126, 132, 135, 140]
AlO_6	11001	11015	15	[39, 70, 93, 97, 119, 122, 150]
AlO_6	11016	11114	99	[38, 69, 91, 92, 126, 135, 140]
AlO_5	11016	11018	3	[39, 70, 93, 119, 122, 150]
AlO_6	11019	11030	12	[39, 70, 93, 97, 119, 122, 150]
AlO_7	11031	11039	9	[39, 70, 93, 97, 103, 119, 122, 150]
AlO_6	11040	11065	26	[39, 70, 93, 97, 119, 122, 150]
AlO_7	11066	11067	2	[39, 70, 93, 97, 103, 119, 122, 150]
AlO_8	11068	11080	13	[39, 70, 93, 97, 103, 117, 119, 122, 150]
AlO_7	11081	11143	63	[39, 70, 93, 97, 103, 119, 122, 150]
AlO_7	11115	11217	103	[38, 69, 91, 92, 126, 132, 135, 140]
AlO_7	11121	11138	18	[37, 82, 86, 89, 95, 133, 138, 142]
AlO_6	11139	11164	26	[37, 82, 86, 95, 133, 138, 142]
AlO_6	11144	11156	13	[39, 70, 93, 97, 119, 122, 150]
AlO_7	11157	11170	14	[39, 70, 93, 97, 103, 119, 122, 150]
AlO_7	11165	11185	21	[37, 82, 86, 95, 133, 136, 138, 142]
AlO_6	11171	11300	130	[39, 70, 93, 97, 119, 122, 150]
AlO_6	11186	11223	38	[37, 82, 86, 95, 133, 138, 142]
AlO_6	11218	11253	36	[38, 69, 91, 92, 126, 132, 140]
AlO_7	11224	11261	38	[37, 82, 86, 89, 95, 133, 138, 142]
AlO_7	11254	11471	218	[38, 69, 91, 92, 126, 132, 135, 140]
AlO_6	11262	11312	51	[37, 82, 86, 95, 133, 138, 142]
AlO_7	11301	11326	26	[39, 70, 93, 97, 103, 119, 122, 150]
AlO_7	11313	11319	7	[37, 82, 86, 89, 95, 133, 138, 142]
AlO_6	11320	11343	24	[37, 82, 89, 95, 133, 138, 142]
AlO_6	11327	11386	60	[39, 70, 93, 97, 119, 122, 150]
AlO_7	11344	11383	40	[37, 82, 89, 95, 133, 136, 138, 142]
AlO_6	11384	11414	31	[37, 82, 89, 95, 133, 138, 142]
AlO_7	11387	11406	20	[39, 70, 93, 97, 103, 119, 122, 150]
AlO_6	11407	11478	72	[39, 70, 93, 97, 119, 122, 150]
AlO_7	11415	11456	42	[37, 82, 86, 89, 95, 133, 138, 142]
AlO_6	11457	11478	22	[37, 82, 89, 95, 133, 138, 142]
AlO_6	11472	11478	7	[38, 69, 91, 92, 126, 132, 140]
AlO_7	11479	11488	10	[37, 82, 86, 89, 95, 133, 138, 142]
AlO_7	11479	11506	28	[38, 69, 91, 92, 126, 132, 135, 140]
AlO_7	11479	11488	10	[39, 70, 93, 97, 103, 119, 122, 150]
AlO_6	11489	11549	61	[37, 82, 86, 95, 133, 138, 142]
AlO_6	11489	11503	15	[39, 70, 93, 97, 119, 122, 150]
AlO_7	11504	11551	48	[39, 70, 93, 97, 103, 119, 122, 150]
AlO_6	11507	11507	1	[38, 69, 91, 126, 132, 135, 140]
AlO_7	11508	11607	100	[38, 69, 91, 92, 126, 132, 135, 140]
AlO_7	11550	11622	73	[37, 82, 86, 89, 95, 133, 138, 142]
AlO_6	11552	11557	6	[39, 70, 93, 97, 119, 122, 150]
AlO_7	11558	11578	21	[39, 70, 93, 97, 103, 119, 122, 150]
AlO_6	11579	11591	13	[39, 70, 93, 97, 103, 119, 150]
AlO_6	11592	11698	107	[39, 70, 93, 97, 119, 122, 150]
AlO_6	11608	11665	58	[38, 69, 91, 92, 126, 135, 140]
AlO_6	11623	11629	7	[37, 82, 86, 95, 133, 138, 142]
AlO_7	11630	11669	40	[37, 82, 86, 89, 95, 133, 138, 142]
AlO_7	11666	11692	27	[38, 69, 91, 92, 126, 132, 135, 140]
AlO_6	11670	11688	19	[37, 82, 89, 95, 133, 138, 142]
AlO_7	11689	11718	30	[37, 82, 89, 95, 133, 136, 138, 142]
AlO_6	11693	11693	1	[38, 69, 91, 92, 126, 135, 140]
AlO_7	11694	11725	32	[38, 69, 91, 92, 109, 126, 135, 140]
AlO_5	11699	11711	13	[39, 93, 97, 119, 122, 150]
AlO_6	11712	11740	29	[39, 93, 97, 103, 119, 122, 150]
AlO_6	11719	11724	6	[37, 82, 89, 95, 133, 138, 142]
AlO_7	11725	11738	14	[37, 82, 86, 89, 95, 133, 138, 142]
AlO_6	11726	11774	49	[38, 69, 91, 92, 126, 135, 140]
AlO_6	11739	11765	27	[37, 82, 86, 95, 133, 138, 142]
AlO_7	11741	11763	23	[39, 70, 93, 97, 103, 119, 122, 150]
AlO_6	11764	11840	77	[39, 70, 93, 97, 119, 122, 150]
AlO_7	11766	11849	84	[37, 82, 86, 89, 95, 133, 138, 142]
AlO_7	11775	11847	73	[38, 69, 91, 92, 126, 132, 135, 140]
AlO_7	11841	11880	40	[39, 70, 93, 97, 103, 119, 122, 150]
AlO_6	11848	11872	25	[38, 69, 91, 92, 126, 132, 140]
AlO_6	11850	11865	16	[37, 82, 86, 95, 133, 138, 142]
AlO_7	11866	11929	64	[37, 82, 86, 89, 95, 133, 138, 142]
AlO_7	11873	11949	77	[38, 69, 91, 92, 126, 132, 135, 140]
AlO_6	11881	12240	360	[39, 70, 93, 97, 119, 122, 150]
AlO_6	11930	12062	133	[37, 82, 89, 95, 133, 138, 142]
AlO_6	11950	11965	16	[38, 69, 91, 92, 126, 135, 140]
AlO_7	11966	11973	8	[38, 69, 91, 92, 109, 126, 135, 140]
AlO_7	11974	11993	20	[38, 69, 91, 92, 126, 132, 135, 140]
AlO_6	11994	12023	30	[38, 69, 91, 92, 126, 135, 140]
AlO_7	12024	12042	19	[38, 69, 91, 92, 126, 132, 135, 140]
AlO_8	12043	12058	16	[38, 69, 91, 92, 116, 126, 132, 135, 140]
AlO_7	12059	12103	45	[38, 69, 91, 92, 116, 126, 132, 140]
AlO_7	12063	12157	95	[37, 82, 86, 89, 95, 133, 138, 142]
AlO_6	12104	12115	12	[38, 69, 91, 92, 126, 132, 140]
AlO_7	12116	12197	82	[38, 69, 91, 92, 126, 132, 135, 140]
AlO_5	12158	12170	13	[37, 82, 89, 95, 133, 138]
AlO_6	12171	12214	44	[37, 82, 89, 95, 133, 138, 142]
AlO_6	12198	12279	82	[38, 69, 91, 92, 126, 135, 140]
AlO_7	12215	12216	2	[37, 82, 86, 89, 95, 133, 138, 142]
AlO_6	12217	12222	6	[37, 82, 86, 95, 133, 138, 142]
AlO_7	12223	12241	19	[37, 82, 86, 89, 95, 133, 138, 142]
AlO_7	12241	12246	6	[39, 70, 93, 97, 119, 122, 135, 150]
AlO_6	12242	12277	36	[37, 82, 89, 95, 133, 138, 142]
AlO_6	12247	12287	41	[39, 70, 93, 97, 119, 122, 150]
AlO_7	12278	12356	79	[37, 82, 86, 89, 95, 133, 138, 142]
AlO_7	12280	12293	14	[38, 69, 91, 92, 109, 126, 135, 140]
AlO_7	12288	12297	10	[39, 70, 93, 97, 108, 119, 122, 150]
AlO_6	12294	12369	76	[38, 69, 91, 92, 126, 135, 140]
AlO_8	12298	12319	22	[39, 70, 93, 97, 103, 108, 119, 122, 150]
AlO_7	12320	12336	17	[39, 70, 93, 97, 103, 119, 122, 150]
AlO_6	12337	12407	71	[39, 70, 93, 97, 119, 122, 150]
AlO_6	12357	12460	104	[37, 82, 89, 95, 133, 138, 142]
AlO_7	12370	12380	11	[38, 69, 91, 92, 126, 132, 135, 140]
AlO_8	12381	12396	16	[38, 69, 91, 92, 126, 132, 135, 140, 143]
AlO_7	12397	12407	11	[38, 69, 91, 92, 126, 132, 135, 140]
AlO_6	12408	12434	27	[38, 69, 91, 92, 126, 135, 140]
AlO_7	12408	12411	4	[39, 70, 93, 97, 119, 122, 135, 150]
AlO_6	12412	12432	21	[39, 70, 93, 97, 119, 122, 150]
AlO_7	12433	12455	23	[39, 70, 93, 97, 103, 119, 122, 150]
AlO_7	12435	12478	44	[38, 69, 91, 92, 126, 132, 135, 140]
AlO_6	12456	12523	68	[39, 70, 93, 97, 119, 122, 150]
AlO_7	12461	12462	2	[37, 82, 86, 89, 95, 133, 138, 142]
AlO_6	12463	12484	22	[37, 82, 86, 95, 133, 138, 142]
AlO_6	12479	12507	29	[38, 69, 91, 92, 126, 135, 140]
AlO_7	12485	12529	45	[37, 82, 86, 89, 95, 133, 138, 142]
AlO_7	12508	12511	4	[38, 69, 91, 92, 126, 132, 135, 140]
AlO_6	12512	12599	88	[38, 69, 91, 92, 126, 135, 140]
AlO_7	12524	12546	23	[39, 70, 93, 97, 108, 119, 122, 150]
AlO_6	12530	12543	14	[37, 82, 89, 95, 133, 138, 142]
AlO_7	12544	12558	15	[37, 82, 86, 89, 95, 133, 138, 142]
AlO_6	12547	12567	21	[39, 70, 93, 97, 119, 122, 150]
AlO_6	12559	12634	76	[37, 82, 86, 95, 133, 138, 142]
AlO_7	12568	12587	20	[39, 70, 93, 97, 103, 119, 122, 150]
AlO_6	12588	12619	32	[39, 70, 93, 97, 119, 122, 150]
AlO_7	12600	12628	29	[38, 69, 91, 92, 126, 132, 135, 140]
AlO_7	12620	12631	12	[39, 70, 93, 97, 119, 122, 144, 150]
AlO_6	12629	12647	19	[38, 69, 91, 92, 126, 135, 140]
AlO_6	12632	12649	18	[39, 70, 93, 97, 119, 122, 150]
AlO_7	12635	12693	59	[37, 82, 86, 89, 95, 133, 138, 142]
AlO_5	12648	12657	10	[38, 69, 91, 126, 135, 140]
AlO_7	12650	12670	21	[39, 70, 93, 97, 103, 119, 122, 150]
AlO_6	12658	12665	8	[38, 69, 91, 92, 126, 135, 140]
AlO_7	12666	12666	1	[38, 69, 91, 92, 126, 135, 140, 143]
AlO_6	12667	12686	20	[38, 69, 91, 92, 126, 135, 140]
AlO_6	12671	12756	86	[39, 70, 93, 97, 119, 122, 150]
AlO_7	12687	12695	9	[38, 69, 91, 92, 126, 132, 135, 140]
AlO_6	12694	12757	64	[37, 82, 86, 95, 133, 138, 142]
AlO_6	12696	12713	18	[38, 69, 91, 92, 126, 135, 140]
AlO_7	12714	12724	11	[38, 69, 91, 92, 126, 132, 135, 140]
AlO_6	12725	12773	49	[38, 69, 91, 92, 126, 135, 140]
AlO_7	12757	12772	16	[39, 70, 93, 97, 103, 119, 122, 150]
AlO_7	12758	13005	248	[37, 82, 86, 89, 95, 133, 138, 142]
AlO_8	12773	12789	17	[39, 70, 93, 97, 103, 108, 119, 122, 150]
AlO_7	12774	12866	93	[38, 69, 91, 92, 126, 132, 135, 140]
AlO_7	12790	12791	2	[39, 70, 93, 97, 103, 119, 122, 150]
AlO_6	12792	12795	4	[39, 93, 97, 103, 119, 122, 150]
AlO_7	12796	12897	102	[39, 93, 97, 103, 119, 122, 144, 150]
AlO_6	12867	12888	22	[38, 69, 91, 92, 126, 135, 140]
AlO_7	12889	12891	3	[38, 69, 91, 92, 109, 126, 135, 140]
AlO_6	12892	12951	60	[38, 69, 91, 92, 126, 135, 140]
AlO_6	12898	12925	28	[39, 93, 97, 103, 119, 122, 150]
AlO_7	12926	12956	31	[39, 93, 97, 103, 108, 119, 122, 150]
AlO_7	12952	13014	63	[38, 69, 91, 92, 126, 132, 135, 140]
AlO_8	12957	12957	1	[39, 70, 93, 97, 103, 108, 119, 122, 150]
AlO_7	12958	12978	21	[39, 70, 93, 97, 103, 119, 122, 150]
AlO_6	12979	13047	69	[39, 70, 93, 97, 119, 122, 150]
AlO_6	13006	13032	27	[37, 82, 86, 95, 133, 138, 142]
AlO_6	13015	13050	36	[38, 69, 91, 92, 126, 132, 140]
AlO_7	13033	13122	90	[37, 82, 86, 89, 95, 133, 138, 142]
AlO_7	13048	13119	72	[39, 70, 93, 97, 103, 119, 122, 150]
AlO_7	13051	13161	111	[38, 69, 91, 92, 126, 132, 135, 140]
AlO_6	13120	13210	91	[39, 70, 93, 97, 119, 122, 150]
AlO_6	13123	13212	90	[37, 82, 89, 95, 133, 138, 142]
AlO_6	13162	13168	7	[38, 69, 91, 92, 126, 132, 140]
AlO_7	13169	13229	61	[38, 69, 91, 92, 126, 132, 135, 140]
AlO_7	13211	13245	35	[39, 70, 93, 97, 117, 119, 122, 150]
AlO_7	13213	13219	7	[37, 82, 86, 89, 95, 133, 138, 142]
AlO_6	13220	13240	21	[37, 82, 89, 95, 133, 138, 142]
AlO_8	13230	13243	14	[38, 69, 84, 91, 92, 126, 132, 135, 140]
AlO_7	13241	13278	38	[37, 82, 89, 95, 112, 133, 138, 142]
AlO_7	13244	13269	26	[38, 69, 84, 91, 92, 126, 132, 140]
AlO_8	13246	13255	10	[39, 70, 93, 97, 103, 117, 119, 122, 150]
AlO_7	13256	13260	5	[39, 70, 93, 97, 103, 119, 122, 150]
AlO_6	13261	13286	26	[39, 70, 93, 97, 119, 122, 150]
AlO_6	13270	13284	15	[38, 69, 91, 92, 126, 132, 140]
AlO_6	13279	13376	98	[37, 82, 89, 95, 133, 138, 142]
AlO_7	13285	13376	92	[38, 69, 91, 92, 126, 132, 135, 140]
AlO_7	13287	13292	6	[39, 70, 93, 97, 103, 119, 122, 150]
AlO_6	13293	13301	9	[39, 70, 93, 97, 119, 122, 150]
AlO_7	13302	13358	57	[39, 70, 93, 97, 103, 119, 122, 150]
AlO_6	13359	13411	53	[39, 70, 93, 97, 119, 122, 150]
AlO_7	13377	13428	52	[37, 82, 86, 89, 95, 133, 138, 142]
AlO_6	13377	13416	40	[38, 69, 91, 92, 126, 135, 140]
AlO_5	13412	13433	22	[39, 93, 97, 119, 122, 150]
AlO_7	13417	13505	89	[38, 69, 91, 92, 126, 132, 135, 140]
AlO_6	13429	13437	9	[37, 82, 86, 95, 133, 138, 142]
AlO_6	13434	13443	10	[39, 93, 97, 103, 119, 122, 150]
AlO_7	13438	13443	6	[37, 82, 86, 89, 95, 133, 138, 142]
AlO_6	13444	13471	28	[37, 82, 86, 95, 133, 138, 142]
AlO_7	13444	13458	15	[39, 70, 93, 97, 103, 119, 122, 150]
AlO_6	13459	13516	58	[39, 70, 93, 97, 119, 122, 150]
AlO_7	13472	13526	55	[37, 82, 86, 89, 95, 133, 138, 142]
AlO_6	13506	13510	5	[38, 69, 91, 92, 126, 135, 140]
AlO_7	13511	13528	18	[38, 69, 91, 92, 109, 126, 135, 140]
AlO_7	13517	13540	24	[39, 70, 93, 97, 103, 119, 122, 150]
AlO_6	13527	13563	37	[37, 82, 89, 95, 133, 138, 142]
AlO_8	13529	13529	1	[38, 69, 91, 92, 109, 126, 132, 135, 140]
AlO_7	13530	13542	13	[38, 69, 91, 92, 126, 132, 135, 140]
AlO_6	13541	13762	222	[39, 70, 93, 97, 119, 122, 150]
AlO_6	13543	13570	28	[38, 69, 91, 92, 126, 135, 140]
AlO_7	13564	13575	12	[37, 82, 86, 89, 95, 133, 138, 142]
AlO_7	13571	13595	25	[38, 69, 91, 92, 126, 132, 135, 140]
AlO_6	13576	13622	47	[37, 82, 89, 95, 133, 138, 142]
AlO_6	13596	13597	2	[38, 69, 91, 92, 126, 135, 140]
AlO_7	13598	13615	18	[38, 69, 91, 92, 109, 126, 135, 140]
AlO_6	13616	13621	6	[38, 69, 91, 109, 126, 135, 140]
AlO_5	13622	13625	4	[38, 69, 91, 126, 135, 140]
AlO_7	13623	13677	55	[37, 82, 86, 89, 95, 133, 138, 142]
AlO_6	13626	13670	45	[38, 69, 91, 92, 126, 135, 140]
AlO_5	13671	13679	9	[38, 91, 92, 126, 135, 140]
AlO_6	13678	13739	62	[37, 82, 86, 95, 133, 138, 142]
AlO_6	13680	13683	4	[38, 91, 92, 109, 126, 135, 140]
AlO_7	13684	13697	14	[38, 69, 91, 92, 109, 126, 135, 140]
AlO_6	13698	13699	2	[38, 69, 91, 92, 126, 135, 140]
AlO_7	13700	13834	135	[38, 69, 91, 92, 126, 132, 135, 140]
AlO_7	13740	13776	37	[37, 82, 86, 89, 95, 133, 138, 142]
AlO_6	13763	13775	13	[39, 93, 97, 103, 119, 122, 150]
AlO_7	13776	13794	19	[39, 70, 93, 97, 103, 119, 122, 150]
AlO_6	13777	13814	38	[37, 82, 86, 95, 133, 138, 142]
AlO_6	13795	13868	74	[39, 70, 93, 97, 119, 122, 150]
AlO_7	13815	13832	18	[37, 82, 86, 89, 95, 133, 138, 142]
AlO_6	13833	13939	107	[37, 82, 89, 95, 133, 138, 142]
AlO_6	13835	13892	58	[38, 69, 91, 92, 126, 135, 140]
AlO_7	13869	13927	59	[39, 70, 93, 97, 117, 119, 122, 150]
AlO_7	13893	14055	163	[38, 69, 91, 92, 126, 132, 135, 140]
AlO_6	13928	14046	119	[39, 70, 93, 97, 119, 122, 150]
AlO_7	13940	13942	3	[37, 82, 89, 95, 112, 133, 138, 142]
AlO_6	13943	13974	32	[37, 82, 89, 95, 133, 138, 142]
AlO_7	13975	14003	29	[37, 82, 86, 89, 95, 133, 138, 142]
AlO_6	14004	14061	58	[37, 82, 86, 95, 133, 138, 142]
AlO_7	14047	14054	8	[39, 70, 93, 97, 113, 119, 122, 150]
AlO_6	14055	14174	120	[39, 70, 93, 97, 119, 122, 150]
AlO_6	14056	14072	17	[38, 69, 91, 92, 126, 132, 140]
AlO_7	14062	14090	29	[37, 82, 86, 89, 95, 133, 138, 142]
AlO_7	14073	14127	55	[38, 69, 91, 92, 126, 132, 135, 140]
AlO_6	14091	14112	22	[37, 82, 86, 95, 133, 138, 142]
AlO_7	14113	14229	117	[37, 82, 86, 89, 95, 133, 138, 142]
AlO_6	14128	14141	14	[38, 69, 91, 92, 126, 132, 140]
AlO_7	14142	14204	63	[38, 69, 91, 92, 126, 132, 135, 140]
AlO_7	14175	14191	17	[39, 70, 93, 97, 103, 119, 122, 150]
AlO_6	14192	14264	73	[39, 70, 93, 97, 119, 122, 150]
AlO_6	14205	14233	29	[38, 69, 91, 92, 126, 132, 140]
AlO_6	14230	14253	24	[37, 82, 89, 95, 133, 138, 142]
AlO_7	14234	14413	180	[38, 69, 91, 92, 126, 132, 135, 140]
AlO_5	14254	14263	10	[37, 82, 95, 133, 138, 142]
AlO_6	14264	14264	1	[37, 82, 89, 95, 133, 138, 142]
AlO_7	14265	14273	9	[37, 82, 86, 89, 95, 133, 138, 142]
AlO_7	14265	14278	14	[39, 70, 93, 97, 113, 119, 122, 150]
AlO_6	14274	14295	22	[37, 82, 86, 95, 133, 138, 142]
AlO_8	14279	14291	13	[39, 70, 93, 97, 103, 113, 119, 122, 150]
AlO_7	14292	14297	6	[39, 70, 93, 97, 113, 119, 122, 150]
AlO_7	14296	14375	80	[37, 82, 86, 89, 95, 133, 138, 142]
AlO_6	14298	14400	103	[39, 70, 93, 97, 119, 122, 150]
AlO_6	14376	14431	56	[37, 82, 86, 95, 133, 138, 142]
AlO_7	14401	14419	19	[39, 70, 93, 97, 103, 119, 122, 150]
AlO_6	14414	14446	33	[38, 69, 91, 126, 132, 135, 140]
AlO_6	14420	14441	22	[39, 70, 93, 97, 119, 122, 150]
AlO_7	14432	14451	20	[37, 82, 86, 89, 95, 133, 138, 142]
AlO_7	14442	14457	16	[39, 70, 93, 97, 103, 119, 122, 150]
AlO_7	14447	14522	76	[38, 69, 91, 92, 126, 132, 135, 140]
AlO_6	14452	14561	110	[37, 82, 89, 95, 133, 138, 142]
AlO_6	14458	14655	198	[39, 70, 93, 97, 119, 122, 150]
AlO_6	14523	14539	17	[38, 69, 91, 92, 126, 132, 140]
AlO_7	14540	14593	54	[38, 69, 91, 92, 126, 132, 135, 140]
AlO_7	14562	14579	18	[37, 82, 86, 89, 95, 133, 138, 142]
AlO_6	14580	14607	28	[37, 82, 89, 95, 133, 138, 142]
AlO_6	14594	14600	7	[38, 69, 91, 126, 132, 135, 140]
AlO_7	14601	14612	12	[38, 69, 91, 92, 126, 132, 135, 140]
AlO_7	14608	14640	33	[37, 82, 86, 89, 95, 133, 138, 142]
AlO_6	14613	14670	58	[38, 69, 91, 126, 132, 135, 140]
AlO_6	14641	14649	9	[37, 82, 86, 95, 133, 138, 142]
AlO_7	14650	14655	6	[37, 82, 86, 89, 95, 133, 138, 142]
AlO_6	14656	14662	7	[37, 82, 89, 95, 133, 138, 142]
AlO_7	14656	14675	20	[39, 70, 93, 97, 103, 119, 122, 150]
AlO_7	14663	14674	12	[37, 82, 86, 89, 95, 133, 138, 142]
AlO_7	14671	14673	3	[38, 69, 91, 123, 126, 132, 135, 140]
AlO_8	14674	14698	25	[38, 69, 91, 92, 123, 126, 132, 135, 140]
AlO_6	14675	14716	42	[37, 82, 89, 95, 133, 138, 142]
AlO_6	14676	14682	7	[39, 70, 93, 97, 119, 122, 150]
AlO_7	14683	14693	11	[39, 70, 93, 97, 117, 119, 122, 150]
AlO_6	14694	14835	142	[39, 70, 93, 97, 119, 122, 150]
AlO_7	14699	14742	44	[38, 69, 91, 92, 126, 132, 135, 140]
AlO_7	14717	14784	68	[37, 82, 86, 89, 95, 133, 138, 142]
AlO_6	14743	14818	76	[38, 69, 91, 92, 126, 132, 140]
AlO_6	14785	14836	52	[37, 82, 89, 95, 133, 138, 142]
AlO_7	14819	14873	55	[38, 69, 91, 92, 126, 132, 135, 140]
AlO_7	14836	14859	24	[39, 70, 93, 97, 103, 119, 122, 150]
AlO_7	14837	14944	108	[37, 82, 86, 89, 95, 133, 138, 142]
AlO_6	14860	15079	220	[39, 70, 93, 97, 119, 122, 150]
AlO_6	14874	14881	8	[38, 69, 91, 92, 126, 135, 140]
AlO_7	14882	14981	100	[38, 69, 91, 92, 126, 132, 135, 140]
AlO_6	14945	14962	18	[37, 82, 86, 95, 133, 138, 142]
AlO_7	14963	15099	137	[37, 82, 86, 89, 95, 133, 138, 142]
AlO_6	14982	15044	63	[38, 69, 91, 92, 126, 135, 140]
AlO_7	15045	15062	18	[38, 69, 91, 92, 109, 126, 135, 140]
AlO_6	15063	15078	16	[38, 69, 91, 92, 126, 135, 140]
AlO_7	15079	15082	4	[38, 69, 91, 92, 109, 126, 135, 140]
AlO_7	15080	15087	8	[39, 70, 93, 97, 103, 119, 122, 150]
AlO_8	15083	15109	27	[38, 69, 73, 91, 92, 109, 126, 135, 140]
AlO_6	15088	15110	23	[39, 70, 93, 97, 119, 122, 150]
AlO_6	15100	15110	11	[37, 82, 86, 95, 133, 138, 142]
AlO_7	15110	15110	1	[38, 73, 91, 92, 109, 126, 135, 140]
