# Supplementary material for: Pressure‐Induced Coordination Changes in a Pyrolitic Silicate Melt From Ab Initio Molecular Dynamics Simulations
Source: J Geophys Res Solid Earth. 2019 Nov 29;124(11):11232–50. doi: 10.1029/2019JB018238 (PMC6988478; doi:10.1029/2019JB018238)
Supplement: Supplementary file 2 — Data Set S1 [file JGRB-124-11232-s002.zip › Data/3000K/AlO/a10.0-pyr-100-nvt.T3K.outcar.umd.dat.r0.stat.dat]

Cluster	Time	Percent
AlO_6	26121	0.5762027661968103	7
AlO_7	17777	0.39214258928374474	8
AlO_5	538	0.011867734321575894	6
AlO_8	870	0.019191317583217522	9
AlO_9	27	0.0005955926146515784	10
