# Supplementary material for: Pressure‐Induced Coordination Changes in a Pyrolitic Silicate Melt From Ab Initio Molecular Dynamics Simulations
Source: J Geophys Res Solid Earth. 2019 Nov 29;124(11):11232–50. doi: 10.1029/2019JB018238 (PMC6988478; doi:10.1029/2019JB018238)
Supplement: Supplementary file 2 — Data Set S1 [file JGRB-124-11232-s002.zip › Data/3000K/AlO/a10.5-pyr-100-nvt.T3K.outcar.umd.dat.r0.popul.dat]

Formula	Begin	End	Lifetime	[Composition]
AlO_6	0	30	31	[37, 103, 106, 110, 111, 146, 150]
AlO_6	0	10	11	[38, 72, 86, 92, 96, 109, 114]
AlO_6	0	18	19	[39, 74, 88, 108, 116, 142, 149]
AlO_7	11	27	17	[38, 72, 86, 92, 96, 109, 114, 151]
AlO_7	19	22	4	[39, 74, 79, 88, 108, 116, 142, 149]
AlO_6	23	36	14	[39, 74, 79, 108, 116, 142, 149]
AlO_6	28	41	14	[38, 72, 86, 92, 96, 109, 151]
AlO_7	31	63	33	[37, 100, 103, 106, 110, 111, 146, 150]
AlO_5	37	41	5	[39, 74, 79, 108, 142, 149]
AlO_7	42	63	22	[38, 72, 86, 92, 96, 109, 126, 151]
AlO_6	42	64	23	[39, 74, 79, 108, 130, 142, 149]
AlO_6	64	69	6	[37, 100, 103, 106, 110, 111, 146]
AlO_6	64	104	41	[38, 72, 86, 92, 96, 109, 126]
AlO_7	65	68	4	[39, 74, 79, 108, 116, 130, 142, 149]
AlO_6	69	86	18	[39, 74, 79, 108, 130, 142, 149]
AlO_7	70	88	19	[37, 83, 100, 103, 106, 110, 111, 146]
AlO_5	87	89	3	[39, 79, 108, 130, 142, 149]
AlO_6	89	454	366	[37, 100, 103, 106, 110, 111, 146]
AlO_6	90	103	14	[39, 79, 108, 116, 130, 142, 149]
AlO_7	104	120	17	[39, 74, 79, 108, 116, 130, 142, 149]
AlO_7	105	124	20	[38, 72, 86, 92, 96, 109, 126, 127]
AlO_6	121	175	55	[39, 74, 108, 116, 130, 142, 149]
AlO_6	125	162	38	[38, 72, 86, 92, 96, 109, 126]
AlO_7	163	175	13	[38, 72, 86, 92, 96, 109, 126, 151]
AlO_6	176	200	25	[38, 72, 86, 92, 96, 109, 126]
AlO_5	176	178	3	[39, 74, 108, 130, 142, 149]
AlO_6	179	184	6	[39, 74, 79, 108, 130, 142, 149]
AlO_7	185	187	3	[39, 74, 79, 88, 108, 130, 142, 149]
AlO_6	188	215	28	[39, 74, 79, 108, 130, 142, 149]
AlO_7	201	243	43	[38, 72, 86, 92, 96, 109, 126, 127]
AlO_7	216	233	18	[39, 74, 79, 108, 116, 130, 142, 149]
AlO_6	234	244	11	[39, 74, 79, 108, 116, 142, 149]
AlO_6	244	279	36	[38, 72, 86, 92, 96, 109, 126]
AlO_5	245	273	29	[39, 74, 79, 108, 142, 149]
AlO_6	274	274	1	[39, 74, 79, 108, 140, 142, 149]
AlO_7	275	305	31	[39, 74, 79, 108, 130, 140, 142, 149]
AlO_7	280	287	8	[38, 72, 86, 92, 96, 109, 126, 133]
AlO_6	288	358	71	[38, 72, 86, 92, 96, 109, 126]
AlO_6	306	317	12	[39, 74, 79, 108, 130, 140, 142]
AlO_7	318	373	56	[39, 74, 79, 108, 130, 140, 142, 149]
AlO_7	359	374	16	[38, 72, 86, 92, 96, 109, 126, 127]
AlO_6	374	459	86	[39, 74, 79, 108, 130, 142, 149]
AlO_6	375	395	21	[38, 72, 86, 92, 96, 109, 126]
AlO_7	396	412	17	[38, 72, 86, 92, 96, 109, 126, 151]
AlO_6	413	530	118	[38, 72, 86, 92, 96, 109, 126]
AlO_7	455	525	71	[37, 100, 101, 103, 106, 110, 111, 146]
AlO_7	460	465	6	[39, 74, 79, 108, 116, 130, 142, 149]
AlO_6	466	468	3	[39, 74, 79, 108, 116, 142, 149]
AlO_7	469	483	15	[39, 74, 79, 88, 108, 116, 142, 149]
AlO_6	484	513	30	[39, 74, 79, 108, 116, 142, 149]
AlO_7	514	531	18	[39, 74, 79, 88, 108, 116, 142, 149]
AlO_6	526	533	8	[37, 100, 103, 106, 110, 111, 146]
AlO_5	531	600	70	[38, 72, 86, 92, 96, 109]
AlO_6	532	534	3	[39, 74, 88, 108, 116, 142, 149]
AlO_7	534	556	23	[37, 100, 103, 106, 110, 111, 146, 150]
AlO_5	535	543	9	[39, 74, 108, 116, 142, 149]
AlO_6	544	618	75	[39, 74, 108, 116, 130, 142, 149]
AlO_8	557	561	5	[37, 83, 100, 103, 106, 110, 111, 146, 150]
AlO_7	562	563	2	[37, 83, 100, 103, 106, 110, 146, 150]
AlO_6	564	574	11	[37, 83, 100, 103, 106, 146, 150]
AlO_7	575	612	38	[37, 83, 100, 103, 106, 110, 146, 150]
AlO_6	601	661	61	[38, 72, 86, 92, 96, 109, 126]
AlO_6	613	613	1	[37, 83, 100, 103, 106, 146, 150]
AlO_5	614	614	1	[37, 83, 103, 106, 146, 150]
AlO_6	615	625	11	[37, 83, 100, 103, 106, 146, 150]
AlO_7	619	671	53	[39, 74, 79, 108, 116, 130, 142, 149]
AlO_7	626	660	35	[37, 83, 100, 103, 106, 110, 146, 150]
AlO_7	661	716	56	[37, 100, 103, 106, 110, 111, 146, 150]
AlO_7	662	670	9	[38, 72, 86, 92, 96, 109, 126, 127]
AlO_6	671	682	12	[38, 72, 86, 92, 96, 109, 126]
AlO_6	672	681	10	[39, 74, 79, 108, 116, 142, 149]
AlO_5	682	713	32	[39, 74, 79, 108, 142, 149]
AlO_7	683	690	8	[38, 72, 86, 92, 96, 109, 126, 151]
AlO_6	691	722	32	[38, 72, 86, 92, 96, 109, 126]
AlO_6	714	771	58	[39, 74, 79, 108, 130, 142, 149]
AlO_6	717	723	7	[37, 103, 106, 110, 111, 146, 150]
AlO_7	723	738	16	[38, 72, 86, 92, 96, 109, 126, 127]
AlO_5	724	728	5	[37, 106, 110, 111, 146, 150]
AlO_6	729	736	8	[37, 106, 110, 111, 135, 146, 150]
AlO_7	737	743	7	[37, 103, 106, 110, 111, 135, 146, 150]
AlO_6	739	763	25	[38, 72, 86, 92, 96, 109, 126]
AlO_6	744	754	11	[37, 103, 106, 110, 111, 146, 150]
AlO_7	755	761	7	[37, 100, 103, 106, 110, 111, 146, 150]
AlO_6	762	773	12	[37, 100, 103, 106, 110, 111, 146]
AlO_5	764	826	63	[38, 72, 86, 92, 96, 109]
AlO_7	772	822	51	[39, 74, 79, 108, 116, 130, 142, 149]
AlO_5	774	775	2	[37, 100, 103, 106, 111, 146]
AlO_6	776	796	21	[37, 100, 101, 103, 106, 111, 146]
AlO_5	797	802	6	[37, 100, 103, 106, 111, 146]
AlO_6	803	832	30	[37, 100, 103, 106, 110, 111, 146]
AlO_6	823	841	19	[39, 74, 79, 108, 116, 142, 149]
AlO_6	827	855	29	[38, 72, 86, 92, 96, 109, 114]
AlO_5	833	833	1	[37, 100, 103, 106, 111, 146]
AlO_6	834	841	8	[37, 100, 103, 106, 111, 146, 150]
AlO_7	842	855	14	[37, 83, 100, 103, 106, 111, 146, 150]
AlO_5	842	896	55	[39, 74, 108, 116, 142, 149]
AlO_6	856	867	12	[37, 83, 100, 103, 106, 111, 146]
AlO_7	856	866	11	[38, 72, 86, 92, 96, 109, 114, 133]
AlO_6	867	869	3	[38, 72, 86, 92, 96, 109, 133]
AlO_7	868	884	17	[37, 83, 100, 101, 103, 106, 111, 146]
AlO_5	870	926	57	[38, 72, 86, 92, 96, 109]
AlO_6	885	938	54	[37, 83, 100, 103, 106, 111, 146]
AlO_6	897	905	9	[39, 74, 88, 108, 116, 142, 149]
AlO_5	906	911	6	[39, 74, 108, 116, 142, 149]
AlO_6	912	961	50	[39, 74, 108, 116, 130, 142, 149]
AlO_6	927	1144	218	[38, 72, 86, 92, 96, 109, 114]
AlO_5	939	950	12	[37, 100, 103, 106, 111, 146]
AlO_6	951	958	8	[37, 100, 103, 106, 110, 111, 146]
AlO_7	959	1043	85	[37, 100, 101, 103, 106, 110, 111, 146]
AlO_5	962	969	8	[39, 74, 108, 116, 142, 149]
AlO_6	970	994	25	[39, 74, 88, 108, 116, 142, 149]
AlO_5	995	1148	154	[39, 74, 108, 116, 142, 149]
AlO_6	1044	1124	81	[37, 100, 103, 106, 110, 111, 146]
AlO_7	1125	1198	74	[37, 100, 101, 103, 106, 110, 111, 146]
AlO_5	1145	1312	168	[38, 72, 86, 92, 96, 109]
AlO_6	1149	1151	3	[39, 74, 82, 108, 116, 142, 149]
AlO_5	1152	1174	23	[39, 74, 108, 116, 142, 149]
AlO_6	1175	1194	20	[39, 74, 88, 108, 116, 142, 149]
AlO_7	1195	1200	6	[39, 74, 88, 108, 116, 130, 142, 149]
AlO_6	1199	1206	8	[37, 100, 101, 103, 106, 111, 146]
AlO_6	1201	1202	2	[39, 88, 108, 116, 130, 142, 149]
AlO_5	1203	1203	1	[39, 108, 116, 130, 142, 149]
AlO_6	1204	1264	61	[39, 74, 108, 116, 130, 142, 149]
AlO_7	1207	1218	12	[37, 100, 101, 103, 106, 110, 111, 146]
AlO_6	1219	1495	277	[37, 100, 103, 106, 110, 111, 146]
AlO_7	1265	1271	7	[39, 74, 88, 108, 116, 130, 142, 149]
AlO_6	1272	1333	62	[39, 74, 88, 108, 116, 142, 149]
AlO_6	1313	1354	42	[38, 72, 86, 92, 96, 109, 114]
AlO_5	1334	1378	45	[39, 74, 108, 116, 142, 149]
AlO_5	1355	1362	8	[38, 72, 86, 92, 96, 109]
AlO_4	1363	1396	34	[38, 72, 86, 92, 109]
AlO_6	1379	1379	1	[39, 74, 108, 116, 140, 142, 149]
AlO_7	1380	1388	9	[39, 74, 108, 116, 130, 140, 142, 149]
AlO_6	1389	1445	57	[39, 74, 108, 130, 140, 142, 149]
AlO_5	1397	1403	7	[38, 72, 86, 92, 109, 151]
AlO_6	1404	1411	8	[38, 72, 86, 92, 96, 109, 151]
AlO_7	1412	1422	11	[38, 72, 86, 92, 96, 109, 133, 151]
AlO_6	1423	1438	16	[38, 72, 86, 92, 96, 109, 133]
AlO_6	1439	1472	34	[38, 72, 86, 92, 96, 109, 127]
AlO_7	1446	1463	18	[39, 74, 108, 116, 130, 140, 142, 149]
AlO_6	1464	1483	20	[39, 74, 108, 116, 140, 142, 149]
AlO_7	1473	1493	21	[38, 72, 86, 92, 96, 109, 114, 127]
AlO_7	1484	1491	8	[39, 74, 108, 116, 118, 140, 142, 149]
AlO_6	1492	1526	35	[39, 74, 108, 116, 140, 142, 149]
AlO_6	1494	1503	10	[38, 72, 86, 92, 96, 109, 127]
AlO_5	1496	1517	22	[37, 100, 103, 106, 110, 146]
AlO_7	1504	1512	9	[38, 72, 86, 92, 96, 109, 114, 127]
AlO_6	1513	1515	3	[38, 72, 86, 92, 96, 109, 114]
AlO_5	1516	1531	16	[38, 72, 86, 92, 109, 114]
AlO_6	1518	1521	4	[37, 100, 103, 106, 110, 133, 146]
AlO_7	1522	1535	14	[37, 100, 103, 106, 110, 111, 133, 146]
AlO_5	1527	1527	1	[39, 74, 108, 140, 142, 149]
AlO_6	1528	1563	36	[39, 74, 108, 130, 140, 142, 149]
AlO_6	1532	1532	1	[38, 72, 86, 92, 109, 114, 127]
AlO_5	1533	1537	5	[38, 72, 86, 92, 109, 127]
AlO_6	1536	1536	1	[37, 100, 103, 106, 110, 133, 146]
AlO_5	1537	1567	31	[37, 100, 103, 106, 110, 146]
AlO_6	1538	1573	36	[38, 72, 86, 92, 109, 114, 127]
AlO_5	1564	1579	16	[39, 74, 108, 140, 142, 149]
AlO_6	1568	1662	95	[37, 83, 100, 103, 106, 110, 146]
AlO_7	1574	1636	63	[38, 72, 86, 92, 96, 109, 114, 127]
AlO_6	1580	1642	63	[39, 74, 108, 116, 140, 142, 149]
AlO_6	1637	1665	29	[38, 72, 86, 92, 96, 109, 114]
AlO_5	1643	1663	21	[39, 74, 108, 140, 142, 149]
AlO_7	1663	1673	11	[37, 83, 100, 103, 106, 110, 118, 146]
AlO_6	1664	1705	42	[39, 74, 79, 108, 140, 142, 149]
AlO_7	1666	1700	35	[38, 72, 86, 92, 96, 109, 114, 127]
AlO_6	1674	1716	43	[37, 83, 100, 103, 106, 110, 146]
AlO_6	1701	1730	30	[38, 72, 86, 92, 96, 109, 114]
AlO_5	1706	1738	33	[39, 74, 108, 140, 142, 149]
AlO_5	1717	1725	9	[37, 100, 103, 106, 110, 146]
AlO_6	1726	1728	3	[37, 100, 101, 103, 106, 110, 146]
AlO_7	1729	1757	29	[37, 100, 101, 103, 106, 110, 133, 146]
AlO_7	1731	1760	30	[38, 72, 86, 92, 96, 109, 114, 127]
AlO_6	1739	1770	32	[39, 74, 79, 108, 140, 142, 149]
AlO_6	1758	1758	1	[37, 100, 101, 103, 106, 110, 146]
AlO_5	1759	1765	7	[37, 100, 103, 106, 110, 146]
AlO_6	1761	1833	73	[38, 72, 86, 92, 96, 109, 127]
AlO_6	1766	1800	35	[37, 100, 103, 106, 110, 118, 146]
AlO_5	1771	1800	30	[39, 74, 108, 140, 142, 149]
AlO_5	1801	1834	34	[37, 100, 103, 106, 110, 146]
AlO_6	1801	1841	41	[39, 74, 108, 116, 140, 142, 149]
AlO_7	1834	1842	9	[38, 72, 86, 92, 96, 109, 127, 151]
AlO_6	1835	1856	22	[37, 100, 103, 106, 110, 133, 146]
AlO_7	1842	1842	1	[39, 74, 79, 108, 116, 140, 142, 149]
AlO_8	1843	1847	5	[38, 72, 86, 92, 96, 109, 114, 127, 151]
AlO_6	1843	1884	42	[39, 74, 79, 108, 140, 142, 149]
AlO_7	1848	1865	18	[38, 72, 86, 92, 96, 109, 114, 127]
AlO_5	1857	1866	10	[37, 100, 103, 106, 110, 146]
AlO_6	1866	1870	5	[38, 72, 86, 92, 96, 109, 127]
AlO_6	1867	1907	41	[37, 100, 101, 103, 106, 110, 146]
AlO_7	1871	1887	17	[38, 72, 86, 92, 96, 109, 114, 127]
AlO_7	1885	1918	34	[39, 74, 79, 100, 108, 140, 142, 149]
AlO_6	1888	1937	50	[38, 72, 86, 92, 96, 109, 127]
AlO_5	1908	1941	34	[37, 101, 103, 106, 110, 146]
AlO_6	1919	1955	37	[39, 74, 100, 108, 140, 142, 149]
AlO_7	1938	1966	29	[38, 72, 86, 92, 96, 109, 114, 127]
AlO_6	1942	1964	23	[37, 101, 103, 106, 110, 133, 146]
AlO_7	1956	1983	28	[39, 74, 100, 108, 130, 140, 142, 149]
AlO_5	1965	1967	3	[37, 101, 103, 106, 110, 146]
AlO_6	1967	2033	67	[38, 72, 86, 92, 96, 109, 127]
AlO_4	1968	1973	6	[37, 103, 106, 110, 146]
AlO_5	1974	1978	5	[37, 100, 103, 106, 110, 146]
AlO_4	1979	1988	10	[37, 103, 106, 110, 146]
AlO_6	1984	2041	58	[39, 74, 108, 130, 140, 142, 149]
AlO_5	1989	1995	7	[37, 100, 103, 106, 110, 146]
AlO_6	1996	2008	13	[37, 100, 101, 103, 106, 110, 146]
AlO_7	2009	2020	12	[37, 100, 101, 103, 106, 110, 111, 146]
AlO_6	2021	2084	64	[37, 100, 103, 106, 110, 111, 146]
AlO_7	2034	2063	30	[38, 72, 86, 92, 96, 109, 114, 127]
AlO_7	2042	2061	20	[39, 74, 79, 108, 130, 140, 142, 149]
AlO_6	2062	2113	52	[39, 74, 108, 130, 140, 142, 149]
AlO_6	2064	2114	51	[38, 72, 86, 92, 96, 109, 127]
AlO_7	2085	2137	53	[37, 100, 101, 103, 106, 110, 111, 146]
AlO_7	2114	2142	29	[39, 74, 79, 108, 130, 140, 142, 149]
AlO_5	2115	2117	3	[38, 72, 86, 92, 96, 109]
AlO_6	2118	2129	12	[38, 72, 86, 92, 96, 109, 114]
AlO_7	2130	2142	13	[38, 72, 86, 92, 96, 109, 114, 151]
AlO_6	2138	2225	88	[37, 100, 103, 106, 110, 111, 146]
AlO_6	2143	2159	17	[38, 72, 86, 92, 96, 109, 114]
AlO_6	2143	2154	12	[39, 74, 108, 130, 140, 142, 149]
AlO_5	2155	2179	25	[39, 74, 108, 130, 142, 149]
AlO_5	2160	2190	31	[38, 72, 86, 92, 96, 109]
AlO_6	2180	2203	24	[39, 74, 79, 108, 130, 142, 149]
AlO_6	2191	2214	24	[38, 72, 86, 92, 96, 109, 151]
AlO_7	2204	2213	10	[39, 74, 79, 108, 116, 130, 142, 149]
AlO_6	2214	2220	7	[39, 74, 79, 108, 116, 142, 149]
AlO_5	2215	2219	5	[38, 72, 86, 92, 96, 109]
AlO_6	2220	2230	11	[38, 72, 86, 92, 96, 109, 114]
AlO_5	2221	2244	24	[39, 74, 108, 116, 142, 149]
AlO_7	2226	2264	39	[37, 100, 101, 103, 106, 110, 111, 146]
AlO_7	2231	2316	86	[38, 72, 86, 92, 96, 109, 114, 127]
AlO_6	2245	2275	31	[39, 74, 108, 116, 130, 142, 149]
AlO_7	2265	2290	26	[37, 83, 100, 103, 106, 110, 111, 146]
AlO_5	2276	2314	39	[39, 74, 108, 130, 142, 149]
AlO_6	2291	2310	20	[37, 83, 100, 103, 106, 111, 146]
AlO_7	2311	2315	5	[37, 83, 100, 103, 106, 111, 118, 146]
AlO_4	2315	2338	24	[39, 74, 108, 142, 149]
AlO_6	2316	2336	21	[37, 83, 100, 103, 106, 111, 146]
AlO_8	2317	2319	3	[38, 72, 86, 92, 96, 109, 114, 127, 151]
AlO_7	2320	2332	13	[38, 72, 86, 92, 96, 109, 114, 151]
AlO_6	2333	2337	5	[38, 72, 86, 92, 109, 114, 151]
AlO_5	2337	2337	1	[37, 100, 103, 106, 111, 146]
AlO_6	2338	2346	9	[37, 100, 103, 106, 110, 111, 146]
AlO_5	2338	2352	15	[38, 72, 86, 92, 109, 151]
AlO_5	2339	2340	2	[39, 74, 108, 140, 142, 149]
AlO_4	2341	2354	14	[39, 74, 108, 142, 149]
AlO_7	2347	2389	43	[37, 100, 101, 103, 106, 110, 111, 146]
AlO_6	2353	2353	1	[38, 72, 86, 92, 109, 114, 151]
AlO_5	2354	2364	11	[38, 72, 86, 92, 109, 114]
AlO_5	2355	2398	44	[39, 74, 108, 116, 142, 149]
AlO_6	2365	2381	17	[38, 72, 86, 92, 96, 109, 114]
AlO_7	2382	2384	3	[38, 72, 86, 92, 96, 109, 114, 133]
AlO_6	2385	2414	30	[38, 72, 86, 92, 96, 109, 114]
AlO_6	2390	2443	54	[37, 100, 103, 106, 110, 111, 146]
AlO_6	2399	2409	11	[39, 74, 79, 108, 116, 142, 149]
AlO_5	2410	2427	18	[39, 74, 108, 116, 142, 149]
AlO_5	2415	2424	10	[38, 72, 86, 92, 96, 109]
AlO_6	2425	2435	11	[38, 72, 86, 92, 96, 109, 114]
AlO_6	2428	2464	37	[39, 74, 88, 108, 116, 142, 149]
AlO_7	2436	2460	25	[38, 72, 86, 92, 96, 109, 114, 127]
AlO_7	2444	2458	15	[37, 100, 101, 103, 106, 110, 111, 146]
AlO_6	2459	2539	81	[37, 100, 103, 106, 110, 111, 146]
AlO_6	2461	2474	14	[38, 72, 86, 92, 96, 109, 114]
AlO_5	2465	2484	20	[39, 74, 108, 116, 142, 149]
AlO_7	2475	2502	28	[38, 72, 86, 92, 96, 109, 114, 127]
AlO_6	2485	2608	124	[39, 74, 88, 108, 116, 142, 149]
AlO_6	2503	2533	31	[38, 72, 86, 92, 96, 109, 127]
AlO_7	2534	2537	4	[38, 72, 86, 92, 96, 109, 127, 151]
AlO_6	2538	2591	54	[38, 72, 86, 92, 96, 109, 151]
AlO_7	2540	2557	18	[37, 100, 101, 103, 106, 110, 111, 146]
AlO_6	2558	2558	1	[37, 101, 103, 106, 110, 111, 146]
AlO_5	2559	2587	29	[37, 103, 106, 110, 111, 146]
AlO_6	2588	2688	101	[37, 100, 103, 106, 110, 111, 146]
AlO_5	2592	2593	2	[38, 72, 86, 92, 96, 109]
AlO_6	2594	2612	19	[38, 72, 86, 92, 96, 109, 127]
AlO_5	2609	2690	82	[39, 74, 108, 116, 142, 149]
AlO_5	2613	2615	3	[38, 72, 86, 92, 109, 127]
AlO_4	2616	2657	42	[38, 72, 86, 92, 109]
AlO_5	2658	2665	8	[38, 72, 86, 92, 96, 109]
AlO_6	2666	2738	73	[38, 72, 86, 92, 96, 109, 114]
AlO_7	2689	2695	7	[37, 100, 101, 103, 106, 110, 111, 146]
AlO_6	2691	2720	30	[39, 74, 108, 116, 130, 142, 149]
AlO_6	2696	2714	19	[37, 100, 103, 106, 110, 111, 146]
AlO_7	2715	2742	28	[37, 100, 101, 103, 106, 110, 111, 146]
AlO_5	2721	2723	3	[39, 74, 108, 116, 142, 149]
AlO_6	2724	2747	24	[39, 74, 108, 116, 118, 142, 149]
AlO_7	2739	2740	2	[38, 72, 86, 92, 96, 109, 114, 151]
AlO_8	2741	2748	8	[38, 72, 86, 92, 96, 109, 114, 127, 151]
AlO_6	2743	2766	24	[37, 101, 103, 106, 110, 111, 146]
AlO_5	2748	2760	13	[39, 74, 108, 116, 142, 149]
AlO_7	2749	2814	66	[38, 72, 86, 92, 96, 109, 114, 127]
AlO_6	2761	2801	41	[39, 74, 88, 108, 116, 142, 149]
AlO_7	2767	2803	37	[37, 100, 101, 103, 106, 110, 111, 146]
AlO_5	2802	2825	24	[39, 74, 108, 116, 142, 149]
AlO_6	2804	2832	29	[37, 100, 103, 106, 110, 111, 146]
AlO_8	2815	2816	2	[38, 72, 86, 92, 96, 109, 114, 127, 151]
AlO_7	2817	2819	3	[38, 72, 86, 92, 96, 109, 114, 127]
AlO_6	2820	2898	79	[38, 72, 86, 92, 96, 109, 127]
AlO_6	2826	2843	18	[39, 74, 88, 108, 116, 142, 149]
AlO_5	2833	2844	12	[37, 100, 103, 106, 111, 146]
AlO_5	2844	2958	115	[39, 74, 108, 116, 142, 149]
AlO_6	2845	2876	32	[37, 100, 103, 106, 111, 118, 146]
AlO_7	2877	2877	1	[37, 83, 100, 103, 106, 111, 118, 146]
AlO_6	2878	2880	3	[37, 83, 100, 103, 106, 111, 146]
AlO_7	2881	2893	13	[37, 83, 100, 103, 106, 110, 111, 146]
AlO_6	2894	2913	20	[37, 100, 103, 106, 110, 111, 146]
AlO_7	2899	2918	20	[38, 72, 86, 92, 96, 109, 114, 127]
AlO_7	2914	2959	46	[37, 100, 101, 103, 106, 110, 111, 146]
AlO_6	2919	2921	3	[38, 72, 86, 92, 96, 109, 127]
AlO_7	2922	2988	67	[38, 72, 86, 92, 96, 109, 114, 127]
AlO_6	2959	2984	26	[39, 74, 108, 116, 118, 142, 149]
AlO_6	2960	3009	50	[37, 100, 103, 106, 110, 111, 146]
AlO_5	2985	2985	1	[39, 74, 108, 116, 142, 149]
AlO_6	2986	3009	24	[39, 74, 108, 116, 140, 142, 149]
AlO_6	2989	3002	14	[38, 72, 86, 92, 96, 109, 127]
AlO_7	3003	3024	22	[38, 72, 86, 92, 96, 109, 114, 127]
AlO_7	3010	3078	69	[37, 100, 101, 103, 106, 110, 111, 146]
AlO_5	3010	3034	25	[39, 74, 108, 116, 142, 149]
AlO_6	3025	3026	2	[38, 72, 86, 92, 96, 109, 114]
AlO_7	3027	3042	16	[38, 72, 86, 92, 96, 109, 114, 127]
AlO_6	3035	3048	14	[39, 74, 88, 108, 116, 142, 149]
AlO_6	3043	3045	3	[38, 72, 86, 92, 96, 109, 114]
AlO_5	3046	3048	3	[38, 72, 86, 92, 96, 109]
AlO_4	3049	3055	7	[38, 72, 86, 92, 109]
AlO_5	3049	3079	31	[39, 74, 108, 116, 142, 149]
AlO_5	3056	3075	20	[38, 72, 86, 92, 109, 127]
AlO_6	3076	3108	33	[38, 72, 86, 92, 96, 109, 127]
AlO_6	3079	3141	63	[37, 100, 103, 106, 110, 111, 146]
AlO_6	3080	3137	58	[39, 74, 88, 108, 116, 142, 149]
AlO_7	3109	3136	28	[38, 72, 86, 92, 96, 109, 114, 127]
AlO_6	3137	3146	10	[38, 72, 86, 92, 96, 109, 114]
AlO_5	3138	3157	20	[39, 74, 108, 116, 142, 149]
AlO_7	3142	3182	41	[37, 100, 101, 103, 106, 110, 111, 146]
AlO_7	3147	3151	5	[38, 72, 86, 92, 96, 109, 114, 151]
AlO_6	3152	3160	9	[38, 72, 86, 92, 109, 114, 151]
AlO_6	3158	3188	31	[39, 74, 108, 116, 130, 142, 149]
AlO_7	3161	3166	6	[38, 72, 86, 92, 96, 109, 114, 151]
AlO_6	3167	3225	59	[38, 72, 86, 92, 96, 109, 114]
AlO_6	3183	3233	51	[37, 100, 103, 106, 110, 111, 146]
AlO_5	3189	3202	14	[39, 74, 108, 116, 142, 149]
AlO_6	3203	3239	37	[39, 74, 108, 116, 140, 142, 149]
AlO_7	3226	3255	30	[38, 72, 86, 92, 96, 109, 114, 127]
AlO_7	3234	3266	33	[37, 100, 101, 103, 106, 110, 111, 146]
AlO_5	3240	3256	17	[39, 74, 108, 140, 142, 149]
AlO_6	3256	3261	6	[38, 72, 86, 92, 96, 109, 114]
AlO_6	3257	3293	37	[39, 74, 108, 116, 140, 142, 149]
AlO_5	3262	3290	29	[38, 72, 86, 92, 96, 109]
AlO_6	3267	3341	75	[37, 100, 103, 106, 110, 111, 146]
AlO_6	3291	3344	54	[38, 72, 86, 92, 96, 109, 114]
AlO_5	3294	3300	7	[39, 74, 108, 140, 142, 149]
AlO_6	3301	3328	28	[39, 74, 108, 130, 140, 142, 149]
AlO_5	3329	3338	10	[39, 74, 108, 140, 142, 149]
AlO_6	3339	3344	6	[39, 74, 108, 116, 140, 142, 149]
AlO_5	3342	3389	48	[37, 100, 103, 106, 110, 146]
AlO_7	3345	3347	3	[38, 72, 86, 92, 96, 109, 114, 127]
AlO_7	3345	3374	30	[39, 74, 108, 116, 118, 140, 142, 149]
AlO_6	3348	3363	16	[38, 72, 86, 92, 96, 109, 127]
AlO_7	3364	3377	14	[38, 72, 86, 92, 96, 109, 114, 127]
AlO_6	3375	3385	11	[39, 74, 108, 116, 140, 142, 149]
AlO_6	3378	3459	82	[38, 72, 86, 92, 96, 109, 127]
AlO_5	3386	3398	13	[39, 74, 108, 116, 142, 149]
AlO_6	3390	3472	83	[37, 100, 103, 106, 110, 111, 146]
AlO_6	3399	3434	36	[39, 74, 108, 116, 140, 142, 149]
AlO_7	3435	3447	13	[39, 74, 108, 116, 130, 140, 142, 149]
AlO_6	3448	3452	5	[39, 74, 108, 116, 140, 142, 149]
AlO_5	3453	3454	2	[39, 74, 108, 140, 142, 149]
AlO_6	3455	3464	10	[39, 74, 108, 118, 140, 142, 149]
AlO_5	3460	3494	35	[38, 72, 86, 92, 96, 109]
AlO_7	3465	3482	18	[39, 74, 108, 116, 118, 140, 142, 149]
AlO_5	3473	3611	139	[37, 100, 103, 106, 110, 146]
AlO_6	3483	3484	2	[39, 74, 108, 116, 140, 142, 149]
AlO_7	3485	3486	2	[39, 74, 100, 108, 116, 140, 142, 149]
AlO_6	3487	3491	5	[39, 74, 100, 108, 140, 142, 149]
AlO_7	3492	3498	7	[39, 74, 100, 108, 130, 140, 142, 149]
AlO_6	3495	3507	13	[38, 72, 86, 92, 96, 109, 127]
AlO_6	3499	3508	10	[39, 74, 108, 130, 140, 142, 149]
AlO_7	3508	3517	10	[38, 72, 86, 92, 96, 109, 127, 133]
AlO_5	3509	3511	3	[39, 74, 108, 140, 142, 149]
AlO_4	3512	3516	5	[39, 74, 108, 140, 142]
AlO_5	3517	3518	2	[39, 74, 79, 108, 140, 142]
AlO_6	3518	3550	33	[38, 72, 86, 92, 96, 109, 133]
AlO_6	3519	3521	3	[39, 74, 79, 108, 140, 142, 149]
AlO_5	3522	3538	17	[39, 74, 108, 140, 142, 149]
AlO_6	3539	3558	20	[39, 74, 108, 130, 140, 142, 149]
AlO_5	3551	3578	28	[38, 72, 86, 92, 109, 133]
AlO_5	3559	3567	9	[39, 74, 108, 140, 142, 149]
AlO_6	3568	3599	32	[39, 74, 79, 108, 140, 142, 149]
AlO_6	3579	3597	19	[38, 72, 86, 92, 96, 109, 133]
AlO_5	3598	3616	19	[38, 72, 86, 92, 109, 133]
AlO_7	3600	3601	2	[39, 74, 79, 108, 116, 140, 142, 149]
AlO_6	3602	3615	14	[39, 74, 108, 116, 140, 142, 149]
AlO_6	3612	3664	53	[37, 100, 103, 106, 110, 111, 146]
AlO_7	3616	3631	16	[39, 74, 79, 108, 116, 140, 142, 149]
AlO_4	3617	3662	46	[38, 72, 86, 92, 109]
AlO_6	3632	3639	8	[39, 74, 79, 108, 140, 142, 149]
AlO_7	3640	3640	1	[39, 74, 79, 108, 130, 140, 142, 149]
AlO_6	3641	3733	93	[39, 74, 108, 130, 140, 142, 149]
AlO_5	3663	3676	14	[38, 72, 86, 92, 96, 109]
AlO_7	3665	3705	41	[37, 100, 101, 103, 106, 110, 111, 146]
AlO_6	3677	3688	12	[38, 72, 86, 92, 96, 109, 114]
AlO_7	3689	3706	18	[38, 72, 86, 92, 96, 109, 114, 127]
AlO_6	3706	3767	62	[37, 100, 103, 106, 110, 111, 146]
AlO_6	3707	3747	41	[38, 72, 86, 92, 96, 109, 114]
AlO_5	3734	3769	36	[39, 74, 108, 130, 142, 149]
AlO_7	3748	3752	5	[38, 72, 86, 92, 96, 109, 114, 127]
AlO_6	3753	3757	5	[38, 72, 86, 92, 96, 109, 114]
AlO_7	3758	3790	33	[38, 72, 86, 92, 96, 109, 114, 127]
AlO_5	3768	3787	20	[37, 100, 103, 106, 110, 146]
AlO_6	3770	3788	19	[39, 74, 79, 108, 130, 142, 149]
AlO_6	3788	3820	33	[37, 100, 103, 106, 110, 133, 146]
AlO_7	3789	3813	25	[39, 74, 79, 108, 116, 130, 142, 149]
AlO_6	3791	3809	19	[38, 72, 86, 92, 96, 109, 114]
AlO_5	3810	3824	15	[38, 72, 86, 92, 96, 109]
AlO_6	3814	3817	4	[39, 74, 79, 108, 116, 142, 149]
AlO_7	3818	3827	10	[39, 74, 79, 88, 108, 116, 142, 149]
AlO_7	3821	3828	8	[37, 100, 103, 106, 110, 111, 133, 146]
AlO_6	3825	3913	89	[38, 72, 86, 92, 96, 109, 114]
AlO_6	3828	3892	65	[39, 74, 88, 108, 116, 142, 149]
AlO_6	3829	3864	36	[37, 100, 103, 106, 110, 111, 146]
AlO_7	3865	3912	48	[37, 100, 101, 103, 106, 110, 111, 146]
AlO_5	3893	3995	103	[39, 74, 108, 116, 142, 149]
AlO_6	3913	3915	3	[37, 101, 103, 106, 110, 111, 146]
AlO_5	3914	3918	5	[38, 72, 86, 92, 96, 109]
AlO_5	3916	3937	22	[37, 103, 106, 110, 111, 146]
AlO_6	3919	3945	27	[38, 72, 86, 92, 96, 109, 133]
AlO_6	3938	4115	178	[37, 100, 103, 106, 110, 111, 146]
AlO_5	3946	3969	24	[38, 72, 86, 92, 96, 109]
AlO_6	3970	3986	17	[38, 72, 86, 92, 96, 109, 127]
AlO_5	3987	4004	18	[38, 72, 86, 92, 96, 109]
AlO_6	3996	4079	84	[39, 74, 88, 108, 116, 142, 149]
AlO_6	4005	4038	34	[38, 72, 86, 92, 96, 109, 114]
AlO_7	4039	4056	18	[38, 72, 86, 92, 96, 109, 114, 127]
AlO_6	4057	4059	3	[38, 72, 86, 92, 96, 109, 114]
AlO_7	4060	4084	25	[38, 72, 86, 92, 96, 109, 114, 127]
AlO_5	4080	4182	103	[39, 74, 108, 116, 142, 149]
AlO_6	4085	4150	66	[38, 72, 86, 92, 96, 109, 114]
AlO_7	4116	4148	33	[37, 83, 100, 103, 106, 110, 111, 146]
AlO_8	4149	4173	25	[37, 83, 100, 101, 103, 106, 110, 111, 146]
AlO_7	4151	4184	34	[38, 72, 86, 92, 96, 109, 114, 151]
AlO_7	4174	4241	68	[37, 83, 100, 103, 106, 110, 111, 146]
AlO_6	4183	4211	29	[39, 74, 79, 108, 116, 142, 149]
AlO_6	4185	4185	1	[38, 72, 86, 92, 96, 109, 151]
AlO_5	4186	4245	60	[38, 72, 86, 92, 96, 109]
AlO_5	4212	4221	10	[39, 74, 108, 116, 142, 149]
AlO_6	4222	4251	30	[39, 74, 88, 108, 116, 142, 149]
AlO_6	4242	4313	72	[37, 83, 100, 103, 106, 110, 146]
AlO_6	4246	4297	52	[38, 72, 86, 92, 96, 109, 127]
AlO_5	4252	4330	79	[39, 74, 108, 116, 142, 149]
AlO_5	4298	4322	25	[38, 72, 86, 92, 96, 109]
AlO_5	4314	4341	28	[37, 100, 103, 106, 110, 146]
AlO_6	4323	4328	6	[38, 72, 86, 92, 96, 109, 114]
AlO_7	4329	4334	6	[38, 72, 86, 92, 96, 109, 114, 127]
AlO_6	4331	4336	6	[39, 74, 108, 116, 140, 142, 149]
AlO_6	4335	4348	14	[38, 72, 86, 92, 96, 109, 114]
AlO_7	4337	4339	3	[39, 74, 108, 116, 118, 140, 142, 149]
AlO_6	4340	4340	1	[39, 74, 108, 116, 140, 142, 149]
AlO_5	4341	4353	13	[39, 74, 108, 140, 142, 149]
AlO_4	4342	4344	3	[37, 100, 103, 106, 146]
AlO_5	4345	4357	13	[37, 100, 103, 106, 111, 146]
AlO_7	4349	4372	24	[38, 72, 86, 92, 96, 109, 114, 127]
AlO_6	4354	4363	10	[39, 74, 79, 108, 140, 142, 149]
AlO_6	4358	4380	23	[37, 100, 103, 106, 110, 111, 146]
AlO_5	4364	4376	13	[39, 74, 108, 140, 142, 149]
AlO_5	4373	4398	26	[38, 72, 86, 92, 96, 109]
AlO_6	4377	4401	25	[39, 74, 108, 130, 140, 142, 149]
AlO_7	4381	4400	20	[37, 100, 101, 103, 106, 110, 111, 146]
AlO_6	4399	4486	88	[38, 72, 86, 92, 96, 109, 133]
AlO_6	4401	4429	29	[37, 100, 103, 106, 110, 111, 146]
AlO_7	4402	4424	23	[39, 74, 79, 108, 130, 140, 142, 149]
AlO_6	4425	4475	51	[39, 74, 108, 130, 140, 142, 149]
AlO_7	4430	4434	5	[37, 83, 100, 103, 106, 110, 111, 146]
AlO_8	4435	4440	6	[37, 83, 100, 103, 106, 110, 111, 146, 150]
AlO_7	4441	4484	44	[37, 83, 100, 103, 106, 110, 111, 146]
AlO_7	4476	4507	32	[39, 74, 79, 108, 130, 140, 142, 149]
AlO_6	4485	4717	233	[37, 100, 103, 106, 110, 111, 146]
AlO_5	4487	4495	9	[38, 72, 86, 92, 109, 133]
AlO_6	4496	4565	70	[38, 72, 86, 92, 96, 109, 133]
AlO_8	4508	4508	1	[39, 74, 79, 108, 116, 130, 140, 142, 149]
AlO_7	4509	4509	1	[39, 74, 108, 116, 130, 140, 142, 149]
AlO_6	4510	4526	17	[39, 74, 108, 116, 140, 142, 149]
AlO_7	4527	4544	18	[39, 74, 88, 108, 116, 140, 142, 149]
AlO_6	4545	4553	9	[39, 74, 88, 108, 116, 142, 149]
AlO_5	4554	4645	92	[39, 74, 108, 116, 142, 149]
AlO_5	4566	4596	31	[38, 72, 86, 92, 109, 133]
AlO_6	4597	4669	73	[38, 72, 86, 92, 96, 109, 133]
AlO_6	4646	4671	26	[39, 74, 108, 116, 130, 142, 149]
AlO_5	4670	4767	98	[38, 72, 86, 92, 96, 109]
AlO_5	4672	4744	73	[39, 74, 108, 116, 142, 149]
AlO_5	4718	4725	8	[37, 103, 106, 110, 111, 146]
AlO_6	4726	4878	153	[37, 100, 103, 106, 110, 111, 146]
AlO_6	4745	4785	41	[39, 74, 108, 116, 130, 142, 149]
AlO_6	4768	4822	55	[38, 72, 86, 92, 96, 109, 114]
AlO_5	4786	4873	88	[39, 74, 108, 116, 142, 149]
AlO_7	4823	4834	12	[38, 72, 86, 92, 96, 109, 114, 151]
AlO_6	4835	4845	11	[38, 72, 86, 92, 109, 114, 151]
AlO_7	4846	4846	1	[38, 72, 86, 92, 109, 114, 133, 151]
AlO_6	4847	4863	17	[38, 72, 86, 92, 109, 114, 151]
AlO_7	4864	4871	8	[38, 72, 86, 92, 96, 109, 114, 151]
AlO_6	4872	4996	125	[38, 72, 86, 92, 96, 109, 114]
AlO_6	4874	4939	66	[39, 74, 88, 108, 116, 142, 149]
AlO_5	4879	4899	21	[37, 103, 106, 110, 111, 146]
AlO_6	4900	5025	126	[37, 100, 103, 106, 110, 111, 146]
AlO_7	4940	4960	21	[39, 74, 79, 88, 108, 116, 142, 149]
AlO_6	4961	4998	38	[39, 74, 79, 108, 116, 142, 149]
AlO_7	4997	5043	47	[38, 72, 86, 92, 96, 109, 114, 127]
AlO_7	4999	5002	4	[39, 74, 79, 88, 108, 116, 142, 149]
AlO_6	5003	5022	20	[39, 74, 88, 108, 116, 142, 149]
AlO_7	5023	5035	13	[39, 74, 88, 108, 116, 117, 142, 149]
AlO_5	5026	5045	20	[37, 100, 103, 106, 110, 146]
AlO_6	5036	5118	83	[39, 74, 88, 108, 116, 142, 149]
AlO_6	5044	5077	34	[38, 72, 86, 92, 96, 109, 114]
AlO_6	5046	5098	53	[37, 83, 100, 103, 106, 110, 146]
AlO_7	5078	5102	25	[38, 72, 86, 92, 96, 109, 114, 151]
AlO_7	5099	5147	49	[37, 83, 100, 103, 106, 110, 111, 146]
AlO_6	5103	5114	12	[38, 72, 86, 92, 96, 109, 114]
AlO_7	5115	5125	11	[38, 72, 86, 92, 96, 109, 114, 127]
AlO_5	5119	5121	3	[39, 74, 108, 116, 142, 149]
AlO_6	5122	5165	44	[39, 74, 88, 108, 116, 142, 149]
AlO_6	5126	5137	12	[38, 72, 86, 92, 96, 109, 114]
AlO_7	5138	5148	11	[38, 72, 86, 92, 96, 109, 114, 127]
AlO_6	5148	5160	13	[37, 83, 103, 106, 110, 111, 146]
AlO_8	5149	5159	11	[38, 72, 86, 92, 96, 109, 114, 127, 151]
AlO_7	5160	5231	72	[38, 72, 86, 92, 96, 109, 114, 151]
AlO_5	5161	5192	32	[37, 103, 106, 110, 111, 146]
AlO_5	5166	5199	34	[39, 74, 108, 116, 142, 149]
AlO_6	5193	5222	30	[37, 100, 103, 106, 110, 111, 146]
AlO_6	5200	5212	13	[39, 74, 79, 108, 116, 142, 149]
AlO_7	5213	5215	3	[39, 74, 79, 108, 116, 118, 142, 149]
AlO_6	5216	5224	9	[39, 74, 108, 116, 118, 142, 149]
AlO_7	5223	5253	31	[37, 100, 101, 103, 106, 110, 111, 146]
AlO_5	5225	5234	10	[39, 74, 108, 116, 142, 149]
AlO_8	5232	5245	14	[38, 72, 86, 92, 96, 109, 114, 127, 151]
AlO_6	5235	5247	13	[39, 74, 108, 116, 117, 142, 149]
AlO_7	5246	5259	14	[38, 72, 86, 92, 96, 109, 114, 127]
AlO_5	5248	5277	30	[39, 74, 108, 116, 142, 149]
AlO_6	5254	5316	63	[37, 100, 103, 106, 110, 111, 146]
AlO_6	5260	5424	165	[38, 72, 86, 92, 96, 109, 114]
AlO_6	5278	5331	54	[39, 74, 88, 108, 116, 142, 149]
AlO_7	5317	5357	41	[37, 83, 100, 103, 106, 110, 111, 146]
AlO_5	5332	5338	7	[39, 74, 108, 116, 142, 149]
AlO_6	5339	5352	14	[39, 74, 88, 108, 116, 142, 149]
AlO_5	5353	5356	4	[39, 74, 108, 116, 142, 149]
AlO_6	5357	5359	3	[39, 74, 108, 116, 130, 142, 149]
AlO_6	5358	5364	7	[37, 83, 100, 103, 106, 111, 146]
AlO_5	5360	5384	25	[39, 74, 108, 116, 142, 149]
AlO_5	5365	5372	8	[37, 83, 103, 106, 111, 146]
AlO_6	5373	5392	20	[37, 83, 100, 103, 106, 111, 146]
AlO_6	5385	5393	9	[39, 74, 88, 108, 116, 142, 149]
AlO_5	5393	5474	82	[37, 100, 103, 106, 111, 146]
AlO_5	5394	5432	39	[39, 74, 108, 116, 142, 149]
AlO_7	5425	5435	11	[38, 72, 86, 92, 96, 109, 114, 143]
AlO_6	5433	5479	47	[39, 74, 88, 108, 116, 142, 149]
AlO_6	5436	5453	18	[38, 72, 86, 92, 96, 109, 114]
AlO_7	5454	5472	19	[38, 72, 86, 92, 96, 109, 114, 127]
AlO_6	5473	5476	4	[38, 72, 86, 92, 96, 109, 127]
AlO_6	5475	5564	90	[37, 100, 103, 106, 110, 111, 146]
AlO_5	5477	5520	44	[38, 72, 86, 92, 96, 109]
AlO_5	5480	5520	41	[39, 74, 88, 108, 116, 142]
AlO_6	5521	5537	17	[38, 72, 86, 92, 96, 109, 127]
AlO_6	5521	5523	3	[39, 74, 79, 88, 108, 116, 142]
AlO_7	5524	5571	48	[39, 74, 79, 88, 108, 116, 142, 149]
AlO_7	5538	5549	12	[38, 72, 86, 92, 96, 109, 114, 127]
AlO_6	5550	5557	8	[38, 72, 86, 92, 96, 109, 127]
AlO_7	5558	5570	13	[38, 72, 86, 92, 96, 109, 114, 127]
AlO_7	5565	5576	12	[37, 100, 101, 103, 106, 110, 111, 146]
AlO_6	5571	5750	180	[38, 72, 86, 92, 96, 109, 114]
AlO_6	5572	5610	39	[39, 74, 79, 108, 116, 142, 149]
AlO_6	5577	5668	92	[37, 100, 103, 106, 110, 111, 146]
AlO_7	5611	5613	3	[39, 74, 79, 88, 108, 116, 142, 149]
AlO_6	5614	5648	35	[39, 74, 88, 108, 116, 142, 149]
AlO_7	5649	5680	32	[39, 74, 79, 88, 108, 116, 142, 149]
AlO_7	5669	5671	3	[37, 100, 101, 103, 106, 110, 111, 146]
AlO_6	5672	5715	44	[37, 100, 103, 106, 110, 111, 146]
AlO_6	5681	5698	18	[39, 74, 79, 108, 116, 142, 149]
AlO_7	5699	5735	37	[39, 74, 79, 108, 116, 140, 142, 149]
AlO_7	5716	5746	31	[37, 100, 101, 103, 106, 110, 111, 146]
AlO_6	5736	5794	59	[39, 74, 79, 108, 116, 142, 149]
AlO_6	5747	5790	44	[37, 100, 103, 106, 110, 111, 146]
AlO_7	5751	5769	19	[38, 72, 86, 92, 96, 109, 114, 127]
AlO_6	5770	5974	205	[38, 72, 86, 92, 96, 109, 114]
AlO_5	5791	5799	9	[37, 100, 103, 106, 111, 146]
AlO_5	5795	5799	5	[39, 74, 108, 116, 142, 149]
AlO_6	5800	5867	68	[37, 83, 100, 103, 106, 111, 146]
AlO_6	5800	5853	54	[39, 74, 88, 108, 116, 142, 149]
AlO_7	5854	5863	10	[39, 74, 88, 108, 116, 118, 142, 149]
AlO_6	5864	5864	1	[39, 74, 108, 116, 118, 142, 149]
AlO_5	5865	5876	12	[39, 74, 108, 116, 142, 149]
AlO_7	5868	5882	15	[37, 83, 100, 103, 106, 110, 111, 146]
AlO_6	5877	5895	19	[39, 74, 79, 108, 116, 142, 149]
AlO_6	5883	5883	1	[37, 83, 100, 103, 106, 111, 146]
AlO_7	5884	5913	30	[37, 83, 100, 103, 106, 111, 118, 146]
AlO_7	5896	5909	14	[39, 74, 79, 88, 108, 116, 142, 149]
AlO_6	5910	5931	22	[39, 74, 79, 88, 108, 142, 149]
AlO_8	5914	5922	9	[37, 83, 100, 103, 106, 110, 111, 118, 146]
AlO_7	5923	5923	1	[37, 83, 100, 103, 106, 110, 111, 146]
AlO_6	5924	6013	90	[37, 100, 103, 106, 110, 111, 146]
AlO_7	5932	6054	123	[39, 74, 79, 88, 108, 116, 142, 149]
AlO_7	5975	6021	47	[38, 72, 86, 92, 96, 109, 114, 127]
AlO_7	6014	6028	15	[37, 100, 103, 106, 110, 111, 133, 146]
AlO_6	6022	6368	347	[38, 72, 86, 92, 96, 109, 114]
AlO_6	6029	6107	79	[37, 100, 103, 106, 110, 111, 146]
AlO_6	6055	6168	114	[39, 74, 88, 108, 116, 142, 149]
AlO_5	6108	6157	50	[37, 100, 103, 106, 111, 146]
AlO_6	6158	6317	160	[37, 100, 103, 106, 110, 111, 146]
AlO_5	6169	6176	8	[39, 74, 88, 108, 116, 142]
AlO_6	6177	6239	63	[39, 74, 88, 108, 112, 116, 142]
AlO_7	6240	6266	27	[39, 74, 88, 95, 108, 112, 116, 142]
AlO_6	6267	6322	56	[39, 74, 88, 108, 112, 116, 142]
AlO_7	6318	6342	25	[37, 100, 103, 106, 110, 111, 133, 146]
AlO_5	6323	6327	5	[39, 74, 88, 108, 112, 116]
AlO_6	6328	6337	10	[39, 74, 88, 95, 108, 112, 116]
AlO_7	6338	6353	16	[39, 74, 79, 88, 95, 108, 112, 116]
AlO_8	6343	6349	7	[37, 100, 101, 103, 106, 110, 111, 133, 146]
AlO_7	6350	6358	9	[37, 100, 101, 103, 106, 110, 111, 146]
AlO_6	6354	6366	13	[39, 74, 88, 95, 108, 112, 116]
AlO_6	6359	6444	86	[37, 100, 103, 106, 110, 111, 146]
AlO_5	6367	6388	22	[39, 74, 88, 108, 112, 116]
AlO_7	6369	6394	26	[38, 72, 86, 92, 96, 109, 114, 151]
AlO_6	6389	6416	28	[39, 74, 79, 88, 108, 112, 116]
AlO_6	6395	6492	98	[38, 72, 86, 92, 96, 109, 114]
AlO_7	6417	6425	9	[39, 74, 79, 88, 95, 108, 112, 116]
AlO_6	6426	6436	11	[39, 74, 88, 95, 108, 112, 116]
AlO_7	6437	6446	10	[39, 74, 88, 95, 108, 112, 116, 142]
AlO_5	6445	6520	76	[37, 100, 103, 106, 111, 146]
AlO_6	6447	6468	22	[39, 74, 88, 95, 108, 112, 116]
AlO_7	6469	6486	18	[39, 74, 79, 88, 95, 108, 112, 116]
AlO_6	6487	6493	7	[39, 74, 79, 88, 108, 112, 116]
AlO_7	6493	6553	61	[38, 72, 86, 92, 96, 109, 114, 127]
AlO_7	6494	6501	8	[39, 74, 79, 88, 95, 108, 112, 116]
AlO_6	6502	6518	17	[39, 74, 79, 95, 108, 112, 116]
AlO_7	6519	6544	26	[39, 74, 79, 88, 95, 108, 112, 116]
AlO_6	6521	6522	2	[37, 100, 103, 106, 110, 111, 146]
AlO_7	6523	6532	10	[37, 100, 103, 106, 110, 111, 133, 146]
AlO_6	6533	6538	6	[37, 100, 103, 106, 110, 111, 146]
AlO_5	6539	6560	22	[37, 100, 103, 106, 111, 146]
AlO_6	6545	6555	11	[39, 74, 79, 88, 108, 112, 116]
AlO_6	6554	6691	138	[38, 72, 86, 92, 96, 109, 114]
AlO_5	6556	6563	8	[39, 74, 88, 108, 112, 116]
AlO_6	6561	6567	7	[37, 100, 103, 106, 110, 111, 146]
AlO_6	6564	6613	50	[39, 74, 88, 95, 108, 112, 116]
AlO_5	6568	6574	7	[37, 100, 103, 106, 110, 111]
AlO_6	6575	6591	17	[37, 100, 103, 106, 110, 111, 133]
AlO_5	6592	6593	2	[37, 100, 103, 106, 110, 111]
AlO_6	6594	6597	4	[37, 100, 103, 106, 110, 111, 146]
AlO_7	6598	6623	26	[37, 83, 100, 103, 106, 110, 111, 146]
AlO_7	6614	6637	24	[39, 74, 88, 95, 108, 112, 116, 149]
AlO_6	6624	6628	5	[37, 83, 100, 106, 110, 111, 146]
AlO_7	6629	6639	11	[37, 83, 100, 105, 106, 110, 111, 146]
AlO_6	6638	6645	8	[39, 74, 88, 108, 112, 116, 149]
AlO_6	6640	6656	17	[37, 83, 100, 105, 106, 111, 146]
AlO_7	6646	6650	5	[39, 74, 79, 88, 108, 112, 116, 149]
AlO_7	6651	6676	26	[39, 74, 88, 95, 108, 112, 116, 149]
AlO_5	6657	6678	22	[37, 83, 100, 106, 111, 146]
AlO_6	6677	6710	34	[39, 74, 88, 95, 108, 116, 149]
AlO_6	6679	6686	8	[37, 83, 100, 103, 106, 111, 146]
AlO_7	6687	6764	78	[37, 83, 100, 103, 106, 110, 111, 146]
AlO_5	6692	6707	16	[38, 86, 92, 96, 109, 114]
AlO_6	6708	6740	33	[38, 72, 86, 92, 96, 109, 114]
AlO_7	6711	6740	30	[39, 74, 88, 95, 108, 112, 116, 149]
AlO_5	6741	6745	5	[38, 86, 92, 96, 109, 114]
AlO_6	6741	6754	14	[39, 74, 88, 108, 112, 116, 149]
AlO_6	6746	6749	4	[38, 72, 86, 92, 96, 109, 114]
AlO_7	6750	6764	15	[38, 72, 86, 92, 96, 109, 114, 143]
AlO_7	6755	6826	72	[39, 74, 88, 95, 108, 112, 116, 149]
AlO_6	6765	6961	197	[37, 83, 100, 103, 106, 111, 146]
AlO_6	6765	7043	279	[38, 72, 86, 92, 96, 109, 114]
AlO_6	6827	6832	6	[39, 74, 88, 95, 108, 116, 149]
AlO_5	6833	6868	36	[39, 74, 88, 108, 116, 149]
AlO_6	6869	6939	71	[39, 74, 88, 108, 116, 142, 149]
AlO_5	6940	6951	12	[39, 74, 108, 116, 142, 149]
AlO_6	6952	6966	15	[39, 74, 79, 108, 116, 142, 149]
AlO_7	6962	6969	8	[37, 83, 100, 103, 106, 110, 111, 146]
AlO_5	6967	6980	14	[39, 74, 79, 108, 116, 149]
AlO_6	6970	7177	208	[37, 83, 100, 103, 106, 111, 146]
AlO_4	6981	7011	31	[39, 74, 108, 116, 149]
AlO_5	7012	7038	27	[39, 74, 108, 116, 117, 149]
AlO_6	7039	7039	1	[39, 74, 88, 108, 116, 117, 149]
AlO_5	7040	7053	14	[39, 74, 88, 108, 116, 149]
AlO_7	7044	7049	6	[38, 72, 86, 92, 96, 109, 114, 127]
AlO_6	7050	7109	60	[38, 72, 86, 92, 96, 109, 114]
AlO_6	7054	7168	115	[39, 74, 88, 108, 116, 142, 149]
AlO_7	7110	7144	35	[38, 72, 86, 92, 96, 109, 114, 127]
AlO_6	7145	7728	584	[38, 72, 86, 92, 96, 109, 114]
AlO_7	7169	7213	45	[39, 74, 88, 95, 108, 116, 142, 149]
AlO_7	7178	7210	33	[37, 83, 100, 103, 106, 110, 111, 146]
AlO_6	7211	7227	17	[37, 83, 100, 103, 106, 111, 146]
AlO_6	7214	7303	90	[39, 74, 88, 108, 116, 142, 149]
AlO_7	7228	7251	24	[37, 83, 100, 103, 106, 110, 111, 146]
AlO_6	7252	7299	48	[37, 83, 100, 103, 106, 111, 146]
AlO_7	7300	7301	2	[37, 83, 100, 103, 106, 110, 111, 146]
AlO_6	7302	7368	67	[37, 83, 100, 103, 106, 111, 146]
AlO_7	7304	7307	4	[39, 74, 88, 108, 116, 117, 142, 149]
AlO_8	7308	7308	1	[39, 74, 88, 108, 116, 117, 130, 142, 149]
AlO_7	7309	7321	13	[39, 74, 88, 116, 117, 130, 142, 149]
AlO_6	7322	7344	23	[39, 74, 88, 116, 117, 142, 149]
AlO_7	7345	7374	30	[39, 74, 88, 108, 116, 117, 142, 149]
AlO_7	7369	7407	39	[37, 83, 100, 103, 106, 110, 111, 146]
AlO_6	7375	7436	62	[39, 74, 88, 108, 116, 142, 149]
AlO_6	7408	7430	23	[37, 100, 103, 106, 110, 111, 146]
AlO_7	7431	7437	7	[37, 83, 100, 103, 106, 110, 111, 146]
AlO_7	7437	7462	26	[39, 74, 88, 108, 116, 117, 142, 149]
AlO_8	7438	7444	7	[37, 83, 100, 103, 105, 106, 110, 111, 146]
AlO_7	7445	7459	15	[37, 83, 100, 105, 106, 110, 111, 146]
AlO_6	7460	7579	120	[37, 100, 105, 106, 110, 111, 146]
AlO_6	7463	7519	57	[39, 74, 108, 116, 117, 142, 149]
AlO_7	7520	7520	1	[39, 74, 88, 108, 116, 117, 142, 149]
AlO_6	7521	7649	129	[39, 74, 88, 108, 116, 142, 149]
AlO_7	7580	7580	1	[37, 100, 103, 105, 106, 110, 111, 146]
AlO_8	7581	7584	4	[37, 100, 101, 103, 105, 106, 110, 111, 146]
AlO_7	7585	7595	11	[37, 100, 101, 103, 106, 110, 111, 146]
AlO_6	7596	7650	55	[37, 100, 103, 106, 110, 111, 146]
AlO_7	7650	7700	51	[39, 74, 88, 108, 116, 117, 142, 149]
AlO_5	7651	7652	2	[37, 100, 103, 106, 110, 111]
AlO_6	7653	7664	12	[37, 83, 100, 103, 106, 110, 111]
AlO_7	7665	7695	31	[37, 83, 100, 103, 106, 110, 111, 146]
AlO_6	7696	7749	54	[37, 83, 100, 103, 106, 110, 111]
AlO_6	7701	7716	16	[39, 74, 108, 116, 117, 142, 149]
AlO_7	7717	7776	60	[39, 74, 88, 108, 116, 117, 142, 149]
AlO_7	7729	7756	28	[38, 72, 86, 92, 96, 109, 114, 133]
AlO_7	7750	7803	54	[37, 83, 100, 103, 106, 110, 111, 146]
AlO_6	7757	8058	302	[38, 72, 86, 92, 96, 109, 114]
AlO_6	7777	7823	47	[39, 74, 88, 108, 116, 142, 149]
AlO_6	7804	7872	69	[37, 100, 103, 106, 110, 111, 146]
AlO_7	7824	7826	3	[39, 74, 88, 108, 116, 117, 142, 149]
AlO_6	7827	7828	2	[39, 74, 108, 116, 117, 142, 149]
AlO_7	7829	7853	25	[39, 74, 108, 116, 117, 130, 142, 149]
AlO_8	7854	7872	19	[39, 74, 88, 108, 116, 117, 130, 142, 149]
AlO_7	7873	7905	33	[37, 83, 100, 103, 106, 110, 111, 146]
AlO_7	7873	7887	15	[39, 74, 88, 108, 116, 117, 142, 149]
AlO_6	7888	8005	118	[39, 74, 88, 108, 116, 142, 149]
AlO_6	7906	7970	65	[37, 100, 103, 106, 110, 111, 146]
AlO_7	7971	7982	12	[37, 83, 100, 103, 106, 110, 111, 146]
AlO_6	7983	7995	13	[37, 100, 103, 106, 110, 111, 146]
AlO_5	7996	8021	26	[37, 100, 106, 110, 111, 146]
AlO_7	8006	8028	23	[39, 74, 88, 108, 116, 117, 142, 149]
AlO_6	8022	8034	13	[37, 100, 106, 110, 111, 146, 150]
AlO_6	8029	8031	3	[39, 74, 88, 108, 116, 142, 149]
AlO_7	8032	8047	16	[39, 74, 79, 88, 108, 116, 142, 149]
AlO_7	8035	8051	17	[37, 100, 106, 110, 111, 135, 146, 150]
AlO_8	8048	8049	2	[39, 74, 79, 88, 108, 116, 117, 142, 149]
AlO_7	8050	8078	29	[39, 74, 88, 108, 116, 117, 142, 149]
AlO_6	8052	8202	151	[37, 106, 110, 111, 135, 146, 150]
AlO_7	8059	8074	16	[38, 72, 86, 92, 96, 109, 114, 133]
AlO_6	8075	8081	7	[38, 72, 86, 92, 96, 109, 114]
AlO_6	8079	8110	32	[39, 74, 88, 108, 116, 142, 149]
AlO_7	8082	8110	29	[38, 72, 86, 92, 96, 109, 114, 133]
AlO_6	8111	8286	176	[38, 72, 86, 92, 96, 109, 114]
AlO_7	8111	8177	67	[39, 74, 88, 108, 116, 117, 142, 149]
AlO_6	8178	8217	40	[39, 74, 88, 116, 117, 142, 149]
AlO_7	8203	8261	59	[37, 86, 106, 110, 111, 135, 146, 150]
AlO_7	8218	8283	66	[39, 74, 88, 108, 116, 117, 142, 149]
AlO_6	8262	8385	124	[37, 106, 110, 111, 135, 146, 150]
AlO_6	8284	8372	89	[39, 74, 88, 116, 117, 142, 149]
AlO_5	8287	8298	12	[38, 72, 86, 96, 109, 114]
AlO_6	8299	8315	17	[38, 72, 86, 92, 96, 109, 114]
AlO_7	8316	8332	17	[38, 72, 86, 92, 96, 109, 114, 133]
AlO_6	8333	8477	145	[38, 72, 86, 92, 96, 109, 114]
AlO_7	8373	8422	50	[39, 74, 88, 108, 116, 117, 142, 149]
AlO_7	8386	8404	19	[37, 86, 106, 110, 111, 135, 146, 150]
AlO_8	8405	8431	27	[37, 86, 106, 110, 111, 126, 135, 146, 150]
AlO_6	8423	8528	106	[39, 74, 88, 108, 116, 142, 149]
AlO_7	8432	8441	10	[37, 106, 110, 111, 126, 135, 146, 150]
AlO_6	8442	8468	27	[37, 106, 110, 111, 135, 146, 150]
AlO_7	8469	8492	24	[37, 100, 106, 110, 111, 135, 146, 150]
AlO_5	8478	8517	40	[38, 72, 86, 96, 109, 114]
AlO_6	8493	8558	66	[37, 106, 110, 111, 135, 146, 150]
AlO_6	8518	8525	8	[38, 72, 75, 86, 96, 109, 114]
AlO_5	8526	8621	96	[38, 72, 86, 96, 109, 114]
AlO_7	8529	8561	33	[39, 74, 88, 108, 116, 117, 142, 149]
AlO_7	8559	8592	34	[37, 100, 106, 110, 111, 135, 146, 150]
AlO_6	8562	8905	344	[39, 74, 88, 108, 116, 142, 149]
AlO_6	8593	8712	120	[37, 106, 110, 111, 135, 146, 150]
AlO_6	8622	8657	36	[38, 72, 86, 92, 96, 109, 114]
AlO_7	8658	8675	18	[38, 72, 86, 92, 94, 96, 109, 114]
AlO_6	8676	8755	80	[38, 72, 86, 92, 96, 109, 114]
AlO_7	8713	8732	20	[37, 100, 106, 110, 111, 135, 146, 150]
AlO_6	8733	9015	283	[37, 106, 110, 111, 135, 146, 150]
AlO_5	8756	8789	34	[38, 72, 86, 96, 109, 114]
AlO_6	8790	8795	6	[38, 72, 86, 92, 96, 109, 114]
AlO_7	8796	8811	16	[38, 72, 75, 86, 92, 96, 109, 114]
AlO_6	8812	8938	127	[38, 72, 86, 92, 96, 109, 114]
AlO_7	8906	8935	30	[39, 74, 88, 108, 116, 117, 142, 149]
AlO_8	8936	8940	5	[39, 74, 88, 95, 108, 116, 117, 142, 149]
AlO_5	8939	8959	21	[38, 72, 86, 92, 96, 109]
AlO_7	8941	8959	19	[39, 74, 88, 108, 116, 117, 142, 149]
AlO_6	8960	9038	79	[38, 72, 86, 92, 96, 109, 114]
AlO_6	8960	9034	75	[39, 74, 88, 108, 116, 142, 149]
AlO_7	9016	9028	13	[37, 100, 106, 110, 111, 135, 146, 150]
AlO_6	9029	9051	23	[37, 100, 106, 110, 111, 146, 150]
AlO_7	9035	9123	89	[39, 74, 88, 108, 116, 117, 142, 149]
AlO_7	9039	9063	25	[38, 72, 86, 92, 96, 109, 114, 133]
AlO_5	9052	9087	36	[37, 100, 106, 110, 111, 146]
AlO_6	9064	9221	158	[38, 72, 86, 92, 96, 109, 114]
AlO_6	9088	9111	24	[37, 100, 106, 110, 111, 146, 150]
AlO_5	9112	9124	13	[37, 100, 106, 110, 111, 146]
AlO_6	9124	9136	13	[39, 74, 88, 108, 116, 142, 149]
AlO_6	9125	9238	114	[37, 100, 106, 110, 111, 146, 150]
AlO_5	9137	9137	1	[39, 74, 88, 108, 142, 149]
AlO_6	9138	9141	4	[39, 74, 88, 95, 108, 142, 149]
AlO_7	9142	9194	53	[39, 74, 88, 95, 108, 116, 142, 149]
AlO_6	9195	9198	4	[39, 74, 88, 95, 108, 142, 149]
AlO_5	9199	9203	5	[39, 74, 88, 108, 142, 149]
AlO_6	9204	9216	13	[39, 74, 88, 108, 123, 142, 149]
AlO_7	9217	9219	3	[39, 74, 88, 95, 108, 123, 142, 149]
AlO_6	9220	9257	38	[39, 74, 88, 95, 108, 142, 149]
AlO_7	9222	9230	9	[38, 72, 75, 86, 92, 96, 109, 114]
AlO_6	9231	9239	9	[38, 72, 86, 92, 96, 109, 114]
AlO_7	9239	9263	25	[37, 100, 106, 110, 111, 135, 146, 150]
AlO_7	9240	9269	30	[38, 72, 75, 86, 92, 96, 109, 114]
AlO_7	9258	9276	19	[39, 74, 88, 95, 108, 116, 142, 149]
AlO_6	9264	9280	17	[37, 106, 110, 111, 135, 146, 150]
AlO_6	9270	9273	4	[38, 72, 86, 92, 96, 109, 114]
AlO_5	9274	9291	18	[38, 72, 86, 96, 109, 114]
AlO_8	9277	9279	3	[39, 74, 88, 95, 108, 116, 117, 142, 149]
AlO_7	9280	9282	3	[39, 74, 88, 95, 116, 117, 142, 149]
AlO_5	9281	9332	52	[37, 106, 110, 111, 146, 150]
AlO_6	9283	9297	15	[39, 74, 88, 116, 117, 142, 149]
AlO_6	9292	9484	193	[38, 72, 86, 92, 96, 109, 114]
AlO_7	9298	9322	25	[39, 74, 88, 108, 116, 117, 142, 149]
AlO_6	9323	9327	5	[39, 74, 88, 108, 116, 142, 149]
AlO_7	9328	9353	26	[39, 74, 88, 95, 108, 116, 142, 149]
AlO_6	9333	9349	17	[37, 106, 110, 111, 135, 146, 150]
AlO_7	9350	9375	26	[37, 90, 106, 110, 111, 135, 146, 150]
AlO_6	9354	9356	3	[39, 74, 88, 95, 108, 142, 149]
AlO_5	9357	9378	22	[39, 74, 88, 108, 142, 149]
AlO_6	9376	9376	1	[37, 106, 110, 111, 135, 146, 150]
AlO_5	9377	9411	35	[37, 106, 111, 135, 146, 150]
AlO_6	9379	9380	2	[39, 74, 88, 95, 108, 142, 149]
AlO_7	9381	9466	86	[39, 74, 88, 95, 108, 116, 142, 149]
AlO_6	9412	9452	41	[37, 86, 106, 111, 135, 146, 150]
AlO_5	9453	9464	12	[37, 86, 106, 111, 146, 150]
AlO_6	9465	9477	13	[37, 86, 106, 111, 126, 146, 150]
AlO_6	9467	9483	17	[39, 74, 88, 95, 108, 142, 149]
AlO_5	9478	9502	25	[37, 86, 106, 111, 146, 150]
AlO_5	9484	9497	14	[39, 74, 88, 108, 142, 149]
AlO_7	9485	9490	6	[38, 72, 86, 92, 96, 109, 114, 127]
AlO_6	9491	9580	90	[38, 86, 92, 96, 109, 114, 127]
AlO_6	9498	9607	110	[39, 74, 88, 108, 116, 142, 149]
AlO_6	9503	9542	40	[37, 86, 106, 111, 135, 146, 150]
AlO_7	9543	9557	15	[37, 86, 100, 106, 111, 135, 146, 150]
AlO_6	9558	9592	35	[37, 100, 106, 111, 135, 146, 150]
AlO_5	9581	9594	14	[38, 86, 92, 96, 109, 114]
AlO_5	9593	9605	13	[37, 106, 111, 135, 146, 150]
AlO_6	9595	9607	13	[38, 72, 86, 92, 96, 109, 114]
AlO_6	9606	9663	58	[37, 86, 106, 111, 135, 146, 150]
AlO_7	9608	9627	20	[38, 72, 75, 86, 92, 96, 109, 114]
AlO_7	9608	9632	25	[39, 74, 88, 95, 108, 116, 142, 149]
AlO_6	9628	9667	40	[38, 72, 86, 92, 96, 109, 114]
AlO_6	9633	10140	508	[39, 74, 88, 108, 116, 142, 149]
AlO_7	9664	9695	32	[37, 86, 106, 110, 111, 135, 146, 150]
AlO_5	9668	9703	36	[38, 86, 92, 96, 109, 114]
AlO_6	9696	9698	3	[37, 86, 106, 110, 111, 146, 150]
AlO_5	9699	9702	4	[37, 106, 110, 111, 146, 150]
AlO_6	9703	9735	33	[37, 106, 110, 111, 135, 146, 150]
AlO_6	9704	9716	13	[38, 72, 86, 92, 96, 109, 114]
AlO_5	9717	9738	22	[38, 86, 92, 96, 109, 114]
AlO_7	9736	9763	28	[37, 100, 106, 110, 111, 135, 146, 150]
AlO_6	9739	9751	13	[38, 86, 92, 96, 109, 114, 133]
AlO_5	9752	9770	19	[38, 86, 92, 96, 109, 114]
AlO_6	9764	9780	17	[37, 106, 110, 111, 135, 146, 150]
AlO_6	9771	9801	31	[38, 72, 86, 92, 96, 109, 114]
AlO_7	9781	9784	4	[37, 86, 106, 110, 111, 135, 146, 150]
AlO_6	9785	9834	50	[37, 86, 106, 111, 135, 146, 150]
AlO_5	9802	9807	6	[38, 72, 86, 92, 109, 114]
AlO_6	9808	9837	30	[38, 72, 75, 86, 92, 109, 114]
AlO_7	9835	9846	12	[37, 86, 106, 107, 111, 135, 146, 150]
AlO_7	9838	9839	2	[38, 72, 75, 86, 92, 96, 109, 114]
AlO_6	9840	9853	14	[38, 72, 86, 92, 96, 109, 114]
AlO_6	9847	9859	13	[37, 86, 106, 111, 135, 146, 150]
AlO_5	9854	9884	31	[38, 86, 92, 96, 109, 114]
AlO_7	9860	9867	8	[37, 86, 106, 107, 111, 135, 146, 150]
AlO_6	9868	9872	5	[37, 86, 106, 107, 111, 146, 150]
AlO_5	9873	9898	26	[37, 86, 106, 111, 146, 150]
AlO_6	9885	9910	26	[38, 86, 92, 96, 109, 114, 127]
AlO_6	9899	9923	25	[37, 86, 106, 111, 126, 146, 150]
AlO_5	9911	9970	60	[38, 86, 92, 96, 109, 114]
AlO_7	9924	9981	58	[37, 86, 106, 111, 126, 135, 146, 150]
AlO_6	9971	9995	25	[38, 86, 92, 96, 109, 114, 127]
AlO_6	9982	10022	41	[37, 86, 106, 111, 135, 146, 150]
AlO_5	9996	10039	44	[38, 86, 92, 96, 109, 114]
AlO_7	10023	10121	99	[37, 86, 106, 111, 126, 135, 146, 150]
AlO_6	10040	10076	37	[38, 72, 86, 92, 96, 109, 114]
AlO_5	10077	10114	38	[38, 86, 92, 96, 109, 114]
AlO_6	10115	10124	10	[38, 86, 92, 96, 109, 114, 143]
AlO_6	10122	10228	107	[37, 86, 111, 126, 135, 146, 150]
AlO_5	10125	10133	9	[38, 86, 92, 96, 109, 114]
AlO_6	10134	10139	6	[38, 72, 86, 92, 96, 109, 114]
AlO_7	10140	10152	13	[38, 72, 86, 92, 96, 109, 114, 127]
AlO_7	10141	10149	9	[39, 74, 88, 95, 108, 116, 142, 149]
AlO_6	10150	10214	65	[39, 74, 88, 108, 116, 142, 149]
AlO_6	10153	10292	140	[38, 72, 86, 92, 96, 109, 114]
AlO_7	10215	10233	19	[39, 74, 88, 95, 108, 116, 142, 149]
AlO_7	10229	10246	18	[37, 86, 106, 111, 126, 135, 146, 150]
AlO_6	10234	10505	272	[39, 74, 88, 108, 116, 142, 149]
AlO_6	10247	10270	24	[37, 86, 111, 126, 135, 146, 150]
AlO_7	10271	10316	46	[37, 86, 106, 111, 126, 135, 146, 150]
AlO_5	10293	10332	40	[38, 86, 92, 96, 109, 114]
AlO_6	10317	10421	105	[37, 86, 111, 126, 135, 146, 150]
AlO_6	10333	10374	42	[38, 86, 92, 96, 109, 114, 127]
AlO_5	10375	10453	79	[38, 86, 92, 96, 109, 114]
AlO_7	10422	10485	64	[37, 86, 106, 111, 126, 135, 146, 150]
AlO_6	10454	10465	12	[38, 86, 92, 96, 109, 114, 127]
AlO_7	10466	10477	12	[38, 72, 86, 92, 96, 109, 114, 127]
AlO_6	10478	10484	7	[38, 86, 92, 96, 109, 114, 127]
AlO_5	10485	10568	84	[38, 86, 92, 96, 109, 114]
AlO_6	10486	10523	38	[37, 106, 111, 126, 135, 146, 150]
AlO_7	10506	10517	12	[39, 74, 88, 108, 116, 130, 142, 149]
AlO_6	10518	10542	25	[39, 74, 88, 108, 116, 142, 149]
AlO_7	10524	10527	4	[37, 86, 106, 111, 126, 135, 146, 150]
AlO_8	10528	10534	7	[37, 86, 106, 110, 111, 126, 135, 146, 150]
AlO_7	10535	10597	63	[37, 86, 106, 111, 126, 135, 146, 150]
AlO_7	10543	10568	26	[39, 74, 88, 95, 108, 116, 142, 149]
AlO_6	10569	10689	121	[38, 72, 86, 92, 96, 109, 114]
AlO_6	10569	10570	2	[39, 74, 88, 108, 116, 142, 149]
AlO_7	10571	10580	10	[39, 74, 79, 88, 108, 116, 142, 149]
AlO_6	10581	10587	7	[39, 74, 88, 108, 116, 142, 149]
AlO_5	10588	10605	18	[39, 74, 88, 108, 142, 149]
AlO_6	10598	10629	32	[37, 86, 111, 126, 135, 146, 150]
AlO_6	10606	10744	139	[39, 74, 88, 108, 116, 142, 149]
AlO_5	10630	10635	6	[37, 86, 111, 126, 135, 150]
AlO_6	10636	10703	68	[37, 86, 111, 126, 135, 146, 150]
AlO_5	10690	10692	3	[38, 86, 92, 96, 109, 114]
AlO_6	10693	10702	10	[38, 72, 86, 92, 96, 109, 114]
AlO_5	10703	10747	45	[38, 86, 92, 96, 109, 114]
AlO_7	10704	10773	70	[37, 86, 106, 111, 126, 135, 146, 150]
AlO_7	10745	10756	12	[39, 74, 88, 95, 108, 116, 142, 149]
AlO_6	10748	10760	13	[38, 86, 92, 96, 109, 114, 127]
AlO_6	10757	10838	82	[39, 74, 88, 108, 116, 142, 149]
AlO_5	10761	10774	14	[38, 86, 92, 96, 109, 114]
AlO_6	10774	10780	7	[37, 86, 106, 111, 135, 146, 150]
AlO_6	10775	10809	35	[38, 72, 86, 92, 96, 109, 114]
AlO_7	10781	10812	32	[37, 86, 106, 111, 126, 135, 146, 150]
AlO_5	10810	10825	16	[38, 86, 92, 96, 109, 114]
AlO_6	10813	10973	161	[37, 86, 111, 126, 135, 146, 150]
AlO_6	10826	10986	161	[38, 72, 86, 92, 96, 109, 114]
AlO_7	10839	10868	30	[39, 74, 79, 88, 108, 116, 142, 149]
AlO_6	10869	10873	5	[39, 74, 88, 108, 116, 142, 149]
AlO_5	10874	10929	56	[39, 74, 88, 108, 142, 149]
AlO_6	10930	11032	103	[39, 74, 88, 108, 116, 142, 149]
AlO_7	10974	10980	7	[37, 86, 106, 111, 126, 135, 146, 150]
AlO_6	10981	11002	22	[37, 86, 111, 126, 135, 146, 150]
AlO_5	10987	11010	24	[38, 86, 92, 96, 109, 114]
AlO_7	11003	11054	52	[37, 86, 106, 111, 126, 135, 146, 150]
AlO_6	11011	11102	92	[38, 86, 92, 96, 109, 114, 127]
AlO_7	11033	11035	3	[39, 74, 88, 95, 108, 116, 142, 149]
AlO_8	11036	11038	3	[39, 74, 79, 88, 95, 108, 116, 142, 149]
AlO_7	11039	11052	14	[39, 74, 79, 88, 108, 116, 142, 149]
AlO_6	11053	11061	9	[39, 74, 79, 88, 108, 142, 149]
AlO_6	11055	11078	24	[37, 86, 111, 126, 135, 146, 150]
AlO_5	11062	11067	6	[39, 74, 88, 108, 142, 149]
AlO_6	11068	11068	1	[39, 74, 88, 95, 108, 142, 149]
AlO_7	11069	11093	25	[39, 74, 88, 95, 108, 116, 142, 149]
AlO_7	11079	11100	22	[37, 86, 106, 111, 126, 135, 146, 150]
AlO_6	11094	11117	24	[39, 74, 88, 95, 108, 142, 149]
AlO_6	11101	11329	229	[37, 86, 111, 126, 135, 146, 150]
AlO_5	11103	11113	11	[38, 86, 92, 96, 109, 114]
AlO_6	11114	11120	7	[38, 72, 86, 92, 96, 109, 114]
AlO_5	11118	11118	1	[39, 74, 88, 108, 142, 149]
AlO_6	11119	11121	3	[39, 74, 88, 108, 116, 142, 149]
AlO_7	11121	11224	104	[38, 72, 75, 86, 92, 96, 109, 114]
AlO_5	11122	11126	5	[39, 74, 88, 116, 142, 149]
AlO_6	11127	11128	2	[39, 74, 88, 116, 130, 142, 149]
AlO_7	11129	11149	21	[39, 74, 88, 116, 117, 130, 142, 149]
AlO_6	11150	11159	10	[39, 74, 88, 116, 117, 142, 149]
AlO_5	11160	11160	1	[39, 74, 88, 116, 142, 149]
AlO_6	11161	11164	4	[39, 74, 88, 108, 116, 142, 149]
AlO_7	11165	11193	29	[39, 74, 88, 95, 108, 116, 142, 149]
AlO_6	11194	11236	43	[39, 74, 88, 95, 108, 142, 149]
AlO_6	11225	11230	6	[38, 72, 86, 92, 96, 109, 114]
AlO_5	11231	11259	29	[38, 86, 92, 96, 109, 114]
AlO_5	11237	11241	5	[39, 74, 88, 108, 142, 149]
AlO_6	11242	11244	3	[39, 74, 88, 108, 130, 142, 149]
AlO_7	11245	11258	14	[39, 74, 79, 88, 108, 130, 142, 149]
AlO_8	11259	11263	5	[39, 74, 79, 88, 95, 108, 130, 142, 149]
AlO_6	11260	11278	19	[38, 72, 86, 92, 96, 109, 114]
AlO_7	11264	11290	27	[39, 74, 79, 88, 95, 108, 142, 149]
AlO_7	11279	11286	8	[38, 72, 86, 92, 96, 109, 114, 133]
AlO_6	11287	11301	15	[38, 72, 86, 92, 96, 109, 114]
AlO_6	11291	11313	23	[39, 74, 79, 88, 108, 142, 149]
AlO_7	11302	11324	23	[38, 72, 86, 92, 96, 109, 114, 127]
AlO_5	11314	11351	38	[39, 74, 88, 108, 142, 149]
AlO_6	11325	11338	14	[38, 86, 92, 96, 109, 114, 127]
AlO_7	11330	11356	27	[37, 86, 106, 111, 126, 135, 146, 150]
AlO_7	11339	11343	5	[38, 72, 86, 92, 96, 109, 114, 127]
AlO_6	11344	11385	42	[38, 72, 86, 92, 96, 109, 114]
AlO_6	11352	11492	141	[39, 74, 88, 108, 116, 142, 149]
AlO_8	11357	11361	5	[37, 86, 106, 110, 111, 126, 135, 146, 150]
AlO_7	11362	11405	44	[37, 86, 106, 111, 126, 135, 146, 150]
AlO_5	11386	11408	23	[38, 86, 92, 96, 109, 114]
AlO_6	11406	11453	48	[37, 86, 111, 126, 135, 146, 150]
AlO_6	11409	11423	15	[38, 86, 92, 96, 109, 114, 127]
AlO_5	11424	11463	40	[38, 86, 92, 96, 109, 114]
AlO_7	11454	11553	100	[37, 86, 106, 111, 126, 135, 146, 150]
AlO_6	11464	11499	36	[38, 86, 92, 96, 109, 114, 127]
AlO_7	11493	11529	37	[39, 74, 88, 95, 108, 116, 142, 149]
AlO_5	11500	11641	142	[38, 86, 92, 96, 109, 114]
AlO_6	11530	11560	31	[39, 74, 88, 95, 108, 142, 149]
AlO_6	11554	11558	5	[37, 86, 106, 111, 135, 146, 150]
AlO_7	11559	11613	55	[37, 86, 106, 111, 126, 135, 146, 150]
AlO_7	11561	11604	44	[39, 74, 88, 95, 108, 116, 142, 149]
AlO_6	11605	11623	19	[39, 74, 88, 108, 116, 142, 149]
AlO_6	11614	11778	165	[37, 86, 106, 111, 126, 146, 150]
AlO_7	11624	11625	2	[39, 74, 88, 95, 108, 116, 142, 149]
AlO_8	11626	11633	8	[39, 74, 88, 95, 108, 116, 123, 142, 149]
AlO_7	11634	11647	14	[39, 74, 88, 95, 108, 116, 142, 149]
AlO_6	11642	11662	21	[38, 72, 86, 92, 96, 109, 114]
AlO_6	11648	11653	6	[39, 74, 88, 95, 108, 142, 149]
AlO_7	11654	11706	53	[39, 74, 79, 88, 95, 108, 142, 149]
AlO_7	11663	11669	7	[38, 72, 86, 92, 96, 109, 114, 127]
AlO_6	11670	11748	79	[38, 86, 92, 96, 109, 114, 127]
AlO_6	11707	11741	35	[39, 74, 88, 95, 108, 142, 149]
AlO_7	11742	11786	45	[39, 74, 88, 95, 108, 116, 142, 149]
AlO_5	11749	11816	68	[38, 86, 92, 96, 109, 114]
AlO_7	11779	11798	20	[37, 86, 106, 111, 126, 135, 146, 150]
AlO_6	11787	11808	22	[39, 74, 88, 108, 116, 142, 149]
AlO_6	11799	11799	1	[37, 106, 111, 126, 135, 146, 150]
AlO_7	11800	11839	40	[37, 86, 106, 111, 126, 135, 146, 150]
AlO_7	11809	11822	14	[39, 74, 88, 95, 108, 116, 142, 149]
AlO_6	11817	11828	12	[38, 72, 86, 92, 96, 109, 114]
AlO_6	11823	11849	27	[39, 74, 88, 108, 116, 142, 149]
AlO_7	11829	11861	33	[38, 72, 75, 86, 92, 96, 109, 114]
AlO_6	11840	11861	22	[37, 86, 111, 126, 135, 146, 150]
AlO_5	11850	11850	1	[39, 74, 88, 108, 142, 149]
AlO_6	11851	11890	40	[39, 74, 88, 108, 116, 142, 149]
AlO_7	11862	11895	34	[37, 86, 106, 111, 126, 135, 146, 150]
AlO_6	11862	11863	2	[38, 72, 86, 92, 96, 109, 114]
AlO_7	11864	11873	10	[38, 72, 86, 92, 96, 109, 114, 133]
AlO_6	11874	11922	49	[38, 72, 86, 92, 96, 109, 114]
AlO_7	11891	11896	6	[39, 74, 88, 95, 108, 116, 142, 149]
AlO_6	11896	12071	176	[37, 86, 111, 126, 135, 146, 150]
AlO_6	11897	11960	64	[39, 74, 88, 108, 116, 142, 149]
AlO_7	11923	11977	55	[38, 72, 75, 86, 92, 96, 109, 114]
AlO_7	11961	11991	31	[39, 74, 88, 95, 108, 116, 142, 149]
AlO_6	11978	11992	15	[38, 72, 75, 86, 96, 109, 114]
AlO_6	11992	12009	18	[39, 74, 88, 108, 116, 142, 149]
AlO_7	11993	12024	32	[38, 72, 75, 86, 92, 96, 109, 114]
AlO_5	12010	12043	34	[39, 74, 88, 108, 142, 149]
AlO_6	12025	12032	8	[38, 75, 86, 92, 96, 109, 114]
AlO_5	12033	12047	15	[38, 86, 92, 96, 109, 114]
AlO_6	12044	12155	112	[39, 74, 88, 108, 116, 142, 149]
AlO_6	12048	12098	51	[38, 72, 86, 92, 96, 109, 114]
AlO_7	12072	12085	14	[37, 86, 110, 111, 126, 135, 146, 150]
AlO_6	12086	12152	67	[37, 86, 111, 126, 135, 146, 150]
AlO_7	12099	12102	4	[38, 72, 75, 86, 92, 96, 109, 114]
AlO_8	12103	12116	14	[38, 72, 75, 86, 92, 96, 109, 114, 133]
AlO_7	12117	12122	6	[38, 72, 86, 92, 96, 109, 114, 133]
AlO_6	12123	12335	213	[38, 72, 86, 92, 96, 109, 114]
AlO_7	12153	12305	153	[37, 86, 106, 111, 126, 135, 146, 150]
AlO_5	12156	12162	7	[39, 74, 88, 108, 142, 149]
AlO_6	12163	12195	33	[39, 74, 88, 108, 116, 142, 149]
AlO_7	12196	12213	18	[39, 74, 88, 108, 116, 117, 142, 149]
AlO_6	12214	12463	250	[39, 74, 88, 108, 116, 142, 149]
AlO_6	12306	12339	34	[37, 86, 111, 126, 135, 146, 150]
AlO_7	12336	12352	17	[38, 72, 86, 92, 96, 109, 114, 133]
AlO_5	12340	12351	12	[37, 86, 111, 126, 146, 150]
AlO_6	12352	12363	12	[37, 86, 106, 111, 126, 146, 150]
AlO_6	12353	12649	297	[38, 72, 86, 92, 96, 109, 114]
AlO_7	12364	12434	71	[37, 86, 106, 111, 126, 135, 146, 150]
AlO_6	12435	12451	17	[37, 86, 106, 111, 135, 146, 150]
AlO_7	12452	12473	22	[37, 86, 106, 111, 126, 135, 146, 150]
AlO_7	12464	12520	57	[39, 74, 88, 95, 108, 116, 142, 149]
AlO_6	12474	12476	3	[37, 86, 106, 111, 135, 146, 150]
AlO_7	12477	12481	5	[37, 86, 106, 110, 111, 135, 146, 150]
AlO_6	12482	12497	16	[37, 106, 110, 111, 135, 146, 150]
AlO_7	12498	12528	31	[37, 86, 106, 110, 111, 135, 146, 150]
AlO_6	12521	12623	103	[39, 74, 88, 108, 116, 142, 149]
AlO_6	12529	12540	12	[37, 86, 110, 111, 135, 146, 150]
AlO_8	12541	12554	14	[37, 86, 106, 110, 111, 126, 135, 146, 150]
AlO_7	12555	12569	15	[37, 86, 110, 111, 126, 135, 146, 150]
AlO_6	12570	12700	131	[37, 86, 111, 126, 135, 146, 150]
AlO_7	12624	12629	6	[39, 74, 88, 108, 116, 117, 142, 149]
AlO_6	12630	12700	71	[39, 74, 88, 108, 116, 142, 149]
AlO_7	12650	12653	4	[38, 72, 86, 92, 96, 109, 114, 133]
AlO_6	12654	12666	13	[38, 72, 92, 96, 109, 114, 133]
AlO_7	12667	12683	17	[38, 72, 86, 92, 96, 109, 114, 133]
AlO_6	12684	12707	24	[38, 72, 86, 92, 96, 109, 114]
AlO_5	12701	12750	50	[37, 86, 111, 126, 146, 150]
AlO_7	12701	12722	22	[39, 74, 88, 95, 108, 116, 142, 149]
AlO_7	12708	12720	13	[38, 72, 86, 92, 96, 109, 114, 133]
AlO_6	12721	12884	164	[38, 72, 86, 92, 96, 109, 114]
AlO_6	12723	12800	78	[39, 74, 88, 108, 116, 142, 149]
AlO_6	12751	12785	35	[37, 72, 86, 111, 126, 146, 150]
AlO_5	12786	12824	39	[37, 86, 111, 126, 146, 150]
AlO_7	12801	12854	54	[39, 74, 88, 95, 108, 116, 142, 149]
AlO_6	12825	12967	143	[37, 86, 111, 126, 135, 146, 150]
AlO_8	12855	12886	32	[39, 74, 88, 95, 108, 116, 117, 142, 149]
AlO_7	12885	12932	48	[38, 72, 86, 92, 96, 109, 114, 133]
AlO_7	12887	12965	79	[39, 74, 88, 95, 108, 117, 142, 149]
AlO_6	12933	12954	22	[38, 72, 92, 96, 109, 114, 133]
AlO_6	12955	13038	84	[38, 72, 86, 92, 96, 109, 114]
AlO_8	12966	12974	9	[39, 74, 88, 95, 108, 116, 117, 142, 149]
AlO_7	12968	12989	22	[37, 86, 106, 111, 126, 135, 146, 150]
AlO_7	12975	12998	24	[39, 74, 88, 95, 116, 117, 142, 149]
AlO_6	12990	13029	40	[37, 86, 106, 111, 135, 146, 150]
AlO_8	12999	13034	36	[39, 74, 88, 95, 108, 116, 117, 142, 149]
AlO_5	13030	13037	8	[37, 86, 106, 111, 135, 146]
AlO_7	13035	13038	4	[39, 74, 88, 95, 116, 117, 142, 149]
AlO_5	13038	13065	28	[37, 100, 106, 111, 135, 146]
AlO_7	13039	13045	7	[38, 72, 86, 92, 96, 109, 114, 133]
AlO_8	13039	13054	16	[39, 74, 88, 95, 108, 116, 117, 142, 149]
AlO_6	13046	13062	17	[38, 72, 86, 92, 96, 109, 114]
AlO_7	13055	13111	57	[39, 74, 88, 95, 108, 117, 142, 149]
AlO_7	13063	13067	5	[38, 72, 86, 92, 96, 109, 114, 133]
AlO_6	13066	13075	10	[37, 100, 106, 111, 135, 146, 150]
AlO_6	13068	13085	18	[38, 72, 86, 92, 96, 109, 133]
AlO_7	13076	13091	16	[37, 100, 106, 110, 111, 135, 146, 150]
AlO_5	13086	13143	58	[38, 72, 92, 96, 109, 133]
AlO_6	13092	13149	58	[37, 106, 110, 111, 135, 146, 150]
AlO_8	13112	13113	2	[39, 74, 88, 95, 108, 116, 117, 142, 149]
AlO_7	13114	13126	13	[39, 74, 88, 95, 116, 117, 142, 149]
AlO_8	13127	13202	76	[39, 74, 88, 95, 108, 116, 117, 142, 149]
AlO_6	13144	13156	13	[38, 72, 92, 96, 109, 114, 133]
AlO_7	13150	13165	16	[37, 100, 106, 110, 111, 135, 146, 150]
AlO_7	13157	13201	45	[38, 72, 86, 92, 96, 109, 114, 133]
AlO_5	13166	13175	10	[37, 100, 106, 111, 135, 146]
AlO_6	13176	13214	39	[37, 100, 106, 110, 111, 135, 146]
AlO_6	13202	13207	6	[38, 72, 92, 96, 109, 114, 133]
AlO_7	13203	13252	50	[39, 74, 88, 95, 108, 117, 142, 149]
AlO_5	13208	13254	47	[38, 72, 92, 96, 109, 133]
AlO_5	13215	13290	76	[37, 100, 106, 110, 111, 146]
AlO_8	13253	13267	15	[39, 74, 88, 95, 108, 116, 117, 142, 149]
AlO_6	13255	13279	25	[38, 72, 73, 92, 96, 109, 133]
AlO_7	13268	13467	200	[39, 74, 88, 95, 116, 117, 142, 149]
AlO_5	13280	13295	16	[38, 72, 92, 96, 109, 133]
AlO_6	13291	13325	35	[37, 100, 106, 110, 111, 146, 150]
AlO_6	13296	13306	11	[38, 72, 73, 92, 96, 109, 133]
AlO_5	13307	13323	17	[38, 72, 92, 96, 109, 133]
AlO_6	13324	13328	5	[38, 72, 92, 96, 109, 114, 133]
AlO_7	13326	13326	1	[37, 100, 106, 110, 111, 135, 146, 150]
AlO_8	13327	13339	13	[37, 90, 100, 106, 110, 111, 135, 146, 150]
AlO_7	13329	13348	20	[38, 72, 86, 92, 96, 109, 114, 133]
AlO_6	13340	13340	1	[37, 100, 106, 110, 111, 135, 146]
AlO_5	13341	13368	28	[37, 106, 110, 111, 135, 146]
AlO_6	13349	13365	17	[38, 72, 92, 96, 109, 114, 133]
AlO_5	13366	13386	21	[38, 72, 92, 96, 114, 133]
AlO_6	13369	13417	49	[37, 100, 106, 110, 111, 135, 146]
AlO_6	13387	13436	50	[38, 72, 92, 96, 109, 114, 133]
AlO_5	13418	13489	72	[37, 100, 106, 110, 111, 146]
AlO_5	13437	13437	1	[38, 72, 92, 96, 109, 114]
AlO_6	13438	13508	71	[38, 72, 86, 92, 96, 109, 114]
AlO_8	13468	13486	19	[39, 74, 88, 95, 108, 116, 117, 142, 149]
AlO_7	13487	13507	21	[39, 74, 88, 95, 116, 117, 142, 149]
AlO_6	13490	13589	100	[37, 100, 103, 106, 110, 111, 146]
AlO_8	13508	13519	12	[39, 74, 88, 95, 108, 116, 117, 142, 149]
AlO_7	13509	13555	47	[38, 72, 86, 92, 96, 109, 114, 133]
AlO_7	13520	13521	2	[39, 74, 88, 95, 116, 117, 142, 149]
AlO_6	13522	13526	5	[39, 74, 88, 95, 117, 142, 149]
AlO_5	13527	13536	10	[39, 74, 95, 117, 142, 149]
AlO_6	13537	13537	1	[39, 74, 88, 95, 117, 142, 149]
AlO_7	13538	13541	4	[39, 74, 88, 95, 117, 130, 142, 149]
AlO_8	13542	13549	8	[39, 74, 88, 95, 108, 117, 130, 142, 149]
AlO_9	13550	13550	1	[39, 74, 88, 95, 108, 116, 117, 130, 142, 149]
AlO_8	13551	13591	41	[39, 74, 88, 95, 108, 116, 117, 142, 149]
AlO_6	13556	13654	99	[38, 72, 86, 92, 96, 114, 133]
AlO_5	13590	13704	115	[37, 100, 106, 110, 111, 146]
AlO_7	13592	13605	14	[39, 74, 88, 95, 108, 117, 142, 149]
AlO_6	13606	13629	24	[39, 74, 88, 95, 108, 117, 149]
AlO_7	13630	13647	18	[39, 74, 88, 95, 108, 117, 142, 149]
AlO_6	13648	13689	42	[39, 74, 88, 95, 108, 117, 149]
AlO_7	13655	13732	78	[38, 72, 86, 92, 96, 109, 114, 133]
AlO_7	13690	13722	33	[39, 74, 88, 95, 108, 117, 142, 149]
AlO_4	13705	13718	14	[37, 100, 106, 111, 146]
AlO_5	13719	13719	1	[37, 100, 106, 110, 111, 146]
AlO_6	13720	13749	30	[37, 100, 106, 110, 111, 146, 150]
AlO_8	13723	13741	19	[39, 74, 88, 95, 108, 116, 117, 142, 149]
AlO_6	13733	13742	10	[38, 72, 86, 92, 96, 109, 133]
AlO_7	13742	13787	46	[39, 74, 88, 95, 116, 117, 142, 149]
AlO_7	13743	13796	54	[38, 72, 86, 92, 96, 109, 114, 133]
AlO_5	13750	13774	25	[37, 100, 106, 111, 146, 150]
AlO_6	13775	14154	380	[37, 83, 100, 106, 111, 146, 150]
AlO_6	13788	13840	53	[39, 74, 88, 95, 116, 117, 142]
AlO_6	13797	13842	46	[38, 72, 86, 92, 96, 109, 133]
AlO_7	13841	13878	38	[39, 74, 88, 95, 116, 117, 142, 149]
AlO_5	13843	13865	23	[38, 72, 92, 96, 109, 133]
AlO_6	13866	13895	30	[38, 72, 92, 96, 109, 114, 133]
AlO_8	13879	13890	12	[39, 74, 88, 95, 108, 116, 117, 142, 149]
AlO_7	13891	13897	7	[39, 74, 88, 95, 116, 117, 142, 149]
AlO_7	13896	13938	43	[38, 72, 86, 92, 96, 109, 114, 133]
AlO_6	13898	13917	20	[39, 74, 88, 95, 116, 117, 142]
AlO_7	13918	13921	4	[39, 74, 88, 95, 116, 117, 142, 149]
AlO_6	13922	14049	128	[39, 74, 88, 95, 116, 117, 142]
AlO_6	13939	13948	10	[38, 86, 92, 96, 109, 114, 133]
AlO_5	13949	13951	3	[38, 86, 92, 96, 114, 133]
AlO_6	13952	14063	112	[38, 72, 86, 92, 96, 114, 133]
AlO_7	14050	14053	4	[39, 74, 88, 95, 116, 117, 142, 149]
AlO_6	14054	14090	37	[39, 74, 88, 95, 116, 117, 142]
AlO_7	14064	14064	1	[38, 72, 86, 92, 96, 109, 114, 133]
AlO_6	14065	14135	71	[38, 72, 92, 96, 109, 114, 133]
AlO_7	14091	14091	1	[39, 74, 88, 95, 116, 117, 142, 149]
AlO_8	14092	14103	12	[39, 74, 88, 95, 108, 116, 117, 142, 149]
AlO_7	14104	14133	30	[39, 74, 88, 95, 116, 117, 142, 149]
AlO_8	14134	14144	11	[39, 74, 88, 95, 108, 116, 117, 142, 149]
AlO_5	14136	14155	20	[38, 72, 92, 96, 114, 133]
AlO_7	14145	14206	62	[39, 74, 88, 95, 116, 117, 142, 149]
AlO_5	14155	14168	14	[37, 83, 100, 106, 111, 146]
AlO_6	14156	14181	26	[38, 72, 92, 96, 109, 114, 133]
AlO_6	14169	14395	227	[37, 83, 100, 106, 111, 146, 150]
AlO_7	14182	14285	104	[38, 72, 86, 92, 96, 109, 114, 133]
AlO_6	14207	14231	25	[39, 74, 95, 116, 117, 142, 149]
AlO_7	14232	14341	110	[39, 74, 88, 95, 116, 117, 142, 149]
AlO_6	14286	14286	1	[38, 72, 86, 92, 96, 114, 133]
AlO_7	14287	14297	11	[38, 72, 73, 86, 92, 96, 114, 133]
AlO_6	14298	14309	12	[38, 72, 86, 92, 96, 114, 133]
AlO_5	14310	14310	1	[38, 72, 86, 92, 96, 114]
AlO_6	14311	14421	111	[38, 72, 86, 92, 96, 114, 146]
AlO_8	14342	14368	27	[39, 74, 88, 95, 108, 116, 117, 142, 149]
AlO_7	14369	14477	109	[39, 74, 88, 95, 108, 116, 142, 149]
AlO_5	14396	14396	1	[37, 83, 100, 106, 111, 150]
AlO_6	14397	14417	21	[37, 67, 83, 100, 106, 111, 150]
AlO_5	14418	14512	95	[37, 83, 100, 106, 111, 150]
AlO_7	14422	14437	16	[38, 72, 86, 92, 96, 109, 114, 146]
AlO_8	14438	14446	9	[38, 72, 86, 92, 96, 109, 114, 133, 146]
AlO_7	14447	14456	10	[38, 72, 92, 96, 109, 114, 133, 146]
AlO_8	14457	14476	20	[38, 72, 86, 92, 96, 109, 114, 133, 146]
AlO_7	14477	14481	5	[38, 72, 86, 92, 96, 114, 133, 146]
AlO_6	14478	14517	40	[39, 74, 88, 95, 108, 116, 149]
AlO_6	14482	14561	80	[38, 72, 86, 92, 96, 114, 146]
AlO_6	14513	14515	3	[37, 83, 100, 106, 107, 111, 150]
AlO_5	14516	14527	12	[37, 83, 100, 106, 111, 150]
AlO_7	14518	14565	48	[39, 74, 88, 95, 108, 116, 142, 149]
AlO_6	14528	14537	10	[37, 83, 100, 106, 110, 111, 150]
AlO_7	14538	14543	6	[37, 83, 100, 106, 110, 111, 146, 150]
AlO_6	14544	14630	87	[37, 83, 100, 106, 111, 146, 150]
AlO_7	14562	14578	17	[38, 72, 86, 92, 96, 114, 133, 146]
AlO_6	14566	14575	10	[39, 74, 88, 95, 116, 142, 149]
AlO_7	14576	14633	58	[39, 74, 88, 95, 116, 117, 142, 149]
AlO_6	14579	14583	5	[38, 72, 86, 92, 96, 114, 133]
AlO_7	14584	14597	14	[38, 72, 86, 92, 96, 109, 114, 133]
AlO_6	14598	14719	122	[38, 72, 92, 96, 109, 114, 133]
AlO_5	14631	14681	51	[37, 83, 100, 106, 111, 150]
AlO_6	14634	14642	9	[39, 74, 88, 95, 116, 142, 149]
AlO_7	14643	14652	10	[39, 74, 88, 95, 116, 117, 142, 149]
AlO_6	14653	14658	6	[39, 74, 88, 95, 116, 142, 149]
AlO_7	14659	14675	17	[39, 74, 88, 95, 108, 116, 142, 149]
AlO_6	14676	14720	45	[39, 74, 88, 95, 108, 116, 149]
AlO_6	14682	14739	58	[37, 83, 100, 106, 111, 146, 150]
AlO_5	14720	14741	22	[38, 72, 92, 96, 114, 133]
AlO_7	14721	14790	70	[39, 74, 88, 95, 108, 116, 142, 149]
AlO_7	14740	14781	42	[37, 67, 83, 100, 106, 111, 146, 150]
AlO_7	14742	14744	3	[38, 72, 73, 92, 96, 109, 114, 133]
AlO_6	14745	14920	176	[38, 72, 92, 96, 109, 114, 133]
AlO_6	14782	14865	84	[37, 83, 100, 106, 111, 146, 150]
AlO_6	14791	14838	48	[39, 74, 88, 95, 108, 142, 149]
AlO_7	14839	14882	44	[39, 74, 88, 95, 108, 116, 142, 149]
AlO_7	14866	14894	29	[37, 83, 100, 106, 110, 111, 146, 150]
AlO_8	14883	14913	31	[39, 74, 88, 95, 108, 116, 139, 142, 149]
AlO_6	14895	15115	221	[37, 83, 100, 106, 111, 146, 150]
AlO_7	14914	14914	1	[39, 74, 88, 95, 108, 116, 139, 149]
AlO_6	14915	14944	30	[39, 74, 88, 95, 108, 116, 149]
AlO_7	14921	14930	10	[38, 72, 73, 92, 96, 109, 114, 133]
AlO_6	14931	15222	292	[38, 72, 92, 96, 109, 114, 133]
AlO_7	14945	14955	11	[39, 74, 88, 95, 108, 116, 139, 149]
AlO_8	14956	14967	12	[39, 74, 88, 95, 108, 116, 139, 142, 149]
AlO_7	14968	14997	30	[39, 74, 88, 95, 108, 116, 142, 149]
AlO_8	14998	15006	9	[39, 74, 88, 95, 108, 116, 139, 142, 149]
AlO_7	15007	15020	14	[39, 74, 88, 95, 108, 116, 139, 149]
AlO_6	15021	15068	48	[39, 74, 88, 95, 108, 116, 149]
AlO_7	15069	15072	4	[39, 74, 88, 95, 108, 116, 142, 149]
AlO_6	15073	15079	7	[39, 74, 88, 95, 116, 142, 149]
AlO_7	15080	15086	7	[39, 74, 88, 95, 116, 117, 142, 149]
AlO_8	15087	15123	37	[39, 74, 88, 95, 108, 116, 117, 142, 149]
AlO_7	15116	15132	17	[37, 83, 100, 106, 110, 111, 146, 150]
AlO_7	15124	15128	5	[39, 74, 88, 95, 108, 116, 117, 142]
AlO_6	15129	15129	1	[39, 74, 88, 95, 108, 116, 142]
AlO_7	15130	15160	31	[39, 74, 88, 95, 108, 116, 142, 149]
AlO_6	15133	15146	14	[37, 83, 100, 106, 111, 146, 150]
AlO_7	15147	15155	9	[37, 83, 100, 106, 110, 111, 146, 150]
AlO_6	15156	15157	2	[37, 83, 100, 106, 111, 146, 150]
AlO_5	15158	15164	7	[37, 100, 106, 111, 146, 150]
AlO_6	15161	15180	20	[39, 74, 88, 108, 116, 142, 149]
AlO_6	15165	15205	41	[37, 83, 100, 106, 111, 146, 150]
AlO_7	15181	15415	235	[39, 74, 88, 95, 108, 116, 142, 149]
AlO_7	15206	15222	17	[37, 67, 83, 100, 106, 111, 146, 150]
AlO_6	15223	15223	1	[37, 67, 83, 106, 111, 146, 150]
AlO_7	15223	15233	11	[38, 72, 92, 96, 109, 114, 133, 152]
AlO_5	15224	15235	12	[37, 67, 83, 111, 146, 150]
AlO_6	15234	15236	3	[38, 72, 92, 96, 109, 114, 133]
AlO_6	15236	15237	2	[37, 67, 83, 106, 111, 146, 150]
AlO_5	15237	15276	40	[38, 72, 92, 96, 114, 133]
AlO_7	15238	15247	10	[37, 67, 83, 100, 106, 111, 146, 150]
AlO_6	15248	15275	28	[37, 67, 83, 100, 111, 146, 150]
AlO_7	15276	15288	13	[37, 67, 71, 83, 100, 111, 146, 150]
AlO_6	15277	15288	12	[38, 72, 92, 96, 109, 114, 133]
AlO_6	15289	15365	77	[37, 67, 83, 100, 111, 146, 150]
AlO_7	15289	15296	8	[38, 72, 92, 96, 109, 114, 133, 146]
AlO_6	15297	15302	6	[38, 72, 92, 96, 109, 114, 133]
AlO_5	15303	15322	20	[38, 72, 92, 96, 114, 133]
AlO_6	15323	15348	26	[38, 72, 92, 96, 114, 133, 146]
AlO_7	15349	15377	29	[38, 72, 86, 92, 96, 114, 133, 146]
AlO_5	15366	15372	7	[37, 83, 100, 111, 146, 150]
AlO_6	15373	15464	92	[37, 67, 83, 100, 111, 146, 150]
AlO_6	15378	15385	8	[38, 72, 86, 92, 96, 114, 146]
AlO_5	15386	15386	1	[38, 72, 92, 96, 114, 146]
AlO_6	15387	15408	22	[38, 72, 92, 96, 114, 133, 146]
AlO_7	15409	15418	10	[38, 72, 86, 92, 96, 114, 133, 146]
AlO_6	15416	15430	15	[39, 74, 88, 95, 108, 142, 149]
AlO_8	15419	15420	2	[38, 72, 86, 92, 96, 109, 114, 133, 146]
AlO_7	15421	15422	2	[38, 72, 92, 96, 109, 114, 133, 146]
AlO_6	15423	15429	7	[38, 72, 92, 96, 114, 133, 146]
AlO_5	15430	15435	6	[38, 72, 92, 96, 114, 133]
AlO_7	15431	15579	149	[39, 74, 88, 95, 108, 116, 142, 149]
AlO_6	15436	15480	45	[38, 72, 92, 96, 109, 114, 133]
AlO_7	15465	15476	12	[37, 67, 83, 100, 106, 111, 146, 150]
AlO_6	15477	15562	86	[37, 83, 100, 106, 111, 146, 150]
AlO_5	15481	15495	15	[38, 72, 92, 96, 114, 133]
AlO_6	15496	15698	203	[38, 72, 92, 96, 109, 114, 133]
AlO_5	15563	15566	4	[37, 83, 100, 106, 111, 146]
AlO_6	15567	15797	231	[37, 83, 100, 106, 111, 146, 150]
AlO_6	15580	15594	15	[39, 74, 88, 95, 108, 116, 149]
AlO_7	15595	15646	52	[39, 74, 88, 95, 108, 116, 142, 149]
AlO_6	15647	15655	9	[39, 74, 88, 95, 108, 116, 142]
AlO_7	15656	15677	22	[39, 74, 88, 95, 108, 116, 142, 149]
AlO_6	15678	15705	28	[39, 74, 88, 95, 108, 116, 142]
AlO_5	15699	15725	27	[38, 72, 92, 96, 114, 133]
AlO_7	15706	15830	125	[39, 74, 88, 95, 108, 116, 142, 149]
AlO_6	15726	15729	4	[38, 72, 73, 92, 96, 114, 133]
AlO_7	15730	15763	34	[38, 72, 73, 92, 96, 109, 114, 133]
AlO_6	15764	15777	14	[38, 72, 73, 92, 96, 109, 133]
AlO_7	15778	15785	8	[38, 72, 73, 92, 96, 109, 114, 133]
AlO_6	15786	15931	146	[38, 72, 92, 96, 109, 114, 133]
AlO_7	15798	15813	16	[37, 83, 100, 106, 110, 111, 146, 150]
AlO_6	15814	15970	157	[37, 83, 100, 106, 111, 146, 150]
AlO_6	15831	15846	16	[39, 74, 88, 95, 108, 116, 149]
AlO_7	15847	15969	123	[39, 74, 88, 95, 108, 116, 142, 149]
AlO_7	15932	15944	13	[38, 72, 73, 92, 96, 109, 114, 133]
AlO_5	15945	15960	16	[38, 72, 92, 96, 114, 133]
AlO_6	15961	15963	3	[38, 72, 73, 92, 96, 114, 133]
AlO_7	15964	15973	10	[38, 72, 73, 86, 92, 96, 114, 133]
AlO_6	15970	16009	40	[39, 74, 88, 95, 108, 116, 142]
AlO_7	15971	15983	13	[37, 83, 100, 106, 110, 111, 146, 150]
AlO_6	15974	15980	7	[38, 72, 86, 92, 96, 114, 133]
AlO_5	15981	16017	37	[38, 72, 86, 92, 96, 114]
AlO_6	15984	16004	21	[37, 83, 100, 106, 111, 146, 150]
AlO_7	16005	16044	40	[37, 83, 100, 106, 110, 111, 146, 150]
AlO_7	16010	16013	4	[39, 74, 88, 95, 108, 116, 142, 149]
AlO_8	16014	16020	7	[39, 74, 88, 95, 108, 116, 139, 142, 149]
AlO_6	16018	16040	23	[38, 72, 73, 86, 92, 96, 114]
AlO_7	16021	16056	36	[39, 74, 88, 95, 108, 116, 142, 149]
AlO_5	16041	16080	40	[38, 72, 86, 92, 96, 114]
AlO_6	16045	16288	244	[37, 83, 100, 106, 111, 146, 150]
AlO_6	16057	16070	14	[39, 74, 88, 95, 108, 116, 142]
AlO_7	16071	16072	2	[39, 74, 88, 95, 108, 116, 142, 149]
AlO_6	16073	16087	15	[39, 74, 88, 95, 108, 142, 149]
AlO_6	16081	16097	17	[38, 72, 86, 92, 96, 114, 133]
AlO_7	16088	16130	43	[39, 74, 88, 95, 108, 116, 142, 149]
AlO_5	16098	16104	7	[38, 72, 92, 96, 114, 133]
AlO_6	16105	16109	5	[38, 72, 92, 96, 109, 114, 133]
AlO_5	16110	16118	9	[38, 72, 92, 96, 114, 133]
AlO_6	16119	16136	18	[38, 72, 86, 92, 96, 114, 133]
AlO_6	16131	16153	23	[39, 74, 88, 95, 116, 142, 149]
AlO_5	16137	16177	41	[38, 72, 92, 96, 114, 133]
AlO_7	16154	16181	28	[39, 74, 88, 95, 108, 116, 142, 149]
AlO_6	16178	16319	142	[38, 72, 92, 96, 109, 114, 133]
AlO_6	16182	16189	8	[39, 74, 88, 95, 116, 142, 149]
AlO_7	16190	16207	18	[39, 74, 88, 95, 108, 116, 142, 149]
AlO_6	16208	16216	9	[39, 74, 88, 108, 116, 142, 149]
AlO_7	16217	16223	7	[39, 74, 88, 95, 108, 116, 142, 149]
AlO_6	16224	16284	61	[39, 74, 88, 95, 116, 142, 149]
AlO_7	16285	16298	14	[39, 74, 88, 95, 108, 116, 142, 149]
AlO_5	16289	16320	32	[37, 83, 100, 106, 111, 146]
AlO_8	16299	16313	15	[39, 74, 88, 95, 108, 116, 139, 142, 149]
AlO_7	16314	16374	61	[39, 74, 88, 95, 116, 139, 142, 149]
AlO_5	16320	16327	8	[38, 72, 92, 96, 114, 133]
AlO_6	16321	16351	31	[37, 67, 83, 100, 106, 111, 146]
AlO_6	16328	16359	32	[38, 72, 92, 96, 109, 114, 133]
AlO_5	16352	16376	25	[37, 83, 100, 106, 111, 146]
AlO_7	16360	16408	49	[38, 72, 86, 92, 96, 109, 114, 133]
AlO_6	16375	16397	23	[39, 74, 88, 95, 116, 142, 149]
AlO_4	16377	16388	12	[37, 100, 106, 111, 146]
AlO_5	16389	16403	15	[37, 100, 106, 111, 146, 150]
AlO_5	16398	16403	6	[39, 74, 88, 95, 116, 142]
AlO_6	16404	16663	260	[37, 83, 100, 106, 111, 146, 150]
AlO_6	16404	16410	7	[39, 74, 88, 95, 116, 139, 142]
AlO_6	16409	16424	16	[38, 72, 86, 92, 96, 114, 133]
AlO_5	16411	16428	18	[39, 88, 95, 116, 139, 142]
AlO_5	16425	16436	12	[38, 72, 86, 92, 96, 114]
AlO_6	16429	16466	38	[39, 74, 88, 95, 116, 139, 142]
AlO_6	16437	16444	8	[38, 72, 86, 92, 96, 114, 146]
AlO_7	16445	16486	42	[38, 72, 86, 92, 96, 114, 133, 146]
AlO_7	16467	16487	21	[39, 74, 88, 95, 116, 139, 142, 149]
AlO_6	16487	16497	11	[38, 72, 86, 92, 96, 114, 133]
AlO_8	16488	16535	48	[39, 74, 88, 95, 108, 116, 139, 142, 149]
AlO_7	16498	16500	3	[38, 72, 73, 86, 92, 96, 114, 133]
AlO_6	16501	16505	5	[38, 72, 86, 92, 96, 114, 133]
AlO_7	16506	16557	52	[38, 72, 86, 92, 96, 109, 114, 133]
AlO_7	16536	16586	51	[39, 74, 88, 95, 108, 116, 139, 142]
AlO_8	16558	16570	13	[38, 72, 73, 86, 92, 96, 109, 114, 133]
AlO_7	16571	16575	5	[38, 72, 73, 92, 96, 109, 114, 133]
AlO_6	16576	16588	13	[38, 72, 73, 92, 96, 114, 133]
AlO_6	16587	16600	14	[39, 74, 88, 95, 108, 116, 142]
AlO_7	16589	16635	47	[38, 72, 73, 86, 92, 96, 114, 133]
AlO_7	16601	16659	59	[39, 74, 88, 95, 108, 116, 142, 149]
AlO_6	16636	16639	4	[38, 72, 86, 92, 96, 114, 133]
AlO_5	16640	16644	5	[38, 72, 86, 92, 96, 114]
AlO_6	16645	16651	7	[38, 72, 86, 92, 96, 114, 133]
AlO_7	16652	16677	26	[38, 72, 86, 92, 96, 109, 114, 133]
AlO_8	16660	16674	15	[39, 74, 88, 95, 108, 116, 117, 142, 149]
AlO_7	16664	16683	20	[37, 83, 100, 106, 110, 111, 146, 150]
AlO_7	16675	16740	66	[39, 74, 88, 95, 108, 116, 142, 149]
AlO_6	16678	16699	22	[38, 72, 86, 92, 96, 114, 133]
AlO_6	16684	16717	34	[37, 100, 106, 110, 111, 146, 150]
AlO_7	16700	16718	19	[38, 72, 86, 92, 96, 109, 114, 133]
AlO_7	16718	16735	18	[37, 83, 100, 106, 110, 111, 146, 150]
AlO_6	16719	16747	29	[38, 72, 86, 92, 96, 114, 133]
AlO_8	16736	16749	14	[37, 83, 100, 103, 106, 110, 111, 146, 150]
AlO_8	16741	16753	13	[39, 74, 88, 95, 108, 116, 139, 142, 149]
AlO_7	16748	16790	43	[38, 72, 86, 92, 96, 109, 114, 133]
AlO_7	16750	16753	4	[37, 83, 100, 103, 106, 110, 111, 150]
AlO_6	16754	17010	257	[37, 83, 100, 103, 106, 110, 111]
AlO_7	16754	16814	61	[39, 74, 88, 95, 108, 116, 142, 149]
AlO_6	16791	16793	3	[38, 72, 86, 92, 96, 114, 133]
AlO_7	16794	16880	87	[38, 72, 73, 86, 92, 96, 114, 133]
AlO_8	16815	16841	27	[39, 74, 88, 95, 108, 116, 117, 142, 149]
AlO_7	16842	16843	2	[39, 74, 88, 95, 108, 116, 142, 149]
AlO_6	16844	16861	18	[39, 74, 88, 108, 116, 142, 149]
AlO_5	16862	16879	18	[39, 74, 88, 116, 142, 149]
AlO_6	16880	16880	1	[39, 74, 88, 95, 116, 142, 149]
AlO_8	16881	16895	15	[38, 72, 73, 86, 92, 96, 109, 114, 133]
AlO_7	16881	16896	16	[39, 74, 88, 95, 116, 117, 142, 149]
AlO_7	16896	16975	80	[38, 72, 73, 86, 92, 96, 114, 133]
AlO_6	16897	16933	37	[39, 74, 88, 116, 117, 142, 149]
AlO_5	16934	16936	3	[39, 74, 88, 116, 142, 149]
AlO_6	16937	16939	3	[39, 74, 88, 116, 117, 142, 149]
AlO_7	16940	17058	119	[39, 74, 88, 95, 116, 117, 142, 149]
AlO_8	16976	16988	13	[38, 72, 73, 86, 92, 96, 109, 114, 133]
AlO_7	16989	16990	2	[38, 72, 86, 92, 96, 109, 114, 133]
AlO_6	16991	16993	3	[38, 72, 92, 96, 109, 114, 133]
AlO_7	16994	17041	48	[38, 72, 86, 92, 96, 109, 114, 133]
AlO_5	17011	17028	18	[37, 83, 100, 106, 110, 111]
AlO_6	17029	17051	23	[37, 83, 100, 106, 110, 111, 146]
AlO_6	17042	17044	3	[38, 72, 86, 92, 96, 114, 133]
AlO_5	17045	17084	40	[38, 72, 86, 92, 96, 114]
AlO_7	17052	17090	39	[37, 83, 100, 103, 106, 110, 111, 146]
AlO_6	17059	17061	3	[39, 74, 88, 95, 117, 142, 149]
AlO_7	17062	17075	14	[39, 74, 79, 88, 95, 117, 142, 149]
AlO_6	17076	17076	1	[39, 74, 88, 95, 117, 142, 149]
AlO_7	17077	17101	25	[39, 74, 88, 95, 116, 117, 142, 149]
AlO_6	17085	17085	1	[38, 72, 86, 92, 96, 109, 114]
AlO_7	17086	17117	32	[38, 72, 86, 92, 96, 109, 114, 133]
AlO_6	17091	17115	25	[37, 83, 100, 103, 106, 111, 146]
AlO_6	17102	17111	10	[39, 74, 88, 95, 116, 142, 149]
AlO_7	17112	17145	34	[39, 74, 88, 95, 116, 139, 142, 149]
AlO_7	17116	17144	29	[37, 83, 100, 103, 106, 110, 111, 146]
AlO_8	17118	17124	7	[38, 72, 73, 86, 92, 96, 109, 114, 133]
AlO_7	17125	17135	11	[38, 72, 73, 92, 96, 109, 114, 133]
AlO_6	17136	17147	12	[38, 72, 92, 96, 109, 114, 133]
AlO_6	17145	17149	5	[37, 83, 100, 106, 110, 111, 146]
AlO_6	17146	17151	6	[39, 74, 88, 95, 116, 142, 149]
AlO_7	17148	17205	58	[38, 72, 86, 92, 96, 109, 114, 133]
AlO_6	17150	17231	82	[37, 83, 100, 103, 106, 111, 146]
AlO_7	17152	17160	9	[39, 74, 88, 95, 116, 139, 142, 149]
AlO_8	17161	17164	4	[39, 74, 88, 95, 116, 117, 139, 142, 149]
AlO_7	17165	17172	8	[39, 74, 95, 116, 117, 139, 142, 149]
AlO_6	17173	17190	18	[39, 74, 95, 116, 117, 142, 149]
AlO_7	17191	17255	65	[39, 74, 88, 95, 116, 117, 142, 149]
AlO_7	17206	17212	7	[38, 72, 76, 92, 96, 109, 114, 133]
AlO_6	17213	17227	15	[38, 72, 76, 92, 96, 109, 133]
AlO_5	17228	17275	48	[38, 72, 92, 96, 109, 133]
AlO_5	17232	17234	3	[37, 83, 100, 103, 106, 111]
AlO_6	17235	17268	34	[37, 83, 100, 103, 106, 110, 111]
AlO_6	17256	17268	13	[39, 74, 88, 116, 117, 142, 149]
AlO_5	17269	17291	23	[37, 83, 100, 103, 106, 111]
AlO_5	17269	17295	27	[39, 74, 116, 117, 142, 149]
AlO_6	17276	17298	23	[38, 72, 92, 96, 109, 114, 133]
AlO_6	17292	17317	26	[37, 83, 100, 103, 106, 110, 111]
AlO_6	17296	17332	37	[39, 74, 88, 116, 117, 142, 149]
AlO_7	17299	17312	14	[38, 72, 86, 92, 96, 109, 114, 133]
AlO_6	17313	17382	70	[38, 72, 86, 92, 96, 109, 114]
AlO_5	17318	17340	23	[37, 83, 100, 103, 106, 111]
AlO_7	17333	17341	9	[39, 74, 79, 88, 116, 117, 142, 149]
AlO_6	17341	17426	86	[37, 83, 100, 103, 106, 110, 111]
AlO_8	17342	17345	4	[39, 74, 79, 88, 95, 116, 117, 142, 149]
AlO_7	17346	17419	74	[39, 74, 79, 88, 95, 116, 142, 149]
AlO_5	17383	17386	4	[38, 72, 92, 96, 109, 114]
AlO_6	17387	17443	57	[38, 72, 92, 96, 109, 114, 133]
AlO_6	17420	17430	11	[39, 74, 79, 88, 116, 142, 149]
AlO_7	17427	17430	4	[37, 83, 100, 103, 106, 110, 111, 124]
AlO_6	17431	17505	75	[37, 83, 100, 103, 106, 110, 111]
AlO_7	17431	17441	11	[39, 74, 79, 88, 95, 116, 142, 149]
AlO_8	17442	17455	14	[39, 74, 79, 88, 95, 116, 117, 142, 149]
AlO_7	17444	17526	83	[38, 72, 73, 92, 96, 109, 114, 133]
AlO_7	17456	17457	2	[39, 74, 88, 95, 116, 117, 142, 149]
AlO_6	17458	17484	27	[39, 74, 88, 95, 116, 142, 149]
AlO_7	17485	17520	36	[39, 74, 88, 95, 116, 117, 142, 149]
AlO_7	17506	17527	22	[37, 83, 100, 103, 106, 110, 111, 118]
AlO_6	17521	17521	1	[39, 74, 88, 116, 117, 142, 149]
AlO_7	17522	17536	15	[39, 74, 88, 116, 117, 130, 142, 149]
AlO_6	17527	17566	40	[38, 72, 92, 96, 109, 114, 133]
AlO_6	17528	17652	125	[37, 83, 100, 103, 106, 110, 111]
AlO_6	17537	17588	52	[39, 74, 88, 116, 117, 142, 149]
AlO_7	17567	17572	6	[38, 72, 73, 92, 96, 109, 114, 133]
AlO_6	17573	17749	177	[38, 72, 92, 96, 109, 114, 133]
AlO_7	17589	17590	2	[39, 74, 88, 95, 116, 117, 142, 149]
AlO_8	17591	17652	62	[39, 74, 79, 88, 95, 116, 117, 142, 149]
AlO_5	17653	17683	31	[37, 83, 100, 106, 110, 111]
AlO_7	17653	17664	12	[39, 74, 88, 95, 116, 117, 142, 149]
AlO_6	17665	17701	37	[39, 74, 88, 116, 117, 142, 149]
AlO_6	17684	17752	69	[37, 83, 100, 103, 106, 110, 111]
AlO_8	17702	17730	29	[39, 74, 79, 88, 95, 116, 117, 142, 149]
AlO_7	17731	17819	89	[39, 74, 79, 88, 95, 116, 142, 149]
AlO_7	17750	17769	20	[38, 72, 73, 92, 96, 109, 114, 133]
AlO_7	17753	17776	24	[37, 83, 100, 103, 106, 110, 111, 118]
AlO_6	17770	17793	24	[38, 72, 92, 96, 109, 114, 133]
AlO_6	17777	17855	79	[37, 83, 100, 103, 106, 110, 111]
AlO_7	17794	17802	9	[38, 72, 73, 92, 96, 109, 114, 133]
AlO_6	17803	18153	351	[38, 72, 92, 96, 109, 114, 133]
AlO_6	17820	17865	46	[39, 74, 79, 88, 95, 116, 149]
AlO_5	17856	17865	10	[37, 83, 100, 106, 110, 111]
AlO_6	17866	18027	162	[37, 83, 100, 103, 106, 110, 111]
AlO_7	17866	17961	96	[39, 74, 79, 88, 95, 116, 142, 149]
AlO_6	17962	17965	4	[39, 79, 88, 95, 116, 142, 149]
AlO_7	17966	18016	51	[39, 74, 79, 88, 95, 116, 142, 149]
AlO_8	18017	18064	48	[39, 74, 79, 88, 95, 116, 117, 142, 149]
AlO_5	18028	18034	7	[37, 83, 100, 103, 106, 111]
AlO_6	18035	18050	16	[37, 83, 100, 103, 106, 111, 118]
AlO_5	18051	18065	15	[37, 83, 100, 103, 106, 111]
AlO_7	18065	18073	9	[39, 74, 79, 88, 95, 116, 117, 149]
AlO_6	18066	18084	19	[37, 83, 100, 103, 106, 111, 118]
AlO_6	18074	18091	18	[39, 74, 79, 88, 95, 116, 149]
AlO_5	18085	18087	3	[37, 83, 100, 103, 106, 111]
AlO_6	18088	18104	17	[37, 83, 100, 103, 106, 110, 111]
AlO_7	18092	18142	51	[39, 74, 79, 88, 95, 116, 142, 149]
AlO_5	18105	18110	6	[37, 83, 100, 106, 110, 111]
AlO_6	18111	18132	22	[37, 83, 100, 103, 106, 110, 111]
AlO_7	18133	18174	42	[37, 83, 100, 103, 106, 110, 111, 118]
AlO_6	18143	18157	15	[39, 74, 79, 88, 95, 116, 142]
AlO_5	18154	18160	7	[38, 72, 92, 96, 109, 133]
AlO_7	18158	18164	7	[39, 74, 79, 88, 95, 116, 142, 149]
AlO_6	18161	18261	101	[38, 72, 92, 96, 109, 114, 133]
AlO_8	18165	18188	24	[39, 74, 79, 88, 95, 116, 117, 142, 149]
AlO_6	18175	18205	31	[37, 83, 100, 103, 106, 111, 118]
AlO_7	18189	18205	17	[39, 74, 88, 95, 116, 117, 142, 149]
AlO_5	18206	18231	26	[37, 83, 100, 103, 106, 111]
AlO_6	18206	18209	4	[39, 74, 88, 95, 116, 117, 149]
AlO_5	18210	18226	17	[39, 74, 95, 116, 117, 149]
AlO_6	18227	18245	19	[39, 74, 95, 116, 117, 142, 149]
AlO_6	18232	18283	52	[37, 83, 100, 103, 106, 110, 111]
AlO_7	18246	18275	30	[39, 74, 88, 95, 116, 117, 142, 149]
AlO_7	18262	18324	63	[38, 72, 73, 92, 96, 109, 114, 133]
AlO_8	18276	18362	87	[39, 74, 79, 88, 95, 116, 117, 142, 149]
AlO_7	18284	18308	25	[37, 83, 100, 103, 106, 110, 111, 118]
AlO_6	18309	18377	69	[37, 83, 100, 103, 106, 110, 111]
AlO_6	18325	18343	19	[38, 72, 92, 96, 109, 114, 133]
AlO_7	18344	18352	9	[38, 72, 76, 92, 96, 109, 114, 133]
AlO_6	18353	18433	81	[38, 72, 92, 96, 109, 114, 133]
AlO_7	18363	18411	49	[39, 74, 79, 88, 95, 116, 142, 149]
AlO_5	18378	18379	2	[37, 83, 100, 103, 106, 111]
AlO_6	18380	18396	17	[37, 83, 100, 103, 106, 111, 118]
AlO_7	18397	18402	6	[37, 83, 100, 103, 106, 110, 111, 118]
AlO_6	18403	18505	103	[37, 83, 100, 103, 106, 110, 111]
AlO_6	18412	18488	77	[39, 74, 79, 88, 95, 116, 149]
AlO_7	18434	18452	19	[38, 72, 92, 96, 109, 114, 133, 147]
AlO_6	18453	18468	16	[38, 72, 92, 96, 109, 114, 133]
AlO_7	18469	18492	24	[38, 72, 92, 96, 109, 114, 133, 147]
AlO_7	18489	18533	45	[39, 74, 79, 88, 95, 116, 142, 149]
AlO_6	18493	18606	114	[38, 72, 92, 96, 109, 114, 133]
AlO_5	18506	18566	61	[37, 83, 100, 103, 106, 111]
AlO_6	18534	18548	15	[39, 74, 88, 95, 116, 142, 149]
AlO_7	18549	18552	4	[39, 74, 88, 95, 116, 117, 142, 149]
AlO_8	18553	18565	13	[39, 74, 88, 95, 116, 117, 139, 142, 149]
AlO_9	18566	18571	6	[39, 74, 79, 88, 95, 116, 117, 139, 142, 149]
AlO_6	18567	18610	44	[37, 83, 100, 103, 106, 111, 118]
AlO_8	18572	18597	26	[39, 74, 79, 88, 95, 116, 117, 142, 149]
AlO_7	18598	18616	19	[39, 74, 79, 88, 95, 116, 142, 149]
AlO_7	18607	18644	38	[38, 72, 92, 96, 109, 114, 133, 147]
AlO_5	18611	18629	19	[37, 83, 100, 103, 106, 111]
AlO_8	18617	18619	3	[39, 74, 79, 88, 95, 116, 117, 142, 149]
AlO_7	18620	18644	25	[39, 74, 79, 88, 95, 116, 117, 142]
AlO_4	18630	18677	48	[37, 83, 100, 106, 111]
AlO_6	18645	18662	18	[38, 72, 92, 109, 114, 133, 147]
AlO_8	18645	18745	101	[39, 74, 79, 88, 95, 116, 117, 142, 149]
AlO_7	18663	18674	12	[38, 72, 92, 96, 109, 114, 133, 147]
AlO_6	18675	18843	169	[38, 72, 92, 96, 109, 114, 133]
AlO_5	18678	18706	29	[37, 83, 100, 106, 110, 111]
AlO_4	18707	18717	11	[37, 83, 100, 106, 111]
AlO_5	18718	18752	35	[37, 83, 100, 106, 110, 111]
AlO_7	18746	18753	8	[39, 74, 79, 88, 95, 116, 142, 149]
AlO_6	18753	18809	57	[37, 83, 100, 103, 106, 110, 111]
AlO_6	18754	18781	28	[39, 74, 79, 88, 95, 116, 149]
AlO_7	18782	18810	29	[39, 74, 79, 88, 95, 116, 142, 149]
AlO_7	18810	18826	17	[37, 83, 100, 103, 106, 110, 111, 118]
AlO_6	18811	18817	7	[39, 74, 88, 95, 116, 142, 149]
AlO_7	18818	18949	132	[39, 74, 88, 95, 116, 117, 142, 149]
AlO_6	18827	18850	24	[37, 83, 100, 103, 106, 110, 111]
AlO_7	18844	18869	26	[38, 72, 92, 96, 109, 114, 133, 146]
AlO_7	18851	18874	24	[37, 83, 100, 103, 106, 110, 111, 118]
AlO_8	18870	18889	20	[38, 72, 92, 96, 109, 114, 133, 146, 147]
AlO_6	18875	18945	71	[37, 83, 100, 103, 106, 110, 111]
AlO_7	18890	18891	2	[38, 72, 92, 96, 109, 114, 133, 146]
AlO_6	18892	19111	220	[38, 72, 92, 96, 109, 114, 133]
AlO_5	18946	18962	17	[37, 83, 100, 106, 110, 111]
AlO_6	18950	18967	18	[39, 74, 88, 116, 117, 142, 149]
AlO_6	18963	18983	21	[37, 83, 100, 103, 106, 110, 111]
AlO_7	18968	19001	34	[39, 74, 88, 95, 116, 117, 142, 149]
AlO_5	18984	18986	3	[37, 83, 100, 103, 106, 111]
AlO_6	18987	19010	24	[37, 83, 100, 103, 106, 111, 118]
AlO_8	19002	19017	16	[39, 74, 79, 88, 95, 116, 117, 142, 149]
AlO_7	19011	19021	11	[37, 83, 100, 103, 106, 110, 111, 118]
AlO_7	19018	19125	108	[39, 74, 79, 88, 95, 116, 142, 149]
AlO_6	19022	19461	440	[37, 83, 100, 103, 106, 110, 111]
AlO_7	19112	19157	46	[38, 72, 73, 92, 96, 109, 114, 133]
AlO_6	19126	19140	15	[39, 74, 88, 95, 116, 142, 149]
AlO_7	19141	19156	16	[39, 74, 79, 88, 95, 116, 142, 149]
AlO_8	19157	19284	128	[39, 74, 79, 88, 95, 116, 117, 142, 149]
AlO_8	19158	19166	9	[38, 72, 73, 92, 96, 109, 114, 133, 147]
AlO_7	19167	19172	6	[38, 72, 73, 92, 96, 109, 133, 147]
AlO_6	19173	19196	24	[38, 72, 73, 92, 96, 109, 133]
AlO_7	19197	19203	7	[38, 72, 73, 92, 96, 109, 114, 133]
AlO_6	19204	19301	98	[38, 72, 92, 96, 109, 114, 133]
AlO_7	19285	19290	6	[39, 74, 79, 88, 95, 116, 142, 149]
AlO_8	19291	19333	43	[39, 74, 79, 88, 95, 116, 117, 142, 149]
AlO_7	19302	19346	45	[38, 70, 72, 92, 96, 109, 114, 133]
AlO_7	19334	19337	4	[39, 74, 88, 95, 116, 117, 142, 149]
AlO_6	19338	19349	12	[39, 74, 95, 116, 117, 142, 149]
AlO_6	19347	19467	121	[38, 72, 92, 96, 109, 114, 133]
AlO_7	19350	19358	9	[39, 74, 79, 95, 116, 117, 142, 149]
AlO_8	19359	19436	78	[39, 74, 79, 88, 95, 116, 117, 142, 149]
AlO_7	19437	19472	36	[39, 74, 79, 88, 116, 117, 142, 149]
AlO_7	19462	19470	9	[37, 83, 100, 103, 106, 110, 111, 118]
AlO_7	19468	19478	11	[38, 70, 72, 92, 96, 109, 114, 133]
AlO_6	19471	19505	35	[37, 83, 100, 103, 106, 110, 111]
AlO_8	19473	19499	27	[39, 74, 79, 88, 95, 116, 117, 142, 149]
AlO_6	19479	19549	71	[38, 72, 92, 96, 109, 114, 133]
AlO_7	19500	19546	47	[39, 74, 79, 88, 95, 116, 142, 149]
AlO_5	19506	19543	38	[37, 83, 100, 103, 106, 111]
AlO_6	19544	19970	427	[37, 83, 100, 103, 106, 110, 111]
AlO_6	19547	19561	15	[39, 74, 79, 88, 95, 116, 149]
AlO_7	19550	19556	7	[38, 72, 73, 92, 96, 109, 114, 133]
AlO_6	19557	19714	158	[38, 72, 92, 96, 109, 114, 133]
AlO_7	19562	19600	39	[39, 74, 79, 88, 95, 116, 142, 149]
AlO_8	19601	19653	53	[39, 74, 79, 88, 95, 116, 117, 142, 149]
AlO_7	19654	19658	5	[39, 74, 79, 88, 95, 116, 142, 149]
AlO_6	19659	19669	11	[39, 74, 79, 88, 95, 142, 149]
AlO_7	19670	19675	6	[39, 74, 79, 88, 95, 116, 142, 149]
AlO_8	19676	19698	23	[39, 74, 79, 88, 95, 116, 117, 142, 149]
AlO_7	19699	19736	38	[39, 74, 79, 88, 95, 116, 142, 149]
AlO_7	19715	19724	10	[38, 72, 92, 96, 109, 114, 133, 146]
AlO_6	19725	19917	193	[38, 72, 92, 96, 109, 114, 133]
AlO_6	19737	19754	18	[39, 74, 79, 88, 116, 142, 149]
AlO_7	19755	19775	21	[39, 74, 79, 88, 116, 117, 142, 149]
AlO_6	19776	19785	10	[39, 74, 88, 116, 117, 142, 149]
AlO_7	19786	19803	18	[39, 74, 88, 95, 116, 117, 142, 149]
AlO_7	19804	19928	125	[39, 74, 79, 88, 116, 117, 142, 149]
AlO_5	19918	19939	22	[38, 72, 96, 109, 114, 133]
AlO_7	19929	19930	2	[39, 74, 79, 88, 116, 117, 123, 142]
AlO_6	19931	19934	4	[39, 74, 79, 88, 116, 123, 142]
AlO_7	19935	19939	5	[39, 74, 79, 88, 95, 116, 123, 142]
AlO_6	19940	20138	199	[38, 72, 92, 96, 109, 114, 133]
AlO_6	19940	19953	14	[39, 74, 79, 88, 95, 116, 142]
AlO_7	19954	19974	21	[39, 74, 79, 88, 95, 116, 142, 149]
AlO_5	19971	20003	33	[37, 100, 103, 106, 110, 111]
AlO_8	19975	19981	7	[39, 74, 79, 88, 95, 116, 117, 142, 149]
AlO_7	19982	19991	10	[39, 74, 79, 88, 116, 117, 142, 149]
AlO_6	19992	20011	20	[39, 74, 79, 88, 116, 117, 149]
AlO_6	20004	20004	1	[37, 83, 100, 103, 106, 110, 111]
AlO_7	20005	20022	18	[37, 83, 100, 103, 106, 110, 111, 118]
AlO_5	20012	20012	1	[39, 74, 88, 116, 117, 149]
AlO_6	20013	20019	7	[39, 74, 88, 116, 117, 142, 149]
AlO_7	20020	20058	39	[39, 74, 88, 95, 116, 117, 142, 149]
AlO_6	20023	20082	60	[37, 83, 100, 103, 106, 110, 111]
AlO_6	20059	20104	46	[39, 74, 88, 95, 116, 142, 149]
AlO_5	20083	20099	17	[37, 83, 100, 103, 110, 111]
AlO_6	20100	20423	324	[37, 83, 100, 103, 106, 110, 111]
AlO_7	20105	20127	23	[39, 74, 88, 95, 116, 117, 142, 149]
AlO_8	20128	20128	1	[39, 74, 79, 88, 95, 116, 117, 142, 149]
AlO_7	20129	20195	67	[39, 74, 79, 88, 116, 117, 142, 149]
AlO_7	20139	20156	18	[38, 72, 75, 92, 96, 109, 114, 133]
AlO_6	20157	20208	52	[38, 72, 75, 96, 109, 114, 133]
AlO_8	20196	20197	2	[39, 74, 79, 88, 95, 116, 117, 142, 149]
AlO_7	20198	20198	1	[39, 74, 79, 88, 95, 116, 142, 149]
AlO_6	20199	20267	69	[39, 74, 79, 88, 95, 116, 149]
AlO_7	20209	20221	13	[38, 72, 75, 92, 96, 109, 114, 133]
AlO_6	20222	20242	21	[38, 72, 92, 96, 109, 114, 133]
AlO_7	20243	20251	9	[38, 72, 75, 92, 96, 109, 114, 133]
AlO_6	20252	20280	29	[38, 72, 92, 96, 109, 114, 133]
AlO_8	20268	20322	55	[39, 74, 79, 88, 95, 116, 117, 142, 149]
AlO_5	20281	20296	16	[38, 72, 96, 109, 114, 133]
AlO_6	20297	20300	4	[38, 72, 92, 96, 109, 114, 133]
AlO_7	20301	20357	57	[38, 72, 75, 92, 96, 109, 114, 133]
AlO_7	20323	20368	46	[39, 74, 79, 88, 116, 117, 142, 149]
AlO_6	20358	20361	4	[38, 72, 75, 96, 109, 114, 133]
AlO_7	20362	20379	18	[38, 72, 75, 92, 96, 109, 114, 133]
AlO_8	20369	20386	18	[39, 74, 79, 88, 95, 116, 117, 142, 149]
AlO_8	20380	20399	20	[38, 72, 75, 92, 96, 109, 114, 133, 146]
AlO_7	20387	20404	18	[39, 74, 79, 88, 95, 116, 142, 149]
AlO_6	20400	20432	33	[38, 72, 92, 96, 109, 114, 133]
AlO_6	20405	20434	30	[39, 74, 79, 88, 95, 116, 149]
AlO_5	20424	20439	16	[37, 100, 103, 106, 110, 111]
AlO_5	20433	20445	13	[38, 72, 96, 109, 114, 133]
AlO_7	20435	20463	29	[39, 74, 79, 88, 95, 116, 142, 149]
AlO_6	20440	20559	120	[37, 83, 100, 103, 106, 110, 111]
AlO_6	20446	20488	43	[38, 72, 92, 96, 109, 114, 133]
AlO_6	20464	20481	18	[39, 74, 79, 88, 95, 116, 149]
AlO_7	20482	20495	14	[39, 74, 79, 88, 95, 116, 142, 149]
AlO_7	20489	20507	19	[38, 72, 73, 92, 96, 109, 114, 133]
AlO_6	20496	20517	22	[39, 74, 88, 95, 116, 142, 149]
AlO_6	20508	20587	80	[38, 72, 92, 96, 109, 114, 133]
AlO_7	20518	20525	8	[39, 74, 88, 95, 116, 117, 142, 149]
AlO_6	20526	20530	5	[39, 74, 88, 95, 116, 117, 149]
AlO_7	20531	20558	28	[39, 74, 88, 95, 116, 117, 142, 149]
AlO_6	20559	20603	45	[39, 74, 88, 116, 117, 142, 149]
AlO_5	20560	20576	17	[37, 100, 103, 106, 110, 111]
AlO_6	20577	20795	219	[37, 83, 100, 103, 106, 110, 111]
AlO_7	20588	20608	21	[38, 72, 75, 92, 96, 109, 114, 133]
AlO_7	20604	20650	47	[39, 74, 79, 88, 116, 117, 142, 149]
AlO_6	20609	20629	21	[38, 72, 92, 96, 109, 114, 133]
AlO_5	20630	20637	8	[38, 72, 92, 109, 114, 133]
AlO_6	20638	20669	32	[38, 72, 92, 96, 109, 114, 133]
AlO_8	20651	20662	12	[39, 74, 79, 88, 95, 116, 117, 142, 149]
AlO_7	20663	20673	11	[39, 74, 79, 88, 95, 116, 142, 149]
AlO_7	20670	20698	29	[38, 72, 75, 92, 96, 109, 114, 133]
AlO_6	20674	20677	4	[39, 74, 79, 88, 95, 116, 149]
AlO_5	20678	20695	18	[39, 74, 88, 95, 116, 149]
AlO_6	20696	20728	33	[39, 74, 79, 88, 95, 116, 149]
AlO_6	20699	20742	44	[38, 72, 92, 96, 109, 114, 133]
AlO_5	20729	20742	14	[39, 79, 88, 95, 116, 149]
AlO_5	20743	20758	16	[38, 72, 96, 109, 114, 133]
AlO_6	20743	20760	18	[39, 74, 79, 88, 95, 116, 149]
AlO_6	20759	20772	14	[38, 72, 75, 96, 109, 114, 133]
AlO_7	20761	20780	20	[39, 74, 79, 88, 95, 116, 142, 149]
AlO_5	20773	20783	11	[38, 72, 96, 109, 114, 133]
AlO_6	20781	20799	19	[39, 74, 79, 88, 116, 142, 149]
AlO_6	20784	20792	9	[38, 72, 92, 96, 109, 114, 133]
AlO_8	20793	20848	56	[38, 72, 75, 92, 96, 109, 114, 133, 146]
AlO_7	20796	20819	24	[37, 83, 100, 103, 106, 110, 111, 135]
AlO_7	20800	20861	62	[39, 74, 79, 88, 116, 117, 142, 149]
AlO_6	20820	21059	240	[37, 83, 100, 103, 106, 110, 111]
AlO_7	20849	20858	10	[38, 72, 75, 92, 96, 109, 114, 133]
AlO_6	20859	20864	6	[38, 72, 92, 96, 109, 114, 133]
AlO_6	20862	20871	10	[39, 74, 79, 88, 116, 117, 149]
AlO_5	20865	20874	10	[38, 72, 92, 96, 109, 133]
AlO_5	20872	20883	12	[39, 74, 79, 88, 116, 149]
AlO_6	20875	20891	17	[38, 72, 92, 96, 109, 133, 147]
AlO_6	20884	20903	20	[39, 74, 79, 88, 95, 116, 149]
AlO_5	20892	20902	11	[38, 72, 92, 96, 109, 133]
AlO_6	20903	20915	13	[38, 72, 92, 96, 109, 114, 133]
AlO_7	20904	20907	4	[39, 74, 79, 88, 95, 116, 142, 149]
AlO_6	20908	20926	19	[39, 74, 79, 88, 116, 142, 149]
AlO_7	20916	20944	29	[38, 72, 75, 92, 96, 109, 114, 133]
AlO_7	20927	20941	15	[39, 74, 79, 88, 116, 117, 142, 149]
AlO_6	20942	20962	21	[39, 74, 79, 88, 116, 117, 149]
AlO_6	20945	20950	6	[38, 72, 75, 96, 109, 114, 133]
AlO_7	20951	20997	47	[38, 72, 75, 92, 96, 109, 114, 133]
AlO_7	20963	20998	36	[39, 74, 79, 88, 116, 117, 142, 149]
AlO_6	20998	21228	231	[38, 72, 92, 96, 109, 114, 133]
AlO_6	20999	21007	9	[39, 74, 79, 88, 116, 142, 149]
AlO_7	21008	21008	1	[39, 74, 79, 88, 95, 116, 142, 149]
AlO_6	21009	21037	29	[39, 74, 88, 95, 116, 142, 149]
AlO_5	21038	21046	9	[39, 74, 88, 95, 116, 149]
AlO_6	21047	21055	9	[39, 74, 88, 95, 116, 117, 149]
AlO_7	21056	21082	27	[39, 74, 88, 95, 116, 117, 142, 149]
AlO_5	21060	21084	25	[37, 100, 103, 106, 110, 111]
AlO_6	21083	21130	48	[39, 74, 88, 116, 117, 142, 149]
AlO_6	21085	21773	689	[37, 83, 100, 103, 106, 110, 111]
AlO_7	21131	21163	33	[39, 74, 88, 95, 116, 117, 142, 149]
AlO_6	21164	21204	41	[39, 74, 88, 116, 117, 142, 149]
AlO_7	21205	21234	30	[39, 74, 88, 95, 116, 117, 142, 149]
AlO_7	21229	21242	14	[38, 72, 75, 92, 96, 109, 114, 133]
AlO_6	21235	21239	5	[39, 74, 88, 95, 116, 142, 149]
AlO_7	21240	21286	47	[39, 74, 79, 88, 95, 116, 142, 149]
AlO_6	21243	21630	388	[38, 72, 92, 96, 109, 114, 133]
AlO_6	21287	21287	1	[39, 74, 79, 88, 95, 116, 149]
AlO_5	21288	21288	1	[39, 74, 79, 88, 116, 149]
AlO_6	21289	21306	18	[39, 74, 79, 88, 116, 117, 149]
AlO_5	21307	21313	7	[39, 74, 88, 116, 117, 149]
AlO_6	21314	21386	73	[39, 74, 88, 116, 117, 142, 149]
AlO_7	21387	21436	50	[39, 74, 88, 95, 116, 117, 142, 149]
AlO_8	21437	21448	12	[39, 74, 79, 88, 95, 116, 117, 142, 149]
AlO_7	21449	21485	37	[39, 74, 88, 95, 116, 117, 142, 149]
AlO_8	21486	21490	5	[39, 74, 79, 88, 95, 116, 117, 142, 149]
AlO_7	21491	21507	17	[39, 74, 88, 95, 116, 117, 142, 149]
AlO_6	21508	21533	26	[39, 74, 88, 95, 116, 117, 149]
AlO_7	21534	21548	15	[39, 74, 88, 95, 116, 117, 142, 149]
AlO_8	21549	21573	25	[39, 74, 79, 88, 95, 116, 117, 142, 149]
AlO_7	21574	21588	15	[39, 74, 79, 88, 95, 116, 117, 149]
AlO_6	21589	21603	15	[39, 74, 79, 88, 95, 116, 149]
AlO_7	21604	21660	57	[39, 74, 79, 88, 95, 116, 142, 149]
AlO_7	21631	21672	42	[38, 72, 75, 92, 96, 109, 114, 133]
AlO_8	21661	21700	40	[39, 74, 79, 88, 95, 116, 117, 142, 149]
AlO_6	21673	21674	2	[38, 72, 92, 96, 109, 114, 133]
AlO_7	21675	21683	9	[38, 72, 92, 96, 109, 114, 133, 146]
AlO_6	21684	21741	58	[38, 72, 92, 96, 109, 114, 133]
AlO_7	21701	21718	18	[39, 74, 88, 95, 116, 117, 142, 149]
AlO_6	21719	21750	32	[39, 74, 88, 95, 116, 117, 149]
AlO_7	21742	21746	5	[38, 72, 75, 92, 96, 109, 114, 133]
AlO_6	21747	21762	16	[38, 72, 75, 92, 96, 114, 133]
AlO_7	21751	21769	19	[39, 74, 88, 95, 116, 117, 142, 149]
AlO_7	21763	21812	50	[38, 72, 75, 92, 96, 109, 114, 133]
AlO_6	21770	21786	17	[39, 74, 88, 116, 117, 142, 149]
AlO_5	21774	21794	21	[37, 100, 103, 106, 110, 111]
AlO_7	21787	21787	1	[39, 74, 88, 95, 116, 117, 142, 149]
AlO_8	21788	21805	18	[39, 74, 79, 88, 95, 116, 117, 142, 149]
AlO_6	21795	21988	194	[37, 83, 100, 103, 106, 110, 111]
AlO_7	21806	21813	8	[39, 74, 88, 95, 116, 117, 142, 149]
AlO_6	21813	22044	232	[38, 72, 92, 96, 109, 114, 133]
AlO_6	21814	21946	133	[39, 74, 88, 116, 117, 142, 149]
AlO_7	21947	21980	34	[39, 74, 79, 88, 116, 117, 142, 149]
AlO_8	21981	22014	34	[39, 74, 79, 88, 95, 116, 117, 142, 149]
AlO_7	21989	22008	20	[37, 83, 100, 103, 106, 110, 111, 146]
AlO_6	22009	22021	13	[37, 83, 100, 106, 110, 111, 146]
AlO_7	22015	22055	41	[39, 74, 79, 88, 116, 117, 142, 149]
AlO_5	22022	22033	12	[37, 83, 100, 106, 110, 111]
AlO_6	22034	22098	65	[37, 83, 100, 103, 106, 110, 111]
AlO_7	22045	22051	7	[38, 72, 75, 92, 96, 109, 114, 133]
AlO_8	22052	22098	47	[38, 72, 75, 92, 96, 109, 114, 133, 146]
AlO_6	22056	22080	25	[39, 74, 79, 88, 116, 117, 149]
AlO_5	22081	22082	2	[39, 74, 88, 116, 117, 149]
AlO_6	22083	22100	18	[39, 74, 88, 116, 117, 142, 149]
AlO_7	22099	22104	6	[37, 83, 100, 103, 106, 110, 111, 124]
AlO_7	22099	22106	8	[38, 72, 92, 96, 109, 114, 133, 146]
AlO_5	22101	22112	12	[39, 74, 116, 117, 142, 149]
AlO_6	22105	22111	7	[37, 83, 100, 103, 106, 110, 111]
AlO_6	22107	22112	6	[38, 72, 92, 96, 114, 133, 146]
AlO_7	22112	22120	9	[37, 83, 100, 103, 106, 110, 111, 118]
AlO_5	22113	22119	7	[38, 72, 92, 96, 114, 133]
AlO_6	22113	22114	2	[39, 74, 95, 116, 117, 142, 149]
AlO_7	22115	22143	29	[39, 74, 88, 95, 116, 117, 142, 149]
AlO_4	22120	22134	15	[38, 72, 92, 96, 133]
AlO_6	22121	22146	26	[37, 83, 100, 103, 106, 110, 111]
AlO_5	22135	22155	21	[38, 72, 92, 96, 114, 133]
AlO_8	22144	22144	1	[39, 74, 79, 88, 95, 116, 117, 142, 149]
AlO_7	22145	22196	52	[39, 74, 79, 88, 116, 117, 142, 149]
AlO_5	22147	22160	14	[37, 100, 103, 106, 110, 111]
AlO_6	22156	22438	283	[38, 72, 92, 96, 109, 114, 133]
AlO_6	22161	22309	149	[37, 83, 100, 103, 106, 110, 111]
AlO_8	22197	22217	21	[39, 74, 79, 88, 95, 116, 117, 142, 149]
AlO_7	22218	22222	5	[39, 74, 79, 88, 95, 116, 142, 149]
AlO_6	22223	22297	75	[39, 74, 79, 88, 95, 116, 149]
AlO_7	22298	22370	73	[39, 74, 79, 88, 95, 116, 142, 149]
AlO_5	22310	22330	21	[37, 83, 100, 103, 106, 111]
AlO_6	22331	22502	172	[37, 83, 100, 103, 106, 110, 111]
AlO_6	22371	22372	2	[39, 74, 79, 88, 95, 116, 149]
AlO_7	22373	22400	28	[39, 74, 79, 88, 95, 116, 117, 149]
AlO_6	22401	22407	7	[39, 74, 79, 88, 116, 117, 149]
AlO_7	22408	22440	33	[39, 74, 79, 88, 116, 117, 142, 149]
AlO_7	22439	22451	13	[38, 72, 75, 92, 96, 109, 114, 133]
AlO_8	22441	22441	1	[39, 74, 79, 88, 95, 116, 117, 142, 149]
AlO_7	22442	22464	23	[39, 74, 88, 95, 116, 117, 142, 149]
AlO_6	22452	22879	428	[38, 72, 92, 96, 109, 114, 133]
AlO_6	22465	22489	25	[39, 74, 88, 116, 117, 142, 149]
AlO_5	22490	22499	10	[39, 74, 116, 117, 142, 149]
AlO_6	22500	22506	7	[39, 74, 95, 116, 117, 142, 149]
AlO_5	22503	22540	38	[37, 100, 103, 106, 110, 111]
AlO_7	22507	22526	20	[39, 74, 88, 95, 116, 117, 142, 149]
AlO_6	22527	22537	11	[39, 74, 88, 95, 116, 142, 149]
AlO_7	22538	22589	52	[39, 74, 79, 88, 95, 116, 142, 149]
AlO_6	22541	22611	71	[37, 83, 100, 103, 106, 110, 111]
AlO_8	22590	22614	25	[39, 74, 79, 88, 95, 116, 117, 142, 149]
AlO_7	22612	22635	24	[37, 83, 100, 103, 106, 110, 111, 118]
AlO_7	22615	22650	36	[39, 74, 79, 88, 95, 116, 117, 149]
AlO_6	22636	22646	11	[37, 83, 100, 103, 106, 110, 111]
AlO_7	22647	22679	33	[37, 83, 100, 103, 106, 110, 111, 118]
AlO_6	22651	22663	13	[39, 74, 79, 88, 95, 116, 149]
AlO_7	22664	22671	8	[39, 74, 79, 88, 95, 116, 117, 149]
AlO_8	22672	22683	12	[39, 74, 79, 88, 95, 116, 117, 142, 149]
AlO_6	22680	22816	137	[37, 83, 100, 103, 106, 110, 111]
AlO_7	22684	22703	20	[39, 74, 88, 95, 116, 117, 142, 149]
AlO_8	22704	22713	10	[39, 74, 79, 88, 95, 116, 117, 142, 149]
AlO_7	22714	22718	5	[39, 74, 79, 88, 116, 117, 142, 149]
AlO_6	22719	22748	30	[39, 74, 88, 116, 117, 142, 149]
AlO_5	22749	22758	10	[39, 74, 88, 116, 117, 149]
AlO_6	22759	22766	8	[39, 74, 88, 116, 117, 142, 149]
AlO_7	22767	22795	29	[39, 74, 79, 88, 116, 117, 142, 149]
AlO_8	22796	22827	32	[39, 74, 79, 88, 95, 116, 117, 142, 149]
AlO_5	22817	22823	7	[37, 83, 100, 103, 106, 111]
AlO_6	22824	22828	5	[37, 83, 100, 103, 106, 111, 146]
AlO_7	22828	22831	4	[39, 74, 79, 88, 95, 116, 142, 149]
AlO_5	22829	22839	11	[37, 83, 100, 106, 111, 146]
AlO_6	22832	22839	8	[39, 74, 79, 88, 95, 116, 149]
AlO_6	22840	22844	5	[37, 83, 100, 106, 110, 111, 146]
AlO_7	22840	22882	43	[39, 74, 79, 88, 95, 116, 142, 149]
AlO_7	22845	22860	16	[37, 83, 100, 103, 106, 110, 111, 146]
AlO_6	22861	22901	41	[37, 83, 100, 103, 106, 110, 111]
AlO_7	22880	22911	32	[38, 72, 73, 92, 96, 109, 114, 133]
AlO_8	22883	22912	30	[39, 74, 79, 88, 95, 116, 117, 142, 149]
AlO_5	22902	22910	9	[37, 83, 100, 106, 110, 111]
AlO_6	22911	23037	127	[37, 83, 100, 103, 106, 110, 111]
AlO_6	22912	23255	344	[38, 72, 92, 96, 109, 114, 133]
AlO_7	22913	22993	81	[39, 74, 79, 88, 116, 117, 142, 149]
AlO_6	22994	23019	26	[39, 74, 79, 88, 116, 142, 149]
AlO_7	23020	23125	106	[39, 74, 79, 88, 116, 117, 142, 149]
AlO_5	23038	23040	3	[37, 100, 103, 106, 110, 111]
AlO_6	23041	23331	291	[37, 83, 100, 103, 106, 110, 111]
AlO_6	23126	23139	14	[39, 74, 79, 88, 116, 142, 149]
AlO_7	23140	23190	51	[39, 74, 79, 88, 95, 116, 142, 149]
AlO_6	23191	23202	12	[39, 74, 79, 88, 116, 142, 149]
AlO_7	23203	23346	144	[39, 74, 79, 88, 116, 117, 142, 149]
AlO_5	23256	23260	5	[38, 72, 92, 109, 114, 133]
AlO_6	23261	23275	15	[38, 72, 75, 92, 109, 114, 133]
AlO_7	23276	23277	2	[38, 72, 75, 92, 96, 109, 114, 133]
AlO_6	23278	23552	275	[38, 72, 92, 96, 109, 114, 133]
AlO_5	23332	23344	13	[37, 100, 103, 106, 110, 111]
AlO_6	23345	23365	21	[37, 83, 100, 103, 106, 110, 111]
AlO_6	23347	23382	36	[39, 74, 79, 88, 116, 142, 149]
AlO_7	23366	23367	2	[37, 83, 100, 103, 106, 110, 111, 146]
AlO_6	23368	23383	16	[37, 83, 100, 106, 110, 111, 146]
AlO_7	23383	23516	134	[39, 74, 79, 88, 116, 117, 142, 149]
AlO_5	23384	23418	35	[37, 83, 100, 106, 110, 111]
AlO_6	23419	23778	360	[37, 83, 100, 103, 106, 110, 111]
AlO_6	23517	23524	8	[39, 74, 79, 88, 116, 117, 142]
AlO_7	23525	23567	43	[39, 74, 79, 88, 116, 117, 142, 149]
AlO_7	23553	23563	11	[38, 72, 92, 96, 109, 114, 133, 147]
AlO_6	23564	23573	10	[38, 72, 92, 96, 109, 114, 133]
AlO_6	23568	23638	71	[39, 74, 79, 88, 116, 142, 149]
AlO_7	23574	23605	32	[38, 72, 92, 96, 109, 114, 133, 146]
AlO_6	23606	23694	89	[38, 72, 92, 96, 109, 114, 133]
AlO_7	23639	23655	17	[39, 74, 79, 88, 116, 117, 142, 149]
AlO_8	23656	23665	10	[39, 74, 79, 88, 95, 116, 117, 142, 149]
AlO_7	23666	23678	13	[39, 74, 79, 88, 95, 116, 117, 149]
AlO_6	23679	23735	57	[39, 74, 79, 88, 95, 116, 149]
AlO_7	23695	23720	26	[38, 72, 92, 96, 109, 114, 133, 146]
AlO_6	23721	23843	123	[38, 72, 92, 96, 109, 114, 133]
AlO_7	23736	23739	4	[39, 74, 79, 88, 95, 116, 117, 149]
AlO_8	23740	23763	24	[39, 74, 79, 88, 95, 116, 117, 142, 149]
AlO_7	23764	23775	12	[39, 74, 79, 88, 116, 117, 142, 149]
AlO_6	23776	23803	28	[39, 74, 79, 88, 116, 142, 149]
AlO_7	23779	23785	7	[37, 83, 100, 103, 106, 110, 111, 146]
AlO_6	23786	23800	15	[37, 83, 100, 106, 110, 111, 146]
AlO_5	23801	23895	95	[37, 83, 100, 106, 111, 146]
AlO_7	23804	23861	58	[39, 74, 79, 88, 116, 117, 142, 149]
AlO_7	23844	23853	10	[38, 72, 73, 92, 96, 109, 114, 133]
AlO_6	23854	23905	52	[38, 72, 92, 96, 109, 114, 133]
AlO_8	23862	23886	25	[39, 74, 79, 88, 95, 116, 117, 142, 149]
AlO_7	23887	23905	19	[39, 74, 79, 88, 95, 116, 142, 149]
AlO_6	23896	23905	10	[37, 83, 100, 106, 110, 111, 146]
