# Supplementary material for: Pressure‐Induced Coordination Changes in a Pyrolitic Silicate Melt From Ab Initio Molecular Dynamics Simulations
Source: J Geophys Res Solid Earth. 2019 Nov 29;124(11):11232–50. doi: 10.1029/2019JB018238 (PMC6988478; doi:10.1029/2019JB018238)
Supplement: Supplementary file 2 — Data Set S1 [file JGRB-124-11232-s002.zip › Data/3000K/AlO/a10.5-pyr-100-nvt.T3K.outcar.umd.dat.r0.stat.dat]

Cluster	Time	Percent
AlO_6	43620	0.6082155107504392	7
AlO_7	17602	0.24543350344404474	8
AlO_5	7925	0.1105022449036504	6
AlO_8	2242	0.03126132909450905	9
AlO_4	322	0.004489807300817089	5
AlO_9	7	9.760450653950194e-05	10
