# Supplementary material for: Pressure‐Induced Coordination Changes in a Pyrolitic Silicate Melt From Ab Initio Molecular Dynamics Simulations
Source: J Geophys Res Solid Earth. 2019 Nov 29;124(11):11232–50. doi: 10.1029/2019JB018238 (PMC6988478; doi:10.1029/2019JB018238)
Supplement: Supplementary file 2 — Data Set S1 [file JGRB-124-11232-s002.zip › Data/3000K/AlO/a11.0-pyr-100-nvt.T3K.outcar.umd.dat.r0.popul.dat]

Formula	Begin	End	Lifetime	[Composition]
AlO_5	0	19	20	[37, 83, 89, 108, 110, 146]
AlO_6	0	28	29	[38, 68, 72, 92, 114, 118, 119]
AlO_5	0	39	40	[39, 73, 116, 132, 142, 149]
AlO_6	20	93	74	[37, 83, 89, 101, 108, 110, 146]
AlO_5	29	31	3	[38, 68, 72, 92, 114, 118]
AlO_6	32	42	11	[38, 68, 72, 86, 92, 114, 118]
AlO_6	40	57	18	[39, 73, 74, 116, 132, 142, 149]
AlO_5	43	176	134	[38, 68, 72, 92, 114, 118]
AlO_7	58	66	9	[39, 73, 74, 116, 123, 132, 142, 149]
AlO_6	67	128	62	[39, 74, 116, 123, 132, 142, 149]
AlO_5	94	104	11	[37, 89, 101, 108, 110, 146]
AlO_4	105	118	14	[37, 89, 108, 110, 146]
AlO_5	119	125	7	[37, 89, 100, 108, 110, 146]
AlO_6	126	192	67	[37, 89, 100, 101, 108, 110, 146]
AlO_7	129	134	6	[39, 74, 116, 123, 132, 140, 142, 149]
AlO_6	135	164	30	[39, 74, 116, 132, 140, 142, 149]
AlO_7	165	180	16	[39, 74, 100, 116, 132, 140, 142, 149]
AlO_6	177	187	11	[38, 68, 72, 86, 92, 114, 118]
AlO_6	181	181	1	[39, 74, 116, 132, 140, 142, 149]
AlO_5	182	202	21	[39, 116, 132, 140, 142, 149]
AlO_7	188	209	22	[38, 68, 72, 86, 92, 114, 118, 119]
AlO_5	193	220	28	[37, 89, 100, 108, 110, 146]
AlO_4	203	208	6	[39, 116, 132, 142, 149]
AlO_5	209	265	57	[39, 73, 116, 132, 142, 149]
AlO_6	210	248	39	[38, 72, 86, 92, 114, 118, 119]
AlO_6	221	230	10	[37, 89, 100, 101, 108, 110, 146]
AlO_5	231	265	35	[37, 89, 100, 108, 110, 146]
AlO_5	249	261	13	[38, 72, 86, 92, 114, 119]
AlO_6	262	575	314	[38, 72, 86, 92, 114, 118, 119]
AlO_6	266	294	29	[37, 89, 100, 101, 108, 110, 146]
AlO_6	266	321	56	[39, 73, 104, 116, 132, 142, 149]
AlO_5	295	408	114	[37, 89, 100, 108, 110, 146]
AlO_5	322	358	37	[39, 73, 116, 132, 142, 149]
AlO_6	359	472	114	[39, 73, 74, 116, 132, 142, 149]
AlO_6	409	415	7	[37, 68, 89, 100, 108, 110, 146]
AlO_5	416	440	25	[37, 89, 100, 108, 110, 146]
AlO_6	441	503	63	[37, 89, 100, 101, 108, 110, 146]
AlO_5	473	492	20	[39, 74, 116, 132, 142, 149]
AlO_6	493	821	329	[39, 74, 116, 132, 140, 142, 149]
AlO_5	504	602	99	[37, 89, 100, 108, 110, 146]
AlO_7	576	599	24	[38, 72, 86, 92, 114, 118, 119, 126]
AlO_6	600	606	7	[38, 72, 86, 92, 114, 118, 119]
AlO_6	603	621	19	[37, 89, 100, 102, 108, 110, 146]
AlO_5	607	623	17	[38, 72, 86, 92, 114, 118]
AlO_7	622	643	22	[37, 89, 100, 101, 102, 108, 110, 146]
AlO_6	624	748	125	[38, 72, 86, 92, 114, 118, 119]
AlO_6	644	659	16	[37, 89, 100, 101, 108, 110, 146]
AlO_7	660	660	1	[37, 89, 100, 101, 108, 110, 146, 152]
AlO_6	661	697	37	[37, 89, 100, 108, 110, 146, 152]
AlO_5	698	776	79	[37, 89, 100, 108, 110, 146]
AlO_5	749	766	18	[38, 72, 86, 92, 114, 118]
AlO_6	767	958	192	[38, 72, 86, 92, 114, 118, 119]
AlO_6	777	895	119	[37, 89, 100, 108, 110, 146, 152]
AlO_5	822	838	17	[39, 74, 116, 132, 140, 142]
AlO_6	839	863	25	[39, 74, 116, 132, 140, 142, 149]
AlO_5	864	872	9	[39, 74, 116, 132, 140, 142]
AlO_6	873	875	3	[39, 74, 100, 116, 132, 140, 142]
AlO_5	876	889	14	[39, 74, 100, 116, 132, 142]
AlO_4	890	890	1	[39, 74, 116, 132, 142]
AlO_5	891	978	88	[39, 74, 116, 132, 142, 149]
AlO_5	896	903	8	[37, 89, 100, 108, 110, 146]
AlO_6	904	1008	105	[37, 89, 100, 108, 110, 146, 152]
AlO_5	959	970	12	[38, 72, 86, 92, 114, 118]
AlO_6	971	1011	41	[38, 72, 86, 92, 114, 118, 119]
AlO_6	979	1034	56	[39, 74, 116, 132, 140, 142, 149]
AlO_5	1009	1083	75	[37, 89, 100, 108, 110, 146]
AlO_5	1012	1021	10	[38, 72, 86, 114, 118, 119]
AlO_6	1022	1125	104	[38, 72, 86, 92, 114, 118, 119]
AlO_7	1035	1092	58	[39, 73, 74, 116, 132, 140, 142, 149]
AlO_6	1084	1186	103	[37, 89, 100, 108, 110, 146, 152]
AlO_6	1093	1500	408	[39, 74, 116, 132, 140, 142, 149]
AlO_5	1126	1141	16	[38, 72, 86, 114, 118, 119]
AlO_4	1142	1161	20	[38, 72, 86, 114, 118]
AlO_5	1162	1166	5	[38, 72, 86, 94, 114, 118]
AlO_6	1167	1234	68	[38, 72, 86, 94, 96, 114, 118]
AlO_5	1187	1206	20	[37, 100, 108, 110, 146, 152]
AlO_6	1207	1218	12	[37, 68, 100, 108, 110, 146, 152]
AlO_7	1219	1219	1	[37, 68, 89, 100, 108, 110, 146, 152]
AlO_6	1220	1236	17	[37, 68, 89, 100, 108, 110, 146]
AlO_5	1235	1241	7	[38, 72, 86, 96, 114, 118]
AlO_5	1237	1334	98	[37, 89, 100, 108, 110, 146]
AlO_4	1242	1242	1	[38, 72, 86, 114, 118]
AlO_5	1243	1266	24	[38, 72, 86, 114, 118, 119]
AlO_6	1267	1458	192	[38, 72, 86, 92, 114, 118, 119]
AlO_6	1335	1336	2	[37, 89, 100, 101, 108, 110, 146]
AlO_5	1337	1390	54	[37, 89, 100, 108, 110, 146]
AlO_6	1391	1525	135	[37, 89, 100, 108, 110, 146, 152]
AlO_5	1459	1501	43	[38, 72, 86, 92, 114, 118]
AlO_5	1501	1651	151	[39, 74, 116, 132, 142, 149]
AlO_6	1502	1637	136	[38, 72, 86, 92, 94, 114, 118]
AlO_5	1526	1548	23	[37, 89, 108, 110, 146, 152]
AlO_6	1549	1573	25	[37, 89, 100, 108, 110, 146, 152]
AlO_5	1574	1578	5	[37, 100, 108, 110, 146, 152]
AlO_6	1579	1673	95	[37, 89, 100, 108, 110, 146, 152]
AlO_5	1638	1736	99	[38, 72, 86, 92, 114, 118]
AlO_6	1652	1667	16	[39, 73, 74, 116, 132, 142, 149]
AlO_5	1668	1695	28	[39, 73, 74, 116, 132, 142]
AlO_7	1674	1676	3	[37, 89, 100, 101, 108, 110, 146, 152]
AlO_6	1677	1687	11	[37, 89, 100, 108, 110, 146, 152]
AlO_5	1688	1701	14	[37, 89, 100, 108, 110, 146]
AlO_4	1696	1696	1	[39, 74, 116, 132, 142]
AlO_5	1697	1747	51	[39, 74, 116, 132, 142, 149]
AlO_6	1702	1881	180	[37, 89, 100, 108, 110, 146, 152]
AlO_6	1737	1742	6	[38, 72, 86, 92, 114, 118, 130]
AlO_5	1743	1750	8	[38, 72, 86, 92, 118, 130]
AlO_6	1748	2242	495	[39, 74, 116, 132, 140, 142, 149]
AlO_4	1751	1803	53	[38, 72, 86, 92, 118]
AlO_5	1804	1809	6	[38, 72, 86, 92, 118, 119]
AlO_6	1810	1899	90	[38, 72, 86, 92, 114, 118, 119]
AlO_5	1882	1917	36	[37, 89, 100, 108, 146, 152]
AlO_5	1900	1915	16	[38, 72, 86, 92, 118, 119]
AlO_6	1916	1920	5	[38, 72, 86, 92, 94, 118, 119]
AlO_6	1918	1928	11	[37, 89, 100, 108, 110, 146, 152]
AlO_5	1921	1940	20	[38, 72, 86, 94, 118, 119]
AlO_5	1929	1930	2	[37, 89, 100, 108, 146, 152]
AlO_6	1931	1951	21	[37, 89, 100, 101, 108, 146, 152]
AlO_6	1941	2029	89	[38, 72, 86, 94, 114, 118, 119]
AlO_7	1952	1964	13	[37, 89, 100, 101, 108, 110, 146, 152]
AlO_6	1965	1994	30	[37, 89, 100, 108, 110, 146, 152]
AlO_7	1995	2018	24	[37, 89, 100, 101, 108, 110, 146, 152]
AlO_6	2019	2108	90	[37, 89, 100, 108, 110, 146, 152]
AlO_5	2030	2037	8	[38, 86, 94, 114, 118, 119]
AlO_6	2038	2078	41	[38, 72, 86, 94, 114, 118, 119]
AlO_5	2079	2162	84	[38, 72, 86, 114, 118, 119]
AlO_7	2109	2109	1	[37, 89, 100, 101, 108, 110, 146, 152]
AlO_6	2110	2140	31	[37, 89, 100, 101, 110, 146, 152]
AlO_5	2141	2164	24	[37, 89, 100, 101, 110, 146]
AlO_6	2163	2227	65	[38, 72, 86, 92, 114, 118, 119]
AlO_6	2165	2262	98	[37, 89, 100, 101, 110, 146, 152]
AlO_5	2228	2235	8	[38, 72, 86, 114, 118, 119]
AlO_6	2236	2275	40	[38, 72, 86, 92, 114, 118, 119]
AlO_5	2243	2245	3	[39, 74, 116, 132, 142, 149]
AlO_6	2246	2559	314	[39, 74, 116, 132, 140, 142, 149]
AlO_5	2263	2323	61	[37, 89, 100, 101, 110, 146]
AlO_4	2276	2285	10	[38, 92, 114, 118, 119]
AlO_3	2286	2288	3	[38, 92, 114, 119]
AlO_4	2289	2289	1	[38, 92, 114, 119, 126]
AlO_5	2290	2301	12	[38, 76, 92, 114, 119, 126]
AlO_4	2302	2334	33	[38, 76, 92, 114, 119]
AlO_4	2324	2354	31	[37, 100, 101, 110, 146]
AlO_5	2335	2335	1	[38, 76, 92, 102, 114, 119]
AlO_6	2336	2348	13	[38, 76, 86, 92, 102, 114, 119]
AlO_7	2349	2388	40	[38, 76, 86, 92, 102, 114, 119, 126]
AlO_5	2355	2360	6	[37, 100, 101, 110, 118, 146]
AlO_6	2361	2373	13	[37, 89, 100, 101, 110, 118, 146]
AlO_7	2374	2387	14	[37, 68, 89, 100, 101, 110, 118, 146]
AlO_6	2388	2401	14	[37, 68, 89, 100, 110, 118, 146]
AlO_6	2389	2392	4	[38, 76, 86, 92, 102, 114, 119]
AlO_5	2393	2421	29	[38, 76, 92, 102, 114, 119]
AlO_5	2402	2411	10	[37, 68, 100, 110, 118, 146]
AlO_6	2412	2421	10	[37, 67, 68, 100, 110, 118, 146]
AlO_5	2422	2441	20	[37, 67, 100, 110, 118, 146]
AlO_6	2422	2437	16	[38, 76, 86, 92, 102, 114, 119]
AlO_7	2438	2440	3	[38, 76, 86, 92, 102, 114, 119, 126]
AlO_6	2441	2447	7	[38, 76, 86, 92, 102, 114, 119]
AlO_6	2442	2463	22	[37, 67, 68, 100, 110, 118, 146]
AlO_7	2448	2502	55	[38, 72, 76, 86, 92, 102, 114, 119]
AlO_5	2464	2464	1	[37, 68, 100, 110, 118, 146]
AlO_6	2465	2482	18	[37, 68, 100, 101, 110, 118, 146]
AlO_5	2483	2548	66	[37, 68, 100, 110, 118, 146]
AlO_6	2503	2512	10	[38, 76, 86, 92, 102, 114, 119]
AlO_7	2513	2513	1	[38, 72, 76, 86, 92, 102, 114, 119]
AlO_6	2514	2560	47	[38, 72, 86, 92, 102, 114, 119]
AlO_6	2549	2555	7	[37, 68, 100, 101, 110, 118, 146]
AlO_5	2556	2559	4	[37, 68, 100, 110, 118, 146]
AlO_6	2560	2564	5	[37, 68, 100, 101, 110, 118, 146]
AlO_7	2560	2572	13	[39, 74, 88, 116, 132, 140, 142, 149]
AlO_5	2561	2566	6	[38, 72, 86, 92, 102, 114]
AlO_7	2565	2569	5	[37, 68, 89, 100, 101, 110, 118, 146]
AlO_6	2567	2746	180	[38, 72, 86, 92, 102, 114, 119]
AlO_6	2570	2593	24	[37, 68, 89, 100, 110, 118, 146]
AlO_6	2573	2662	90	[39, 74, 116, 132, 140, 142, 149]
AlO_5	2594	2626	33	[37, 89, 100, 110, 118, 146]
AlO_4	2627	2657	31	[37, 100, 110, 118, 146]
AlO_5	2658	2705	48	[37, 89, 100, 110, 118, 146]
AlO_5	2663	2678	16	[39, 74, 116, 132, 142, 149]
AlO_6	2679	2864	186	[39, 74, 116, 132, 140, 142, 149]
AlO_6	2706	2905	200	[37, 89, 100, 101, 110, 118, 146]
AlO_7	2747	2764	18	[38, 72, 76, 86, 92, 102, 114, 119]
AlO_6	2765	2790	26	[38, 72, 86, 92, 102, 114, 119]
AlO_7	2791	2821	31	[38, 72, 76, 86, 92, 102, 114, 119]
AlO_6	2822	2839	18	[38, 72, 86, 92, 102, 114, 119]
AlO_5	2840	2882	43	[38, 72, 86, 92, 114, 119]
AlO_5	2865	2876	12	[39, 74, 116, 132, 142, 149]
AlO_6	2877	2877	1	[39, 74, 88, 116, 132, 142, 149]
AlO_7	2878	2906	29	[39, 74, 88, 116, 132, 140, 142, 149]
AlO_6	2883	3182	300	[38, 72, 86, 92, 102, 114, 119]
AlO_5	2906	2920	15	[37, 89, 101, 110, 118, 146]
AlO_6	2907	2956	50	[39, 74, 116, 132, 140, 142, 149]
AlO_6	2921	2936	16	[37, 89, 100, 101, 110, 118, 146]
AlO_5	2937	2992	56	[37, 100, 101, 110, 118, 146]
AlO_5	2957	2982	26	[39, 74, 116, 132, 142, 149]
AlO_6	2983	3072	90	[39, 74, 116, 132, 140, 142, 149]
AlO_6	2993	3056	64	[37, 69, 100, 101, 110, 118, 146]
AlO_5	3057	3203	147	[37, 100, 101, 110, 118, 146]
AlO_5	3073	3086	14	[39, 74, 116, 132, 142, 149]
AlO_6	3087	3179	93	[39, 74, 116, 132, 140, 142, 149]
AlO_7	3180	3216	37	[39, 74, 116, 123, 132, 140, 142, 149]
AlO_7	3183	3202	20	[38, 72, 86, 92, 102, 114, 119, 126]
AlO_6	3203	3204	2	[38, 72, 86, 92, 114, 119, 126]
AlO_6	3204	3221	18	[37, 69, 100, 101, 110, 118, 146]
AlO_5	3205	3241	37	[38, 72, 86, 92, 114, 126]
AlO_6	3217	3230	14	[39, 74, 116, 132, 140, 142, 149]
AlO_5	3222	3270	49	[37, 100, 101, 110, 118, 146]
AlO_5	3231	3295	65	[39, 74, 116, 132, 140, 142]
AlO_6	3242	3304	63	[38, 72, 86, 92, 102, 114, 126]
AlO_4	3271	3283	13	[37, 101, 110, 118, 146]
AlO_5	3284	3401	118	[37, 100, 101, 110, 118, 146]
AlO_6	3296	3361	66	[39, 74, 116, 132, 140, 142, 149]
AlO_7	3305	3350	46	[38, 72, 86, 92, 102, 114, 119, 126]
AlO_6	3351	3360	10	[38, 72, 92, 102, 114, 119, 126]
AlO_5	3361	3520	160	[38, 72, 92, 102, 114, 119]
AlO_5	3362	3398	37	[39, 74, 116, 132, 140, 142]
AlO_6	3399	3452	54	[39, 74, 116, 132, 140, 142, 149]
AlO_6	3402	3420	19	[37, 67, 100, 101, 110, 118, 146]
AlO_5	3421	3532	112	[37, 100, 101, 110, 118, 146]
AlO_7	3453	3501	49	[39, 74, 88, 116, 132, 140, 142, 149]
AlO_6	3502	3515	14	[39, 74, 116, 132, 140, 142, 149]
AlO_5	3516	3523	8	[39, 74, 116, 140, 142, 149]
AlO_4	3521	3530	10	[38, 72, 92, 102, 119]
AlO_4	3524	3525	2	[39, 74, 116, 142, 149]
AlO_5	3526	3531	6	[39, 74, 116, 123, 142, 149]
AlO_5	3531	3702	172	[38, 72, 92, 102, 114, 119]
AlO_6	3532	3664	133	[39, 74, 116, 123, 134, 142, 149]
AlO_6	3533	3642	110	[37, 69, 100, 101, 110, 118, 146]
AlO_7	3643	3654	12	[37, 69, 95, 100, 101, 110, 118, 146]
AlO_6	3655	3706	52	[37, 69, 100, 101, 110, 118, 146]
AlO_5	3665	3692	28	[39, 116, 123, 134, 142, 149]
AlO_6	3693	3714	22	[39, 74, 116, 123, 134, 142, 149]
AlO_6	3703	3725	23	[38, 72, 86, 92, 102, 114, 119]
AlO_5	3707	3769	63	[37, 100, 101, 110, 118, 146]
AlO_7	3715	3738	24	[39, 74, 116, 123, 134, 140, 142, 149]
AlO_5	3726	3752	27	[38, 72, 86, 92, 102, 119]
AlO_6	3739	3769	31	[39, 74, 116, 134, 140, 142, 149]
AlO_6	3753	3814	62	[38, 72, 86, 92, 102, 114, 119]
AlO_6	3770	3955	186	[37, 69, 100, 101, 110, 118, 146]
AlO_7	3770	3783	14	[39, 74, 88, 116, 134, 140, 142, 149]
AlO_6	3784	3846	63	[39, 74, 116, 134, 140, 142, 149]
AlO_5	3815	3854	40	[38, 72, 92, 102, 114, 119]
AlO_7	3847	3899	53	[39, 74, 116, 123, 134, 140, 142, 149]
AlO_6	3855	3896	42	[38, 72, 92, 102, 107, 114, 119]
AlO_5	3897	4109	213	[38, 72, 92, 102, 114, 119]
AlO_8	3900	3902	3	[39, 74, 115, 116, 123, 134, 140, 142, 149]
AlO_7	3903	3932	30	[39, 74, 115, 116, 123, 140, 142, 149]
AlO_8	3933	3937	5	[39, 74, 115, 116, 123, 132, 140, 142, 149]
AlO_7	3938	3994	57	[39, 74, 115, 116, 132, 140, 142, 149]
AlO_5	3956	3999	44	[37, 100, 101, 110, 118, 146]
AlO_6	3995	3996	2	[39, 74, 116, 132, 140, 142, 149]
AlO_7	3997	4023	27	[39, 74, 116, 123, 132, 140, 142, 149]
AlO_6	4000	4038	39	[37, 69, 100, 101, 110, 118, 146]
AlO_6	4024	4024	1	[39, 74, 116, 132, 140, 142, 149]
AlO_7	4025	4050	26	[39, 74, 116, 132, 134, 140, 142, 149]
AlO_7	4039	4056	18	[37, 69, 95, 100, 101, 110, 118, 146]
AlO_6	4051	4073	23	[39, 74, 116, 132, 140, 142, 149]
AlO_6	4057	4155	99	[37, 95, 100, 101, 110, 118, 146]
AlO_7	4074	4095	22	[39, 74, 88, 116, 132, 140, 142, 149]
AlO_6	4096	4147	52	[39, 74, 116, 132, 140, 142, 149]
AlO_6	4110	4134	25	[38, 72, 86, 92, 102, 114, 119]
AlO_5	4135	4191	57	[38, 72, 92, 102, 114, 119]
AlO_7	4148	4178	31	[39, 74, 88, 116, 132, 140, 142, 149]
AlO_5	4156	4191	36	[37, 100, 101, 110, 118, 146]
AlO_6	4179	4198	20	[39, 74, 88, 132, 140, 142, 149]
AlO_6	4192	4204	13	[37, 89, 100, 101, 110, 118, 146]
AlO_6	4192	4215	24	[38, 72, 92, 102, 107, 114, 119]
AlO_7	4199	4225	27	[39, 74, 88, 116, 132, 140, 142, 149]
AlO_5	4205	4277	73	[37, 100, 101, 110, 118, 146]
AlO_7	4216	4245	30	[38, 72, 76, 92, 102, 107, 114, 119]
AlO_6	4226	4237	12	[39, 74, 88, 116, 132, 140, 142]
AlO_7	4238	4278	41	[39, 74, 88, 116, 132, 140, 142, 149]
AlO_6	4246	4361	116	[38, 76, 92, 102, 107, 114, 119]
AlO_6	4278	4621	344	[37, 95, 100, 101, 110, 118, 146]
AlO_6	4279	4289	11	[39, 74, 88, 116, 132, 140, 142]
AlO_7	4290	4292	3	[39, 74, 88, 116, 123, 132, 140, 142]
AlO_6	4293	4320	28	[39, 74, 88, 116, 123, 140, 142]
AlO_5	4321	4374	54	[39, 74, 88, 116, 140, 142]
AlO_7	4362	4372	11	[38, 76, 92, 102, 103, 107, 114, 119]
AlO_6	4373	4409	37	[38, 76, 92, 102, 107, 114, 119]
AlO_6	4375	4403	29	[39, 74, 88, 116, 140, 142, 149]
AlO_5	4404	4409	6	[39, 74, 116, 140, 142, 149]
AlO_7	4410	4410	1	[38, 76, 92, 102, 103, 107, 114, 119]
AlO_6	4410	4415	6	[39, 74, 116, 132, 140, 142, 149]
AlO_6	4411	4424	14	[38, 76, 92, 102, 103, 107, 114]
AlO_7	4416	4468	53	[39, 74, 88, 116, 132, 140, 142, 149]
AlO_5	4425	4481	57	[38, 76, 92, 102, 103, 114]
AlO_6	4469	4469	1	[39, 74, 88, 116, 140, 142, 149]
AlO_7	4470	4487	18	[39, 74, 88, 116, 123, 140, 142, 149]
AlO_6	4482	4503	22	[38, 76, 92, 102, 103, 109, 114]
AlO_6	4488	4515	28	[39, 74, 116, 123, 140, 142, 149]
AlO_5	4504	4583	80	[38, 76, 92, 102, 103, 114]
AlO_5	4516	4547	32	[39, 74, 116, 123, 142, 149]
AlO_6	4548	4567	20	[39, 74, 116, 123, 134, 142, 149]
AlO_5	4568	4589	22	[39, 116, 123, 134, 142, 149]
AlO_6	4584	4615	32	[38, 76, 92, 102, 103, 109, 114]
AlO_6	4590	4636	47	[39, 74, 116, 123, 134, 142, 149]
AlO_4	4616	4642	27	[38, 76, 92, 103, 114]
AlO_7	4622	4626	5	[37, 67, 95, 100, 101, 110, 118, 146]
AlO_6	4627	5016	390	[37, 95, 100, 101, 110, 118, 146]
AlO_5	4637	4689	53	[39, 74, 116, 123, 142, 149]
AlO_5	4643	4678	36	[38, 76, 92, 102, 103, 114]
AlO_6	4679	4938	260	[38, 76, 92, 102, 103, 109, 114]
AlO_6	4690	4718	29	[39, 74, 116, 123, 134, 142, 149]
AlO_5	4719	4739	21	[39, 74, 116, 123, 142, 149]
AlO_6	4740	4797	58	[39, 74, 88, 116, 123, 142, 149]
AlO_5	4798	4805	8	[39, 74, 88, 116, 142, 149]
AlO_6	4806	4981	176	[39, 74, 88, 116, 123, 142, 149]
AlO_5	4939	4954	16	[38, 76, 92, 102, 109, 114]
AlO_6	4955	4964	10	[38, 76, 92, 102, 103, 109, 114]
AlO_5	4965	5014	50	[38, 76, 92, 102, 103, 109]
AlO_5	4982	5042	61	[39, 74, 88, 116, 142, 149]
AlO_6	5015	5094	80	[38, 76, 92, 102, 103, 109, 114]
AlO_7	5017	5042	26	[37, 95, 100, 101, 110, 118, 132, 146]
AlO_8	5043	5045	3	[37, 95, 100, 101, 108, 110, 118, 132, 146]
AlO_6	5043	5124	82	[39, 74, 88, 116, 140, 142, 149]
AlO_7	5046	5049	4	[37, 95, 100, 101, 110, 118, 132, 146]
AlO_6	5050	5197	148	[37, 95, 100, 101, 110, 118, 146]
AlO_5	5095	5268	174	[38, 76, 92, 102, 103, 109]
AlO_5	5125	5146	22	[39, 88, 116, 140, 142, 149]
AlO_6	5147	5165	19	[39, 74, 88, 116, 140, 142, 149]
AlO_7	5166	5179	14	[39, 74, 88, 116, 123, 140, 142, 149]
AlO_6	5180	5210	31	[39, 74, 88, 116, 123, 142, 149]
AlO_7	5198	5202	5	[37, 95, 100, 101, 109, 110, 118, 146]
AlO_8	5203	5205	3	[37, 89, 95, 100, 101, 109, 110, 118, 146]
AlO_7	5206	5213	8	[37, 89, 95, 100, 101, 109, 110, 146]
AlO_7	5211	5225	15	[39, 74, 88, 116, 123, 140, 142, 149]
AlO_6	5214	5252	39	[37, 89, 95, 101, 109, 110, 146]
AlO_6	5226	5235	10	[39, 74, 88, 116, 123, 142, 149]
AlO_5	5236	5257	22	[39, 74, 88, 116, 142, 149]
AlO_7	5253	5255	3	[37, 89, 95, 100, 101, 109, 110, 146]
AlO_8	5256	5264	9	[37, 89, 95, 100, 101, 109, 110, 118, 146]
AlO_6	5258	5272	15	[39, 74, 88, 116, 140, 142, 149]
AlO_7	5265	5296	32	[37, 95, 100, 101, 109, 110, 118, 146]
AlO_6	5269	5549	281	[38, 69, 76, 92, 102, 103, 109]
AlO_5	5273	5337	65	[39, 74, 88, 116, 142, 149]
AlO_6	5297	5307	11	[37, 95, 100, 101, 109, 110, 146]
AlO_7	5308	5318	11	[37, 89, 95, 100, 101, 109, 110, 146]
AlO_8	5319	5337	19	[37, 89, 95, 100, 101, 109, 110, 118, 146]
AlO_7	5338	5449	112	[37, 95, 100, 101, 109, 110, 118, 146]
AlO_6	5338	5373	36	[39, 74, 88, 116, 123, 142, 149]
AlO_7	5374	5375	2	[39, 74, 88, 116, 123, 125, 142, 149]
AlO_6	5376	5426	51	[39, 74, 88, 116, 125, 142, 149]
AlO_7	5427	5439	13	[39, 74, 88, 116, 123, 125, 142, 149]
AlO_6	5440	5541	102	[39, 74, 88, 116, 123, 142, 149]
AlO_8	5450	5456	7	[37, 95, 100, 101, 102, 109, 110, 118, 146]
AlO_6	5457	5523	67	[37, 95, 101, 109, 110, 118, 146]
AlO_5	5524	5533	10	[37, 95, 109, 110, 118, 146]
AlO_6	5534	5578	45	[37, 83, 95, 109, 110, 118, 146]
AlO_5	5542	5601	60	[39, 74, 88, 116, 142, 149]
AlO_7	5550	5575	26	[38, 69, 76, 92, 102, 103, 107, 109]
AlO_6	5576	5582	7	[38, 69, 76, 92, 102, 103, 109]
AlO_7	5579	5611	33	[37, 83, 95, 101, 109, 110, 118, 146]
AlO_7	5583	5583	1	[38, 69, 76, 92, 95, 102, 103, 109]
AlO_6	5584	5587	4	[38, 76, 92, 95, 102, 103, 109]
AlO_5	5588	5614	27	[38, 76, 95, 102, 103, 109]
AlO_6	5602	5608	7	[39, 74, 88, 94, 116, 142, 149]
AlO_5	5609	5623	15	[39, 74, 88, 116, 142, 149]
AlO_6	5612	5692	81	[37, 95, 101, 109, 110, 118, 146]
AlO_6	5615	5622	8	[38, 76, 95, 102, 103, 107, 109]
AlO_5	5623	5653	31	[38, 76, 102, 103, 107, 109]
AlO_6	5624	5639	16	[39, 74, 88, 108, 116, 142, 149]
AlO_5	5640	5673	34	[39, 74, 88, 116, 142, 149]
AlO_6	5654	5681	28	[38, 70, 76, 102, 103, 107, 109]
AlO_6	5674	5688	15	[39, 74, 88, 116, 123, 142, 149]
AlO_5	5682	5723	42	[38, 70, 76, 102, 103, 109]
AlO_7	5689	5692	4	[39, 74, 88, 94, 116, 123, 142, 149]
AlO_7	5693	5694	2	[37, 83, 95, 101, 109, 110, 118, 146]
AlO_6	5693	5694	2	[39, 74, 88, 116, 123, 142, 149]
AlO_6	5695	5745	51	[37, 95, 101, 109, 110, 118, 146]
AlO_7	5695	5704	10	[39, 74, 82, 88, 116, 123, 142, 149]
AlO_6	5705	5837	133	[39, 74, 88, 116, 123, 142, 149]
AlO_6	5724	5724	1	[38, 70, 76, 102, 103, 107, 109]
AlO_5	5725	5749	25	[38, 76, 102, 103, 107, 109]
AlO_5	5746	5779	34	[37, 95, 109, 110, 118, 146]
AlO_6	5750	5785	36	[38, 76, 95, 102, 103, 107, 109]
AlO_6	5780	5830	51	[37, 83, 95, 109, 110, 118, 146]
AlO_5	5786	5795	10	[38, 76, 95, 102, 103, 109]
AlO_6	5796	5804	9	[38, 76, 92, 95, 102, 103, 109]
AlO_5	5805	5827	23	[38, 76, 92, 102, 103, 109]
AlO_6	5828	5852	25	[38, 69, 76, 92, 102, 103, 109]
AlO_5	5831	5912	82	[37, 83, 109, 110, 118, 146]
AlO_7	5838	5855	18	[39, 74, 82, 88, 116, 123, 142, 149]
AlO_5	5853	5863	11	[38, 76, 92, 102, 103, 109]
AlO_6	5856	5926	71	[39, 74, 88, 116, 123, 142, 149]
AlO_6	5864	5874	11	[38, 72, 76, 92, 102, 103, 109]
AlO_5	5875	5886	12	[38, 72, 76, 92, 102, 103]
AlO_6	5887	5892	6	[38, 72, 76, 92, 102, 103, 114]
AlO_7	5893	5907	15	[38, 70, 72, 76, 92, 102, 103, 114]
AlO_6	5908	5916	9	[38, 72, 76, 92, 102, 103, 114]
AlO_6	5913	5942	30	[37, 83, 107, 109, 110, 118, 146]
AlO_5	5917	5964	48	[38, 72, 76, 92, 102, 103]
AlO_7	5927	5942	16	[39, 74, 88, 108, 116, 123, 142, 149]
AlO_5	5943	5988	46	[37, 83, 109, 110, 118, 146]
AlO_6	5943	5974	32	[39, 74, 88, 116, 123, 142, 149]
AlO_6	5965	5998	34	[38, 70, 72, 76, 92, 102, 103]
AlO_5	5975	5987	13	[39, 74, 116, 123, 142, 149]
AlO_4	5988	6005	18	[39, 74, 123, 142, 149]
AlO_6	5989	6009	21	[37, 83, 107, 109, 110, 118, 146]
AlO_7	5999	6002	4	[38, 70, 72, 76, 92, 102, 103, 109]
AlO_6	6003	6031	29	[38, 70, 72, 76, 92, 102, 103]
AlO_5	6006	6008	3	[39, 74, 94, 123, 142, 149]
AlO_6	6009	6014	6	[39, 74, 88, 94, 123, 142, 149]
AlO_5	6010	6031	22	[37, 83, 109, 110, 118, 146]
AlO_7	6015	6035	21	[39, 74, 88, 94, 100, 123, 142, 149]
AlO_6	6032	6039	8	[37, 83, 101, 109, 110, 118, 146]
AlO_7	6032	6049	18	[38, 70, 72, 76, 92, 102, 103, 109]
AlO_6	6036	6041	6	[39, 74, 88, 100, 123, 142, 149]
AlO_5	6040	6158	119	[37, 101, 109, 110, 118, 146]
AlO_7	6042	6057	16	[39, 74, 88, 100, 116, 123, 142, 149]
AlO_6	6050	6079	30	[38, 72, 76, 92, 102, 103, 109]
AlO_6	6058	6072	15	[39, 74, 88, 100, 116, 123, 142]
AlO_5	6073	6130	58	[39, 74, 88, 116, 123, 142]
AlO_7	6080	6084	5	[38, 69, 72, 76, 92, 102, 103, 109]
AlO_6	6085	6103	19	[38, 69, 72, 76, 102, 103, 109]
AlO_5	6104	6116	13	[38, 69, 72, 102, 103, 109]
AlO_6	6117	6121	5	[38, 69, 70, 72, 102, 103, 109]
AlO_7	6122	6141	20	[38, 69, 70, 72, 76, 102, 103, 109]
AlO_5	6131	6204	74	[39, 74, 88, 116, 142, 149]
AlO_8	6142	6160	19	[38, 69, 70, 72, 76, 92, 102, 103, 109]
AlO_4	6159	6173	15	[37, 109, 110, 118, 146]
AlO_7	6161	6167	7	[38, 69, 70, 72, 76, 102, 103, 109]
AlO_6	6168	6175	8	[38, 70, 72, 76, 102, 103, 109]
AlO_5	6174	6192	19	[37, 102, 109, 110, 118, 146]
AlO_7	6176	6178	3	[38, 70, 72, 76, 92, 102, 103, 109]
AlO_8	6179	6193	15	[38, 69, 70, 72, 76, 92, 102, 103, 109]
AlO_6	6193	6201	9	[37, 83, 102, 109, 110, 118, 146]
AlO_7	6194	6240	47	[38, 69, 70, 72, 76, 92, 103, 109]
AlO_7	6202	6235	34	[37, 83, 102, 107, 109, 110, 118, 146]
AlO_4	6205	6215	11	[39, 74, 88, 116, 142]
AlO_5	6216	6225	10	[39, 74, 88, 112, 116, 142]
AlO_6	6226	6233	8	[39, 74, 88, 112, 116, 123, 142]
AlO_5	6234	6319	86	[39, 74, 88, 116, 123, 142]
AlO_6	6236	6239	4	[37, 83, 102, 107, 109, 110, 146]
AlO_7	6240	6277	38	[37, 83, 102, 107, 109, 110, 118, 146]
AlO_6	6241	6244	4	[38, 69, 70, 72, 92, 103, 109]
AlO_5	6245	6257	13	[38, 70, 72, 92, 103, 109]
AlO_6	6258	6400	143	[38, 69, 70, 72, 92, 103, 109]
AlO_6	6278	6283	6	[37, 102, 107, 109, 110, 118, 146]
AlO_5	6284	6309	26	[37, 102, 107, 109, 110, 146]
AlO_6	6310	6320	11	[37, 83, 102, 107, 109, 110, 146]
AlO_6	6320	6341	22	[39, 74, 88, 116, 123, 142, 149]
AlO_7	6321	6365	45	[37, 83, 102, 107, 109, 110, 118, 146]
AlO_5	6342	6516	175	[39, 74, 88, 116, 142, 149]
AlO_6	6366	6397	32	[37, 102, 107, 109, 110, 118, 146]
AlO_5	6398	6411	14	[37, 102, 109, 110, 118, 146]
AlO_7	6401	6416	16	[38, 69, 70, 72, 92, 103, 109, 114]
AlO_6	6412	6420	9	[37, 102, 107, 109, 110, 118, 146]
AlO_7	6417	6431	15	[38, 69, 70, 72, 92, 103, 109, 151]
AlO_7	6421	6433	13	[37, 83, 102, 107, 109, 110, 118, 146]
AlO_7	6432	6460	29	[38, 69, 70, 72, 92, 103, 114, 151]
AlO_6	6434	6447	14	[37, 83, 102, 107, 109, 110, 146]
AlO_7	6448	6476	29	[37, 76, 83, 102, 107, 109, 110, 146]
AlO_6	6461	6495	35	[38, 69, 70, 72, 92, 114, 151]
AlO_6	6477	6655	179	[37, 83, 102, 107, 109, 110, 146]
AlO_7	6496	6504	9	[38, 69, 70, 72, 92, 109, 114, 151]
AlO_6	6505	6536	32	[38, 69, 70, 72, 92, 109, 151]
AlO_6	6517	6534	18	[39, 74, 88, 116, 123, 142, 149]
AlO_5	6535	6587	53	[39, 74, 88, 116, 142, 149]
AlO_5	6537	6561	25	[38, 69, 70, 72, 92, 109]
AlO_6	6562	6588	27	[38, 69, 70, 72, 92, 103, 109]
AlO_6	6588	6611	24	[39, 74, 88, 108, 116, 142, 149]
AlO_7	6589	6589	1	[38, 69, 70, 72, 92, 103, 109, 151]
AlO_6	6590	6618	29	[38, 69, 70, 72, 92, 109, 151]
AlO_7	6612	6634	23	[39, 74, 88, 100, 108, 116, 142, 149]
AlO_7	6619	6627	9	[38, 69, 70, 72, 92, 103, 109, 151]
AlO_6	6628	6704	77	[38, 69, 70, 72, 92, 109, 151]
AlO_6	6635	6680	46	[39, 74, 100, 108, 116, 142, 149]
AlO_5	6656	6715	60	[37, 83, 102, 109, 110, 146]
AlO_5	6681	6713	33	[39, 74, 108, 116, 142, 149]
AlO_5	6705	6726	22	[38, 69, 70, 72, 92, 151]
AlO_6	6714	6731	18	[39, 74, 108, 116, 118, 142, 149]
AlO_6	6716	6893	178	[37, 83, 102, 103, 109, 110, 146]
AlO_4	6727	6733	7	[38, 69, 72, 92, 151]
AlO_5	6732	6745	14	[39, 74, 108, 116, 142, 149]
AlO_5	6734	6844	111	[38, 69, 72, 92, 109, 151]
AlO_6	6746	6825	80	[39, 74, 88, 108, 116, 142, 149]
AlO_5	6826	6865	40	[39, 74, 108, 116, 142, 149]
AlO_6	6845	6871	27	[38, 69, 70, 72, 92, 109, 151]
AlO_6	6866	6882	17	[39, 74, 108, 116, 123, 142, 149]
AlO_7	6872	6924	53	[38, 69, 70, 72, 92, 109, 114, 151]
AlO_5	6883	6972	90	[39, 74, 108, 116, 142, 149]
AlO_5	6894	6928	35	[37, 83, 102, 103, 109, 110]
AlO_6	6925	6937	13	[38, 69, 70, 72, 92, 109, 151]
AlO_6	6929	6949	21	[37, 83, 102, 103, 109, 110, 118]
AlO_5	6938	6954	17	[38, 69, 72, 92, 109, 151]
AlO_7	6950	6950	1	[37, 83, 102, 103, 109, 110, 118, 133]
AlO_6	6951	6951	1	[37, 83, 102, 103, 109, 110, 133]
AlO_7	6952	6984	33	[37, 83, 102, 103, 109, 110, 133, 146]
AlO_6	6955	6968	14	[38, 69, 71, 72, 92, 109, 151]
AlO_5	6969	6983	15	[38, 69, 72, 92, 109, 151]
AlO_6	6973	6981	9	[39, 74, 108, 116, 118, 142, 149]
AlO_7	6982	6995	14	[39, 74, 100, 108, 116, 118, 142, 149]
AlO_6	6984	6999	16	[38, 69, 72, 92, 109, 114, 151]
AlO_6	6985	7041	57	[37, 83, 102, 103, 110, 133, 146]
AlO_6	6996	7015	20	[39, 74, 108, 116, 118, 142, 149]
AlO_5	7000	7019	20	[38, 72, 92, 109, 114, 151]
AlO_7	7016	7083	68	[39, 74, 100, 108, 116, 118, 142, 149]
AlO_6	7020	7124	105	[38, 70, 72, 92, 109, 114, 151]
AlO_5	7042	7112	71	[37, 83, 103, 110, 133, 146]
AlO_6	7084	7153	70	[39, 74, 100, 108, 116, 142, 149]
AlO_6	7113	7115	3	[37, 83, 103, 110, 118, 133, 146]
AlO_7	7116	7136	21	[37, 83, 100, 103, 110, 118, 133, 146]
AlO_5	7125	7129	5	[38, 72, 92, 109, 114, 151]
AlO_6	7130	7169	40	[38, 72, 86, 92, 109, 114, 151]
AlO_6	7137	7159	23	[37, 83, 100, 103, 110, 118, 146]
AlO_5	7154	7168	15	[39, 74, 100, 108, 116, 149]
AlO_7	7160	7205	46	[37, 83, 100, 101, 103, 110, 118, 146]
AlO_6	7169	7186	18	[39, 74, 100, 108, 116, 142, 149]
AlO_5	7170	7216	47	[38, 72, 92, 109, 114, 151]
AlO_7	7187	7215	29	[39, 74, 79, 100, 108, 116, 142, 149]
AlO_6	7206	7242	37	[37, 83, 100, 103, 110, 118, 146]
AlO_6	7216	7230	15	[39, 74, 100, 108, 116, 142, 149]
AlO_6	7217	7491	275	[38, 72, 86, 92, 109, 114, 151]
AlO_5	7231	7246	16	[39, 74, 108, 116, 142, 149]
AlO_7	7243	7253	11	[37, 83, 100, 101, 103, 110, 118, 146]
AlO_6	7247	7253	7	[39, 74, 88, 108, 116, 142, 149]
AlO_6	7254	7287	34	[37, 83, 100, 103, 110, 118, 146]
AlO_5	7254	7263	10	[39, 88, 108, 116, 142, 149]
AlO_6	7264	7287	24	[39, 74, 88, 108, 116, 142, 149]
AlO_7	7288	7358	71	[37, 83, 100, 101, 103, 110, 118, 146]
AlO_7	7288	7308	21	[39, 74, 88, 108, 116, 139, 142, 149]
AlO_6	7309	7311	3	[39, 74, 88, 108, 116, 142, 149]
AlO_5	7312	7363	52	[39, 74, 88, 108, 142, 149]
AlO_6	7359	7367	9	[37, 83, 100, 101, 103, 110, 146]
AlO_6	7364	7428	65	[39, 74, 88, 108, 117, 142, 149]
AlO_5	7368	7369	2	[37, 100, 101, 103, 110, 146]
AlO_4	7370	7376	7	[37, 100, 103, 110, 146]
AlO_5	7377	7385	9	[37, 100, 103, 110, 133, 146]
AlO_6	7386	7440	55	[37, 100, 101, 103, 110, 133, 146]
AlO_7	7429	7432	4	[39, 74, 88, 108, 117, 132, 142, 149]
AlO_6	7433	7498	66	[39, 74, 88, 108, 117, 142, 149]
AlO_7	7441	7448	8	[37, 100, 101, 103, 110, 118, 133, 146]
AlO_6	7449	7455	7	[37, 100, 101, 103, 110, 133, 146]
AlO_5	7456	7463	8	[37, 100, 101, 103, 110, 133]
AlO_6	7464	7465	2	[37, 100, 101, 103, 110, 133, 146]
AlO_5	7466	7507	42	[37, 100, 101, 103, 110, 146]
AlO_7	7492	7499	8	[38, 69, 72, 86, 92, 109, 114, 151]
AlO_5	7499	7499	1	[39, 74, 108, 117, 142, 149]
AlO_6	7500	7510	11	[38, 69, 72, 92, 109, 114, 151]
AlO_4	7500	7557	58	[39, 74, 108, 142, 149]
AlO_6	7508	7531	24	[37, 100, 101, 103, 110, 133, 146]
AlO_7	7511	7515	5	[38, 69, 72, 86, 92, 109, 114, 151]
AlO_6	7516	7531	16	[38, 72, 86, 92, 109, 114, 151]
AlO_5	7532	7546	15	[37, 100, 101, 103, 110, 146]
AlO_7	7532	7660	129	[38, 69, 72, 86, 92, 109, 114, 151]
AlO_4	7547	7561	15	[37, 100, 103, 110, 146]
AlO_5	7558	7593	36	[39, 74, 108, 116, 142, 149]
AlO_5	7562	7571	10	[37, 100, 101, 103, 110, 146]
AlO_6	7572	7590	19	[37, 100, 101, 103, 106, 110, 146]
AlO_5	7591	7621	31	[37, 100, 103, 106, 110, 146]
AlO_6	7594	7614	21	[39, 74, 108, 116, 139, 142, 149]
AlO_7	7615	7627	13	[39, 74, 88, 108, 116, 139, 142, 149]
AlO_6	7622	7630	9	[37, 100, 101, 103, 106, 110, 146]
AlO_6	7628	7694	67	[39, 74, 88, 108, 116, 142, 149]
AlO_7	7631	7667	37	[37, 100, 101, 103, 106, 110, 133, 146]
AlO_6	7661	7842	182	[38, 72, 86, 92, 109, 114, 151]
AlO_6	7668	7711	44	[37, 101, 103, 106, 110, 133, 146]
AlO_5	7695	7705	11	[39, 88, 108, 116, 142, 149]
AlO_6	7706	7813	108	[39, 74, 88, 108, 116, 142, 149]
AlO_5	7712	7761	50	[37, 101, 103, 106, 110, 146]
AlO_6	7762	7769	8	[37, 100, 101, 103, 106, 110, 146]
AlO_7	7770	7793	24	[37, 100, 101, 103, 106, 110, 118, 146]
AlO_6	7794	7796	3	[37, 100, 101, 103, 106, 110, 146]
AlO_5	7797	7812	16	[37, 101, 103, 106, 110, 146]
AlO_6	7813	7860	48	[37, 101, 103, 106, 110, 146, 150]
AlO_7	7814	7840	27	[39, 74, 88, 108, 116, 117, 142, 149]
AlO_6	7841	7847	7	[39, 74, 88, 108, 116, 142, 149]
AlO_7	7843	7850	8	[38, 69, 72, 86, 92, 109, 114, 151]
AlO_5	7848	7871	24	[39, 74, 108, 116, 142, 149]
AlO_6	7851	7918	68	[38, 72, 86, 92, 109, 114, 151]
AlO_5	7861	7885	25	[37, 101, 103, 106, 110, 146]
AlO_6	7872	7897	26	[39, 74, 88, 108, 116, 142, 149]
AlO_6	7886	7903	18	[37, 101, 103, 106, 110, 133, 146]
AlO_5	7898	7965	68	[39, 74, 108, 116, 142, 149]
AlO_7	7904	7910	7	[37, 100, 101, 103, 106, 110, 133, 146]
AlO_6	7911	7916	6	[37, 101, 103, 106, 110, 133, 146]
AlO_7	7917	7919	3	[37, 99, 101, 103, 106, 110, 133, 146]
AlO_7	7919	8001	83	[38, 72, 86, 92, 96, 109, 114, 151]
AlO_6	7920	7935	16	[37, 101, 103, 106, 110, 133, 146]
AlO_5	7936	7947	12	[37, 101, 103, 110, 133, 146]
AlO_6	7948	7954	7	[37, 101, 103, 110, 133, 146, 147]
AlO_5	7955	7960	6	[37, 101, 103, 110, 133, 147]
AlO_6	7961	7967	7	[37, 101, 103, 106, 110, 133, 147]
AlO_6	7966	7980	15	[39, 74, 88, 108, 116, 142, 149]
AlO_7	7968	7973	6	[37, 101, 103, 106, 110, 133, 146, 147]
AlO_6	7974	8019	46	[37, 101, 103, 106, 110, 133, 147]
AlO_5	7981	7997	17	[39, 74, 108, 116, 142, 149]
AlO_6	7998	8022	25	[39, 74, 88, 108, 116, 142, 149]
AlO_6	8002	8017	16	[38, 72, 86, 92, 96, 109, 151]
AlO_7	8018	8070	53	[38, 72, 86, 92, 96, 109, 114, 151]
AlO_5	8020	8051	32	[37, 101, 103, 106, 110, 133]
AlO_5	8023	8038	16	[39, 74, 108, 116, 142, 149]
AlO_6	8039	8132	94	[39, 74, 108, 116, 118, 142, 149]
AlO_6	8052	8142	91	[37, 101, 103, 106, 110, 133, 146]
AlO_6	8071	8073	3	[38, 72, 86, 92, 96, 109, 151]
AlO_5	8074	8147	74	[38, 72, 86, 92, 96, 109]
AlO_7	8133	8138	6	[39, 74, 88, 108, 116, 118, 142, 149]
AlO_6	8139	8169	31	[39, 74, 88, 108, 116, 142, 149]
AlO_7	8143	8182	40	[37, 83, 101, 103, 106, 110, 133, 146]
AlO_6	8148	8240	93	[38, 72, 86, 92, 96, 109, 114]
AlO_5	8170	8224	55	[39, 74, 88, 108, 116, 142]
AlO_6	8183	8255	73	[37, 101, 103, 106, 110, 133, 146]
AlO_4	8225	8234	10	[39, 74, 88, 108, 142]
AlO_5	8235	8272	38	[39, 74, 88, 108, 116, 142]
AlO_7	8241	8262	22	[38, 72, 86, 92, 96, 109, 114, 151]
AlO_7	8256	8258	3	[37, 83, 101, 103, 106, 110, 133, 146]
AlO_6	8259	8277	19	[37, 83, 101, 103, 106, 110, 146]
AlO_6	8263	8323	61	[38, 72, 86, 92, 96, 109, 114]
AlO_6	8273	8317	45	[39, 74, 88, 108, 112, 116, 142]
AlO_5	8278	8301	24	[37, 83, 103, 106, 110, 146]
AlO_6	8302	8312	11	[37, 83, 101, 103, 106, 110, 146]
AlO_7	8313	8323	11	[37, 83, 101, 103, 106, 110, 133, 146]
AlO_5	8318	8379	62	[39, 74, 88, 108, 112, 142]
AlO_8	8324	8326	3	[37, 83, 101, 103, 106, 110, 133, 146, 150]
AlO_5	8324	8670	347	[38, 72, 86, 92, 96, 109]
AlO_7	8327	8342	16	[37, 83, 103, 106, 110, 133, 146, 150]
AlO_6	8343	8343	1	[37, 83, 103, 106, 110, 133, 146]
AlO_5	8344	8346	3	[37, 103, 106, 110, 133, 146]
AlO_6	8347	8412	66	[37, 101, 103, 106, 110, 133, 146]
AlO_6	8380	8393	14	[39, 74, 88, 108, 112, 116, 142]
AlO_5	8394	8451	58	[39, 74, 88, 108, 112, 142]
AlO_7	8413	8421	9	[37, 83, 101, 103, 106, 110, 133, 146]
AlO_6	8422	8430	9	[37, 101, 103, 106, 110, 133, 146]
AlO_5	8431	8456	26	[37, 101, 103, 106, 110, 146]
AlO_6	8452	8484	33	[39, 74, 78, 88, 108, 112, 142]
AlO_6	8457	8508	52	[37, 101, 103, 106, 110, 133, 146]
AlO_5	8485	8590	106	[39, 74, 88, 108, 112, 142]
AlO_7	8509	8538	30	[37, 83, 101, 103, 106, 110, 133, 146]
AlO_6	8539	8573	35	[37, 83, 101, 103, 106, 110, 146]
AlO_7	8574	8580	7	[37, 83, 101, 103, 106, 110, 133, 146]
AlO_6	8581	8701	121	[37, 101, 103, 106, 110, 133, 146]
AlO_4	8591	8630	40	[39, 74, 88, 108, 142]
AlO_5	8631	8658	28	[39, 74, 88, 108, 123, 142]
AlO_6	8659	8670	12	[39, 74, 88, 108, 112, 123, 142]
AlO_4	8671	8693	23	[38, 72, 86, 92, 96]
AlO_5	8671	8677	7	[39, 74, 88, 108, 123, 142]
AlO_6	8678	8686	9	[39, 74, 88, 108, 116, 123, 142]
AlO_5	8687	8723	37	[39, 74, 88, 108, 116, 142]
AlO_5	8694	8738	45	[38, 72, 86, 92, 96, 109]
AlO_5	8702	8715	14	[37, 101, 103, 106, 110, 146]
AlO_6	8716	8758	43	[37, 101, 103, 106, 110, 133, 146]
AlO_6	8724	8746	23	[39, 74, 88, 108, 112, 116, 142]
AlO_6	8739	8859	121	[38, 72, 86, 92, 96, 109, 151]
AlO_5	8747	8839	93	[39, 74, 88, 108, 116, 142]
AlO_7	8759	8774	16	[37, 83, 101, 103, 106, 110, 133, 146]
AlO_6	8775	8777	3	[37, 83, 101, 103, 106, 110, 146]
AlO_5	8778	8793	16	[37, 101, 103, 106, 110, 146]
AlO_6	8794	8805	12	[37, 100, 101, 103, 106, 110, 146]
AlO_5	8806	8830	25	[37, 101, 103, 106, 110, 146]
AlO_4	8831	8845	15	[37, 101, 103, 110, 146]
AlO_6	8840	8909	70	[39, 74, 88, 108, 112, 116, 142]
AlO_5	8846	8867	22	[37, 101, 103, 110, 111, 146]
AlO_5	8860	8880	21	[38, 72, 86, 92, 96, 109]
AlO_4	8868	8937	70	[37, 101, 103, 110, 146]
AlO_6	8881	8894	14	[38, 72, 86, 92, 96, 109, 151]
AlO_7	8895	8912	18	[38, 72, 86, 92, 96, 109, 114, 151]
AlO_5	8910	8915	6	[39, 74, 88, 108, 112, 116]
AlO_6	8913	8913	1	[38, 72, 86, 92, 96, 109, 151]
AlO_5	8914	9004	91	[38, 72, 86, 92, 96, 109]
AlO_6	8916	8932	17	[39, 74, 88, 108, 112, 116, 142]
AlO_5	8933	8934	2	[39, 74, 88, 108, 112, 116]
AlO_4	8935	8970	36	[39, 74, 88, 108, 112]
AlO_5	8938	9015	78	[37, 101, 103, 110, 111, 146]
AlO_5	8971	8982	12	[39, 74, 88, 95, 108, 112]
AlO_4	8983	8995	13	[39, 74, 88, 108, 112]
AlO_5	8996	9013	18	[39, 74, 79, 88, 108, 112]
AlO_6	9005	9043	39	[38, 72, 86, 92, 96, 109, 126]
AlO_4	9014	9048	35	[39, 74, 88, 108, 112]
AlO_6	9016	9033	18	[37, 83, 101, 103, 110, 111, 146]
AlO_5	9034	9060	27	[37, 101, 103, 110, 111, 146]
AlO_5	9044	9060	17	[38, 72, 86, 92, 96, 109]
AlO_5	9049	9060	12	[39, 74, 88, 108, 112, 142]
