# Supplementary material for: Pressure‐Induced Coordination Changes in a Pyrolitic Silicate Melt From Ab Initio Molecular Dynamics Simulations
Source: J Geophys Res Solid Earth. 2019 Nov 29;124(11):11232–50. doi: 10.1029/2019JB018238 (PMC6988478; doi:10.1029/2019JB018238)
Supplement: Supplementary file 2 — Data Set S1 [file JGRB-124-11232-s002.zip › Data/3000K/AlO/a11.0-pyr-100-nvt.T3K.outcar.umd.dat.r0.stat.dat]

Cluster	Time	Percent
AlO_5	8315	0.3058897104808152	6
AlO_6	15355	0.5648751057646323	7
AlO_7	2797	0.10289519184784608	8
AlO_4	627	0.02306588676746496	5
AlO_3	3	0.00011036309458117205	4
AlO_8	86	0.0031637420446602657	9
