# Supplementary material for: Pressure‐Induced Coordination Changes in a Pyrolitic Silicate Melt From Ab Initio Molecular Dynamics Simulations
Source: J Geophys Res Solid Earth. 2019 Nov 29;124(11):11232–50. doi: 10.1029/2019JB018238 (PMC6988478; doi:10.1029/2019JB018238)
Supplement: Supplementary file 2 — Data Set S1 [file JGRB-124-11232-s002.zip › Data/3000K/AlO/a11.5-pyr-100-nvt.T3K.outcar.umd.dat.r0.popul.dat]

Formula	Begin	End	Lifetime	[Composition]
AlO_6	0	18	19	[37, 83, 101, 103, 110, 133, 146]
AlO_4	0	14	15	[38, 86, 92, 96, 109]
AlO_5	0	36	37	[39, 74, 88, 100, 108, 112]
AlO_5	15	31	17	[38, 86, 92, 96, 109, 114]
AlO_5	19	54	36	[37, 83, 101, 103, 110, 146]
AlO_6	32	133	102	[38, 86, 92, 96, 109, 114, 119]
AlO_6	37	49	13	[39, 74, 88, 100, 108, 112, 142]
AlO_5	50	80	31	[39, 74, 88, 100, 108, 112]
AlO_6	55	84	30	[37, 67, 83, 101, 103, 110, 146]
AlO_6	81	169	89	[39, 74, 79, 88, 100, 108, 112]
AlO_5	85	85	1	[37, 67, 101, 103, 110, 146]
AlO_6	86	94	9	[37, 67, 101, 103, 110, 111, 146]
AlO_5	95	128	34	[37, 101, 103, 110, 111, 146]
AlO_6	129	134	6	[37, 67, 101, 103, 110, 111, 146]
AlO_5	134	168	35	[38, 86, 92, 109, 114, 119]
AlO_7	135	148	14	[37, 67, 83, 101, 103, 110, 111, 146]
AlO_8	149	174	26	[37, 67, 83, 101, 103, 110, 111, 133, 146]
AlO_6	169	191	23	[38, 72, 86, 92, 109, 114, 119]
AlO_5	170	284	115	[39, 74, 79, 100, 108, 112]
AlO_7	175	175	1	[37, 83, 101, 103, 110, 111, 133, 146]
AlO_6	176	192	17	[37, 83, 101, 103, 110, 111, 146]
AlO_7	192	212	21	[38, 72, 86, 92, 109, 114, 119, 151]
AlO_5	193	197	5	[37, 83, 101, 103, 110, 146]
AlO_6	198	222	25	[37, 83, 101, 103, 110, 133, 146]
AlO_6	213	244	32	[38, 72, 86, 109, 114, 119, 151]
AlO_5	223	224	2	[37, 83, 101, 103, 133, 146]
AlO_4	225	231	7	[37, 83, 101, 103, 146]
AlO_5	232	371	140	[37, 83, 101, 103, 133, 146]
AlO_5	245	298	54	[38, 72, 86, 109, 114, 151]
AlO_6	285	329	45	[39, 74, 79, 80, 100, 108, 112]
AlO_6	299	414	116	[38, 72, 86, 109, 114, 119, 151]
AlO_7	330	354	25	[39, 74, 79, 80, 100, 108, 112, 116]
AlO_6	355	518	164	[39, 74, 79, 100, 108, 112, 116]
AlO_4	372	377	6	[37, 83, 101, 103, 146]
AlO_5	378	426	49	[37, 83, 101, 103, 133, 146]
AlO_7	415	437	23	[38, 72, 86, 92, 109, 114, 119, 151]
AlO_4	427	430	4	[37, 83, 101, 103, 146]
AlO_5	431	465	35	[37, 83, 101, 103, 110, 146]
AlO_6	438	479	42	[38, 72, 86, 92, 109, 119, 151]
AlO_6	466	577	112	[37, 83, 101, 103, 110, 133, 146]
AlO_5	480	503	24	[38, 72, 86, 92, 109, 119]
AlO_6	504	574	71	[38, 72, 86, 92, 109, 119, 151]
AlO_5	519	597	79	[39, 74, 100, 108, 112, 116]
AlO_7	575	587	13	[38, 72, 86, 92, 109, 114, 119, 151]
AlO_5	578	660	83	[37, 83, 101, 103, 110, 133]
AlO_6	588	591	4	[38, 72, 86, 92, 114, 119, 151]
AlO_5	592	719	128	[38, 72, 86, 92, 119, 151]
AlO_6	598	602	5	[39, 74, 100, 108, 112, 116, 131]
AlO_5	603	680	78	[39, 74, 100, 108, 112, 116]
AlO_4	661	691	31	[37, 101, 103, 110, 133]
AlO_6	681	692	12	[39, 74, 100, 108, 112, 116, 131]
AlO_5	692	788	97	[37, 69, 101, 103, 110, 133]
AlO_5	693	742	50	[39, 74, 100, 108, 112, 116]
AlO_4	720	761	42	[38, 72, 86, 92, 151]
AlO_6	743	786	44	[39, 74, 100, 102, 108, 112, 116]
AlO_5	762	764	3	[38, 72, 86, 92, 126, 151]
AlO_6	765	900	136	[38, 67, 72, 86, 92, 126, 151]
AlO_5	787	827	41	[39, 74, 100, 108, 112, 116]
AlO_6	789	870	82	[37, 69, 99, 101, 103, 110, 133]
AlO_6	828	843	16	[39, 74, 100, 102, 108, 112, 116]
AlO_5	844	919	76	[39, 74, 100, 108, 112, 116]
AlO_7	871	912	42	[37, 69, 99, 101, 103, 110, 133, 147]
AlO_5	901	913	13	[38, 67, 72, 86, 92, 151]
AlO_6	913	925	13	[37, 69, 99, 101, 103, 110, 133]
AlO_4	914	979	66	[38, 67, 86, 92, 151]
AlO_6	920	1067	148	[39, 74, 79, 100, 108, 112, 116]
AlO_5	926	950	25	[37, 69, 99, 101, 103, 110]
AlO_6	951	1045	95	[37, 69, 99, 101, 103, 110, 133]
AlO_5	980	1005	26	[38, 67, 86, 92, 119, 151]
AlO_4	1006	1015	10	[38, 67, 86, 92, 151]
AlO_5	1016	1034	19	[38, 67, 86, 92, 119, 151]
AlO_4	1035	1127	93	[38, 67, 86, 92, 151]
AlO_5	1046	1069	24	[37, 69, 99, 101, 103, 110]
AlO_7	1068	1078	11	[39, 74, 79, 100, 102, 108, 112, 116]
AlO_6	1070	1105	36	[37, 69, 99, 101, 103, 110, 124]
AlO_6	1079	1079	1	[39, 74, 79, 100, 108, 112, 116]
AlO_5	1080	1104	25	[39, 74, 79, 108, 112, 116]
AlO_6	1105	1396	292	[39, 74, 79, 100, 108, 112, 116]
AlO_5	1106	1131	26	[37, 69, 99, 101, 103, 110]
AlO_5	1128	1145	18	[38, 67, 86, 92, 124, 151]
AlO_6	1132	1168	37	[37, 69, 99, 101, 103, 110, 133]
AlO_6	1146	1200	55	[38, 67, 72, 86, 92, 124, 151]
AlO_5	1169	1181	13	[37, 69, 99, 101, 103, 133]
AlO_6	1182	1207	26	[37, 64, 69, 99, 101, 103, 133]
AlO_5	1201	1208	8	[38, 67, 72, 92, 124, 151]
AlO_5	1208	1231	24	[37, 69, 99, 101, 103, 133]
AlO_6	1209	1232	24	[38, 67, 72, 86, 92, 124, 151]
AlO_4	1232	1279	48	[37, 99, 101, 103, 133]
AlO_5	1233	1250	18	[38, 67, 86, 92, 124, 151]
AlO_6	1251	1265	15	[38, 67, 84, 86, 92, 124, 151]
AlO_5	1266	1280	15	[38, 67, 84, 86, 92, 151]
AlO_5	1280	1317	38	[37, 99, 101, 103, 110, 133]
AlO_6	1281	1365	85	[38, 67, 84, 86, 92, 119, 151]
AlO_6	1318	1357	40	[37, 99, 101, 103, 110, 124, 133]
AlO_5	1358	1467	110	[37, 99, 101, 103, 110, 133]
AlO_5	1366	1390	25	[38, 67, 84, 86, 92, 151]
AlO_6	1391	1418	28	[38, 67, 68, 84, 86, 92, 151]
AlO_5	1397	1419	23	[39, 74, 100, 108, 112, 116]
AlO_7	1419	1435	17	[38, 67, 68, 84, 86, 92, 124, 151]
AlO_6	1420	1443	24	[39, 74, 100, 102, 108, 112, 116]
AlO_6	1436	1469	34	[38, 67, 68, 84, 92, 124, 151]
AlO_5	1444	1477	34	[39, 74, 100, 108, 112, 116]
AlO_6	1468	1469	2	[37, 69, 99, 101, 103, 110, 133]
AlO_7	1470	1483	14	[37, 69, 99, 101, 103, 110, 124, 133]
AlO_5	1470	1470	1	[38, 67, 68, 84, 92, 151]
AlO_6	1471	1473	3	[38, 67, 68, 84, 92, 119, 151]
AlO_5	1474	1489	16	[38, 67, 84, 92, 119, 151]
AlO_6	1478	1587	110	[39, 74, 79, 100, 108, 112, 116]
AlO_6	1484	1498	15	[37, 69, 99, 101, 110, 124, 133]
AlO_6	1490	1511	22	[38, 67, 84, 92, 119, 124, 151]
AlO_5	1499	1530	32	[37, 69, 99, 110, 124, 133]
AlO_5	1512	1592	81	[38, 67, 84, 92, 124, 151]
AlO_6	1531	1535	5	[37, 69, 99, 103, 110, 124, 133]
AlO_7	1536	1536	1	[37, 69, 99, 101, 103, 110, 124, 133]
AlO_6	1537	1572	36	[37, 69, 99, 101, 103, 110, 133]
AlO_7	1573	1574	2	[37, 69, 99, 101, 103, 110, 133, 147]
AlO_5	1575	1600	26	[37, 69, 99, 101, 103, 110]
AlO_5	1588	1622	35	[39, 74, 100, 108, 112, 116]
AlO_6	1593	1595	3	[38, 67, 84, 92, 119, 124, 151]
AlO_7	1596	1605	10	[38, 67, 84, 86, 92, 119, 124, 151]
AlO_6	1601	1727	127	[37, 69, 99, 101, 103, 110, 133]
AlO_6	1606	1606	1	[38, 67, 84, 86, 92, 119, 151]
AlO_5	1607	1614	8	[38, 67, 84, 86, 92, 151]
AlO_6	1615	1627	13	[38, 67, 84, 86, 92, 119, 151]
AlO_6	1623	1636	14	[39, 74, 79, 100, 108, 112, 116]
AlO_5	1628	1634	7	[38, 84, 86, 92, 119, 151]
AlO_6	1635	1668	34	[38, 84, 86, 92, 119, 124, 151]
AlO_5	1637	1645	9	[39, 74, 100, 108, 112, 116]
AlO_6	1646	1721	76	[39, 74, 100, 108, 112, 116, 121]
AlO_5	1669	1704	36	[38, 84, 86, 92, 119, 151]
AlO_6	1705	1763	59	[38, 84, 86, 92, 107, 119, 151]
AlO_5	1722	1730	9	[39, 74, 108, 112, 116, 121]
AlO_7	1728	1739	12	[37, 69, 99, 101, 103, 110, 133, 147]
AlO_4	1731	1799	69	[39, 74, 108, 112, 116]
AlO_6	1740	1792	53	[37, 69, 99, 101, 103, 110, 133]
AlO_7	1764	1775	12	[38, 84, 86, 92, 107, 119, 124, 151]
AlO_6	1776	1817	42	[38, 84, 86, 92, 107, 119, 151]
AlO_7	1793	1803	11	[37, 69, 73, 99, 101, 103, 110, 133]
AlO_5	1800	1853	54	[39, 74, 108, 112, 116, 121]
AlO_6	1804	1812	9	[37, 69, 73, 101, 103, 110, 133]
AlO_5	1813	1826	14	[37, 69, 101, 103, 110, 133]
AlO_5	1818	1833	16	[38, 84, 86, 92, 107, 119]
AlO_4	1827	1843	17	[37, 69, 103, 110, 133]
AlO_6	1834	1864	31	[38, 84, 86, 92, 107, 119, 124]
AlO_5	1844	1881	38	[37, 69, 99, 103, 110, 133]
AlO_4	1854	1864	11	[39, 108, 112, 116, 121]
AlO_5	1865	1901	37	[38, 84, 86, 92, 119, 124]
AlO_5	1865	1888	24	[39, 74, 108, 112, 116, 121]
AlO_6	1882	1960	79	[37, 69, 99, 101, 103, 110, 133]
AlO_6	1889	1917	29	[39, 74, 79, 108, 112, 116, 121]
AlO_6	1902	1902	1	[38, 84, 86, 92, 107, 119, 124]
AlO_5	1903	1937	35	[38, 84, 86, 92, 119, 124]
AlO_5	1918	1927	10	[39, 74, 108, 112, 116, 121]
AlO_4	1928	1933	6	[39, 74, 108, 112, 116]
AlO_5	1934	1976	43	[39, 74, 108, 112, 116, 121]
AlO_6	1938	1979	42	[38, 84, 86, 92, 107, 119, 124]
AlO_5	1961	2173	213	[37, 69, 99, 103, 110, 133]
AlO_4	1977	2000	24	[39, 74, 108, 112, 116]
AlO_7	1980	2000	21	[38, 67, 84, 86, 92, 107, 119, 124]
AlO_6	2001	2044	44	[38, 67, 84, 86, 92, 107, 124]
AlO_5	2001	2106	106	[39, 74, 79, 108, 112, 116]
AlO_5	2045	2058	14	[38, 84, 86, 92, 107, 124]
AlO_6	2059	2096	38	[38, 67, 84, 86, 92, 107, 124]
AlO_5	2097	2101	5	[38, 84, 86, 92, 107, 124]
AlO_6	2102	2107	6	[38, 67, 84, 86, 92, 107, 124]
AlO_4	2107	2151	45	[39, 74, 108, 112, 116]
AlO_7	2108	2125	18	[38, 67, 84, 86, 92, 107, 119, 124]
AlO_6	2126	2135	10	[38, 67, 84, 86, 92, 107, 124]
AlO_5	2136	2159	24	[38, 84, 86, 92, 107, 124]
AlO_5	2152	2158	7	[39, 74, 108, 112, 116, 149]
AlO_6	2159	2168	10	[39, 74, 98, 108, 112, 116, 149]
AlO_6	2160	2215	56	[38, 84, 86, 92, 107, 119, 124]
AlO_5	2169	2176	8	[39, 74, 108, 112, 116, 149]
AlO_6	2174	2220	47	[37, 69, 99, 103, 109, 110, 133]
AlO_6	2177	2208	32	[39, 74, 100, 108, 112, 116, 149]
AlO_7	2209	2272	64	[39, 74, 100, 108, 112, 116, 121, 149]
AlO_5	2216	2244	29	[38, 84, 86, 107, 119, 124]
AlO_5	2221	2253	33	[37, 69, 99, 103, 110, 133]
AlO_6	2245	2383	139	[38, 84, 86, 92, 107, 119, 124]
AlO_6	2254	2266	13	[37, 69, 99, 103, 109, 110, 133]
AlO_5	2267	2355	89	[37, 99, 103, 109, 110, 133]
AlO_6	2273	2285	13	[39, 74, 100, 108, 112, 116, 121]
AlO_5	2286	2296	11	[39, 74, 100, 108, 116, 121]
AlO_6	2297	2303	7	[39, 74, 100, 108, 116, 121, 149]
AlO_5	2304	2317	14	[39, 74, 108, 116, 121, 149]
AlO_6	2318	2325	8	[39, 74, 108, 112, 116, 121, 149]
AlO_5	2326	2357	32	[39, 74, 108, 112, 116, 121]
AlO_6	2356	2391	36	[37, 99, 103, 109, 110, 133, 150]
AlO_4	2358	2373	16	[39, 74, 108, 112, 116]
AlO_5	2374	2381	8	[39, 74, 108, 112, 116, 121]
AlO_4	2382	2420	39	[39, 74, 108, 112, 116]
AlO_5	2384	2421	38	[38, 84, 86, 107, 119, 124]
AlO_5	2392	2430	39	[37, 99, 103, 109, 110, 150]
AlO_5	2421	2459	39	[39, 74, 79, 108, 112, 116]
AlO_4	2422	2467	46	[38, 84, 86, 107, 124]
AlO_6	2431	2439	9	[37, 99, 103, 109, 110, 133, 150]
AlO_5	2440	2508	69	[37, 99, 103, 109, 110, 133]
AlO_6	2460	2495	36	[39, 74, 79, 108, 112, 116, 140]
AlO_5	2468	2473	6	[38, 84, 86, 107, 119, 124]
AlO_6	2474	2528	55	[38, 84, 86, 92, 107, 119, 124]
AlO_7	2496	2499	4	[39, 74, 79, 108, 112, 116, 140, 149]
AlO_6	2500	2517	18	[39, 74, 79, 108, 116, 140, 149]
AlO_4	2509	2526	18	[37, 99, 103, 109, 133]
AlO_5	2518	2524	7	[39, 74, 108, 116, 140, 149]
AlO_6	2525	2605	81	[39, 74, 100, 108, 116, 140, 149]
AlO_5	2527	2540	14	[37, 99, 103, 109, 133, 150]
AlO_5	2529	2560	32	[38, 84, 86, 107, 119, 124]
AlO_6	2541	2573	33	[37, 99, 103, 109, 110, 133, 150]
AlO_6	2561	2710	150	[38, 84, 86, 92, 107, 119, 124]
AlO_5	2574	2598	25	[37, 99, 103, 109, 110, 150]
AlO_6	2599	2609	11	[37, 69, 99, 103, 109, 110, 150]
AlO_5	2606	2688	83	[39, 74, 100, 108, 140, 149]
AlO_7	2610	2637	28	[37, 69, 99, 103, 106, 109, 110, 150]
AlO_6	2638	2677	40	[37, 69, 99, 103, 109, 110, 150]
AlO_5	2678	2687	10	[37, 69, 103, 109, 110, 150]
AlO_4	2688	2699	12	[37, 103, 109, 110, 150]
AlO_6	2689	2870	182	[39, 74, 100, 108, 116, 140, 149]
AlO_5	2700	2725	26	[37, 69, 103, 109, 110, 150]
AlO_7	2711	2712	2	[38, 67, 84, 86, 92, 107, 119, 124]
AlO_6	2713	2754	42	[38, 67, 86, 92, 107, 119, 124]
AlO_4	2726	2730	5	[37, 103, 109, 110, 150]
AlO_5	2731	2735	5	[37, 69, 103, 109, 110, 150]
AlO_6	2736	2779	44	[37, 69, 103, 106, 109, 110, 150]
AlO_5	2755	2770	16	[38, 67, 86, 92, 107, 119]
AlO_6	2771	2785	15	[38, 67, 86, 92, 107, 119, 146]
AlO_5	2780	2781	2	[37, 103, 106, 109, 110, 150]
AlO_4	2782	2832	51	[37, 103, 109, 110, 150]
AlO_5	2786	2796	11	[38, 67, 86, 92, 107, 119]
AlO_4	2797	2802	6	[38, 67, 86, 107, 119]
AlO_5	2803	2840	38	[38, 67, 86, 107, 119, 146]
AlO_5	2833	2869	37	[37, 69, 103, 109, 110, 150]
AlO_6	2841	2851	11	[38, 67, 86, 92, 107, 119, 146]
AlO_5	2852	2859	8	[38, 67, 86, 107, 119, 146]
AlO_6	2860	2918	59	[38, 67, 84, 86, 107, 119, 146]
AlO_6	2870	2916	47	[37, 69, 103, 106, 109, 110, 150]
AlO_5	2871	2933	63	[39, 74, 100, 108, 140, 149]
AlO_5	2917	2966	50	[37, 103, 106, 109, 110, 150]
AlO_5	2919	2951	33	[38, 67, 84, 86, 107, 119]
AlO_6	2934	2949	16	[39, 74, 100, 108, 116, 140, 149]
AlO_5	2950	2951	2	[39, 74, 100, 108, 140, 149]
AlO_6	2952	3038	87	[38, 67, 84, 86, 107, 119, 146]
AlO_6	2952	2974	23	[39, 68, 74, 100, 108, 140, 149]
AlO_4	2967	2971	5	[37, 103, 106, 110, 150]
AlO_5	2972	2985	14	[37, 69, 103, 106, 110, 150]
AlO_5	2975	3039	65	[39, 68, 74, 100, 140, 149]
AlO_4	2986	3022	37	[37, 103, 106, 110, 150]
AlO_5	3023	3081	59	[37, 64, 103, 106, 110, 150]
AlO_5	3039	3099	61	[38, 67, 86, 107, 119, 146]
AlO_6	3040	3085	46	[39, 68, 74, 100, 108, 140, 149]
AlO_6	3082	3106	25	[37, 64, 103, 106, 110, 146, 150]
AlO_5	3086	3114	29	[39, 68, 74, 100, 140, 149]
AlO_4	3100	3165	66	[38, 67, 86, 107, 119]
AlO_5	3107	3129	23	[37, 64, 106, 110, 146, 150]
AlO_4	3115	3174	60	[39, 68, 74, 140, 149]
AlO_6	3130	3163	34	[37, 64, 103, 106, 110, 146, 150]
AlO_5	3164	3179	16	[37, 64, 103, 106, 110, 150]
AlO_5	3166	3294	129	[38, 67, 86, 92, 107, 119]
AlO_5	3175	3319	145	[39, 68, 74, 140, 143, 149]
AlO_6	3180	3186	7	[37, 64, 83, 103, 106, 110, 150]
AlO_5	3187	3207	21	[37, 64, 83, 103, 106, 150]
AlO_4	3208	3216	9	[37, 64, 103, 106, 150]
AlO_5	3217	3364	148	[37, 64, 83, 103, 106, 150]
AlO_4	3295	3330	36	[38, 67, 86, 107, 119]
AlO_6	3320	3341	22	[39, 68, 74, 117, 140, 143, 149]
AlO_5	3331	3336	6	[38, 67, 86, 107, 119, 124]
AlO_6	3337	3398	62	[38, 67, 86, 92, 107, 119, 124]
AlO_5	3342	3460	119	[39, 68, 74, 140, 143, 149]
AlO_4	3365	3377	13	[37, 64, 103, 106, 150]
AlO_5	3378	3448	71	[37, 64, 83, 103, 106, 150]
AlO_5	3399	3418	20	[38, 67, 86, 107, 119, 124]
AlO_6	3419	3423	5	[38, 67, 86, 107, 119, 124, 127]
AlO_5	3424	3434	11	[38, 67, 86, 107, 119, 127]
AlO_6	3435	3460	26	[38, 67, 86, 92, 107, 119, 127]
AlO_4	3449	3511	63	[37, 64, 83, 103, 150]
AlO_5	3461	3471	11	[38, 67, 86, 107, 119, 127]
AlO_6	3461	3532	72	[39, 68, 74, 134, 140, 143, 149]
AlO_4	3472	3495	24	[38, 67, 86, 107, 119]
AlO_5	3496	3511	16	[38, 67, 86, 107, 119, 124]
AlO_5	3512	3518	7	[37, 64, 83, 99, 103, 150]
AlO_6	3512	3587	76	[38, 67, 86, 107, 119, 124, 130]
AlO_6	3519	3559	41	[37, 64, 83, 99, 103, 108, 150]
AlO_5	3533	3561	29	[39, 68, 74, 134, 143, 149]
AlO_5	3560	3622	63	[37, 64, 83, 103, 108, 150]
AlO_4	3562	3562	1	[39, 68, 74, 134, 143]
AlO_5	3563	3581	19	[39, 68, 74, 134, 143, 149]
AlO_7	3582	3633	52	[39, 68, 74, 117, 134, 140, 143, 149]
AlO_5	3588	3637	50	[38, 67, 107, 119, 124, 130]
AlO_4	3623	3631	9	[37, 64, 83, 103, 150]
AlO_5	3632	3659	28	[37, 64, 83, 99, 103, 150]
AlO_6	3634	3655	22	[39, 68, 74, 117, 140, 143, 149]
AlO_6	3638	3648	11	[38, 67, 86, 107, 119, 124, 130]
AlO_5	3649	3689	41	[38, 67, 86, 107, 119, 124]
AlO_7	3656	3668	13	[39, 68, 74, 117, 134, 140, 143, 149]
AlO_6	3660	3680	21	[37, 64, 69, 83, 99, 103, 150]
AlO_8	3669	3697	29	[39, 68, 74, 89, 117, 134, 140, 143, 149]
AlO_5	3681	3727	47	[37, 64, 83, 99, 103, 150]
AlO_6	3690	3718	29	[38, 67, 86, 107, 119, 124, 127]
AlO_7	3698	3722	25	[39, 68, 74, 89, 117, 134, 140, 149]
AlO_5	3719	3749	31	[38, 67, 86, 107, 119, 124]
AlO_6	3723	3736	14	[39, 68, 74, 89, 117, 134, 140]
AlO_6	3728	3894	167	[37, 64, 83, 99, 103, 108, 150]
AlO_5	3737	3752	16	[39, 68, 74, 89, 117, 134]
AlO_6	3750	3787	38	[38, 67, 86, 107, 119, 124, 130]
AlO_6	3753	3760	8	[39, 68, 74, 89, 117, 134, 149]
AlO_5	3761	3764	4	[39, 68, 74, 89, 117, 134]
AlO_6	3765	3887	123	[39, 68, 74, 89, 117, 134, 143]
AlO_5	3788	3813	26	[38, 67, 86, 107, 119, 124]
AlO_6	3814	3830	17	[38, 67, 84, 86, 107, 119, 124]
AlO_7	3831	3848	18	[38, 67, 84, 86, 107, 119, 124, 127]
AlO_6	3849	3867	19	[38, 67, 84, 86, 107, 124, 127]
AlO_5	3868	3884	17	[38, 67, 84, 86, 107, 124]
AlO_6	3885	3931	47	[38, 67, 84, 86, 107, 119, 124]
AlO_5	3888	3902	15	[39, 68, 74, 89, 117, 143]
AlO_5	3895	3952	58	[37, 83, 99, 103, 108, 150]
AlO_4	3903	3916	14	[39, 74, 89, 117, 143]
AlO_5	3917	3938	22	[39, 68, 74, 89, 117, 143]
AlO_5	3932	3951	20	[38, 84, 86, 107, 119, 124]
AlO_6	3939	3949	11	[39, 68, 74, 89, 117, 134, 143]
AlO_5	3950	3961	12	[39, 68, 89, 117, 134, 143]
AlO_6	3952	3975	24	[38, 84, 86, 107, 119, 124, 127]
AlO_6	3953	3996	44	[37, 64, 83, 99, 103, 108, 150]
AlO_4	3962	3972	11	[39, 68, 89, 117, 143]
AlO_5	3973	4016	44	[39, 68, 89, 117, 143, 149]
AlO_5	3976	3983	8	[38, 84, 86, 107, 119, 124]
AlO_6	3984	3998	15	[38, 67, 84, 86, 107, 119, 124]
AlO_5	3997	3998	2	[37, 64, 83, 99, 103, 108]
AlO_4	3999	4007	9	[37, 83, 99, 103, 108]
AlO_5	3999	4008	10	[38, 84, 86, 107, 119, 124]
AlO_5	4008	4023	16	[37, 83, 99, 103, 108, 150]
AlO_6	4009	4013	5	[38, 67, 84, 86, 107, 119, 124]
AlO_5	4014	4042	29	[38, 84, 86, 107, 119, 124]
AlO_6	4017	4032	16	[39, 68, 89, 117, 142, 143, 149]
AlO_6	4024	4034	11	[37, 83, 99, 103, 106, 108, 150]
AlO_5	4033	4078	46	[39, 68, 89, 117, 143, 149]
AlO_5	4035	4175	141	[37, 83, 99, 103, 108, 150]
AlO_6	4043	4060	18	[38, 84, 86, 107, 119, 124, 127]
AlO_5	4061	4126	66	[38, 84, 86, 107, 119, 124]
AlO_6	4079	4089	11	[39, 68, 89, 117, 140, 143, 149]
AlO_7	4090	4093	4	[39, 68, 74, 89, 117, 140, 143, 149]
AlO_6	4094	4133	40	[39, 74, 89, 117, 140, 143, 149]
AlO_6	4127	4127	1	[38, 84, 86, 107, 119, 124, 127]
AlO_7	4128	4149	22	[38, 67, 84, 86, 107, 119, 124, 127]
AlO_5	4134	4195	62	[39, 74, 89, 117, 140, 143]
AlO_6	4150	4189	40	[38, 67, 84, 86, 107, 119, 127]
AlO_6	4176	4227	52	[37, 64, 83, 99, 103, 108, 150]
AlO_7	4190	4190	1	[38, 67, 84, 86, 107, 119, 124, 127]
AlO_6	4191	4206	16	[38, 84, 86, 107, 119, 124, 127]
AlO_6	4196	4231	36	[39, 74, 89, 117, 140, 143, 149]
AlO_5	4207	4297	91	[38, 84, 86, 107, 119, 124]
AlO_5	4228	4238	11	[37, 83, 99, 103, 108, 150]
AlO_5	4232	4243	12	[39, 74, 89, 117, 140, 143]
AlO_4	4239	4438	200	[37, 83, 103, 108, 150]
AlO_4	4244	4244	1	[39, 74, 89, 117, 143]
AlO_5	4245	4356	112	[39, 74, 89, 117, 134, 143]
AlO_4	4298	4309	12	[38, 84, 107, 119, 124]
AlO_5	4310	4427	118	[38, 84, 107, 119, 124, 127]
AlO_6	4357	4529	173	[39, 74, 89, 117, 129, 134, 143]
AlO_4	4428	4443	16	[38, 84, 107, 119, 124]
AlO_5	4439	4444	6	[37, 83, 103, 106, 108, 150]
AlO_5	4444	4473	30	[38, 75, 84, 107, 119, 124]
AlO_6	4445	4457	13	[37, 76, 83, 103, 106, 108, 150]
AlO_5	4458	4577	120	[37, 76, 83, 103, 106, 150]
AlO_4	4474	4498	25	[38, 84, 107, 119, 124]
AlO_5	4499	4542	44	[38, 84, 86, 107, 119, 124]
AlO_5	4530	4555	26	[39, 74, 89, 117, 129, 134]
AlO_6	4543	4571	29	[38, 84, 86, 107, 119, 124, 127]
AlO_6	4556	4731	176	[39, 74, 89, 117, 129, 134, 143]
AlO_5	4572	4605	34	[38, 84, 86, 107, 124, 127]
AlO_6	4578	4595	18	[37, 76, 83, 103, 106, 147, 150]
AlO_7	4596	4603	8	[37, 76, 83, 103, 106, 109, 147, 150]
AlO_6	4604	4609	6	[37, 83, 103, 106, 109, 147, 150]
AlO_6	4606	4635	30	[38, 84, 86, 107, 119, 124, 127]
AlO_5	4610	4615	6	[37, 83, 103, 106, 147, 150]
AlO_4	4616	4651	36	[37, 83, 103, 106, 150]
AlO_5	4636	4860	225	[38, 84, 86, 107, 119, 124]
AlO_5	4652	4675	24	[37, 76, 83, 103, 106, 150]
AlO_4	4676	4718	43	[37, 83, 103, 106, 150]
AlO_5	4719	4731	13	[37, 76, 83, 103, 106, 150]
AlO_6	4732	4738	7	[37, 76, 83, 103, 104, 106, 150]
AlO_5	4732	4746	15	[39, 74, 89, 117, 134, 143]
AlO_5	4739	4779	41	[37, 76, 83, 103, 104, 106]
AlO_6	4747	4861	115	[39, 74, 89, 117, 129, 134, 143]
AlO_6	4780	4797	18	[37, 76, 78, 83, 103, 104, 106]
AlO_5	4798	4823	26	[37, 76, 83, 103, 104, 106]
AlO_6	4824	5043	220	[37, 76, 78, 83, 103, 104, 106]
AlO_4	4861	4915	55	[38, 84, 86, 107, 124]
AlO_7	4862	4875	14	[39, 66, 74, 89, 117, 129, 134, 143]
AlO_6	4876	4876	1	[39, 74, 89, 117, 129, 134, 143]
AlO_5	4877	4887	11	[39, 74, 89, 117, 129, 143]
AlO_6	4888	4907	20	[39, 74, 89, 117, 129, 134, 143]
AlO_7	4908	4927	20	[39, 74, 89, 117, 129, 134, 142, 143]
AlO_5	4916	4923	8	[38, 84, 86, 107, 119, 124]
AlO_6	4924	5054	131	[38, 84, 86, 107, 119, 124, 127]
AlO_6	4928	4954	27	[39, 74, 89, 117, 129, 134, 143]
AlO_5	4955	4980	26	[39, 74, 89, 129, 134, 143]
AlO_6	4981	5211	231	[39, 74, 89, 117, 129, 134, 143]
AlO_5	5044	5146	103	[37, 76, 78, 83, 103, 106]
AlO_5	5055	5145	91	[38, 84, 86, 107, 124, 127]
AlO_6	5146	5158	13	[38, 84, 86, 107, 124, 127, 130]
AlO_6	5147	5156	10	[37, 76, 78, 83, 103, 104, 106]
AlO_5	5157	5291	135	[37, 76, 78, 83, 103, 104]
AlO_7	5159	5169	11	[38, 84, 86, 107, 124, 127, 130, 149]
AlO_6	5170	5190	21	[38, 84, 86, 107, 124, 127, 149]
AlO_5	5191	5247	57	[38, 84, 86, 107, 124, 127]
AlO_5	5212	5225	14	[39, 74, 89, 117, 129, 143]
AlO_6	5226	5393	168	[39, 74, 89, 117, 129, 134, 143]
AlO_6	5248	5291	44	[38, 84, 86, 107, 124, 127, 149]
AlO_6	5292	5379	88	[37, 76, 78, 83, 103, 104, 106]
AlO_5	5292	5376	85	[38, 84, 86, 107, 124, 149]
AlO_6	5377	5389	13	[38, 84, 86, 107, 119, 124, 149]
AlO_5	5380	5496	117	[37, 76, 78, 83, 103, 106]
AlO_5	5390	5399	10	[38, 84, 86, 107, 119, 124]
AlO_5	5394	5400	7	[39, 74, 89, 117, 129, 134]
AlO_6	5400	5494	95	[38, 84, 86, 107, 119, 124, 127]
AlO_4	5401	5420	20	[39, 89, 117, 129, 134]
AlO_5	5421	5433	13	[39, 66, 89, 117, 129, 134]
AlO_6	5434	5443	10	[39, 66, 68, 89, 117, 129, 134]
AlO_5	5444	5475	32	[39, 68, 89, 117, 129, 134]
AlO_6	5476	5502	27	[39, 66, 68, 89, 117, 129, 134]
AlO_5	5495	5507	13	[38, 84, 86, 107, 119, 124]
AlO_5	5497	5635	139	[37, 76, 78, 83, 103, 104]
AlO_5	5503	5517	15	[39, 66, 89, 117, 129, 134]
AlO_4	5508	5737	230	[38, 84, 86, 107, 124]
AlO_6	5518	5521	4	[39, 66, 89, 117, 129, 134, 149]
AlO_7	5522	5541	20	[39, 66, 68, 89, 117, 129, 134, 149]
AlO_6	5542	5624	83	[39, 66, 89, 117, 129, 134, 149]
AlO_5	5625	5664	40	[39, 66, 89, 129, 134, 149]
AlO_6	5636	5694	59	[37, 76, 78, 79, 83, 103, 104]
AlO_6	5665	5747	83	[39, 66, 89, 117, 129, 134, 149]
AlO_5	5695	5697	3	[37, 76, 78, 79, 103, 104]
AlO_4	5698	5718	21	[37, 76, 78, 103, 104]
AlO_5	5719	5837	119	[37, 76, 78, 83, 103, 104]
AlO_5	5738	5744	7	[38, 84, 86, 100, 107, 124]
AlO_4	5745	5793	49	[38, 84, 86, 107, 124]
AlO_5	5748	5775	28	[39, 66, 89, 117, 129, 134]
AlO_6	5776	5789	14	[39, 66, 89, 117, 129, 134, 149]
AlO_5	5790	5836	47	[39, 66, 89, 117, 129, 134]
AlO_5	5794	5809	16	[38, 84, 86, 100, 107, 124]
AlO_4	5810	5830	21	[38, 84, 86, 107, 124]
AlO_5	5831	5842	12	[38, 84, 86, 100, 107, 124]
AlO_6	5837	5908	72	[39, 66, 74, 89, 117, 129, 134]
AlO_4	5838	5859	22	[37, 76, 78, 83, 103]
AlO_4	5843	5925	83	[38, 84, 86, 107, 124]
AlO_5	5860	5885	26	[37, 76, 78, 83, 103, 106]
AlO_6	5886	5890	5	[37, 76, 78, 83, 90, 103, 106]
AlO_5	5891	5899	9	[37, 76, 78, 83, 103, 106]
AlO_6	5900	5902	3	[37, 76, 78, 83, 103, 104, 106]
AlO_5	5903	5912	10	[37, 76, 78, 103, 104, 106]
AlO_5	5909	5925	17	[39, 66, 74, 89, 117, 134]
AlO_6	5913	5935	23	[37, 76, 78, 90, 103, 104, 106]
AlO_5	5926	5979	54	[38, 84, 86, 107, 118, 124]
AlO_6	5926	5950	25	[39, 66, 68, 74, 89, 117, 134]
AlO_7	5936	5959	24	[37, 76, 78, 90, 103, 104, 106, 114]
AlO_7	5951	5966	16	[39, 66, 68, 74, 89, 117, 134, 149]
AlO_6	5960	5968	9	[37, 76, 78, 90, 103, 106, 114]
AlO_6	5967	5996	30	[39, 66, 68, 74, 89, 117, 134]
AlO_5	5969	5985	17	[37, 76, 78, 90, 103, 114]
AlO_4	5980	5990	11	[38, 84, 86, 107, 124]
AlO_4	5986	6091	106	[37, 76, 78, 103, 114]
AlO_5	5991	6060	70	[38, 84, 86, 107, 118, 124]
AlO_7	5997	6021	25	[39, 66, 68, 74, 89, 117, 129, 134]
AlO_6	6022	6150	129	[39, 66, 68, 74, 117, 129, 134]
AlO_6	6061	6127	67	[38, 84, 86, 100, 107, 118, 124]
AlO_5	6092	6126	35	[37, 76, 78, 103, 104, 114]
AlO_4	6127	6141	15	[37, 76, 78, 103, 104]
AlO_5	6128	6129	2	[38, 84, 86, 107, 118, 124]
AlO_4	6130	6199	70	[38, 84, 107, 118, 124]
AlO_5	6142	6177	36	[37, 76, 78, 103, 104, 106]
AlO_5	6151	6215	65	[39, 66, 74, 117, 129, 134]
AlO_6	6178	6205	28	[37, 76, 78, 83, 103, 104, 106]
AlO_3	6200	6231	32	[38, 84, 107, 124]
AlO_5	6206	6252	47	[37, 76, 78, 83, 103, 106]
AlO_4	6216	6230	15	[39, 66, 74, 117, 134]
AlO_5	6231	6287	57	[39, 66, 74, 89, 117, 134]
AlO_4	6232	6276	45	[38, 84, 107, 124, 149]
AlO_6	6253	6265	13	[37, 76, 78, 83, 103, 106, 114]
AlO_5	6266	6319	54	[37, 76, 78, 83, 103, 106]
AlO_5	6277	6330	54	[38, 75, 84, 107, 124, 149]
AlO_6	6288	6373	86	[39, 66, 74, 89, 117, 129, 134]
AlO_4	6320	6347	28	[37, 76, 78, 83, 103]
AlO_4	6331	6431	101	[38, 75, 107, 124, 149]
AlO_5	6348	6359	12	[37, 76, 78, 83, 103, 106]
AlO_4	6360	6423	64	[37, 76, 78, 83, 103]
AlO_5	6374	6438	65	[39, 66, 74, 117, 129, 134]
AlO_5	6424	6431	8	[37, 76, 78, 83, 103, 114]
AlO_4	6432	6447	16	[37, 76, 78, 83, 103]
AlO_5	6432	6434	3	[38, 75, 84, 107, 124, 149]
AlO_4	6435	6560	126	[38, 75, 107, 124, 149]
AlO_6	6439	6464	26	[39, 66, 74, 113, 117, 129, 134]
AlO_5	6448	6503	56	[37, 76, 78, 83, 103, 106]
AlO_5	6465	6471	7	[39, 66, 74, 117, 129, 134]
AlO_4	6472	6485	14	[39, 66, 117, 129, 134]
AlO_5	6486	6583	98	[39, 66, 74, 117, 129, 134]
AlO_6	6504	6525	22	[37, 76, 78, 83, 103, 104, 106]
AlO_7	6526	6529	4	[37, 76, 78, 83, 103, 104, 106, 114]
AlO_6	6530	6533	4	[37, 76, 78, 83, 103, 106, 114]
AlO_5	6534	6541	8	[37, 76, 78, 83, 103, 114]
AlO_4	6542	6568	27	[37, 76, 78, 83, 103]
AlO_5	6561	6600	40	[38, 75, 107, 118, 124, 149]
AlO_5	6569	6583	15	[37, 76, 78, 83, 91, 103]
AlO_6	6584	6633	50	[37, 76, 78, 83, 91, 103, 114]
AlO_6	6584	6662	79	[39, 66, 74, 89, 117, 129, 134]
AlO_4	6601	6626	26	[38, 75, 107, 124, 149]
AlO_5	6627	6632	6	[38, 75, 107, 124, 149, 152]
AlO_6	6633	6648	16	[38, 75, 84, 107, 124, 149, 152]
AlO_5	6634	6639	6	[37, 78, 83, 91, 103, 114]
AlO_6	6640	6647	8	[37, 78, 83, 85, 91, 103, 114]
AlO_7	6648	6668	21	[37, 76, 78, 83, 85, 91, 103, 114]
AlO_5	6649	6721	73	[38, 84, 107, 124, 149, 152]
AlO_5	6663	6802	140	[39, 66, 74, 89, 117, 134]
AlO_6	6669	6789	121	[37, 76, 78, 83, 85, 91, 103]
AlO_6	6722	6731	10	[38, 75, 84, 107, 124, 149, 152]
AlO_5	6732	6758	27	[38, 75, 84, 107, 124, 149]
AlO_6	6759	6764	6	[38, 64, 75, 84, 107, 124, 149]
AlO_5	6765	6778	14	[38, 64, 75, 107, 124, 149]
AlO_4	6779	6885	107	[38, 75, 107, 124, 149]
AlO_5	6790	6913	124	[37, 76, 78, 83, 85, 103]
AlO_6	6803	6837	35	[39, 66, 74, 89, 113, 117, 134]
AlO_5	6838	6843	6	[39, 74, 89, 113, 117, 134]
AlO_6	6844	6980	137	[39, 66, 74, 89, 113, 117, 134]
AlO_5	6886	6953	68	[38, 75, 107, 118, 124, 149]
AlO_6	6914	6922	9	[37, 76, 78, 83, 85, 103, 114]
AlO_5	6923	6926	4	[37, 76, 78, 83, 103, 114]
AlO_4	6927	6990	64	[37, 76, 78, 83, 103]
AlO_6	6954	7003	50	[38, 75, 84, 107, 118, 124, 149]
AlO_7	6981	7004	24	[39, 66, 67, 74, 89, 113, 117, 134]
AlO_5	6991	7006	16	[37, 76, 78, 83, 103, 106]
AlO_5	7004	7036	33	[38, 75, 107, 118, 124, 149]
AlO_6	7005	7026	22	[39, 66, 74, 89, 113, 117, 134]
AlO_4	7007	7030	24	[37, 76, 78, 83, 103]
AlO_5	7027	7166	140	[39, 66, 89, 113, 117, 134]
AlO_5	7031	7126	96	[37, 76, 78, 83, 86, 103]
AlO_6	7037	7053	17	[38, 75, 84, 107, 118, 124, 149]
AlO_5	7054	7101	48	[38, 75, 107, 118, 124, 149]
AlO_4	7102	7106	5	[38, 75, 107, 118, 149]
AlO_5	7107	7138	32	[38, 75, 84, 107, 118, 149]
AlO_6	7127	7128	2	[37, 76, 78, 83, 86, 103, 106]
AlO_5	7129	7245	117	[37, 76, 78, 86, 103, 106]
AlO_6	7139	7161	23	[38, 75, 84, 107, 118, 124, 149]
AlO_5	7162	7184	23	[38, 75, 107, 118, 124, 149]
AlO_6	7167	7186	20	[39, 66, 89, 113, 117, 134, 148]
AlO_4	7185	7200	16	[38, 75, 107, 124, 149]
AlO_5	7187	7400	214	[39, 66, 89, 113, 117, 134]
AlO_5	7201	7259	59	[38, 75, 84, 107, 124, 149]
AlO_4	7246	7263	18	[37, 76, 78, 86, 103]
AlO_6	7260	7296	37	[38, 75, 84, 107, 118, 124, 149]
AlO_5	7264	7390	127	[37, 76, 78, 85, 86, 103]
AlO_5	7297	7304	8	[38, 75, 84, 107, 118, 149]
AlO_4	7305	7358	54	[38, 75, 107, 118, 149]
AlO_5	7359	7375	17	[38, 75, 107, 118, 145, 149]
AlO_4	7376	7383	8	[38, 75, 107, 118, 149]
AlO_5	7384	7406	23	[38, 75, 84, 107, 118, 149]
AlO_6	7391	7464	74	[37, 76, 78, 83, 85, 86, 103]
AlO_4	7401	7404	4	[39, 66, 89, 117, 134]
AlO_5	7405	7419	15	[39, 66, 74, 89, 117, 134]
AlO_6	7407	7423	17	[38, 70, 75, 84, 107, 118, 149]
AlO_6	7420	7502	83	[39, 66, 74, 89, 113, 117, 134]
AlO_5	7424	7426	3	[38, 70, 75, 107, 118, 149]
AlO_6	7427	7436	10	[38, 70, 75, 107, 118, 124, 149]
AlO_5	7437	7451	15	[38, 75, 107, 118, 124, 149]
AlO_4	7452	7483	32	[38, 75, 107, 118, 149]
AlO_5	7465	7475	11	[37, 76, 78, 83, 86, 103]
AlO_4	7476	7549	74	[37, 76, 78, 86, 103]
AlO_5	7484	7496	13	[38, 75, 107, 118, 124, 149]
AlO_4	7497	7505	9	[38, 75, 107, 118, 149]
AlO_5	7503	7518	16	[39, 66, 89, 113, 117, 134]
AlO_5	7506	7519	14	[38, 75, 81, 107, 118, 149]
AlO_6	7519	7744	226	[39, 66, 74, 89, 113, 117, 134]
AlO_4	7520	7571	52	[38, 75, 107, 118, 149]
AlO_5	7550	7567	18	[37, 76, 78, 83, 86, 103]
AlO_6	7568	7587	20	[37, 76, 78, 83, 85, 86, 103]
AlO_5	7572	7581	10	[38, 75, 84, 107, 118, 149]
AlO_6	7582	7609	28	[38, 75, 84, 107, 118, 124, 149]
AlO_5	7588	7623	36	[37, 76, 78, 83, 86, 103]
AlO_5	7610	7626	17	[38, 75, 84, 107, 118, 149]
AlO_5	7624	7657	34	[37, 76, 78, 86, 103, 152]
AlO_4	7627	7701	75	[38, 75, 107, 118, 149]
AlO_4	7658	7683	26	[37, 76, 78, 86, 103]
AlO_5	7684	7742	59	[37, 76, 78, 85, 86, 103]
AlO_5	7702	7845	144	[38, 75, 107, 118, 124, 149]
AlO_6	7743	7873	131	[37, 76, 78, 83, 85, 86, 103]
AlO_5	7745	7770	26	[39, 66, 89, 113, 117, 134]
AlO_6	7771	7883	113	[39, 66, 74, 89, 113, 117, 134]
AlO_4	7846	7861	16	[38, 75, 107, 124, 149]
AlO_5	7862	7911	50	[38, 75, 107, 118, 124, 149]
AlO_5	7874	7901	28	[37, 76, 78, 83, 86, 103]
AlO_5	7884	7896	13	[39, 66, 74, 89, 113, 117]
AlO_6	7897	7906	10	[39, 66, 74, 89, 113, 117, 134]
AlO_6	7902	7957	56	[37, 76, 78, 83, 85, 86, 103]
AlO_5	7907	7921	15	[39, 66, 89, 113, 117, 134]
AlO_6	7912	7939	28	[38, 70, 75, 107, 118, 124, 149]
AlO_6	7922	7932	11	[39, 66, 82, 89, 113, 117, 134]
AlO_5	7933	7941	9	[39, 66, 89, 113, 117, 134]
AlO_5	7940	8004	65	[38, 75, 107, 118, 124, 149]
AlO_6	7942	8028	87	[39, 66, 74, 89, 113, 117, 134]
AlO_5	7958	8005	48	[37, 76, 78, 85, 86, 103]
AlO_6	8005	8041	37	[38, 75, 84, 107, 118, 124, 149]
AlO_6	8006	8091	86	[37, 76, 78, 83, 85, 86, 103]
AlO_5	8029	8088	60	[39, 74, 89, 113, 117, 134]
AlO_5	8042	8136	95	[38, 75, 107, 118, 124, 149]
AlO_6	8089	8168	80	[39, 66, 74, 89, 113, 117, 134]
AlO_5	8092	8110	19	[37, 76, 83, 85, 86, 103]
AlO_4	8111	8128	18	[37, 76, 85, 86, 103]
AlO_5	8129	8145	17	[37, 76, 78, 85, 86, 103]
AlO_6	8137	8289	153	[38, 75, 84, 107, 118, 124, 149]
AlO_6	8146	8152	7	[37, 76, 78, 85, 86, 103, 146]
AlO_5	8153	8158	6	[37, 76, 85, 86, 103, 146]
AlO_6	8159	8162	4	[37, 76, 83, 85, 86, 103, 146]
AlO_5	8163	8257	95	[37, 76, 83, 85, 86, 103]
AlO_5	8169	8216	48	[39, 66, 89, 113, 117, 134]
AlO_6	8217	8221	5	[39, 66, 82, 89, 113, 117, 134]
AlO_5	8222	8278	57	[39, 66, 89, 113, 117, 134]
AlO_6	8258	8263	6	[37, 76, 78, 83, 85, 86, 103]
AlO_5	8264	8296	33	[37, 76, 83, 85, 86, 103]
AlO_6	8279	8296	18	[39, 66, 74, 89, 113, 117, 134]
AlO_5	8290	8430	141	[38, 75, 84, 107, 124, 149]
AlO_6	8297	8439	143	[37, 76, 83, 85, 86, 103, 146]
AlO_5	8297	8498	202	[39, 66, 74, 89, 113, 134]
AlO_4	8431	8455	25	[38, 75, 107, 124, 149]
AlO_5	8440	8472	33	[37, 76, 85, 86, 103, 146]
AlO_5	8456	8524	69	[38, 75, 84, 107, 124, 149]
AlO_4	8473	8473	1	[37, 76, 85, 86, 103]
AlO_5	8474	8582	109	[37, 76, 83, 85, 86, 103]
AlO_4	8499	8536	38	[39, 74, 89, 113, 134]
AlO_4	8525	8542	18	[38, 75, 107, 124, 149]
AlO_5	8537	8551	15	[39, 66, 74, 89, 113, 134]
AlO_5	8543	8566	24	[38, 75, 84, 107, 124, 149]
AlO_6	8552	8592	41	[39, 66, 74, 89, 113, 134, 143]
AlO_6	8567	8584	18	[38, 70, 75, 84, 107, 124, 149]
AlO_4	8583	8631	49	[37, 76, 85, 86, 103]
AlO_5	8585	8603	19	[38, 70, 75, 107, 124, 149]
AlO_7	8593	8593	1	[39, 66, 74, 89, 96, 113, 134, 143]
AlO_6	8594	8607	14	[39, 66, 74, 89, 96, 113, 134]
AlO_6	8604	8613	10	[38, 70, 75, 84, 107, 124, 149]
AlO_5	8608	8626	19	[39, 74, 89, 96, 113, 134]
AlO_7	8614	8616	3	[38, 70, 75, 84, 107, 118, 124, 149]
AlO_6	8617	8644	28	[38, 75, 84, 107, 118, 124, 149]
AlO_6	8627	8664	38	[39, 74, 89, 96, 113, 134, 143]
AlO_5	8632	8635	4	[37, 76, 78, 85, 86, 103]
AlO_6	8636	8667	32	[37, 76, 78, 85, 86, 103, 146]
AlO_5	8645	8880	236	[38, 75, 84, 107, 124, 149]
AlO_5	8665	8759	95	[39, 74, 89, 96, 113, 134]
AlO_5	8668	8695	28	[37, 76, 85, 86, 103, 146]
AlO_4	8696	8702	7	[37, 76, 85, 86, 103]
AlO_5	8703	8717	15	[37, 76, 85, 86, 103, 146]
AlO_6	8718	8749	32	[37, 76, 83, 85, 86, 103, 146]
AlO_5	8750	8780	31	[37, 76, 85, 86, 103, 146]
AlO_6	8760	8807	48	[39, 67, 74, 89, 96, 113, 134]
AlO_4	8781	8794	14	[37, 76, 85, 86, 103]
AlO_5	8795	8829	35	[37, 76, 78, 85, 86, 103]
AlO_5	8808	8828	21	[39, 74, 89, 96, 113, 134]
AlO_4	8829	8832	4	[39, 74, 89, 113, 134]
AlO_6	8830	8893	64	[37, 76, 78, 83, 85, 86, 103]
AlO_5	8833	8846	14	[39, 74, 89, 113, 134, 148]
AlO_6	8847	8902	56	[39, 74, 89, 113, 117, 134, 148]
AlO_4	8881	8898	18	[38, 75, 107, 124, 149]
AlO_5	8894	8895	2	[37, 76, 78, 85, 86, 103]
AlO_6	8896	8950	55	[37, 76, 78, 85, 86, 103, 146]
AlO_5	8899	9079	181	[38, 75, 84, 107, 124, 149]
AlO_5	8903	8911	9	[39, 74, 89, 113, 134, 148]
AlO_7	8912	8927	16	[39, 74, 89, 96, 113, 117, 134, 148]
AlO_6	8928	8948	21	[39, 74, 89, 113, 117, 134, 148]
AlO_7	8949	8977	29	[39, 66, 74, 89, 113, 117, 134, 148]
AlO_5	8951	8974	24	[37, 76, 78, 85, 86, 103]
AlO_6	8975	8987	13	[37, 76, 78, 85, 86, 103, 146]
AlO_6	8978	9009	32	[39, 74, 89, 113, 117, 134, 148]
AlO_5	8988	9025	38	[37, 76, 78, 85, 86, 103]
AlO_5	9010	9010	1	[39, 74, 89, 113, 117, 134]
AlO_6	9011	9049	39	[39, 74, 89, 113, 117, 134, 148]
AlO_6	9026	9079	54	[37, 76, 78, 85, 86, 103, 146]
AlO_5	9050	9050	1	[39, 89, 113, 117, 134, 148]
AlO_6	9051	9100	50	[39, 66, 89, 113, 117, 134, 148]
AlO_5	9080	9096	17	[37, 76, 85, 86, 103, 146]
AlO_4	9080	9136	57	[38, 75, 107, 124, 149]
AlO_6	9097	9117	21	[37, 76, 78, 85, 86, 103, 146]
AlO_5	9101	9110	10	[39, 66, 113, 117, 134, 148]
AlO_4	9111	9125	15	[39, 66, 113, 117, 134]
AlO_5	9118	9140	23	[37, 76, 85, 86, 103, 146]
AlO_5	9126	9171	46	[39, 66, 89, 113, 117, 134]
AlO_5	9137	9207	71	[38, 70, 75, 107, 124, 149]
AlO_4	9141	9160	20	[37, 85, 86, 103, 146]
AlO_5	9161	9214	54	[37, 76, 85, 86, 103, 146]
AlO_6	9172	9204	33	[39, 66, 89, 113, 117, 134, 148]
AlO_5	9205	9236	32	[39, 66, 89, 113, 117, 134]
AlO_4	9208	9223	16	[38, 75, 107, 124, 149]
AlO_6	9215	9235	21	[37, 76, 78, 85, 86, 103, 146]
AlO_5	9224	9225	2	[38, 75, 107, 124, 149, 152]
AlO_6	9226	9232	7	[38, 75, 84, 107, 124, 149, 152]
AlO_5	9233	9290	58	[38, 75, 84, 107, 124, 149]
AlO_5	9236	9267	32	[37, 76, 78, 85, 86, 103]
AlO_6	9237	9466	230	[39, 66, 67, 89, 113, 117, 134]
AlO_6	9268	9351	84	[37, 76, 78, 85, 86, 103, 133]
AlO_4	9291	9311	21	[38, 75, 107, 124, 149]
AlO_5	9312	9361	50	[38, 75, 84, 107, 124, 149]
AlO_5	9352	9398	47	[37, 76, 85, 86, 103, 133]
AlO_4	9362	9390	29	[38, 75, 107, 124, 149]
AlO_5	9391	9406	16	[38, 70, 75, 107, 124, 149]
AlO_6	9399	9463	65	[37, 76, 78, 85, 86, 103, 133]
AlO_4	9407	9412	6	[38, 75, 107, 124, 149]
AlO_5	9413	9415	3	[38, 75, 107, 124, 149, 152]
AlO_6	9416	9434	19	[38, 75, 84, 107, 124, 149, 152]
AlO_5	9435	9462	28	[38, 75, 107, 124, 149, 152]
AlO_4	9463	9502	40	[38, 75, 107, 124, 149]
AlO_5	9464	9490	27	[37, 78, 85, 86, 103, 133]
AlO_5	9467	9479	13	[39, 66, 67, 113, 117, 134]
AlO_6	9480	9482	3	[39, 66, 67, 89, 113, 117, 134]
AlO_7	9483	9520	38	[39, 66, 67, 89, 113, 117, 134, 135]
AlO_6	9491	9494	4	[37, 76, 78, 85, 86, 103, 133]
AlO_5	9495	9594	100	[37, 76, 85, 86, 103, 133]
AlO_5	9503	9548	46	[38, 75, 107, 124, 149, 152]
AlO_6	9521	9588	68	[39, 66, 67, 89, 113, 117, 134]
AlO_6	9549	9711	163	[38, 75, 84, 107, 124, 149, 152]
AlO_5	9589	9600	12	[39, 66, 89, 113, 117, 134]
AlO_4	9595	9600	6	[37, 85, 86, 103, 133]
AlO_5	9601	9604	4	[37, 78, 85, 86, 103, 133]
AlO_6	9601	9616	16	[39, 66, 89, 113, 117, 134, 135]
AlO_6	9605	9780	176	[37, 76, 78, 85, 86, 103, 133]
AlO_5	9617	9697	81	[39, 89, 113, 117, 134, 135]
AlO_6	9698	9836	139	[39, 66, 89, 113, 117, 134, 135]
AlO_5	9712	9723	12	[38, 75, 107, 124, 149, 152]
AlO_6	9724	9901	178	[38, 75, 84, 107, 124, 149, 152]
AlO_5	9781	9794	14	[37, 76, 78, 85, 86, 103]
AlO_6	9795	9810	16	[37, 76, 78, 85, 86, 103, 133]
AlO_7	9811	9844	34	[37, 76, 78, 85, 86, 103, 133, 146]
AlO_5	9837	9902	66	[39, 89, 113, 117, 134, 135]
AlO_6	9845	9862	18	[37, 76, 78, 85, 86, 103, 133]
AlO_7	9863	9902	40	[37, 76, 78, 85, 86, 92, 103, 133]
AlO_5	9902	9925	24	[38, 75, 84, 107, 124, 149]
AlO_6	9903	9918	16	[37, 76, 85, 86, 92, 103, 133]
AlO_6	9903	9959	57	[39, 66, 89, 113, 117, 134, 135]
AlO_7	9919	9924	6	[37, 76, 85, 86, 92, 103, 133, 146]
AlO_6	9925	9973	49	[37, 76, 85, 86, 103, 133, 146]
AlO_6	9926	10024	99	[38, 75, 84, 107, 124, 149, 152]
AlO_5	9960	9995	36	[39, 66, 89, 113, 117, 135]
AlO_5	9974	9974	1	[37, 76, 85, 86, 103, 133]
AlO_6	9975	9992	18	[37, 76, 78, 85, 86, 103, 133]
AlO_5	9993	10017	25	[37, 76, 85, 86, 103, 133]
AlO_6	9996	9996	1	[39, 66, 74, 89, 113, 117, 135]
AlO_7	9997	10034	38	[39, 66, 74, 89, 113, 117, 134, 135]
AlO_6	10018	10025	8	[37, 76, 85, 86, 92, 103, 133]
AlO_5	10025	10144	120	[38, 75, 84, 107, 124, 152]
AlO_5	10026	10066	41	[37, 76, 85, 86, 103, 133]
AlO_6	10035	10074	40	[39, 66, 89, 113, 117, 134, 135]
AlO_6	10067	10098	32	[37, 76, 85, 86, 103, 133, 146]
AlO_7	10075	10084	10	[39, 66, 74, 89, 113, 117, 134, 135]
AlO_6	10085	10111	27	[39, 66, 74, 89, 113, 117, 135]
AlO_5	10099	10100	2	[37, 76, 85, 86, 103, 133]
AlO_6	10101	10139	39	[37, 76, 85, 86, 103, 133, 146]
AlO_5	10112	10125	14	[39, 66, 89, 113, 117, 135]
AlO_6	10126	10827	702	[39, 66, 89, 113, 117, 134, 135]
AlO_5	10140	10140	1	[37, 76, 85, 86, 103, 133]
AlO_6	10141	10175	35	[37, 76, 85, 86, 92, 103, 133]
AlO_6	10145	10230	86	[38, 75, 84, 107, 124, 149, 152]
AlO_5	10176	10185	10	[37, 76, 85, 86, 103, 133]
AlO_6	10186	10226	41	[37, 76, 85, 86, 103, 133, 146]
AlO_5	10227	10372	146	[37, 76, 85, 86, 103, 133]
AlO_5	10231	10313	83	[38, 75, 107, 124, 149, 152]
AlO_6	10314	10730	417	[38, 75, 84, 107, 124, 149, 152]
AlO_6	10373	10422	50	[37, 76, 78, 85, 86, 103, 133]
AlO_5	10423	10461	39	[37, 76, 85, 86, 103, 133]
AlO_6	10462	10857	396	[37, 76, 85, 86, 92, 103, 133]
AlO_7	10731	10736	6	[38, 75, 84, 107, 124, 130, 149, 152]
AlO_6	10737	10738	2	[38, 75, 107, 124, 130, 149, 152]
AlO_7	10739	10739	1	[38, 75, 107, 118, 124, 130, 149, 152]
AlO_6	10740	10751	12	[38, 75, 107, 124, 130, 149, 152]
AlO_5	10752	10792	41	[38, 75, 107, 124, 149, 152]
AlO_6	10793	10802	10	[38, 75, 84, 107, 124, 149, 152]
AlO_5	10803	11044	242	[38, 75, 107, 124, 149, 152]
AlO_5	10828	10849	22	[39, 66, 89, 113, 134, 135]
AlO_6	10850	10901	52	[39, 66, 89, 113, 117, 134, 135]
AlO_5	10858	10938	81	[37, 76, 85, 86, 103, 133]
AlO_5	10902	11044	143	[39, 66, 89, 113, 134, 135]
AlO_6	10939	10945	7	[37, 76, 85, 86, 92, 103, 133]
AlO_5	10946	10959	14	[37, 76, 85, 86, 92, 133]
AlO_4	10960	10981	22	[37, 76, 85, 86, 133]
AlO_5	10982	10983	2	[37, 76, 85, 86, 92, 133]
AlO_6	10984	11028	45	[37, 76, 85, 86, 92, 110, 133]
AlO_5	11029	11048	20	[37, 76, 85, 86, 110, 133]
AlO_6	11045	11070	26	[38, 64, 75, 107, 124, 149, 152]
AlO_6	11045	11108	64	[39, 66, 89, 113, 117, 134, 135]
AlO_6	11049	11059	11	[37, 76, 85, 86, 100, 110, 133]
AlO_5	11060	11075	16	[37, 76, 85, 86, 110, 133]
AlO_5	11071	11149	79	[38, 75, 107, 124, 149, 152]
AlO_4	11076	11098	23	[37, 76, 85, 86, 110]
AlO_5	11099	11128	30	[37, 76, 85, 86, 100, 110]
AlO_5	11109	11140	32	[39, 89, 113, 117, 134, 135]
AlO_6	11129	11141	13	[37, 76, 85, 86, 100, 110, 152]
AlO_4	11141	11154	14	[39, 89, 113, 134, 135]
AlO_5	11142	11145	4	[37, 76, 85, 86, 100, 152]
AlO_4	11146	11194	49	[37, 76, 85, 86, 100]
AlO_4	11150	11203	54	[38, 75, 124, 149, 152]
AlO_5	11155	11157	3	[39, 89, 113, 117, 134, 135]
AlO_6	11158	11254	97	[39, 66, 89, 113, 117, 134, 135]
AlO_5	11195	11216	22	[37, 76, 85, 86, 100, 152]
AlO_5	11204	11244	41	[38, 75, 107, 124, 149, 152]
AlO_4	11217	11269	53	[37, 76, 85, 86, 100]
AlO_6	11245	11320	76	[38, 64, 75, 107, 124, 149, 152]
AlO_7	11255	11256	2	[39, 66, 89, 96, 113, 117, 134, 135]
AlO_6	11257	11262	6	[39, 89, 96, 113, 117, 134, 135]
AlO_7	11263	11279	17	[39, 66, 89, 96, 113, 117, 134, 135]
AlO_5	11270	11328	59	[37, 76, 85, 86, 100, 110]
AlO_8	11280	11292	13	[39, 66, 89, 96, 113, 117, 120, 134, 135]
AlO_7	11293	11300	8	[39, 66, 89, 96, 113, 120, 134, 135]
AlO_6	11301	11314	14	[39, 66, 89, 96, 113, 134, 135]
AlO_5	11315	11325	11	[39, 66, 89, 113, 134, 135]
AlO_5	11321	11327	7	[38, 75, 107, 124, 149, 152]
AlO_4	11326	11359	34	[39, 89, 113, 134, 135]
AlO_4	11328	11392	65	[38, 107, 124, 149, 152]
AlO_6	11329	11345	17	[37, 69, 76, 85, 86, 100, 110]
AlO_5	11346	11384	39	[37, 76, 85, 86, 100, 110]
AlO_5	11360	11379	20	[39, 66, 89, 113, 134, 135]
AlO_6	11380	11474	95	[39, 66, 89, 113, 117, 134, 135]
AlO_4	11385	11429	45	[37, 76, 85, 86, 100]
AlO_5	11393	11437	45	[38, 107, 118, 124, 149, 152]
AlO_5	11430	11510	81	[37, 76, 85, 86, 100, 152]
AlO_6	11438	11452	15	[38, 100, 107, 118, 124, 149, 152]
AlO_7	11453	11461	9	[38, 84, 100, 107, 118, 124, 149, 152]
AlO_6	11462	11478	17	[38, 100, 107, 118, 124, 149, 152]
AlO_5	11475	11517	43	[39, 66, 89, 113, 134, 135]
AlO_5	11479	11494	16	[38, 100, 118, 124, 149, 152]
AlO_6	11495	11515	21	[38, 100, 107, 118, 124, 149, 152]
AlO_4	11511	11546	36	[37, 76, 85, 86, 100]
AlO_5	11516	11559	44	[38, 100, 118, 124, 149, 152]
AlO_6	11518	11538	21	[39, 66, 74, 89, 113, 134, 135]
AlO_7	11539	11580	42	[39, 66, 74, 89, 96, 113, 134, 135]
AlO_5	11547	11562	16	[37, 69, 76, 85, 86, 100]
AlO_5	11560	11563	4	[38, 84, 100, 124, 149, 152]
AlO_6	11563	11636	74	[37, 69, 76, 85, 86, 100, 110]
AlO_4	11564	11630	67	[38, 84, 124, 149, 152]
AlO_6	11581	11581	1	[39, 66, 74, 89, 96, 113, 134]
AlO_5	11582	11588	7	[39, 66, 89, 96, 113, 134]
AlO_4	11589	11603	15	[39, 89, 96, 113, 134]
AlO_5	11604	11643	40	[39, 66, 89, 96, 113, 134]
AlO_5	11631	11648	18	[38, 84, 100, 124, 149, 152]
AlO_5	11637	11641	5	[37, 69, 76, 85, 86, 100]
AlO_4	11642	11649	8	[37, 69, 76, 85, 86]
AlO_4	11644	11667	24	[39, 66, 89, 113, 134]
AlO_6	11649	11668	20	[38, 84, 100, 107, 124, 149, 152]
AlO_5	11650	11661	12	[37, 69, 76, 85, 86, 110]
AlO_6	11662	11669	8	[37, 69, 76, 85, 86, 100, 110]
AlO_5	11668	11751	84	[39, 66, 89, 113, 134, 138]
AlO_5	11669	11685	17	[38, 84, 100, 124, 149, 152]
AlO_5	11670	11727	58	[37, 76, 85, 86, 100, 110]
AlO_6	11686	11688	3	[38, 84, 100, 107, 124, 149, 152]
AlO_5	11689	11707	19	[38, 84, 107, 124, 149, 152]
AlO_6	11708	11747	40	[38, 84, 107, 118, 124, 149, 152]
AlO_6	11728	11728	1	[37, 69, 76, 85, 86, 100, 110]
AlO_5	11729	11746	18	[37, 69, 76, 85, 86, 100]
AlO_6	11747	11761	15	[37, 69, 76, 85, 86, 100, 110]
AlO_5	11748	11883	136	[38, 107, 118, 124, 149, 152]
AlO_4	11752	11853	102	[39, 66, 89, 113, 138]
AlO_7	11762	11763	2	[37, 69, 76, 85, 86, 100, 110, 121]
AlO_6	11764	11862	99	[37, 69, 76, 85, 86, 100, 121]
AlO_5	11854	11864	11	[39, 66, 89, 113, 117, 138]
AlO_5	11863	11913	51	[37, 76, 85, 86, 100, 121]
AlO_6	11865	11876	12	[39, 66, 89, 113, 117, 134, 138]
AlO_5	11877	11897	21	[39, 66, 89, 113, 134, 138]
AlO_6	11884	11932	49	[38, 75, 107, 118, 124, 149, 152]
AlO_6	11898	11965	68	[39, 66, 89, 113, 134, 135, 138]
AlO_4	11914	11921	8	[37, 76, 85, 86, 100]
AlO_5	11922	11965	44	[37, 67, 76, 85, 86, 100]
AlO_7	11933	11961	29	[38, 75, 107, 118, 119, 124, 149, 152]
AlO_6	11962	11964	3	[38, 75, 107, 118, 119, 124, 149]
AlO_7	11965	12021	57	[38, 75, 107, 118, 119, 124, 149, 152]
AlO_4	11966	11967	2	[37, 67, 76, 85, 86]
AlO_4	11966	11992	27	[39, 66, 89, 134, 135]
AlO_5	11968	12002	35	[37, 67, 69, 76, 85, 86]
AlO_5	11993	12046	54	[39, 66, 89, 134, 135, 138]
AlO_6	12003	12011	9	[37, 67, 69, 76, 85, 86, 100]
AlO_5	12012	12047	36	[37, 67, 76, 85, 86, 100]
AlO_6	12022	12035	14	[38, 75, 118, 119, 124, 149, 152]
AlO_7	12036	12094	59	[38, 75, 107, 118, 119, 124, 149, 152]
AlO_4	12047	12097	51	[39, 66, 89, 135, 138]
AlO_4	12048	12073	26	[37, 76, 85, 86, 100]
AlO_5	12074	12078	5	[37, 67, 76, 85, 86, 100]
AlO_6	12079	12091	13	[37, 67, 69, 76, 85, 86, 100]
AlO_5	12092	12186	95	[37, 69, 76, 85, 86, 100]
AlO_6	12095	12110	16	[38, 75, 118, 119, 124, 149, 152]
AlO_5	12098	12100	3	[39, 66, 89, 113, 135, 138]
AlO_4	12101	12127	27	[39, 66, 89, 135, 138]
AlO_7	12111	12145	35	[38, 75, 118, 119, 124, 147, 149, 152]
AlO_5	12128	12155	28	[39, 66, 89, 126, 135, 138]
AlO_6	12146	12163	18	[38, 118, 119, 124, 147, 149, 152]
AlO_6	12156	12177	22	[39, 66, 88, 89, 126, 135, 138]
AlO_5	12164	12184	21	[38, 118, 119, 124, 147, 152]
AlO_5	12178	12214	37	[39, 66, 89, 126, 135, 138]
AlO_6	12185	12221	37	[38, 75, 118, 119, 124, 147, 152]
AlO_6	12187	12201	15	[37, 69, 76, 85, 86, 100, 119]
AlO_5	12202	12222	21	[37, 69, 76, 86, 100, 119]
AlO_6	12215	12231	17	[39, 66, 89, 121, 126, 135, 138]
AlO_5	12222	12232	11	[38, 75, 118, 124, 147, 152]
AlO_6	12223	12365	143	[37, 67, 69, 76, 86, 100, 119]
AlO_5	12232	12313	82	[39, 89, 121, 126, 135, 138]
AlO_6	12233	12235	3	[38, 75, 118, 124, 147, 149, 152]
AlO_5	12236	12334	99	[38, 75, 118, 124, 147, 152]
AlO_6	12314	12334	21	[39, 66, 89, 121, 126, 135, 138]
AlO_6	12335	12390	56	[38, 75, 81, 118, 124, 147, 152]
AlO_5	12335	12353	19	[39, 66, 89, 126, 135, 138]
AlO_6	12354	12367	14	[39, 66, 89, 126, 135, 138, 139]
AlO_5	12366	12413	48	[37, 67, 69, 76, 86, 100]
AlO_5	12368	12413	46	[39, 66, 89, 126, 135, 138]
AlO_5	12391	12413	23	[38, 75, 118, 124, 147, 152]
