# Supplementary material for: Pressure‐Induced Coordination Changes in a Pyrolitic Silicate Melt From Ab Initio Molecular Dynamics Simulations
Source: J Geophys Res Solid Earth. 2019 Nov 29;124(11):11232–50. doi: 10.1029/2019JB018238 (PMC6988478; doi:10.1029/2019JB018238)
Supplement: Supplementary file 2 — Data Set S1 [file JGRB-124-11232-s002.zip › Data/3000K/AlO/a11.5-pyr-100-nvt.T3K.outcar.umd.dat.r0.stat.dat]

Cluster	Time	Percent
AlO_6	15658	0.42043928897481336	7
AlO_4	4280	0.11492401052575049	5
AlO_5	16034	0.43053541700230924	6
AlO_7	1170	0.03141614306428226	8
AlO_8	68	0.0018258954943343537	9
AlO_3	32	0.0008592449385102841	4
