# Supplementary material for: Pressure‐Induced Coordination Changes in a Pyrolitic Silicate Melt From Ab Initio Molecular Dynamics Simulations
Source: J Geophys Res Solid Earth. 2019 Nov 29;124(11):11232–50. doi: 10.1029/2019JB018238 (PMC6988478; doi:10.1029/2019JB018238)
Supplement: Supplementary file 2 — Data Set S1 [file JGRB-124-11232-s002.zip › Data/3000K/AlO/a12.0-pyr-100-nvt.T3K.outcar.umd.dat.r0.popul.dat]

Formula	Begin	End	Lifetime	[Composition]
AlO_5	0	24	25	[37, 91, 99, 102, 118, 136]
AlO_5	0	51	52	[38, 79, 84, 88, 100, 104]
AlO_6	0	23	24	[39, 67, 75, 86, 121, 122, 130]
AlO_7	24	29	6	[39, 67, 75, 86, 121, 122, 129, 130]
AlO_6	25	71	47	[37, 91, 97, 99, 102, 118, 136]
AlO_6	30	63	34	[39, 67, 75, 86, 121, 122, 130]
AlO_4	52	82	31	[38, 79, 88, 100, 104]
AlO_5	64	443	380	[39, 67, 75, 86, 121, 122]
AlO_5	72	122	51	[37, 91, 99, 102, 118, 136]
AlO_5	83	173	91	[38, 79, 84, 88, 100, 104]
AlO_4	123	323	201	[37, 91, 102, 118, 136]
AlO_6	174	190	17	[38, 79, 84, 88, 99, 100, 104]
AlO_5	191	249	59	[38, 79, 88, 99, 100, 104]
AlO_6	250	306	57	[38, 79, 84, 88, 99, 100, 104]
AlO_5	307	347	41	[38, 79, 84, 88, 99, 100]
AlO_5	324	420	97	[37, 64, 91, 102, 118, 136]
AlO_4	348	441	94	[38, 79, 88, 99, 100]
AlO_4	421	540	120	[37, 91, 102, 118, 136]
AlO_5	442	513	72	[38, 79, 88, 99, 100, 104]
AlO_4	444	450	7	[39, 67, 75, 121, 122]
AlO_5	451	565	115	[39, 67, 75, 86, 121, 122]
AlO_4	514	520	7	[38, 79, 88, 100, 104]
AlO_5	521	584	64	[38, 79, 88, 99, 100, 104]
AlO_5	541	578	38	[37, 91, 102, 118, 136, 138]
AlO_6	566	614	49	[39, 67, 75, 86, 121, 122, 141]
AlO_4	579	600	22	[37, 91, 102, 118, 136]
AlO_6	585	606	22	[38, 79, 84, 88, 99, 100, 104]
AlO_5	601	635	35	[37, 91, 102, 118, 124, 136]
AlO_5	607	680	74	[38, 79, 88, 99, 100, 104]
AlO_5	615	721	107	[39, 67, 75, 86, 121, 122]
AlO_4	636	669	34	[37, 91, 118, 124, 136]
AlO_5	670	717	48	[37, 91, 102, 118, 124, 136]
AlO_4	681	699	19	[38, 88, 99, 100, 104]
AlO_5	700	710	11	[38, 79, 88, 99, 100, 104]
AlO_4	711	740	30	[38, 79, 88, 100, 104]
AlO_4	718	731	14	[37, 91, 102, 118, 136]
AlO_4	722	805	84	[39, 75, 86, 121, 122]
AlO_5	732	739	8	[37, 64, 91, 102, 118, 136]
AlO_6	740	752	13	[37, 64, 91, 102, 118, 124, 136]
AlO_5	741	757	17	[38, 79, 88, 100, 104, 141]
AlO_5	753	801	49	[37, 91, 102, 118, 124, 136]
AlO_6	758	786	29	[38, 79, 83, 88, 100, 104, 141]
AlO_5	787	865	79	[38, 79, 83, 88, 100, 104]
AlO_4	802	876	75	[37, 91, 118, 124, 136]
AlO_5	806	931	126	[39, 75, 86, 121, 122, 141]
AlO_4	866	892	27	[38, 79, 88, 100, 104]
AlO_5	877	904	28	[37, 91, 99, 118, 124, 136]
AlO_5	893	912	20	[38, 79, 83, 88, 100, 104]
AlO_4	905	909	5	[37, 91, 118, 124, 136]
AlO_5	910	979	70	[37, 64, 91, 118, 124, 136]
AlO_6	913	919	7	[38, 79, 83, 88, 99, 100, 104]
AlO_5	920	1042	123	[38, 79, 83, 88, 100, 104]
AlO_6	932	1032	101	[39, 75, 86, 91, 121, 122, 141]
AlO_4	980	983	4	[37, 64, 118, 124, 136]
AlO_5	984	1001	18	[37, 64, 99, 118, 124, 136]
AlO_4	1002	1046	45	[37, 99, 118, 124, 136]
AlO_5	1033	1069	37	[39, 86, 91, 121, 122, 141]
AlO_4	1043	1081	39	[38, 79, 83, 88, 100]
AlO_5	1047	1070	24	[37, 99, 102, 118, 124, 136]
AlO_4	1070	1072	3	[39, 86, 91, 121, 122]
AlO_4	1071	1183	113	[37, 102, 118, 124, 136]
AlO_5	1073	1151	79	[39, 75, 86, 91, 121, 122]
AlO_5	1082	1111	30	[38, 79, 83, 88, 99, 100]
AlO_6	1112	1139	28	[38, 79, 83, 88, 99, 100, 104]
AlO_5	1140	1163	24	[38, 79, 83, 88, 99, 100]
AlO_6	1152	1265	114	[39, 75, 86, 91, 121, 122, 141]
AlO_4	1164	1174	11	[38, 83, 88, 99, 100]
AlO_5	1175	1202	28	[38, 79, 83, 88, 99, 100]
AlO_5	1184	1269	86	[37, 99, 102, 118, 124, 136]
AlO_4	1203	1265	63	[38, 79, 83, 88, 100]
AlO_5	1266	1275	10	[38, 79, 83, 88, 99, 100]
AlO_5	1266	1338	73	[39, 75, 91, 121, 122, 141]
AlO_4	1270	1296	27	[37, 99, 118, 124, 136]
AlO_6	1276	1346	71	[38, 79, 83, 88, 99, 100, 104]
AlO_5	1297	1327	31	[37, 99, 118, 124, 136, 146]
AlO_4	1328	1373	46	[37, 118, 124, 136, 146]
AlO_6	1339	1522	184	[39, 75, 91, 121, 122, 129, 141]
AlO_5	1347	1415	69	[38, 79, 83, 88, 99, 100]
AlO_5	1374	1495	122	[37, 99, 118, 124, 136, 146]
AlO_4	1416	1465	50	[38, 79, 83, 99, 100]
AlO_6	1466	1851	386	[38, 79, 83, 88, 99, 100, 104]
AlO_4	1496	1496	1	[37, 118, 124, 136, 146]
AlO_3	1497	1507	11	[37, 118, 124, 136]
AlO_4	1508	1536	29	[37, 99, 118, 124, 136]
AlO_5	1523	1592	70	[39, 75, 121, 122, 129, 141]
AlO_5	1537	1547	11	[37, 99, 118, 124, 136, 152]
AlO_6	1548	1549	2	[37, 99, 118, 124, 134, 136, 152]
AlO_5	1550	1558	9	[37, 118, 124, 134, 136, 152]
AlO_6	1559	1605	47	[37, 91, 118, 124, 134, 136, 152]
AlO_6	1593	1618	26	[39, 75, 86, 121, 122, 129, 141]
AlO_5	1606	1846	241	[37, 91, 118, 134, 136, 152]
AlO_5	1619	1639	21	[39, 75, 121, 122, 129, 141]
AlO_4	1640	1666	27	[39, 75, 121, 122, 129]
AlO_5	1667	1677	11	[39, 75, 86, 121, 122, 129]
AlO_4	1678	1854	177	[39, 86, 121, 122, 129]
AlO_4	1847	1851	5	[37, 91, 118, 134, 152]
AlO_5	1852	1853	2	[37, 91, 118, 134, 136, 152]
AlO_5	1852	1865	14	[38, 79, 83, 88, 100, 104]
AlO_6	1854	1939	86	[37, 91, 118, 124, 134, 136, 152]
AlO_5	1855	1925	71	[39, 86, 121, 122, 129, 130]
AlO_6	1866	1996	131	[38, 79, 83, 88, 99, 100, 104]
AlO_4	1926	1954	29	[39, 86, 121, 122, 129]
AlO_5	1940	1964	25	[37, 91, 118, 134, 136, 152]
AlO_5	1955	1958	4	[39, 86, 94, 121, 122, 129]
AlO_6	1959	1995	37	[39, 86, 94, 121, 122, 129, 130]
AlO_4	1965	2051	87	[37, 91, 118, 134, 152]
AlO_5	1996	1996	1	[39, 86, 121, 122, 129, 130]
AlO_5	1997	2019	23	[38, 79, 83, 88, 100, 104]
AlO_6	1997	2026	30	[39, 86, 121, 122, 125, 129, 130]
AlO_6	2020	2053	34	[38, 79, 83, 88, 99, 100, 104]
AlO_5	2027	2044	18	[39, 86, 121, 122, 129, 130]
AlO_4	2045	2090	46	[39, 86, 121, 122, 129]
AlO_5	2052	2105	54	[37, 91, 113, 118, 134, 152]
AlO_5	2054	2072	19	[38, 79, 83, 88, 100, 104]
AlO_6	2073	2083	11	[38, 79, 83, 88, 99, 100, 104]
AlO_5	2084	2136	53	[38, 79, 83, 88, 100, 104]
AlO_5	2091	2157	67	[39, 86, 121, 122, 129, 130]
AlO_6	2106	2201	96	[37, 91, 113, 118, 134, 136, 152]
AlO_6	2137	2245	109	[38, 79, 83, 88, 99, 100, 104]
AlO_6	2158	2285	128	[39, 75, 86, 121, 122, 129, 130]
AlO_5	2202	2207	6	[37, 91, 113, 118, 134, 152]
AlO_4	2208	2248	41	[37, 113, 118, 134, 152]
AlO_5	2246	2339	94	[38, 79, 83, 99, 100, 104]
AlO_5	2249	2281	33	[37, 68, 113, 118, 134, 152]
AlO_6	2282	2297	16	[37, 68, 91, 113, 118, 134, 152]
AlO_5	2286	2311	26	[39, 75, 121, 122, 129, 130]
AlO_5	2298	2338	41	[37, 68, 91, 118, 134, 152]
AlO_6	2312	2351	40	[39, 75, 121, 122, 129, 130, 141]
AlO_6	2339	2360	22	[37, 68, 91, 113, 118, 134, 152]
AlO_4	2340	2357	18	[38, 79, 83, 99, 100]
AlO_5	2352	2447	96	[39, 75, 121, 122, 129, 141]
AlO_5	2358	2397	40	[38, 79, 83, 88, 99, 100]
AlO_5	2361	2514	154	[37, 68, 91, 118, 134, 152]
AlO_6	2398	2429	32	[38, 79, 83, 88, 99, 100, 104]
AlO_5	2430	2449	20	[38, 79, 83, 88, 99, 100]
AlO_6	2448	2452	5	[39, 75, 121, 122, 129, 130, 141]
AlO_4	2450	2511	62	[38, 79, 83, 99, 100]
AlO_5	2453	2461	9	[39, 121, 122, 129, 130, 141]
AlO_4	2462	2512	51	[39, 121, 122, 129, 141]
AlO_5	2512	2566	55	[38, 79, 83, 88, 99, 100]
AlO_5	2513	2519	7	[39, 121, 122, 129, 130, 141]
AlO_4	2515	2678	164	[37, 91, 118, 134, 152]
AlO_6	2520	2574	55	[39, 86, 121, 122, 129, 130, 141]
AlO_4	2567	2600	34	[38, 79, 83, 99, 100]
AlO_5	2575	2586	12	[39, 86, 121, 122, 129, 141]
AlO_6	2587	2595	9	[39, 86, 121, 122, 129, 130, 141]
AlO_7	2596	2601	6	[39, 67, 86, 121, 122, 129, 130, 141]
AlO_5	2601	2787	187	[38, 79, 83, 88, 99, 100]
AlO_6	2602	2651	50	[39, 67, 86, 121, 122, 129, 130]
AlO_5	2652	2673	22	[39, 86, 121, 122, 129, 130]
AlO_4	2674	2691	18	[39, 86, 121, 122, 129]
AlO_5	2679	2843	165	[37, 68, 91, 118, 134, 152]
AlO_5	2692	2693	2	[39, 75, 86, 121, 122, 129]
AlO_6	2694	2703	10	[39, 75, 86, 121, 122, 129, 141]
AlO_5	2704	2823	120	[39, 86, 121, 122, 129, 141]
AlO_4	2788	2831	44	[38, 79, 83, 88, 100]
AlO_4	2824	2856	33	[39, 121, 122, 129, 141]
AlO_5	2832	2836	5	[38, 79, 83, 88, 99, 100]
AlO_4	2837	2845	9	[38, 79, 83, 88, 100]
AlO_4	2844	2899	56	[37, 91, 118, 134, 152]
AlO_5	2846	2981	136	[38, 79, 83, 88, 100, 104]
AlO_5	2857	2924	68	[39, 86, 121, 122, 129, 141]
AlO_5	2900	2970	71	[37, 91, 99, 118, 134, 152]
AlO_6	2925	2936	12	[39, 75, 86, 121, 122, 129, 141]
AlO_5	2937	2952	16	[39, 86, 121, 122, 129, 141]
AlO_4	2953	2962	10	[39, 86, 121, 122, 141]
AlO_5	2963	2971	9	[39, 75, 86, 121, 122, 141]
AlO_6	2971	2994	24	[37, 91, 99, 118, 134, 138, 152]
AlO_4	2972	3040	69	[39, 86, 121, 122, 141]
AlO_4	2982	2996	15	[38, 79, 83, 100, 104]
AlO_5	2995	3039	45	[37, 91, 99, 134, 138, 152]
AlO_5	2997	3107	111	[38, 79, 83, 88, 100, 104]
AlO_4	3040	3042	3	[37, 91, 99, 134, 152]
AlO_5	3041	3071	31	[39, 86, 121, 122, 129, 141]
AlO_5	3043	3046	4	[37, 68, 91, 99, 134, 152]
AlO_6	3047	3077	31	[37, 68, 91, 99, 118, 134, 152]
AlO_4	3072	3088	17	[39, 86, 121, 122, 129]
AlO_5	3078	3289	212	[37, 91, 99, 118, 134, 152]
AlO_5	3089	3113	25	[39, 67, 86, 121, 122, 129]
AlO_6	3108	3114	7	[38, 79, 83, 88, 100, 104, 150]
AlO_6	3114	3125	12	[39, 67, 86, 121, 122, 129, 141]
AlO_5	3115	3136	22	[38, 79, 83, 88, 100, 104]
AlO_5	3126	3140	15	[39, 67, 86, 121, 122, 141]
AlO_4	3137	3207	71	[38, 79, 83, 100, 104]
AlO_6	3141	3143	3	[39, 67, 86, 121, 122, 129, 141]
AlO_5	3144	3168	25	[39, 86, 121, 122, 129, 141]
AlO_6	3169	3239	71	[39, 86, 121, 122, 129, 130, 141]
AlO_5	3208	3228	21	[38, 65, 79, 83, 100, 104]
AlO_4	3229	3260	32	[38, 65, 79, 83, 100]
AlO_5	3240	3240	1	[39, 86, 121, 122, 129, 141]
AlO_4	3241	3267	27	[39, 86, 121, 122, 141]
AlO_5	3261	3289	29	[38, 65, 79, 83, 100, 104]
AlO_5	3268	3365	98	[39, 86, 121, 122, 129, 141]
AlO_4	3290	3311	22	[37, 91, 99, 134, 152]
AlO_6	3290	3302	13	[38, 65, 79, 83, 100, 104, 116]
AlO_5	3303	3320	18	[38, 65, 83, 100, 104, 116]
AlO_5	3312	3333	22	[37, 91, 99, 118, 134, 152]
AlO_4	3321	3369	49	[38, 65, 83, 100, 116]
AlO_6	3334	3368	35	[37, 91, 99, 113, 118, 134, 152]
AlO_4	3366	3381	16	[39, 86, 121, 122, 129]
AlO_5	3369	3465	97	[37, 91, 99, 118, 134, 152]
AlO_5	3370	3394	25	[38, 65, 83, 100, 104, 116]
AlO_5	3382	3411	30	[39, 86, 121, 122, 129, 130]
AlO_4	3395	3452	58	[38, 65, 83, 100, 116]
AlO_6	3412	3420	9	[39, 86, 121, 122, 129, 130, 141]
AlO_5	3421	3469	49	[39, 121, 122, 129, 130, 141]
AlO_5	3453	3459	7	[38, 65, 83, 96, 100, 116]
AlO_4	3460	3547	88	[38, 65, 83, 100, 116]
AlO_6	3466	3499	34	[37, 68, 91, 99, 118, 134, 152]
AlO_4	3470	3593	124	[39, 121, 122, 129, 141]
AlO_5	3500	3530	31	[37, 68, 99, 118, 134, 152]
AlO_6	3531	3561	31	[37, 66, 68, 99, 118, 134, 152]
AlO_5	3548	3563	16	[38, 65, 83, 100, 116, 138]
AlO_7	3562	3586	25	[37, 66, 68, 99, 113, 118, 134, 152]
AlO_4	3564	3586	23	[38, 65, 83, 100, 116]
AlO_6	3587	3686	100	[37, 68, 99, 113, 118, 134, 152]
AlO_5	3587	3902	316	[38, 65, 83, 96, 100, 116]
AlO_5	3594	3627	34	[39, 90, 121, 122, 129, 141]
AlO_4	3628	3659	32	[39, 121, 122, 129, 141]
AlO_5	3660	3859	200	[39, 121, 122, 129, 130, 141]
AlO_5	3687	3714	28	[37, 68, 113, 118, 134, 152]
AlO_6	3715	3726	12	[37, 66, 68, 113, 118, 134, 152]
AlO_7	3727	3745	19	[37, 66, 68, 99, 113, 118, 134, 152]
AlO_6	3746	3753	8	[37, 68, 99, 113, 118, 134, 152]
AlO_5	3754	3775	22	[37, 68, 113, 118, 134, 152]
AlO_4	3776	3784	9	[37, 68, 118, 134, 152]
AlO_5	3785	3791	7	[37, 68, 99, 118, 134, 152]
AlO_6	3792	3833	42	[37, 66, 68, 99, 118, 134, 152]
AlO_7	3834	3844	11	[37, 66, 68, 99, 113, 118, 134, 152]
AlO_6	3845	3859	15	[37, 66, 68, 99, 113, 118, 152]
AlO_5	3860	4036	177	[37, 66, 68, 99, 113, 118]
AlO_4	3860	3884	25	[39, 121, 122, 129, 141]
AlO_5	3885	4028	144	[39, 121, 122, 129, 130, 141]
AlO_4	3903	3948	46	[38, 65, 83, 96, 100]
AlO_5	3949	4094	146	[38, 65, 83, 96, 100, 116]
AlO_4	4029	4049	21	[39, 121, 122, 129, 130]
AlO_6	4037	4085	49	[37, 66, 68, 99, 113, 118, 134]
AlO_5	4050	4107	58	[39, 67, 121, 122, 129, 130]
AlO_5	4086	4137	52	[37, 66, 68, 113, 118, 134]
AlO_6	4095	4161	67	[38, 65, 83, 96, 100, 116, 120]
AlO_6	4108	4139	32	[39, 67, 121, 122, 129, 130, 141]
AlO_6	4138	4250	113	[37, 66, 68, 99, 113, 118, 134]
AlO_5	4140	4223	84	[39, 67, 121, 122, 129, 130]
AlO_5	4162	4200	39	[38, 65, 83, 96, 100, 120]
AlO_4	4201	4214	14	[38, 65, 83, 96, 100]
AlO_5	4215	4259	45	[38, 65, 83, 96, 100, 116]
AlO_4	4224	4348	125	[39, 121, 122, 129, 130]
AlO_5	4251	4296	46	[37, 66, 68, 99, 113, 118]
AlO_6	4260	4320	61	[38, 65, 82, 83, 96, 100, 116]
AlO_6	4297	4351	55	[37, 66, 68, 99, 113, 118, 134]
AlO_5	4321	4362	42	[38, 65, 83, 96, 100, 116]
AlO_5	4349	4366	18	[39, 94, 121, 122, 129, 130]
AlO_5	4352	4367	16	[37, 66, 68, 99, 113, 118]
AlO_6	4363	4460	98	[38, 65, 82, 83, 96, 100, 116]
AlO_4	4367	4383	17	[39, 121, 122, 129, 130]
AlO_6	4368	4381	14	[37, 66, 68, 99, 113, 118, 134]
AlO_5	4382	4383	2	[37, 66, 68, 113, 118, 134]
AlO_4	4384	4409	26	[37, 66, 68, 113, 118]
AlO_5	4384	4465	82	[39, 64, 121, 122, 129, 130]
AlO_5	4410	4438	29	[37, 66, 68, 99, 113, 118]
AlO_4	4439	4638	200	[37, 66, 68, 113, 118]
AlO_5	4461	4494	34	[38, 65, 83, 96, 100, 116]
AlO_6	4466	4490	25	[39, 64, 90, 121, 122, 129, 130]
AlO_5	4491	4501	11	[39, 64, 121, 122, 129, 130]
AlO_6	4495	4611	117	[38, 65, 82, 83, 96, 100, 116]
AlO_6	4502	4531	30	[39, 64, 75, 121, 122, 129, 130]
AlO_5	4532	4665	134	[39, 64, 121, 122, 129, 130]
AlO_5	4612	4708	97	[38, 65, 83, 96, 100, 116]
AlO_5	4639	4670	32	[37, 66, 68, 99, 113, 118]
AlO_6	4666	4676	11	[39, 64, 90, 121, 122, 129, 130]
AlO_6	4671	4697	27	[37, 66, 68, 99, 113, 118, 134]
AlO_5	4677	4684	8	[39, 64, 90, 121, 129, 130]
AlO_4	4685	4688	4	[39, 64, 90, 121, 130]
AlO_5	4689	4690	2	[39, 64, 90, 121, 122, 130]
AlO_4	4691	4811	121	[39, 64, 121, 122, 130]
AlO_5	4698	4748	51	[37, 66, 68, 113, 118, 134]
AlO_6	4709	4719	11	[38, 65, 83, 96, 100, 116, 138]
AlO_7	4720	4729	10	[38, 65, 71, 83, 96, 100, 116, 138]
AlO_6	4730	4754	25	[38, 65, 71, 83, 96, 100, 116]
AlO_6	4749	5083	335	[37, 66, 68, 99, 113, 118, 134]
AlO_5	4755	4758	4	[38, 65, 83, 96, 100, 116]
AlO_6	4759	4791	33	[38, 65, 83, 96, 100, 116, 138]
AlO_5	4792	4852	61	[38, 65, 96, 100, 116, 138]
AlO_5	4812	4828	17	[39, 64, 112, 121, 122, 130]
AlO_6	4829	4830	2	[39, 64, 90, 112, 121, 122, 130]
AlO_5	4831	4840	10	[39, 64, 90, 121, 122, 130]
AlO_4	4841	4847	7	[39, 64, 121, 122, 130]
AlO_5	4848	4912	65	[39, 64, 86, 121, 122, 130]
AlO_6	4853	4965	113	[38, 65, 83, 96, 100, 116, 138]
AlO_4	4913	5137	225	[39, 64, 121, 122, 130]
AlO_5	4966	4985	20	[38, 65, 96, 100, 116, 138]
AlO_6	4986	4992	7	[38, 65, 83, 96, 100, 116, 138]
AlO_5	4993	5014	22	[38, 65, 83, 96, 100, 116]
AlO_6	5015	5090	76	[38, 65, 83, 96, 100, 116, 138]
AlO_5	5084	5153	70	[37, 66, 68, 99, 118, 134]
AlO_5	5091	5111	21	[38, 65, 96, 100, 116, 138]
AlO_6	5112	5155	44	[38, 65, 96, 100, 116, 136, 138]
AlO_5	5138	5229	92	[39, 64, 112, 121, 122, 130]
AlO_6	5154	5175	22	[37, 66, 68, 70, 99, 118, 134]
AlO_5	5156	5179	24	[38, 65, 96, 100, 116, 138]
AlO_5	5176	5224	49	[37, 66, 68, 99, 118, 134]
AlO_4	5180	5322	143	[38, 96, 100, 116, 138]
AlO_6	5225	5284	60	[37, 66, 68, 99, 113, 118, 134]
AlO_6	5230	5270	41	[39, 64, 90, 112, 121, 122, 130]
AlO_5	5271	5317	47	[39, 64, 90, 112, 121, 122]
AlO_5	5285	5288	4	[37, 66, 99, 113, 118, 134]
AlO_6	5289	5292	4	[37, 66, 68, 99, 113, 118, 134]
AlO_5	5293	5328	36	[37, 66, 68, 113, 118, 134]
AlO_6	5318	5344	27	[39, 64, 90, 112, 121, 122, 130]
AlO_5	5323	5442	120	[38, 65, 96, 100, 116, 138]
AlO_6	5329	5382	54	[37, 66, 68, 99, 113, 118, 134]
AlO_5	5345	5479	135	[39, 64, 90, 112, 121, 122]
AlO_7	5383	5391	9	[37, 66, 68, 89, 99, 113, 118, 134]
AlO_6	5392	5457	66	[37, 66, 68, 99, 113, 118, 134]
AlO_4	5443	5468	26	[38, 65, 96, 100, 116]
AlO_5	5458	5464	7	[37, 66, 68, 113, 118, 134]
AlO_6	5465	5510	46	[37, 66, 68, 99, 113, 118, 134]
AlO_5	5469	5551	83	[38, 65, 96, 100, 116, 120]
AlO_4	5480	5544	65	[39, 64, 90, 121, 122]
AlO_5	5511	5535	25	[37, 66, 68, 113, 118, 134]
AlO_4	5536	5626	91	[37, 68, 113, 118, 134]
AlO_5	5545	5555	11	[39, 64, 90, 121, 122, 130]
AlO_4	5552	5552	1	[38, 65, 96, 100, 116]
AlO_5	5553	5567	15	[38, 65, 96, 100, 108, 116]
AlO_6	5556	5557	2	[39, 64, 90, 117, 121, 122, 130]
AlO_5	5558	5598	41	[39, 64, 90, 117, 121, 122]
AlO_6	5568	5630	63	[38, 65, 96, 100, 108, 116, 136]
AlO_4	5599	5643	45	[39, 64, 117, 121, 122]
AlO_5	5627	5629	3	[37, 68, 70, 113, 118, 134]
AlO_4	5630	5636	7	[37, 68, 70, 118, 134]
AlO_5	5631	5660	30	[38, 96, 100, 108, 116, 136]
AlO_5	5637	5681	45	[37, 68, 70, 99, 118, 134]
AlO_6	5644	5662	19	[39, 64, 90, 117, 121, 122, 130]
AlO_6	5661	5699	39	[38, 65, 96, 100, 108, 116, 136]
AlO_5	5663	5678	16	[39, 64, 90, 121, 122, 130]
AlO_4	5679	5693	15	[39, 64, 90, 121, 122]
AlO_4	5682	5784	103	[37, 68, 99, 118, 134]
AlO_5	5694	5747	54	[39, 64, 90, 117, 121, 122]
AlO_5	5700	5739	40	[38, 65, 96, 100, 108, 116]
AlO_5	5740	5755	16	[38, 70, 96, 100, 108, 116]
AlO_4	5748	5785	38	[39, 64, 90, 121, 122]
AlO_6	5756	5789	34	[38, 70, 96, 100, 108, 116, 136]
AlO_5	5785	5795	11	[37, 66, 68, 99, 118, 134]
AlO_5	5786	5792	7	[39, 64, 90, 112, 121, 122]
AlO_5	5790	5875	86	[38, 70, 96, 100, 108, 116]
AlO_6	5793	5802	10	[39, 64, 90, 112, 117, 121, 122]
AlO_4	5796	5809	14	[37, 68, 99, 118, 134]
AlO_5	5803	5804	2	[39, 64, 90, 112, 121, 122]
AlO_6	5805	5807	3	[39, 64, 90, 92, 112, 121, 122]
AlO_7	5808	5811	4	[39, 64, 90, 92, 112, 121, 122, 143]
AlO_5	5810	5864	55	[37, 66, 68, 99, 118, 134]
AlO_6	5812	5815	4	[39, 64, 90, 92, 121, 122, 143]
AlO_5	5816	5816	1	[39, 64, 90, 121, 122, 143]
AlO_4	5817	5922	106	[39, 64, 90, 121, 122]
AlO_4	5865	5899	35	[37, 66, 68, 118, 134]
AlO_6	5876	5881	6	[38, 70, 96, 100, 108, 116, 138]
AlO_5	5882	5955	74	[38, 96, 100, 108, 116, 138]
AlO_5	5900	5988	89	[37, 66, 68, 70, 118, 134]
AlO_5	5923	5987	65	[39, 64, 90, 92, 121, 122]
AlO_4	5956	5961	6	[38, 96, 108, 116, 138]
AlO_5	5962	5977	16	[38, 70, 96, 108, 116, 138]
AlO_6	5978	5981	4	[38, 70, 96, 97, 108, 116, 138]
AlO_5	5982	6082	101	[38, 96, 97, 108, 116, 138]
AlO_4	5988	6071	84	[39, 64, 90, 121, 122]
AlO_7	5989	5992	4	[37, 66, 68, 70, 99, 113, 118, 134]
AlO_6	5993	6009	17	[37, 66, 68, 70, 99, 118, 134]
AlO_5	6010	6025	16	[37, 66, 68, 70, 118, 134]
AlO_4	6026	6065	40	[37, 66, 70, 118, 134]
AlO_6	6066	6079	14	[37, 66, 68, 70, 118, 134, 142]
AlO_5	6072	6077	6	[39, 64, 90, 121, 122, 143]
AlO_4	6078	6195	118	[39, 64, 90, 121, 122]
AlO_7	6080	6088	9	[37, 66, 68, 70, 101, 118, 134, 142]
AlO_4	6083	6137	55	[38, 96, 108, 116, 138]
AlO_6	6089	6195	107	[37, 66, 68, 70, 101, 118, 134]
AlO_5	6138	6178	41	[38, 96, 98, 108, 116, 138]
AlO_6	6179	6187	9	[38, 96, 97, 98, 108, 116, 138]
AlO_5	6188	6252	65	[38, 96, 97, 108, 116, 138]
AlO_5	6196	6275	80	[37, 66, 68, 70, 118, 134]
AlO_5	6196	6228	33	[39, 64, 90, 99, 121, 122]
AlO_6	6229	6236	8	[39, 64, 90, 99, 117, 121, 122]
AlO_5	6237	6247	11	[39, 64, 90, 117, 121, 122]
AlO_4	6248	6310	63	[39, 64, 90, 121, 122]
AlO_6	6253	6285	33	[38, 65, 96, 97, 108, 116, 138]
AlO_6	6276	6296	21	[37, 66, 68, 70, 101, 118, 134]
AlO_7	6286	6290	5	[38, 65, 96, 97, 108, 116, 136, 138]
AlO_6	6291	6300	10	[38, 65, 96, 108, 116, 136, 138]
AlO_5	6297	6303	7	[37, 66, 68, 101, 118, 134]
AlO_5	6301	6357	57	[38, 65, 96, 108, 116, 138]
AlO_6	6304	6520	217	[37, 66, 68, 70, 101, 118, 134]
AlO_5	6311	6398	88	[39, 64, 90, 92, 121, 122]
AlO_4	6358	6369	12	[38, 96, 108, 116, 138]
AlO_5	6370	6489	120	[38, 96, 97, 108, 116, 138]
AlO_4	6399	6460	62	[39, 64, 90, 121, 122]
AlO_5	6461	6540	80	[39, 64, 90, 99, 121, 122]
AlO_4	6490	6551	62	[38, 96, 97, 108, 116]
AlO_5	6521	6565	45	[37, 66, 68, 70, 101, 134]
AlO_6	6541	6568	28	[39, 64, 88, 90, 99, 121, 122]
AlO_5	6552	6560	9	[38, 96, 97, 98, 108, 116]
AlO_6	6561	6658	98	[38, 96, 97, 98, 108, 116, 136]
AlO_6	6566	6631	66	[37, 66, 68, 70, 101, 118, 134]
AlO_5	6569	6662	94	[39, 64, 90, 99, 121, 122]
AlO_5	6632	6640	9	[37, 66, 68, 101, 118, 134]
AlO_6	6641	6735	95	[37, 66, 68, 70, 101, 118, 134]
AlO_7	6659	6697	39	[38, 96, 97, 98, 100, 108, 116, 136]
AlO_6	6663	6743	81	[39, 64, 88, 90, 99, 121, 122]
AlO_6	6698	6725	28	[38, 96, 97, 100, 108, 116, 136]
AlO_5	6726	6843	118	[38, 96, 97, 100, 108, 116]
AlO_5	6736	6778	43	[37, 66, 70, 101, 118, 134]
AlO_5	6744	6854	111	[39, 64, 88, 99, 121, 122]
AlO_4	6779	6834	56	[37, 70, 101, 118, 134]
AlO_5	6835	6871	37	[37, 66, 70, 101, 118, 134]
AlO_4	6844	6844	1	[38, 96, 100, 108, 116]
AlO_5	6845	6878	34	[38, 70, 96, 100, 108, 116]
AlO_6	6855	6875	21	[39, 64, 88, 90, 99, 121, 122]
AlO_4	6872	6881	10	[37, 66, 70, 101, 134]
AlO_5	6876	6912	37	[39, 64, 88, 90, 121, 122]
AlO_4	6879	6884	6	[38, 96, 100, 108, 116]
AlO_5	6882	6888	7	[37, 66, 68, 70, 101, 134]
AlO_5	6885	6916	32	[38, 96, 97, 100, 108, 116]
AlO_6	6889	7050	162	[37, 66, 68, 70, 101, 118, 134]
AlO_4	6913	6927	15	[39, 64, 88, 90, 122]
AlO_6	6917	6933	17	[38, 70, 96, 97, 100, 108, 116]
AlO_5	6928	6946	19	[39, 64, 88, 90, 99, 122]
AlO_5	6934	6993	60	[38, 96, 97, 100, 108, 116]
AlO_4	6947	7002	56	[39, 64, 88, 90, 122]
AlO_4	6994	7015	22	[38, 96, 100, 108, 116]
AlO_5	7003	7077	75	[39, 64, 88, 90, 99, 122]
AlO_5	7016	7022	7	[38, 70, 96, 100, 108, 116]
AlO_4	7023	7059	37	[38, 96, 100, 108, 116]
AlO_7	7051	7071	21	[37, 66, 68, 70, 89, 101, 118, 134]
AlO_5	7060	7161	102	[38, 70, 96, 100, 108, 116]
AlO_6	7072	7162	91	[37, 66, 68, 70, 101, 118, 134]
AlO_6	7078	7258	181	[39, 64, 88, 90, 99, 121, 122]
AlO_4	7162	7170	9	[38, 96, 100, 108, 116]
AlO_5	7163	7234	72	[37, 66, 68, 70, 101, 118]
AlO_5	7171	7235	65	[38, 96, 97, 100, 108, 116]
AlO_6	7235	7415	181	[37, 66, 68, 70, 101, 118, 134]
AlO_4	7236	7392	157	[38, 96, 100, 108, 116]
AlO_5	7259	7273	15	[39, 64, 88, 90, 121, 122]
AlO_6	7274	7489	216	[39, 64, 88, 90, 99, 121, 122]
AlO_5	7393	7393	1	[38, 70, 96, 100, 108, 116]
AlO_6	7394	7414	21	[38, 70, 96, 97, 100, 108, 116]
AlO_5	7415	7515	101	[38, 96, 97, 100, 108, 116]
AlO_5	7416	7448	33	[37, 66, 70, 101, 118, 134]
AlO_6	7449	7450	2	[37, 66, 70, 101, 118, 134, 152]
AlO_5	7451	7479	29	[37, 66, 70, 101, 118, 134]
AlO_4	7480	7480	1	[37, 70, 101, 118, 134]
AlO_5	7481	7543	63	[37, 68, 70, 101, 118, 134]
AlO_5	7490	7536	47	[39, 64, 88, 90, 121, 122]
AlO_6	7516	7534	19	[38, 70, 96, 97, 100, 108, 116]
AlO_5	7535	7541	7	[38, 96, 97, 100, 108, 116]
AlO_4	7537	7570	34	[39, 64, 88, 90, 122]
AlO_4	7542	7604	63	[38, 96, 100, 108, 116]
AlO_4	7544	7561	18	[37, 68, 70, 101, 134]
AlO_5	7562	7594	33	[37, 68, 70, 101, 118, 134]
AlO_5	7571	7574	4	[39, 64, 88, 90, 99, 122]
AlO_6	7575	7649	75	[39, 64, 86, 88, 90, 99, 122]
AlO_4	7595	7605	11	[37, 70, 101, 118, 134]
AlO_5	7605	7680	76	[38, 96, 97, 100, 108, 116]
AlO_5	7606	7628	23	[37, 68, 70, 101, 118, 134]
AlO_4	7629	7685	57	[37, 70, 101, 118, 134]
AlO_5	7650	7693	44	[39, 64, 88, 90, 99, 122]
AlO_4	7681	7692	12	[38, 96, 100, 108, 116]
AlO_5	7686	7723	38	[37, 70, 101, 118, 134, 142]
AlO_5	7693	7763	71	[38, 96, 100, 104, 108, 116]
AlO_4	7694	7762	69	[39, 64, 88, 90, 122]
AlO_6	7724	7741	18	[37, 70, 101, 118, 134, 142, 152]
AlO_5	7742	7748	7	[37, 70, 101, 118, 134, 152]
AlO_4	7749	7883	135	[37, 70, 101, 118, 134]
AlO_5	7763	7812	50	[39, 64, 88, 90, 99, 122]
AlO_6	7764	7798	35	[38, 96, 97, 100, 104, 108, 116]
AlO_5	7799	7840	42	[38, 96, 100, 104, 108, 116]
AlO_6	7813	7814	2	[39, 64, 86, 88, 90, 99, 122]
AlO_7	7815	7828	14	[39, 64, 86, 88, 90, 99, 110, 122]
AlO_6	7829	7880	52	[39, 64, 88, 90, 99, 110, 122]
AlO_4	7841	7865	25	[38, 96, 104, 108, 116]
AlO_5	7866	7933	68	[38, 96, 100, 104, 108, 116]
AlO_5	7881	7905	25	[39, 64, 88, 90, 110, 122]
AlO_5	7884	7914	31	[37, 70, 101, 118, 134, 142]
AlO_6	7906	7915	10	[39, 64, 88, 90, 92, 110, 122]
AlO_4	7915	8044	130	[37, 70, 101, 118, 134]
AlO_5	7916	8010	95	[39, 64, 88, 90, 110, 122]
AlO_4	7934	7937	4	[38, 96, 104, 108, 116]
AlO_5	7938	7982	45	[38, 96, 104, 108, 116, 125]
AlO_6	7983	8003	21	[38, 96, 100, 104, 108, 116, 125]
AlO_7	8004	8027	24	[38, 96, 97, 100, 104, 108, 116, 125]
AlO_4	8011	8023	13	[39, 64, 88, 90, 122]
AlO_5	8024	8049	26	[39, 64, 88, 90, 93, 122]
AlO_6	8028	8142	115	[38, 96, 97, 100, 108, 116, 125]
AlO_5	8045	8065	21	[37, 70, 75, 101, 118, 134]
AlO_4	8050	8400	351	[39, 64, 88, 90, 93]
AlO_6	8066	8077	12	[37, 70, 75, 101, 118, 134, 142]
AlO_5	8078	8123	46	[37, 70, 101, 118, 134, 142]
AlO_6	8124	8164	41	[37, 68, 70, 101, 118, 134, 142]
AlO_5	8143	8179	37	[38, 96, 97, 100, 116, 125]
AlO_7	8165	8214	50	[37, 68, 70, 101, 118, 134, 139, 142]
AlO_6	8180	8338	159	[38, 96, 97, 100, 108, 116, 125]
AlO_6	8215	8217	3	[37, 68, 70, 101, 118, 134, 142]
AlO_5	8218	8229	12	[37, 68, 70, 118, 134, 142]
AlO_6	8230	8269	40	[37, 68, 70, 113, 118, 134, 142]
AlO_5	8270	8275	6	[37, 68, 70, 118, 134, 142]
AlO_6	8276	8298	23	[37, 68, 70, 75, 118, 134, 142]
AlO_5	8299	8371	73	[37, 70, 75, 118, 134, 142]
AlO_5	8339	8380	42	[38, 96, 100, 108, 116, 125]
AlO_6	8372	8388	17	[37, 68, 70, 75, 118, 134, 142]
AlO_6	8381	8501	121	[38, 96, 97, 100, 108, 116, 125]
AlO_5	8389	8438	50	[37, 68, 70, 118, 134, 142]
AlO_5	8401	8408	8	[39, 64, 88, 90, 93, 126]
AlO_4	8409	8413	5	[39, 64, 88, 93, 126]
AlO_5	8414	8420	7	[39, 64, 84, 88, 93, 126]
AlO_4	8421	8426	6	[39, 64, 84, 88, 93]
AlO_5	8427	8439	13	[39, 64, 84, 88, 93, 129]
AlO_6	8439	8506	68	[37, 68, 70, 75, 118, 134, 142]
AlO_4	8440	8457	18	[39, 64, 88, 93, 129]
AlO_3	8458	8487	30	[39, 88, 93, 129]
AlO_4	8488	8493	6	[39, 65, 88, 93, 129]
AlO_5	8494	8515	22	[39, 65, 88, 93, 126, 129]
AlO_5	8502	8549	48	[38, 96, 97, 100, 116, 125]
AlO_5	8507	8545	39	[37, 68, 70, 75, 134, 142]
AlO_6	8516	8555	40	[39, 65, 88, 93, 125, 126, 129]
AlO_4	8546	8574	29	[37, 68, 70, 134, 142]
AlO_6	8550	8647	98	[38, 96, 97, 100, 116, 125, 150]
AlO_7	8556	8565	10	[39, 65, 84, 88, 93, 125, 126, 129]
AlO_6	8566	8573	8	[39, 65, 88, 93, 125, 126, 129]
AlO_5	8574	8582	9	[39, 88, 93, 125, 126, 129]
AlO_5	8575	8578	4	[37, 68, 70, 75, 134, 142]
AlO_6	8579	8609	31	[37, 68, 70, 75, 108, 134, 142]
AlO_4	8583	8627	45	[39, 88, 93, 125, 126]
AlO_5	8610	8689	80	[37, 68, 70, 108, 134, 142]
AlO_5	8628	8638	11	[39, 64, 88, 93, 125, 126]
AlO_4	8639	8644	6	[39, 64, 88, 93, 125]
AlO_5	8645	8713	69	[39, 64, 88, 93, 125, 129]
AlO_5	8648	8669	22	[38, 96, 97, 100, 125, 150]
AlO_4	8670	8689	20	[38, 96, 97, 100, 125]
AlO_4	8690	8698	9	[37, 68, 70, 108, 134]
AlO_5	8690	8744	55	[38, 96, 97, 100, 116, 125]
AlO_5	8699	8729	31	[37, 68, 70, 108, 134, 138]
AlO_4	8714	8733	20	[39, 88, 93, 125, 129]
AlO_6	8730	8748	19	[37, 68, 70, 108, 134, 138, 139]
AlO_5	8734	8747	14	[39, 88, 93, 125, 126, 129]
AlO_6	8745	8757	13	[38, 96, 97, 100, 108, 116, 125]
AlO_4	8748	8802	55	[39, 88, 93, 125, 129]
AlO_5	8749	8784	36	[37, 68, 70, 108, 134, 138]
AlO_7	8758	8764	7	[38, 96, 97, 100, 108, 116, 125, 150]
AlO_6	8765	8798	34	[38, 96, 97, 100, 116, 125, 150]
AlO_6	8785	8863	79	[37, 68, 70, 108, 134, 138, 142]
AlO_5	8799	8919	121	[38, 96, 97, 116, 125, 150]
AlO_5	8803	8831	29	[39, 88, 93, 125, 126, 129]
AlO_6	8832	8841	10	[39, 64, 88, 93, 125, 126, 129]
AlO_5	8842	8909	68	[39, 64, 88, 93, 125, 129]
AlO_5	8864	8889	26	[37, 68, 108, 134, 138, 142]
AlO_6	8890	8982	93	[37, 68, 108, 134, 138, 139, 142]
AlO_4	8910	8925	16	[39, 88, 93, 125, 129]
AlO_6	8920	8946	27	[38, 96, 97, 100, 116, 125, 150]
AlO_5	8926	8971	46	[39, 88, 93, 125, 126, 129]
AlO_5	8947	8981	35	[38, 96, 97, 100, 125, 150]
AlO_6	8972	8997	26	[39, 84, 88, 93, 125, 126, 129]
AlO_4	8982	9013	32	[38, 96, 97, 100, 125]
AlO_5	8983	8986	4	[37, 68, 108, 134, 138, 139]
AlO_6	8987	8991	5	[37, 68, 108, 122, 134, 138, 139]
AlO_7	8992	9007	16	[37, 68, 108, 122, 134, 138, 139, 142]
AlO_7	8998	9013	16	[39, 64, 84, 88, 93, 125, 126, 129]
AlO_6	9008	9015	8	[37, 68, 108, 122, 134, 139, 142]
AlO_5	9014	9022	9	[38, 96, 97, 100, 108, 125]
AlO_6	9014	9014	1	[39, 64, 84, 88, 93, 125, 126]
AlO_5	9015	9021	7	[39, 64, 88, 93, 125, 126]
AlO_5	9016	9139	124	[37, 68, 108, 134, 139, 142]
AlO_6	9022	9036	15	[39, 64, 88, 90, 93, 125, 126]
AlO_4	9023	9082	60	[38, 96, 97, 100, 125]
AlO_5	9037	9053	17	[39, 64, 88, 93, 125, 126]
AlO_6	9054	9113	60	[39, 64, 88, 90, 93, 125, 126]
AlO_5	9083	9085	3	[38, 96, 97, 100, 117, 125]
AlO_4	9086	9092	7	[38, 96, 97, 100, 125]
AlO_5	9093	9105	13	[38, 96, 97, 100, 116, 125]
AlO_6	9106	9147	42	[38, 96, 97, 100, 116, 125, 150]
AlO_5	9114	9120	7	[39, 64, 88, 90, 93, 126]
AlO_6	9121	9139	19	[39, 64, 88, 90, 93, 125, 126]
AlO_4	9140	9140	1	[37, 68, 108, 134, 139]
AlO_5	9140	9217	78	[39, 64, 88, 93, 125, 126]
AlO_5	9141	9192	52	[37, 68, 108, 134, 139, 142]
AlO_5	9148	9160	13	[38, 96, 97, 100, 116, 150]
AlO_5	9161	9196	36	[38, 96, 97, 116, 125, 150]
AlO_4	9193	9262	70	[37, 68, 108, 134, 139]
AlO_6	9197	9204	8	[38, 96, 97, 116, 125, 129, 150]
AlO_7	9205	9214	10	[38, 96, 97, 100, 116, 125, 129, 150]
AlO_6	9215	9252	38	[38, 96, 97, 116, 125, 129, 150]
AlO_4	9218	9254	37	[39, 64, 88, 93, 125]
AlO_5	9253	9327	75	[38, 96, 97, 116, 125, 150]
AlO_5	9255	9267	13	[39, 64, 88, 93, 125, 126]
AlO_5	9263	9342	80	[37, 68, 80, 108, 134, 139]
AlO_4	9268	9272	5	[39, 64, 88, 93, 125]
AlO_5	9273	9286	14	[39, 64, 88, 90, 93, 125]
AlO_4	9287	9309	23	[39, 64, 88, 93, 125]
AlO_5	9310	9319	10	[39, 64, 88, 90, 93, 125]
AlO_6	9320	9395	76	[39, 64, 88, 90, 93, 125, 126]
AlO_4	9328	9420	93	[38, 96, 116, 125, 150]
AlO_4	9343	9364	22	[37, 68, 108, 134, 139]
AlO_5	9365	9393	29	[37, 68, 80, 108, 134, 139]
AlO_6	9394	9395	2	[37, 68, 80, 108, 134, 139, 142]
AlO_5	9396	9440	45	[37, 68, 108, 134, 139, 142]
AlO_5	9396	9530	135	[39, 64, 88, 90, 93, 125]
AlO_5	9421	9467	47	[38, 96, 97, 116, 125, 150]
AlO_6	9441	9448	8	[37, 68, 108, 122, 134, 139, 142]
AlO_5	9449	9461	13	[37, 68, 108, 122, 134, 139]
AlO_6	9462	9462	1	[37, 68, 108, 122, 134, 139, 142]
AlO_5	9463	9478	16	[37, 68, 108, 134, 139, 142]
AlO_6	9468	9476	9	[38, 96, 97, 100, 116, 125, 150]
AlO_5	9477	9604	128	[38, 96, 97, 100, 116, 125]
AlO_4	9479	9550	72	[37, 68, 108, 134, 139]
AlO_6	9531	9762	232	[39, 64, 88, 90, 93, 125, 126]
AlO_5	9551	9561	11	[37, 68, 108, 117, 134, 139]
AlO_4	9562	9587	26	[37, 68, 108, 134, 139]
AlO_5	9588	9596	9	[37, 68, 108, 134, 139, 142]
AlO_6	9597	9609	13	[37, 68, 80, 108, 134, 139, 142]
AlO_4	9605	9656	52	[38, 96, 97, 116, 125]
AlO_5	9610	9621	12	[37, 68, 80, 134, 139, 142]
AlO_4	9622	9646	25	[37, 68, 134, 139, 142]
AlO_5	9647	9735	89	[37, 68, 109, 134, 139, 142]
AlO_5	9657	9777	121	[38, 96, 97, 116, 125, 143]
AlO_4	9736	9905	170	[37, 68, 109, 134, 139]
AlO_5	9763	9789	27	[39, 64, 88, 90, 125, 126]
AlO_6	9778	9815	38	[38, 96, 97, 116, 125, 143, 150]
AlO_6	9790	9870	81	[39, 64, 88, 90, 93, 125, 126]
AlO_5	9816	9976	161	[38, 96, 97, 116, 125, 143]
AlO_5	9871	9895	25	[39, 64, 88, 93, 125, 126]
AlO_6	9896	9916	21	[39, 64, 88, 90, 93, 125, 126]
AlO_5	9906	10242	337	[37, 68, 109, 134, 139, 142]
AlO_5	9917	9955	39	[39, 64, 88, 90, 93, 126]
AlO_4	9956	10058	103	[39, 64, 88, 90, 126]
AlO_4	9977	10077	101	[38, 97, 116, 125, 143]
AlO_5	10059	10137	79	[39, 64, 72, 88, 90, 126]
AlO_5	10078	10084	7	[38, 97, 110, 116, 125, 143]
AlO_4	10085	10165	81	[38, 97, 116, 125, 143]
AlO_6	10138	10190	53	[39, 64, 72, 88, 90, 93, 126]
AlO_5	10166	10239	74	[38, 97, 110, 116, 125, 143]
AlO_5	10191	10213	23	[39, 64, 72, 88, 90, 126]
AlO_4	10214	10222	9	[39, 64, 88, 90, 126]
AlO_5	10223	10253	31	[39, 64, 72, 88, 90, 126]
AlO_6	10240	10286	47	[38, 97, 108, 110, 116, 125, 143]
AlO_4	10243	10254	12	[37, 109, 134, 139, 142]
AlO_4	10254	10263	10	[39, 64, 88, 90, 126]
AlO_5	10255	10341	87	[37, 67, 109, 134, 139, 142]
AlO_5	10264	10274	11	[39, 64, 72, 88, 90, 126]
AlO_4	10275	10321	47	[39, 64, 88, 90, 126]
AlO_5	10287	10390	104	[38, 97, 108, 116, 125, 143]
AlO_5	10322	10469	148	[39, 64, 88, 90, 93, 126]
AlO_4	10342	10397	56	[37, 109, 134, 139, 142]
AlO_6	10391	10487	97	[38, 97, 108, 110, 116, 125, 143]
AlO_5	10398	10631	234	[37, 68, 109, 134, 139, 142]
AlO_4	10470	10599	130	[39, 64, 88, 90, 126]
AlO_5	10488	10515	28	[38, 97, 108, 116, 125, 143]
AlO_6	10516	10535	20	[38, 97, 108, 116, 125, 143, 150]
AlO_7	10536	10549	14	[38, 96, 97, 108, 116, 125, 143, 150]
AlO_6	10550	10645	96	[38, 96, 97, 116, 125, 143, 150]
AlO_5	10600	10621	22	[39, 64, 72, 88, 90, 126]
AlO_4	10622	10798	177	[39, 64, 88, 90, 126]
AlO_6	10632	10649	18	[37, 68, 101, 109, 134, 139, 142]
AlO_5	10646	10753	108	[38, 96, 97, 116, 125, 143]
AlO_5	10650	10668	19	[37, 68, 101, 134, 139, 142]
AlO_6	10669	10677	9	[37, 68, 101, 109, 134, 139, 142]
AlO_5	10678	10707	30	[37, 68, 109, 134, 139, 142]
AlO_4	10708	10730	23	[37, 68, 109, 134, 142]
AlO_5	10731	10755	25	[37, 68, 109, 134, 139, 142]
AlO_6	10754	10774	21	[38, 96, 97, 110, 116, 125, 143]
AlO_4	10756	10799	44	[37, 68, 134, 139, 142]
AlO_5	10775	10795	21	[38, 97, 110, 116, 125, 143]
AlO_4	10796	10852	57	[38, 97, 116, 125, 143]
AlO_5	10799	10857	59	[39, 64, 72, 88, 90, 126]
AlO_5	10800	10822	23	[37, 68, 101, 134, 139, 142]
AlO_4	10823	10847	25	[37, 68, 134, 139, 142]
AlO_5	10848	10888	41	[37, 68, 101, 134, 139, 142]
AlO_5	10853	10923	71	[38, 97, 116, 125, 143, 150]
AlO_4	10858	11141	284	[39, 64, 88, 90, 126]
AlO_4	10889	10934	46	[37, 68, 134, 139, 142]
AlO_4	10924	10977	54	[38, 97, 116, 125, 143]
AlO_5	10935	10959	25	[37, 68, 134, 138, 139, 142]
AlO_4	10960	10998	39	[37, 68, 134, 139, 142]
AlO_5	10978	10991	14	[38, 97, 116, 125, 143, 150]
AlO_4	10992	11115	124	[38, 97, 116, 125, 143]
AlO_5	10999	11000	2	[37, 67, 68, 134, 139, 142]
AlO_6	11001	11013	13	[37, 67, 68, 134, 139, 142, 144]
AlO_5	11014	11045	32	[37, 68, 134, 139, 142, 144]
AlO_6	11046	11068	23	[37, 67, 68, 134, 139, 142, 144]
AlO_5	11069	11189	121	[37, 68, 134, 139, 142, 144]
AlO_5	11116	11234	119	[38, 96, 97, 116, 125, 143]
AlO_5	11142	11159	18	[39, 64, 88, 90, 126, 136]
AlO_4	11160	11559	400	[39, 64, 88, 90, 126]
AlO_6	11190	11203	14	[37, 67, 68, 134, 139, 142, 144]
AlO_5	11204	11219	16	[37, 68, 134, 139, 142, 144]
AlO_4	11220	11271	52	[37, 68, 134, 139, 144]
AlO_6	11235	11277	43	[38, 96, 97, 116, 125, 143, 150]
AlO_5	11272	11301	30	[37, 68, 101, 134, 139, 144]
AlO_5	11278	11305	28	[38, 96, 97, 116, 125, 143]
AlO_6	11302	11315	14	[37, 68, 80, 101, 134, 139, 144]
AlO_4	11306	11349	44	[38, 96, 97, 125, 143]
AlO_5	11316	11373	58	[37, 68, 101, 134, 139, 144]
AlO_5	11350	11385	36	[38, 96, 97, 125, 143, 150]
AlO_4	11374	11458	85	[37, 68, 101, 139, 144]
AlO_6	11386	11409	24	[38, 96, 97, 116, 125, 143, 150]
AlO_5	11410	11449	40	[38, 96, 97, 116, 125, 143]
AlO_6	11450	11476	27	[38, 96, 97, 108, 116, 125, 143]
AlO_5	11459	11497	39	[37, 68, 80, 101, 139, 144]
AlO_5	11477	11482	6	[38, 96, 97, 116, 125, 143]
AlO_6	11483	11490	8	[38, 96, 97, 110, 116, 125, 143]
AlO_7	11491	11492	2	[38, 96, 97, 108, 110, 116, 125, 143]
AlO_6	11493	11511	19	[38, 97, 108, 110, 116, 125, 143]
AlO_4	11498	11568	71	[37, 68, 101, 139, 144]
AlO_5	11512	11583	72	[38, 97, 108, 110, 116, 143]
AlO_5	11560	11626	67	[39, 64, 88, 90, 122, 126]
AlO_5	11569	11629	61	[37, 68, 85, 101, 139, 144]
AlO_6	11584	11622	39	[38, 96, 97, 108, 110, 116, 143]
AlO_5	11623	11638	16	[38, 96, 97, 108, 110, 143]
AlO_6	11627	11632	6	[39, 64, 88, 90, 122, 125, 126]
AlO_4	11630	11633	4	[37, 68, 85, 139, 144]
AlO_5	11633	11636	4	[39, 64, 88, 90, 125, 126]
AlO_5	11634	11686	53	[37, 68, 85, 101, 139, 144]
AlO_6	11637	11832	196	[39, 64, 88, 90, 93, 125, 126]
AlO_4	11639	11646	8	[38, 96, 97, 108, 143]
AlO_5	11647	11672	26	[38, 96, 97, 108, 129, 143]
AlO_4	11673	11855	183	[38, 96, 97, 108, 143]
AlO_6	11687	11775	89	[37, 68, 80, 85, 101, 139, 144]
AlO_5	11776	11798	23	[37, 80, 85, 101, 139, 144]
AlO_6	11799	11833	35	[37, 68, 80, 85, 101, 139, 144]
AlO_7	11833	11856	24	[39, 64, 88, 90, 93, 125, 126, 135]
AlO_5	11834	11854	21	[37, 80, 85, 101, 139, 144]
AlO_6	11855	11876	22	[37, 68, 80, 85, 101, 139, 144]
AlO_5	11856	11862	7	[38, 96, 97, 108, 129, 143]
AlO_6	11857	11921	65	[39, 64, 88, 90, 125, 126, 135]
AlO_6	11863	11905	43	[38, 96, 97, 108, 116, 129, 143]
AlO_5	11877	11886	10	[37, 68, 85, 101, 139, 144]
AlO_4	11887	11949	63	[37, 68, 85, 139, 144]
AlO_5	11906	11913	8	[38, 96, 108, 116, 129, 143]
AlO_4	11914	11966	53	[38, 96, 108, 116, 143]
AlO_5	11922	11966	45	[39, 64, 88, 90, 125, 126]
AlO_5	11950	11956	7	[37, 68, 85, 101, 139, 144]
AlO_6	11957	12001	45	[37, 68, 80, 85, 101, 139, 144]
AlO_5	11967	11988	22	[38, 96, 108, 116, 129, 143]
AlO_4	11967	12010	44	[39, 88, 90, 125, 126]
AlO_6	11989	12041	53	[38, 96, 97, 108, 116, 129, 143]
AlO_5	12002	12027	26	[37, 68, 80, 101, 139, 144]
AlO_5	12011	12042	32	[39, 88, 90, 119, 125, 126]
AlO_6	12028	12038	11	[37, 68, 80, 85, 101, 139, 144]
AlO_5	12039	12130	92	[37, 68, 80, 101, 139, 144]
AlO_5	12042	12083	42	[38, 96, 97, 108, 129, 143]
AlO_6	12043	12043	1	[39, 88, 90, 93, 119, 125, 126]
AlO_5	12044	12133	90	[39, 88, 90, 93, 125, 126]
AlO_6	12084	12143	60	[38, 96, 97, 108, 116, 129, 143]
AlO_4	12131	12154	24	[37, 68, 80, 139, 144]
AlO_4	12134	12150	17	[39, 90, 93, 125, 126]
AlO_5	12144	12167	24	[38, 96, 97, 108, 129, 143]
AlO_5	12151	12166	16	[39, 90, 93, 110, 125, 126]
AlO_5	12155	12165	11	[37, 68, 80, 85, 139, 144]
AlO_6	12166	12213	48	[37, 68, 80, 85, 101, 139, 144]
AlO_4	12167	12171	5	[39, 90, 93, 125, 126]
AlO_6	12168	12249	82	[38, 96, 97, 108, 116, 129, 143]
AlO_5	12172	12313	142	[39, 88, 90, 93, 125, 126]
AlO_5	12214	12288	75	[37, 68, 80, 85, 139, 144]
AlO_5	12250	12456	207	[38, 96, 97, 108, 129, 143]
AlO_4	12289	12300	12	[37, 68, 80, 85, 139]
AlO_5	12301	12307	7	[37, 68, 80, 85, 138, 139]
AlO_4	12308	12337	30	[37, 68, 80, 85, 139]
AlO_4	12314	12409	96	[39, 88, 93, 125, 126]
AlO_5	12338	12413	76	[37, 68, 80, 85, 139, 144]
AlO_5	12410	12509	100	[39, 88, 90, 93, 125, 126]
AlO_6	12414	12426	13	[37, 68, 80, 85, 139, 140, 144]
AlO_5	12427	12551	125	[37, 68, 80, 85, 139, 144]
AlO_6	12457	12494	38	[38, 96, 97, 108, 116, 129, 143]
AlO_5	12495	12500	6	[38, 96, 97, 108, 129, 143]
AlO_6	12501	12525	25	[38, 96, 97, 108, 122, 129, 143]
AlO_6	12510	12518	9	[39, 88, 90, 93, 119, 125, 126]
AlO_5	12519	12527	9	[39, 88, 93, 119, 125, 126]
AlO_5	12526	12565	40	[38, 96, 97, 108, 129, 143]
AlO_6	12528	12529	2	[39, 65, 88, 93, 119, 125, 126]
AlO_5	12530	12577	48	[39, 65, 88, 93, 125, 126]
AlO_4	12552	12570	19	[37, 68, 85, 139, 144]
AlO_6	12566	12571	6	[38, 96, 97, 108, 123, 129, 143]
AlO_5	12571	12693	123	[37, 68, 80, 85, 139, 144]
AlO_7	12572	12597	26	[38, 96, 97, 108, 122, 123, 129, 143]
AlO_4	12578	12578	1	[39, 88, 93, 125, 126]
AlO_5	12579	12625	47	[39, 88, 93, 119, 125, 126]
AlO_6	12598	12626	29	[38, 96, 97, 108, 122, 129, 143]
AlO_6	12626	12648	23	[39, 78, 88, 93, 119, 125, 126]
AlO_5	12627	12627	1	[38, 96, 108, 122, 129, 143]
AlO_6	12628	12641	14	[38, 96, 108, 116, 122, 129, 143]
AlO_7	12642	12652	11	[38, 96, 97, 108, 116, 122, 129, 143]
AlO_5	12649	12734	86	[39, 88, 93, 119, 125, 126]
AlO_6	12653	12689	37	[38, 96, 97, 108, 122, 129, 143]
AlO_7	12690	12715	26	[38, 96, 97, 108, 116, 122, 129, 143]
AlO_4	12694	12740	47	[37, 68, 80, 139, 144]
AlO_5	12716	12753	38	[38, 96, 97, 116, 129, 143]
AlO_4	12735	12751	17	[39, 88, 93, 125, 126]
AlO_5	12741	12741	1	[37, 68, 80, 85, 139, 144]
AlO_6	12742	12745	4	[37, 68, 80, 85, 139, 144, 151]
AlO_5	12746	12753	8	[37, 68, 80, 139, 144, 151]
AlO_5	12752	12759	8	[39, 88, 93, 119, 125, 126]
AlO_6	12754	12769	16	[37, 68, 80, 117, 139, 144, 151]
AlO_6	12754	12776	23	[38, 96, 97, 108, 116, 129, 143]
AlO_6	12760	12875	116	[39, 78, 88, 93, 119, 125, 126]
AlO_5	12770	12800	31	[37, 68, 80, 117, 139, 144]
AlO_5	12777	12861	85	[38, 96, 97, 108, 129, 143]
AlO_4	12801	12905	105	[37, 68, 80, 139, 144]
AlO_6	12862	12918	57	[38, 96, 97, 108, 116, 129, 143]
AlO_5	12876	12894	19	[39, 78, 93, 119, 125, 126]
AlO_4	12895	12895	1	[39, 78, 93, 119, 126]
AlO_5	12896	12932	37	[39, 78, 86, 93, 119, 126]
AlO_5	12906	12991	86	[37, 68, 80, 134, 139, 144]
AlO_5	12919	13105	187	[38, 96, 108, 116, 129, 143]
AlO_4	12933	12952	20	[39, 78, 86, 119, 126]
AlO_5	12953	13046	94	[39, 78, 86, 119, 126, 147]
AlO_4	12992	13024	33	[37, 68, 80, 134, 139]
AlO_5	13025	13078	54	[37, 68, 80, 134, 139, 144]
AlO_4	13047	13080	34	[39, 78, 86, 119, 126]
AlO_4	13079	13103	25	[37, 68, 134, 139, 144]
AlO_5	13081	13086	6	[39, 78, 86, 93, 119, 126]
AlO_6	13087	13117	31	[39, 78, 86, 93, 119, 125, 126]
AlO_5	13104	13148	45	[37, 68, 123, 134, 139, 144]
AlO_6	13106	13113	8	[38, 96, 97, 108, 116, 129, 143]
AlO_5	13114	13141	28	[38, 96, 97, 108, 129, 143]
AlO_5	13118	13141	24	[39, 78, 86, 93, 119, 126]
AlO_7	13142	13172	31	[38, 84, 96, 97, 108, 116, 129, 143]
AlO_6	13142	13148	7	[39, 78, 86, 93, 119, 125, 126]
AlO_6	13149	13216	68	[37, 68, 80, 123, 134, 139, 144]
AlO_5	13149	13312	164	[39, 78, 86, 119, 125, 126]
AlO_6	13173	13181	9	[38, 84, 96, 97, 108, 129, 143]
AlO_5	13182	13198	17	[38, 84, 96, 97, 129, 143]
AlO_4	13199	13223	25	[38, 96, 97, 129, 143]
AlO_7	13217	13225	9	[37, 68, 80, 123, 134, 139, 140, 144]
AlO_5	13224	13228	5	[38, 96, 97, 108, 129, 143]
AlO_6	13226	13245	20	[37, 68, 80, 123, 134, 139, 144]
AlO_6	13229	13316	88	[38, 96, 97, 108, 116, 129, 143]
AlO_5	13246	13252	7	[37, 68, 80, 123, 134, 144]
AlO_4	13253	13284	32	[37, 68, 80, 123, 144]
AlO_5	13285	13297	13	[37, 68, 80, 101, 123, 144]
AlO_6	13298	13313	16	[37, 68, 80, 101, 123, 134, 144]
AlO_6	13313	13322	10	[39, 64, 78, 86, 119, 125, 126]
AlO_5	13314	13343	30	[37, 80, 101, 123, 134, 144]
AlO_5	13317	13318	2	[38, 96, 97, 108, 116, 143]
AlO_6	13319	13382	64	[38, 68, 96, 97, 108, 116, 143]
AlO_7	13323	13355	33	[39, 64, 65, 78, 86, 119, 125, 126]
AlO_6	13344	13383	40	[37, 80, 101, 117, 123, 134, 144]
AlO_6	13356	13441	86	[39, 65, 78, 86, 119, 125, 126]
AlO_7	13383	13446	64	[38, 68, 96, 97, 108, 116, 129, 143]
AlO_5	13384	13384	1	[37, 80, 101, 117, 123, 144]
AlO_4	13385	13420	36	[37, 80, 117, 123, 144]
AlO_5	13421	13444	24	[37, 80, 117, 123, 134, 144]
AlO_5	13442	13461	20	[39, 65, 78, 86, 119, 125]
AlO_4	13445	13459	15	[37, 80, 117, 123, 144]
AlO_6	13447	13484	38	[38, 68, 96, 97, 116, 129, 143]
AlO_5	13460	13629	170	[37, 68, 80, 117, 123, 144]
AlO_6	13462	13484	23	[39, 65, 70, 78, 86, 119, 125]
AlO_5	13485	13542	58	[38, 96, 97, 116, 129, 143]
AlO_5	13485	13492	8	[39, 65, 78, 86, 119, 125]
AlO_4	13493	13570	78	[39, 78, 86, 119, 125]
AlO_4	13543	13565	23	[38, 96, 97, 129, 143]
AlO_5	13566	13607	42	[38, 68, 96, 97, 129, 143]
AlO_5	13571	13669	99	[39, 78, 86, 88, 119, 125]
AlO_6	13608	13674	67	[38, 68, 96, 97, 108, 129, 143]
AlO_6	13630	13639	10	[37, 68, 80, 111, 117, 123, 144]
AlO_5	13640	13799	160	[37, 68, 80, 117, 123, 144]
AlO_6	13670	13681	12	[39, 64, 78, 86, 88, 119, 125]
AlO_5	13675	13690	16	[38, 68, 96, 108, 129, 143]
AlO_5	13682	13744	63	[39, 78, 86, 88, 119, 125]
AlO_6	13691	13727	37	[38, 68, 96, 97, 108, 129, 143]
AlO_5	13728	13753	26	[38, 68, 97, 108, 129, 143]
AlO_4	13745	13858	114	[39, 78, 86, 119, 125]
AlO_4	13754	13770	17	[38, 68, 97, 129, 143]
AlO_5	13771	13828	58	[38, 68, 97, 108, 129, 143]
AlO_4	13800	13834	35	[37, 80, 117, 123, 144]
AlO_4	13829	13861	33	[38, 68, 97, 129, 143]
AlO_5	13835	13854	20	[37, 68, 80, 117, 123, 144]
AlO_4	13855	13954	100	[37, 80, 117, 123, 144]
AlO_5	13859	13877	19	[39, 78, 86, 95, 119, 125]
AlO_5	13862	13876	15	[38, 68, 97, 108, 129, 143]
AlO_4	13877	13908	32	[38, 68, 97, 129, 143]
AlO_4	13878	13932	55	[39, 78, 86, 119, 125]
AlO_5	13909	13929	21	[38, 68, 97, 123, 129, 143]
AlO_6	13930	13964	35	[38, 65, 68, 97, 123, 129, 143]
AlO_5	13933	13990	58	[39, 71, 78, 86, 119, 125]
AlO_5	13955	13993	39	[37, 70, 80, 117, 123, 144]
AlO_5	13965	14041	77	[38, 68, 97, 123, 129, 143]
AlO_4	13991	13993	3	[39, 78, 86, 119, 125]
AlO_4	13994	14113	120	[37, 80, 117, 123, 144]
AlO_5	13994	14063	70	[39, 64, 78, 86, 119, 125]
AlO_6	14042	14043	2	[38, 68, 96, 97, 123, 129, 143]
AlO_5	14044	14100	57	[38, 68, 96, 123, 129, 143]
AlO_6	14064	14087	24	[39, 64, 71, 78, 86, 119, 125]
AlO_5	14088	14143	56	[39, 64, 78, 86, 119, 125]
AlO_6	14101	14126	26	[38, 68, 96, 108, 123, 129, 143]
AlO_5	14114	14236	123	[37, 70, 80, 117, 123, 144]
AlO_7	14127	14131	5	[38, 68, 96, 97, 108, 123, 129, 143]
AlO_6	14132	14132	1	[38, 68, 96, 97, 123, 129, 143]
AlO_5	14133	14183	51	[38, 68, 97, 123, 129, 143]
AlO_6	14144	14170	27	[39, 64, 71, 78, 86, 119, 125]
AlO_5	14171	14232	62	[39, 64, 78, 86, 119, 125]
AlO_4	14184	14381	198	[38, 68, 123, 129, 143]
AlO_6	14233	14259	27	[39, 64, 71, 78, 86, 119, 125]
AlO_4	14237	14269	33	[37, 70, 80, 117, 144]
AlO_5	14260	14328	69	[39, 71, 78, 86, 119, 125]
AlO_5	14270	14328	59	[37, 70, 80, 117, 123, 144]
AlO_4	14329	14345	17	[37, 70, 80, 117, 144]
AlO_6	14329	14382	54	[39, 71, 78, 86, 118, 119, 125]
AlO_5	14346	14434	89	[37, 70, 80, 117, 123, 144]
AlO_5	14382	14410	29	[38, 68, 96, 123, 129, 143]
AlO_5	14383	14406	24	[39, 71, 78, 86, 118, 125]
AlO_6	14407	14408	2	[39, 64, 71, 78, 86, 118, 125]
AlO_5	14409	14441	33	[39, 64, 71, 78, 86, 125]
AlO_4	14411	14517	107	[38, 68, 123, 129, 143]
AlO_6	14435	14473	39	[37, 70, 80, 99, 117, 123, 144]
AlO_4	14442	14521	80	[39, 71, 78, 86, 125]
AlO_5	14474	14485	12	[37, 70, 80, 99, 117, 144]
AlO_4	14486	14501	16	[37, 70, 80, 117, 144]
AlO_5	14502	14577	76	[37, 70, 80, 101, 117, 144]
AlO_5	14518	14521	4	[38, 68, 108, 123, 129, 143]
AlO_4	14522	14528	7	[38, 68, 123, 129, 143]
AlO_5	14522	14612	91	[39, 64, 71, 78, 86, 125]
AlO_5	14529	14581	53	[38, 65, 68, 123, 129, 143]
AlO_4	14578	14648	71	[37, 70, 80, 117, 144]
AlO_6	14582	14647	66	[38, 65, 68, 107, 123, 129, 143]
AlO_4	14613	14804	192	[39, 71, 78, 86, 125]
AlO_5	14648	14662	15	[38, 68, 107, 123, 129, 143]
AlO_5	14649	14897	249	[37, 70, 80, 99, 117, 144]
AlO_4	14663	14663	1	[38, 68, 123, 129, 143]
AlO_5	14664	14677	14	[38, 65, 68, 123, 129, 143]
AlO_6	14678	14704	27	[38, 65, 68, 123, 125, 129, 143]
AlO_5	14705	14706	2	[38, 65, 68, 123, 129, 143]
AlO_6	14707	14902	196	[38, 65, 68, 107, 123, 129, 143]
AlO_5	14805	14820	16	[39, 71, 78, 86, 88, 125]
AlO_4	14821	14858	38	[39, 71, 78, 86, 125]
AlO_5	14859	14895	37	[39, 71, 78, 86, 88, 125]
AlO_4	14896	14916	21	[39, 71, 78, 86, 125]
AlO_6	14898	14936	39	[37, 70, 80, 99, 117, 123, 144]
AlO_5	14903	14912	10	[38, 65, 68, 107, 123, 129]
AlO_6	14913	15141	229	[38, 65, 68, 107, 123, 129, 143]
AlO_5	14917	14949	33	[39, 71, 78, 86, 88, 125]
AlO_5	14937	14961	25	[37, 70, 80, 99, 117, 144]
AlO_4	14950	15015	66	[39, 71, 78, 86, 125]
AlO_6	14962	14983	22	[37, 70, 80, 99, 101, 117, 144]
AlO_5	14984	15018	35	[37, 70, 80, 101, 117, 144]
AlO_5	15016	15115	100	[39, 64, 71, 78, 86, 125]
AlO_6	15019	15020	2	[37, 70, 80, 101, 117, 123, 144]
AlO_7	15021	15035	15	[37, 70, 80, 99, 101, 117, 123, 144]
AlO_6	15036	15040	5	[37, 70, 80, 99, 101, 117, 144]
AlO_5	15041	15054	14	[37, 70, 80, 99, 117, 144]
AlO_7	15055	15057	3	[37, 70, 80, 99, 101, 117, 123, 144]
AlO_6	15058	15058	1	[37, 70, 80, 99, 117, 123, 144]
AlO_5	15059	15086	28	[37, 70, 80, 117, 123, 144]
AlO_4	15087	15209	123	[37, 70, 80, 117, 144]
AlO_4	15116	15300	185	[39, 71, 78, 86, 125]
AlO_5	15142	15192	51	[38, 65, 68, 123, 129, 143]
AlO_6	15193	15216	24	[38, 65, 68, 107, 123, 129, 143]
AlO_5	15210	15238	29	[37, 70, 80, 117, 130, 144]
AlO_7	15217	15220	4	[38, 65, 68, 107, 111, 123, 129, 143]
AlO_6	15221	15244	24	[38, 65, 107, 111, 123, 129, 143]
AlO_4	15239	15260	22	[37, 70, 80, 117, 144]
AlO_5	15245	15259	15	[38, 65, 107, 123, 129, 143]
AlO_6	15260	15331	72	[38, 65, 68, 107, 123, 129, 143]
AlO_5	15261	15281	21	[37, 70, 80, 117, 130, 144]
AlO_6	15282	15300	19	[37, 70, 80, 117, 129, 130, 144]
AlO_5	15301	15322	22	[37, 70, 80, 117, 129, 144]
AlO_5	15301	15338	38	[39, 64, 71, 78, 86, 125]
AlO_4	15323	15323	1	[37, 80, 117, 129, 144]
AlO_5	15324	15325	2	[37, 80, 117, 123, 129, 144]
AlO_6	15326	15450	125	[37, 80, 98, 117, 123, 129, 144]
AlO_5	15332	15371	40	[38, 65, 68, 107, 123, 143]
AlO_6	15339	15361	23	[39, 64, 71, 78, 86, 88, 125]
AlO_5	15362	15370	9	[39, 64, 71, 78, 86, 125]
AlO_4	15371	15393	23	[39, 71, 78, 86, 125]
AlO_6	15372	15469	98	[38, 65, 68, 107, 123, 129, 143]
AlO_5	15394	15418	25	[39, 71, 78, 86, 115, 125]
AlO_4	15419	15436	18	[39, 71, 78, 86, 125]
AlO_5	15437	15444	8	[39, 64, 71, 78, 86, 125]
AlO_4	15445	15502	58	[39, 71, 78, 86, 125]
AlO_5	15451	15597	147	[37, 80, 98, 123, 129, 144]
AlO_5	15470	15524	55	[38, 65, 107, 123, 129, 143]
AlO_5	15503	15512	10	[39, 71, 78, 86, 88, 125]
AlO_4	15513	15526	14	[39, 71, 78, 86, 125]
AlO_6	15525	15571	47	[38, 65, 68, 107, 123, 129, 143]
AlO_5	15527	15567	41	[39, 64, 71, 78, 86, 125]
AlO_4	15568	15609	42	[39, 71, 78, 86, 125]
AlO_5	15572	15584	13	[38, 65, 68, 107, 123, 143]
AlO_6	15585	15623	39	[38, 65, 68, 98, 107, 123, 143]
AlO_6	15598	15618	21	[37, 80, 98, 117, 123, 129, 144]
AlO_5	15610	15632	23	[39, 71, 78, 86, 88, 125]
AlO_5	15619	15634	16	[37, 80, 98, 123, 129, 144]
AlO_5	15624	15637	14	[38, 65, 68, 98, 123, 143]
AlO_6	15633	15650	18	[39, 64, 71, 78, 86, 88, 125]
AlO_6	15635	15637	3	[37, 80, 98, 117, 123, 129, 144]
AlO_5	15638	15800	163	[37, 80, 117, 123, 129, 144]
AlO_6	15638	15795	158	[38, 65, 68, 98, 123, 129, 143]
AlO_5	15651	15749	99	[39, 64, 71, 78, 86, 125]
AlO_4	15750	15762	13	[39, 71, 78, 86, 125]
AlO_5	15763	15933	171	[39, 64, 71, 78, 86, 125]
AlO_5	15796	15836	41	[38, 65, 68, 98, 123, 143]
AlO_6	15801	15809	9	[37, 80, 112, 117, 123, 129, 144]
AlO_5	15810	15879	70	[37, 80, 112, 117, 123, 129]
AlO_6	15837	15849	13	[38, 65, 68, 98, 111, 123, 143]
AlO_5	15850	15872	23	[38, 65, 98, 111, 123, 143]
AlO_4	15873	15897	25	[38, 98, 111, 123, 143]
AlO_4	15880	15958	79	[37, 80, 112, 123, 129]
AlO_5	15898	15918	21	[38, 65, 98, 111, 123, 143]
AlO_6	15919	15922	4	[38, 65, 68, 98, 111, 123, 143]
AlO_5	15923	15936	14	[38, 65, 98, 111, 123, 143]
AlO_6	15934	15951	18	[39, 64, 71, 78, 86, 125, 129]
AlO_6	15937	15950	14	[38, 65, 98, 107, 111, 123, 143]
AlO_5	15951	15967	17	[38, 65, 98, 107, 123, 143]
AlO_5	15952	16052	101	[39, 64, 71, 78, 86, 125]
AlO_5	15959	16076	118	[37, 80, 112, 117, 123, 129]
AlO_6	15968	15986	19	[38, 65, 98, 107, 112, 123, 143]
AlO_5	15987	16017	31	[38, 65, 98, 107, 123, 143]
AlO_6	16018	16031	14	[38, 65, 68, 98, 107, 123, 143]
AlO_5	16032	16076	45	[38, 65, 68, 107, 123, 143]
AlO_6	16053	16076	24	[39, 64, 71, 78, 86, 120, 125]
