# Supplementary material for: Pressure‐Induced Coordination Changes in a Pyrolitic Silicate Melt From Ab Initio Molecular Dynamics Simulations
Source: J Geophys Res Solid Earth. 2019 Nov 29;124(11):11232–50. doi: 10.1029/2019JB018238 (PMC6988478; doi:10.1029/2019JB018238)
Supplement: Supplementary file 2 — Data Set S1 [file JGRB-124-11232-s002.zip › Data/3000K/AlO/a12.5-pyr-100-nvt.T3K.outcar.umd.dat.r0.popul.dat]

Formula	Begin	End	Lifetime	[Composition]
AlO_4	0	75	76	[37, 95, 115, 120, 150]
AlO_5	0	4	5	[38, 66, 94, 95, 120, 141]
AlO_4	0	51	52	[39, 94, 98, 101, 116]
AlO_4	5	122	118	[38, 66, 94, 95, 141]
AlO_5	52	144	93	[39, 94, 98, 101, 116, 120]
AlO_5	76	83	8	[37, 92, 95, 115, 120, 150]
AlO_4	84	87	4	[37, 95, 115, 120, 150]
AlO_3	88	109	22	[37, 95, 115, 150]
AlO_4	110	293	184	[37, 95, 115, 120, 150]
AlO_3	123	173	51	[38, 66, 94, 95]
AlO_4	145	259	115	[39, 94, 98, 101, 116]
AlO_4	174	308	135	[38, 66, 94, 95, 141]
AlO_5	260	280	21	[39, 94, 98, 101, 115, 116]
AlO_4	281	287	7	[39, 94, 98, 101, 116]
AlO_5	288	334	47	[39, 70, 94, 98, 101, 116]
AlO_3	294	299	6	[37, 95, 115, 150]
AlO_4	300	321	22	[37, 95, 115, 121, 150]
AlO_5	309	314	6	[38, 66, 94, 95, 115, 141]
AlO_6	315	333	19	[38, 66, 69, 94, 95, 115, 141]
AlO_3	322	330	9	[37, 95, 115, 150]
AlO_4	331	346	16	[37, 66, 95, 115, 150]
AlO_5	334	339	6	[38, 66, 94, 95, 115, 141]
AlO_6	335	344	10	[39, 70, 94, 98, 101, 110, 116]
AlO_4	340	386	47	[38, 66, 94, 95, 141]
AlO_5	345	403	59	[39, 70, 94, 98, 101, 116]
AlO_3	347	371	25	[37, 95, 115, 150]
AlO_4	372	405	34	[37, 92, 95, 115, 150]
AlO_3	387	427	41	[38, 66, 95, 141]
AlO_4	404	453	50	[39, 94, 98, 101, 116]
AlO_5	406	501	96	[37, 92, 95, 111, 115, 150]
AlO_4	428	433	6	[38, 66, 69, 95, 141]
AlO_5	434	539	106	[38, 66, 69, 94, 95, 141]
AlO_5	454	474	21	[39, 66, 94, 98, 101, 116]
AlO_6	475	483	9	[39, 66, 70, 94, 98, 101, 116]
AlO_5	484	524	41	[39, 66, 70, 98, 101, 116]
AlO_4	502	584	83	[37, 92, 95, 111, 150]
AlO_6	525	540	16	[39, 66, 70, 94, 98, 101, 116]
AlO_4	540	746	207	[38, 66, 94, 95, 141]
AlO_5	541	546	6	[39, 66, 70, 94, 101, 116]
AlO_4	547	551	5	[39, 66, 94, 101, 116]
AlO_5	552	622	71	[39, 66, 94, 98, 101, 116]
AlO_3	585	592	8	[37, 95, 111, 150]
AlO_4	593	609	17	[37, 95, 111, 130, 150]
AlO_5	610	644	35	[37, 95, 111, 121, 130, 150]
AlO_6	623	631	9	[39, 66, 70, 94, 98, 101, 116]
AlO_5	632	682	51	[39, 66, 94, 98, 101, 116]
AlO_6	645	691	47	[37, 92, 95, 111, 121, 130, 150]
AlO_4	683	691	9	[39, 66, 94, 98, 101]
AlO_5	692	727	36	[37, 92, 95, 111, 130, 150]
AlO_5	692	701	10	[39, 66, 70, 94, 98, 101]
AlO_6	702	717	16	[39, 66, 70, 82, 94, 98, 101]
AlO_5	718	725	8	[39, 66, 70, 82, 98, 101]
AlO_6	726	754	29	[39, 66, 70, 82, 94, 98, 101]
AlO_4	728	756	29	[37, 92, 95, 111, 130]
AlO_3	747	779	33	[38, 66, 94, 95]
AlO_5	755	765	11	[39, 66, 70, 82, 94, 101]
AlO_5	757	775	19	[37, 92, 95, 111, 121, 130]
AlO_4	766	814	49	[39, 66, 70, 82, 101]
AlO_4	776	1010	235	[37, 92, 95, 111, 121]
AlO_2	780	793	14	[38, 66, 94]
AlO_3	794	805	12	[38, 66, 94, 98]
AlO_4	806	859	54	[38, 66, 94, 95, 98]
AlO_5	815	818	4	[39, 66, 70, 82, 94, 101]
AlO_6	819	821	3	[39, 66, 70, 74, 82, 94, 101]
AlO_7	822	831	10	[39, 66, 70, 74, 82, 94, 101, 116]
AlO_6	832	852	21	[39, 66, 70, 74, 82, 94, 101]
AlO_5	853	862	10	[39, 66, 70, 82, 94, 101]
AlO_5	860	866	7	[38, 66, 94, 95, 98, 115]
AlO_4	863	879	17	[39, 66, 70, 82, 94]
AlO_5	867	869	3	[38, 66, 94, 95, 98, 141]
AlO_4	870	934	65	[38, 94, 95, 98, 141]
AlO_5	880	991	112	[39, 66, 70, 82, 94, 101]
AlO_5	935	978	44	[38, 66, 94, 95, 98, 141]
AlO_4	979	1113	135	[38, 66, 95, 98, 141]
AlO_4	992	1059	68	[39, 70, 82, 94, 101]
AlO_5	1011	1031	21	[37, 92, 95, 111, 121, 130]
AlO_4	1032	1086	55	[37, 92, 95, 121, 130]
AlO_5	1060	1084	25	[39, 70, 74, 82, 94, 101]
AlO_6	1085	1117	33	[39, 65, 70, 74, 82, 94, 101]
AlO_5	1087	1099	13	[37, 86, 92, 95, 121, 130]
AlO_6	1100	1133	34	[37, 86, 92, 95, 111, 121, 130]
AlO_5	1114	1121	8	[38, 66, 95, 98, 141, 144]
AlO_5	1118	1178	61	[39, 70, 74, 82, 94, 101]
AlO_4	1122	1151	30	[38, 66, 95, 141, 144]
AlO_5	1134	1140	7	[37, 92, 95, 111, 121, 130]
AlO_4	1141	1173	33	[37, 92, 95, 111, 121]
AlO_5	1152	1197	46	[38, 66, 95, 98, 141, 144]
AlO_5	1174	1184	11	[37, 92, 95, 105, 111, 121]
AlO_6	1179	1199	21	[39, 65, 70, 74, 82, 94, 101]
AlO_4	1185	1264	80	[37, 92, 95, 111, 121]
AlO_4	1198	1414	217	[38, 95, 98, 141, 144]
AlO_5	1200	1269	70	[39, 70, 74, 82, 94, 101]
AlO_5	1265	1309	45	[37, 92, 95, 111, 121, 130]
AlO_6	1270	1271	2	[39, 66, 70, 74, 82, 94, 101]
AlO_5	1272	1308	37	[39, 66, 70, 74, 82, 101]
AlO_4	1309	1335	27	[39, 66, 70, 74, 82]
AlO_4	1310	1313	4	[37, 92, 95, 111, 121]
AlO_5	1314	1334	21	[37, 92, 95, 111, 115, 121]
AlO_6	1335	1358	24	[37, 92, 95, 111, 115, 121, 130]
AlO_5	1336	1440	105	[39, 66, 70, 74, 82, 101]
AlO_5	1359	1438	80	[37, 95, 111, 115, 121, 130]
AlO_5	1415	1425	11	[38, 73, 95, 98, 141, 144]
AlO_4	1426	1570	145	[38, 95, 98, 141, 144]
AlO_4	1439	1613	175	[37, 95, 115, 121, 130]
AlO_4	1441	1483	43	[39, 70, 74, 82, 101]
AlO_5	1484	1594	111	[39, 66, 70, 74, 82, 101]
AlO_3	1571	1583	13	[38, 95, 98, 144]
AlO_4	1584	1814	231	[38, 95, 98, 141, 144]
AlO_4	1595	1617	23	[39, 70, 74, 82, 101]
AlO_5	1614	1642	29	[37, 92, 95, 115, 121, 130]
AlO_5	1618	1635	18	[39, 66, 70, 74, 82, 101]
AlO_4	1636	1906	271	[39, 70, 74, 82, 101]
AlO_4	1643	1704	62	[37, 95, 115, 121, 130]
AlO_5	1705	1750	46	[37, 92, 95, 115, 121, 130]
AlO_4	1751	1790	40	[37, 95, 115, 121, 130]
AlO_5	1791	1807	17	[37, 95, 103, 115, 121, 130]
AlO_4	1808	2007	200	[37, 95, 115, 121, 130]
AlO_3	1815	1819	5	[38, 95, 98, 144]
AlO_4	1820	1821	2	[38, 73, 95, 98, 144]
AlO_5	1822	1834	13	[38, 73, 95, 98, 141, 144]
AlO_4	1835	1918	84	[38, 95, 98, 141, 144]
AlO_5	1907	1973	67	[39, 70, 74, 75, 82, 101]
AlO_5	1919	1989	71	[38, 73, 95, 98, 141, 144]
AlO_4	1974	2015	42	[39, 70, 74, 75, 82]
AlO_4	1990	1992	3	[38, 95, 98, 141, 144]
AlO_3	1993	2003	11	[38, 95, 98, 144]
AlO_4	2004	2020	17	[38, 95, 98, 115, 144]
AlO_5	2008	2046	39	[37, 95, 111, 115, 121, 130]
AlO_5	2016	2180	165	[39, 66, 70, 74, 75, 82]
AlO_5	2021	2044	24	[38, 95, 98, 115, 141, 144]
AlO_4	2045	2047	3	[38, 95, 98, 141, 144]
AlO_4	2047	2148	102	[37, 95, 111, 121, 130]
AlO_3	2048	2051	4	[38, 95, 141, 144]
AlO_4	2052	2082	31	[38, 73, 95, 141, 144]
AlO_3	2083	2083	1	[38, 95, 141, 144]
AlO_4	2084	2112	29	[38, 95, 98, 141, 144]
AlO_3	2113	2124	12	[38, 95, 98, 144]
AlO_4	2125	2397	273	[38, 95, 98, 141, 144]
AlO_3	2149	2313	165	[37, 95, 111, 121]
AlO_6	2181	2211	31	[39, 66, 70, 74, 75, 82, 101]
AlO_5	2212	2214	3	[39, 66, 70, 74, 75, 82]
AlO_4	2215	2256	42	[39, 66, 70, 74, 82]
AlO_5	2257	2327	71	[39, 66, 70, 74, 82, 101]
AlO_4	2314	2355	42	[37, 95, 111, 121, 130]
AlO_4	2328	2338	11	[39, 66, 70, 74, 82]
AlO_5	2339	2365	27	[39, 66, 70, 74, 82, 101]
AlO_5	2356	2376	21	[37, 95, 111, 121, 123, 130]
AlO_4	2366	2461	96	[39, 66, 70, 74, 82]
AlO_4	2377	2485	109	[37, 95, 121, 123, 130]
AlO_5	2398	2459	62	[38, 95, 98, 115, 141, 144]
AlO_4	2460	2476	17	[38, 95, 98, 141, 144]
AlO_5	2462	2523	62	[39, 66, 70, 74, 82, 101]
AlO_5	2477	2568	92	[38, 95, 98, 115, 141, 144]
AlO_5	2486	2541	56	[37, 95, 111, 121, 123, 130]
AlO_4	2524	2561	38	[39, 66, 70, 74, 82]
AlO_4	2542	2667	126	[37, 95, 111, 121, 123]
AlO_5	2562	2601	40	[39, 66, 68, 70, 74, 82]
AlO_4	2569	2649	81	[38, 95, 98, 115, 141]
AlO_6	2602	2612	11	[39, 66, 68, 70, 74, 82, 115]
AlO_5	2613	2631	19	[39, 66, 68, 70, 74, 82]
AlO_4	2632	2733	102	[39, 66, 68, 70, 82]
AlO_5	2650	2765	116	[38, 89, 95, 98, 115, 141]
AlO_5	2668	2817	150	[37, 95, 111, 121, 123, 130]
AlO_5	2734	2752	19	[39, 66, 68, 70, 82, 119]
AlO_6	2753	2773	21	[39, 66, 68, 70, 82, 98, 119]
AlO_4	2766	2785	20	[38, 95, 98, 115, 141]
AlO_5	2774	2791	18	[39, 66, 68, 70, 82, 119]
AlO_3	2786	2793	8	[38, 95, 98, 141]
AlO_4	2792	2858	67	[39, 66, 70, 82, 119]
AlO_4	2794	2892	99	[38, 95, 98, 115, 141]
AlO_4	2818	2837	20	[37, 111, 121, 123, 130]
AlO_5	2838	2859	22	[37, 95, 111, 121, 123, 130]
AlO_5	2859	2980	122	[39, 66, 70, 82, 118, 119]
AlO_4	2860	2996	137	[37, 95, 111, 121, 123]
AlO_3	2893	2923	31	[38, 98, 115, 141]
AlO_4	2924	3132	209	[38, 95, 98, 115, 141]
AlO_4	2981	3077	97	[39, 66, 70, 82, 119]
AlO_5	2997	3043	47	[37, 95, 111, 121, 123, 150]
AlO_4	3044	3053	10	[37, 95, 111, 123, 150]
AlO_5	3054	3086	33	[37, 95, 111, 121, 123, 150]
AlO_5	3078	3094	17	[39, 66, 70, 82, 118, 119]
AlO_4	3087	3576	490	[37, 95, 111, 121, 123]
AlO_4	3095	3203	109	[39, 66, 70, 82, 119]
AlO_3	3133	3141	9	[38, 98, 115, 141]
AlO_5	3142	3143	2	[38, 68, 95, 98, 115, 141]
AlO_6	3144	3148	5	[38, 68, 73, 95, 98, 115, 141]
AlO_5	3149	3165	17	[38, 68, 73, 95, 98, 115]
AlO_4	3166	3171	6	[38, 73, 95, 98, 115]
AlO_4	3172	3265	94	[38, 95, 98, 115, 141]
AlO_5	3204	3220	17	[39, 66, 70, 82, 116, 119]
AlO_4	3221	3324	104	[39, 66, 70, 82, 116]
AlO_3	3266	3274	9	[38, 95, 98, 115]
AlO_4	3275	3447	173	[38, 73, 95, 98, 115]
AlO_3	3325	3372	48	[39, 70, 82, 116]
AlO_4	3373	3380	8	[39, 70, 82, 115, 116]
AlO_5	3381	3400	20	[39, 70, 82, 101, 115, 116]
AlO_4	3401	3413	13	[39, 70, 82, 101, 116]
AlO_3	3414	3418	5	[39, 70, 82, 116]
AlO_4	3419	3424	6	[39, 70, 82, 115, 116]
AlO_5	3425	3456	32	[39, 66, 70, 82, 115, 116]
AlO_3	3448	3466	19	[38, 73, 98, 115]
AlO_4	3457	3512	56	[39, 66, 70, 82, 116]
AlO_4	3467	3595	129	[38, 73, 95, 98, 115]
AlO_5	3513	3528	16	[39, 66, 70, 82, 116, 119]
AlO_4	3529	3730	202	[39, 66, 70, 82, 116]
AlO_5	3577	3649	73	[37, 79, 95, 111, 121, 123]
AlO_5	3596	3599	4	[38, 73, 95, 98, 111, 115]
AlO_4	3600	3617	18	[38, 73, 95, 98, 115]
AlO_5	3618	3620	3	[38, 73, 95, 98, 111, 115]
AlO_4	3621	3751	131	[38, 73, 95, 98, 115]
AlO_4	3650	3769	120	[37, 95, 111, 121, 123]
AlO_5	3731	3876	146	[39, 66, 70, 82, 101, 116]
AlO_3	3752	3767	16	[38, 73, 98, 115]
AlO_4	3768	3800	33	[38, 73, 95, 98, 115]
AlO_5	3770	3850	81	[37, 95, 103, 111, 121, 123]
AlO_5	3801	3809	9	[38, 73, 95, 98, 104, 115]
AlO_4	3810	3829	20	[38, 73, 98, 104, 115]
AlO_3	3830	3830	1	[38, 73, 98, 104]
AlO_4	3831	3837	7	[38, 68, 73, 98, 104]
AlO_5	3838	3840	3	[38, 68, 73, 95, 98, 104]
AlO_4	3841	3855	15	[38, 73, 95, 98, 104]
AlO_4	3851	3871	21	[37, 95, 103, 111, 123]
AlO_5	3856	3862	7	[38, 68, 73, 95, 98, 104]
AlO_6	3863	3878	16	[38, 68, 73, 95, 98, 104, 115]
AlO_5	3872	3890	19	[37, 95, 103, 111, 121, 123]
AlO_6	3877	3948	72	[39, 66, 70, 74, 82, 101, 116]
AlO_5	3879	3894	16	[38, 68, 73, 98, 104, 115]
AlO_4	3891	3913	23	[37, 95, 103, 111, 123]
AlO_4	3895	3897	3	[38, 68, 73, 98, 104]
AlO_5	3898	3925	28	[38, 68, 73, 95, 98, 104]
AlO_5	3914	4175	262	[37, 95, 103, 111, 121, 123]
AlO_4	3926	3949	24	[38, 68, 73, 95, 104]
AlO_5	3949	4045	97	[39, 66, 70, 74, 82, 116]
AlO_5	3950	4004	55	[38, 68, 73, 95, 104, 115]
AlO_6	4005	4014	10	[38, 68, 73, 95, 98, 104, 115]
AlO_5	4015	4040	26	[38, 68, 73, 95, 98, 104]
AlO_6	4041	4070	30	[38, 68, 73, 95, 98, 104, 115]
AlO_6	4046	4081	36	[39, 66, 70, 74, 82, 115, 116]
AlO_5	4071	4092	22	[38, 68, 73, 95, 104, 115]
AlO_5	4082	4182	101	[39, 66, 70, 74, 82, 116]
AlO_4	4093	4112	20	[38, 68, 73, 95, 104]
AlO_5	4113	4165	53	[38, 68, 73, 95, 98, 104]
AlO_4	4166	4176	11	[38, 68, 73, 98, 104]
AlO_4	4176	4210	35	[37, 95, 111, 121, 123]
AlO_5	4177	4194	18	[38, 68, 73, 98, 104, 115]
AlO_6	4183	4186	4	[39, 66, 70, 74, 82, 101, 116]
AlO_5	4187	4233	47	[39, 66, 70, 82, 101, 116]
AlO_4	4195	4198	4	[38, 68, 73, 98, 104]
AlO_5	4199	4207	9	[38, 68, 73, 98, 104, 115]
AlO_6	4208	4213	6	[38, 68, 73, 95, 98, 104, 115]
AlO_5	4211	4306	96	[37, 95, 103, 111, 121, 123]
AlO_5	4214	4224	11	[38, 73, 95, 98, 104, 115]
AlO_4	4225	4227	3	[38, 73, 95, 98, 115]
AlO_5	4228	4241	14	[38, 68, 73, 95, 98, 115]
AlO_4	4234	4279	46	[39, 66, 70, 82, 101]
AlO_4	4242	4283	42	[38, 68, 73, 95, 98]
AlO_5	4280	4396	117	[39, 66, 70, 82, 101, 116]
AlO_5	4284	4322	39	[38, 68, 73, 95, 98, 104]
AlO_4	4307	4318	12	[37, 95, 111, 121, 123]
AlO_5	4319	4329	11	[37, 95, 103, 111, 121, 123]
AlO_4	4323	4333	11	[38, 68, 73, 95, 104]
AlO_4	4330	4391	62	[37, 95, 111, 121, 123]
AlO_5	4334	4346	13	[38, 68, 73, 95, 104, 115]
AlO_6	4347	4352	6	[38, 68, 73, 95, 98, 104, 115]
AlO_5	4353	4393	41	[38, 68, 95, 98, 104, 115]
AlO_5	4392	4433	42	[37, 77, 95, 111, 121, 123]
AlO_4	4394	4448	55	[38, 68, 95, 104, 115]
AlO_4	4397	4476	80	[39, 66, 70, 82, 101]
AlO_4	4434	4450	17	[37, 77, 95, 121, 123]
AlO_5	4449	4449	1	[38, 68, 73, 95, 104, 115]
AlO_6	4450	4473	24	[38, 68, 73, 95, 98, 104, 115]
AlO_5	4451	4469	19	[37, 77, 95, 111, 121, 123]
AlO_4	4470	4516	47	[37, 95, 111, 121, 123]
AlO_5	4474	4485	12	[38, 68, 73, 95, 98, 104]
AlO_3	4477	4489	13	[39, 70, 82, 101]
AlO_4	4486	4521	36	[38, 68, 73, 98, 104]
AlO_4	4490	4510	21	[39, 70, 74, 82, 101]
AlO_3	4511	4552	42	[39, 70, 82, 101]
AlO_5	4517	4522	6	[37, 95, 104, 111, 121, 123]
AlO_5	4522	4567	46	[38, 68, 73, 98, 104, 115]
AlO_4	4523	4702	180	[37, 95, 104, 111, 121]
AlO_2	4553	4570	18	[39, 70, 82]
AlO_6	4568	4590	23	[38, 68, 73, 95, 98, 104, 115]
AlO_3	4571	4574	4	[39, 70, 82, 119]
AlO_4	4575	4597	23	[39, 70, 78, 82, 119]
AlO_5	4591	4602	12	[38, 68, 73, 95, 98, 104]
AlO_5	4598	4603	6	[39, 70, 78, 82, 119, 147]
AlO_6	4603	4608	6	[38, 68, 73, 95, 98, 104, 115]
AlO_6	4604	4613	10	[39, 70, 78, 82, 119, 127, 147]
AlO_4	4609	4663	55	[38, 68, 73, 98, 104]
AlO_5	4614	4635	22	[39, 70, 78, 82, 127, 147]
AlO_4	4636	4667	32	[39, 70, 78, 82, 147]
AlO_5	4664	4681	18	[38, 68, 73, 98, 104, 115]
AlO_5	4668	4687	20	[39, 70, 74, 78, 82, 147]
AlO_4	4682	4684	3	[38, 68, 73, 104, 115]
AlO_5	4685	4690	6	[38, 68, 73, 95, 104, 115]
AlO_4	4688	4740	53	[39, 70, 78, 82, 147]
AlO_4	4691	4708	18	[38, 68, 73, 95, 104]
AlO_5	4703	4860	158	[37, 73, 95, 104, 111, 121]
AlO_5	4709	4774	66	[38, 68, 73, 95, 98, 104]
AlO_5	4741	4814	74	[39, 66, 70, 78, 82, 147]
AlO_6	4775	4780	6	[38, 68, 73, 95, 98, 104, 115]
AlO_5	4781	4791	11	[38, 68, 73, 95, 98, 104]
AlO_4	4792	4799	8	[38, 68, 73, 95, 104]
AlO_5	4800	4802	3	[38, 68, 73, 95, 98, 104]
AlO_4	4803	4805	3	[38, 68, 73, 98, 104]
AlO_5	4806	4808	3	[38, 68, 73, 95, 98, 104]
AlO_6	4809	4830	22	[38, 68, 73, 95, 98, 104, 115]
AlO_4	4815	5377	563	[39, 66, 78, 82, 147]
AlO_5	4831	4835	5	[38, 68, 73, 95, 104, 115]
AlO_4	4836	4853	18	[38, 68, 73, 104, 115]
AlO_4	4854	4857	4	[38, 68, 73, 98, 104]
AlO_5	4858	4932	75	[38, 68, 73, 95, 98, 104]
AlO_6	4861	4883	23	[37, 73, 84, 95, 104, 111, 121]
AlO_5	4884	4916	33	[37, 84, 95, 104, 111, 121]
AlO_6	4917	5009	93	[37, 73, 84, 95, 104, 111, 121]
AlO_4	4933	4953	21	[38, 68, 73, 95, 104]
AlO_5	4954	4970	17	[38, 68, 73, 95, 98, 104]
AlO_4	4971	4988	18	[38, 68, 73, 98, 104]
AlO_3	4989	5001	13	[38, 68, 73, 104]
AlO_4	5002	5008	7	[38, 68, 73, 98, 104]
AlO_5	5009	5030	22	[38, 68, 73, 98, 104, 115]
AlO_5	5010	5049	40	[37, 73, 84, 104, 111, 121]
AlO_4	5031	5031	1	[38, 68, 73, 98, 104]
AlO_5	5032	5048	17	[38, 68, 73, 95, 98, 104]
AlO_6	5049	5087	39	[38, 68, 73, 95, 98, 104, 115]
AlO_4	5050	5068	19	[37, 73, 84, 104, 121]
AlO_5	5069	5071	3	[37, 73, 84, 95, 104, 121]
AlO_6	5072	5107	36	[37, 73, 84, 95, 104, 111, 121]
AlO_5	5088	5109	22	[38, 68, 73, 95, 98, 115]
AlO_5	5108	5110	3	[37, 73, 84, 95, 104, 111]
AlO_4	5110	5120	11	[38, 68, 73, 95, 115]
AlO_4	5111	5129	19	[37, 73, 84, 95, 104]
AlO_5	5121	5155	35	[38, 68, 73, 95, 98, 115]
AlO_5	5130	5160	31	[37, 73, 84, 95, 104, 121]
AlO_6	5156	5201	46	[38, 68, 73, 95, 98, 104, 115]
AlO_4	5161	5222	62	[37, 73, 84, 104, 121]
AlO_5	5202	5210	9	[38, 68, 73, 95, 104, 115]
AlO_4	5211	5219	9	[38, 68, 73, 95, 115]
AlO_5	5220	5258	39	[38, 68, 73, 95, 98, 115]
AlO_5	5223	5426	204	[37, 73, 84, 95, 104, 121]
AlO_4	5259	5290	32	[38, 68, 73, 95, 98]
AlO_5	5291	5304	14	[38, 68, 73, 95, 98, 104]
AlO_4	5305	5340	36	[38, 68, 73, 98, 104]
AlO_3	5341	5359	19	[38, 68, 98, 104]
AlO_4	5360	5467	108	[38, 68, 98, 104, 115]
AlO_3	5378	5408	31	[39, 66, 82, 147]
AlO_4	5409	5423	15	[39, 66, 68, 82, 147]
AlO_5	5424	5430	7	[39, 66, 68, 82, 106, 147]
AlO_4	5427	5566	140	[37, 73, 84, 95, 104]
AlO_4	5431	5490	60	[39, 66, 68, 82, 147]
AlO_5	5468	5585	118	[38, 68, 98, 104, 115, 119]
AlO_3	5491	5501	11	[39, 68, 82, 147]
AlO_4	5502	5553	52	[39, 68, 78, 82, 147]
AlO_3	5554	5580	27	[39, 78, 82, 147]
AlO_5	5567	5584	18	[37, 73, 84, 95, 104, 121]
AlO_4	5581	5583	3	[39, 68, 78, 82, 147]
AlO_5	5584	5628	45	[39, 66, 68, 78, 82, 147]
AlO_4	5585	5602	18	[37, 73, 84, 95, 104]
AlO_4	5586	5589	4	[38, 68, 104, 115, 119]
AlO_5	5590	5742	153	[38, 68, 98, 104, 115, 119]
AlO_5	5603	5613	11	[37, 73, 84, 95, 104, 130]
AlO_6	5614	5627	14	[37, 73, 84, 95, 104, 121, 130]
AlO_5	5628	5650	23	[37, 73, 84, 95, 104, 121]
AlO_4	5629	5980	352	[39, 66, 68, 82, 147]
AlO_4	5651	5755	105	[37, 73, 84, 95, 104]
AlO_4	5743	5801	59	[38, 68, 98, 115, 119]
AlO_5	5756	5816	61	[37, 73, 84, 95, 104, 121]
AlO_5	5802	5815	14	[38, 68, 98, 104, 115, 119]
AlO_4	5816	5823	8	[38, 68, 104, 115, 119]
AlO_4	5817	5827	11	[37, 73, 95, 104, 121]
AlO_5	5824	5827	4	[38, 68, 95, 104, 115, 119]
AlO_5	5828	5850	23	[37, 73, 95, 104, 119, 121]
AlO_4	5828	5836	9	[38, 95, 104, 115, 119]
AlO_3	5837	5857	21	[38, 95, 104, 119]
AlO_4	5851	5872	22	[37, 73, 104, 119, 121]
AlO_4	5858	5873	16	[38, 95, 104, 115, 119]
AlO_4	5873	5877	5	[37, 73, 84, 104, 121]
AlO_3	5874	5881	8	[38, 104, 115, 119]
AlO_5	5878	6008	131	[37, 73, 84, 95, 104, 121]
AlO_4	5882	5908	27	[38, 95, 104, 115, 119]
AlO_5	5909	5925	17	[38, 95, 98, 104, 115, 119]
AlO_4	5926	5927	2	[38, 98, 104, 115, 119]
AlO_3	5928	5946	19	[38, 104, 115, 119]
AlO_4	5947	6015	69	[38, 98, 104, 115, 119]
AlO_5	5981	6016	36	[39, 66, 68, 82, 106, 147]
AlO_4	6009	6016	8	[37, 73, 95, 104, 121]
AlO_3	6016	6028	13	[38, 98, 104, 119]
AlO_5	6017	6037	21	[37, 73, 84, 95, 104, 121]
AlO_4	6017	6068	52	[39, 66, 68, 106, 147]
AlO_4	6029	6055	27	[38, 98, 104, 115, 119]
AlO_4	6038	6054	17	[37, 73, 84, 95, 121]
AlO_5	6055	6089	35	[37, 73, 84, 95, 104, 121]
AlO_3	6056	6066	11	[38, 98, 115, 119]
AlO_4	6067	6098	32	[38, 98, 104, 115, 119]
AlO_5	6069	6111	43	[39, 66, 68, 106, 118, 147]
AlO_4	6090	6131	42	[37, 73, 84, 95, 121]
AlO_5	6099	6115	17	[38, 95, 98, 104, 115, 119]
AlO_4	6112	6126	15	[39, 66, 106, 118, 147]
AlO_3	6116	6118	3	[38, 95, 98, 104]
AlO_4	6119	6124	6	[38, 73, 95, 98, 104]
AlO_3	6125	6133	9	[38, 73, 95, 104]
AlO_5	6127	6140	14	[39, 66, 68, 106, 118, 147]
AlO_5	6132	6196	65	[37, 73, 84, 95, 121, 152]
AlO_4	6134	6144	11	[38, 73, 95, 98, 104]
AlO_4	6141	6209	69	[39, 66, 68, 106, 147]
AlO_5	6145	6162	18	[38, 73, 95, 98, 104, 115]
AlO_4	6163	6174	12	[38, 95, 98, 104, 115]
AlO_3	6175	6181	7	[38, 98, 104, 115]
AlO_4	6182	6228	47	[38, 95, 98, 104, 115]
AlO_6	6197	6220	24	[37, 73, 84, 95, 104, 121, 152]
AlO_5	6210	6244	35	[39, 66, 68, 106, 118, 147]
AlO_5	6221	6225	5	[37, 73, 84, 95, 104, 152]
AlO_4	6226	6228	3	[37, 73, 84, 95, 152]
AlO_5	6229	6357	129	[37, 73, 84, 95, 121, 152]
AlO_3	6229	6249	21	[38, 98, 104, 115]
AlO_4	6245	6303	59	[39, 66, 106, 118, 147]
AlO_4	6250	6250	1	[38, 95, 98, 104, 115]
AlO_5	6251	6282	32	[38, 73, 95, 98, 104, 115]
AlO_4	6283	6341	59	[38, 73, 98, 104, 115]
AlO_5	6304	6355	52	[39, 66, 68, 106, 118, 147]
AlO_5	6342	6350	9	[38, 68, 73, 98, 104, 115]
AlO_4	6351	6394	44	[38, 73, 98, 104, 115]
AlO_4	6356	6417	62	[39, 66, 68, 118, 147]
AlO_4	6358	6384	27	[37, 73, 84, 95, 121]
AlO_3	6385	6415	31	[37, 84, 95, 121]
AlO_3	6395	6410	16	[38, 73, 104, 115]
AlO_4	6411	6452	42	[38, 73, 95, 104, 115]
AlO_4	6416	6430	15	[37, 73, 84, 95, 121]
AlO_5	6418	6442	25	[39, 66, 68, 83, 118, 147]
AlO_5	6431	6450	20	[37, 73, 84, 95, 99, 121]
AlO_4	6443	6501	59	[39, 66, 68, 83, 147]
AlO_4	6451	6486	36	[37, 73, 84, 95, 121]
AlO_3	6453	6453	1	[38, 95, 104, 115]
AlO_4	6454	6467	14	[38, 95, 98, 104, 115]
AlO_3	6468	6484	17	[38, 98, 104, 115]
AlO_4	6485	6510	26	[38, 95, 98, 104, 115]
AlO_5	6487	6547	61	[37, 73, 84, 95, 104, 121]
AlO_5	6502	6511	10	[39, 66, 68, 83, 118, 147]
AlO_5	6511	6512	2	[38, 73, 95, 98, 104, 115]
AlO_4	6512	6535	24	[39, 66, 68, 118, 147]
AlO_3	6513	6529	17	[38, 95, 98, 115]
AlO_5	6530	6572	43	[38, 73, 95, 98, 104, 115]
AlO_5	6536	6572	37	[39, 66, 68, 83, 118, 147]
AlO_6	6548	6557	10	[37, 73, 84, 95, 104, 121, 130]
AlO_5	6558	6592	35	[37, 73, 84, 95, 121, 130]
AlO_4	6573	6586	14	[38, 73, 95, 98, 115]
AlO_4	6573	6573	1	[39, 66, 68, 83, 147]
AlO_5	6574	6588	15	[39, 66, 68, 83, 118, 147]
AlO_3	6587	6597	11	[38, 73, 98, 115]
AlO_4	6589	6604	16	[39, 66, 68, 83, 147]
AlO_6	6593	6637	45	[37, 73, 84, 95, 104, 121, 130]
AlO_4	6598	6622	25	[38, 73, 98, 104, 115]
AlO_5	6605	6627	23	[39, 66, 68, 83, 118, 147]
AlO_5	6623	6658	36	[38, 73, 95, 98, 104, 115]
AlO_4	6628	6630	3	[39, 66, 68, 83, 147]
AlO_3	6631	6649	19	[39, 66, 68, 147]
AlO_5	6638	6644	7	[37, 84, 95, 104, 121, 130]
AlO_6	6645	6675	31	[37, 73, 84, 95, 104, 121, 130]
AlO_4	6650	6680	31	[39, 66, 68, 118, 147]
AlO_4	6659	6672	14	[38, 73, 98, 104, 115]
AlO_5	6673	6684	12	[38, 73, 95, 98, 104, 115]
AlO_5	6676	6693	18	[37, 73, 84, 95, 104, 121]
AlO_5	6681	6771	91	[39, 66, 68, 83, 118, 147]
AlO_4	6685	6691	7	[38, 73, 95, 104, 115]
AlO_5	6692	6704	13	[38, 73, 95, 98, 104, 115]
AlO_4	6694	6732	39	[37, 73, 84, 95, 121]
AlO_4	6705	6796	92	[38, 73, 98, 104, 115]
AlO_5	6733	6862	130	[37, 73, 84, 95, 104, 121]
AlO_4	6772	6809	38	[39, 66, 68, 118, 147]
AlO_5	6797	6831	35	[38, 73, 98, 104, 115, 119]
AlO_5	6810	6863	54	[39, 66, 68, 83, 118, 147]
AlO_4	6832	6836	5	[38, 98, 104, 115, 119]
AlO_3	6837	6871	35	[38, 98, 115, 119]
AlO_4	6863	6968	106	[37, 73, 84, 95, 104]
AlO_4	6864	6921	58	[39, 66, 83, 118, 147]
AlO_4	6872	6981	110	[38, 73, 98, 115, 119]
AlO_3	6922	6944	23	[39, 66, 83, 147]
AlO_4	6945	6951	7	[39, 66, 83, 118, 147]
AlO_3	6952	6978	27	[39, 66, 83, 147]
AlO_5	6969	7069	101	[37, 73, 84, 95, 103, 104]
AlO_4	6979	7065	87	[39, 66, 83, 118, 147]
AlO_3	6982	6986	5	[38, 73, 98, 115]
AlO_4	6987	6994	8	[38, 68, 73, 98, 115]
AlO_5	6995	7028	34	[38, 68, 73, 98, 115, 119]
AlO_4	7029	7040	12	[38, 68, 73, 115, 119]
AlO_5	7041	7051	11	[38, 68, 73, 83, 115, 119]
AlO_6	7052	7054	3	[38, 68, 73, 83, 104, 115, 119]
AlO_7	7055	7088	34	[38, 68, 73, 83, 98, 104, 115, 119]
AlO_3	7066	7092	27	[39, 83, 118, 147]
AlO_4	7070	7076	7	[37, 73, 84, 95, 103]
AlO_5	7077	7080	4	[37, 73, 84, 95, 103, 104]
AlO_6	7081	7096	16	[37, 73, 84, 95, 103, 104, 121]
AlO_6	7089	7095	7	[38, 68, 73, 83, 98, 104, 115]
AlO_4	7093	7121	29	[39, 66, 83, 118, 147]
AlO_5	7096	7130	35	[38, 68, 73, 98, 104, 115]
AlO_5	7097	7223	127	[37, 73, 84, 95, 104, 121]
AlO_3	7122	7122	1	[39, 83, 118, 147]
AlO_4	7123	7148	26	[39, 66, 83, 118, 147]
AlO_4	7131	7137	7	[38, 68, 73, 98, 115]
AlO_5	7138	7179	42	[38, 68, 73, 98, 104, 115]
AlO_5	7149	7192	44	[39, 66, 83, 106, 118, 147]
AlO_6	7180	7278	99	[38, 68, 73, 98, 104, 115, 119]
AlO_4	7193	7346	154	[39, 66, 83, 106, 147]
AlO_6	7224	7252	29	[37, 73, 84, 95, 104, 121, 150]
AlO_4	7253	7333	81	[37, 84, 95, 104, 121]
AlO_7	7279	7279	1	[38, 68, 73, 95, 98, 104, 115, 119]
AlO_6	7280	7285	6	[38, 73, 95, 98, 104, 115, 119]
AlO_5	7286	7381	96	[38, 73, 95, 104, 115, 119]
AlO_3	7334	7357	24	[37, 84, 104, 121]
AlO_5	7347	7433	87	[39, 66, 83, 87, 106, 147]
AlO_4	7358	7358	1	[37, 84, 104, 121, 150]
AlO_5	7359	7394	36	[37, 73, 84, 104, 121, 150]
AlO_4	7382	7392	11	[38, 95, 104, 115, 119]
AlO_5	7393	7437	45	[38, 95, 98, 104, 115, 119]
AlO_4	7395	7404	10	[37, 73, 84, 104, 121]
AlO_5	7405	7526	122	[37, 73, 84, 104, 121, 150]
AlO_6	7434	7452	19	[39, 66, 83, 87, 106, 147, 151]
AlO_4	7438	7438	1	[38, 95, 104, 115, 119]
AlO_5	7439	7445	7	[38, 73, 95, 104, 115, 119]
AlO_4	7446	7452	7	[38, 95, 104, 115, 119]
AlO_5	7453	7465	13	[38, 95, 104, 115, 119, 149]
AlO_5	7453	7472	20	[39, 66, 83, 87, 106, 147]
AlO_4	7466	7489	24	[38, 95, 104, 115, 119]
AlO_4	7473	7512	40	[39, 66, 83, 87, 147]
AlO_3	7490	7492	3	[38, 95, 104, 115]
AlO_4	7493	7514	22	[38, 73, 95, 104, 115]
AlO_5	7513	7618	106	[39, 66, 83, 87, 106, 147]
AlO_5	7515	7549	35	[38, 73, 95, 98, 104, 115]
AlO_4	7527	7607	81	[37, 84, 104, 121, 150]
AlO_4	7550	7551	2	[38, 95, 98, 104, 115]
AlO_3	7552	7563	12	[38, 98, 104, 115]
AlO_4	7564	7604	41	[38, 98, 104, 115, 119]
AlO_3	7605	7610	6	[38, 98, 104, 115]
AlO_5	7608	7698	91	[37, 73, 84, 104, 121, 150]
AlO_4	7611	7621	11	[38, 95, 98, 104, 115]
AlO_6	7619	7650	32	[39, 66, 83, 87, 106, 129, 147]
AlO_3	7622	7626	5	[38, 95, 98, 115]
AlO_2	7627	7627	1	[38, 95, 98]
AlO_3	7628	7694	67	[38, 73, 95, 98]
AlO_5	7651	7654	4	[39, 66, 83, 87, 106, 147]
AlO_4	7655	7704	50	[39, 66, 83, 87, 147]
AlO_4	7695	7695	1	[38, 73, 95, 98, 104]
AlO_5	7696	7700	5	[38, 73, 95, 98, 104, 119]
AlO_6	7699	7748	50	[37, 73, 84, 99, 104, 121, 150]
AlO_6	7701	7715	15	[38, 73, 95, 98, 104, 115, 119]
AlO_5	7705	7712	8	[39, 66, 83, 87, 106, 147]
AlO_4	7713	7713	1	[39, 66, 83, 87, 147]
AlO_5	7714	7758	45	[39, 66, 83, 87, 106, 147]
AlO_5	7716	7722	7	[38, 73, 95, 98, 104, 119]
AlO_4	7723	7725	3	[38, 73, 95, 104, 119]
AlO_3	7726	7743	18	[38, 73, 104, 119]
AlO_4	7744	7746	3	[38, 73, 104, 115, 119]
AlO_5	7747	7764	18	[38, 73, 98, 104, 115, 119]
AlO_5	7749	7771	23	[37, 73, 84, 104, 121, 150]
AlO_4	7759	7760	2	[39, 66, 83, 106, 147]
AlO_5	7761	7768	8	[39, 66, 68, 83, 106, 147]
AlO_6	7765	7767	3	[38, 73, 95, 98, 104, 115, 119]
AlO_5	7768	7815	48	[38, 73, 95, 104, 115, 119]
AlO_4	7769	7779	11	[39, 66, 83, 106, 147]
AlO_4	7772	7785	14	[37, 73, 84, 104, 121]
AlO_3	7780	7791	12	[39, 66, 83, 147]
AlO_5	7786	7841	56	[37, 73, 84, 95, 104, 121]
AlO_4	7792	7807	16	[39, 66, 83, 87, 147]
AlO_5	7808	7975	168	[39, 66, 83, 87, 106, 147]
AlO_6	7816	7827	12	[38, 73, 95, 98, 104, 115, 119]
AlO_5	7828	7831	4	[38, 73, 98, 104, 115, 119]
AlO_4	7832	7908	77	[38, 73, 98, 115, 119]
AlO_4	7842	7883	42	[37, 73, 84, 95, 104]
AlO_5	7884	7893	10	[37, 73, 84, 95, 104, 121]
AlO_4	7894	8044	151	[37, 73, 84, 95, 104]
AlO_3	7909	7961	53	[38, 73, 115, 119]
AlO_4	7962	8008	47	[38, 73, 98, 115, 119]
AlO_4	7976	8010	35	[39, 66, 83, 87, 147]
AlO_5	8009	8034	26	[38, 68, 73, 98, 115, 119]
AlO_5	8011	8033	23	[39, 66, 83, 87, 106, 147]
AlO_6	8034	8056	23	[39, 66, 83, 87, 106, 129, 147]
AlO_4	8035	8074	40	[38, 73, 98, 115, 119]
AlO_5	8045	8213	169	[37, 73, 84, 95, 104, 123]
AlO_5	8057	8088	32	[39, 66, 87, 106, 129, 147]
AlO_5	8075	8097	23	[38, 73, 95, 98, 115, 119]
AlO_6	8089	8102	14	[39, 66, 83, 87, 106, 129, 147]
AlO_4	8098	8150	53	[38, 73, 95, 98, 119]
AlO_5	8103	8140	38	[39, 83, 87, 106, 129, 147]
AlO_4	8141	8180	40	[39, 83, 106, 129, 147]
AlO_5	8151	8188	38	[38, 73, 95, 98, 115, 119]
AlO_5	8181	8187	7	[39, 83, 87, 106, 129, 147]
AlO_6	8188	8207	20	[39, 66, 83, 87, 106, 129, 147]
AlO_4	8189	8283	95	[38, 73, 95, 98, 115]
AlO_5	8208	8260	53	[39, 83, 87, 106, 129, 147]
AlO_4	8214	8268	55	[37, 73, 84, 104, 123]
AlO_6	8261	8279	19	[39, 66, 83, 87, 106, 129, 147]
AlO_5	8269	8366	98	[37, 73, 84, 95, 104, 123]
AlO_5	8280	8337	58	[39, 66, 87, 106, 129, 147]
AlO_5	8284	8333	50	[38, 73, 95, 98, 115, 119]
AlO_4	8334	8339	6	[38, 73, 95, 98, 115]
AlO_4	8338	8410	73	[39, 87, 106, 129, 147]
AlO_5	8340	8393	54	[38, 73, 95, 98, 115, 119]
AlO_4	8367	8403	37	[37, 73, 84, 104, 123]
AlO_4	8394	8401	8	[38, 73, 95, 98, 119]
AlO_5	8402	8477	76	[38, 73, 95, 98, 115, 119]
AlO_5	8404	8497	94	[37, 73, 84, 95, 104, 123]
AlO_5	8411	8417	7	[39, 83, 87, 106, 129, 147]
AlO_4	8418	8472	55	[39, 83, 87, 106, 147]
AlO_5	8473	8550	78	[39, 66, 83, 87, 106, 147]
AlO_4	8478	8479	2	[38, 73, 95, 98, 115]
AlO_5	8480	8487	8	[38, 73, 95, 98, 115, 119]
AlO_4	8488	8501	14	[38, 73, 95, 115, 119]
AlO_6	8498	8500	3	[37, 73, 84, 95, 103, 104, 123]
AlO_5	8501	8555	55	[37, 73, 84, 95, 104, 123]
AlO_3	8502	8505	4	[38, 73, 98, 115]
AlO_2	8506	8513	8	[38, 73, 115]
AlO_3	8514	8516	3	[38, 73, 98, 115]
AlO_4	8517	8521	5	[38, 73, 98, 115, 119]
AlO_4	8522	8576	55	[38, 73, 95, 115, 119]
AlO_4	8551	8557	7	[39, 66, 83, 87, 147]
AlO_4	8556	8617	62	[37, 73, 84, 104, 123]
AlO_3	8558	8568	11	[39, 66, 87, 147]
AlO_4	8569	8756	188	[39, 66, 83, 87, 147]
AlO_5	8577	8617	41	[38, 73, 95, 98, 115, 119]
AlO_5	8618	8636	19	[37, 73, 84, 103, 104, 123]
AlO_4	8618	8645	28	[38, 95, 98, 115, 119]
AlO_4	8637	8961	325	[37, 73, 84, 104, 123]
AlO_5	8646	8652	7	[38, 73, 95, 98, 115, 119]
AlO_4	8653	8686	34	[38, 73, 95, 98, 119]
AlO_3	8687	8690	4	[38, 73, 95, 119]
AlO_4	8691	8714	24	[38, 73, 95, 98, 119]
AlO_5	8715	8725	11	[38, 73, 95, 98, 115, 119]
AlO_4	8726	8780	55	[38, 73, 95, 98, 115]
AlO_5	8757	8800	44	[39, 66, 83, 87, 147, 149]
AlO_5	8781	8784	4	[38, 73, 95, 98, 115, 119]
AlO_4	8785	8791	7	[38, 95, 98, 115, 119]
AlO_3	8792	8807	16	[38, 95, 98, 115]
AlO_4	8801	8819	19	[39, 83, 87, 147, 149]
AlO_4	8808	8836	29	[38, 73, 95, 98, 115]
AlO_3	8820	8916	97	[39, 83, 87, 147]
AlO_5	8837	8840	4	[38, 73, 95, 98, 115, 119]
AlO_4	8841	8852	12	[38, 73, 95, 115, 119]
AlO_3	8853	8865	13	[38, 73, 95, 115]
AlO_4	8866	8872	7	[38, 73, 83, 95, 115]
AlO_4	8873	8901	29	[38, 83, 95, 98, 115]
AlO_5	8902	8929	28	[38, 73, 83, 95, 98, 115]
AlO_4	8917	8986	70	[39, 83, 87, 147, 149]
AlO_6	8930	8951	22	[38, 73, 83, 95, 98, 115, 119]
AlO_5	8952	8957	6	[38, 73, 83, 95, 115, 119]
AlO_6	8958	8982	25	[38, 73, 83, 95, 98, 115, 119]
AlO_5	8962	9045	84	[37, 73, 84, 103, 104, 123]
AlO_5	8983	9012	30	[38, 73, 83, 95, 98, 115]
AlO_5	8987	9000	14	[39, 66, 83, 87, 147, 149]
AlO_4	9001	9057	57	[39, 83, 87, 147, 149]
AlO_6	9013	9026	14	[38, 73, 83, 95, 98, 115, 119]
AlO_5	9027	9128	102	[38, 73, 83, 95, 98, 119]
AlO_6	9046	9067	22	[37, 73, 84, 101, 103, 104, 123]
AlO_5	9058	9068	11	[39, 78, 83, 87, 147, 149]
AlO_5	9068	9073	6	[37, 84, 101, 103, 104, 123]
AlO_4	9069	9165	97	[39, 83, 87, 147, 149]
AlO_6	9074	9078	5	[37, 73, 84, 101, 103, 104, 123]
AlO_5	9079	9224	146	[37, 73, 101, 103, 104, 123]
AlO_4	9129	9130	2	[38, 83, 95, 98, 119]
AlO_3	9131	9132	2	[38, 83, 95, 119]
AlO_4	9133	9135	3	[38, 83, 95, 115, 119]
AlO_5	9136	9153	18	[38, 83, 95, 98, 115, 119]
AlO_6	9154	9160	7	[38, 73, 83, 95, 98, 115, 119]
AlO_5	9161	9195	35	[38, 73, 95, 98, 115, 119]
AlO_5	9166	9376	211	[39, 72, 83, 87, 147, 149]
AlO_4	9196	9196	1	[38, 95, 98, 115, 119]
AlO_3	9197	9220	24	[38, 95, 115, 119]
AlO_4	9221	9247	27	[38, 73, 95, 115, 119]
AlO_4	9225	9322	98	[37, 73, 101, 103, 104]
AlO_6	9248	9271	24	[38, 73, 83, 95, 98, 115, 119]
AlO_5	9272	9344	73	[38, 73, 83, 95, 115, 119]
AlO_5	9323	9343	21	[37, 73, 95, 101, 103, 104]
AlO_4	9344	9431	88	[37, 73, 95, 101, 104]
AlO_4	9345	9356	12	[38, 83, 95, 115, 119]
AlO_3	9357	9358	2	[38, 83, 95, 119]
AlO_4	9359	9399	41	[38, 83, 95, 119, 149]
AlO_4	9377	9400	24	[39, 72, 87, 147, 149]
AlO_5	9400	9448	49	[38, 83, 95, 98, 119, 149]
AlO_5	9401	9402	2	[39, 72, 78, 87, 147, 149]
AlO_4	9403	9457	55	[39, 72, 87, 147, 149]
AlO_5	9432	9474	43	[37, 73, 95, 101, 104, 115]
AlO_4	9449	9648	200	[38, 83, 95, 98, 119]
AlO_5	9458	9578	121	[39, 72, 87, 146, 147, 149]
AlO_4	9475	9476	2	[37, 73, 95, 101, 104]
AlO_5	9477	9507	31	[37, 73, 95, 101, 103, 104]
AlO_4	9508	9545	38	[37, 73, 101, 103, 104]
AlO_5	9546	9551	6	[37, 73, 95, 101, 103, 104]
AlO_6	9552	9603	52	[37, 73, 95, 101, 103, 104, 132]
AlO_6	9579	9590	12	[39, 66, 72, 87, 146, 147, 149]
AlO_5	9591	9606	16	[39, 72, 87, 146, 147, 149]
AlO_5	9604	9618	15	[37, 73, 95, 103, 104, 132]
AlO_4	9607	9712	106	[39, 72, 87, 147, 149]
AlO_4	9619	9629	11	[37, 73, 95, 103, 104]
AlO_5	9630	9687	58	[37, 73, 95, 101, 103, 104]
AlO_5	9649	9672	24	[38, 73, 83, 95, 98, 119]
AlO_6	9673	9693	21	[38, 73, 83, 95, 98, 115, 119]
AlO_4	9688	9721	34	[37, 73, 101, 103, 104]
AlO_5	9694	9699	6	[38, 73, 83, 95, 98, 115]
AlO_4	9700	9700	1	[38, 73, 83, 95, 98]
AlO_5	9701	9778	78	[38, 73, 83, 95, 98, 115]
AlO_5	9713	9970	258	[39, 72, 87, 146, 147, 149]
AlO_5	9722	9763	42	[37, 73, 101, 103, 104, 132]
AlO_6	9764	9812	49	[37, 73, 95, 101, 103, 104, 132]
AlO_4	9779	9803	25	[38, 83, 95, 98, 115]
AlO_3	9804	9811	8	[38, 83, 95, 98]
AlO_4	9812	9816	5	[38, 83, 95, 98, 119]
AlO_5	9813	9815	3	[37, 73, 95, 101, 104, 132]
AlO_4	9816	9893	78	[37, 73, 95, 104, 132]
AlO_5	9817	9826	10	[38, 73, 83, 95, 98, 119]
AlO_4	9827	9827	1	[38, 73, 83, 95, 98]
AlO_5	9828	9848	21	[38, 73, 83, 95, 98, 115]
AlO_4	9849	9872	24	[38, 83, 95, 98, 115]
AlO_5	9873	9931	59	[38, 83, 95, 98, 115, 149]
AlO_5	9894	9935	42	[37, 73, 95, 101, 104, 132]
AlO_4	9932	9953	22	[38, 83, 98, 115, 149]
AlO_4	9936	10143	208	[37, 73, 95, 104, 132]
AlO_5	9954	10024	71	[38, 73, 83, 98, 115, 149]
AlO_4	9971	10146	176	[39, 72, 87, 147, 149]
AlO_4	10025	10052	28	[38, 73, 83, 98, 149]
AlO_5	10053	10058	6	[38, 73, 83, 98, 115, 149]
AlO_6	10059	10096	38	[38, 73, 83, 98, 115, 119, 149]
AlO_5	10097	10127	31	[38, 73, 83, 98, 119, 149]
AlO_4	10128	10247	120	[38, 73, 83, 98, 149]
AlO_5	10144	10171	28	[37, 73, 95, 104, 115, 132]
AlO_5	10147	10212	66	[39, 72, 87, 100, 147, 149]
AlO_4	10172	10190	19	[37, 95, 104, 115, 132]
AlO_3	10191	10193	3	[37, 95, 104, 132]
AlO_4	10194	10279	86	[37, 95, 104, 115, 132]
AlO_4	10213	10297	85	[39, 72, 87, 147, 149]
AlO_5	10248	10299	52	[38, 73, 83, 98, 115, 149]
AlO_3	10280	10447	168	[37, 95, 104, 132]
AlO_5	10298	10323	26	[39, 72, 87, 116, 147, 149]
AlO_4	10300	10314	15	[38, 73, 83, 98, 149]
AlO_5	10315	10316	2	[38, 73, 83, 98, 108, 149]
AlO_6	10317	10376	60	[38, 73, 83, 98, 108, 115, 149]
AlO_4	10324	10361	38	[39, 72, 87, 147, 149]
AlO_5	10362	10393	32	[39, 72, 78, 87, 147, 149]
AlO_5	10377	10398	22	[38, 73, 83, 98, 115, 149]
AlO_4	10394	10427	34	[39, 72, 87, 147, 149]
AlO_4	10399	10404	6	[38, 73, 98, 115, 149]
AlO_5	10405	10429	25	[38, 73, 98, 108, 115, 149]
AlO_5	10428	10490	63	[39, 72, 82, 87, 147, 149]
AlO_5	10430	10433	4	[38, 83, 98, 108, 115, 149]
AlO_4	10434	10435	2	[38, 98, 108, 115, 149]
AlO_3	10436	10436	1	[38, 98, 108, 115]
AlO_4	10437	10441	5	[38, 73, 98, 108, 115]
AlO_5	10442	10449	8	[38, 73, 83, 98, 108, 115]
AlO_4	10448	10479	32	[37, 86, 95, 104, 132]
AlO_4	10450	10480	31	[38, 73, 98, 108, 115]
AlO_3	10480	10712	233	[37, 95, 104, 132]
AlO_5	10481	10488	8	[38, 73, 83, 98, 108, 115]
AlO_6	10489	10557	69	[38, 73, 83, 98, 108, 115, 149]
AlO_4	10491	10539	49	[39, 72, 82, 87, 149]
AlO_5	10540	10636	97	[39, 72, 82, 87, 147, 149]
AlO_5	10558	10600	43	[38, 83, 98, 108, 115, 149]
AlO_4	10601	10601	1	[38, 83, 98, 108, 149]
AlO_5	10602	10623	22	[38, 73, 83, 98, 108, 149]
AlO_6	10624	10648	25	[38, 73, 83, 98, 108, 115, 149]
AlO_6	10637	10656	20	[39, 72, 82, 83, 87, 147, 149]
AlO_5	10649	10668	20	[38, 83, 98, 108, 115, 149]
AlO_5	10657	10721	65	[39, 72, 82, 87, 147, 149]
AlO_5	10669	10681	13	[38, 73, 83, 98, 108, 149]
AlO_6	10682	10682	1	[38, 73, 83, 98, 108, 115, 149]
AlO_5	10683	10699	17	[38, 73, 83, 98, 108, 115]
AlO_6	10700	10705	6	[38, 73, 83, 98, 108, 115, 149]
AlO_5	10706	10743	38	[38, 73, 83, 98, 115, 149]
AlO_4	10713	10794	82	[37, 86, 95, 104, 132]
AlO_6	10722	10774	53	[39, 72, 82, 83, 87, 147, 149]
AlO_4	10744	10889	146	[38, 73, 83, 98, 115]
AlO_5	10775	10802	28	[39, 72, 82, 83, 87, 149]
AlO_5	10795	10798	4	[37, 86, 95, 104, 113, 132]
AlO_4	10799	10814	16	[37, 86, 95, 104, 132]
AlO_6	10803	10879	77	[39, 72, 82, 83, 87, 116, 149]
AlO_3	10815	10840	26	[37, 86, 104, 132]
AlO_4	10841	11045	205	[37, 86, 95, 104, 132]
AlO_5	10880	10885	6	[39, 72, 82, 83, 116, 149]
AlO_4	10886	10932	47	[39, 72, 82, 83, 149]
AlO_3	10890	10897	8	[38, 73, 83, 98]
AlO_4	10898	10938	41	[38, 73, 83, 98, 149]
AlO_5	10933	11029	97	[39, 72, 82, 83, 147, 149]
AlO_5	10939	10942	4	[38, 73, 83, 98, 119, 149]
AlO_4	10943	10995	53	[38, 73, 83, 98, 119]
AlO_5	10996	11032	37	[38, 73, 83, 98, 119, 138]
AlO_4	11030	11077	48	[39, 72, 82, 147, 149]
AlO_4	11033	11051	19	[38, 83, 98, 119, 138]
AlO_5	11046	11065	20	[37, 86, 95, 101, 104, 132]
AlO_5	11052	11072	21	[38, 82, 83, 98, 119, 138]
AlO_4	11066	11255	190	[37, 86, 95, 104, 132]
AlO_4	11073	11142	70	[38, 83, 98, 119, 138]
AlO_5	11078	11083	6	[39, 72, 82, 134, 147, 149]
AlO_6	11084	11113	30	[39, 72, 82, 121, 134, 147, 149]
AlO_5	11114	11268	155	[39, 72, 82, 121, 134, 149]
AlO_3	11143	11166	24	[38, 83, 98, 119]
AlO_4	11167	11280	114	[38, 83, 98, 119, 138]
AlO_5	11256	11297	42	[37, 86, 95, 104, 108, 132]
AlO_4	11269	11293	25	[39, 72, 82, 134, 149]
AlO_3	11281	11321	41	[38, 83, 98, 138]
AlO_5	11294	11306	13	[39, 72, 82, 121, 134, 149]
AlO_4	11298	11329	32	[37, 86, 95, 108, 132]
AlO_4	11307	11316	10	[39, 72, 82, 134, 149]
AlO_5	11317	11343	27	[39, 72, 82, 121, 134, 149]
AlO_4	11322	11324	3	[38, 83, 98, 138, 145]
AlO_5	11325	11368	44	[38, 78, 83, 98, 138, 145]
AlO_3	11330	11351	22	[37, 86, 95, 132]
AlO_4	11344	11345	2	[39, 72, 82, 134, 149]
AlO_3	11346	11380	35	[39, 72, 82, 149]
AlO_4	11352	11403	52	[37, 86, 95, 104, 132]
AlO_4	11369	11392	24	[38, 78, 83, 98, 138]
AlO_4	11381	11386	6	[39, 72, 82, 134, 149]
AlO_5	11387	11391	5	[39, 72, 82, 121, 134, 149]
AlO_4	11392	11618	227	[39, 72, 82, 134, 149]
AlO_5	11393	11418	26	[38, 78, 83, 98, 124, 138]
AlO_5	11404	11430	27	[37, 74, 86, 95, 104, 132]
AlO_5	11419	11446	28	[38, 78, 98, 124, 138, 145]
AlO_4	11431	11432	2	[37, 74, 86, 104, 132]
AlO_5	11433	11443	11	[37, 74, 86, 104, 112, 132]
AlO_6	11444	11550	107	[37, 74, 86, 95, 104, 112, 132]
AlO_4	11447	11457	11	[38, 98, 124, 138, 145]
AlO_5	11458	11476	19	[38, 78, 98, 124, 138, 145]
AlO_4	11477	11485	9	[38, 78, 98, 138, 145]
AlO_5	11486	11548	63	[38, 78, 98, 124, 138, 145]
AlO_6	11549	11606	58	[38, 73, 78, 98, 124, 138, 145]
AlO_5	11551	11651	101	[37, 86, 95, 104, 112, 132]
AlO_5	11607	11618	12	[38, 73, 78, 124, 138, 145]
AlO_6	11619	11631	13	[38, 73, 78, 98, 124, 138, 145]
AlO_5	11619	11657	39	[39, 72, 82, 121, 134, 149]
AlO_5	11632	11637	6	[38, 73, 78, 98, 138, 145]
AlO_6	11638	11645	8	[38, 73, 78, 98, 124, 138, 145]
AlO_5	11646	11647	2	[38, 73, 78, 98, 138, 145]
AlO_4	11648	11669	22	[38, 73, 98, 138, 145]
AlO_3	11652	11657	6	[37, 86, 104, 132]
AlO_4	11658	11768	111	[37, 86, 95, 104, 132]
AlO_4	11658	11947	290	[39, 72, 82, 121, 149]
AlO_5	11670	11716	47	[38, 73, 78, 98, 138, 145]
AlO_4	11717	11740	24	[38, 73, 78, 98, 138]
AlO_5	11741	11763	23	[38, 73, 78, 98, 138, 145]
AlO_4	11764	11798	35	[38, 73, 78, 98, 138]
AlO_5	11769	11784	16	[37, 74, 86, 95, 104, 132]
AlO_4	11785	11794	10	[37, 86, 95, 104, 132]
AlO_5	11795	11827	33	[37, 74, 86, 95, 104, 132]
AlO_5	11799	11809	11	[38, 73, 78, 98, 138, 145]
AlO_4	11810	11881	72	[38, 73, 78, 98, 145]
AlO_4	11828	12023	196	[37, 86, 95, 104, 132]
AlO_3	11882	11893	12	[38, 78, 98, 145]
AlO_4	11894	12079	186	[38, 73, 78, 98, 145]
AlO_3	11948	11978	31	[39, 72, 82, 149]
AlO_4	11979	11980	2	[39, 72, 82, 121, 149]
AlO_5	11981	12004	24	[39, 66, 72, 82, 121, 149]
AlO_4	12005	12224	220	[39, 72, 82, 121, 149]
AlO_3	12024	12060	37	[37, 86, 104, 132]
AlO_4	12061	12317	257	[37, 86, 95, 104, 132]
AlO_5	12080	12103	24	[38, 73, 78, 98, 138, 145]
AlO_4	12104	12111	8	[38, 73, 78, 98, 145]
AlO_5	12112	12131	20	[38, 73, 78, 98, 138, 145]
AlO_6	12132	12138	7	[38, 73, 78, 98, 124, 138, 145]
AlO_5	12139	12187	49	[38, 73, 78, 98, 124, 138]
AlO_4	12188	12212	25	[38, 73, 78, 98, 124]
AlO_3	12213	12233	21	[38, 73, 78, 98]
AlO_3	12225	12242	18	[39, 72, 82, 149]
AlO_4	12234	12397	164	[38, 73, 78, 98, 145]
AlO_4	12243	12259	17	[39, 72, 82, 121, 149]
AlO_3	12260	12279	20	[39, 72, 82, 149]
AlO_4	12280	12298	19	[39, 72, 74, 82, 149]
AlO_3	12299	12311	13	[39, 72, 82, 149]
AlO_2	12312	12338	27	[39, 72, 82]
AlO_3	12318	12351	34	[37, 95, 104, 132]
AlO_3	12339	12350	12	[39, 72, 82, 121]
AlO_4	12351	12382	32	[39, 72, 82, 121, 149]
AlO_4	12352	12436	85	[37, 86, 95, 104, 132]
AlO_5	12383	12400	18	[39, 65, 72, 82, 121, 149]
AlO_5	12398	12436	39	[38, 71, 73, 78, 98, 145]
AlO_4	12401	12473	73	[39, 72, 82, 121, 149]
AlO_5	12437	12456	20	[37, 86, 95, 103, 104, 132]
AlO_4	12437	12451	15	[38, 71, 73, 78, 98]
AlO_3	12452	12477	26	[38, 73, 78, 98]
AlO_4	12457	12617	161	[37, 86, 95, 104, 132]
AlO_5	12474	12519	46	[39, 72, 78, 82, 121, 149]
AlO_4	12478	12481	4	[38, 71, 73, 78, 98]
AlO_5	12482	12538	57	[38, 71, 73, 78, 98, 145]
AlO_4	12520	12567	48	[39, 78, 82, 121, 149]
AlO_4	12539	12604	66	[38, 73, 78, 98, 145]
AlO_5	12568	12704	137	[39, 72, 78, 82, 121, 149]
AlO_3	12605	12636	32	[38, 73, 78, 98]
AlO_5	12618	12659	42	[37, 86, 95, 103, 104, 132]
AlO_4	12637	12684	48	[38, 73, 78, 98, 145]
AlO_4	12660	12688	29	[37, 86, 95, 104, 132]
AlO_5	12685	12731	47	[38, 71, 73, 78, 98, 145]
AlO_3	12689	12709	21	[37, 86, 104, 132]
AlO_6	12705	12726	22	[39, 71, 72, 78, 82, 121, 149]
AlO_4	12710	12725	16	[37, 86, 104, 111, 132]
AlO_3	12726	12811	86	[37, 86, 104, 132]
AlO_5	12727	12727	1	[39, 71, 72, 78, 82, 121]
AlO_4	12728	12932	205	[39, 72, 78, 82, 121]
AlO_4	12732	12739	8	[38, 71, 73, 78, 98]
AlO_5	12740	12756	17	[38, 71, 73, 78, 98, 145]
AlO_4	12757	12774	18	[38, 73, 78, 98, 145]
AlO_5	12775	12775	1	[38, 71, 73, 78, 98, 145]
AlO_6	12776	12826	51	[38, 71, 73, 78, 98, 121, 145]
AlO_4	12812	12940	129	[37, 86, 95, 104, 132]
AlO_5	12827	12873	47	[38, 71, 73, 78, 98, 145]
AlO_4	12874	13009	136	[38, 73, 78, 98, 145]
AlO_5	12933	12948	16	[39, 72, 78, 82, 121, 122]
AlO_5	12941	12946	6	[37, 86, 95, 104, 124, 132]
AlO_4	12947	13037	91	[37, 86, 95, 104, 132]
AlO_4	12949	12951	3	[39, 72, 78, 82, 121]
AlO_5	12952	13330	379	[39, 72, 78, 82, 121, 147]
AlO_3	13010	13031	22	[38, 73, 98, 145]
AlO_4	13032	13147	116	[38, 73, 78, 98, 145]
AlO_5	13038	13081	44	[37, 86, 95, 104, 124, 132]
AlO_4	13082	13164	83	[37, 95, 104, 124, 132]
AlO_5	13148	13195	48	[38, 73, 76, 78, 98, 145]
AlO_5	13165	13207	43	[37, 86, 95, 104, 124, 132]
AlO_4	13196	13200	5	[38, 73, 78, 98, 145]
AlO_3	13201	13205	5	[38, 73, 98, 145]
AlO_4	13206	13382	177	[38, 73, 78, 98, 145]
AlO_4	13208	13251	44	[37, 86, 95, 104, 132]
AlO_5	13252	13272	21	[37, 85, 86, 95, 104, 132]
AlO_4	13273	13275	3	[37, 85, 86, 104, 132]
AlO_3	13276	13295	20	[37, 86, 104, 132]
AlO_4	13296	13358	63	[37, 86, 95, 104, 132]
AlO_4	13331	13379	49	[39, 72, 78, 82, 147]
AlO_5	13359	13364	6	[37, 74, 86, 95, 104, 132]
AlO_4	13365	13382	18	[37, 74, 86, 104, 132]
AlO_5	13380	13414	35	[39, 72, 78, 82, 121, 147]
AlO_5	13383	13482	100	[37, 74, 86, 95, 104, 132]
AlO_5	13383	13392	10	[38, 73, 78, 83, 98, 145]
AlO_4	13393	13422	30	[38, 73, 78, 98, 145]
AlO_4	13415	13510	96	[39, 72, 78, 82, 121]
AlO_5	13423	13433	11	[38, 73, 75, 78, 98, 145]
AlO_4	13434	13717	284	[38, 73, 78, 98, 145]
AlO_6	13483	13486	4	[37, 74, 86, 95, 104, 124, 132]
AlO_5	13487	13500	14	[37, 86, 95, 104, 124, 132]
AlO_6	13501	13504	4	[37, 74, 86, 95, 104, 124, 132]
AlO_5	13505	13525	21	[37, 74, 86, 95, 104, 124]
AlO_5	13511	13610	100	[39, 72, 78, 82, 121, 147]
AlO_6	13526	13538	13	[37, 74, 86, 95, 104, 124, 132]
AlO_5	13539	13738	200	[37, 74, 86, 95, 104, 132]
AlO_6	13611	13628	18	[39, 72, 78, 82, 121, 122, 147]
AlO_5	13629	13639	11	[39, 72, 78, 82, 121, 147]
AlO_6	13640	13653	14	[39, 72, 78, 82, 121, 122, 147]
AlO_5	13654	13683	30	[39, 72, 78, 82, 121, 147]
AlO_6	13684	13841	158	[39, 72, 78, 82, 121, 122, 147]
AlO_5	13718	13781	64	[38, 73, 78, 98, 103, 145]
AlO_4	13739	13787	49	[37, 86, 95, 104, 132]
AlO_4	13782	13811	30	[38, 73, 78, 98, 103]
AlO_5	13788	13809	22	[37, 74, 86, 95, 104, 132]
AlO_4	13810	13887	78	[37, 74, 86, 95, 104]
AlO_5	13812	13826	15	[38, 73, 78, 98, 103, 145]
AlO_4	13827	13885	59	[38, 73, 78, 98, 145]
AlO_5	13842	13860	19	[39, 72, 78, 82, 122, 147]
AlO_6	13861	13862	2	[39, 72, 78, 82, 121, 122, 147]
AlO_7	13863	13881	19	[39, 72, 78, 82, 98, 121, 122, 147]
AlO_6	13882	13884	3	[39, 72, 82, 98, 121, 122, 147]
AlO_5	13885	13893	9	[39, 72, 82, 98, 122, 147]
AlO_5	13886	14069	184	[38, 73, 78, 98, 103, 145]
AlO_5	13888	13896	9	[37, 74, 86, 95, 104, 129]
AlO_4	13894	13914	21	[39, 72, 82, 98, 147]
AlO_4	13897	13938	42	[37, 74, 86, 95, 104]
AlO_5	13915	13924	10	[39, 72, 78, 82, 98, 147]
AlO_6	13925	13997	73	[39, 72, 78, 82, 98, 121, 147]
AlO_5	13939	13982	44	[37, 74, 86, 95, 104, 129]
AlO_4	13983	14022	40	[37, 74, 86, 95, 104]
AlO_5	13998	14011	14	[39, 72, 78, 82, 98, 121]
AlO_4	14012	14152	141	[39, 72, 78, 82, 98]
AlO_5	14023	14064	42	[37, 74, 86, 95, 104, 129]
AlO_4	14065	14089	25	[37, 74, 86, 95, 129]
AlO_4	14070	14071	2	[38, 73, 78, 103, 145]
AlO_3	14072	14128	57	[38, 73, 78, 103]
AlO_3	14090	14093	4	[37, 74, 86, 129]
AlO_4	14094	14134	41	[37, 74, 86, 129, 132]
AlO_4	14129	14132	4	[38, 68, 73, 78, 103]
AlO_5	14133	14143	11	[38, 68, 73, 78, 103, 145]
AlO_5	14135	14174	40	[37, 74, 86, 129, 132, 146]
AlO_6	14144	14149	6	[38, 68, 73, 75, 78, 103, 145]
AlO_5	14150	14151	2	[38, 68, 73, 75, 103, 145]
AlO_4	14152	14283	132	[38, 68, 73, 103, 145]
AlO_5	14153	14272	120	[39, 72, 78, 82, 98, 147]
AlO_6	14175	14210	36	[37, 74, 85, 86, 129, 132, 146]
AlO_5	14211	14288	78	[37, 74, 85, 86, 132, 146]
AlO_4	14273	14376	104	[39, 72, 78, 82, 98]
AlO_5	14284	14286	3	[38, 68, 73, 78, 103, 145]
AlO_4	14287	14326	40	[38, 68, 73, 78, 103]
AlO_4	14289	14295	7	[37, 74, 86, 132, 146]
AlO_5	14296	14327	32	[37, 74, 85, 86, 132, 146]
AlO_3	14327	14344	18	[38, 68, 73, 103]
AlO_6	14328	14479	152	[37, 74, 85, 86, 129, 132, 146]
AlO_4	14345	14378	34	[38, 68, 73, 78, 103]
AlO_5	14377	14397	21	[39, 72, 78, 82, 98, 147]
AlO_5	14379	14385	7	[38, 68, 73, 78, 83, 103]
AlO_4	14386	14468	83	[38, 68, 73, 78, 103]
AlO_4	14398	14434	37	[39, 72, 78, 82, 98]
AlO_5	14435	14726	292	[39, 72, 78, 82, 98, 121]
AlO_5	14469	14498	30	[38, 68, 73, 78, 103, 145]
AlO_5	14480	14508	29	[37, 74, 85, 86, 129, 146]
AlO_4	14499	14506	8	[38, 68, 73, 78, 103]
AlO_5	14507	14549	43	[38, 68, 73, 78, 83, 103]
AlO_4	14509	14516	8	[37, 85, 86, 129, 146]
AlO_5	14517	14570	54	[37, 74, 85, 86, 129, 146]
AlO_4	14550	14583	34	[38, 68, 73, 83, 103]
AlO_4	14571	14584	14	[37, 85, 86, 129, 146]
AlO_5	14584	14657	74	[38, 68, 73, 78, 83, 103]
AlO_5	14585	14592	8	[37, 74, 85, 86, 129, 146]
AlO_6	14593	14683	91	[37, 74, 85, 86, 129, 132, 146]
AlO_6	14658	14662	5	[38, 68, 73, 78, 83, 98, 103]
AlO_5	14663	14718	56	[38, 68, 73, 78, 83, 103]
AlO_5	14684	14704	21	[37, 74, 85, 86, 132, 146]
AlO_6	14705	14746	42	[37, 74, 85, 86, 129, 132, 146]
AlO_4	14719	14756	38	[38, 68, 73, 78, 103]
AlO_4	14727	14807	81	[39, 72, 78, 82, 121]
AlO_5	14747	14808	62	[37, 74, 85, 86, 132, 146]
AlO_5	14757	14762	6	[38, 68, 73, 78, 103, 145]
AlO_4	14763	14822	60	[38, 68, 73, 103, 145]
AlO_5	14808	14819	12	[39, 72, 78, 82, 103, 121]
AlO_4	14809	14822	14	[37, 74, 86, 132, 146]
AlO_4	14820	14822	3	[39, 72, 78, 82, 121]
