# Supplementary material for: Pressure‐Induced Coordination Changes in a Pyrolitic Silicate Melt From Ab Initio Molecular Dynamics Simulations
Source: J Geophys Res Solid Earth. 2019 Nov 29;124(11):11232–50. doi: 10.1029/2019JB018238 (PMC6988478; doi:10.1029/2019JB018238)
Supplement: Supplementary file 2 — Data Set S1 [file JGRB-124-11232-s002.zip › Data/3000K/AlO/a12.5-pyr-100-nvt.T3K.outcar.umd.dat.r0.stat.dat]

Cluster	Time	Percent
AlO_4	22338	0.502327464076098	5
AlO_5	16611	0.37354111853201105	6
AlO_3	2506	0.05635386448986935	4
AlO_6	2882	0.0648091929209112	7
AlO_2	68	0.0015291551417841642	3
AlO_7	64	0.0014392048393262722	8
