# Supplementary material for: Pressure‐Induced Coordination Changes in a Pyrolitic Silicate Melt From Ab Initio Molecular Dynamics Simulations
Source: J Geophys Res Solid Earth. 2019 Nov 29;124(11):11232–50. doi: 10.1029/2019JB018238 (PMC6988478; doi:10.1029/2019JB018238)
Supplement: Supplementary file 2 — Data Set S1 [file JGRB-124-11232-s002.zip › Data/3000K/AlO/a13.0-pyr-100-nvt.T3K.outcar.umd.dat.r0.popul.dat]

Formula	Begin	End	Lifetime	[Composition]
AlO_4	0	139	140	[37, 70, 98, 115, 121]
AlO_4	0	35	36	[38, 64, 74, 97, 118]
AlO_5	0	36	37	[39, 70, 92, 106, 141, 145]
AlO_5	36	203	168	[38, 64, 74, 92, 97, 118]
AlO_4	37	93	57	[39, 70, 106, 141, 145]
AlO_6	94	125	32	[39, 70, 106, 107, 130, 141, 145]
AlO_5	126	135	10	[39, 70, 106, 107, 141, 145]
AlO_4	136	203	68	[39, 70, 107, 141, 145]
AlO_5	140	164	25	[37, 70, 98, 115, 121, 129]
AlO_4	165	245	81	[37, 70, 98, 121, 129]
AlO_6	204	240	37	[38, 64, 74, 92, 95, 97, 118]
AlO_5	204	267	64	[39, 70, 92, 107, 141, 145]
AlO_5	241	265	25	[38, 64, 74, 95, 97, 118]
AlO_5	246	376	131	[37, 70, 71, 98, 121, 129]
AlO_6	266	318	53	[38, 64, 74, 92, 95, 97, 118]
AlO_4	268	295	28	[39, 70, 92, 141, 145]
AlO_3	296	353	58	[39, 70, 141, 145]
AlO_5	319	360	42	[38, 64, 92, 95, 97, 118]
AlO_4	354	628	275	[39, 70, 121, 141, 145]
AlO_4	361	365	5	[38, 64, 92, 95, 97]
AlO_5	366	428	63	[38, 64, 74, 92, 95, 97]
AlO_6	377	388	12	[37, 70, 71, 98, 121, 129, 149]
AlO_5	389	427	39	[37, 70, 71, 98, 129, 149]
AlO_4	428	692	265	[37, 70, 71, 98, 129]
AlO_4	429	452	24	[38, 74, 92, 95, 97]
AlO_5	453	512	60	[38, 64, 74, 92, 95, 97]
AlO_6	513	532	20	[38, 64, 74, 92, 95, 97, 123]
AlO_5	533	790	258	[38, 64, 74, 92, 95, 97]
AlO_5	629	790	162	[39, 70, 115, 121, 141, 145]
AlO_5	693	909	217	[37, 70, 71, 98, 121, 129]
AlO_6	791	825	35	[38, 64, 74, 92, 95, 97, 104]
AlO_4	791	875	85	[39, 70, 115, 141, 145]
AlO_5	826	931	106	[38, 64, 74, 92, 95, 97]
AlO_5	876	984	109	[39, 70, 115, 137, 141, 145]
AlO_4	910	1125	216	[37, 70, 71, 121, 129]
AlO_4	932	1016	85	[38, 74, 92, 95, 97]
AlO_4	985	1014	30	[39, 115, 137, 141, 145]
AlO_5	1015	1028	14	[39, 92, 115, 137, 141, 145]
AlO_3	1017	1025	9	[38, 74, 95, 97]
AlO_4	1026	1391	366	[38, 74, 92, 95, 97]
AlO_4	1029	1029	1	[39, 92, 115, 141, 145]
AlO_5	1030	1049	20	[39, 92, 107, 115, 141, 145]
AlO_4	1050	1106	57	[39, 107, 115, 141, 145]
AlO_5	1107	1203	97	[39, 107, 115, 129, 141, 145]
AlO_5	1126	1144	19	[37, 70, 71, 98, 121, 129]
AlO_4	1145	1187	43	[37, 70, 71, 98, 121]
AlO_5	1188	1206	19	[37, 70, 71, 98, 115, 121]
AlO_4	1204	1229	26	[39, 107, 129, 141, 145]
AlO_4	1207	1238	32	[37, 70, 71, 98, 121]
AlO_5	1230	1234	5	[39, 70, 107, 129, 141, 145]
AlO_4	1235	1344	110	[39, 107, 129, 141, 145]
AlO_5	1239	1247	9	[37, 70, 71, 98, 115, 121]
AlO_6	1248	1301	54	[37, 70, 71, 98, 115, 121, 129]
AlO_5	1302	1314	13	[37, 71, 98, 115, 121, 129]
AlO_4	1315	1408	94	[37, 98, 115, 121, 129]
AlO_5	1345	1420	76	[39, 107, 115, 129, 141, 145]
AlO_5	1392	1500	109	[38, 74, 92, 95, 97, 123]
AlO_5	1409	1573	165	[37, 98, 115, 121, 129, 150]
AlO_6	1421	1454	34	[39, 107, 115, 129, 141, 145, 150]
AlO_5	1455	1465	11	[39, 107, 129, 141, 145, 150]
AlO_4	1466	1932	467	[39, 107, 129, 141, 145]
AlO_6	1501	1505	5	[38, 74, 92, 95, 97, 118, 123]
AlO_7	1506	1508	3	[38, 74, 92, 95, 97, 115, 118, 123]
AlO_6	1509	1527	19	[38, 74, 92, 95, 97, 115, 123]
AlO_5	1528	1645	118	[38, 74, 92, 95, 97, 123]
AlO_4	1574	1867	294	[37, 98, 115, 129, 150]
AlO_4	1646	1675	30	[38, 74, 92, 97, 123]
AlO_5	1676	1948	273	[38, 74, 92, 95, 97, 123]
AlO_5	1868	1919	52	[37, 73, 98, 115, 129, 150]
AlO_4	1920	1926	7	[37, 98, 115, 129, 150]
AlO_5	1927	1977	51	[37, 98, 115, 129, 141, 150]
AlO_5	1933	1965	33	[39, 107, 109, 129, 141, 145]
AlO_4	1949	1965	17	[38, 74, 92, 95, 123]
AlO_5	1966	1991	26	[38, 74, 92, 95, 104, 123]
AlO_6	1966	1975	10	[39, 76, 107, 109, 129, 141, 145]
AlO_5	1976	2019	44	[39, 107, 109, 129, 141, 145]
AlO_4	1978	2029	52	[37, 98, 115, 129, 141]
AlO_4	1992	2001	10	[38, 74, 92, 95, 123]
AlO_3	2002	2006	5	[38, 74, 92, 95]
AlO_4	2007	2066	60	[38, 74, 92, 95, 123]
AlO_4	2020	2030	11	[39, 107, 109, 129, 145]
AlO_5	2030	2044	15	[37, 98, 107, 115, 129, 141]
AlO_5	2031	2101	71	[39, 107, 109, 129, 141, 145]
AlO_4	2045	2055	11	[37, 98, 115, 129, 141]
AlO_5	2056	2098	43	[37, 98, 115, 118, 129, 141]
AlO_5	2067	2132	66	[38, 74, 92, 95, 104, 123]
AlO_4	2099	2239	141	[37, 98, 115, 129, 141]
AlO_4	2102	2104	3	[39, 107, 109, 129, 145]
AlO_5	2105	2106	2	[39, 107, 109, 129, 141, 145]
AlO_6	2107	2164	58	[39, 84, 107, 109, 129, 141, 145]
AlO_4	2133	2148	16	[38, 92, 95, 104, 123]
AlO_5	2149	2197	49	[38, 74, 92, 95, 104, 123]
AlO_5	2165	2172	8	[39, 107, 109, 129, 141, 145]
AlO_6	2173	2258	86	[39, 84, 107, 109, 129, 141, 145]
AlO_4	2198	2260	63	[38, 92, 95, 104, 123]
AlO_5	2240	2254	15	[37, 92, 98, 115, 129, 141]
AlO_4	2255	2333	79	[37, 98, 115, 129, 141]
AlO_5	2259	2286	28	[39, 84, 107, 109, 129, 145]
AlO_5	2261	2280	20	[38, 74, 92, 95, 104, 123]
AlO_4	2281	3142	862	[38, 92, 95, 104, 123]
AlO_4	2287	2303	17	[39, 84, 107, 109, 129]
AlO_3	2304	2334	31	[39, 107, 109, 129]
AlO_5	2334	2364	31	[37, 92, 98, 115, 129, 141]
AlO_4	2335	2427	93	[39, 76, 107, 109, 129]
AlO_4	2365	2372	8	[37, 98, 115, 129, 141]
AlO_5	2373	2409	37	[37, 92, 98, 115, 129, 141]
AlO_4	2410	3006	597	[37, 98, 115, 129, 141]
AlO_5	2428	2460	33	[39, 76, 107, 109, 129, 141]
AlO_4	2461	2604	144	[39, 76, 107, 109, 129]
AlO_3	2605	2651	47	[39, 76, 107, 109]
AlO_4	2652	2766	115	[39, 76, 107, 109, 142]
AlO_5	2767	2790	24	[39, 76, 107, 109, 131, 142]
AlO_4	2791	2850	60	[39, 76, 107, 109, 142]
AlO_5	2851	2900	50	[39, 76, 107, 109, 142, 145]
AlO_4	2901	2949	49	[39, 76, 107, 109, 142]
AlO_5	2950	3098	149	[39, 76, 107, 109, 129, 142]
AlO_5	3007	3062	56	[37, 98, 107, 115, 129, 141]
AlO_4	3063	3132	70	[37, 98, 115, 129, 141]
AlO_4	3099	3103	5	[39, 107, 109, 129, 142]
AlO_5	3104	3125	22	[39, 107, 109, 129, 141, 142]
AlO_4	3126	3162	37	[39, 107, 129, 141, 142]
AlO_5	3133	3184	52	[37, 98, 107, 115, 129, 141]
AlO_5	3143	3175	33	[38, 92, 95, 104, 118, 123]
AlO_3	3163	3167	5	[39, 107, 129, 142]
AlO_5	3168	3169	2	[39, 76, 107, 109, 129, 142]
AlO_4	3170	3293	124	[39, 76, 107, 129, 142]
AlO_4	3176	3231	56	[38, 92, 95, 104, 118]
AlO_4	3185	3254	70	[37, 98, 107, 115, 129]
AlO_5	3232	3330	99	[38, 92, 95, 104, 118, 123]
AlO_5	3255	3394	140	[37, 98, 107, 115, 129, 141]
AlO_5	3294	3482	189	[39, 76, 107, 129, 142, 145]
AlO_4	3331	3394	64	[38, 92, 95, 104, 123]
AlO_4	3395	3466	72	[37, 107, 115, 129, 141]
AlO_5	3395	3454	60	[38, 92, 95, 104, 118, 123]
AlO_4	3455	3869	415	[38, 92, 95, 104, 123]
AlO_5	3467	3474	8	[37, 98, 107, 115, 129, 141]
AlO_6	3475	3482	8	[37, 84, 98, 107, 115, 129, 141]
AlO_5	3483	3502	20	[37, 84, 98, 115, 129, 141]
AlO_4	3483	3575	93	[39, 76, 107, 129, 142]
AlO_4	3503	3656	154	[37, 84, 98, 129, 141]
AlO_5	3576	3679	104	[39, 67, 76, 107, 129, 142]
AlO_5	3657	3730	74	[37, 84, 98, 129, 141, 145]
AlO_6	3680	3692	13	[39, 67, 76, 107, 115, 129, 142]
AlO_5	3693	3743	51	[39, 67, 76, 107, 129, 142]
AlO_4	3731	3988	258	[37, 84, 98, 129, 141]
AlO_4	3744	3754	11	[39, 67, 107, 129, 142]
AlO_5	3755	3795	41	[39, 67, 76, 107, 129, 142]
AlO_4	3796	3841	46	[39, 67, 76, 129, 142]
AlO_5	3842	3884	43	[39, 67, 76, 107, 129, 142]
AlO_5	3870	3930	61	[38, 88, 92, 95, 104, 123]
AlO_4	3885	3903	19	[39, 67, 107, 129, 142]
AlO_3	3904	3913	10	[39, 67, 107, 129]
AlO_4	3914	3967	54	[39, 67, 107, 129, 142]
AlO_4	3931	4033	103	[38, 92, 95, 104, 123]
AlO_5	3968	4032	65	[39, 67, 107, 129, 142, 145]
AlO_5	3989	4024	36	[37, 84, 98, 129, 141, 145]
AlO_4	4025	4230	206	[37, 84, 98, 129, 141]
AlO_4	4033	4050	18	[39, 67, 107, 129, 142]
AlO_3	4034	4051	18	[38, 92, 104, 123]
AlO_5	4051	4174	124	[39, 67, 76, 107, 129, 142]
AlO_4	4052	4074	23	[38, 92, 95, 104, 123]
AlO_5	4075	4161	87	[38, 92, 95, 104, 123, 149]
AlO_4	4162	4253	92	[38, 95, 104, 123, 149]
AlO_4	4175	4260	86	[39, 67, 76, 107, 129]
AlO_5	4231	4312	82	[37, 84, 98, 115, 129, 141]
AlO_5	4254	4282	29	[38, 88, 95, 104, 123, 149]
AlO_5	4261	4277	17	[39, 67, 76, 107, 129, 142]
AlO_6	4278	4388	111	[39, 67, 76, 100, 107, 129, 142]
AlO_4	4283	4620	338	[38, 95, 104, 123, 149]
AlO_4	4313	4503	191	[37, 84, 115, 129, 141]
AlO_5	4389	4432	44	[39, 67, 76, 107, 129, 142]
AlO_4	4433	4517	85	[39, 67, 107, 129, 142]
AlO_3	4504	4516	13	[37, 84, 115, 141]
AlO_4	4517	4524	8	[37, 84, 98, 115, 141]
AlO_5	4518	4525	8	[39, 67, 100, 107, 129, 142]
AlO_5	4525	4550	26	[37, 84, 98, 109, 115, 141]
AlO_4	4526	4549	24	[39, 67, 100, 129, 142]
AlO_5	4550	4620	71	[39, 67, 100, 129, 142, 145]
AlO_4	4551	4585	35	[37, 84, 98, 109, 115]
AlO_5	4586	4606	21	[37, 84, 98, 109, 115, 129]
AlO_4	4607	4789	183	[37, 84, 109, 115, 129]
AlO_5	4621	4625	5	[38, 95, 104, 123, 131, 149]
AlO_6	4621	4697	77	[39, 67, 100, 107, 129, 142, 145]
AlO_4	4626	4646	21	[38, 104, 123, 131, 149]
AlO_5	4647	4677	31	[38, 76, 104, 123, 131, 149]
AlO_4	4678	4679	2	[38, 104, 123, 131, 149]
AlO_5	4680	4723	44	[38, 95, 104, 123, 131, 149]
AlO_5	4698	4710	13	[39, 67, 100, 129, 142, 145]
AlO_4	4711	4773	63	[39, 67, 100, 129, 142]
AlO_4	4724	4968	245	[38, 95, 104, 131, 149]
AlO_5	4774	4799	26	[39, 67, 100, 107, 129, 142]
AlO_5	4790	4931	142	[37, 84, 109, 115, 118, 129]
AlO_4	4800	4857	58	[39, 67, 100, 129, 142]
AlO_5	4858	4918	61	[39, 67, 100, 107, 129, 142]
AlO_4	4919	4925	7	[39, 100, 107, 129, 142]
AlO_5	4926	5076	151	[39, 100, 107, 129, 142, 145]
AlO_6	4932	5057	126	[37, 84, 109, 115, 118, 129, 141]
AlO_3	4969	5042	74	[38, 95, 104, 149]
AlO_4	5043	5088	46	[38, 95, 104, 112, 149]
AlO_5	5058	5094	37	[37, 84, 109, 115, 129, 141]
AlO_4	5077	5117	41	[39, 100, 107, 129, 145]
AlO_5	5089	5110	22	[38, 88, 95, 104, 112, 149]
AlO_6	5095	5116	22	[37, 84, 107, 109, 115, 129, 141]
AlO_4	5111	5419	309	[38, 95, 104, 112, 149]
AlO_5	5117	5145	29	[37, 84, 109, 115, 129, 141]
AlO_5	5118	5167	50	[39, 100, 107, 129, 142, 145]
AlO_4	5146	5167	22	[37, 84, 109, 115, 129]
AlO_5	5168	5204	37	[37, 84, 109, 115, 129, 141]
AlO_6	5168	5253	86	[39, 100, 107, 129, 142, 145, 147]
AlO_4	5205	5314	110	[37, 84, 109, 115, 129]
AlO_5	5254	5261	8	[39, 100, 107, 129, 142, 145]
AlO_6	5262	5282	21	[39, 100, 107, 129, 142, 145, 147]
AlO_5	5283	5327	45	[39, 100, 107, 129, 142, 145]
AlO_5	5315	5335	21	[37, 84, 90, 109, 115, 129]
AlO_4	5328	5331	4	[39, 100, 107, 129, 142]
AlO_5	5332	5426	95	[39, 100, 107, 129, 142, 145]
AlO_4	5336	5610	275	[37, 84, 109, 115, 129]
AlO_5	5420	5439	20	[38, 64, 95, 104, 112, 149]
AlO_4	5427	5450	24	[39, 100, 129, 142, 145]
AlO_4	5440	5453	14	[38, 95, 104, 112, 149]
AlO_5	5451	5524	74	[39, 100, 107, 129, 142, 145]
AlO_5	5454	5586	133	[38, 95, 104, 112, 141, 149]
AlO_4	5525	5567	43	[39, 107, 129, 142, 145]
AlO_3	5568	5574	7	[39, 129, 142, 145]
AlO_4	5575	5592	18	[39, 114, 129, 142, 145]
AlO_4	5587	5621	35	[38, 95, 104, 112, 149]
AlO_3	5593	5631	39	[39, 114, 142, 145]
AlO_3	5611	5631	21	[37, 84, 115, 129]
AlO_4	5622	5649	28	[38, 104, 112, 141, 149]
AlO_4	5632	5713	82	[37, 84, 109, 115, 129]
AlO_4	5632	5643	12	[39, 114, 129, 142, 145]
AlO_5	5644	5773	130	[39, 100, 114, 129, 142, 145]
AlO_3	5650	5807	158	[38, 104, 112, 149]
AlO_3	5714	5724	11	[37, 84, 115, 129]
AlO_5	5725	5729	5	[37, 84, 115, 129, 137, 145]
AlO_6	5730	5740	11	[37, 84, 115, 129, 137, 141, 145]
AlO_5	5741	5759	19	[37, 84, 115, 137, 141, 145]
AlO_4	5760	5892	133	[37, 84, 115, 137, 145]
AlO_4	5774	5848	75	[39, 100, 114, 129, 142]
AlO_4	5808	6528	721	[38, 104, 112, 143, 149]
AlO_3	5849	5925	77	[39, 114, 129, 142]
AlO_5	5893	5967	75	[37, 84, 115, 137, 141, 145]
AlO_4	5926	6128	203	[39, 74, 114, 129, 142]
AlO_4	5968	6260	293	[37, 84, 115, 137, 145]
AlO_3	6129	6157	29	[39, 114, 129, 142]
AlO_4	6158	6175	18	[39, 74, 114, 129, 142]
AlO_5	6176	6183	8	[39, 74, 101, 114, 129, 142]
AlO_4	6184	6202	19	[39, 74, 114, 129, 142]
AlO_5	6203	6203	1	[39, 74, 84, 114, 129, 142]
AlO_4	6204	6204	1	[39, 84, 114, 129, 142]
AlO_5	6205	6217	13	[39, 74, 84, 114, 129, 142]
AlO_4	6218	6516	299	[39, 84, 114, 129, 142]
AlO_5	6261	6290	30	[37, 84, 115, 118, 137, 145]
AlO_4	6291	6365	75	[37, 84, 115, 137, 145]
AlO_3	6366	6388	23	[37, 84, 115, 145]
AlO_4	6389	6402	14	[37, 84, 115, 129, 145]
AlO_5	6403	6417	15	[37, 84, 115, 129, 137, 145]
AlO_4	6418	6446	29	[37, 84, 115, 137, 145]
AlO_5	6447	6535	89	[37, 84, 115, 118, 137, 145]
AlO_5	6517	6536	20	[39, 84, 114, 129, 137, 142]
AlO_3	6529	6606	78	[38, 104, 143, 149]
AlO_4	6536	6553	18	[37, 84, 115, 137, 145]
AlO_4	6537	6608	72	[39, 84, 114, 129, 142]
AlO_5	6554	6554	1	[37, 84, 107, 115, 137, 145]
AlO_4	6555	6654	100	[37, 84, 107, 115, 145]
AlO_4	6607	7161	555	[38, 104, 112, 143, 149]
AlO_5	6609	6623	15	[39, 84, 114, 129, 137, 142]
AlO_4	6624	6880	257	[39, 84, 114, 129, 142]
AlO_5	6655	6657	3	[37, 84, 107, 115, 118, 145]
AlO_4	6658	6753	96	[37, 84, 107, 115, 145]
AlO_5	6754	6769	16	[37, 84, 107, 115, 142, 145]
AlO_4	6770	6907	138	[37, 84, 107, 115, 145]
AlO_3	6881	7041	161	[39, 84, 114, 142]
AlO_5	6908	6917	10	[37, 84, 107, 115, 142, 145]
AlO_4	6918	6961	44	[37, 84, 115, 142, 145]
AlO_5	6962	7063	102	[37, 84, 107, 115, 142, 145]
AlO_4	7042	7328	287	[39, 84, 109, 114, 142]
AlO_4	7064	7184	121	[37, 84, 107, 115, 145]
AlO_5	7162	7170	9	[38, 64, 104, 112, 143, 149]
AlO_4	7171	7390	220	[38, 104, 112, 143, 149]
AlO_5	7185	7251	67	[37, 84, 107, 115, 142, 145]
AlO_4	7252	7344	93	[37, 84, 107, 115, 145]
AlO_5	7329	7439	111	[39, 84, 109, 114, 115, 142]
AlO_5	7345	7357	13	[37, 84, 107, 115, 144, 145]
AlO_6	7358	7372	15	[37, 84, 107, 115, 142, 144, 145]
AlO_5	7373	7386	14	[37, 84, 107, 115, 144, 145]
AlO_4	7387	7537	151	[37, 84, 115, 144, 145]
AlO_5	7391	7409	19	[38, 97, 104, 112, 143, 149]
AlO_4	7410	7725	316	[38, 97, 104, 112, 149]
AlO_4	7440	8113	674	[39, 109, 114, 115, 142]
AlO_5	7538	7556	19	[37, 84, 115, 118, 144, 145]
AlO_4	7557	7651	95	[37, 84, 115, 144, 145]
AlO_3	7652	7666	15	[37, 84, 144, 145]
AlO_4	7667	7789	123	[37, 79, 84, 144, 145]
AlO_3	7726	7803	78	[38, 104, 112, 149]
AlO_5	7790	7854	65	[37, 79, 84, 87, 144, 145]
AlO_4	7804	7922	119	[38, 104, 112, 132, 149]
AlO_4	7855	8002	148	[37, 79, 84, 144, 145]
AlO_3	7923	7961	39	[38, 104, 112, 149]
AlO_4	7962	8256	295	[38, 104, 112, 132, 149]
AlO_3	8003	8047	45	[37, 84, 144, 145]
AlO_4	8048	8393	346	[37, 79, 84, 144, 145]
AlO_5	8114	8137	24	[39, 109, 114, 115, 142, 147]
AlO_4	8138	8153	16	[39, 109, 114, 115, 142]
AlO_5	8154	8407	254	[39, 109, 114, 115, 142, 144]
AlO_5	8257	8316	60	[38, 104, 112, 132, 141, 149]
AlO_4	8317	8803	487	[38, 104, 112, 132, 141]
AlO_5	8394	8542	149	[37, 79, 84, 87, 144, 145]
AlO_6	8408	8422	15	[39, 109, 114, 115, 142, 144, 147]
AlO_5	8423	8449	27	[39, 109, 114, 142, 144, 147]
AlO_6	8450	8468	19	[39, 109, 114, 121, 142, 144, 147]
AlO_5	8469	8490	22	[39, 109, 114, 121, 144, 147]
AlO_4	8491	8552	62	[39, 109, 114, 121, 144]
AlO_4	8543	8581	39	[37, 84, 87, 144, 145]
AlO_5	8553	8569	17	[39, 109, 114, 121, 144, 147]
AlO_4	8570	8600	31	[39, 109, 114, 121, 144]
AlO_5	8582	8868	287	[37, 79, 84, 87, 144, 145]
AlO_5	8601	8615	15	[39, 84, 109, 114, 121, 144]
AlO_6	8616	8628	13	[39, 66, 84, 109, 114, 121, 144]
AlO_5	8629	8841	213	[39, 84, 109, 114, 121, 144]
AlO_5	8804	8854	51	[38, 97, 104, 112, 132, 141]
AlO_4	8842	9011	170	[39, 84, 109, 121, 144]
AlO_4	8855	9114	260	[38, 104, 112, 132, 141]
AlO_4	8869	8909	41	[37, 84, 87, 144, 145]
AlO_3	8910	9002	93	[37, 84, 87, 145]
AlO_4	9003	9610	608	[37, 84, 87, 127, 145]
AlO_3	9012	9059	48	[39, 84, 109, 144]
AlO_4	9060	9127	68	[39, 84, 109, 121, 144]
AlO_5	9115	9227	113	[38, 104, 112, 132, 141, 149]
AlO_3	9128	9140	13	[39, 84, 109, 121]
AlO_4	9141	9362	222	[39, 84, 108, 109, 121]
AlO_6	9228	9234	7	[38, 97, 104, 112, 132, 141, 149]
AlO_5	9235	9279	45	[38, 97, 104, 112, 132, 149]
AlO_4	9280	9360	81	[38, 104, 112, 132, 149]
AlO_5	9361	9419	59	[38, 97, 104, 112, 132, 149]
AlO_5	9363	9531	169	[39, 84, 108, 109, 121, 144]
AlO_4	9420	9471	52	[38, 104, 112, 132, 149]
AlO_5	9472	9594	123	[38, 97, 104, 112, 132, 149]
AlO_4	9532	9547	16	[39, 84, 108, 121, 144]
AlO_3	9548	9565	18	[39, 84, 121, 144]
AlO_4	9566	9592	27	[39, 84, 106, 121, 144]
AlO_5	9593	9662	70	[39, 84, 87, 106, 121, 144]
AlO_4	9595	9652	58	[38, 97, 104, 112, 132]
AlO_3	9611	9758	148	[37, 84, 127, 145]
AlO_3	9653	9662	10	[38, 104, 112, 132]
AlO_4	9663	9869	207	[38, 104, 112, 132, 149]
AlO_4	9663	9749	87	[39, 84, 87, 121, 144]
AlO_5	9750	9769	20	[39, 84, 87, 106, 121, 144]
AlO_4	9759	9760	2	[37, 84, 87, 127, 145]
AlO_3	9761	9885	125	[37, 84, 127, 145]
AlO_4	9770	9784	15	[39, 84, 87, 121, 144]
AlO_5	9785	9832	48	[39, 84, 87, 106, 121, 144]
AlO_4	9833	9858	26	[39, 84, 87, 106, 144]
AlO_5	9859	9942	84	[39, 84, 87, 106, 121, 144]
AlO_5	9870	9937	68	[38, 97, 104, 112, 132, 149]
AlO_4	9886	10232	347	[37, 84, 87, 127, 145]
AlO_4	9938	9966	29	[38, 104, 112, 132, 149]
AlO_4	9943	9953	11	[39, 84, 106, 121, 144]
AlO_5	9954	10081	128	[39, 84, 87, 106, 121, 144]
AlO_5	9967	10059	93	[38, 97, 104, 112, 132, 149]
AlO_4	10060	10093	34	[38, 97, 112, 132, 149]
AlO_4	10082	10098	17	[39, 84, 106, 121, 144]
AlO_5	10094	10248	155	[38, 97, 104, 112, 132, 149]
AlO_5	10099	10112	14	[39, 84, 106, 108, 121, 144]
AlO_4	10113	10265	153	[39, 84, 106, 121, 144]
AlO_5	10233	10257	25	[37, 84, 87, 98, 127, 145]
AlO_4	10249	10258	10	[38, 97, 112, 132, 149]
AlO_4	10258	10907	650	[37, 84, 87, 127, 145]
AlO_3	10259	10278	20	[38, 97, 132, 149]
AlO_5	10266	10456	191	[39, 84, 87, 106, 121, 144]
AlO_4	10279	10389	111	[38, 97, 104, 132, 149]
AlO_3	10390	10391	2	[38, 97, 104, 132]
AlO_4	10392	10435	44	[38, 97, 104, 132, 150]
AlO_3	10436	10525	90	[38, 104, 132, 150]
AlO_4	10457	10556	100	[39, 84, 106, 121, 144]
AlO_4	10526	10567	42	[38, 104, 132, 149, 150]
AlO_5	10557	10590	34	[39, 79, 84, 106, 121, 144]
AlO_3	10568	10605	38	[38, 104, 132, 149]
AlO_4	10591	10771	181	[39, 84, 106, 121, 144]
AlO_4	10606	10657	52	[38, 104, 112, 132, 149]
AlO_5	10658	10691	34	[38, 104, 112, 132, 143, 149]
AlO_4	10692	10778	87	[38, 104, 112, 143, 149]
AlO_5	10772	10773	2	[39, 84, 93, 106, 121, 144]
AlO_4	10774	10854	81	[39, 84, 106, 121, 144]
AlO_5	10779	10938	160	[38, 104, 112, 143, 149, 150]
AlO_5	10855	10904	50	[39, 79, 84, 106, 121, 144]
AlO_4	10905	11023	119	[39, 79, 84, 106, 144]
AlO_5	10908	10926	19	[37, 79, 84, 87, 127, 145]
AlO_4	10927	10939	13	[37, 79, 84, 87, 127]
AlO_4	10939	11051	113	[38, 104, 112, 143, 150]
AlO_3	10940	10962	23	[37, 84, 87, 127]
AlO_4	10963	11385	423	[37, 84, 87, 127, 145]
AlO_5	11024	11028	5	[39, 79, 84, 106, 108, 144]
AlO_4	11029	11293	265	[39, 84, 106, 108, 144]
AlO_5	11052	11101	50	[38, 104, 112, 143, 149, 150]
AlO_6	11102	11103	2	[38, 104, 112, 132, 143, 149, 150]
AlO_5	11104	11163	60	[38, 104, 112, 132, 149, 150]
AlO_4	11164	11294	131	[38, 104, 112, 149, 150]
AlO_3	11294	11295	2	[39, 84, 106, 108]
AlO_5	11295	11489	195	[38, 104, 112, 136, 149, 150]
AlO_4	11296	11390	95	[39, 84, 106, 108, 144]
AlO_5	11386	11459	74	[37, 84, 87, 102, 127, 145]
AlO_5	11391	11437	47	[39, 73, 84, 106, 108, 144]
AlO_4	11438	11715	278	[39, 84, 106, 108, 144]
AlO_4	11460	11470	11	[37, 84, 87, 127, 145]
AlO_3	11471	11478	8	[37, 84, 127, 145]
AlO_4	11479	11497	19	[37, 84, 102, 127, 145]
AlO_4	11490	11656	167	[38, 104, 112, 136, 149]
AlO_5	11498	11519	22	[37, 84, 87, 102, 127, 145]
AlO_4	11520	12290	771	[37, 84, 87, 127, 145]
AlO_3	11657	11667	11	[38, 104, 112, 149]
AlO_4	11668	11678	11	[38, 104, 112, 136, 149]
AlO_5	11679	11735	57	[38, 76, 104, 112, 136, 149]
AlO_5	11716	11727	12	[39, 84, 106, 108, 121, 144]
AlO_4	11728	11875	148	[39, 84, 106, 108, 144]
AlO_4	11736	11855	120	[38, 76, 104, 112, 149]
AlO_5	11856	11895	40	[38, 76, 104, 112, 120, 149]
AlO_5	11876	11887	12	[39, 84, 106, 108, 135, 144]
AlO_4	11888	12066	179	[39, 84, 106, 108, 144]
AlO_4	11896	11898	3	[38, 76, 104, 112, 149]
AlO_3	11899	12044	146	[38, 104, 112, 149]
AlO_4	12045	12356	312	[38, 104, 112, 136, 149]
AlO_5	12067	12085	19	[39, 73, 84, 106, 108, 144]
AlO_4	12086	12319	234	[39, 84, 106, 108, 144]
AlO_5	12291	12322	32	[37, 79, 84, 87, 127, 145]
AlO_5	12320	12342	23	[39, 73, 84, 106, 108, 144]
AlO_6	12323	12326	4	[37, 79, 84, 87, 98, 127, 145]
AlO_5	12327	12400	74	[37, 79, 84, 87, 127, 145]
AlO_4	12343	12371	29	[39, 73, 106, 108, 144]
AlO_5	12357	12442	86	[38, 104, 112, 132, 136, 149]
AlO_5	12372	12403	32	[39, 66, 73, 106, 108, 144]
AlO_4	12401	12457	57	[37, 79, 84, 87, 127]
AlO_4	12404	12414	11	[39, 66, 106, 108, 144]
AlO_5	12415	12590	176	[39, 66, 84, 106, 108, 144]
AlO_4	12443	12598	156	[38, 104, 112, 136, 149]
AlO_3	12458	12499	42	[37, 79, 84, 127]
AlO_2	12500	12565	66	[37, 84, 127]
AlO_3	12566	12584	19	[37, 84, 127, 145]
AlO_2	12585	12627	43	[37, 84, 145]
AlO_4	12591	12715	125	[39, 84, 106, 108, 144]
AlO_5	12599	12656	58	[38, 104, 112, 132, 136, 149]
AlO_3	12628	12638	11	[37, 84, 127, 145]
AlO_4	12639	12831	193	[37, 84, 102, 127, 145]
AlO_4	12657	12735	79	[38, 104, 132, 136, 149]
AlO_5	12716	12769	54	[39, 66, 84, 106, 108, 144]
AlO_5	12736	12847	112	[38, 104, 132, 136, 141, 149]
AlO_4	12770	12831	62	[39, 84, 106, 108, 144]
AlO_3	12832	12855	24	[37, 84, 102, 145]
AlO_5	12832	12929	98	[39, 73, 84, 106, 108, 144]
AlO_4	12848	12859	12	[38, 104, 132, 136, 149]
AlO_4	12856	12871	16	[37, 84, 102, 127, 145]
AlO_5	12860	13036	177	[38, 104, 132, 136, 141, 149]
AlO_5	12872	12901	30	[37, 84, 102, 127, 137, 145]
AlO_4	12902	12954	53	[37, 84, 127, 137, 145]
AlO_4	12930	12974	45	[39, 73, 84, 108, 144]
AlO_5	12955	12967	13	[37, 84, 126, 127, 137, 145]
AlO_6	12968	12970	3	[37, 84, 98, 126, 127, 137, 145]
AlO_5	12971	12985	15	[37, 84, 98, 126, 137, 145]
AlO_5	12975	12997	23	[39, 73, 84, 106, 108, 144]
AlO_4	12986	13073	88	[37, 84, 98, 126, 145]
AlO_4	12998	13031	34	[39, 84, 106, 108, 144]
AlO_5	13032	13071	40	[39, 84, 106, 108, 117, 144]
AlO_4	13037	13118	82	[38, 104, 132, 136, 141]
AlO_6	13072	13090	19	[39, 66, 84, 106, 108, 117, 144]
AlO_5	13074	13102	29	[37, 84, 98, 126, 145, 152]
AlO_5	13091	13160	70	[39, 84, 106, 108, 117, 144]
AlO_4	13103	13460	358	[37, 84, 98, 126, 145]
AlO_5	13119	13192	74	[38, 104, 107, 132, 136, 141]
AlO_4	13161	13176	16	[39, 84, 108, 117, 144]
AlO_5	13177	13280	104	[39, 66, 84, 108, 117, 144]
AlO_4	13193	13248	56	[38, 104, 132, 136, 141]
AlO_5	13249	13258	10	[38, 104, 107, 132, 136, 141]
AlO_4	13259	13824	566	[38, 104, 132, 136, 141]
AlO_4	13281	13292	12	[39, 66, 84, 108, 144]
AlO_5	13293	13295	3	[39, 66, 84, 108, 117, 144]
AlO_4	13296	13478	183	[39, 66, 84, 108, 144]
AlO_3	13461	13468	8	[37, 84, 98, 145]
AlO_4	13469	13602	134	[37, 84, 98, 137, 145]
AlO_5	13479	13522	44	[39, 66, 84, 108, 117, 144]
AlO_4	13523	13559	37	[39, 66, 108, 117, 144]
AlO_5	13560	13571	12	[39, 66, 108, 117, 131, 144]
AlO_4	13572	13730	159	[39, 66, 108, 117, 144]
AlO_5	13603	13759	157	[37, 84, 98, 137, 145, 152]
AlO_5	13731	13743	13	[39, 66, 108, 117, 131, 144]
AlO_4	13744	13851	108	[39, 66, 108, 117, 144]
AlO_4	13760	13799	40	[37, 84, 98, 137, 145]
AlO_5	13800	13856	57	[37, 84, 98, 137, 145, 152]
AlO_5	13825	13858	34	[38, 104, 132, 136, 138, 141]
AlO_5	13852	13869	18	[39, 66, 106, 108, 117, 144]
AlO_4	13857	13865	9	[37, 98, 137, 145, 152]
AlO_4	13859	13892	34	[38, 104, 132, 136, 141]
AlO_5	13866	13960	95	[37, 84, 98, 137, 145, 152]
AlO_4	13870	13882	13	[39, 66, 108, 117, 144]
AlO_5	13883	13910	28	[39, 66, 106, 108, 117, 144]
AlO_3	13893	13932	40	[38, 104, 132, 136]
AlO_4	13911	13978	68	[39, 66, 108, 117, 144]
AlO_4	13933	13996	64	[38, 104, 132, 136, 141]
AlO_4	13961	13984	24	[37, 84, 98, 145, 152]
AlO_5	13979	14058	80	[39, 66, 108, 117, 144, 145]
AlO_5	13985	14055	71	[37, 84, 98, 137, 145, 152]
AlO_5	13997	14032	36	[38, 64, 104, 132, 136, 141]
AlO_4	14033	14214	182	[38, 104, 132, 136, 141]
AlO_4	14056	14111	56	[37, 84, 98, 145, 152]
AlO_4	14059	14130	72	[39, 66, 108, 117, 145]
AlO_5	14112	14143	32	[37, 66, 84, 98, 145, 152]
AlO_5	14131	14171	41	[39, 66, 108, 117, 144, 145]
AlO_4	14144	14169	26	[37, 66, 84, 98, 145]
AlO_5	14170	14238	69	[37, 66, 84, 98, 145, 152]
AlO_4	14172	14196	25	[39, 108, 117, 144, 145]
AlO_5	14197	14229	33	[39, 89, 108, 117, 144, 145]
AlO_5	14215	14281	67	[38, 82, 104, 132, 136, 141]
AlO_4	14230	14275	46	[39, 89, 108, 117, 145]
AlO_4	14239	14276	38	[37, 66, 84, 145, 152]
AlO_5	14276	14314	39	[39, 89, 108, 117, 144, 145]
AlO_5	14277	14328	52	[37, 66, 84, 108, 145, 152]
AlO_4	14282	14327	46	[38, 104, 132, 136, 141]
AlO_4	14315	14633	319	[39, 89, 117, 144, 145]
AlO_5	14328	14350	23	[38, 64, 104, 132, 136, 141]
AlO_4	14329	14379	51	[37, 84, 108, 145, 152]
AlO_4	14351	14652	302	[38, 104, 132, 136, 141]
AlO_5	14380	14423	44	[37, 66, 84, 108, 145, 152]
AlO_4	14424	14579	156	[37, 84, 108, 145, 152]
AlO_5	14580	14605	26	[37, 84, 108, 144, 145, 152]
AlO_4	14606	14922	317	[37, 84, 108, 144, 145]
AlO_5	14634	14699	66	[39, 79, 89, 117, 144, 145]
AlO_5	14653	14677	25	[38, 104, 107, 132, 136, 141]
AlO_4	14678	14749	72	[38, 104, 132, 136, 141]
AlO_4	14700	14731	32	[39, 79, 89, 117, 145]
AlO_5	14732	14778	47	[39, 79, 89, 117, 144, 145]
AlO_5	14750	14891	142	[38, 64, 104, 132, 136, 141]
AlO_4	14779	14809	31	[39, 79, 89, 117, 145]
AlO_3	14810	14863	54	[39, 79, 117, 145]
AlO_4	14864	14876	13	[39, 79, 89, 117, 145]
AlO_3	14877	14903	27	[39, 79, 117, 145]
AlO_4	14892	15020	129	[38, 64, 104, 136, 141]
AlO_4	14904	14918	15	[39, 79, 89, 117, 145]
AlO_3	14919	14926	8	[39, 79, 117, 145]
AlO_5	14923	14944	22	[37, 84, 102, 108, 144, 145]
AlO_4	14927	14932	6	[39, 79, 89, 117, 145]
AlO_5	14933	14996	64	[39, 79, 87, 89, 117, 145]
AlO_4	14945	15373	429	[37, 84, 102, 144, 145]
AlO_4	14997	15363	367	[39, 79, 89, 117, 145]
AlO_5	15021	15088	68	[38, 64, 104, 132, 136, 141]
AlO_4	15089	15297	209	[38, 64, 104, 136, 141]
AlO_5	15298	15482	185	[38, 64, 104, 132, 136, 141]
AlO_5	15364	15549	186	[39, 79, 89, 113, 117, 145]
AlO_5	15374	15411	38	[37, 84, 102, 113, 144, 145]
AlO_4	15412	15459	48	[37, 84, 113, 144, 145]
AlO_5	15460	15531	72	[37, 84, 102, 113, 144, 145]
AlO_4	15483	15524	42	[38, 64, 104, 136, 141]
AlO_5	15525	15538	14	[38, 64, 104, 136, 138, 141]
AlO_4	15532	15658	127	[37, 84, 102, 144, 145]
AlO_4	15539	15638	100	[38, 64, 104, 136, 141]
AlO_4	15550	15593	44	[39, 79, 89, 113, 145]
AlO_5	15594	15688	95	[39, 79, 89, 113, 127, 145]
AlO_5	15639	15649	11	[38, 64, 104, 120, 136, 141]
AlO_4	15650	15650	1	[38, 64, 104, 136, 141]
AlO_5	15651	15663	13	[38, 64, 104, 132, 136, 141]
AlO_5	15659	15672	14	[37, 84, 102, 113, 144, 145]
AlO_6	15664	15672	9	[38, 64, 104, 120, 132, 136, 141]
AlO_4	15673	15677	5	[37, 84, 102, 144, 145]
AlO_5	15673	15811	139	[38, 64, 104, 132, 136, 141]
AlO_5	15678	15710	33	[37, 84, 102, 113, 144, 145]
AlO_4	15689	15711	23	[39, 89, 113, 127, 145]
AlO_4	15711	15916	206	[37, 84, 102, 144, 145]
AlO_5	15712	15736	25	[39, 79, 89, 113, 127, 145]
AlO_4	15737	15777	41	[39, 89, 113, 127, 145]
AlO_5	15778	15834	57	[39, 89, 102, 113, 127, 145]
AlO_4	15812	15828	17	[38, 64, 104, 136, 141]
AlO_5	15829	15872	44	[38, 64, 104, 107, 136, 141]
AlO_4	15835	15848	14	[39, 89, 113, 127, 145]
AlO_5	15849	16013	165	[39, 79, 89, 113, 127, 145]
AlO_4	15873	15878	6	[38, 64, 104, 136, 141]
AlO_5	15879	15932	54	[38, 64, 104, 132, 136, 141]
AlO_3	15917	15931	15	[37, 84, 102, 144]
AlO_4	15932	15945	14	[37, 84, 102, 144, 145]
AlO_4	15933	15975	43	[38, 64, 104, 136, 141]
AlO_5	15946	15983	38	[37, 84, 102, 113, 144, 145]
AlO_5	15976	15994	19	[38, 64, 104, 130, 136, 141]
AlO_4	15984	15986	3	[37, 84, 102, 144, 145]
AlO_5	15987	16017	31	[37, 84, 102, 144, 145, 151]
AlO_4	15995	16141	147	[38, 64, 104, 136, 141]
AlO_4	16014	16435	422	[39, 79, 89, 113, 145]
AlO_4	16018	16026	9	[37, 84, 102, 144, 145]
AlO_5	16027	16035	9	[37, 84, 102, 113, 144, 145]
AlO_4	16036	16564	529	[37, 84, 102, 144, 145]
AlO_3	16142	16169	28	[38, 104, 136, 141]
AlO_4	16170	16184	15	[38, 104, 107, 136, 141]
AlO_5	16185	16197	13	[38, 64, 104, 107, 136, 141]
AlO_4	16198	16388	191	[38, 64, 104, 136, 141]
AlO_5	16389	16405	17	[38, 64, 104, 105, 136, 141]
AlO_4	16406	16426	21	[38, 64, 104, 136, 141]
AlO_5	16427	16454	28	[38, 64, 91, 104, 136, 141]
AlO_5	16436	16464	29	[39, 75, 79, 89, 113, 145]
AlO_4	16455	16573	119	[38, 91, 104, 136, 141]
AlO_4	16465	16565	101	[39, 75, 89, 113, 145]
AlO_3	16565	16567	3	[37, 84, 144, 145]
AlO_5	16566	16905	340	[39, 75, 79, 89, 113, 145]
AlO_4	16568	16577	10	[37, 84, 85, 144, 145]
AlO_5	16574	16623	50	[38, 91, 104, 136, 141, 150]
AlO_3	16578	16613	36	[37, 84, 144, 145]
AlO_4	16614	16637	24	[37, 84, 102, 144, 145]
AlO_4	16624	16671	48	[38, 91, 104, 136, 150]
AlO_5	16638	16644	7	[37, 84, 102, 144, 145, 147]
AlO_4	16645	17027	383	[37, 84, 144, 145, 147]
AlO_5	16672	16698	27	[38, 71, 91, 104, 136, 150]
AlO_6	16699	16726	28	[38, 71, 91, 104, 136, 141, 150]
AlO_5	16727	16942	216	[38, 91, 104, 136, 141, 150]
AlO_4	16906	16925	20	[39, 75, 89, 113, 145]
AlO_5	16926	16942	17	[39, 75, 79, 89, 113, 145]
AlO_4	16943	16958	16	[38, 91, 136, 141, 150]
AlO_4	16943	16994	52	[39, 75, 89, 113, 145]
AlO_5	16959	17046	88	[38, 91, 104, 136, 141, 150]
AlO_5	16995	17138	144	[39, 75, 79, 89, 113, 145]
AlO_3	17028	17248	221	[37, 84, 144, 145]
AlO_4	17047	17064	18	[38, 104, 136, 141, 150]
AlO_5	17065	17073	9	[38, 91, 104, 136, 141, 150]
AlO_4	17074	17094	21	[38, 91, 104, 136, 150]
AlO_3	17095	17098	4	[38, 91, 136, 150]
AlO_4	17099	17100	2	[38, 91, 107, 136, 150]
AlO_5	17101	17115	15	[38, 91, 107, 136, 141, 150]
AlO_4	17116	17298	183	[38, 91, 136, 141, 150]
AlO_4	17139	17299	161	[39, 75, 79, 113, 145]
AlO_4	17249	17445	197	[37, 84, 144, 145, 147]
AlO_5	17299	17303	5	[38, 91, 136, 138, 141, 150]
AlO_5	17300	17331	32	[39, 75, 79, 89, 113, 145]
AlO_4	17304	17633	330	[38, 91, 136, 141, 150]
AlO_6	17332	17379	48	[39, 75, 79, 87, 89, 113, 145]
AlO_5	17380	17466	87	[39, 75, 79, 89, 113, 145]
AlO_3	17446	17473	28	[37, 84, 144, 145]
AlO_4	17467	17616	150	[39, 79, 89, 113, 145]
AlO_4	17474	17808	335	[37, 84, 144, 145, 147]
AlO_5	17617	17687	71	[39, 79, 85, 89, 113, 145]
AlO_5	17634	17656	23	[38, 91, 136, 141, 143, 150]
AlO_4	17657	17714	58	[38, 91, 136, 141, 150]
AlO_6	17688	17727	40	[39, 75, 79, 85, 89, 113, 145]
AlO_3	17715	17771	57	[38, 91, 136, 150]
AlO_5	17728	17872	145	[39, 79, 85, 89, 113, 145]
AlO_4	17772	17859	88	[38, 67, 91, 136, 150]
AlO_3	17809	17846	38	[37, 84, 144, 145]
AlO_4	17847	17891	45	[37, 84, 144, 145, 147]
AlO_3	17860	18013	154	[38, 67, 91, 136]
AlO_4	17873	18040	168	[39, 79, 89, 113, 145]
AlO_3	17892	17917	26	[37, 84, 144, 145]
AlO_4	17918	17922	5	[37, 84, 113, 144, 145]
AlO_5	17923	17928	6	[37, 84, 88, 113, 144, 145]
AlO_6	17929	17944	16	[37, 84, 88, 113, 144, 145, 147]
AlO_5	17945	17973	29	[37, 84, 88, 113, 144, 145]
AlO_6	17974	17984	11	[37, 84, 88, 106, 113, 144, 145]
AlO_5	17985	17987	3	[37, 84, 88, 113, 144, 145]
AlO_4	17988	18297	310	[37, 84, 88, 144, 145]
AlO_4	18014	18061	48	[38, 67, 91, 107, 136]
AlO_5	18041	18151	111	[39, 79, 85, 89, 113, 145]
AlO_5	18062	18129	68	[38, 67, 91, 107, 136, 150]
AlO_4	18130	18269	140	[38, 67, 91, 107, 136]
AlO_4	18152	18705	554	[39, 79, 85, 113, 145]
AlO_5	18270	18301	32	[38, 67, 91, 107, 136, 143]
AlO_3	18298	18327	30	[37, 84, 144, 145]
AlO_6	18302	18367	66	[38, 67, 91, 107, 135, 136, 143]
AlO_4	18328	18835	508	[37, 84, 144, 145, 147]
AlO_5	18368	18437	70	[38, 67, 91, 107, 135, 136]
AlO_6	18438	18454	17	[38, 67, 91, 107, 135, 136, 143]
AlO_5	18455	18550	96	[38, 67, 91, 107, 135, 136]
AlO_4	18551	18835	285	[38, 67, 107, 135, 136]
AlO_5	18706	18802	97	[39, 79, 85, 87, 113, 145]
AlO_4	18803	18835	33	[39, 79, 85, 113, 145]
