# Supplementary material for: Pressure‐Induced Coordination Changes in a Pyrolitic Silicate Melt From Ab Initio Molecular Dynamics Simulations
Source: J Geophys Res Solid Earth. 2019 Nov 29;124(11):11232–50. doi: 10.1029/2019JB018238 (PMC6988478; doi:10.1029/2019JB018238)
Supplement: Supplementary file 2 — Data Set S1 [file JGRB-124-11232-s002.zip › Data/3000K/AlO/a13.0-pyr-100-nvt.T3K.outcar.umd.dat.r0.stat.dat]

Cluster	Time	Percent
AlO_4	36155	0.6398209103135839	5
AlO_5	16260	0.2877468677001487	6
AlO_6	1262	0.02233312097402138	7
AlO_3	2719	0.04811708076732498	4
AlO_7	3	5.308982798895732e-05	8
AlO_2	109	0.0019289304169321157	3
