# Supplementary material for: Pressure‐Induced Coordination Changes in a Pyrolitic Silicate Melt From Ab Initio Molecular Dynamics Simulations
Source: J Geophys Res Solid Earth. 2019 Nov 29;124(11):11232–50. doi: 10.1029/2019JB018238 (PMC6988478; doi:10.1029/2019JB018238)
Supplement: Supplementary file 2 — Data Set S1 [file JGRB-124-11232-s002.zip › Data/3000K/AlO/a13.5-pyr-100-nvt.T3K.outcar.umd.dat.r0.popul.dat]

Formula	Begin	End	Lifetime	[Composition]
AlO_4	0	11	12	[37, 71, 98, 107, 141]
AlO_5	0	15	16	[38, 67, 74, 102, 140, 151]
AlO_3	0	18	19	[39, 70, 73, 76]
AlO_5	12	85	74	[37, 71, 98, 107, 127, 141]
AlO_4	16	199	184	[38, 67, 74, 102, 140]
AlO_4	19	35	17	[39, 70, 73, 76, 145]
AlO_3	36	197	162	[39, 70, 73, 76]
AlO_4	86	807	722	[37, 71, 98, 107, 127]
AlO_4	198	269	72	[39, 70, 73, 76, 110]
AlO_3	200	221	22	[38, 67, 74, 140]
AlO_4	222	408	187	[38, 67, 74, 102, 140]
AlO_3	270	276	7	[39, 70, 76, 110]
AlO_2	277	318	42	[39, 70, 76]
AlO_3	319	414	96	[39, 70, 76, 145]
AlO_5	409	452	44	[38, 67, 74, 102, 140, 151]
AlO_4	415	628	214	[39, 70, 76, 132, 145]
AlO_4	453	475	23	[38, 74, 102, 140, 151]
AlO_5	476	527	52	[38, 67, 74, 102, 140, 151]
AlO_4	528	557	30	[38, 67, 74, 102, 140]
AlO_3	558	581	24	[38, 67, 74, 140]
AlO_4	582	594	13	[38, 67, 74, 86, 140]
AlO_5	595	637	43	[38, 67, 74, 86, 102, 140]
AlO_3	629	663	35	[39, 70, 76, 145]
AlO_4	638	744	107	[38, 67, 74, 102, 140]
AlO_4	664	1121	458	[39, 70, 76, 144, 145]
AlO_5	745	751	7	[38, 67, 74, 102, 140, 143]
AlO_4	752	768	17	[38, 67, 74, 102, 140]
AlO_3	769	832	64	[38, 67, 74, 140]
AlO_5	808	828	21	[37, 71, 95, 98, 107, 127]
AlO_6	829	846	18	[37, 71, 95, 98, 107, 127, 130]
AlO_5	833	839	7	[38, 67, 74, 90, 120, 140]
AlO_3	840	896	57	[38, 67, 74, 140]
AlO_5	847	872	26	[37, 71, 98, 107, 127, 130]
AlO_4	873	942	70	[37, 98, 107, 127, 130]
AlO_4	897	911	15	[38, 67, 74, 120, 140]
AlO_3	912	927	16	[38, 67, 74, 140]
AlO_4	928	945	18	[38, 67, 74, 90, 140]
AlO_3	943	1064	122	[37, 98, 107, 127]
AlO_5	946	966	21	[38, 67, 74, 90, 140, 143]
AlO_4	967	995	29	[38, 67, 74, 90, 140]
AlO_5	996	1009	14	[38, 67, 74, 90, 120, 140]
AlO_4	1010	1193	184	[38, 67, 74, 90, 140]
AlO_4	1065	1218	154	[37, 92, 98, 107, 127]
AlO_3	1122	1129	8	[39, 70, 76, 144]
AlO_4	1130	1202	73	[39, 70, 76, 124, 144]
AlO_5	1194	1237	44	[38, 67, 74, 90, 102, 140]
AlO_5	1203	1226	24	[39, 70, 76, 86, 124, 144]
AlO_3	1219	1268	50	[37, 92, 98, 127]
AlO_4	1227	1812	586	[39, 70, 76, 124, 144]
AlO_4	1238	1263	26	[38, 67, 74, 102, 140]
AlO_5	1264	1296	33	[38, 67, 74, 86, 102, 140]
AlO_4	1269	1478	210	[37, 92, 98, 107, 127]
AlO_4	1297	1450	154	[38, 74, 86, 102, 140]
AlO_3	1451	1539	89	[38, 74, 102, 140]
AlO_5	1479	1639	161	[37, 92, 98, 107, 127, 129]
AlO_4	1540	1589	50	[38, 74, 77, 102, 140]
AlO_5	1590	1605	16	[38, 74, 77, 102, 126, 140]
AlO_4	1606	1895	290	[38, 74, 77, 102, 140]
AlO_4	1640	1923	284	[37, 92, 98, 107, 127]
AlO_4	1813	1819	7	[39, 70, 76, 144, 147]
AlO_3	1820	1942	123	[39, 70, 76, 144]
AlO_5	1896	1923	28	[38, 65, 74, 77, 102, 140]
AlO_5	1924	1991	68	[37, 92, 98, 107, 127, 141]
AlO_4	1924	1974	51	[38, 74, 77, 102, 140]
AlO_4	1943	2111	169	[39, 70, 76, 124, 144]
AlO_5	1975	2214	240	[38, 74, 77, 90, 102, 140]
AlO_4	1992	2314	323	[37, 92, 98, 107, 127]
AlO_3	2112	2143	32	[39, 70, 76, 144]
AlO_4	2144	2290	147	[39, 70, 76, 124, 144]
AlO_4	2215	2243	29	[38, 77, 90, 102, 140]
AlO_3	2244	2282	39	[38, 77, 102, 140]
AlO_4	2283	2578	296	[38, 77, 90, 102, 140]
AlO_5	2291	2297	7	[39, 70, 76, 120, 124, 144]
AlO_4	2298	2725	428	[39, 70, 76, 124, 144]
AlO_5	2315	2326	12	[37, 92, 98, 107, 127, 151]
AlO_4	2327	2539	213	[37, 92, 98, 107, 127]
AlO_3	2540	2594	55	[37, 92, 98, 127]
AlO_5	2579	2696	118	[38, 77, 90, 102, 111, 140]
AlO_4	2595	2618	24	[37, 92, 98, 107, 127]
AlO_3	2619	2828	210	[37, 92, 98, 127]
AlO_4	2697	2830	134	[38, 77, 102, 111, 140]
AlO_5	2726	2794	69	[39, 70, 76, 120, 124, 144]
AlO_4	2795	2864	70	[39, 70, 76, 124, 144]
AlO_4	2829	2860	32	[37, 92, 98, 127, 152]
AlO_3	2831	2884	54	[38, 77, 102, 140]
AlO_5	2861	2878	18	[37, 92, 98, 107, 127, 152]
AlO_5	2865	2933	69	[39, 70, 76, 120, 124, 144]
AlO_4	2879	2990	112	[37, 92, 98, 107, 127]
AlO_4	2885	2993	109	[38, 77, 102, 111, 140]
AlO_4	2934	2948	15	[39, 70, 120, 124, 144]
AlO_3	2949	2962	14	[39, 70, 124, 144]
AlO_4	2963	2978	16	[39, 70, 76, 124, 144]
AlO_5	2979	2993	15	[39, 70, 76, 120, 124, 144]
AlO_3	2991	3044	54	[37, 92, 98, 107]
AlO_5	2994	3036	43	[38, 77, 102, 111, 140, 143]
AlO_4	2994	3038	45	[39, 70, 76, 124, 144]
AlO_4	3037	3075	39	[38, 77, 111, 140, 143]
AlO_3	3039	3099	61	[39, 70, 76, 144]
AlO_4	3045	3120	76	[37, 92, 98, 107, 123]
AlO_5	3076	3182	107	[38, 77, 102, 111, 140, 143]
AlO_4	3100	3593	494	[39, 70, 76, 101, 144]
AlO_5	3121	3140	20	[37, 92, 98, 107, 123, 130]
AlO_4	3141	3150	10	[37, 92, 107, 123, 130]
AlO_3	3151	3159	9	[37, 107, 123, 130]
AlO_4	3160	3180	21	[37, 92, 107, 123, 130]
AlO_5	3181	3220	40	[37, 92, 107, 123, 130, 151]
AlO_4	3183	3417	235	[38, 102, 111, 140, 143]
AlO_4	3221	3416	196	[37, 92, 107, 130, 151]
AlO_5	3417	3455	39	[37, 83, 92, 107, 130, 151]
AlO_5	3418	3452	35	[38, 102, 111, 113, 140, 143]
AlO_5	3453	3468	16	[38, 102, 111, 118, 140, 143]
AlO_4	3456	3648	193	[37, 92, 107, 130, 151]
AlO_4	3469	3480	12	[38, 102, 111, 118, 140]
AlO_5	3481	3522	42	[38, 102, 111, 118, 140, 143]
AlO_4	3523	3771	249	[38, 102, 111, 118, 140]
AlO_3	3594	3783	190	[39, 70, 76, 101]
AlO_5	3649	3781	133	[37, 92, 93, 107, 130, 151]
AlO_5	3772	3891	120	[38, 77, 102, 111, 118, 140]
AlO_4	3782	3801	20	[37, 93, 107, 130, 151]
AlO_4	3784	3795	12	[39, 70, 76, 98, 101]
AlO_3	3796	3872	77	[39, 70, 76, 101]
AlO_5	3802	3850	49	[37, 92, 93, 107, 130, 151]
AlO_4	3851	3875	25	[37, 92, 93, 107, 130]
AlO_4	3873	4069	197	[39, 70, 76, 101, 144]
AlO_3	3876	3893	18	[37, 92, 107, 130]
AlO_4	3892	3932	41	[38, 102, 111, 118, 140]
AlO_4	3894	3894	1	[37, 92, 93, 107, 130]
AlO_5	3895	3898	4	[37, 92, 93, 107, 123, 130]
AlO_4	3899	3976	78	[37, 92, 107, 123, 130]
AlO_3	3933	3951	19	[38, 111, 118, 140]
AlO_4	3952	4022	71	[38, 102, 111, 118, 140]
AlO_5	3977	4013	37	[37, 92, 98, 107, 123, 130]
AlO_4	4014	4604	591	[37, 92, 107, 123, 130]
AlO_5	4023	4044	22	[38, 65, 102, 111, 118, 140]
AlO_4	4045	4111	67	[38, 102, 111, 118, 140]
AlO_5	4070	4094	25	[39, 70, 76, 101, 120, 144]
AlO_6	4095	4146	52	[39, 70, 73, 76, 101, 120, 144]
AlO_3	4112	4131	20	[38, 102, 118, 140]
AlO_4	4132	4458	327	[38, 102, 111, 118, 140]
AlO_5	4147	4189	43	[39, 70, 76, 101, 120, 144]
AlO_4	4190	4384	195	[39, 70, 76, 101, 144]
AlO_5	4385	4411	27	[39, 70, 76, 98, 101, 144]
AlO_4	4412	4432	21	[39, 70, 76, 98, 101]
AlO_5	4433	4493	61	[39, 70, 76, 98, 101, 144]
AlO_5	4459	4481	23	[38, 102, 111, 118, 140, 152]
AlO_6	4482	4493	12	[38, 102, 111, 118, 140, 143, 152]
AlO_5	4494	4514	21	[38, 102, 111, 118, 140, 143]
AlO_4	4494	4736	243	[39, 70, 98, 101, 144]
AlO_4	4515	4524	10	[38, 102, 111, 140, 143]
AlO_3	4525	4549	25	[38, 102, 111, 143]
AlO_4	4550	4554	5	[38, 102, 111, 140, 143]
AlO_5	4555	4563	9	[38, 102, 111, 118, 140, 143]
AlO_6	4564	4571	8	[38, 102, 111, 118, 140, 143, 152]
AlO_5	4572	4610	39	[38, 102, 111, 118, 140, 152]
AlO_3	4605	4634	30	[37, 92, 123, 130]
AlO_4	4611	4705	95	[38, 102, 111, 118, 140]
AlO_4	4635	4704	70	[37, 92, 107, 123, 130]
AlO_3	4705	4767	63	[37, 107, 123, 130]
AlO_5	4706	4722	17	[38, 102, 111, 118, 140, 143]
AlO_4	4723	4764	42	[38, 102, 111, 118, 140]
AlO_3	4737	4861	125	[39, 70, 98, 101]
AlO_5	4765	4777	13	[38, 78, 102, 111, 118, 140]
AlO_4	4768	5056	289	[37, 92, 107, 123, 130]
AlO_4	4778	4786	9	[38, 102, 111, 118, 140]
AlO_3	4787	4819	33	[38, 102, 118, 140]
AlO_4	4820	4824	5	[38, 102, 111, 118, 140]
AlO_5	4825	4848	24	[38, 102, 111, 118, 140, 143]
AlO_4	4849	5004	156	[38, 102, 118, 140, 143]
AlO_4	4862	5006	145	[39, 70, 87, 98, 101]
AlO_5	5005	5021	17	[38, 102, 111, 118, 140, 143]
AlO_5	5007	5025	19	[39, 70, 87, 98, 101, 110]
AlO_6	5022	5057	36	[38, 102, 111, 118, 126, 140, 143]
AlO_4	5026	5090	65	[39, 70, 87, 98, 101]
AlO_5	5057	5134	78	[37, 92, 107, 119, 123, 130]
AlO_5	5058	5058	1	[38, 102, 111, 118, 126, 140]
AlO_4	5059	5077	19	[38, 111, 118, 126, 140]
AlO_5	5078	5082	5	[38, 111, 118, 126, 140, 143]
AlO_4	5083	5109	27	[38, 111, 118, 126, 143]
AlO_3	5091	5105	15	[39, 87, 98, 101]
AlO_4	5106	5200	95	[39, 70, 87, 98, 101]
AlO_3	5110	5164	55	[38, 111, 126, 143]
AlO_4	5135	5388	254	[37, 107, 119, 123, 130]
AlO_4	5165	5167	3	[38, 111, 118, 126, 143]
AlO_5	5168	5248	81	[38, 102, 111, 118, 126, 143]
AlO_3	5201	5256	56	[39, 70, 87, 98]
AlO_4	5249	5416	168	[38, 102, 111, 118, 126]
AlO_4	5257	5468	212	[39, 70, 87, 98, 128]
AlO_5	5389	5390	2	[37, 83, 107, 119, 123, 130]
AlO_4	5391	5406	16	[37, 83, 119, 123, 130]
AlO_3	5407	5411	5	[37, 119, 123, 130]
AlO_4	5412	5593	182	[37, 83, 119, 123, 130]
AlO_5	5417	5479	63	[38, 78, 102, 111, 118, 126]
AlO_3	5469	5842	374	[39, 70, 87, 98]
AlO_6	5480	5537	58	[38, 78, 102, 111, 118, 126, 151]
AlO_5	5538	5578	41	[38, 102, 111, 118, 126, 151]
AlO_4	5579	5827	249	[38, 102, 111, 126, 151]
AlO_3	5594	5718	125	[37, 119, 123, 130]
AlO_4	5719	5896	178	[37, 91, 119, 123, 130]
AlO_3	5828	5977	150	[38, 102, 111, 151]
AlO_4	5843	5866	24	[39, 70, 87, 98, 104]
AlO_3	5867	5883	17	[39, 70, 98, 104]
AlO_4	5884	5934	51	[39, 70, 87, 98, 104]
AlO_5	5897	5922	26	[37, 91, 107, 119, 123, 130]
AlO_4	5923	7066	1144	[37, 91, 119, 123, 130]
AlO_5	5935	5943	9	[39, 70, 87, 92, 98, 104]
AlO_4	5944	5976	33	[39, 70, 92, 98, 104]
AlO_5	5977	6101	125	[39, 70, 87, 92, 98, 104]
AlO_4	5978	6020	43	[38, 102, 111, 118, 151]
AlO_3	6021	6037	17	[38, 102, 111, 118]
AlO_4	6038	6110	73	[38, 102, 111, 118, 148]
AlO_4	6102	6138	37	[39, 87, 92, 98, 104]
AlO_5	6111	6133	23	[38, 102, 111, 118, 126, 148]
AlO_4	6134	6160	27	[38, 102, 111, 118, 148]
AlO_5	6139	6145	7	[39, 70, 87, 92, 98, 104]
AlO_4	6146	6171	26	[39, 70, 87, 98, 104]
AlO_5	6161	6365	205	[38, 102, 111, 118, 126, 148]
AlO_5	6172	6193	22	[39, 70, 87, 92, 98, 104]
AlO_4	6194	6340	147	[39, 70, 87, 98, 104]
AlO_3	6341	6357	17	[39, 70, 87, 98]
AlO_4	6358	6407	50	[39, 70, 87, 98, 104]
AlO_4	6366	6469	104	[38, 102, 111, 126, 148]
AlO_3	6408	6438	31	[39, 70, 87, 98]
AlO_4	6439	6553	115	[39, 70, 87, 98, 104]
AlO_5	6470	6598	129	[38, 102, 111, 118, 126, 148]
AlO_3	6554	7078	525	[39, 70, 87, 98]
AlO_4	6599	6672	74	[38, 102, 111, 118, 148]
AlO_5	6673	6799	127	[38, 102, 111, 118, 126, 148]
AlO_4	6800	6918	119	[38, 102, 111, 118, 148]
AlO_5	6919	6952	34	[38, 77, 102, 111, 118, 148]
AlO_4	6953	7406	454	[38, 102, 111, 118, 148]
AlO_5	7067	7096	30	[37, 91, 93, 119, 123, 130]
AlO_4	7079	7517	439	[39, 70, 87, 98, 135]
AlO_4	7097	7216	120	[37, 91, 119, 123, 130]
AlO_5	7217	7227	11	[37, 91, 119, 123, 125, 130]
AlO_4	7228	7239	12	[37, 91, 123, 125, 130]
AlO_5	7240	7276	37	[37, 91, 119, 123, 125, 130]
AlO_4	7277	7420	144	[37, 91, 123, 125, 130]
AlO_5	7407	7439	33	[38, 90, 102, 111, 118, 148]
AlO_5	7421	7495	75	[37, 91, 119, 123, 125, 130]
AlO_4	7440	7478	39	[38, 90, 102, 111, 118]
AlO_5	7479	7677	199	[38, 90, 102, 111, 118, 148]
AlO_4	7496	7513	18	[37, 91, 119, 123, 125]
AlO_3	7514	7529	16	[37, 91, 119, 125]
AlO_3	7518	7532	15	[39, 70, 87, 98]
AlO_4	7530	7539	10	[37, 91, 119, 123, 125]
AlO_4	7533	9222	1690	[39, 70, 87, 98, 135]
AlO_5	7540	7552	13	[37, 91, 119, 123, 125, 130]
AlO_4	7553	7625	73	[37, 91, 119, 123, 125]
AlO_3	7626	7656	31	[37, 91, 119, 123]
AlO_4	7657	7721	65	[37, 91, 93, 119, 123]
AlO_4	7678	7855	178	[38, 90, 102, 111, 118]
AlO_5	7722	7736	15	[37, 91, 93, 119, 123, 130]
AlO_4	7737	7860	124	[37, 91, 119, 123, 130]
AlO_3	7856	7905	50	[38, 102, 111, 118]
AlO_5	7861	7925	65	[37, 91, 93, 119, 123, 130]
AlO_4	7906	8038	133	[38, 102, 111, 118, 148]
AlO_4	7926	7968	43	[37, 91, 93, 119, 123]
AlO_3	7969	8079	111	[37, 91, 119, 123]
AlO_3	8039	8052	14	[38, 102, 118, 148]
AlO_4	8053	8167	115	[38, 102, 111, 118, 148]
AlO_4	8080	8269	190	[37, 91, 119, 123, 130]
AlO_5	8168	8168	1	[38, 90, 102, 111, 118, 148]
AlO_4	8169	8216	48	[38, 102, 111, 118, 148]
AlO_5	8217	8244	28	[38, 90, 102, 111, 118, 148]
AlO_4	8245	8300	56	[38, 102, 111, 118, 148]
AlO_5	8270	8319	50	[37, 83, 91, 119, 123, 130]
AlO_3	8301	8350	50	[38, 102, 118, 148]
AlO_4	8320	8562	243	[37, 83, 91, 119, 130]
AlO_4	8351	8383	33	[38, 102, 111, 118, 148]
AlO_3	8384	8430	47	[38, 102, 118, 148]
AlO_4	8431	8461	31	[38, 77, 102, 118, 148]
AlO_3	8462	8463	2	[38, 102, 118, 148]
AlO_4	8464	8483	20	[38, 102, 111, 118, 148]
AlO_3	8484	8505	22	[38, 102, 118, 148]
AlO_4	8506	8862	357	[38, 102, 118, 129, 148]
AlO_5	8563	8592	30	[37, 83, 91, 119, 130, 137]
AlO_4	8593	8602	10	[37, 91, 119, 130, 137]
AlO_5	8603	8645	43	[37, 83, 91, 119, 130, 137]
AlO_4	8646	8708	63	[37, 91, 119, 130, 137]
AlO_5	8709	8797	89	[37, 91, 92, 119, 130, 137]
AlO_6	8798	8813	16	[37, 83, 91, 92, 119, 130, 137]
AlO_5	8814	8854	41	[37, 83, 91, 92, 119, 130]
AlO_4	8855	8943	89	[37, 83, 91, 92, 119]
AlO_3	8863	8889	27	[38, 102, 118, 129]
AlO_4	8890	9013	124	[38, 102, 118, 129, 148]
AlO_3	8944	8963	20	[37, 83, 91, 119]
AlO_4	8964	9069	106	[37, 83, 91, 119, 130]
AlO_3	9014	9038	25	[38, 102, 129, 148]
AlO_4	9039	9043	5	[38, 102, 129, 139, 148]
AlO_5	9044	9101	58	[38, 102, 118, 129, 139, 148]
AlO_5	9070	9078	9	[37, 83, 91, 92, 119, 130]
AlO_4	9079	10205	1127	[37, 83, 91, 119, 130]
AlO_4	9102	9230	129	[38, 102, 118, 129, 139]
AlO_5	9223	9229	7	[39, 70, 87, 96, 98, 135]
AlO_4	9230	9232	3	[39, 70, 87, 98, 135]
AlO_3	9231	9240	10	[38, 102, 118, 129]
AlO_5	9233	9243	11	[39, 70, 87, 98, 101, 135]
AlO_4	9241	9243	3	[38, 102, 118, 129, 139]
AlO_5	9244	9265	22	[38, 102, 118, 129, 139, 148]
AlO_4	9244	9386	143	[39, 70, 87, 98, 135]
AlO_4	9266	9394	129	[38, 102, 118, 129, 139]
AlO_5	9387	9393	7	[39, 70, 87, 96, 98, 135]
AlO_4	9394	9396	3	[39, 70, 87, 98, 135]
AlO_3	9395	9404	10	[38, 102, 118, 129]
AlO_5	9397	9464	68	[39, 70, 87, 98, 101, 135]
AlO_4	9405	9652	248	[38, 102, 118, 129, 139]
AlO_4	9465	9605	141	[39, 70, 87, 98, 101]
AlO_3	9606	9672	67	[39, 70, 98, 101]
AlO_4	9653	9739	87	[38, 102, 129, 139, 148]
AlO_4	9673	9821	149	[39, 70, 98, 101, 134]
AlO_5	9740	9770	31	[38, 102, 129, 131, 139, 148]
AlO_4	9771	9774	4	[38, 102, 129, 131, 148]
AlO_3	9775	9790	16	[38, 102, 129, 148]
AlO_4	9791	9851	61	[38, 102, 129, 131, 148]
AlO_3	9822	9826	5	[39, 70, 101, 134]
AlO_4	9827	9941	115	[39, 70, 98, 101, 134]
AlO_3	9852	9886	35	[38, 102, 129, 148]
AlO_4	9887	9919	33	[38, 102, 129, 131, 148]
AlO_3	9920	9932	13	[38, 102, 129, 148]
AlO_4	9933	10079	147	[38, 102, 129, 131, 148]
AlO_3	9942	9967	26	[39, 98, 101, 134]
AlO_4	9968	9974	7	[39, 70, 98, 101, 134]
AlO_5	9975	10077	103	[39, 69, 70, 98, 101, 134]
AlO_4	10078	10100	23	[39, 69, 70, 98, 101]
AlO_3	10080	10116	37	[38, 102, 129, 148]
AlO_5	10101	10116	16	[39, 69, 70, 98, 101, 106]
AlO_4	10117	10138	22	[38, 102, 129, 131, 148]
AlO_4	10117	10293	177	[39, 69, 70, 98, 101]
AlO_3	10139	10153	15	[38, 129, 131, 148]
AlO_4	10154	10164	11	[38, 102, 129, 131, 148]
AlO_5	10165	10207	43	[38, 102, 114, 129, 131, 148]
AlO_3	10206	10356	151	[37, 83, 119, 130]
AlO_4	10208	10448	241	[38, 102, 129, 131, 148]
AlO_5	10294	10431	138	[39, 69, 70, 98, 101, 134]
AlO_4	10357	10362	6	[37, 83, 118, 119, 130]
AlO_5	10363	10386	24	[37, 83, 118, 119, 127, 130]
AlO_4	10387	10439	53	[37, 83, 118, 119, 130]
AlO_4	10432	10482	51	[39, 69, 70, 98, 134]
AlO_5	10440	10484	45	[37, 83, 118, 119, 127, 130]
AlO_5	10449	10494	46	[38, 77, 102, 129, 131, 148]
AlO_3	10483	10491	9	[39, 70, 98, 134]
AlO_4	10485	10798	314	[37, 83, 118, 119, 130]
AlO_4	10492	10759	268	[39, 70, 98, 129, 134]
AlO_4	10495	10508	14	[38, 102, 129, 131, 148]
AlO_3	10509	10539	31	[38, 102, 129, 148]
AlO_4	10540	10648	109	[38, 102, 129, 131, 148]
AlO_3	10649	11271	623	[38, 102, 129, 131]
AlO_5	10760	10778	19	[39, 70, 98, 129, 131, 134]
AlO_4	10779	10940	162	[39, 70, 98, 131, 134]
AlO_5	10799	10907	109	[37, 83, 91, 118, 119, 130]
AlO_4	10908	10924	17	[37, 91, 118, 119, 130]
AlO_5	10925	10969	45	[37, 83, 91, 118, 119, 130]
AlO_5	10941	10945	5	[39, 70, 74, 98, 131, 134]
AlO_4	10946	11009	64	[39, 70, 98, 131, 134]
AlO_4	10970	11082	113	[37, 83, 91, 119, 130]
AlO_3	11010	11027	18	[39, 70, 98, 131]
AlO_4	11028	11042	15	[39, 70, 80, 98, 131]
AlO_5	11043	11064	22	[39, 70, 80, 98, 131, 134]
AlO_4	11065	11382	318	[39, 70, 98, 131, 134]
AlO_5	11083	11111	29	[37, 83, 91, 118, 119, 130]
AlO_4	11112	11876	765	[37, 83, 91, 119, 130]
AlO_4	11272	11368	97	[38, 102, 108, 129, 131]
AlO_3	11369	11433	65	[38, 108, 129, 131]
AlO_5	11383	11412	30	[39, 70, 80, 98, 131, 134]
AlO_4	11413	11876	464	[39, 70, 98, 131, 134]
AlO_4	11434	11523	90	[38, 102, 108, 129, 131]
AlO_3	11524	11537	14	[38, 108, 129, 131]
AlO_4	11538	11876	339	[38, 102, 108, 129, 131]
