# Supplementary material for: Pressure‐Induced Coordination Changes in a Pyrolitic Silicate Melt From Ab Initio Molecular Dynamics Simulations
Source: J Geophys Res Solid Earth. 2019 Nov 29;124(11):11232–50. doi: 10.1029/2019JB018238 (PMC6988478; doi:10.1029/2019JB018238)
Supplement: Supplementary file 2 — Data Set S1 [file JGRB-124-11232-s002.zip › Data/3000K/CaO/a10.0-pyr-100-nvt.T3K.outcar.umd.dat.r0.popul.dat]

Formula	Begin	End	Lifetime	[Composition]
CaO_12	0	11	12	[1, 75, 76, 79, 85, 101, 106, 111, 120, 125, 137, 145, 149]
CaO_9	0	13	14	[2, 86, 98, 104, 112, 117, 128, 133, 148, 152]
CaO_11	12	14	3	[1, 75, 76, 79, 85, 106, 111, 120, 125, 137, 145, 149]
CaO_10	14	41	28	[2, 81, 86, 98, 104, 112, 117, 128, 133, 148, 152]
CaO_10	15	32	18	[1, 75, 76, 79, 85, 106, 111, 120, 137, 145, 149]
CaO_11	33	53	21	[1, 75, 76, 79, 85, 106, 111, 120, 125, 137, 145, 149]
CaO_11	42	54	13	[2, 74, 81, 86, 98, 104, 112, 117, 128, 133, 148, 152]
CaO_10	54	57	4	[1, 75, 76, 79, 106, 111, 120, 125, 137, 145, 149]
CaO_10	55	86	32	[2, 74, 86, 98, 104, 112, 117, 128, 133, 148, 152]
CaO_11	58	63	6	[1, 75, 76, 79, 106, 111, 120, 121, 125, 137, 145, 149]
CaO_10	64	104	41	[1, 75, 76, 79, 106, 111, 120, 121, 137, 145, 149]
CaO_9	87	151	65	[2, 86, 98, 104, 112, 117, 128, 133, 148, 152]
CaO_11	105	107	3	[1, 75, 76, 79, 101, 106, 111, 120, 121, 137, 145, 149]
CaO_10	108	115	8	[1, 75, 76, 79, 101, 106, 111, 120, 137, 145, 149]
CaO_11	116	119	4	[1, 75, 76, 79, 101, 106, 111, 120, 125, 137, 145, 149]
CaO_12	120	132	13	[1, 75, 76, 79, 85, 101, 106, 111, 120, 125, 137, 145, 149]
CaO_11	133	133	1	[1, 75, 76, 79, 101, 106, 111, 120, 125, 137, 145, 149]
CaO_10	134	142	9	[1, 75, 76, 79, 106, 111, 120, 125, 137, 145, 149]
CaO_11	143	166	24	[1, 75, 76, 79, 85, 106, 111, 120, 125, 137, 145, 149]
CaO_10	152	180	29	[2, 84, 86, 98, 104, 112, 117, 128, 133, 148, 152]
CaO_10	167	172	6	[1, 75, 76, 79, 106, 111, 120, 125, 137, 145, 149]
CaO_9	173	177	5	[1, 75, 76, 79, 111, 120, 125, 137, 145, 149]
CaO_10	178	197	20	[1, 75, 76, 79, 85, 111, 120, 125, 137, 145, 149]
CaO_9	181	199	19	[2, 86, 98, 104, 112, 117, 128, 133, 148, 152]
CaO_9	198	201	4	[1, 75, 76, 79, 85, 111, 120, 137, 145, 149]
CaO_10	200	208	9	[2, 86, 98, 101, 104, 112, 117, 128, 133, 148, 152]
CaO_10	202	216	15	[1, 75, 76, 79, 85, 111, 120, 125, 137, 145, 149]
CaO_9	209	263	55	[2, 86, 98, 104, 112, 117, 128, 133, 148, 152]
CaO_11	217	218	2	[1, 75, 76, 79, 85, 101, 111, 120, 125, 137, 145, 149]
CaO_12	219	221	3	[1, 75, 76, 79, 85, 94, 101, 111, 120, 125, 137, 145, 149]
CaO_11	222	222	1	[1, 75, 76, 79, 85, 94, 101, 111, 120, 137, 145, 149]
CaO_12	223	234	12	[1, 75, 76, 79, 85, 94, 101, 106, 111, 120, 137, 145, 149]
CaO_13	235	235	1	[1, 75, 76, 79, 85, 94, 101, 106, 111, 120, 125, 137, 145, 149]
CaO_12	236	237	2	[1, 75, 76, 79, 94, 101, 106, 111, 120, 125, 137, 145, 149]
CaO_11	238	256	19	[1, 75, 76, 79, 94, 106, 111, 120, 125, 137, 145, 149]
CaO_12	257	263	7	[1, 75, 76, 79, 94, 101, 106, 111, 120, 125, 137, 145, 149]
CaO_11	264	294	31	[1, 75, 76, 79, 94, 101, 106, 111, 120, 137, 145, 149]
CaO_10	264	270	7	[2, 84, 86, 98, 104, 112, 117, 128, 133, 148, 152]
CaO_9	271	272	2	[2, 86, 98, 104, 112, 117, 128, 133, 148, 152]
CaO_8	273	280	8	[2, 86, 104, 112, 117, 128, 133, 148, 152]
CaO_9	281	288	8	[2, 86, 98, 104, 112, 117, 128, 133, 148, 152]
CaO_10	289	360	72	[2, 64, 86, 98, 104, 112, 117, 128, 133, 148, 152]
CaO_10	295	301	7	[1, 75, 76, 79, 94, 106, 111, 120, 137, 145, 149]
CaO_11	302	313	12	[1, 75, 76, 79, 85, 94, 106, 111, 120, 137, 145, 149]
CaO_12	314	330	17	[1, 75, 76, 79, 85, 94, 106, 111, 120, 121, 137, 145, 149]
CaO_11	331	333	3	[1, 75, 76, 79, 85, 94, 106, 111, 120, 137, 145, 149]
CaO_12	334	339	6	[1, 75, 76, 79, 85, 94, 106, 111, 120, 125, 137, 145, 149]
CaO_11	340	348	9	[1, 75, 76, 79, 85, 94, 106, 111, 120, 137, 145, 149]
CaO_10	349	361	13	[1, 75, 76, 79, 85, 94, 111, 120, 137, 145, 149]
CaO_9	361	369	9	[2, 86, 98, 104, 112, 117, 128, 133, 148, 152]
CaO_11	362	409	48	[1, 75, 76, 79, 85, 94, 111, 120, 125, 137, 145, 149]
CaO_8	370	384	15	[2, 86, 104, 112, 117, 128, 133, 148, 152]
CaO_9	385	385	1	[2, 86, 101, 104, 112, 117, 128, 133, 148, 152]
CaO_10	386	402	17	[2, 86, 98, 101, 104, 112, 117, 128, 133, 148, 152]
CaO_11	403	406	4	[2, 84, 86, 98, 101, 104, 112, 117, 128, 133, 148, 152]
CaO_12	407	419	13	[2, 64, 84, 86, 98, 101, 104, 112, 117, 128, 133, 148, 152]
CaO_12	410	427	18	[1, 75, 76, 79, 85, 94, 106, 111, 120, 125, 137, 145, 149]
CaO_11	420	427	8	[2, 84, 86, 98, 101, 104, 112, 117, 128, 133, 148, 152]
CaO_10	428	437	10	[1, 75, 76, 79, 85, 106, 111, 120, 137, 145, 149]
CaO_10	428	432	5	[2, 84, 86, 98, 104, 112, 117, 128, 133, 148, 152]
CaO_9	433	436	4	[2, 84, 86, 104, 112, 117, 128, 133, 148, 152]
CaO_10	437	472	36	[2, 64, 84, 86, 104, 112, 117, 128, 133, 148, 152]
CaO_10	438	456	19	[1, 75, 76, 79, 101, 106, 111, 120, 137, 145, 149]
CaO_11	457	459	3	[1, 75, 76, 79, 101, 106, 111, 120, 121, 137, 145, 149]
CaO_12	460	463	4	[1, 75, 76, 79, 94, 101, 106, 111, 120, 121, 137, 145, 149]
CaO_11	464	464	1	[1, 75, 76, 79, 94, 106, 111, 120, 121, 137, 145, 149]
CaO_10	465	479	15	[1, 75, 76, 79, 94, 106, 111, 120, 137, 145, 149]
CaO_11	473	483	11	[2, 64, 84, 86, 101, 104, 112, 117, 128, 133, 148, 152]
CaO_11	480	483	4	[1, 75, 76, 79, 85, 94, 106, 111, 120, 137, 145, 149]
CaO_10	484	489	6	[1, 75, 76, 79, 85, 94, 111, 120, 137, 145, 149]
CaO_10	484	494	11	[2, 64, 84, 86, 101, 104, 112, 128, 133, 148, 152]
CaO_11	490	492	3	[1, 75, 76, 79, 85, 94, 101, 111, 120, 137, 145, 149]
CaO_12	493	517	25	[1, 75, 76, 79, 85, 94, 101, 111, 120, 125, 137, 145, 149]
CaO_9	495	508	14	[2, 64, 84, 86, 104, 112, 128, 133, 148, 152]
CaO_10	509	515	7	[2, 64, 84, 86, 104, 112, 117, 128, 133, 148, 152]
CaO_11	516	545	30	[2, 64, 84, 86, 101, 104, 112, 117, 128, 133, 148, 152]
CaO_11	518	526	9	[1, 75, 76, 79, 85, 94, 111, 120, 125, 137, 145, 149]
CaO_10	527	541	15	[1, 75, 76, 79, 85, 111, 120, 125, 137, 145, 149]
CaO_11	542	550	9	[1, 75, 76, 79, 85, 106, 111, 120, 125, 137, 145, 149]
CaO_12	546	554	9	[2, 64, 84, 86, 98, 101, 104, 112, 117, 128, 133, 148, 152]
CaO_12	551	552	2	[1, 75, 76, 79, 85, 94, 106, 111, 120, 125, 137, 145, 149]
CaO_11	553	569	17	[1, 75, 76, 79, 85, 94, 111, 120, 125, 137, 145, 149]
CaO_11	555	560	6	[2, 64, 84, 86, 98, 104, 112, 117, 128, 133, 148, 152]
CaO_12	561	563	3	[2, 64, 84, 86, 98, 104, 112, 117, 128, 133, 138, 148, 152]
CaO_11	564	589	26	[2, 64, 86, 98, 104, 112, 117, 128, 133, 138, 148, 152]
CaO_12	570	575	6	[1, 75, 76, 79, 85, 94, 101, 111, 120, 125, 137, 145, 149]
CaO_10	576	590	15	[1, 75, 76, 79, 94, 101, 111, 120, 137, 145, 149]
CaO_10	590	608	19	[2, 64, 86, 98, 104, 112, 117, 128, 133, 148, 152]
CaO_11	591	591	1	[1, 75, 76, 79, 85, 94, 101, 111, 120, 137, 145, 149]
CaO_12	592	600	9	[1, 75, 76, 79, 85, 94, 101, 106, 111, 120, 137, 145, 149]
CaO_11	601	604	4	[1, 75, 76, 79, 85, 94, 106, 111, 120, 137, 145, 149]
CaO_12	605	614	10	[1, 75, 76, 79, 85, 94, 106, 111, 120, 125, 137, 145, 149]
CaO_9	609	614	6	[2, 64, 86, 104, 112, 117, 128, 133, 148, 152]
CaO_11	615	617	3	[1, 75, 76, 79, 85, 94, 106, 111, 120, 137, 145, 149]
CaO_10	615	643	29	[2, 64, 84, 86, 104, 112, 117, 128, 133, 148, 152]
CaO_10	618	627	10	[1, 75, 76, 79, 85, 94, 111, 120, 137, 145, 149]
CaO_11	628	641	14	[1, 75, 76, 79, 85, 94, 111, 120, 121, 137, 145, 149]
CaO_12	642	645	4	[1, 75, 76, 79, 85, 94, 111, 120, 121, 125, 137, 145, 149]
CaO_9	644	652	9	[2, 84, 86, 104, 112, 117, 128, 133, 148, 152]
CaO_13	646	648	3	[1, 75, 76, 79, 85, 94, 106, 111, 120, 121, 125, 137, 145, 149]
CaO_12	649	652	4	[1, 75, 76, 79, 85, 94, 106, 111, 120, 121, 137, 145, 149]
CaO_11	653	654	2	[1, 75, 76, 79, 85, 94, 106, 111, 120, 137, 145, 149]
CaO_8	653	675	23	[2, 86, 104, 112, 117, 128, 133, 148, 152]
CaO_10	655	715	61	[1, 75, 76, 79, 94, 106, 111, 120, 137, 145, 149]
CaO_9	676	720	45	[2, 86, 98, 104, 112, 117, 128, 133, 148, 152]
CaO_11	716	725	10	[1, 75, 76, 79, 85, 94, 106, 111, 120, 137, 145, 149]
CaO_10	721	732	12	[2, 74, 86, 98, 104, 112, 117, 128, 133, 148, 152]
CaO_10	726	729	4	[1, 75, 76, 79, 94, 106, 111, 120, 137, 145, 149]
CaO_9	730	730	1	[1, 75, 76, 79, 106, 111, 120, 137, 145, 149]
CaO_10	731	743	13	[1, 75, 76, 79, 106, 111, 120, 121, 137, 145, 149]
CaO_11	733	741	9	[2, 64, 74, 86, 98, 104, 112, 117, 128, 133, 148, 152]
CaO_10	742	766	25	[2, 64, 86, 98, 104, 112, 117, 128, 133, 148, 152]
CaO_11	744	745	2	[1, 75, 76, 79, 94, 106, 111, 120, 121, 137, 145, 149]
CaO_12	746	753	8	[1, 75, 76, 79, 85, 94, 106, 111, 120, 121, 137, 145, 149]
CaO_12	754	762	9	[1, 75, 76, 79, 85, 94, 106, 111, 120, 125, 137, 145, 149]
CaO_11	763	777	15	[1, 75, 76, 79, 94, 106, 111, 120, 125, 137, 145, 149]
CaO_9	767	791	25	[2, 86, 98, 104, 112, 117, 128, 133, 148, 152]
CaO_12	778	786	9	[1, 75, 76, 79, 85, 94, 106, 111, 120, 125, 137, 145, 149]
CaO_11	787	811	25	[1, 75, 76, 79, 85, 94, 106, 111, 120, 137, 145, 149]
CaO_10	792	802	11	[2, 86, 98, 101, 104, 112, 117, 128, 133, 148, 152]
CaO_9	803	811	9	[2, 86, 98, 104, 112, 117, 128, 133, 148, 152]
CaO_10	812	839	28	[1, 75, 76, 79, 94, 106, 111, 120, 137, 145, 149]
CaO_8	812	831	20	[2, 86, 104, 112, 117, 128, 133, 148, 152]
CaO_9	832	833	2	[2, 86, 101, 104, 112, 117, 128, 133, 148, 152]
CaO_10	834	839	6	[2, 86, 98, 101, 104, 112, 117, 128, 133, 148, 152]
CaO_11	840	865	26	[1, 75, 76, 79, 94, 106, 111, 120, 121, 137, 145, 149]
CaO_9	840	866	27	[2, 86, 98, 104, 112, 117, 128, 133, 148, 152]
CaO_12	866	870	5	[1, 75, 76, 79, 94, 106, 111, 120, 121, 125, 137, 145, 149]
CaO_10	867	877	11	[2, 84, 86, 98, 104, 112, 117, 128, 133, 148, 152]
CaO_11	871	885	15	[1, 75, 76, 79, 94, 106, 111, 120, 125, 137, 145, 149]
CaO_11	878	882	5	[2, 84, 86, 98, 101, 104, 112, 117, 128, 133, 148, 152]
CaO_10	883	894	12	[2, 84, 86, 101, 104, 112, 117, 128, 133, 148, 152]
CaO_10	886	916	31	[1, 75, 76, 79, 94, 106, 111, 120, 137, 145, 149]
CaO_9	895	957	63	[2, 84, 86, 101, 104, 112, 128, 133, 148, 152]
CaO_11	917	919	3	[1, 75, 76, 79, 94, 106, 111, 120, 125, 137, 145, 149]
CaO_10	920	926	7	[1, 75, 76, 79, 94, 106, 111, 120, 137, 145, 149]
CaO_11	927	961	35	[1, 75, 76, 79, 85, 94, 106, 111, 120, 137, 145, 149]
CaO_10	958	982	25	[2, 84, 86, 101, 104, 112, 117, 128, 133, 148, 152]
CaO_10	962	974	13	[1, 75, 76, 79, 94, 106, 111, 120, 137, 145, 149]
CaO_11	975	1008	34	[1, 75, 76, 79, 94, 106, 111, 120, 121, 137, 145, 149]
CaO_9	983	1059	77	[2, 84, 86, 101, 104, 112, 128, 133, 148, 152]
CaO_10	1009	1048	40	[1, 75, 76, 79, 94, 106, 111, 120, 137, 145, 149]
CaO_9	1049	1053	5	[1, 75, 76, 79, 94, 111, 120, 137, 145, 149]
CaO_10	1054	1073	20	[1, 75, 76, 79, 85, 94, 111, 120, 137, 145, 149]
CaO_10	1060	1071	12	[2, 84, 86, 101, 104, 112, 128, 133, 138, 148, 152]
CaO_9	1072	1138	67	[2, 84, 86, 101, 104, 112, 128, 133, 148, 152]
CaO_9	1074	1077	4	[1, 75, 76, 79, 85, 111, 120, 137, 145, 149]
CaO_10	1078	1091	14	[1, 75, 76, 79, 85, 101, 111, 120, 137, 145, 149]
CaO_11	1092	1106	15	[1, 75, 76, 79, 85, 101, 111, 120, 125, 137, 145, 149]
CaO_13	1107	1109	3	[1, 75, 76, 79, 85, 101, 106, 111, 120, 121, 125, 137, 145, 149]
CaO_12	1110	1115	6	[1, 75, 76, 79, 85, 101, 106, 111, 120, 121, 137, 145, 149]
CaO_11	1116	1122	7	[1, 75, 76, 79, 101, 106, 111, 120, 121, 137, 145, 149]
CaO_10	1123	1128	6	[1, 75, 76, 79, 101, 106, 111, 120, 137, 145, 149]
CaO_9	1129	1130	2	[1, 75, 76, 79, 106, 111, 120, 137, 145, 149]
CaO_10	1131	1191	61	[1, 75, 76, 79, 94, 106, 111, 120, 137, 145, 149]
CaO_10	1139	1164	26	[2, 84, 86, 101, 104, 110, 112, 128, 133, 148, 152]
CaO_9	1165	1233	69	[2, 84, 86, 101, 104, 112, 128, 133, 148, 152]
CaO_11	1192	1207	16	[1, 75, 76, 79, 94, 101, 106, 111, 120, 137, 145, 149]
CaO_10	1208	1215	8	[1, 75, 76, 79, 94, 106, 111, 120, 137, 145, 149]
CaO_11	1216	1219	4	[1, 75, 76, 79, 94, 106, 111, 120, 121, 137, 145, 149]
CaO_10	1220	1238	19	[1, 75, 76, 79, 94, 111, 120, 121, 137, 145, 149]
CaO_10	1234	1242	9	[2, 84, 86, 101, 104, 112, 128, 133, 138, 148, 152]
CaO_11	1239	1246	8	[1, 75, 76, 79, 94, 111, 120, 121, 125, 137, 145, 149]
CaO_9	1243	1341	99	[2, 84, 86, 101, 104, 112, 128, 133, 148, 152]
CaO_12	1247	1257	11	[1, 75, 76, 79, 85, 94, 111, 120, 121, 125, 137, 145, 149]
CaO_13	1258	1258	1	[1, 75, 76, 79, 85, 94, 106, 111, 120, 121, 125, 137, 145, 149]
CaO_12	1259	1264	6	[1, 75, 76, 79, 85, 94, 106, 111, 120, 121, 137, 145, 149]
CaO_10	1265	1272	8	[1, 75, 76, 79, 94, 106, 111, 120, 137, 145, 149]
CaO_11	1273	1282	10	[1, 75, 76, 79, 94, 101, 106, 111, 120, 137, 145, 149]
CaO_10	1283	1323	41	[1, 75, 76, 79, 94, 106, 111, 120, 137, 145, 149]
CaO_9	1324	1327	4	[1, 75, 76, 79, 94, 111, 120, 137, 145, 149]
CaO_10	1328	1374	47	[1, 75, 76, 79, 94, 101, 111, 120, 137, 145, 149]
CaO_10	1342	1371	30	[2, 84, 86, 101, 103, 104, 112, 128, 133, 148, 152]
CaO_9	1372	1430	59	[2, 84, 86, 101, 104, 112, 128, 133, 148, 152]
CaO_11	1375	1375	1	[1, 75, 76, 79, 94, 101, 111, 120, 121, 137, 145, 149]
CaO_10	1376	1380	5	[1, 75, 76, 79, 94, 101, 111, 120, 137, 145, 149]
CaO_9	1381	1385	5	[1, 75, 76, 79, 94, 111, 120, 137, 145, 149]
CaO_10	1386	1399	14	[1, 75, 76, 79, 85, 94, 111, 120, 137, 145, 149]
CaO_9	1400	1403	4	[1, 75, 76, 79, 94, 111, 120, 137, 145, 149]
CaO_10	1404	1422	19	[1, 75, 76, 79, 94, 101, 111, 120, 137, 145, 149]
CaO_11	1423	1426	4	[1, 75, 76, 79, 94, 101, 106, 111, 120, 137, 145, 149]
CaO_10	1427	1464	38	[1, 75, 76, 79, 94, 106, 111, 120, 137, 145, 149]
CaO_10	1431	1443	13	[2, 84, 86, 101, 103, 104, 112, 128, 133, 148, 152]
CaO_9	1444	1485	42	[2, 84, 86, 101, 104, 112, 128, 133, 148, 152]
CaO_11	1465	1468	4	[1, 75, 76, 79, 94, 106, 111, 120, 121, 137, 145, 149]
CaO_10	1469	1475	7	[1, 75, 76, 79, 94, 106, 111, 120, 137, 145, 149]
CaO_11	1476	1488	13	[1, 75, 76, 79, 85, 94, 106, 111, 120, 137, 145, 149]
CaO_10	1486	1511	26	[2, 84, 86, 101, 104, 112, 128, 133, 138, 148, 152]
CaO_12	1489	1496	8	[1, 75, 76, 79, 85, 94, 101, 106, 111, 120, 137, 145, 149]
CaO_11	1497	1506	10	[1, 75, 76, 79, 94, 101, 106, 111, 120, 137, 145, 149]
CaO_10	1507	1522	16	[1, 75, 76, 79, 94, 106, 111, 120, 137, 145, 149]
CaO_9	1512	1585	74	[2, 84, 86, 101, 104, 112, 128, 133, 148, 152]
CaO_9	1523	1523	1	[1, 75, 76, 79, 106, 111, 120, 137, 145, 149]
CaO_10	1524	1536	13	[1, 75, 76, 79, 101, 106, 111, 120, 137, 145, 149]
CaO_11	1537	1559	23	[1, 75, 76, 79, 101, 106, 111, 120, 121, 137, 145, 149]
CaO_10	1560	1561	2	[1, 75, 76, 79, 101, 111, 120, 121, 137, 145, 149]
CaO_9	1562	1562	1	[1, 75, 76, 79, 111, 120, 121, 137, 145, 149]
CaO_9	1563	1568	6	[1, 75, 76, 79, 85, 111, 120, 137, 145, 149]
CaO_8	1569	1575	7	[1, 75, 76, 79, 111, 120, 137, 145, 149]
CaO_9	1576	1579	4	[1, 75, 76, 79, 111, 120, 125, 137, 145, 149]
CaO_8	1580	1588	9	[1, 75, 76, 79, 111, 120, 137, 145, 149]
CaO_10	1586	1638	53	[2, 84, 86, 101, 104, 112, 128, 133, 138, 148, 152]
CaO_9	1589	1595	7	[1, 75, 76, 79, 106, 111, 120, 137, 145, 149]
CaO_9	1596	1596	1	[1, 75, 76, 79, 111, 120, 125, 137, 145, 149]
CaO_10	1597	1611	15	[1, 75, 76, 79, 94, 111, 120, 125, 137, 145, 149]
CaO_10	1612	1644	33	[1, 75, 76, 79, 94, 106, 111, 120, 137, 145, 149]
CaO_11	1639	1642	4	[2, 64, 84, 86, 101, 104, 112, 128, 133, 138, 148, 152]
CaO_10	1643	1666	24	[2, 64, 84, 86, 101, 104, 112, 128, 133, 148, 152]
CaO_11	1645	1673	29	[1, 75, 76, 79, 94, 101, 106, 111, 120, 137, 145, 149]
CaO_9	1667	1833	167	[2, 84, 86, 101, 104, 112, 128, 133, 148, 152]
CaO_10	1674	1675	2	[1, 75, 76, 79, 94, 106, 111, 120, 137, 145, 149]
CaO_11	1676	1677	2	[1, 75, 76, 79, 94, 106, 111, 120, 121, 137, 145, 149]
CaO_10	1678	1680	3	[1, 75, 76, 79, 94, 111, 120, 121, 137, 145, 149]
CaO_9	1681	1696	16	[1, 75, 76, 79, 94, 111, 120, 137, 145, 149]
CaO_10	1697	1712	16	[1, 75, 76, 79, 85, 94, 111, 120, 137, 145, 149]
CaO_12	1713	1714	2	[1, 75, 76, 79, 85, 94, 101, 106, 111, 120, 137, 145, 149]
CaO_11	1715	1729	15	[1, 75, 76, 79, 94, 101, 106, 111, 120, 137, 145, 149]
CaO_10	1730	1734	5	[1, 75, 76, 79, 94, 106, 111, 120, 137, 145, 149]
CaO_11	1735	1749	15	[1, 75, 76, 79, 94, 106, 111, 120, 137, 139, 145, 149]
CaO_10	1750	1752	3	[1, 75, 76, 79, 94, 106, 111, 120, 137, 145, 149]
CaO_11	1753	1754	2	[1, 75, 76, 79, 94, 106, 111, 120, 121, 137, 145, 149]
CaO_10	1755	1779	25	[1, 75, 76, 79, 94, 106, 111, 120, 137, 145, 149]
CaO_11	1780	1804	25	[1, 75, 76, 79, 85, 94, 106, 111, 120, 137, 145, 149]
CaO_12	1805	1807	3	[1, 75, 76, 79, 85, 94, 106, 111, 120, 121, 137, 145, 149]
CaO_11	1808	1818	11	[1, 75, 76, 79, 94, 106, 111, 120, 121, 137, 145, 149]
CaO_10	1819	1826	8	[1, 75, 76, 79, 106, 111, 120, 121, 137, 145, 149]
CaO_9	1827	1836	10	[1, 75, 76, 79, 106, 111, 120, 137, 145, 149]
CaO_10	1834	1843	10	[2, 84, 86, 101, 104, 112, 128, 133, 138, 148, 152]
CaO_10	1837	1873	37	[1, 75, 76, 79, 101, 106, 111, 120, 137, 145, 149]
CaO_9	1844	1864	21	[2, 84, 86, 104, 112, 128, 133, 138, 148, 152]
CaO_8	1865	1880	16	[2, 84, 86, 104, 112, 128, 133, 148, 152]
CaO_11	1874	1901	28	[1, 75, 76, 79, 101, 106, 111, 120, 121, 137, 145, 149]
CaO_9	1881	1949	69	[2, 84, 86, 101, 104, 112, 128, 133, 148, 152]
CaO_10	1902	1902	1	[1, 75, 76, 79, 101, 106, 111, 120, 137, 145, 149]
CaO_9	1903	1908	6	[1, 75, 76, 79, 106, 111, 120, 137, 145, 149]
CaO_11	1909	1924	16	[1, 75, 76, 79, 85, 106, 111, 120, 125, 137, 145, 149]
CaO_10	1925	1968	44	[1, 75, 76, 79, 85, 111, 120, 125, 137, 145, 149]
CaO_10	1950	1980	31	[2, 84, 86, 101, 104, 110, 112, 128, 133, 148, 152]
CaO_11	1969	1970	2	[1, 75, 76, 79, 85, 101, 111, 120, 125, 137, 145, 149]
CaO_10	1971	2007	37	[1, 75, 76, 79, 85, 101, 111, 120, 137, 145, 149]
CaO_9	1981	1997	17	[2, 84, 86, 101, 104, 112, 128, 133, 148, 152]
CaO_10	1998	2003	6	[2, 84, 86, 101, 104, 112, 128, 133, 138, 148, 152]
CaO_9	2004	2007	4	[2, 84, 86, 104, 112, 128, 133, 138, 148, 152]
CaO_9	2008	2009	2	[1, 75, 76, 79, 101, 111, 120, 137, 145, 149]
CaO_10	2008	2014	7	[2, 84, 86, 104, 110, 112, 128, 133, 138, 148, 152]
CaO_10	2010	2010	1	[1, 75, 76, 79, 94, 101, 111, 120, 137, 145, 149]
CaO_11	2011	2026	16	[1, 75, 76, 79, 94, 101, 106, 111, 120, 137, 145, 149]
CaO_9	2015	2018	4	[2, 84, 86, 104, 112, 128, 133, 138, 148, 152]
CaO_8	2019	2022	4	[2, 84, 86, 104, 112, 128, 133, 148, 152]
CaO_9	2023	2122	100	[2, 84, 86, 101, 104, 112, 128, 133, 148, 152]
CaO_10	2027	2048	22	[1, 75, 76, 79, 94, 101, 111, 120, 137, 145, 149]
CaO_11	2049	2050	2	[1, 75, 76, 79, 94, 101, 106, 111, 120, 137, 145, 149]
CaO_10	2051	2067	17	[1, 75, 76, 79, 94, 106, 111, 120, 137, 145, 149]
CaO_11	2068	2075	8	[1, 75, 76, 79, 85, 94, 106, 111, 120, 137, 145, 149]
CaO_10	2076	2080	5	[1, 75, 76, 79, 85, 94, 111, 120, 137, 145, 149]
CaO_11	2081	2100	20	[1, 75, 76, 79, 85, 94, 111, 120, 125, 137, 145, 149]
CaO_10	2101	2102	2	[1, 75, 76, 79, 85, 94, 111, 120, 137, 145, 149]
CaO_11	2103	2115	13	[1, 75, 76, 79, 85, 94, 101, 111, 120, 137, 145, 149]
CaO_12	2116	2136	21	[1, 75, 76, 79, 85, 94, 101, 111, 120, 125, 137, 145, 149]
CaO_10	2123	2132	10	[2, 84, 86, 101, 103, 104, 112, 128, 133, 148, 152]
CaO_9	2133	2133	1	[2, 84, 86, 101, 104, 112, 128, 133, 148, 152]
CaO_8	2134	2153	20	[2, 84, 101, 104, 112, 128, 133, 148, 152]
CaO_11	2137	2141	5	[1, 75, 76, 79, 85, 94, 101, 111, 120, 137, 145, 149]
CaO_10	2142	2160	19	[1, 75, 76, 79, 94, 101, 111, 120, 137, 145, 149]
CaO_9	2154	2162	9	[2, 84, 86, 101, 104, 112, 128, 133, 148, 152]
CaO_11	2161	2168	8	[1, 75, 76, 79, 85, 94, 101, 111, 120, 137, 145, 149]
CaO_8	2163	2194	32	[2, 84, 101, 104, 112, 128, 133, 148, 152]
CaO_12	2169	2195	27	[1, 75, 76, 79, 85, 94, 101, 111, 120, 125, 137, 145, 149]
CaO_9	2195	2259	65	[2, 84, 86, 101, 104, 112, 128, 133, 148, 152]
CaO_11	2196	2196	1	[1, 75, 76, 79, 85, 94, 101, 111, 120, 137, 145, 149]
CaO_10	2197	2201	5	[1, 75, 76, 79, 94, 101, 111, 120, 137, 145, 149]
CaO_9	2202	2217	16	[1, 75, 76, 79, 94, 111, 120, 137, 145, 149]
CaO_10	2218	2223	6	[1, 75, 76, 79, 94, 106, 111, 120, 137, 145, 149]
CaO_11	2224	2240	17	[1, 75, 76, 79, 85, 94, 106, 111, 120, 137, 145, 149]
CaO_10	2241	2241	1	[1, 75, 76, 79, 85, 94, 111, 120, 137, 145, 149]
CaO_9	2242	2248	7	[1, 75, 76, 79, 94, 111, 120, 137, 145, 149]
CaO_10	2249	2267	19	[1, 75, 76, 79, 94, 101, 111, 120, 137, 145, 149]
CaO_10	2260	2310	51	[2, 84, 86, 101, 103, 104, 112, 128, 133, 148, 152]
CaO_11	2268	2271	4	[1, 75, 76, 79, 85, 94, 101, 111, 120, 137, 145, 149]
CaO_10	2272	2288	17	[1, 75, 76, 79, 85, 94, 111, 120, 137, 145, 149]
CaO_9	2289	2300	12	[1, 75, 76, 79, 94, 111, 120, 137, 145, 149]
CaO_10	2301	2331	31	[1, 75, 76, 79, 94, 101, 111, 120, 137, 145, 149]
CaO_9	2311	2360	50	[2, 84, 86, 101, 104, 112, 128, 133, 148, 152]
CaO_11	2332	2354	23	[1, 75, 76, 79, 94, 101, 106, 111, 120, 137, 145, 149]
CaO_10	2355	2378	24	[1, 75, 76, 79, 94, 101, 111, 120, 137, 145, 149]
CaO_10	2361	2380	20	[2, 84, 86, 101, 104, 110, 112, 128, 133, 148, 152]
CaO_9	2379	2387	9	[1, 75, 76, 79, 94, 111, 120, 137, 145, 149]
CaO_9	2381	2516	136	[2, 84, 86, 101, 104, 112, 128, 133, 148, 152]
CaO_10	2388	2392	5	[1, 75, 76, 79, 85, 94, 111, 120, 137, 145, 149]
CaO_11	2393	2404	12	[1, 75, 76, 79, 85, 94, 111, 120, 121, 137, 145, 149]
CaO_12	2405	2412	8	[1, 75, 76, 79, 85, 94, 106, 111, 120, 121, 137, 145, 149]
CaO_12	2413	2416	4	[1, 75, 76, 79, 85, 94, 101, 106, 111, 120, 137, 145, 149]
CaO_11	2417	2426	10	[1, 75, 76, 79, 94, 101, 106, 111, 120, 137, 145, 149]
CaO_10	2427	2455	29	[1, 75, 76, 79, 94, 106, 111, 120, 137, 145, 149]
CaO_11	2456	2479	24	[1, 75, 76, 79, 94, 101, 106, 111, 120, 137, 145, 149]
CaO_10	2480	2488	9	[1, 75, 76, 79, 94, 106, 111, 120, 137, 145, 149]
CaO_11	2489	2489	1	[1, 75, 76, 79, 94, 106, 111, 120, 121, 137, 145, 149]
CaO_10	2490	2499	10	[1, 75, 76, 79, 94, 111, 120, 121, 137, 145, 149]
CaO_11	2500	2501	2	[1, 75, 76, 79, 94, 106, 111, 120, 121, 137, 145, 149]
CaO_10	2502	2503	2	[1, 75, 76, 79, 94, 111, 120, 121, 137, 145, 149]
CaO_11	2504	2518	15	[1, 75, 76, 79, 94, 101, 111, 120, 121, 137, 145, 149]
CaO_10	2517	2533	17	[2, 84, 86, 101, 104, 112, 128, 133, 138, 148, 152]
CaO_12	2519	2521	3	[1, 75, 76, 79, 85, 94, 101, 111, 120, 121, 137, 145, 149]
CaO_11	2522	2528	7	[1, 75, 76, 79, 85, 94, 111, 120, 121, 137, 145, 149]
CaO_10	2529	2555	27	[1, 75, 76, 79, 85, 94, 111, 120, 137, 145, 149]
CaO_9	2534	2535	2	[2, 84, 86, 101, 104, 112, 128, 133, 148, 152]
CaO_10	2536	2536	1	[2, 84, 86, 101, 103, 104, 112, 128, 133, 148, 152]
CaO_9	2537	2649	113	[2, 84, 86, 101, 104, 112, 128, 133, 148, 152]
CaO_11	2556	2563	8	[1, 75, 76, 79, 85, 94, 111, 120, 121, 137, 145, 149]
CaO_12	2564	2565	2	[1, 75, 76, 79, 85, 94, 101, 111, 120, 121, 137, 145, 149]
CaO_11	2566	2593	28	[1, 75, 76, 79, 94, 101, 111, 120, 121, 137, 145, 149]
CaO_10	2594	2606	13	[1, 75, 76, 79, 94, 111, 120, 121, 137, 145, 149]
CaO_9	2607	2607	1	[1, 75, 76, 79, 94, 111, 120, 137, 145, 149]
CaO_10	2608	2637	30	[1, 75, 76, 79, 94, 106, 111, 120, 137, 145, 149]
CaO_9	2638	2650	13	[1, 75, 76, 79, 94, 111, 120, 137, 145, 149]
CaO_10	2650	2699	50	[2, 64, 84, 86, 101, 104, 112, 128, 133, 148, 152]
CaO_10	2651	2654	4	[1, 75, 76, 79, 94, 106, 111, 120, 137, 145, 149]
CaO_11	2655	2669	15	[1, 75, 76, 79, 85, 94, 106, 111, 120, 137, 145, 149]
CaO_12	2670	2682	13	[1, 75, 76, 79, 85, 94, 101, 106, 111, 120, 137, 145, 149]
CaO_11	2683	2686	4	[1, 75, 76, 79, 94, 101, 106, 111, 120, 137, 145, 149]
CaO_10	2687	2687	1	[1, 75, 76, 79, 94, 101, 111, 120, 137, 145, 149]
CaO_11	2688	2695	8	[1, 75, 76, 79, 94, 101, 111, 120, 125, 137, 145, 149]
CaO_10	2696	2699	4	[1, 75, 76, 79, 94, 101, 111, 120, 137, 145, 149]
CaO_9	2700	2703	4	[1, 75, 76, 79, 94, 111, 120, 137, 145, 149]
CaO_11	2700	2700	1	[2, 64, 84, 86, 101, 103, 104, 112, 128, 133, 148, 152]
CaO_10	2701	2709	9	[2, 84, 86, 101, 103, 104, 112, 128, 133, 148, 152]
CaO_10	2704	2711	8	[1, 75, 76, 79, 94, 106, 111, 120, 137, 145, 149]
CaO_9	2710	2758	49	[2, 84, 86, 101, 104, 112, 128, 133, 148, 152]
CaO_9	2712	2713	2	[1, 75, 76, 79, 94, 111, 120, 137, 145, 149]
CaO_10	2714	2715	2	[1, 75, 76, 79, 85, 94, 111, 120, 137, 145, 149]
CaO_11	2716	2747	32	[1, 75, 76, 79, 85, 94, 101, 111, 120, 137, 145, 149]
CaO_10	2748	2748	1	[1, 75, 76, 79, 94, 101, 111, 120, 137, 145, 149]
CaO_11	2749	2755	7	[1, 75, 76, 79, 94, 101, 111, 120, 125, 137, 145, 149]
CaO_10	2756	2770	15	[1, 75, 76, 79, 94, 101, 111, 120, 137, 145, 149]
CaO_10	2759	2782	24	[2, 84, 86, 101, 103, 104, 112, 128, 133, 148, 152]
CaO_11	2771	2775	5	[1, 75, 76, 79, 94, 101, 106, 111, 120, 137, 145, 149]
CaO_10	2776	2777	2	[1, 75, 76, 79, 94, 101, 111, 120, 137, 145, 149]
CaO_9	2778	2803	26	[1, 75, 76, 79, 94, 111, 120, 137, 145, 149]
CaO_9	2783	3040	258	[2, 84, 86, 101, 104, 112, 128, 133, 148, 152]
CaO_10	2804	2816	13	[1, 75, 76, 79, 94, 111, 120, 121, 137, 145, 149]
CaO_11	2817	2825	9	[1, 75, 76, 79, 94, 106, 111, 120, 121, 137, 145, 149]
CaO_12	2826	2828	3	[1, 75, 76, 79, 94, 106, 111, 120, 121, 125, 137, 145, 149]
CaO_11	2829	2838	10	[1, 75, 76, 79, 94, 106, 111, 120, 121, 137, 145, 149]
CaO_10	2839	2841	3	[1, 75, 76, 79, 94, 106, 111, 120, 137, 145, 149]
CaO_9	2842	2851	10	[1, 75, 76, 79, 94, 111, 120, 137, 145, 149]
CaO_10	2852	2857	6	[1, 75, 76, 79, 85, 94, 111, 120, 137, 145, 149]
CaO_11	2858	2868	11	[1, 75, 76, 79, 85, 94, 101, 111, 120, 137, 145, 149]
CaO_10	2869	2877	9	[1, 75, 76, 79, 94, 101, 111, 120, 137, 145, 149]
CaO_11	2878	2895	18	[1, 75, 76, 79, 94, 101, 106, 111, 120, 137, 145, 149]
CaO_10	2896	2945	50	[1, 75, 76, 79, 94, 106, 111, 120, 137, 145, 149]
CaO_11	2946	2960	15	[1, 75, 76, 79, 94, 101, 106, 111, 120, 137, 145, 149]
CaO_10	2961	2971	11	[1, 75, 76, 79, 94, 106, 111, 120, 137, 145, 149]
CaO_11	2972	2976	5	[1, 75, 76, 79, 94, 101, 106, 111, 120, 137, 145, 149]
CaO_12	2977	2987	11	[1, 75, 76, 79, 94, 101, 106, 111, 120, 125, 137, 145, 149]
CaO_11	2988	3018	31	[1, 75, 76, 79, 94, 101, 106, 111, 120, 137, 145, 149]
CaO_10	3019	3025	7	[1, 75, 76, 79, 94, 106, 111, 120, 137, 145, 149]
CaO_9	3026	3034	9	[1, 75, 76, 79, 94, 111, 120, 137, 145, 149]
CaO_10	3035	3036	2	[1, 75, 76, 79, 85, 94, 111, 120, 137, 145, 149]
CaO_11	3037	3044	8	[1, 75, 76, 79, 85, 94, 111, 120, 121, 137, 145, 149]
CaO_10	3041	3085	45	[2, 84, 86, 101, 104, 112, 128, 133, 138, 148, 152]
CaO_12	3045	3050	6	[1, 75, 76, 79, 85, 94, 101, 111, 120, 121, 137, 145, 149]
CaO_11	3051	3053	3	[1, 75, 76, 79, 94, 101, 111, 120, 121, 137, 145, 149]
CaO_10	3054	3071	18	[1, 75, 76, 79, 94, 101, 111, 120, 137, 145, 149]
CaO_11	3072	3087	16	[1, 75, 76, 79, 85, 94, 101, 111, 120, 137, 145, 149]
CaO_9	3086	3126	41	[2, 84, 86, 101, 104, 112, 128, 133, 148, 152]
CaO_10	3088	3088	1	[1, 75, 76, 79, 85, 101, 111, 120, 137, 145, 149]
CaO_9	3089	3094	6	[1, 75, 76, 79, 101, 111, 120, 137, 145, 149]
CaO_10	3095	3115	21	[1, 75, 76, 79, 101, 111, 120, 121, 137, 145, 149]
CaO_11	3116	3122	7	[1, 75, 76, 79, 85, 101, 111, 120, 121, 137, 145, 149]
CaO_12	3123	3125	3	[1, 75, 76, 79, 85, 101, 106, 111, 120, 121, 137, 145, 149]
CaO_11	3126	3133	8	[1, 75, 76, 79, 85, 101, 106, 111, 120, 137, 145, 149]
CaO_8	3127	3163	37	[2, 84, 86, 104, 112, 128, 133, 148, 152]
CaO_10	3134	3135	2	[1, 75, 76, 79, 101, 106, 111, 120, 137, 145, 149]
CaO_11	3136	3164	29	[1, 75, 76, 79, 94, 101, 106, 111, 120, 137, 145, 149]
CaO_9	3164	3181	18	[2, 84, 86, 101, 104, 112, 128, 133, 148, 152]
CaO_10	3165	3210	46	[1, 75, 76, 79, 94, 106, 111, 120, 137, 145, 149]
CaO_10	3182	3242	61	[2, 84, 86, 101, 104, 112, 128, 133, 138, 148, 152]
CaO_11	3211	3222	12	[1, 75, 76, 79, 94, 106, 111, 120, 121, 137, 145, 149]
CaO_10	3223	3322	100	[1, 75, 76, 79, 94, 106, 111, 120, 137, 145, 149]
CaO_9	3243	3252	10	[2, 84, 86, 101, 104, 112, 128, 133, 148, 152]
CaO_10	3253	3308	56	[2, 84, 86, 101, 104, 112, 128, 133, 138, 148, 152]
CaO_9	3309	3366	58	[2, 84, 86, 101, 104, 112, 128, 133, 148, 152]
CaO_8	3323	3326	4	[1, 75, 76, 79, 111, 120, 137, 145, 149]
CaO_9	3327	3327	1	[1, 75, 76, 79, 101, 111, 120, 137, 145, 149]
CaO_10	3328	3330	3	[1, 75, 76, 79, 101, 111, 120, 121, 137, 145, 149]
CaO_11	3331	3350	20	[1, 75, 76, 79, 85, 101, 111, 120, 121, 137, 145, 149]
CaO_10	3351	3357	7	[1, 75, 76, 79, 85, 101, 111, 120, 137, 145, 149]
CaO_11	3358	3368	11	[1, 75, 76, 79, 85, 101, 106, 111, 120, 137, 145, 149]
CaO_10	3367	3387	21	[2, 84, 86, 101, 104, 112, 128, 133, 138, 148, 152]
CaO_10	3369	3387	19	[1, 75, 76, 79, 85, 106, 111, 120, 137, 145, 149]
CaO_9	3388	3398	11	[1, 75, 76, 79, 106, 111, 120, 137, 145, 149]
CaO_9	3388	3497	110	[2, 84, 86, 101, 104, 112, 128, 133, 148, 152]
CaO_10	3399	3420	22	[1, 75, 76, 79, 106, 111, 120, 121, 137, 145, 149]
CaO_11	3421	3431	11	[1, 75, 76, 79, 85, 106, 111, 120, 121, 137, 145, 149]
CaO_12	3432	3442	11	[1, 75, 76, 79, 85, 101, 106, 111, 120, 121, 137, 145, 149]
CaO_11	3443	3454	12	[1, 75, 76, 79, 85, 101, 111, 120, 121, 137, 145, 149]
CaO_10	3455	3456	2	[1, 75, 76, 79, 85, 111, 120, 121, 137, 145, 149]
CaO_9	3457	3464	8	[1, 75, 76, 79, 85, 111, 120, 137, 145, 149]
CaO_10	3465	3479	15	[1, 75, 76, 79, 85, 111, 120, 125, 137, 145, 149]
CaO_9	3480	3485	6	[1, 75, 76, 79, 85, 111, 120, 137, 145, 149]
CaO_10	3486	3487	2	[1, 75, 76, 79, 85, 106, 111, 120, 137, 145, 149]
CaO_11	3488	3498	11	[1, 75, 76, 79, 85, 106, 111, 120, 121, 137, 145, 149]
CaO_10	3498	3513	16	[2, 64, 84, 86, 101, 104, 112, 128, 133, 148, 152]
CaO_10	3499	3506	8	[1, 75, 76, 79, 106, 111, 120, 121, 137, 145, 149]
CaO_9	3507	3509	3	[1, 75, 76, 79, 106, 111, 120, 137, 145, 149]
CaO_10	3510	3533	24	[1, 75, 76, 79, 94, 106, 111, 120, 137, 145, 149]
CaO_9	3514	3784	271	[2, 84, 86, 101, 104, 112, 128, 133, 148, 152]
CaO_11	3534	3545	12	[1, 75, 76, 79, 94, 101, 106, 111, 120, 137, 145, 149]
CaO_10	3546	3574	29	[1, 75, 76, 79, 94, 101, 111, 120, 137, 145, 149]
CaO_11	3575	3575	1	[1, 75, 76, 79, 85, 94, 101, 111, 120, 137, 145, 149]
CaO_12	3576	3587	12	[1, 75, 76, 79, 85, 94, 101, 111, 120, 125, 137, 145, 149]
CaO_11	3588	3588	1	[1, 75, 76, 79, 85, 94, 111, 120, 125, 137, 145, 149]
CaO_12	3589	3604	16	[1, 75, 76, 79, 85, 94, 106, 111, 120, 125, 137, 145, 149]
CaO_11	3605	3630	26	[1, 75, 76, 79, 94, 106, 111, 120, 125, 137, 145, 149]
CaO_10	3631	3675	45	[1, 75, 76, 79, 94, 106, 111, 120, 137, 145, 149]
CaO_10	3676	3683	8	[1, 75, 76, 79, 85, 94, 111, 120, 137, 145, 149]
CaO_11	3684	3685	2	[1, 75, 76, 79, 85, 94, 101, 111, 120, 137, 145, 149]
CaO_10	3686	3707	22	[1, 75, 76, 79, 94, 101, 111, 120, 137, 145, 149]
CaO_11	3708	3719	12	[1, 75, 76, 79, 94, 101, 106, 111, 120, 137, 145, 149]
CaO_10	3720	3756	37	[1, 75, 76, 79, 94, 106, 111, 120, 137, 145, 149]
CaO_9	3757	3766	10	[1, 75, 76, 79, 94, 111, 120, 137, 145, 149]
CaO_10	3767	3780	14	[1, 75, 76, 79, 94, 101, 111, 120, 137, 145, 149]
CaO_11	3781	3808	28	[1, 75, 76, 79, 94, 101, 106, 111, 120, 137, 145, 149]
CaO_10	3785	3789	5	[2, 64, 84, 86, 101, 104, 112, 128, 133, 148, 152]
CaO_11	3790	3815	26	[2, 64, 84, 86, 101, 104, 112, 128, 133, 138, 148, 152]
CaO_12	3809	3812	4	[1, 75, 76, 79, 94, 101, 106, 111, 120, 121, 137, 145, 149]
CaO_11	3813	3831	19	[1, 75, 76, 79, 94, 106, 111, 120, 121, 137, 145, 149]
CaO_10	3816	3828	13	[2, 64, 84, 86, 101, 104, 112, 128, 133, 148, 152]
CaO_9	3829	3882	54	[2, 84, 86, 101, 104, 112, 128, 133, 148, 152]
CaO_10	3832	3843	12	[1, 75, 76, 79, 106, 111, 120, 121, 137, 145, 149]
CaO_9	3844	3848	5	[1, 75, 76, 79, 111, 120, 121, 137, 145, 149]
CaO_10	3849	3858	10	[1, 75, 76, 79, 85, 111, 120, 121, 137, 145, 149]
CaO_11	3859	3865	7	[1, 75, 76, 79, 85, 101, 111, 120, 121, 137, 145, 149]
CaO_12	3866	3868	3	[1, 75, 76, 79, 85, 101, 111, 120, 121, 125, 137, 145, 149]
CaO_11	3869	3869	1	[1, 75, 76, 79, 85, 101, 111, 120, 121, 137, 145, 149]
CaO_10	3870	3873	4	[1, 75, 76, 79, 85, 111, 120, 121, 137, 145, 149]
CaO_11	3874	3880	7	[1, 75, 76, 79, 85, 94, 111, 120, 121, 137, 145, 149]
CaO_10	3881	3887	7	[1, 75, 76, 79, 85, 94, 111, 120, 137, 145, 149]
CaO_10	3883	3889	7	[2, 64, 84, 86, 101, 104, 112, 128, 133, 148, 152]
CaO_11	3888	3889	2	[1, 75, 76, 79, 85, 94, 106, 111, 120, 137, 145, 149]
CaO_10	3890	3919	30	[1, 75, 76, 79, 94, 106, 111, 120, 137, 145, 149]
CaO_9	3890	3947	58	[2, 84, 86, 101, 104, 112, 128, 133, 148, 152]
CaO_9	3920	3929	10	[1, 75, 76, 79, 94, 111, 120, 137, 145, 149]
CaO_10	3930	3943	14	[1, 75, 76, 79, 94, 101, 111, 120, 137, 145, 149]
CaO_11	3944	3971	28	[1, 75, 76, 79, 94, 101, 106, 111, 120, 137, 145, 149]
CaO_10	3948	3952	5	[2, 64, 84, 86, 101, 104, 112, 128, 133, 148, 152]
CaO_11	3953	3978	26	[2, 64, 84, 86, 101, 104, 112, 128, 133, 138, 148, 152]
CaO_12	3972	3975	4	[1, 75, 76, 79, 94, 101, 106, 111, 120, 121, 137, 145, 149]
CaO_11	3976	3994	19	[1, 75, 76, 79, 94, 106, 111, 120, 121, 137, 145, 149]
CaO_10	3979	3991	13	[2, 64, 84, 86, 101, 104, 112, 128, 133, 148, 152]
CaO_9	3992	4045	54	[2, 84, 86, 101, 104, 112, 128, 133, 148, 152]
CaO_10	3995	4006	12	[1, 75, 76, 79, 106, 111, 120, 121, 137, 145, 149]
CaO_9	4007	4011	5	[1, 75, 76, 79, 111, 120, 121, 137, 145, 149]
CaO_10	4012	4021	10	[1, 75, 76, 79, 85, 111, 120, 121, 137, 145, 149]
CaO_11	4022	4028	7	[1, 75, 76, 79, 85, 101, 111, 120, 121, 137, 145, 149]
CaO_12	4029	4031	3	[1, 75, 76, 79, 85, 101, 111, 120, 121, 125, 137, 145, 149]
CaO_11	4032	4032	1	[1, 75, 76, 79, 85, 101, 111, 120, 121, 137, 145, 149]
CaO_10	4033	4036	4	[1, 75, 76, 79, 85, 111, 120, 121, 137, 145, 149]
CaO_11	4037	4043	7	[1, 75, 76, 79, 85, 94, 111, 120, 121, 137, 145, 149]
CaO_10	4044	4050	7	[1, 75, 76, 79, 85, 94, 111, 120, 137, 145, 149]
CaO_10	4046	4221	176	[2, 64, 84, 86, 101, 104, 112, 128, 133, 148, 152]
CaO_11	4051	4054	4	[1, 75, 76, 79, 85, 94, 106, 111, 120, 137, 145, 149]
CaO_12	4055	4084	30	[1, 75, 76, 79, 85, 94, 106, 111, 120, 125, 137, 145, 149]
CaO_11	4085	4104	20	[1, 75, 76, 79, 94, 106, 111, 120, 125, 137, 145, 149]
CaO_12	4105	4139	35	[1, 75, 76, 79, 85, 94, 106, 111, 120, 125, 137, 145, 149]
CaO_11	4140	4149	10	[1, 75, 76, 79, 85, 94, 111, 120, 125, 137, 145, 149]
CaO_12	4150	4155	6	[1, 75, 76, 79, 85, 94, 101, 111, 120, 125, 137, 145, 149]
CaO_11	4156	4158	3	[1, 75, 76, 79, 85, 94, 101, 111, 120, 137, 145, 149]
CaO_10	4159	4166	8	[1, 75, 76, 85, 94, 101, 111, 120, 137, 145, 149]
CaO_11	4167	4174	8	[1, 75, 76, 85, 94, 101, 111, 120, 125, 137, 145, 149]
CaO_10	4175	4178	4	[1, 75, 76, 85, 94, 111, 120, 125, 137, 145, 149]
CaO_11	4179	4188	10	[1, 75, 76, 79, 85, 94, 111, 120, 125, 137, 145, 149]
CaO_12	4189	4198	10	[1, 75, 76, 79, 85, 94, 106, 111, 120, 125, 137, 145, 149]
CaO_11	4199	4221	23	[1, 75, 76, 79, 85, 106, 111, 120, 125, 137, 145, 149]
CaO_12	4222	4244	23	[1, 75, 76, 79, 85, 94, 106, 111, 120, 125, 137, 145, 149]
CaO_11	4222	4262	41	[2, 64, 84, 86, 101, 104, 112, 117, 128, 133, 148, 152]
CaO_11	4245	4248	4	[1, 75, 76, 79, 85, 94, 106, 111, 120, 137, 145, 149]
CaO_10	4249	4280	32	[1, 75, 76, 79, 94, 106, 111, 120, 137, 145, 149]
CaO_10	4263	4290	28	[2, 64, 84, 86, 101, 104, 117, 128, 133, 148, 152]
CaO_11	4281	4301	21	[1, 75, 76, 79, 85, 94, 106, 111, 120, 137, 145, 149]
CaO_9	4291	4294	4	[2, 64, 84, 86, 104, 117, 128, 133, 148, 152]
CaO_10	4295	4298	4	[2, 64, 84, 86, 104, 117, 128, 133, 138, 148, 152]
CaO_11	4299	4301	3	[2, 64, 84, 86, 98, 104, 117, 128, 133, 138, 148, 152]
CaO_12	4302	4307	6	[1, 75, 76, 79, 85, 94, 101, 106, 111, 120, 137, 145, 149]
CaO_10	4302	4309	8	[2, 64, 84, 86, 104, 117, 128, 133, 138, 148, 152]
CaO_11	4308	4308	1	[1, 75, 76, 79, 85, 94, 106, 111, 120, 137, 145, 149]
CaO_12	4309	4316	8	[1, 75, 76, 79, 85, 94, 106, 111, 120, 125, 137, 145, 149]
CaO_9	4310	4313	4	[2, 64, 84, 86, 104, 128, 133, 138, 148, 152]
CaO_10	4314	4359	46	[2, 64, 84, 86, 101, 104, 128, 133, 138, 148, 152]
CaO_11	4317	4322	6	[1, 75, 76, 79, 85, 94, 111, 120, 125, 137, 145, 149]
CaO_10	4323	4335	13	[1, 75, 76, 79, 85, 111, 120, 125, 137, 145, 149]
CaO_9	4336	4337	2	[1, 75, 76, 79, 85, 111, 120, 137, 145, 149]
CaO_10	4338	4340	3	[1, 75, 76, 79, 85, 111, 120, 125, 137, 145, 149]
CaO_11	4341	4349	9	[1, 75, 76, 79, 85, 101, 111, 120, 125, 137, 145, 149]
CaO_10	4350	4357	8	[1, 75, 76, 79, 85, 101, 111, 120, 125, 137, 145]
CaO_9	4358	4358	1	[1, 75, 76, 79, 101, 111, 120, 125, 137, 145]
CaO_8	4359	4361	3	[1, 75, 76, 79, 101, 111, 120, 137, 145]
CaO_11	4360	4367	8	[2, 64, 84, 86, 98, 101, 104, 128, 133, 138, 148, 152]
CaO_7	4362	4365	4	[1, 75, 76, 79, 111, 120, 137, 145]
CaO_8	4366	4366	1	[1, 75, 76, 79, 111, 120, 125, 137, 145]
CaO_9	4367	4369	3	[1, 75, 76, 79, 111, 120, 125, 137, 145, 149]
CaO_10	4368	4375	8	[2, 64, 84, 86, 98, 104, 128, 133, 138, 148, 152]
CaO_10	4370	4370	1	[1, 75, 76, 79, 85, 111, 120, 125, 137, 145, 149]
CaO_11	4371	4386	16	[1, 75, 76, 79, 85, 101, 111, 120, 125, 137, 145, 149]
CaO_9	4376	4380	5	[2, 64, 84, 86, 98, 104, 128, 133, 148, 152]
CaO_8	4381	4397	17	[2, 64, 84, 86, 104, 128, 133, 148, 152]
CaO_10	4387	4387	1	[1, 75, 76, 79, 85, 111, 120, 125, 137, 145, 149]
CaO_11	4388	4391	4	[1, 75, 76, 79, 85, 106, 111, 120, 125, 137, 145, 149]
CaO_12	4392	4404	13	[1, 75, 76, 79, 85, 94, 106, 111, 120, 125, 137, 145, 149]
CaO_9	4398	4412	15	[2, 64, 84, 86, 104, 128, 133, 138, 148, 152]
CaO_11	4405	4410	6	[1, 75, 76, 79, 94, 106, 111, 120, 125, 137, 145, 149]
CaO_10	4411	4418	8	[1, 75, 76, 79, 94, 106, 111, 120, 137, 145, 149]
CaO_10	4413	4444	32	[2, 64, 84, 86, 101, 104, 128, 133, 138, 148, 152]
CaO_11	4419	4421	3	[1, 75, 76, 79, 94, 101, 106, 111, 120, 137, 145, 149]
CaO_10	4422	4426	5	[1, 75, 76, 79, 94, 106, 111, 120, 137, 145, 149]
CaO_9	4427	4434	8	[1, 75, 76, 79, 94, 111, 120, 137, 145, 149]
CaO_10	4435	4437	3	[1, 75, 76, 79, 85, 94, 111, 120, 137, 145, 149]
CaO_11	4438	4440	3	[1, 75, 76, 79, 85, 94, 106, 111, 120, 137, 145, 149]
CaO_12	4441	4454	14	[1, 75, 76, 79, 85, 94, 101, 106, 111, 120, 137, 145, 149]
CaO_9	4445	4475	31	[2, 64, 84, 86, 104, 128, 133, 138, 148, 152]
CaO_11	4455	4475	21	[1, 75, 76, 79, 85, 94, 106, 111, 120, 137, 145, 149]
CaO_11	4476	4481	6	[1, 75, 76, 79, 85, 101, 111, 120, 125, 137, 145, 149]
CaO_8	4476	4492	17	[2, 64, 84, 86, 104, 128, 133, 148, 152]
CaO_10	4482	4482	1	[1, 75, 76, 79, 85, 111, 120, 125, 137, 145, 149]
CaO_11	4483	4486	4	[1, 75, 76, 79, 85, 106, 111, 120, 125, 137, 145, 149]
CaO_12	4487	4499	13	[1, 75, 76, 79, 85, 94, 106, 111, 120, 125, 137, 145, 149]
CaO_9	4493	4507	15	[2, 64, 84, 86, 104, 128, 133, 138, 148, 152]
CaO_11	4500	4505	6	[1, 75, 76, 79, 94, 106, 111, 120, 125, 137, 145, 149]
CaO_10	4506	4513	8	[1, 75, 76, 79, 94, 106, 111, 120, 137, 145, 149]
CaO_10	4508	4539	32	[2, 64, 84, 86, 101, 104, 128, 133, 138, 148, 152]
CaO_11	4514	4516	3	[1, 75, 76, 79, 94, 101, 106, 111, 120, 137, 145, 149]
CaO_10	4517	4521	5	[1, 75, 76, 79, 94, 106, 111, 120, 137, 145, 149]
CaO_9	4522	4529	8	[1, 75, 76, 79, 94, 111, 120, 137, 145, 149]
CaO_10	4530	4532	3	[1, 75, 76, 79, 85, 94, 111, 120, 137, 145, 149]
CaO_11	4533	4535	3	[1, 75, 76, 79, 85, 94, 106, 111, 120, 137, 145, 149]
CaO_12	4536	4549	14	[1, 75, 76, 79, 85, 94, 101, 106, 111, 120, 137, 145, 149]
CaO_9	4540	4589	50	[2, 64, 84, 86, 104, 128, 133, 138, 148, 152]
CaO_11	4550	4600	51	[1, 75, 76, 79, 85, 94, 106, 111, 120, 137, 145, 149]
CaO_10	4590	4592	3	[2, 64, 84, 86, 101, 104, 128, 133, 138, 148, 152]
CaO_9	4593	4675	83	[2, 64, 84, 86, 101, 104, 128, 133, 148, 152]
CaO_10	4601	4615	15	[1, 75, 76, 79, 94, 106, 111, 120, 137, 145, 149]
CaO_11	4616	4622	7	[1, 75, 76, 79, 94, 106, 111, 120, 125, 137, 145, 149]
CaO_10	4623	4624	2	[1, 75, 76, 79, 94, 111, 120, 125, 137, 145, 149]
CaO_9	4625	4630	6	[1, 75, 76, 79, 111, 120, 125, 137, 145, 149]
CaO_10	4631	4631	1	[1, 75, 76, 79, 85, 111, 120, 125, 137, 145, 149]
CaO_11	4632	4642	11	[1, 75, 76, 79, 85, 106, 111, 120, 125, 137, 145, 149]
CaO_12	4643	4658	16	[1, 75, 76, 79, 85, 94, 106, 111, 120, 125, 137, 145, 149]
CaO_11	4659	4665	7	[1, 75, 76, 79, 85, 94, 111, 120, 125, 137, 145, 149]
CaO_10	4666	4680	15	[1, 75, 76, 79, 85, 94, 111, 120, 125, 137, 149]
CaO_10	4676	4711	36	[2, 64, 84, 86, 101, 104, 128, 133, 145, 148, 152]
CaO_9	4681	4697	17	[1, 75, 76, 79, 85, 111, 120, 125, 137, 149]
CaO_10	4698	4719	22	[1, 75, 76, 79, 85, 106, 111, 120, 125, 137, 149]
CaO_9	4712	4739	28	[2, 64, 84, 86, 101, 104, 128, 133, 148, 152]
CaO_11	4720	4737	18	[1, 75, 76, 79, 85, 106, 111, 120, 125, 137, 145, 149]
CaO_10	4738	4742	5	[1, 75, 76, 79, 85, 106, 111, 120, 125, 137, 149]
CaO_10	4740	4805	66	[2, 64, 84, 86, 101, 104, 128, 133, 138, 148, 152]
CaO_11	4743	4747	5	[1, 75, 76, 79, 85, 94, 106, 111, 120, 125, 137, 149]
CaO_10	4748	4752	5	[1, 75, 76, 79, 85, 94, 111, 120, 125, 137, 149]
CaO_11	4753	4767	15	[1, 75, 76, 79, 85, 94, 111, 120, 125, 137, 145, 149]
CaO_10	4768	4790	23	[1, 75, 76, 79, 85, 94, 111, 120, 137, 145, 149]
CaO_12	4791	4801	11	[1, 75, 76, 79, 85, 94, 101, 106, 111, 120, 137, 145, 149]
CaO_11	4802	4838	37	[1, 75, 76, 79, 94, 101, 106, 111, 120, 137, 145, 149]
CaO_9	4806	4840	35	[2, 64, 84, 86, 104, 128, 133, 138, 148, 152]
CaO_10	4839	4891	53	[1, 75, 76, 79, 94, 106, 111, 120, 137, 145, 149]
CaO_10	4841	4866	26	[2, 64, 84, 86, 101, 104, 128, 133, 138, 148, 152]
CaO_9	4867	4874	8	[2, 64, 84, 86, 101, 104, 128, 133, 148, 152]
CaO_10	4875	4906	32	[2, 64, 84, 86, 98, 101, 104, 128, 133, 148, 152]
CaO_11	4892	4903	12	[1, 75, 76, 79, 94, 106, 111, 120, 125, 137, 145, 149]
CaO_12	4904	4905	2	[1, 75, 76, 79, 85, 94, 106, 111, 120, 125, 137, 145, 149]
CaO_11	4906	4906	1	[1, 75, 76, 79, 85, 94, 106, 111, 120, 137, 145, 149]
CaO_10	4907	4907	1	[1, 75, 76, 79, 85, 106, 111, 120, 137, 145, 149]
CaO_9	4907	4988	82	[2, 64, 84, 86, 101, 104, 128, 133, 148, 152]
CaO_9	4908	4917	10	[1, 75, 76, 79, 85, 111, 120, 137, 145, 149]
CaO_10	4918	4965	48	[1, 75, 76, 79, 85, 111, 120, 125, 137, 145, 149]
CaO_11	4966	4972	7	[1, 75, 76, 79, 85, 94, 111, 120, 125, 137, 145, 149]
CaO_10	4973	5007	35	[1, 75, 76, 79, 85, 94, 111, 120, 137, 145, 149]
CaO_10	4989	5011	23	[2, 64, 84, 86, 101, 104, 128, 133, 138, 148, 152]
CaO_11	5008	5016	9	[1, 75, 76, 79, 85, 94, 111, 120, 121, 137, 145, 149]
CaO_9	5012	5027	16	[2, 64, 84, 86, 101, 104, 128, 133, 148, 152]
CaO_10	5017	5024	8	[1, 75, 76, 79, 94, 111, 120, 121, 137, 145, 149]
CaO_11	5025	5036	12	[1, 75, 76, 79, 94, 106, 111, 120, 121, 137, 145, 149]
CaO_10	5028	5056	29	[2, 64, 84, 86, 101, 104, 128, 133, 138, 148, 152]
CaO_12	5037	5042	6	[1, 75, 76, 79, 85, 94, 106, 111, 120, 121, 137, 145, 149]
CaO_11	5043	5046	4	[1, 75, 76, 79, 85, 94, 106, 111, 120, 137, 145, 149]
CaO_10	5047	5107	61	[1, 75, 76, 79, 94, 106, 111, 120, 137, 145, 149]
CaO_9	5057	5090	34	[2, 64, 84, 86, 104, 128, 133, 138, 148, 152]
CaO_10	5091	5093	3	[2, 64, 84, 86, 101, 104, 128, 133, 138, 148, 152]
CaO_9	5094	5101	8	[2, 64, 84, 86, 101, 104, 128, 133, 148, 152]
CaO_10	5102	5120	19	[2, 64, 84, 86, 101, 104, 128, 133, 138, 148, 152]
CaO_9	5108	5110	3	[1, 75, 76, 79, 94, 111, 120, 137, 145, 149]
CaO_11	5111	5165	55	[1, 75, 76, 79, 85, 94, 111, 120, 125, 137, 145, 149]
CaO_9	5121	5148	28	[2, 64, 84, 86, 101, 104, 128, 133, 148, 152]
CaO_10	5149	5170	22	[2, 64, 84, 86, 101, 104, 128, 133, 138, 148, 152]
CaO_12	5166	5211	46	[1, 75, 76, 79, 85, 94, 106, 111, 120, 125, 137, 145, 149]
CaO_9	5171	5183	13	[2, 64, 84, 86, 101, 104, 128, 133, 148, 152]
CaO_10	5184	5208	25	[2, 64, 84, 86, 101, 104, 128, 133, 138, 148, 152]
CaO_9	5209	5229	21	[2, 64, 84, 86, 101, 104, 128, 133, 148, 152]
CaO_11	5212	5220	9	[1, 75, 76, 79, 94, 106, 111, 120, 125, 137, 145, 149]
CaO_12	5221	5225	5	[1, 75, 76, 79, 85, 94, 106, 111, 120, 125, 137, 145, 149]
CaO_11	5226	5256	31	[1, 75, 76, 79, 85, 94, 106, 111, 120, 137, 145, 149]
CaO_10	5230	5249	20	[2, 64, 84, 86, 101, 104, 128, 133, 138, 148, 152]
CaO_9	5250	5273	24	[2, 64, 84, 86, 101, 104, 128, 133, 148, 152]
CaO_9	5257	5280	24	[1, 75, 76, 79, 94, 111, 120, 137, 145, 149]
CaO_10	5274	5305	32	[2, 64, 84, 86, 101, 104, 128, 133, 138, 148, 152]
CaO_10	5281	5334	54	[1, 75, 76, 79, 94, 106, 111, 120, 137, 145, 149]
CaO_9	5306	5314	9	[2, 64, 84, 86, 101, 104, 128, 133, 148, 152]
CaO_10	5315	5363	49	[2, 64, 84, 86, 101, 104, 128, 133, 138, 148, 152]
CaO_11	5335	5353	19	[1, 75, 76, 79, 94, 106, 111, 120, 125, 137, 145, 149]
CaO_12	5354	5378	25	[1, 75, 76, 79, 85, 94, 106, 111, 120, 125, 137, 145, 149]
CaO_9	5364	5412	49	[2, 64, 84, 86, 101, 104, 128, 133, 148, 152]
CaO_11	5379	5381	3	[1, 75, 76, 79, 85, 94, 111, 120, 125, 137, 145, 149]
CaO_10	5382	5404	23	[1, 75, 76, 79, 85, 94, 111, 120, 137, 145, 149]
CaO_11	5405	5405	1	[1, 75, 76, 79, 85, 94, 101, 111, 120, 137, 145, 149]
CaO_12	5406	5412	7	[1, 75, 76, 79, 85, 94, 101, 106, 111, 120, 137, 145, 149]
CaO_11	5413	5413	1	[1, 75, 76, 79, 94, 101, 106, 111, 120, 137, 145, 149]
CaO_10	5413	5445	33	[2, 64, 84, 86, 101, 104, 128, 133, 138, 148, 152]
CaO_10	5414	5421	8	[1, 75, 76, 79, 94, 106, 111, 120, 137, 145, 149]
CaO_9	5422	5440	19	[1, 75, 76, 79, 106, 111, 120, 137, 145, 149]
CaO_8	5441	5456	16	[1, 75, 76, 79, 111, 120, 137, 145, 149]
CaO_11	5446	5472	27	[2, 64, 84, 86, 98, 101, 104, 128, 133, 138, 148, 152]
CaO_9	5457	5457	1	[1, 75, 76, 79, 111, 120, 121, 137, 145, 149]
CaO_10	5458	5458	1	[1, 75, 76, 79, 85, 111, 120, 121, 137, 145, 149]
CaO_11	5459	5467	9	[1, 75, 76, 79, 85, 94, 111, 120, 121, 137, 145, 149]
CaO_12	5468	5473	6	[1, 75, 76, 79, 85, 94, 101, 111, 120, 121, 137, 145, 149]
CaO_10	5473	5479	7	[2, 64, 84, 86, 101, 104, 128, 133, 138, 148, 152]
CaO_13	5474	5476	3	[1, 75, 76, 79, 85, 94, 101, 106, 111, 120, 121, 137, 145, 149]
CaO_12	5477	5481	5	[1, 75, 76, 79, 85, 94, 106, 111, 120, 121, 137, 145, 149]
CaO_9	5480	5489	10	[2, 64, 84, 86, 104, 128, 133, 138, 148, 152]
CaO_11	5482	5486	5	[1, 75, 76, 79, 85, 94, 106, 111, 120, 137, 145, 149]
CaO_10	5487	5492	6	[1, 75, 76, 79, 85, 94, 111, 120, 137, 145, 149]
CaO_10	5490	5493	4	[2, 64, 84, 86, 101, 104, 128, 133, 138, 148, 152]
CaO_9	5493	5497	5	[1, 75, 76, 79, 94, 111, 120, 137, 145, 149]
CaO_9	5494	5557	64	[2, 64, 84, 86, 101, 104, 128, 133, 148, 152]
CaO_10	5498	5541	44	[1, 75, 76, 79, 94, 106, 111, 120, 137, 145, 149]
CaO_11	5542	5544	3	[1, 75, 76, 78, 79, 94, 106, 111, 120, 137, 145, 149]
CaO_10	5545	5548	4	[1, 75, 76, 79, 94, 106, 111, 120, 137, 145, 149]
CaO_11	5549	5573	25	[1, 75, 76, 79, 94, 106, 111, 120, 125, 137, 145, 149]
CaO_10	5558	5607	50	[2, 64, 84, 86, 101, 104, 128, 133, 138, 148, 152]
CaO_12	5574	5575	2	[1, 75, 76, 79, 85, 94, 106, 111, 120, 125, 137, 145, 149]
CaO_13	5576	5578	3	[1, 75, 76, 79, 85, 94, 101, 106, 111, 120, 125, 137, 145, 149]
CaO_12	5579	5580	2	[1, 75, 76, 79, 85, 101, 106, 111, 120, 125, 137, 145, 149]
CaO_11	5581	5587	7	[1, 75, 76, 79, 85, 101, 111, 120, 125, 137, 145, 149]
CaO_10	5588	5608	21	[1, 75, 76, 79, 85, 101, 111, 120, 137, 145, 149]
CaO_9	5608	5623	16	[2, 64, 84, 86, 101, 104, 128, 133, 148, 152]
CaO_11	5609	5609	1	[1, 75, 76, 79, 85, 101, 111, 120, 125, 137, 145, 149]
CaO_12	5610	5618	9	[1, 75, 76, 79, 85, 94, 101, 111, 120, 125, 137, 145, 149]
CaO_11	5619	5639	21	[1, 75, 76, 79, 85, 94, 111, 120, 125, 137, 145, 149]
CaO_10	5624	5628	5	[2, 64, 84, 86, 98, 101, 104, 128, 133, 148, 152]
CaO_11	5629	5687	59	[2, 64, 84, 86, 98, 101, 104, 128, 133, 138, 148, 152]
CaO_12	5640	5643	4	[1, 75, 76, 79, 85, 94, 106, 111, 120, 125, 137, 145, 149]
CaO_11	5644	5652	9	[1, 75, 76, 79, 94, 106, 111, 120, 125, 137, 145, 149]
CaO_10	5653	5678	26	[1, 75, 76, 79, 94, 106, 111, 120, 137, 145, 149]
CaO_11	5679	5691	13	[1, 75, 76, 79, 94, 106, 111, 120, 125, 137, 145, 149]
CaO_10	5688	5704	17	[2, 64, 84, 86, 101, 104, 128, 133, 138, 148, 152]
CaO_12	5692	5708	17	[1, 75, 76, 79, 85, 94, 106, 111, 120, 125, 137, 145, 149]
CaO_9	5705	5786	82	[2, 64, 84, 86, 101, 104, 128, 133, 148, 152]
CaO_11	5709	5712	4	[1, 75, 76, 79, 85, 94, 106, 111, 120, 137, 145, 149]
CaO_11	5713	5742	30	[1, 75, 76, 79, 94, 101, 106, 111, 120, 137, 145, 149]
CaO_10	5743	5746	4	[1, 75, 76, 79, 94, 106, 111, 120, 137, 145, 149]
CaO_9	5747	5749	3	[1, 75, 76, 79, 106, 111, 120, 137, 145, 149]
CaO_10	5750	5770	21	[1, 75, 76, 79, 106, 111, 120, 121, 137, 145, 149]
CaO_9	5771	5783	13	[1, 75, 76, 79, 106, 111, 120, 137, 145, 149]
CaO_10	5784	5810	27	[1, 75, 76, 79, 94, 106, 111, 120, 137, 145, 149]
CaO_10	5787	5810	24	[2, 64, 84, 86, 101, 104, 112, 128, 133, 148, 152]
CaO_11	5811	5813	3	[1, 75, 76, 79, 85, 94, 106, 111, 120, 137, 145, 149]
CaO_9	5811	5840	30	[2, 64, 84, 86, 101, 104, 128, 133, 148, 152]
CaO_12	5814	5838	25	[1, 75, 76, 79, 85, 94, 106, 111, 120, 125, 137, 145, 149]
CaO_11	5839	5846	8	[1, 75, 76, 79, 85, 94, 111, 120, 125, 137, 145, 149]
CaO_10	5841	5850	10	[2, 64, 84, 86, 101, 104, 128, 133, 138, 148, 152]
CaO_12	5847	5852	6	[1, 75, 76, 79, 85, 94, 101, 111, 120, 125, 137, 145, 149]
CaO_9	5851	5875	25	[2, 64, 84, 86, 104, 128, 133, 138, 148, 152]
CaO_11	5853	5865	13	[1, 75, 76, 79, 85, 101, 111, 120, 125, 137, 145, 149]
CaO_10	5866	5869	4	[1, 75, 76, 79, 85, 111, 120, 125, 137, 145, 149]
CaO_9	5870	5875	6	[1, 75, 76, 79, 85, 111, 120, 125, 137, 149]
CaO_10	5876	5905	30	[1, 75, 76, 79, 85, 94, 111, 120, 125, 137, 149]
CaO_10	5876	5876	1	[2, 64, 84, 86, 98, 104, 128, 133, 138, 148, 152]
CaO_9	5877	5886	10	[2, 64, 84, 86, 98, 104, 133, 138, 148, 152]
CaO_10	5887	5897	11	[2, 64, 84, 86, 98, 104, 128, 133, 138, 148, 152]
CaO_9	5898	5980	83	[2, 64, 84, 86, 104, 128, 133, 138, 148, 152]
CaO_11	5906	5912	7	[1, 75, 76, 79, 85, 94, 101, 111, 120, 125, 137, 149]
CaO_10	5913	5915	3	[1, 75, 76, 79, 85, 94, 101, 111, 120, 137, 149]
CaO_11	5916	5918	3	[1, 75, 76, 79, 85, 94, 101, 106, 111, 120, 137, 149]
CaO_12	5919	5924	6	[1, 75, 76, 79, 85, 94, 101, 106, 111, 120, 137, 145, 149]
CaO_11	5925	5939	15	[1, 75, 76, 79, 85, 101, 106, 111, 120, 137, 145, 149]
CaO_12	5940	5940	1	[1, 75, 76, 79, 85, 94, 101, 106, 111, 120, 137, 145, 149]
CaO_11	5941	5941	1	[1, 75, 76, 79, 85, 94, 101, 106, 111, 120, 137, 149]
CaO_10	5942	5943	2	[1, 75, 76, 79, 85, 94, 101, 111, 120, 137, 149]
CaO_9	5944	5954	11	[1, 75, 76, 79, 85, 94, 111, 120, 137, 149]
CaO_8	5955	5963	9	[1, 75, 76, 79, 85, 111, 120, 137, 149]
CaO_9	5964	5966	3	[1, 75, 76, 79, 85, 111, 120, 137, 145, 149]
CaO_8	5967	5972	6	[1, 75, 76, 79, 111, 120, 137, 145, 149]
CaO_9	5973	5977	5	[1, 75, 76, 79, 111, 120, 125, 137, 145, 149]
CaO_10	5978	5979	2	[1, 75, 76, 79, 94, 111, 120, 125, 137, 145, 149]
CaO_9	5980	5987	8	[1, 75, 76, 79, 94, 111, 120, 137, 145, 149]
CaO_10	5981	5992	12	[2, 64, 84, 86, 101, 104, 128, 133, 138, 148, 152]
CaO_8	5988	5994	7	[1, 75, 76, 79, 111, 120, 137, 145, 149]
CaO_9	5993	6007	15	[2, 64, 84, 86, 101, 104, 133, 138, 148, 152]
CaO_9	5995	6029	35	[1, 75, 76, 79, 85, 111, 120, 137, 145, 149]
CaO_10	6008	6017	10	[2, 64, 84, 86, 98, 101, 104, 133, 138, 148, 152]
CaO_9	6018	6027	10	[2, 64, 84, 86, 101, 104, 133, 138, 148, 152]
CaO_10	6028	6045	18	[2, 64, 84, 86, 98, 101, 104, 133, 138, 148, 152]
CaO_10	6030	6036	7	[1, 75, 76, 79, 85, 106, 111, 120, 137, 145, 149]
CaO_11	6037	6048	12	[1, 75, 76, 79, 85, 94, 106, 111, 120, 137, 145, 149]
CaO_11	6046	6088	43	[2, 64, 84, 86, 98, 101, 104, 128, 133, 138, 148, 152]
CaO_10	6049	6061	13	[1, 75, 76, 79, 85, 94, 111, 120, 137, 145, 149]
CaO_9	6062	6064	3	[1, 75, 76, 79, 94, 111, 120, 137, 145, 149]
CaO_10	6065	6141	77	[1, 75, 76, 79, 94, 106, 111, 120, 137, 145, 149]
CaO_10	6089	6113	25	[2, 64, 84, 86, 98, 101, 104, 128, 133, 148, 152]
CaO_9	6114	6175	62	[2, 64, 84, 86, 101, 104, 128, 133, 148, 152]
CaO_11	6142	6145	4	[1, 75, 76, 79, 94, 101, 106, 111, 120, 137, 145, 149]
CaO_10	6146	6174	29	[1, 75, 76, 79, 94, 106, 111, 120, 137, 145, 149]
CaO_11	6175	6202	28	[1, 75, 76, 79, 94, 106, 111, 120, 125, 137, 145, 149]
CaO_10	6176	6195	20	[2, 64, 84, 86, 101, 104, 128, 133, 138, 148, 152]
CaO_9	6196	6214	19	[2, 64, 84, 86, 101, 104, 128, 133, 148, 152]
CaO_12	6203	6205	3	[1, 75, 76, 79, 85, 94, 106, 111, 120, 125, 137, 145, 149]
CaO_11	6206	6206	1	[1, 75, 76, 79, 85, 94, 106, 111, 120, 137, 145, 149]
CaO_10	6207	6209	3	[1, 75, 76, 79, 94, 106, 111, 120, 137, 145, 149]
CaO_11	6210	6210	1	[1, 75, 76, 79, 85, 94, 106, 111, 120, 137, 145, 149]
CaO_12	6211	6215	5	[1, 75, 76, 79, 85, 94, 106, 111, 120, 121, 137, 145, 149]
CaO_10	6215	6314	100	[2, 64, 84, 86, 101, 104, 128, 133, 138, 148, 152]
CaO_13	6216	6222	7	[1, 75, 76, 79, 85, 94, 106, 111, 120, 121, 125, 137, 145, 149]
CaO_12	6223	6225	3	[1, 75, 76, 79, 85, 94, 106, 111, 120, 125, 137, 145, 149]
CaO_11	6226	6226	1	[1, 75, 76, 79, 85, 106, 111, 120, 125, 137, 145, 149]
CaO_10	6227	6245	19	[1, 75, 76, 79, 85, 106, 111, 120, 137, 145, 149]
CaO_11	6246	6253	8	[1, 75, 76, 79, 85, 101, 106, 111, 120, 137, 145, 149]
CaO_12	6254	6263	10	[1, 75, 76, 79, 85, 94, 101, 106, 111, 120, 137, 145, 149]
CaO_11	6264	6296	33	[1, 75, 76, 79, 85, 94, 106, 111, 120, 137, 145, 149]
CaO_10	6297	6299	3	[1, 75, 76, 79, 85, 94, 111, 120, 137, 145, 149]
CaO_11	6300	6306	7	[1, 75, 76, 79, 85, 94, 101, 111, 120, 137, 145, 149]
CaO_10	6307	6317	11	[1, 75, 76, 79, 94, 101, 111, 120, 137, 145, 149]
CaO_9	6315	6334	20	[2, 64, 84, 86, 101, 104, 128, 133, 148, 152]
CaO_11	6318	6320	3	[1, 75, 76, 79, 94, 101, 106, 111, 120, 137, 145, 149]
CaO_10	6321	6348	28	[1, 75, 76, 79, 94, 106, 111, 120, 137, 145, 149]
CaO_10	6335	6416	82	[2, 64, 84, 86, 101, 104, 128, 133, 138, 148, 152]
CaO_11	6349	6373	25	[1, 75, 76, 79, 94, 106, 111, 120, 121, 137, 145, 149]
CaO_10	6374	6374	1	[1, 75, 76, 79, 94, 106, 111, 120, 137, 145, 149]
CaO_11	6375	6381	7	[1, 75, 76, 79, 85, 94, 106, 111, 120, 137, 145, 149]
CaO_10	6382	6412	31	[1, 75, 76, 79, 85, 94, 111, 120, 137, 145, 149]
CaO_11	6413	6429	17	[1, 75, 76, 79, 85, 94, 111, 120, 125, 137, 145, 149]
CaO_9	6417	6420	4	[2, 64, 84, 86, 104, 128, 133, 138, 148, 152]
CaO_10	6421	6435	15	[2, 64, 84, 86, 98, 104, 128, 133, 138, 148, 152]
CaO_10	6430	6478	49	[1, 75, 76, 79, 85, 111, 120, 125, 137, 145, 149]
CaO_11	6436	6437	2	[2, 64, 84, 86, 98, 104, 117, 128, 133, 138, 148, 152]
CaO_10	6438	6447	10	[2, 64, 84, 86, 98, 104, 128, 133, 138, 148, 152]
CaO_9	6448	6458	11	[2, 64, 84, 86, 104, 128, 133, 138, 148, 152]
CaO_8	6459	6460	2	[2, 64, 84, 86, 104, 128, 133, 148, 152]
CaO_9	6461	6471	11	[2, 64, 84, 86, 101, 104, 128, 133, 148, 152]
CaO_10	6472	6481	10	[2, 64, 84, 86, 101, 104, 128, 133, 138, 148, 152]
CaO_11	6479	6492	14	[1, 75, 76, 79, 85, 101, 111, 120, 125, 137, 145, 149]
CaO_9	6482	6494	13	[2, 64, 84, 86, 101, 104, 128, 133, 148, 152]
CaO_10	6493	6517	25	[1, 75, 76, 79, 85, 101, 111, 120, 137, 145, 149]
CaO_8	6495	6509	15	[2, 64, 84, 101, 104, 128, 133, 148, 152]
CaO_9	6510	6522	13	[2, 64, 84, 101, 104, 128, 133, 138, 148, 152]
CaO_9	6518	6518	1	[1, 75, 76, 79, 85, 101, 111, 120, 137, 145]
CaO_10	6519	6521	3	[1, 75, 76, 79, 85, 101, 111, 120, 121, 137, 145]
CaO_11	6522	6522	1	[1, 75, 76, 79, 85, 101, 106, 111, 120, 121, 137, 145]
CaO_10	6523	6528	6	[1, 75, 76, 79, 85, 106, 111, 120, 121, 137, 145]
CaO_9	6523	6526	4	[2, 64, 84, 86, 101, 104, 128, 133, 148, 152]
CaO_10	6527	6533	7	[2, 64, 84, 86, 98, 101, 104, 128, 133, 148, 152]
CaO_9	6529	6552	24	[1, 75, 76, 79, 106, 111, 120, 121, 137, 145]
CaO_11	6534	6550	17	[2, 64, 84, 86, 98, 101, 104, 128, 133, 138, 148, 152]
CaO_10	6551	6568	18	[2, 64, 84, 86, 101, 104, 128, 133, 138, 148, 152]
CaO_8	6553	6560	8	[1, 75, 76, 79, 106, 111, 120, 137, 145]
CaO_9	6561	6589	29	[1, 75, 76, 79, 94, 106, 111, 120, 137, 145]
CaO_11	6569	6583	15	[2, 64, 84, 86, 98, 101, 104, 128, 133, 138, 148, 152]
CaO_10	6584	6586	3	[2, 64, 84, 86, 101, 104, 128, 133, 138, 148, 152]
CaO_9	6587	6595	9	[2, 64, 84, 86, 101, 104, 133, 138, 148, 152]
CaO_10	6590	6607	18	[1, 75, 76, 79, 94, 101, 106, 111, 120, 137, 145]
CaO_8	6596	6602	7	[2, 64, 84, 86, 104, 133, 138, 148, 152]
CaO_9	6603	6614	12	[2, 64, 84, 86, 104, 128, 133, 138, 148, 152]
CaO_11	6608	6615	8	[1, 75, 76, 79, 94, 101, 106, 111, 120, 137, 145, 149]
CaO_10	6615	6625	11	[2, 64, 84, 86, 98, 104, 128, 133, 138, 148, 152]
CaO_10	6616	6652	37	[1, 75, 76, 79, 94, 106, 111, 120, 137, 145, 149]
CaO_11	6626	6640	15	[2, 64, 84, 86, 98, 101, 104, 128, 133, 138, 148, 152]
CaO_10	6641	6665	25	[2, 64, 84, 86, 101, 104, 128, 133, 138, 148, 152]
CaO_11	6653	6677	25	[1, 75, 76, 79, 85, 94, 106, 111, 120, 137, 145, 149]
CaO_11	6666	6676	11	[2, 64, 84, 86, 98, 101, 104, 128, 133, 138, 148, 152]
CaO_10	6677	6691	15	[2, 64, 84, 86, 98, 101, 104, 133, 138, 148, 152]
CaO_10	6678	6685	8	[1, 75, 76, 79, 85, 94, 111, 120, 137, 145, 149]
CaO_9	6686	6696	11	[1, 75, 76, 79, 85, 111, 120, 137, 145, 149]
CaO_9	6692	6716	25	[2, 64, 84, 86, 101, 104, 133, 138, 148, 152]
CaO_10	6697	6702	6	[1, 75, 76, 79, 85, 111, 120, 121, 137, 145, 149]
CaO_11	6703	6720	18	[1, 75, 76, 79, 85, 111, 120, 121, 125, 137, 145, 149]
CaO_10	6717	6741	25	[2, 64, 84, 86, 101, 104, 128, 133, 138, 148, 152]
CaO_10	6721	6723	3	[1, 75, 76, 79, 85, 111, 120, 125, 137, 145, 149]
CaO_9	6724	6727	4	[1, 75, 76, 79, 85, 111, 120, 137, 145, 149]
CaO_10	6728	6736	9	[1, 75, 76, 79, 85, 94, 111, 120, 137, 145, 149]
CaO_11	6737	6754	18	[1, 75, 76, 79, 85, 94, 101, 111, 120, 137, 145, 149]
CaO_9	6742	6769	28	[2, 64, 84, 86, 104, 128, 133, 138, 148, 152]
CaO_12	6755	6762	8	[1, 75, 76, 79, 85, 94, 101, 106, 111, 120, 137, 145, 149]
CaO_11	6763	6778	16	[1, 75, 76, 79, 85, 94, 106, 111, 120, 137, 145, 149]
CaO_10	6770	6816	47	[2, 64, 84, 86, 101, 104, 128, 133, 138, 148, 152]
CaO_10	6779	6790	12	[1, 75, 76, 79, 85, 94, 111, 120, 137, 145, 149]
CaO_11	6791	6801	11	[1, 75, 76, 79, 85, 94, 106, 111, 120, 137, 145, 149]
CaO_10	6802	6818	17	[1, 75, 76, 79, 85, 94, 106, 111, 120, 137, 149]
CaO_11	6817	6818	2	[2, 64, 84, 86, 101, 104, 128, 133, 138, 145, 148, 152]
CaO_9	6819	6821	3	[1, 75, 76, 79, 85, 94, 111, 120, 137, 149]
CaO_10	6819	6844	26	[2, 64, 84, 86, 101, 104, 128, 133, 145, 148, 152]
CaO_10	6822	6836	15	[1, 75, 76, 79, 85, 94, 101, 111, 120, 137, 149]
CaO_9	6837	6839	3	[1, 75, 76, 79, 85, 94, 111, 120, 137, 149]
CaO_10	6840	6842	3	[1, 75, 76, 79, 85, 94, 111, 120, 137, 145, 149]
CaO_11	6843	6845	3	[1, 75, 76, 79, 85, 94, 106, 111, 120, 137, 145, 149]
CaO_9	6845	6850	6	[2, 64, 84, 86, 101, 104, 128, 133, 148, 152]
CaO_10	6846	6891	46	[1, 75, 76, 79, 94, 106, 111, 120, 137, 145, 149]
CaO_10	6851	6874	24	[2, 64, 84, 86, 101, 104, 128, 133, 138, 148, 152]
CaO_9	6875	6905	31	[2, 64, 84, 86, 101, 104, 133, 138, 148, 152]
CaO_11	6892	6903	12	[1, 75, 76, 79, 94, 106, 111, 120, 137, 139, 145, 149]
CaO_12	6904	6905	2	[1, 75, 76, 79, 94, 101, 106, 111, 120, 137, 139, 145, 149]
CaO_11	6906	6918	13	[1, 75, 76, 79, 94, 101, 106, 111, 120, 137, 145, 149]
CaO_8	6906	6912	7	[2, 64, 84, 86, 104, 133, 138, 148, 152]
CaO_10	6913	6938	26	[2, 64, 84, 86, 101, 104, 128, 133, 138, 148, 152]
CaO_10	6919	6920	2	[1, 75, 76, 79, 94, 106, 111, 120, 137, 145, 149]
CaO_11	6921	6938	18	[1, 75, 76, 79, 85, 94, 106, 111, 120, 137, 145, 149]
CaO_10	6939	6950	12	[1, 75, 76, 79, 85, 94, 111, 120, 137, 145, 149]
CaO_11	6939	6958	20	[2, 64, 84, 86, 98, 101, 104, 128, 133, 138, 148, 152]
CaO_9	6951	6960	10	[1, 75, 76, 79, 85, 94, 111, 120, 137, 149]
CaO_10	6959	6964	6	[2, 64, 84, 86, 98, 101, 104, 133, 138, 148, 152]
CaO_10	6961	6973	13	[1, 75, 76, 79, 85, 94, 106, 111, 120, 137, 149]
CaO_9	6965	6979	15	[2, 64, 84, 86, 101, 104, 133, 138, 148, 152]
CaO_9	6974	6978	5	[1, 75, 76, 79, 85, 106, 111, 120, 137, 149]
CaO_8	6979	6985	7	[1, 75, 76, 79, 85, 111, 120, 137, 149]
CaO_10	6980	6992	13	[2, 64, 84, 86, 98, 101, 104, 133, 138, 148, 152]
CaO_9	6986	7001	16	[1, 75, 76, 79, 85, 94, 111, 120, 137, 149]
CaO_9	6993	7000	8	[2, 64, 84, 86, 101, 104, 133, 138, 148, 152]
CaO_10	7001	7014	14	[2, 64, 84, 86, 101, 104, 128, 133, 138, 148, 152]
CaO_10	7002	7027	26	[1, 75, 76, 79, 85, 94, 111, 120, 125, 137, 149]
CaO_9	7015	7022	8	[2, 64, 84, 86, 101, 104, 128, 133, 148, 152]
CaO_10	7023	7056	34	[2, 64, 84, 86, 101, 104, 128, 133, 138, 148, 152]
CaO_9	7028	7039	12	[1, 75, 76, 79, 85, 111, 120, 125, 137, 149]
CaO_10	7040	7060	21	[1, 75, 76, 79, 85, 94, 111, 120, 125, 137, 149]
CaO_9	7057	7082	26	[2, 64, 84, 86, 101, 104, 133, 138, 148, 152]
CaO_9	7061	7091	31	[1, 75, 76, 79, 85, 111, 120, 125, 137, 149]
CaO_8	7083	7087	5	[2, 64, 84, 86, 104, 133, 138, 148, 152]
CaO_9	7088	7112	25	[2, 64, 84, 86, 101, 104, 133, 138, 148, 152]
CaO_10	7092	7095	4	[1, 75, 76, 79, 85, 106, 111, 120, 125, 137, 149]
CaO_11	7096	7111	16	[1, 75, 76, 79, 85, 94, 106, 111, 120, 125, 137, 149]
CaO_10	7112	7116	5	[1, 75, 76, 79, 85, 94, 106, 111, 120, 137, 149]
CaO_10	7113	7163	51	[2, 64, 84, 86, 101, 104, 128, 133, 138, 148, 152]
CaO_9	7117	7141	25	[1, 75, 76, 79, 94, 106, 111, 120, 137, 149]
CaO_10	7142	7143	2	[1, 75, 76, 79, 85, 94, 106, 111, 120, 137, 149]
CaO_9	7144	7168	25	[1, 75, 76, 79, 85, 94, 111, 120, 137, 149]
CaO_11	7164	7186	23	[2, 64, 84, 86, 98, 101, 104, 128, 133, 138, 148, 152]
CaO_10	7169	7179	11	[1, 75, 76, 79, 85, 94, 111, 120, 137, 145, 149]
CaO_11	7180	7198	19	[1, 75, 76, 79, 85, 94, 106, 111, 120, 137, 145, 149]
CaO_10	7187	7212	26	[2, 64, 84, 86, 101, 104, 128, 133, 138, 148, 152]
CaO_10	7199	7210	12	[1, 75, 76, 79, 85, 94, 106, 111, 120, 137, 149]
CaO_9	7211	7220	10	[1, 75, 76, 79, 85, 94, 111, 120, 137, 149]
CaO_9	7213	7261	49	[2, 64, 84, 86, 101, 104, 133, 138, 148, 152]
CaO_8	7221	7226	6	[1, 75, 76, 79, 85, 111, 120, 137, 149]
CaO_9	7227	7233	7	[1, 75, 76, 79, 85, 111, 120, 125, 137, 149]
CaO_10	7234	7283	50	[1, 75, 76, 79, 85, 94, 111, 120, 125, 137, 149]
CaO_10	7262	7270	9	[2, 64, 84, 86, 101, 104, 133, 138, 145, 148, 152]
CaO_9	7271	7307	37	[2, 64, 84, 86, 101, 104, 133, 138, 148, 152]
CaO_9	7284	7298	15	[1, 75, 76, 79, 85, 111, 120, 125, 137, 149]
CaO_10	7299	7346	48	[1, 75, 76, 79, 85, 94, 111, 120, 125, 137, 149]
CaO_8	7308	7314	7	[2, 64, 84, 86, 101, 104, 133, 148, 152]
CaO_9	7315	7372	58	[2, 64, 84, 86, 101, 104, 133, 138, 148, 152]
CaO_9	7347	7364	18	[1, 75, 76, 79, 85, 111, 120, 125, 137, 149]
CaO_10	7365	7380	16	[1, 75, 76, 79, 85, 94, 111, 120, 125, 137, 149]
CaO_10	7373	7394	22	[2, 64, 84, 86, 101, 104, 133, 138, 145, 148, 152]
CaO_11	7381	7408	28	[1, 75, 76, 79, 85, 94, 106, 111, 120, 125, 137, 149]
CaO_9	7395	7450	56	[2, 64, 84, 86, 101, 104, 133, 138, 148, 152]
CaO_10	7409	7414	6	[1, 75, 76, 79, 85, 94, 106, 111, 120, 137, 149]
CaO_9	7415	7423	9	[1, 75, 76, 79, 85, 94, 111, 120, 137, 149]
CaO_10	7424	7444	21	[1, 75, 76, 79, 85, 94, 111, 120, 137, 145, 149]
CaO_11	7445	7448	4	[1, 75, 76, 79, 85, 94, 111, 120, 125, 137, 145, 149]
CaO_10	7449	7462	14	[1, 75, 76, 79, 85, 111, 120, 125, 137, 145, 149]
CaO_10	7451	7467	17	[2, 64, 84, 86, 98, 101, 104, 133, 138, 148, 152]
CaO_11	7463	7467	5	[1, 75, 76, 79, 85, 94, 111, 120, 125, 137, 145, 149]
CaO_10	7468	7473	6	[1, 75, 76, 79, 85, 94, 111, 120, 125, 137, 149]
CaO_9	7468	7488	21	[2, 64, 84, 86, 101, 104, 133, 138, 148, 152]
CaO_11	7474	7478	5	[1, 75, 76, 79, 85, 94, 111, 120, 125, 137, 145, 149]
CaO_12	7479	7485	7	[1, 75, 76, 79, 85, 94, 106, 111, 120, 125, 137, 145, 149]
CaO_11	7486	7489	4	[1, 75, 76, 79, 85, 106, 111, 120, 125, 137, 145, 149]
CaO_10	7489	7544	56	[2, 64, 84, 86, 101, 104, 128, 133, 138, 148, 152]
CaO_10	7490	7496	7	[1, 75, 76, 79, 85, 106, 111, 120, 125, 137, 149]
CaO_9	7497	7502	6	[1, 75, 76, 79, 85, 106, 111, 120, 137, 149]
CaO_10	7503	7522	20	[1, 75, 76, 79, 85, 94, 106, 111, 120, 137, 149]
CaO_9	7523	7550	28	[1, 75, 76, 79, 85, 94, 111, 120, 137, 149]
CaO_11	7545	7550	6	[2, 64, 84, 86, 101, 104, 128, 133, 138, 145, 148, 152]
CaO_10	7551	7565	15	[1, 75, 76, 79, 85, 94, 106, 111, 120, 137, 149]
CaO_10	7551	7567	17	[2, 64, 84, 86, 101, 104, 128, 133, 138, 148, 152]
CaO_11	7566	7578	13	[1, 75, 76, 79, 85, 94, 106, 111, 120, 137, 145, 149]
CaO_9	7568	7581	14	[2, 64, 84, 86, 101, 104, 128, 133, 148, 152]
CaO_10	7579	7590	12	[1, 75, 76, 79, 85, 94, 111, 120, 137, 145, 149]
CaO_10	7582	7623	42	[2, 64, 84, 86, 101, 104, 128, 133, 138, 148, 152]
CaO_11	7591	7600	10	[1, 75, 76, 79, 85, 94, 106, 111, 120, 137, 145, 149]
CaO_12	7601	7603	3	[1, 75, 76, 79, 85, 94, 101, 106, 111, 120, 137, 145, 149]
CaO_11	7604	7673	70	[1, 75, 76, 79, 85, 94, 106, 111, 120, 137, 145, 149]
CaO_9	7624	7639	16	[2, 64, 84, 86, 101, 104, 128, 133, 148, 152]
CaO_10	7640	7645	6	[2, 64, 84, 86, 101, 104, 128, 133, 138, 148, 152]
CaO_9	7646	7700	55	[2, 64, 84, 86, 101, 104, 133, 138, 148, 152]
CaO_10	7674	7696	23	[1, 75, 76, 79, 85, 94, 111, 120, 137, 145, 149]
CaO_11	7697	7714	18	[1, 75, 76, 79, 85, 94, 106, 111, 120, 137, 145, 149]
CaO_10	7701	7752	52	[2, 64, 84, 86, 101, 104, 128, 133, 138, 148, 152]
CaO_12	7715	7725	11	[1, 75, 76, 79, 85, 94, 101, 106, 111, 120, 137, 145, 149]
CaO_11	7726	7746	21	[1, 75, 76, 79, 85, 94, 106, 111, 120, 137, 145, 149]
CaO_10	7747	7756	10	[1, 75, 76, 79, 85, 94, 111, 120, 137, 145, 149]
CaO_9	7753	7776	24	[2, 64, 84, 86, 104, 128, 133, 138, 148, 152]
CaO_11	7757	7764	8	[1, 75, 76, 79, 85, 94, 101, 111, 120, 137, 145, 149]
CaO_10	7765	7769	5	[1, 75, 76, 79, 85, 101, 111, 120, 137, 145, 149]
CaO_9	7770	7782	13	[1, 75, 76, 79, 85, 111, 120, 137, 145, 149]
CaO_10	7777	7784	8	[2, 64, 84, 86, 101, 104, 128, 133, 138, 148, 152]
CaO_10	7783	7791	9	[1, 75, 76, 79, 85, 94, 111, 120, 137, 145, 149]
CaO_11	7785	7787	3	[2, 64, 84, 86, 98, 101, 104, 128, 133, 138, 148, 152]
CaO_10	7788	7801	14	[2, 64, 84, 86, 98, 101, 104, 128, 133, 148, 152]
CaO_11	7792	7793	2	[1, 75, 76, 79, 85, 94, 106, 111, 120, 137, 145, 149]
CaO_10	7794	7826	33	[1, 75, 76, 79, 85, 94, 111, 120, 137, 145, 149]
CaO_11	7802	7805	4	[2, 64, 84, 86, 98, 101, 104, 128, 133, 138, 148, 152]
CaO_10	7806	7829	24	[2, 64, 84, 86, 101, 104, 128, 133, 138, 148, 152]
CaO_11	7827	7830	4	[1, 75, 76, 79, 85, 94, 106, 111, 120, 137, 145, 149]
CaO_9	7830	7890	61	[2, 64, 84, 86, 101, 104, 128, 133, 148, 152]
CaO_10	7831	7832	2	[1, 75, 76, 79, 85, 94, 111, 120, 137, 145, 149]
CaO_9	7833	7843	11	[1, 75, 76, 79, 94, 111, 120, 137, 145, 149]
CaO_10	7844	7845	2	[1, 75, 76, 79, 85, 94, 111, 120, 137, 145, 149]
CaO_11	7846	7859	14	[1, 75, 76, 79, 85, 94, 111, 120, 125, 137, 145, 149]
CaO_10	7860	7863	4	[1, 75, 76, 79, 85, 94, 111, 120, 137, 145, 149]
CaO_11	7864	7887	24	[1, 75, 76, 79, 85, 94, 106, 111, 120, 137, 145, 149]
CaO_10	7888	7888	1	[1, 75, 76, 79, 85, 94, 106, 111, 120, 137, 149]
CaO_9	7889	7898	10	[1, 75, 76, 79, 94, 106, 111, 120, 137, 149]
CaO_10	7891	7901	11	[2, 64, 84, 86, 101, 104, 128, 133, 138, 148, 152]
CaO_10	7899	7908	10	[1, 75, 76, 79, 85, 94, 106, 111, 120, 137, 149]
CaO_11	7902	7933	32	[2, 64, 84, 86, 101, 104, 128, 133, 138, 145, 148, 152]
CaO_11	7909	7929	21	[1, 75, 76, 79, 85, 94, 106, 111, 120, 125, 137, 149]
CaO_10	7930	7941	12	[1, 75, 76, 79, 85, 94, 106, 111, 120, 137, 149]
CaO_10	7934	7980	47	[2, 64, 84, 86, 101, 104, 128, 133, 138, 148, 152]
CaO_11	7942	7967	26	[1, 75, 76, 79, 85, 94, 101, 106, 111, 120, 137, 149]
CaO_10	7968	7969	2	[1, 75, 76, 79, 85, 101, 106, 111, 120, 137, 149]
CaO_9	7970	7970	1	[1, 75, 76, 79, 85, 106, 111, 120, 137, 149]
CaO_10	7971	7971	1	[1, 75, 76, 79, 85, 106, 111, 120, 137, 145, 149]
CaO_9	7972	7997	26	[1, 75, 76, 79, 85, 111, 120, 137, 145, 149]
CaO_11	7981	7985	5	[2, 64, 84, 86, 98, 101, 104, 128, 133, 138, 148, 152]
CaO_10	7986	8036	51	[2, 64, 84, 86, 101, 104, 128, 133, 138, 148, 152]
CaO_10	7998	8007	10	[1, 75, 76, 79, 85, 101, 111, 120, 137, 145, 149]
CaO_11	8008	8011	4	[1, 75, 76, 79, 85, 94, 101, 111, 120, 137, 145, 149]
CaO_10	8012	8014	3	[1, 75, 76, 79, 85, 94, 111, 120, 137, 145, 149]
CaO_11	8015	8048	34	[1, 75, 76, 79, 85, 94, 106, 111, 120, 137, 145, 149]
CaO_9	8037	8092	56	[2, 64, 84, 86, 101, 104, 133, 138, 148, 152]
CaO_10	8049	8058	10	[1, 75, 76, 79, 85, 94, 106, 111, 120, 137, 149]
CaO_11	8059	8071	13	[1, 75, 76, 79, 85, 94, 106, 111, 120, 125, 137, 149]
CaO_10	8072	8123	52	[1, 75, 76, 79, 85, 94, 111, 120, 125, 137, 149]
CaO_10	8093	8146	54	[2, 64, 84, 86, 101, 104, 128, 133, 138, 148, 152]
CaO_9	8124	8132	9	[1, 75, 76, 79, 85, 94, 111, 120, 137, 149]
CaO_10	8133	8141	9	[1, 75, 76, 79, 85, 94, 106, 111, 120, 137, 149]
CaO_9	8142	8149	8	[1, 75, 76, 79, 85, 94, 111, 120, 137, 149]
CaO_9	8147	8152	6	[2, 64, 84, 86, 101, 104, 133, 138, 148, 152]
CaO_10	8150	8159	10	[1, 75, 76, 79, 85, 94, 111, 120, 125, 137, 149]
CaO_10	8153	8156	4	[2, 64, 84, 86, 101, 104, 128, 133, 138, 148, 152]
CaO_9	8157	8229	73	[2, 64, 84, 86, 101, 104, 128, 133, 148, 152]
CaO_9	8160	8167	8	[1, 75, 76, 79, 85, 111, 120, 125, 137, 149]
CaO_10	8168	8180	13	[1, 75, 76, 79, 85, 106, 111, 120, 125, 137, 149]
CaO_9	8181	8186	6	[1, 75, 76, 79, 85, 106, 111, 120, 137, 149]
CaO_8	8187	8230	44	[1, 75, 76, 79, 85, 111, 120, 137, 149]
CaO_10	8230	8245	16	[2, 64, 84, 86, 101, 104, 128, 133, 138, 148, 152]
CaO_9	8231	8248	18	[1, 75, 76, 79, 85, 111, 120, 125, 137, 149]
CaO_9	8246	8279	34	[2, 64, 84, 86, 101, 104, 133, 138, 148, 152]
CaO_10	8249	8276	28	[1, 75, 76, 79, 85, 94, 111, 120, 125, 137, 149]
CaO_11	8277	8283	7	[1, 75, 76, 79, 85, 94, 106, 111, 120, 125, 137, 149]
CaO_10	8280	8283	4	[2, 64, 84, 86, 101, 104, 133, 138, 145, 148, 152]
CaO_10	8284	8307	24	[1, 75, 76, 79, 85, 94, 106, 111, 120, 137, 149]
CaO_9	8284	8295	12	[2, 64, 84, 86, 101, 104, 133, 138, 148, 152]
CaO_8	8296	8304	9	[2, 64, 84, 86, 104, 133, 138, 148, 152]
CaO_9	8305	8350	46	[2, 64, 84, 86, 101, 104, 133, 138, 148, 152]
CaO_11	8308	8311	4	[1, 75, 76, 79, 85, 94, 106, 111, 120, 125, 137, 149]
CaO_10	8312	8325	14	[1, 75, 76, 79, 85, 94, 111, 120, 125, 137, 149]
CaO_9	8326	8330	5	[1, 75, 76, 79, 85, 94, 111, 120, 137, 149]
CaO_8	8331	8372	42	[1, 75, 76, 79, 85, 111, 120, 137, 149]
CaO_8	8351	8359	9	[2, 64, 84, 86, 101, 104, 133, 148, 152]
CaO_9	8360	8433	74	[2, 64, 84, 86, 101, 104, 128, 133, 148, 152]
CaO_9	8373	8381	9	[1, 75, 76, 79, 85, 111, 120, 137, 145, 149]
CaO_10	8382	8391	10	[1, 75, 76, 79, 85, 94, 111, 120, 137, 145, 149]
CaO_11	8392	8412	21	[1, 75, 76, 79, 85, 94, 106, 111, 120, 137, 145, 149]
CaO_10	8413	8413	1	[1, 75, 76, 79, 85, 106, 111, 120, 137, 145, 149]
CaO_10	8414	8430	17	[1, 75, 76, 79, 85, 111, 120, 125, 137, 145, 149]
CaO_11	8431	8440	10	[1, 75, 76, 79, 85, 106, 111, 120, 125, 137, 145, 149]
CaO_10	8434	8454	21	[2, 64, 84, 86, 101, 104, 128, 133, 138, 148, 152]
CaO_10	8441	8441	1	[1, 75, 76, 79, 85, 106, 111, 120, 137, 145, 149]
CaO_11	8442	8453	12	[1, 75, 76, 79, 85, 94, 106, 111, 120, 137, 145, 149]
CaO_12	8454	8454	1	[1, 75, 76, 79, 85, 94, 101, 106, 111, 120, 137, 145, 149]
CaO_11	8455	8469	15	[1, 75, 76, 79, 85, 101, 106, 111, 120, 137, 145, 149]
CaO_9	8455	8470	16	[2, 64, 84, 86, 104, 128, 133, 138, 148, 152]
CaO_10	8470	8493	24	[1, 75, 76, 79, 85, 101, 106, 111, 120, 137, 149]
CaO_10	8471	8480	10	[2, 64, 84, 86, 104, 128, 133, 138, 145, 148, 152]
CaO_11	8481	8500	20	[2, 64, 84, 86, 101, 104, 128, 133, 138, 145, 148, 152]
CaO_11	8494	8503	10	[1, 75, 76, 79, 85, 94, 101, 106, 111, 120, 137, 149]
CaO_10	8501	8543	43	[2, 64, 84, 86, 101, 104, 128, 133, 138, 148, 152]
CaO_10	8504	8507	4	[1, 75, 76, 79, 94, 101, 106, 111, 120, 137, 149]
CaO_11	8508	8538	31	[1, 75, 76, 79, 94, 101, 106, 111, 120, 137, 145, 149]
CaO_10	8539	8570	32	[1, 75, 76, 79, 94, 106, 111, 120, 137, 145, 149]
CaO_9	8544	8561	18	[2, 64, 84, 86, 101, 104, 128, 133, 148, 152]
CaO_10	8562	8579	18	[2, 64, 84, 86, 101, 104, 128, 133, 138, 148, 152]
CaO_9	8571	8591	21	[1, 75, 76, 79, 94, 106, 111, 120, 137, 149]
CaO_11	8580	8608	29	[2, 64, 84, 86, 101, 104, 128, 133, 138, 145, 148, 152]
CaO_11	8592	8593	2	[1, 75, 76, 79, 85, 94, 106, 111, 120, 121, 137, 149]
CaO_10	8594	8612	19	[1, 75, 76, 79, 85, 94, 106, 111, 120, 137, 149]
CaO_10	8609	8636	28	[2, 64, 84, 86, 101, 104, 128, 133, 138, 148, 152]
CaO_9	8613	8620	8	[1, 75, 76, 79, 85, 94, 111, 120, 137, 149]
CaO_10	8621	8633	13	[1, 75, 76, 79, 85, 94, 111, 120, 137, 145, 149]
CaO_11	8634	8641	8	[1, 75, 76, 79, 85, 94, 111, 120, 125, 137, 145, 149]
CaO_9	8637	8653	17	[2, 64, 84, 86, 101, 104, 133, 138, 148, 152]
CaO_10	8642	8648	7	[1, 75, 76, 79, 85, 111, 120, 125, 137, 145, 149]
CaO_9	8649	8655	7	[1, 75, 76, 79, 85, 111, 120, 125, 137, 149]
CaO_10	8654	8680	27	[2, 64, 84, 86, 101, 104, 128, 133, 138, 148, 152]
CaO_10	8656	8665	10	[1, 75, 76, 79, 85, 94, 111, 120, 125, 137, 149]
CaO_9	8666	8709	44	[1, 75, 76, 79, 85, 94, 111, 120, 137, 149]
CaO_11	8681	8693	13	[2, 64, 84, 86, 101, 104, 128, 133, 138, 145, 148, 152]
CaO_10	8694	8767	74	[2, 64, 84, 86, 101, 104, 128, 133, 138, 148, 152]
CaO_10	8710	8724	15	[1, 75, 76, 79, 85, 94, 111, 120, 125, 137, 149]
CaO_11	8725	8725	1	[1, 75, 76, 79, 85, 94, 111, 120, 125, 137, 145, 149]
CaO_12	8726	8728	3	[1, 75, 76, 79, 85, 94, 106, 111, 120, 125, 137, 145, 149]
CaO_11	8729	8750	22	[1, 75, 76, 79, 85, 94, 106, 111, 120, 137, 145, 149]
CaO_12	8751	8762	12	[1, 75, 76, 79, 85, 94, 101, 106, 111, 120, 137, 145, 149]
CaO_11	8763	8766	4	[1, 75, 76, 79, 85, 101, 106, 111, 120, 137, 145, 149]
CaO_10	8767	8777	11	[1, 75, 76, 79, 85, 106, 111, 120, 137, 145, 149]
CaO_11	8768	8771	4	[2, 64, 84, 86, 98, 101, 104, 128, 133, 138, 148, 152]
CaO_12	8772	8772	1	[2, 64, 84, 86, 98, 101, 104, 128, 133, 138, 145, 148, 152]
CaO_11	8773	8798	26	[2, 64, 84, 86, 101, 104, 128, 133, 138, 145, 148, 152]
CaO_10	8778	8800	23	[1, 75, 76, 79, 85, 94, 106, 111, 120, 137, 149]
CaO_10	8799	8801	3	[2, 64, 84, 86, 104, 128, 133, 138, 145, 148, 152]
CaO_11	8801	8805	5	[1, 75, 76, 79, 85, 94, 101, 106, 111, 120, 137, 149]
CaO_9	8802	8807	6	[2, 64, 84, 86, 104, 128, 133, 138, 148, 152]
CaO_12	8806	8815	10	[1, 75, 76, 79, 85, 94, 101, 106, 111, 120, 137, 145, 149]
CaO_10	8808	8809	2	[2, 64, 84, 86, 98, 104, 128, 133, 138, 148, 152]
CaO_11	8810	8839	30	[2, 64, 84, 86, 98, 101, 104, 128, 133, 138, 148, 152]
CaO_11	8816	8852	37	[1, 75, 76, 79, 85, 94, 106, 111, 120, 137, 145, 149]
CaO_10	8840	8857	18	[2, 64, 84, 86, 101, 104, 128, 133, 138, 148, 152]
CaO_10	8853	8859	7	[1, 75, 76, 79, 85, 94, 106, 111, 120, 137, 149]
CaO_11	8858	8888	31	[2, 64, 84, 86, 98, 101, 104, 128, 133, 138, 148, 152]
CaO_9	8860	8871	12	[1, 75, 76, 79, 85, 94, 111, 120, 137, 149]
CaO_10	8872	8936	65	[1, 75, 76, 79, 85, 94, 111, 120, 125, 137, 149]
CaO_10	8889	8902	14	[2, 64, 84, 86, 101, 104, 128, 133, 138, 148, 152]
CaO_11	8903	8914	12	[2, 64, 84, 86, 101, 104, 128, 133, 138, 145, 148, 152]
CaO_10	8915	8961	47	[2, 64, 84, 86, 101, 104, 128, 133, 138, 148, 152]
CaO_9	8937	8937	1	[1, 75, 76, 79, 85, 94, 111, 120, 137, 149]
CaO_10	8938	8952	15	[1, 75, 76, 79, 85, 94, 106, 111, 120, 137, 149]
CaO_9	8953	8965	13	[1, 75, 76, 79, 85, 106, 111, 120, 137, 149]
CaO_9	8962	8969	8	[2, 64, 84, 86, 101, 104, 128, 133, 148, 152]
CaO_10	8966	8973	8	[1, 75, 76, 79, 85, 106, 111, 120, 125, 137, 149]
CaO_10	8970	9002	33	[2, 64, 84, 86, 101, 104, 128, 133, 138, 148, 152]
CaO_11	8974	8980	7	[1, 75, 76, 79, 85, 94, 106, 111, 120, 125, 137, 149]
CaO_10	8981	8983	3	[1, 75, 76, 79, 85, 94, 111, 120, 125, 137, 149]
CaO_9	8984	8996	13	[1, 75, 76, 79, 85, 94, 111, 120, 137, 149]
CaO_10	8997	9011	15	[1, 75, 76, 79, 85, 94, 101, 111, 120, 137, 149]
CaO_9	9003	9015	13	[2, 64, 84, 86, 104, 128, 133, 138, 148, 152]
CaO_9	9012	9063	52	[1, 75, 76, 79, 85, 94, 111, 120, 137, 149]
CaO_10	9016	9049	34	[2, 64, 84, 86, 101, 104, 128, 133, 138, 148, 152]
CaO_11	9050	9093	44	[2, 64, 84, 86, 101, 104, 128, 133, 138, 145, 148, 152]
CaO_10	9064	9080	17	[1, 75, 76, 79, 85, 94, 106, 111, 120, 137, 149]
CaO_11	9081	9104	24	[1, 75, 76, 79, 85, 94, 106, 111, 120, 125, 137, 149]
CaO_10	9094	9144	51	[2, 64, 84, 86, 101, 104, 128, 133, 138, 148, 152]
CaO_10	9105	9106	2	[1, 75, 76, 79, 85, 94, 111, 120, 125, 137, 149]
CaO_11	9107	9121	15	[1, 75, 76, 79, 85, 94, 106, 111, 120, 125, 137, 149]
CaO_10	9122	9144	23	[1, 75, 76, 79, 85, 94, 106, 111, 120, 137, 149]
CaO_9	9145	9167	23	[1, 75, 76, 79, 85, 94, 111, 120, 137, 149]
CaO_11	9145	9153	9	[2, 64, 84, 86, 98, 101, 104, 128, 133, 138, 148, 152]
CaO_10	9154	9158	5	[2, 64, 84, 86, 101, 104, 128, 133, 138, 148, 152]
CaO_11	9159	9170	12	[2, 64, 84, 86, 101, 104, 128, 133, 138, 145, 148, 152]
CaO_10	9168	9192	25	[1, 75, 76, 79, 85, 94, 111, 120, 125, 137, 149]
CaO_12	9171	9178	8	[2, 64, 84, 86, 98, 101, 104, 128, 133, 138, 145, 148, 152]
CaO_11	9179	9189	11	[2, 64, 84, 86, 98, 101, 104, 128, 133, 138, 148, 152]
CaO_10	9190	9219	30	[2, 64, 84, 86, 101, 104, 128, 133, 138, 148, 152]
CaO_9	9193	9199	7	[1, 75, 76, 79, 85, 111, 120, 125, 137, 149]
CaO_10	9200	9221	22	[1, 75, 76, 79, 85, 94, 111, 120, 125, 137, 149]
CaO_9	9220	9259	40	[2, 64, 84, 86, 101, 104, 133, 138, 148, 152]
CaO_9	9222	9231	10	[1, 75, 76, 79, 85, 94, 111, 120, 137, 149]
CaO_10	9232	9233	2	[1, 75, 76, 79, 85, 94, 106, 111, 120, 137, 149]
CaO_9	9234	9261	28	[1, 75, 76, 79, 94, 106, 111, 120, 137, 149]
CaO_10	9260	9319	60	[2, 64, 84, 86, 101, 104, 128, 133, 138, 148, 152]
CaO_10	9262	9262	1	[1, 75, 76, 79, 85, 94, 106, 111, 120, 137, 149]
CaO_11	9263	9305	43	[1, 75, 76, 79, 85, 94, 106, 111, 120, 137, 145, 149]
CaO_10	9306	9312	7	[1, 75, 76, 79, 85, 94, 106, 111, 120, 137, 149]
CaO_9	9313	9317	5	[1, 75, 76, 79, 85, 94, 111, 120, 137, 149]
CaO_10	9318	9320	3	[1, 75, 76, 79, 85, 94, 111, 120, 125, 137, 149]
CaO_9	9320	9334	15	[2, 64, 84, 86, 104, 128, 133, 138, 148, 152]
CaO_11	9321	9328	8	[1, 75, 76, 79, 85, 94, 101, 111, 120, 125, 137, 149]
CaO_12	9329	9331	3	[1, 75, 76, 79, 85, 94, 101, 111, 120, 125, 137, 145, 149]
CaO_11	9332	9334	3	[1, 75, 76, 79, 85, 94, 101, 111, 120, 137, 145, 149]
CaO_10	9335	9349	15	[1, 75, 76, 79, 85, 94, 111, 120, 137, 145, 149]
CaO_10	9335	9336	2	[2, 64, 84, 86, 98, 104, 128, 133, 138, 148, 152]
CaO_9	9337	9338	2	[2, 64, 84, 86, 98, 104, 133, 138, 148, 152]
CaO_10	9339	9348	10	[2, 64, 84, 86, 98, 101, 104, 133, 138, 148, 152]
CaO_11	9349	9352	4	[2, 64, 84, 86, 98, 101, 104, 128, 133, 138, 148, 152]
CaO_11	9350	9384	35	[1, 75, 76, 79, 85, 94, 106, 111, 120, 137, 145, 149]
CaO_10	9353	9356	4	[2, 64, 84, 86, 101, 104, 128, 133, 138, 148, 152]
CaO_9	9357	9369	13	[2, 64, 84, 86, 104, 128, 133, 138, 148, 152]
CaO_10	9370	9485	116	[2, 64, 84, 86, 101, 104, 128, 133, 138, 148, 152]
CaO_10	9385	9385	1	[1, 75, 76, 79, 94, 106, 111, 120, 137, 145, 149]
CaO_11	9386	9409	24	[1, 75, 76, 79, 94, 106, 111, 120, 125, 137, 145, 149]
CaO_10	9410	9412	3	[1, 75, 76, 79, 94, 106, 111, 120, 125, 137, 149]
CaO_11	9413	9423	11	[1, 75, 76, 79, 85, 94, 106, 111, 120, 125, 137, 149]
CaO_10	9424	9445	22	[1, 75, 76, 79, 85, 94, 111, 120, 125, 137, 149]
CaO_9	9446	9452	7	[1, 75, 76, 79, 85, 94, 111, 120, 137, 149]
CaO_10	9453	9483	31	[1, 75, 76, 79, 85, 94, 106, 111, 120, 137, 149]
CaO_10	9484	9490	7	[1, 75, 76, 79, 85, 94, 111, 120, 137, 145, 149]
CaO_11	9486	9499	14	[2, 64, 84, 86, 101, 104, 128, 133, 138, 145, 148, 152]
CaO_9	9491	9508	18	[1, 75, 76, 79, 85, 111, 120, 137, 145, 149]
CaO_10	9500	9560	61	[2, 64, 84, 86, 101, 104, 128, 133, 138, 148, 152]
CaO_10	9509	9513	5	[1, 75, 76, 79, 85, 111, 120, 121, 137, 145, 149]
CaO_11	9514	9520	7	[1, 75, 76, 79, 85, 101, 111, 120, 121, 137, 145, 149]
CaO_10	9521	9523	3	[1, 75, 76, 79, 85, 101, 111, 120, 137, 145, 149]
CaO_11	9524	9524	1	[1, 75, 76, 79, 85, 94, 101, 111, 120, 137, 145, 149]
CaO_12	9525	9556	32	[1, 75, 76, 79, 85, 94, 101, 106, 111, 120, 137, 145, 149]
CaO_11	9557	9606	50	[1, 75, 76, 79, 85, 94, 106, 111, 120, 137, 145, 149]
CaO_11	9561	9563	3	[2, 64, 84, 86, 98, 101, 104, 128, 133, 138, 148, 152]
CaO_10	9564	9570	7	[2, 64, 84, 86, 98, 101, 104, 128, 133, 148, 152]
CaO_9	9571	9581	11	[2, 64, 84, 86, 101, 104, 128, 133, 148, 152]
CaO_10	9582	9592	11	[2, 64, 84, 86, 101, 104, 128, 133, 138, 148, 152]
CaO_9	9593	9615	23	[2, 64, 84, 86, 101, 104, 128, 133, 148, 152]
CaO_10	9607	9612	6	[1, 75, 76, 79, 85, 106, 111, 120, 137, 145, 149]
CaO_11	9613	9613	1	[1, 75, 76, 79, 85, 106, 111, 120, 125, 137, 145, 149]
CaO_10	9614	9624	11	[1, 75, 76, 79, 85, 111, 120, 125, 137, 145, 149]
CaO_10	9616	9634	19	[2, 64, 84, 86, 101, 104, 128, 133, 138, 148, 152]
CaO_11	9625	9655	31	[1, 75, 76, 79, 85, 94, 111, 120, 125, 137, 145, 149]
CaO_9	9635	9680	46	[2, 64, 84, 86, 101, 104, 128, 133, 148, 152]
CaO_10	9656	9661	6	[1, 75, 76, 79, 85, 111, 120, 125, 137, 145, 149]
CaO_9	9662	9700	39	[1, 75, 76, 79, 85, 111, 120, 137, 145, 149]
CaO_10	9681	9796	116	[2, 64, 84, 86, 101, 104, 128, 133, 138, 148, 152]
CaO_10	9701	9701	1	[1, 75, 76, 79, 85, 111, 120, 121, 137, 145, 149]
CaO_11	9702	9715	14	[1, 75, 76, 79, 85, 106, 111, 120, 121, 137, 145, 149]
CaO_10	9716	9730	15	[1, 75, 76, 79, 106, 111, 120, 121, 137, 145, 149]
CaO_9	9731	9745	15	[1, 75, 76, 79, 106, 111, 120, 137, 145, 149]
CaO_11	9746	9768	23	[1, 75, 76, 79, 85, 94, 106, 111, 120, 137, 145, 149]
CaO_12	9769	9790	22	[1, 75, 76, 79, 85, 94, 106, 111, 120, 121, 137, 145, 149]
CaO_11	9791	9800	10	[1, 75, 76, 79, 85, 94, 111, 120, 121, 137, 145, 149]
CaO_9	9797	9814	18	[2, 64, 84, 86, 101, 104, 128, 133, 148, 152]
CaO_10	9801	9813	13	[1, 75, 76, 79, 85, 94, 111, 120, 137, 145, 149]
CaO_11	9814	9824	11	[1, 75, 76, 79, 85, 94, 101, 111, 120, 137, 145, 149]
CaO_10	9815	9815	1	[2, 64, 84, 86, 101, 104, 128, 133, 138, 148, 152]
CaO_11	9816	9819	4	[2, 64, 84, 86, 101, 104, 112, 128, 133, 138, 148, 152]
CaO_10	9820	9848	29	[2, 64, 84, 86, 101, 104, 128, 133, 138, 148, 152]
CaO_12	9825	9825	1	[1, 75, 76, 79, 85, 94, 101, 106, 111, 120, 137, 145, 149]
CaO_11	9826	9835	10	[1, 75, 76, 79, 85, 94, 106, 111, 120, 137, 145, 149]
CaO_12	9836	9858	23	[1, 75, 76, 79, 85, 94, 106, 111, 120, 125, 137, 145, 149]
CaO_9	9849	9887	39	[2, 64, 84, 86, 101, 104, 133, 138, 148, 152]
CaO_11	9859	9878	20	[1, 75, 76, 79, 85, 94, 106, 111, 120, 137, 145, 149]
CaO_10	9879	9947	69	[1, 75, 76, 79, 94, 106, 111, 120, 137, 145, 149]
CaO_10	9888	9910	23	[2, 64, 84, 86, 101, 104, 128, 133, 138, 148, 152]
CaO_9	9911	9913	3	[2, 64, 84, 86, 101, 104, 133, 138, 148, 152]
CaO_10	9914	9930	17	[2, 64, 84, 86, 101, 104, 133, 138, 145, 148, 152]
CaO_9	9931	9954	24	[2, 64, 84, 86, 101, 104, 133, 138, 148, 152]
CaO_9	9948	9948	1	[1, 75, 76, 79, 106, 111, 120, 137, 145, 149]
CaO_10	9949	9962	14	[1, 75, 76, 79, 85, 106, 111, 120, 137, 145, 149]
CaO_10	9955	9972	18	[2, 64, 84, 86, 101, 104, 128, 133, 138, 148, 152]
CaO_11	9963	9979	17	[1, 75, 76, 79, 85, 94, 106, 111, 120, 137, 145, 149]
CaO_9	9973	10039	67	[2, 64, 84, 86, 101, 104, 128, 133, 148, 152]
CaO_10	9980	10008	29	[1, 75, 76, 79, 85, 94, 111, 120, 137, 145, 149]
CaO_9	10009	10014	6	[1, 75, 76, 79, 85, 94, 111, 120, 137, 149]
CaO_10	10015	10048	34	[1, 75, 76, 79, 85, 94, 106, 111, 120, 137, 149]
CaO_8	10040	10047	8	[2, 64, 84, 86, 101, 104, 133, 148, 152]
CaO_9	10048	10085	38	[2, 64, 84, 86, 101, 104, 133, 138, 148, 152]
CaO_9	10049	10050	2	[1, 75, 76, 79, 85, 94, 111, 120, 137, 149]
CaO_10	10051	10087	37	[1, 75, 76, 79, 85, 94, 111, 120, 125, 137, 149]
CaO_10	10086	10086	1	[2, 64, 84, 86, 101, 104, 128, 133, 138, 148, 152]
CaO_11	10087	10109	23	[2, 64, 84, 86, 101, 104, 128, 133, 138, 145, 148, 152]
CaO_9	10088	10096	9	[1, 75, 76, 79, 85, 94, 111, 120, 137, 149]
CaO_10	10097	10099	3	[1, 75, 76, 79, 85, 94, 106, 111, 120, 137, 149]
CaO_11	10100	10143	44	[1, 75, 76, 79, 85, 94, 106, 111, 120, 125, 137, 149]
CaO_10	10110	10201	92	[2, 64, 84, 86, 101, 104, 128, 133, 138, 148, 152]
CaO_10	10144	10161	18	[1, 75, 76, 79, 85, 94, 111, 120, 125, 137, 149]
CaO_9	10162	10164	3	[1, 75, 76, 79, 85, 111, 120, 125, 137, 149]
CaO_10	10165	10196	32	[1, 75, 76, 79, 85, 94, 111, 120, 125, 137, 149]
CaO_9	10197	10202	6	[1, 75, 76, 79, 85, 111, 120, 125, 137, 149]
CaO_9	10202	10237	36	[2, 64, 84, 86, 101, 104, 133, 138, 148, 152]
CaO_10	10203	10210	8	[1, 75, 76, 79, 85, 94, 111, 120, 125, 137, 149]
CaO_9	10211	10221	11	[1, 75, 76, 79, 85, 94, 111, 120, 137, 149]
CaO_10	10222	10248	27	[1, 75, 76, 79, 85, 94, 106, 111, 120, 137, 149]
CaO_10	10238	10244	7	[2, 64, 84, 86, 101, 104, 133, 138, 145, 148, 152]
CaO_9	10245	10293	49	[2, 64, 84, 86, 101, 104, 133, 138, 148, 152]
CaO_9	10249	10258	10	[1, 75, 76, 79, 94, 106, 111, 120, 137, 149]
CaO_10	10259	10295	37	[1, 75, 76, 79, 94, 106, 111, 120, 137, 145, 149]
CaO_8	10294	10307	14	[2, 64, 84, 86, 101, 104, 133, 148, 152]
CaO_11	10296	10308	13	[1, 75, 76, 79, 85, 94, 106, 111, 120, 137, 145, 149]
CaO_9	10308	10344	37	[2, 64, 84, 86, 101, 104, 128, 133, 148, 152]
CaO_10	10309	10347	39	[1, 75, 76, 79, 85, 94, 111, 120, 137, 145, 149]
CaO_10	10345	10349	5	[2, 64, 84, 86, 101, 104, 128, 133, 138, 148, 152]
CaO_11	10348	10391	44	[1, 75, 76, 79, 85, 94, 106, 111, 120, 137, 145, 149]
CaO_9	10350	10403	54	[2, 64, 84, 86, 101, 104, 128, 133, 148, 152]
CaO_10	10392	10393	2	[1, 75, 76, 79, 85, 94, 111, 120, 137, 145, 149]
CaO_9	10394	10442	49	[1, 75, 76, 79, 85, 111, 120, 137, 145, 149]
CaO_8	10404	10407	4	[2, 64, 84, 86, 101, 104, 133, 148, 152]
CaO_9	10408	10423	16	[2, 64, 84, 86, 101, 104, 133, 138, 148, 152]
CaO_10	10424	10584	161	[2, 64, 84, 86, 101, 104, 128, 133, 138, 148, 152]
CaO_10	10443	10460	18	[1, 75, 76, 79, 85, 106, 111, 120, 137, 145, 149]
CaO_10	10461	10471	11	[1, 75, 76, 79, 85, 101, 111, 120, 137, 145, 149]
CaO_11	10472	10484	13	[1, 75, 76, 79, 85, 94, 101, 111, 120, 137, 145, 149]
CaO_10	10485	10490	6	[1, 75, 76, 79, 85, 101, 111, 120, 137, 145, 149]
CaO_9	10491	10495	5	[1, 75, 76, 79, 85, 111, 120, 137, 145, 149]
CaO_8	10496	10516	21	[1, 75, 76, 79, 85, 111, 120, 137, 149]
CaO_9	10517	10527	11	[1, 75, 76, 79, 85, 94, 111, 120, 137, 149]
CaO_10	10528	10532	5	[1, 75, 76, 79, 85, 94, 111, 120, 125, 137, 149]
CaO_11	10533	10545	13	[1, 75, 76, 79, 85, 94, 106, 111, 120, 125, 137, 149]
CaO_10	10546	10554	9	[1, 75, 76, 79, 85, 94, 111, 120, 125, 137, 149]
CaO_9	10555	10568	14	[1, 75, 76, 79, 85, 94, 111, 120, 137, 149]
CaO_10	10569	10594	26	[1, 75, 76, 79, 85, 94, 106, 111, 120, 137, 149]
CaO_11	10585	10587	3	[2, 64, 84, 86, 98, 101, 104, 128, 133, 138, 148, 152]
CaO_10	10588	10629	42	[2, 64, 84, 86, 98, 101, 104, 133, 138, 148, 152]
CaO_9	10595	10634	40	[1, 75, 76, 79, 85, 94, 111, 120, 137, 149]
CaO_9	10630	10650	21	[2, 64, 84, 86, 101, 104, 133, 138, 148, 152]
CaO_10	10635	10651	17	[1, 75, 76, 79, 85, 94, 106, 111, 120, 137, 149]
CaO_10	10651	10657	7	[2, 64, 84, 86, 98, 101, 104, 133, 138, 148, 152]
CaO_11	10652	10670	19	[1, 75, 76, 79, 85, 94, 106, 111, 120, 125, 137, 149]
CaO_11	10658	10660	3	[2, 64, 84, 86, 98, 101, 104, 128, 133, 138, 148, 152]
CaO_10	10661	10709	49	[2, 64, 84, 86, 101, 104, 128, 133, 138, 148, 152]
CaO_10	10671	10681	11	[1, 75, 76, 79, 85, 94, 106, 111, 120, 137, 149]
CaO_9	10682	10692	11	[1, 75, 76, 79, 85, 94, 111, 120, 137, 149]
CaO_10	10693	10696	4	[1, 75, 76, 79, 85, 94, 111, 120, 125, 137, 149]
CaO_9	10697	10732	36	[1, 75, 76, 79, 85, 94, 111, 120, 137, 149]
CaO_11	10710	10748	39	[2, 64, 84, 86, 101, 104, 128, 133, 138, 145, 148, 152]
CaO_10	10733	10750	18	[1, 75, 76, 78, 79, 85, 94, 111, 120, 137, 149]
CaO_10	10749	10777	29	[2, 64, 84, 86, 101, 104, 128, 133, 138, 148, 152]
CaO_11	10751	10752	2	[1, 75, 76, 78, 79, 85, 94, 106, 111, 120, 137, 149]
CaO_10	10753	10785	33	[1, 75, 76, 79, 85, 94, 106, 111, 120, 137, 149]
CaO_11	10778	10803	26	[2, 64, 84, 86, 98, 101, 104, 128, 133, 138, 148, 152]
CaO_11	10786	10787	2	[1, 75, 76, 79, 85, 94, 106, 111, 120, 137, 145, 149]
CaO_10	10788	10797	10	[1, 75, 76, 79, 85, 94, 111, 120, 137, 145, 149]
CaO_9	10798	10803	6	[1, 75, 76, 79, 85, 111, 120, 137, 145, 149]
CaO_10	10804	10804	1	[1, 75, 76, 79, 85, 106, 111, 120, 137, 145, 149]
CaO_10	10804	10818	15	[2, 64, 84, 86, 101, 104, 128, 133, 138, 148, 152]
CaO_11	10805	10812	8	[1, 75, 76, 79, 85, 101, 106, 111, 120, 137, 145, 149]
CaO_12	10813	10842	30	[1, 75, 76, 79, 85, 94, 101, 106, 111, 120, 137, 145, 149]
CaO_11	10819	10850	32	[2, 64, 84, 86, 98, 101, 104, 128, 133, 138, 148, 152]
CaO_11	10843	10843	1	[1, 75, 76, 79, 85, 94, 106, 111, 120, 137, 145, 149]
CaO_10	10844	10857	14	[1, 75, 76, 79, 85, 106, 111, 120, 137, 145, 149]
CaO_10	10851	10852	2	[2, 64, 84, 86, 101, 104, 128, 133, 138, 148, 152]
CaO_9	10853	10876	24	[2, 64, 84, 86, 101, 104, 128, 133, 148, 152]
CaO_9	10858	10865	8	[1, 75, 76, 79, 85, 106, 111, 120, 137, 149]
CaO_10	10866	10866	1	[1, 75, 76, 79, 85, 94, 106, 111, 120, 137, 149]
CaO_9	10867	10873	7	[1, 75, 76, 79, 85, 94, 111, 120, 137, 149]
CaO_10	10874	10878	5	[1, 75, 76, 79, 85, 94, 101, 111, 120, 137, 149]
CaO_8	10877	10890	14	[2, 64, 84, 86, 104, 128, 133, 148, 152]
CaO_11	10879	10889	11	[1, 75, 76, 79, 85, 94, 101, 111, 120, 125, 137, 149]
CaO_10	10890	10894	5	[1, 75, 76, 79, 85, 101, 111, 120, 125, 137, 149]
CaO_9	10891	10898	8	[2, 64, 84, 86, 101, 104, 128, 133, 148, 152]
CaO_9	10895	10921	27	[1, 75, 76, 79, 85, 111, 120, 125, 137, 149]
CaO_10	10899	11019	121	[2, 64, 84, 86, 101, 104, 128, 133, 138, 148, 152]
CaO_10	10922	10936	15	[1, 75, 76, 79, 85, 94, 111, 120, 125, 137, 149]
CaO_9	10937	10943	7	[1, 75, 76, 79, 85, 94, 111, 120, 137, 149]
CaO_10	10944	10982	39	[1, 75, 76, 79, 85, 94, 106, 111, 120, 137, 149]
CaO_9	10983	11007	25	[1, 75, 76, 79, 85, 94, 111, 120, 137, 149]
CaO_10	11008	11014	7	[1, 75, 76, 79, 85, 94, 111, 120, 137, 145, 149]
CaO_11	11015	11026	12	[1, 75, 76, 79, 85, 94, 111, 120, 121, 137, 145, 149]
CaO_9	11020	11030	11	[2, 64, 84, 86, 101, 104, 128, 133, 148, 152]
CaO_10	11027	11027	1	[1, 75, 76, 79, 85, 94, 111, 120, 137, 145, 149]
CaO_9	11028	11035	8	[1, 75, 76, 79, 85, 94, 111, 120, 137, 149]
CaO_10	11031	11063	33	[2, 64, 84, 86, 101, 104, 128, 133, 145, 148, 152]
CaO_10	11036	11037	2	[1, 75, 76, 79, 85, 94, 106, 111, 120, 137, 149]
CaO_9	11038	11038	1	[1, 75, 76, 79, 85, 106, 111, 120, 137, 149]
CaO_10	11039	11055	17	[1, 75, 76, 79, 85, 106, 111, 120, 125, 137, 149]
CaO_11	11056	11071	16	[1, 75, 76, 79, 85, 94, 106, 111, 120, 125, 137, 149]
CaO_10	11064	11107	44	[2, 64, 84, 86, 101, 104, 128, 133, 138, 148, 152]
CaO_10	11072	11120	49	[1, 75, 76, 79, 85, 94, 111, 120, 125, 137, 149]
CaO_11	11108	11122	15	[2, 64, 84, 86, 101, 104, 128, 133, 138, 145, 148, 152]
CaO_11	11121	11127	7	[1, 75, 76, 79, 85, 94, 106, 111, 120, 125, 137, 149]
CaO_10	11123	11152	30	[2, 64, 84, 86, 101, 104, 128, 133, 145, 148, 152]
CaO_10	11128	11135	8	[1, 75, 76, 79, 85, 94, 106, 111, 120, 137, 149]
CaO_9	11136	11225	90	[1, 75, 76, 79, 94, 106, 111, 120, 137, 149]
CaO_11	11153	11159	7	[2, 64, 84, 86, 101, 104, 128, 133, 138, 145, 148, 152]
CaO_10	11160	11177	18	[2, 64, 84, 86, 101, 104, 128, 133, 138, 148, 152]
CaO_9	11178	11203	26	[2, 64, 84, 86, 104, 128, 133, 138, 148, 152]
CaO_10	11204	11220	17	[2, 64, 84, 86, 101, 104, 128, 133, 138, 148, 152]
CaO_9	11221	11251	31	[2, 64, 84, 86, 104, 128, 133, 138, 148, 152]
CaO_10	11226	11229	4	[1, 75, 76, 79, 85, 94, 106, 111, 120, 137, 149]
CaO_9	11230	11246	17	[1, 75, 76, 79, 85, 94, 111, 120, 137, 149]
CaO_10	11247	11254	8	[1, 75, 76, 79, 85, 94, 111, 120, 125, 137, 149]
CaO_8	11252	11268	17	[2, 64, 86, 104, 128, 133, 138, 148, 152]
CaO_11	11255	11267	13	[1, 75, 76, 79, 85, 94, 101, 111, 120, 125, 137, 149]
CaO_10	11268	11298	31	[1, 75, 76, 79, 85, 94, 111, 120, 125, 137, 149]
CaO_9	11269	11271	3	[2, 64, 86, 101, 104, 128, 133, 138, 148, 152]
CaO_10	11272	11274	3	[2, 64, 86, 101, 104, 128, 133, 138, 145, 148, 152]
CaO_11	11275	11298	24	[2, 64, 86, 98, 101, 104, 128, 133, 138, 145, 148, 152]
CaO_11	11299	11301	3	[1, 75, 76, 79, 85, 94, 101, 111, 120, 125, 137, 149]
CaO_9	11299	11307	9	[2, 64, 86, 98, 104, 128, 133, 138, 148, 152]
CaO_9	11302	11302	1	[1, 75, 76, 79, 85, 101, 111, 120, 137, 149]
CaO_10	11303	11316	14	[1, 75, 76, 79, 85, 101, 106, 111, 120, 137, 149]
CaO_8	11308	11322	15	[2, 64, 86, 104, 128, 133, 138, 148, 152]
CaO_11	11317	11325	9	[1, 75, 76, 79, 85, 94, 101, 106, 111, 120, 137, 149]
CaO_9	11323	11324	2	[2, 64, 86, 101, 104, 128, 133, 138, 148, 152]
CaO_10	11325	11355	31	[2, 64, 84, 86, 101, 104, 128, 133, 138, 148, 152]
CaO_10	11326	11329	4	[1, 75, 76, 79, 85, 94, 106, 111, 120, 137, 149]
CaO_9	11330	11345	16	[1, 75, 76, 79, 85, 94, 111, 120, 137, 149]
CaO_10	11346	11367	22	[1, 75, 76, 79, 85, 94, 111, 120, 125, 137, 149]
CaO_9	11356	11371	16	[2, 64, 84, 86, 101, 104, 128, 133, 148, 152]
CaO_9	11368	11379	12	[1, 75, 76, 79, 85, 94, 111, 120, 137, 149]
CaO_10	11372	11398	27	[2, 64, 84, 86, 101, 104, 128, 133, 145, 148, 152]
CaO_10	11380	11388	9	[1, 75, 76, 79, 85, 94, 101, 111, 120, 137, 149]
CaO_11	11389	11391	3	[1, 75, 76, 79, 85, 94, 101, 106, 111, 120, 137, 149]
CaO_10	11392	11422	31	[1, 75, 76, 79, 85, 94, 106, 111, 120, 137, 149]
CaO_9	11399	11399	1	[2, 64, 86, 101, 104, 128, 133, 145, 148, 152]
CaO_10	11400	11409	10	[2, 64, 86, 101, 104, 128, 133, 138, 145, 148, 152]
CaO_11	11410	11410	1	[2, 64, 84, 86, 101, 104, 128, 133, 138, 145, 148, 152]
CaO_10	11411	11417	7	[2, 64, 84, 86, 104, 128, 133, 138, 145, 148, 152]
CaO_11	11418	11424	7	[2, 64, 84, 86, 98, 104, 128, 133, 138, 145, 148, 152]
CaO_9	11423	11447	25	[1, 75, 76, 79, 85, 94, 111, 120, 137, 149]
CaO_12	11425	11430	6	[2, 64, 84, 86, 98, 101, 104, 128, 133, 138, 145, 148, 152]
CaO_11	11431	11439	9	[2, 64, 84, 86, 101, 104, 128, 133, 138, 145, 148, 152]
CaO_10	11440	11459	20	[2, 64, 84, 86, 104, 128, 133, 138, 145, 148, 152]
CaO_10	11448	11452	5	[1, 75, 76, 79, 85, 94, 101, 111, 120, 137, 149]
CaO_11	11453	11485	33	[1, 75, 76, 79, 85, 94, 101, 111, 120, 121, 137, 149]
CaO_9	11460	11464	5	[2, 84, 86, 104, 128, 133, 138, 145, 148, 152]
CaO_10	11465	11479	15	[2, 84, 86, 101, 104, 128, 133, 138, 145, 148, 152]
CaO_11	11480	11487	8	[2, 64, 84, 86, 101, 104, 128, 133, 138, 145, 148, 152]
CaO_10	11486	11494	9	[1, 75, 76, 79, 85, 94, 101, 111, 120, 137, 149]
CaO_10	11488	11519	32	[2, 64, 86, 101, 104, 128, 133, 138, 145, 148, 152]
CaO_10	11495	11507	13	[1, 75, 76, 79, 94, 101, 106, 111, 120, 137, 149]
CaO_11	11508	11522	15	[1, 75, 76, 79, 85, 94, 101, 106, 111, 120, 137, 149]
CaO_11	11520	11521	2	[2, 64, 86, 98, 101, 104, 128, 133, 138, 145, 148, 152]
CaO_10	11522	11531	10	[2, 64, 86, 98, 104, 128, 133, 138, 145, 148, 152]
CaO_10	11523	11526	4	[1, 75, 76, 79, 85, 94, 101, 111, 120, 137, 149]
CaO_9	11527	11549	23	[1, 75, 76, 79, 85, 94, 111, 120, 137, 149]
CaO_11	11532	11545	14	[2, 64, 86, 98, 101, 104, 128, 133, 138, 145, 148, 152]
CaO_10	11546	11578	33	[2, 64, 86, 98, 104, 128, 133, 138, 145, 148, 152]
CaO_10	11550	11570	21	[1, 75, 76, 79, 85, 94, 101, 111, 120, 137, 149]
CaO_9	11571	11581	11	[1, 75, 76, 79, 85, 94, 111, 120, 137, 149]
CaO_9	11579	11584	6	[2, 64, 86, 98, 128, 133, 138, 145, 148, 152]
CaO_10	11582	11605	24	[1, 75, 76, 79, 85, 94, 111, 120, 125, 137, 149]
CaO_10	11585	11591	7	[2, 64, 86, 98, 101, 128, 133, 138, 145, 148, 152]
CaO_11	11592	11606	15	[2, 64, 86, 98, 101, 104, 128, 133, 138, 145, 148, 152]
CaO_9	11606	11607	2	[1, 75, 76, 79, 94, 111, 120, 125, 137, 149]
CaO_10	11607	11621	15	[2, 64, 86, 101, 104, 128, 133, 138, 145, 148, 152]
CaO_10	11608	11609	2	[1, 75, 76, 79, 94, 106, 111, 120, 125, 137, 149]
CaO_10	11610	11623	14	[1, 75, 76, 79, 94, 101, 106, 111, 120, 137, 149]
CaO_11	11622	11623	2	[2, 64, 86, 98, 101, 104, 128, 133, 138, 145, 148, 152]
CaO_9	11624	11625	2	[1, 75, 76, 79, 94, 106, 111, 120, 137, 149]
CaO_10	11624	11641	18	[2, 64, 86, 98, 104, 128, 133, 138, 145, 148, 152]
CaO_10	11626	11652	27	[1, 75, 76, 79, 94, 101, 106, 111, 120, 137, 149]
CaO_9	11642	11672	31	[2, 64, 86, 98, 104, 133, 138, 145, 148, 152]
CaO_9	11653	11678	26	[1, 75, 76, 79, 94, 106, 111, 120, 137, 149]
CaO_10	11673	11706	34	[2, 64, 86, 98, 104, 128, 133, 138, 145, 148, 152]
CaO_10	11679	11690	12	[1, 75, 76, 79, 94, 101, 106, 111, 120, 137, 149]
CaO_11	11691	11693	3	[1, 75, 76, 79, 85, 94, 101, 106, 111, 120, 137, 149]
CaO_10	11694	11720	27	[1, 75, 76, 79, 85, 94, 106, 111, 120, 137, 149]
CaO_11	11707	11742	36	[2, 64, 86, 98, 101, 104, 128, 133, 138, 145, 148, 152]
CaO_9	11721	11744	24	[1, 75, 76, 79, 85, 94, 111, 120, 137, 149]
CaO_10	11743	11750	8	[2, 64, 86, 98, 101, 104, 133, 138, 145, 148, 152]
CaO_10	11745	11761	17	[1, 75, 76, 79, 85, 94, 106, 111, 120, 137, 149]
CaO_9	11751	11761	11	[2, 64, 86, 98, 104, 133, 138, 145, 148, 152]
CaO_9	11762	11764	3	[1, 75, 76, 79, 94, 106, 111, 120, 137, 149]
CaO_10	11762	11816	55	[2, 64, 86, 98, 104, 128, 133, 138, 145, 148, 152]
CaO_8	11765	11775	11	[1, 75, 76, 79, 94, 111, 120, 137, 149]
CaO_9	11776	11841	66	[1, 75, 76, 79, 94, 106, 111, 120, 137, 149]
CaO_11	11817	11830	14	[2, 64, 86, 98, 101, 104, 128, 133, 138, 145, 148, 152]
CaO_10	11831	11851	21	[2, 64, 86, 101, 104, 128, 133, 138, 145, 148, 152]
CaO_10	11842	11845	4	[1, 75, 76, 79, 85, 94, 106, 111, 120, 137, 149]
CaO_11	11846	11846	1	[1, 75, 76, 79, 85, 94, 101, 106, 111, 120, 137, 149]
CaO_10	11847	11880	34	[1, 75, 76, 79, 85, 94, 101, 111, 120, 137, 149]
CaO_9	11852	11854	3	[2, 64, 86, 104, 128, 133, 138, 145, 148, 152]
CaO_10	11855	11882	28	[2, 64, 86, 98, 104, 128, 133, 138, 145, 148, 152]
CaO_9	11881	11917	37	[1, 75, 76, 79, 85, 94, 111, 120, 137, 149]
CaO_11	11883	11885	3	[2, 64, 86, 98, 101, 104, 128, 133, 138, 145, 148, 152]
CaO_10	11886	11911	26	[2, 64, 86, 101, 104, 128, 133, 138, 145, 148, 152]
CaO_11	11912	11920	9	[2, 64, 86, 98, 101, 104, 128, 133, 138, 145, 148, 152]
CaO_10	11918	11931	14	[1, 75, 76, 79, 85, 94, 111, 120, 125, 137, 149]
CaO_10	11921	11923	3	[2, 64, 86, 101, 104, 128, 133, 138, 145, 148, 152]
CaO_9	11924	11934	11	[2, 64, 86, 104, 128, 133, 138, 145, 148, 152]
CaO_11	11932	11972	41	[1, 75, 76, 79, 85, 94, 106, 111, 120, 125, 137, 149]
CaO_10	11935	11958	24	[2, 64, 86, 101, 104, 128, 133, 138, 145, 148, 152]
CaO_9	11959	11974	16	[2, 64, 86, 101, 104, 128, 133, 145, 148, 152]
CaO_10	11973	11974	2	[1, 75, 76, 79, 85, 94, 106, 111, 120, 137, 149]
CaO_9	11975	11994	20	[1, 75, 76, 79, 85, 94, 111, 120, 137, 149]
CaO_8	11975	11975	1	[2, 64, 86, 104, 128, 133, 145, 148, 152]
CaO_9	11976	11985	10	[2, 64, 86, 98, 104, 128, 133, 145, 148, 152]
CaO_10	11986	11997	12	[2, 64, 86, 98, 101, 104, 128, 133, 145, 148, 152]
CaO_10	11995	12004	10	[1, 75, 76, 79, 85, 94, 106, 111, 120, 137, 149]
CaO_11	11998	12019	22	[2, 64, 86, 98, 101, 104, 128, 133, 138, 145, 148, 152]
CaO_11	12005	12015	11	[1, 75, 76, 79, 85, 94, 106, 111, 120, 125, 137, 149]
CaO_10	12016	12017	2	[1, 75, 76, 79, 85, 94, 111, 120, 125, 137, 149]
CaO_9	12018	12023	6	[1, 75, 76, 79, 85, 94, 111, 120, 137, 149]
CaO_10	12020	12021	2	[2, 64, 86, 101, 104, 128, 133, 138, 145, 148, 152]
CaO_9	12022	12048	27	[2, 64, 86, 101, 104, 128, 133, 145, 148, 152]
CaO_8	12024	12057	34	[1, 75, 76, 79, 85, 111, 120, 137, 149]
CaO_10	12049	12058	10	[2, 64, 86, 98, 101, 104, 128, 133, 145, 148, 152]
CaO_9	12058	12061	4	[1, 75, 76, 79, 85, 106, 111, 120, 137, 149]
CaO_9	12059	12069	11	[2, 64, 86, 98, 101, 104, 128, 133, 148, 152]
CaO_11	12062	12092	31	[1, 75, 76, 79, 85, 94, 106, 111, 120, 125, 137, 149]
CaO_10	12070	12083	14	[2, 64, 86, 98, 101, 104, 128, 133, 138, 148, 152]
CaO_9	12084	12151	68	[2, 64, 86, 101, 104, 128, 133, 138, 148, 152]
CaO_10	12093	12094	2	[1, 75, 76, 79, 85, 94, 106, 111, 120, 137, 149]
CaO_9	12095	12131	37	[1, 75, 76, 79, 94, 106, 111, 120, 137, 149]
CaO_10	12132	12134	3	[1, 75, 76, 79, 94, 106, 111, 120, 121, 137, 149]
CaO_11	12135	12158	24	[1, 75, 76, 79, 94, 106, 111, 120, 121, 137, 145, 149]
CaO_8	12152	12154	3	[2, 64, 86, 101, 104, 128, 133, 148, 152]
CaO_9	12155	12235	81	[2, 64, 86, 101, 104, 128, 133, 138, 148, 152]
CaO_10	12159	12196	38	[1, 75, 76, 79, 94, 106, 111, 120, 137, 145, 149]
CaO_9	12197	12199	3	[1, 75, 76, 79, 94, 106, 111, 120, 137, 149]
CaO_10	12200	12244	45	[1, 75, 76, 79, 85, 94, 106, 111, 120, 137, 149]
CaO_10	12236	12237	2	[2, 64, 84, 86, 101, 104, 128, 133, 138, 148, 152]
CaO_9	12238	12247	10	[2, 64, 84, 86, 101, 104, 128, 133, 148, 152]
CaO_9	12245	12275	31	[1, 75, 76, 79, 85, 94, 111, 120, 137, 149]
CaO_8	12248	12260	13	[2, 64, 86, 101, 104, 128, 133, 148, 152]
CaO_9	12261	12288	28	[2, 64, 86, 101, 104, 128, 133, 138, 148, 152]
CaO_10	12276	12295	20	[1, 75, 76, 79, 85, 94, 106, 111, 120, 137, 149]
CaO_10	12289	12290	2	[2, 64, 86, 101, 104, 128, 133, 138, 145, 148, 152]
CaO_11	12291	12296	6	[2, 64, 86, 98, 101, 104, 128, 133, 138, 145, 148, 152]
CaO_9	12296	12342	47	[1, 75, 76, 79, 94, 106, 111, 120, 137, 149]
CaO_10	12297	12311	15	[2, 64, 86, 98, 101, 104, 128, 133, 145, 148, 152]
CaO_9	12312	12324	13	[2, 64, 86, 101, 104, 128, 133, 145, 148, 152]
CaO_10	12325	12325	1	[2, 64, 84, 86, 101, 104, 128, 133, 145, 148, 152]
CaO_9	12326	12330	5	[2, 64, 84, 86, 101, 104, 128, 133, 148, 152]
CaO_8	12331	12331	1	[2, 64, 86, 101, 104, 128, 133, 148, 152]
CaO_9	12332	12341	10	[2, 64, 86, 98, 101, 104, 128, 133, 148, 152]
CaO_10	12342	12363	22	[2, 64, 86, 98, 101, 104, 128, 133, 138, 148, 152]
CaO_10	12343	12355	13	[1, 75, 76, 79, 85, 94, 106, 111, 120, 137, 149]
CaO_9	12356	12374	19	[1, 75, 76, 79, 85, 94, 111, 120, 137, 149]
CaO_11	12364	12368	5	[2, 64, 86, 98, 101, 104, 128, 133, 138, 145, 148, 152]
CaO_10	12369	12391	23	[2, 64, 86, 98, 101, 104, 128, 133, 145, 148, 152]
CaO_10	12375	12401	27	[1, 75, 76, 79, 85, 94, 106, 111, 120, 137, 149]
CaO_11	12392	12411	20	[2, 64, 86, 98, 101, 104, 128, 133, 138, 145, 148, 152]
CaO_9	12402	12413	12	[1, 75, 76, 79, 85, 106, 111, 120, 137, 149]
CaO_10	12412	12413	2	[2, 64, 86, 101, 104, 128, 133, 138, 145, 148, 152]
CaO_10	12414	12469	56	[1, 75, 76, 79, 85, 94, 106, 111, 120, 137, 149]
CaO_9	12414	12427	14	[2, 64, 86, 101, 104, 128, 133, 145, 148, 152]
CaO_8	12428	12447	20	[2, 64, 86, 101, 104, 128, 133, 148, 152]
CaO_9	12448	12467	20	[2, 64, 86, 101, 104, 128, 133, 138, 148, 152]
CaO_8	12468	12482	15	[2, 64, 86, 101, 104, 128, 133, 148, 152]
CaO_11	12470	12471	2	[1, 75, 76, 79, 85, 94, 106, 111, 120, 125, 137, 149]
CaO_10	12472	12486	15	[1, 75, 76, 79, 85, 94, 106, 111, 120, 137, 149]
CaO_9	12483	12496	14	[2, 64, 86, 98, 101, 104, 128, 133, 148, 152]
CaO_9	12487	12519	33	[1, 75, 76, 79, 94, 106, 111, 120, 137, 149]
CaO_11	12497	12547	51	[2, 64, 86, 98, 101, 104, 128, 133, 138, 145, 148, 152]
CaO_10	12520	12535	16	[1, 75, 76, 79, 85, 94, 106, 111, 120, 137, 149]
CaO_9	12536	12577	42	[1, 75, 76, 79, 94, 106, 111, 120, 137, 149]
CaO_10	12548	12551	4	[2, 64, 86, 98, 101, 128, 133, 138, 145, 148, 152]
CaO_9	12552	12569	18	[2, 64, 86, 98, 128, 133, 138, 145, 148, 152]
CaO_10	12570	12602	33	[2, 64, 86, 98, 104, 128, 133, 138, 145, 148, 152]
CaO_10	12578	12611	34	[1, 75, 76, 79, 94, 101, 106, 111, 120, 137, 149]
CaO_11	12603	12624	22	[2, 64, 86, 98, 101, 104, 128, 133, 138, 145, 148, 152]
CaO_9	12612	12652	41	[1, 75, 76, 79, 94, 106, 111, 120, 137, 149]
CaO_10	12625	12640	16	[2, 64, 86, 98, 101, 128, 133, 138, 145, 148, 152]
CaO_11	12641	12682	42	[2, 64, 86, 98, 101, 104, 128, 133, 138, 145, 148, 152]
CaO_10	12653	12655	3	[1, 75, 76, 79, 94, 101, 106, 111, 120, 137, 149]
CaO_9	12656	12687	32	[1, 75, 76, 79, 94, 106, 111, 120, 137, 149]
CaO_10	12683	12684	2	[2, 64, 86, 98, 104, 128, 133, 138, 145, 148, 152]
CaO_11	12685	12700	16	[2, 64, 86, 98, 101, 104, 128, 133, 138, 145, 148, 152]
CaO_10	12688	12695	8	[1, 75, 76, 79, 94, 101, 106, 111, 120, 137, 149]
CaO_11	12696	12699	4	[1, 75, 76, 79, 85, 94, 101, 106, 111, 120, 137, 149]
CaO_10	12700	12769	70	[1, 75, 76, 79, 94, 101, 106, 111, 120, 137, 149]
CaO_10	12701	12710	10	[2, 64, 86, 98, 104, 128, 133, 138, 145, 148, 152]
CaO_9	12711	12749	39	[2, 64, 86, 98, 128, 133, 138, 145, 148, 152]
CaO_10	12750	12857	108	[2, 64, 86, 98, 104, 128, 133, 138, 145, 148, 152]
CaO_9	12770	12788	19	[1, 75, 76, 79, 94, 101, 111, 120, 137, 149]
CaO_10	12789	12806	18	[1, 75, 76, 79, 94, 101, 106, 111, 120, 137, 149]
CaO_11	12807	12822	16	[1, 75, 76, 79, 94, 101, 106, 111, 120, 136, 137, 149]
CaO_10	12823	12837	15	[1, 75, 76, 79, 94, 106, 111, 120, 136, 137, 149]
CaO_9	12838	12853	16	[1, 75, 76, 79, 94, 106, 111, 120, 137, 149]
CaO_10	12854	12864	11	[1, 75, 76, 79, 85, 94, 106, 111, 120, 137, 149]
CaO_9	12858	12875	18	[2, 64, 86, 98, 128, 133, 138, 145, 148, 152]
CaO_11	12865	12869	5	[1, 75, 76, 79, 85, 94, 106, 111, 120, 121, 137, 149]
CaO_12	12870	12875	6	[1, 75, 76, 79, 85, 94, 101, 106, 111, 120, 121, 137, 149]
CaO_11	12876	12880	5	[1, 75, 76, 79, 85, 94, 101, 106, 111, 120, 121, 137]
CaO_10	12876	12897	22	[2, 64, 86, 98, 104, 128, 133, 138, 145, 148, 152]
CaO_10	12881	12881	1	[1, 75, 76, 79, 85, 94, 101, 106, 111, 120, 137]
CaO_11	12882	12893	12	[1, 75, 76, 79, 85, 94, 101, 106, 111, 120, 137, 149]
CaO_10	12894	12905	12	[1, 75, 76, 79, 85, 94, 106, 111, 120, 137, 149]
CaO_11	12898	12912	15	[2, 64, 86, 98, 101, 104, 128, 133, 138, 145, 148, 152]
CaO_9	12906	12952	47	[1, 75, 76, 79, 94, 106, 111, 120, 137, 149]
CaO_10	12913	12968	56	[2, 64, 86, 98, 104, 128, 133, 138, 145, 148, 152]
CaO_10	12953	12964	12	[1, 75, 76, 79, 85, 94, 106, 111, 120, 137, 149]
CaO_11	12965	12986	22	[1, 75, 76, 79, 85, 94, 101, 106, 111, 120, 137, 149]
CaO_9	12969	13005	37	[2, 64, 86, 98, 128, 133, 138, 145, 148, 152]
CaO_12	12987	12987	1	[1, 75, 76, 79, 85, 94, 101, 106, 111, 120, 125, 137, 149]
CaO_11	12988	12995	8	[1, 75, 76, 79, 85, 94, 106, 111, 120, 125, 137, 149]
CaO_10	12996	13050	55	[1, 75, 76, 79, 85, 94, 111, 120, 125, 137, 149]
CaO_10	13006	13052	47	[2, 64, 86, 98, 104, 128, 133, 138, 145, 148, 152]
CaO_11	13051	13080	30	[1, 75, 76, 79, 85, 94, 101, 111, 120, 125, 137, 149]
CaO_9	13053	13086	34	[2, 64, 86, 98, 128, 133, 138, 145, 148, 152]
CaO_12	13081	13087	7	[1, 75, 76, 79, 85, 94, 101, 111, 120, 121, 125, 137, 149]
CaO_10	13087	13098	12	[2, 64, 86, 98, 104, 128, 133, 138, 145, 148, 152]
CaO_11	13088	13098	11	[1, 75, 76, 79, 85, 94, 111, 120, 121, 125, 137, 149]
CaO_10	13099	13104	6	[1, 75, 76, 79, 85, 94, 111, 120, 121, 137, 149]
CaO_11	13099	13112	14	[2, 64, 86, 98, 101, 104, 128, 133, 138, 145, 148, 152]
CaO_9	13105	13113	9	[1, 75, 76, 79, 85, 94, 111, 120, 137, 149]
CaO_10	13113	13130	18	[2, 64, 86, 98, 104, 128, 133, 138, 145, 148, 152]
CaO_10	13114	13149	36	[1, 75, 76, 79, 85, 94, 106, 111, 120, 137, 149]
CaO_9	13131	13137	7	[2, 64, 86, 98, 128, 133, 138, 145, 148, 152]
CaO_10	13138	13154	17	[2, 64, 86, 98, 101, 128, 133, 138, 145, 148, 152]
CaO_9	13150	13167	18	[1, 75, 76, 79, 94, 106, 111, 120, 137, 149]
CaO_9	13155	13155	1	[2, 64, 86, 98, 128, 133, 138, 145, 148, 152]
CaO_8	13156	13215	60	[2, 64, 86, 128, 133, 138, 145, 148, 152]
CaO_10	13168	13175	8	[1, 75, 76, 79, 85, 94, 106, 111, 120, 137, 149]
CaO_9	13176	13176	1	[1, 75, 76, 79, 94, 106, 111, 120, 137, 149]
CaO_10	13177	13193	17	[1, 75, 76, 79, 94, 101, 106, 111, 120, 137, 149]
CaO_9	13194	13198	5	[1, 75, 76, 79, 94, 106, 111, 120, 137, 149]
CaO_10	13199	13213	15	[1, 75, 76, 79, 85, 94, 106, 111, 120, 137, 149]
CaO_9	13214	13253	40	[1, 75, 76, 79, 85, 94, 111, 120, 137, 149]
CaO_9	13216	13219	4	[2, 64, 86, 98, 128, 133, 138, 145, 148, 152]
CaO_10	13220	13234	15	[2, 64, 86, 98, 100, 128, 133, 138, 145, 148, 152]
CaO_9	13235	13343	109	[2, 64, 86, 98, 128, 133, 138, 145, 148, 152]
CaO_10	13254	13277	24	[1, 75, 76, 79, 85, 94, 101, 111, 120, 137, 149]
CaO_9	13278	13281	4	[1, 75, 76, 79, 85, 94, 111, 120, 137, 149]
CaO_10	13282	13292	11	[1, 75, 76, 79, 85, 94, 111, 120, 121, 137, 149]
CaO_11	13293	13302	10	[1, 75, 76, 79, 85, 94, 106, 111, 120, 121, 137, 149]
CaO_10	13303	13335	33	[1, 75, 76, 79, 85, 94, 106, 111, 120, 137, 149]
CaO_9	13336	13346	11	[1, 75, 76, 79, 85, 94, 111, 120, 137, 149]
CaO_8	13344	13356	13	[2, 64, 86, 128, 133, 138, 145, 148, 152]
CaO_10	13347	13348	2	[1, 75, 76, 79, 85, 94, 111, 120, 121, 137, 149]
CaO_11	13349	13349	1	[1, 75, 76, 79, 85, 94, 101, 111, 120, 121, 137, 149]
CaO_10	13350	13371	22	[1, 75, 76, 79, 85, 94, 101, 111, 120, 137, 149]
CaO_9	13357	13400	44	[2, 64, 86, 98, 128, 133, 138, 145, 148, 152]
CaO_11	13372	13375	4	[1, 75, 76, 79, 85, 94, 101, 111, 120, 121, 137, 149]
CaO_10	13376	13390	15	[1, 75, 76, 79, 85, 94, 111, 120, 121, 137, 149]
CaO_9	13391	13402	12	[1, 75, 76, 79, 85, 94, 111, 120, 137, 149]
CaO_10	13401	13503	103	[2, 64, 86, 98, 104, 128, 133, 138, 145, 148, 152]
CaO_10	13403	13429	27	[1, 75, 76, 79, 85, 94, 111, 120, 125, 137, 149]
CaO_9	13430	13440	11	[1, 75, 76, 79, 85, 94, 111, 120, 137, 149]
CaO_10	13441	13458	18	[1, 75, 76, 79, 85, 94, 101, 111, 120, 137, 149]
CaO_11	13459	13459	1	[1, 75, 76, 79, 85, 94, 101, 106, 111, 120, 137, 149]
CaO_10	13460	13474	15	[1, 75, 76, 79, 94, 101, 106, 111, 120, 137, 149]
CaO_11	13475	13485	11	[1, 75, 76, 79, 94, 101, 106, 111, 120, 125, 137, 149]
CaO_12	13486	13499	14	[1, 75, 76, 79, 85, 94, 101, 106, 111, 120, 125, 137, 149]
CaO_11	13500	13509	10	[1, 75, 76, 79, 85, 94, 101, 106, 111, 120, 137, 149]
CaO_9	13504	13529	26	[2, 64, 86, 98, 128, 133, 138, 145, 148, 152]
CaO_10	13510	13510	1	[1, 75, 76, 79, 85, 94, 106, 111, 120, 137, 149]
CaO_11	13511	13530	20	[1, 75, 76, 79, 85, 94, 106, 111, 120, 125, 137, 149]
CaO_10	13530	13858	329	[2, 64, 86, 98, 104, 128, 133, 138, 145, 148, 152]
CaO_10	13531	13551	21	[1, 75, 76, 79, 85, 94, 106, 111, 120, 137, 149]
CaO_9	13552	13556	5	[1, 75, 76, 79, 94, 106, 111, 120, 137, 149]
CaO_10	13557	13562	6	[1, 75, 76, 79, 85, 94, 106, 111, 120, 137, 149]
CaO_9	13563	13585	23	[1, 75, 76, 79, 85, 94, 111, 120, 137, 149]
CaO_10	13586	13590	5	[1, 75, 76, 79, 85, 94, 106, 111, 120, 137, 149]
CaO_11	13591	13633	43	[1, 75, 76, 79, 85, 94, 101, 106, 111, 120, 137, 149]
CaO_10	13634	13676	43	[1, 75, 76, 79, 85, 94, 101, 111, 120, 137, 149]
CaO_9	13677	13681	5	[1, 75, 76, 79, 85, 94, 111, 120, 137, 149]
CaO_10	13682	13684	3	[1, 75, 76, 79, 85, 94, 101, 111, 120, 137, 149]
CaO_11	13685	13700	16	[1, 75, 76, 79, 85, 94, 101, 111, 120, 136, 137, 149]
CaO_10	13701	13701	1	[1, 75, 76, 79, 85, 94, 101, 111, 120, 137, 149]
CaO_9	13702	13714	13	[1, 75, 76, 79, 94, 101, 111, 120, 137, 149]
CaO_8	13715	13716	2	[1, 75, 76, 79, 94, 111, 120, 137, 149]
CaO_9	13717	13732	16	[1, 75, 76, 79, 94, 106, 111, 120, 137, 149]
CaO_10	13733	13736	4	[1, 75, 76, 79, 85, 94, 106, 111, 120, 137, 149]
CaO_11	13737	13759	23	[1, 75, 76, 79, 85, 94, 101, 106, 111, 120, 137, 149]
CaO_10	13760	13760	1	[1, 75, 76, 79, 85, 94, 101, 111, 120, 137, 149]
CaO_9	13761	13773	13	[1, 75, 76, 79, 85, 94, 111, 120, 137, 149]
CaO_10	13774	13790	17	[1, 75, 76, 79, 85, 94, 101, 111, 120, 137, 149]
CaO_11	13791	13803	13	[1, 75, 76, 79, 85, 94, 101, 106, 111, 120, 137, 149]
CaO_10	13804	13829	26	[1, 75, 76, 79, 94, 101, 106, 111, 120, 137, 149]
CaO_11	13830	13870	41	[1, 75, 76, 79, 85, 94, 101, 106, 111, 120, 137, 149]
CaO_9	13859	13916	58	[2, 64, 86, 98, 104, 128, 133, 145, 148, 152]
CaO_11	13871	13896	26	[1, 75, 76, 79, 85, 94, 101, 111, 120, 125, 137, 149]
CaO_10	13897	13943	47	[1, 75, 76, 79, 85, 94, 101, 111, 120, 137, 149]
CaO_10	13917	13920	4	[2, 64, 86, 98, 104, 128, 133, 138, 145, 148, 152]
CaO_9	13921	13952	32	[2, 64, 86, 104, 128, 133, 138, 145, 148, 152]
CaO_11	13944	13963	20	[1, 75, 76, 79, 85, 94, 101, 111, 120, 136, 137, 149]
CaO_10	13953	13982	30	[2, 64, 86, 98, 104, 128, 133, 138, 145, 148, 152]
CaO_10	13964	13974	11	[1, 75, 76, 79, 85, 94, 101, 111, 120, 137, 149]
CaO_11	13975	13994	20	[1, 75, 76, 79, 85, 94, 101, 106, 111, 120, 137, 149]
CaO_9	13983	14001	19	[2, 64, 86, 104, 128, 133, 138, 145, 148, 152]
CaO_10	13995	13996	2	[1, 75, 76, 79, 85, 94, 101, 111, 120, 137, 149]
CaO_11	13997	14006	10	[1, 75, 76, 79, 85, 94, 101, 111, 120, 121, 137, 149]
CaO_10	14002	14110	109	[2, 64, 86, 98, 104, 128, 133, 138, 145, 148, 152]
CaO_10	14007	14034	28	[1, 75, 76, 79, 85, 94, 101, 111, 120, 137, 149]
CaO_11	14035	14064	30	[1, 75, 76, 79, 85, 94, 101, 111, 120, 125, 137, 149]
CaO_10	14065	14082	18	[1, 75, 76, 79, 85, 94, 101, 111, 120, 137, 149]
CaO_11	14083	14109	27	[1, 75, 76, 79, 85, 94, 101, 106, 111, 120, 137, 149]
CaO_10	14110	14133	24	[1, 75, 76, 79, 85, 94, 101, 111, 120, 137, 149]
CaO_9	14111	14113	3	[2, 64, 86, 98, 128, 133, 138, 145, 148, 152]
CaO_10	14114	14216	103	[2, 64, 86, 98, 104, 128, 133, 138, 145, 148, 152]
CaO_11	14134	14143	10	[1, 75, 76, 79, 85, 94, 101, 106, 111, 120, 137, 149]
CaO_10	14144	14198	55	[1, 75, 76, 79, 85, 94, 101, 111, 120, 137, 149]
CaO_11	14199	14218	20	[1, 75, 76, 79, 85, 94, 101, 106, 111, 120, 137, 149]
CaO_9	14217	14230	14	[2, 64, 86, 98, 104, 128, 133, 145, 148, 152]
CaO_10	14219	14237	19	[1, 75, 76, 79, 85, 94, 101, 111, 120, 137, 149]
CaO_10	14231	14260	30	[2, 64, 86, 98, 104, 128, 133, 138, 145, 148, 152]
CaO_11	14238	14257	20	[1, 75, 76, 79, 85, 94, 101, 111, 120, 125, 137, 149]
CaO_10	14258	14287	30	[1, 75, 76, 79, 85, 94, 101, 111, 120, 137, 149]
CaO_9	14261	14269	9	[2, 64, 86, 98, 104, 128, 133, 145, 148, 152]
CaO_10	14270	14297	28	[2, 64, 86, 98, 104, 128, 133, 138, 145, 148, 152]
CaO_11	14288	14375	88	[1, 75, 76, 79, 85, 94, 101, 106, 111, 120, 137, 149]
CaO_9	14298	14305	8	[2, 64, 86, 98, 104, 128, 133, 145, 148, 152]
CaO_10	14306	14477	172	[2, 64, 86, 98, 104, 128, 133, 138, 145, 148, 152]
CaO_10	14376	14442	67	[1, 75, 76, 79, 85, 94, 101, 111, 120, 137, 149]
CaO_11	14443	14460	18	[1, 75, 76, 79, 85, 94, 101, 111, 120, 136, 137, 149]
CaO_12	14461	14464	4	[1, 75, 76, 79, 85, 94, 101, 106, 111, 120, 136, 137, 149]
CaO_11	14465	14480	16	[1, 75, 76, 79, 85, 94, 101, 106, 111, 120, 137, 149]
CaO_9	14478	14492	15	[2, 64, 86, 98, 104, 128, 133, 138, 145, 148]
CaO_10	14481	14485	5	[1, 75, 76, 79, 85, 94, 101, 111, 120, 137, 149]
CaO_11	14486	14496	11	[1, 75, 76, 79, 85, 94, 101, 111, 120, 125, 137, 149]
CaO_10	14493	14681	189	[2, 64, 86, 98, 104, 128, 133, 138, 145, 148, 152]
CaO_10	14497	14541	45	[1, 75, 76, 79, 85, 94, 101, 111, 120, 137, 149]
CaO_11	14542	14555	14	[1, 75, 76, 79, 85, 94, 101, 111, 120, 136, 137, 149]
CaO_10	14556	14568	13	[1, 75, 76, 79, 85, 94, 101, 111, 120, 137, 149]
CaO_11	14569	14603	35	[1, 75, 76, 79, 85, 94, 101, 106, 111, 120, 137, 149]
CaO_10	14604	14747	144	[1, 75, 76, 79, 85, 94, 101, 111, 120, 137, 149]
CaO_9	14682	14695	14	[2, 64, 86, 98, 128, 133, 138, 145, 148, 152]
CaO_10	14696	15110	415	[2, 64, 86, 98, 104, 128, 133, 138, 145, 148, 152]
CaO_11	14748	14762	15	[1, 75, 76, 79, 85, 94, 101, 106, 111, 120, 137, 149]
CaO_10	14763	14799	37	[1, 75, 76, 79, 85, 94, 101, 111, 120, 137, 149]
CaO_11	14800	14822	23	[1, 75, 76, 79, 85, 94, 101, 111, 120, 136, 137, 149]
CaO_12	14823	14827	5	[1, 75, 76, 79, 85, 94, 101, 106, 111, 120, 136, 137, 149]
CaO_11	14828	14839	12	[1, 75, 76, 79, 85, 94, 101, 111, 120, 136, 137, 149]
CaO_10	14840	14873	34	[1, 75, 76, 79, 85, 94, 101, 111, 120, 137, 149]
CaO_11	14874	14965	92	[1, 75, 76, 79, 85, 94, 101, 106, 111, 120, 137, 149]
CaO_12	14966	14980	15	[1, 75, 76, 79, 85, 94, 101, 106, 111, 120, 136, 137, 149]
CaO_11	14981	14986	6	[1, 75, 76, 79, 94, 101, 106, 111, 120, 136, 137, 149]
CaO_10	14987	14994	8	[1, 75, 76, 79, 94, 101, 106, 111, 120, 137, 149]
CaO_11	14995	14997	3	[1, 75, 76, 79, 85, 94, 101, 106, 111, 120, 137, 149]
CaO_10	14998	15009	12	[1, 76, 79, 85, 94, 101, 106, 111, 120, 137, 149]
CaO_11	15010	15029	20	[1, 75, 76, 79, 85, 94, 101, 106, 111, 120, 137, 149]
CaO_10	15030	15030	1	[1, 76, 79, 85, 94, 101, 106, 111, 120, 137, 149]
CaO_9	15031	15032	2	[1, 76, 79, 85, 94, 101, 111, 120, 137, 149]
CaO_10	15033	15088	56	[1, 75, 76, 79, 85, 94, 101, 111, 120, 137, 149]
CaO_11	15089	15101	13	[1, 75, 76, 79, 85, 94, 101, 111, 120, 136, 137, 149]
CaO_10	15102	15108	7	[1, 75, 76, 79, 85, 94, 101, 111, 120, 137, 149]
CaO_11	15109	15109	1	[1, 75, 76, 79, 85, 94, 101, 111, 120, 125, 137, 149]
CaO_12	15110	15110	1	[1, 75, 76, 79, 85, 94, 101, 106, 111, 120, 125, 137, 149]
