# Supplementary material for: Pressure‐Induced Coordination Changes in a Pyrolitic Silicate Melt From Ab Initio Molecular Dynamics Simulations
Source: J Geophys Res Solid Earth. 2019 Nov 29;124(11):11232–50. doi: 10.1029/2019JB018238 (PMC6988478; doi:10.1029/2019JB018238)
Supplement: Supplementary file 2 — Data Set S1 [file JGRB-124-11232-s002.zip › Data/3000K/CaO/a10.0-pyr-100-nvt.T3K.outcar.umd.dat.r0.stat.dat]

Cluster	Time	Percent
CaO_12	1030	0.03408113294950698	13
CaO_9	8666	0.2867447554761432	10
CaO_11	5837	0.19313744954007014	12
CaO_10	13959	0.46188207266229897	11
CaO_13	21	0.0006948580504268413	14
CaO_8	705	0.02332737740718682	9
CaO_7	4	0.00013235391436701742	8
