# Supplementary material for: Pressure‐Induced Coordination Changes in a Pyrolitic Silicate Melt From Ab Initio Molecular Dynamics Simulations
Source: J Geophys Res Solid Earth. 2019 Nov 29;124(11):11232–50. doi: 10.1029/2019JB018238 (PMC6988478; doi:10.1029/2019JB018238)
Supplement: Supplementary file 2 — Data Set S1 [file JGRB-124-11232-s002.zip › Data/3000K/CaO/a10.5-pyr-100-nvt.T3K.outcar.umd.dat.r0.popul.dat]

Formula	Begin	End	Lifetime	[Composition]
CaO_9	0	21	22	[1, 85, 105, 127, 134, 137, 139, 140, 143, 152]
CaO_12	0	3	4	[2, 75, 81, 85, 87, 91, 92, 97, 122, 123, 127, 134, 138]
CaO_11	4	4	1	[2, 75, 81, 85, 91, 92, 97, 122, 123, 127, 134, 138]
CaO_10	5	11	7	[2, 75, 81, 85, 91, 97, 122, 123, 127, 134, 138]
CaO_11	12	36	25	[2, 75, 81, 85, 87, 91, 97, 122, 123, 127, 134, 138]
CaO_10	22	103	82	[1, 85, 105, 127, 134, 137, 139, 140, 143, 148, 152]
CaO_10	37	47	11	[2, 75, 81, 85, 91, 97, 122, 123, 127, 134, 138]
CaO_11	48	51	4	[2, 75, 81, 85, 91, 97, 122, 123, 127, 134, 138, 145]
CaO_10	52	55	4	[2, 75, 81, 85, 91, 97, 122, 123, 127, 134, 138]
CaO_11	56	66	11	[2, 75, 81, 85, 91, 97, 122, 123, 126, 127, 134, 138]
CaO_12	67	76	10	[2, 75, 81, 85, 87, 91, 97, 122, 123, 126, 127, 134, 138]
CaO_11	77	106	30	[2, 75, 81, 85, 87, 91, 97, 122, 123, 127, 134, 138]
CaO_11	104	136	33	[1, 85, 105, 127, 134, 137, 139, 140, 143, 148, 150, 152]
CaO_12	107	131	25	[2, 75, 81, 85, 87, 91, 97, 122, 123, 127, 134, 138, 142]
CaO_11	132	149	18	[2, 75, 81, 85, 91, 97, 122, 123, 127, 134, 138, 142]
CaO_10	137	143	7	[1, 85, 127, 134, 137, 139, 140, 143, 148, 150, 152]
CaO_9	144	160	17	[1, 85, 127, 134, 137, 139, 140, 143, 148, 152]
CaO_10	150	188	39	[2, 75, 81, 85, 91, 97, 122, 123, 127, 134, 138]
CaO_10	161	185	25	[1, 85, 127, 134, 137, 139, 140, 143, 148, 150, 152]
CaO_9	186	204	19	[1, 85, 127, 134, 137, 139, 140, 143, 150, 152]
CaO_11	189	210	22	[2, 75, 81, 85, 87, 91, 97, 122, 123, 127, 134, 138]
CaO_10	205	240	36	[1, 85, 105, 127, 134, 137, 139, 140, 143, 150, 152]
CaO_10	211	236	26	[2, 75, 81, 85, 91, 97, 122, 123, 127, 134, 138]
CaO_11	237	339	103	[2, 75, 81, 85, 87, 91, 97, 122, 123, 127, 134, 138]
CaO_9	241	241	1	[1, 85, 127, 134, 137, 139, 140, 143, 150, 152]
CaO_8	242	246	5	[1, 85, 127, 134, 137, 139, 143, 150, 152]
CaO_10	247	278	32	[1, 85, 105, 127, 134, 137, 139, 143, 148, 150, 152]
CaO_9	279	284	6	[1, 85, 105, 127, 134, 137, 139, 143, 150, 152]
CaO_10	285	290	6	[1, 85, 105, 127, 134, 137, 139, 143, 148, 150, 152]
CaO_9	291	313	23	[1, 85, 105, 127, 134, 137, 139, 143, 150, 152]
CaO_10	314	339	26	[1, 85, 105, 127, 134, 137, 139, 143, 148, 150, 152]
CaO_9	340	368	29	[1, 85, 105, 127, 134, 137, 139, 143, 148, 152]
CaO_10	340	423	84	[2, 75, 81, 85, 91, 97, 122, 123, 127, 134, 138]
CaO_10	369	420	52	[1, 85, 105, 127, 134, 137, 139, 140, 143, 148, 152]
CaO_9	421	432	12	[1, 85, 105, 127, 134, 137, 139, 140, 143, 152]
CaO_11	424	467	44	[2, 75, 81, 85, 87, 91, 97, 122, 123, 127, 134, 138]
CaO_10	433	456	24	[1, 85, 94, 105, 127, 134, 137, 139, 140, 143, 152]
CaO_9	457	473	17	[1, 85, 105, 127, 134, 137, 139, 140, 143, 152]
CaO_12	468	472	5	[2, 75, 81, 85, 87, 91, 97, 122, 123, 127, 134, 138, 142]
CaO_11	473	483	11	[2, 75, 81, 85, 91, 97, 122, 123, 127, 134, 138, 142]
CaO_10	474	575	102	[1, 85, 105, 127, 134, 137, 139, 140, 143, 148, 152]
CaO_10	484	496	13	[2, 75, 81, 85, 91, 97, 122, 123, 127, 134, 138]
CaO_11	497	541	45	[2, 75, 81, 85, 91, 97, 122, 123, 126, 127, 134, 138]
CaO_12	542	570	29	[2, 75, 81, 85, 87, 91, 97, 122, 123, 126, 127, 134, 138]
CaO_11	571	595	25	[2, 75, 81, 85, 91, 97, 122, 123, 126, 127, 134, 138]
CaO_11	576	610	35	[1, 85, 94, 105, 127, 134, 137, 139, 140, 143, 148, 152]
CaO_12	596	620	25	[2, 75, 81, 85, 87, 91, 97, 122, 123, 126, 127, 134, 138]
CaO_10	611	654	44	[1, 85, 105, 127, 134, 137, 139, 140, 143, 148, 152]
CaO_11	621	634	14	[2, 75, 81, 85, 91, 97, 122, 123, 126, 127, 134, 138]
CaO_10	635	660	26	[2, 75, 81, 85, 91, 97, 122, 123, 127, 134, 138]
CaO_11	655	704	50	[1, 85, 94, 105, 127, 134, 137, 139, 140, 143, 148, 152]
CaO_9	661	664	4	[2, 75, 85, 91, 97, 122, 123, 127, 134, 138]
CaO_10	665	668	4	[2, 75, 85, 91, 97, 122, 123, 126, 127, 134, 138]
CaO_11	669	689	21	[2, 75, 85, 91, 92, 97, 122, 123, 126, 127, 134, 138]
CaO_12	690	692	3	[2, 75, 81, 85, 91, 92, 97, 122, 123, 126, 127, 134, 138]
CaO_11	693	731	39	[2, 75, 81, 85, 91, 97, 122, 123, 126, 127, 134, 138]
CaO_10	705	715	11	[1, 85, 105, 127, 134, 137, 139, 140, 143, 148, 152]
CaO_9	716	717	2	[1, 85, 105, 127, 134, 137, 139, 140, 143, 152]
CaO_10	718	724	7	[1, 85, 94, 105, 127, 134, 137, 139, 140, 143, 152]
CaO_9	725	744	20	[1, 85, 105, 127, 134, 137, 139, 140, 143, 152]
CaO_12	732	741	10	[2, 75, 81, 85, 91, 92, 97, 122, 123, 126, 127, 134, 138]
CaO_11	742	753	12	[2, 75, 81, 85, 91, 97, 122, 123, 126, 127, 134, 138]
CaO_10	745	817	73	[1, 85, 105, 127, 134, 137, 139, 140, 143, 148, 152]
CaO_12	754	758	5	[2, 75, 81, 85, 87, 91, 97, 122, 123, 126, 127, 134, 138]
CaO_11	759	820	62	[2, 75, 81, 85, 87, 91, 97, 122, 123, 127, 134, 138]
CaO_11	818	834	17	[1, 85, 94, 105, 127, 134, 137, 139, 140, 143, 148, 152]
CaO_10	821	824	4	[2, 75, 81, 85, 91, 97, 122, 123, 127, 134, 138]
CaO_11	825	836	12	[2, 75, 81, 85, 91, 97, 122, 123, 126, 127, 134, 138]
CaO_10	835	875	41	[1, 85, 105, 127, 134, 137, 139, 140, 143, 148, 152]
CaO_12	837	859	23	[2, 75, 81, 85, 87, 91, 97, 122, 123, 126, 127, 134, 138]
CaO_11	860	874	15	[2, 75, 81, 85, 91, 97, 122, 123, 126, 127, 134, 138]
CaO_10	875	884	10	[2, 75, 81, 85, 91, 97, 122, 123, 127, 134, 138]
CaO_11	876	881	6	[1, 85, 105, 127, 134, 137, 139, 140, 143, 148, 150, 152]
CaO_10	882	953	72	[1, 85, 105, 127, 134, 137, 139, 140, 143, 150, 152]
CaO_11	885	898	14	[2, 75, 81, 85, 91, 97, 122, 123, 127, 134, 138, 142]
CaO_10	899	913	15	[2, 75, 81, 85, 91, 97, 122, 123, 127, 134, 138]
CaO_11	914	914	1	[2, 75, 81, 85, 91, 97, 122, 123, 127, 134, 138, 142]
CaO_12	915	936	22	[2, 75, 81, 85, 87, 91, 97, 122, 123, 127, 134, 138, 142]
CaO_11	937	954	18	[2, 75, 81, 85, 87, 91, 97, 122, 123, 127, 134, 138]
CaO_11	954	984	31	[1, 85, 105, 127, 134, 137, 139, 140, 143, 148, 150, 152]
CaO_12	955	957	3	[2, 75, 81, 85, 87, 91, 97, 122, 123, 127, 134, 138, 152]
CaO_11	958	971	14	[2, 75, 81, 85, 87, 91, 97, 122, 127, 134, 138, 152]
CaO_12	972	975	4	[2, 75, 81, 85, 87, 91, 97, 122, 123, 127, 134, 138, 152]
CaO_11	976	981	6	[2, 75, 81, 85, 91, 97, 122, 123, 127, 134, 138, 152]
CaO_10	982	1041	60	[2, 75, 81, 85, 91, 97, 122, 123, 127, 134, 138]
CaO_10	985	989	5	[1, 85, 105, 134, 137, 139, 140, 143, 148, 150, 152]
CaO_9	990	1001	12	[1, 85, 105, 134, 137, 139, 140, 143, 148, 152]
CaO_10	1002	1005	4	[1, 85, 105, 127, 134, 137, 139, 140, 143, 148, 152]
CaO_11	1006	1013	8	[1, 85, 94, 105, 127, 134, 137, 139, 140, 143, 148, 152]
CaO_10	1014	1020	7	[1, 85, 94, 105, 134, 137, 139, 140, 143, 148, 152]
CaO_9	1021	1042	22	[1, 85, 105, 134, 137, 139, 140, 143, 148, 152]
CaO_11	1042	1088	47	[2, 75, 81, 85, 91, 97, 122, 123, 127, 134, 138, 142]
CaO_10	1043	1044	2	[1, 85, 105, 127, 134, 137, 139, 140, 143, 148, 152]
CaO_11	1045	1054	10	[1, 85, 105, 127, 134, 137, 139, 140, 143, 148, 150, 152]
CaO_10	1055	1067	13	[1, 85, 105, 127, 134, 137, 139, 140, 143, 148, 152]
CaO_11	1068	1094	27	[1, 85, 105, 127, 134, 137, 139, 140, 143, 148, 150, 152]
CaO_10	1089	1101	13	[2, 75, 81, 85, 91, 97, 122, 123, 127, 134, 138]
CaO_10	1095	1143	49	[1, 85, 105, 127, 134, 137, 139, 140, 143, 148, 152]
CaO_11	1102	1162	61	[2, 75, 81, 85, 91, 97, 122, 123, 127, 134, 138, 142]
CaO_11	1144	1161	18	[1, 85, 105, 127, 134, 137, 139, 140, 143, 148, 150, 152]
CaO_10	1162	1187	26	[1, 85, 105, 127, 134, 137, 139, 140, 143, 150, 152]
CaO_10	1163	1164	2	[2, 81, 85, 91, 97, 122, 123, 127, 134, 138, 142]
CaO_11	1165	1179	15	[2, 81, 85, 87, 91, 97, 122, 123, 127, 134, 138, 142]
CaO_12	1180	1189	10	[2, 81, 85, 87, 91, 97, 122, 123, 127, 134, 138, 142, 152]
CaO_11	1188	1199	12	[1, 85, 94, 105, 127, 134, 137, 139, 140, 143, 150, 152]
CaO_13	1190	1212	23	[2, 75, 81, 85, 87, 91, 97, 122, 123, 127, 134, 138, 142, 152]
CaO_12	1200	1202	3	[1, 85, 94, 105, 127, 134, 137, 139, 140, 143, 148, 150, 152]
CaO_11	1203	1296	94	[1, 85, 105, 127, 134, 137, 139, 140, 143, 148, 150, 152]
CaO_12	1213	1217	5	[2, 75, 81, 85, 87, 91, 97, 122, 123, 127, 134, 138, 152]
CaO_11	1218	1230	13	[2, 75, 81, 85, 91, 97, 122, 123, 127, 134, 138, 152]
CaO_12	1231	1240	10	[2, 75, 81, 85, 91, 92, 97, 122, 123, 127, 134, 138, 152]
CaO_13	1241	1244	4	[2, 75, 81, 85, 91, 92, 97, 122, 123, 126, 127, 134, 138, 152]
CaO_12	1245	1245	1	[2, 81, 85, 91, 92, 97, 122, 123, 126, 127, 134, 138, 152]
CaO_11	1246	1248	3	[2, 81, 85, 91, 92, 97, 122, 123, 126, 127, 134, 138]
CaO_10	1249	1252	4	[2, 81, 85, 91, 97, 122, 123, 126, 127, 134, 138]
CaO_11	1253	1266	14	[2, 75, 81, 85, 91, 97, 122, 123, 126, 127, 134, 138]
CaO_10	1267	1323	57	[2, 75, 81, 85, 91, 97, 122, 123, 127, 134, 138]
CaO_10	1297	1357	61	[1, 85, 105, 127, 134, 137, 139, 140, 143, 150, 152]
CaO_11	1324	1347	24	[2, 75, 81, 85, 91, 97, 122, 123, 127, 134, 138, 142]
CaO_12	1348	1355	8	[2, 75, 81, 85, 91, 97, 122, 123, 127, 134, 138, 142, 152]
CaO_11	1356	1376	21	[2, 75, 81, 85, 91, 97, 122, 123, 127, 134, 138, 142]
CaO_11	1358	1400	43	[1, 85, 105, 127, 134, 137, 139, 140, 143, 148, 150, 152]
CaO_10	1377	1430	54	[2, 75, 81, 85, 91, 97, 122, 123, 127, 134, 138]
CaO_10	1401	1418	18	[1, 85, 105, 127, 134, 137, 139, 140, 143, 148, 152]
CaO_11	1419	1440	22	[1, 85, 94, 105, 127, 134, 137, 139, 140, 143, 148, 152]
CaO_11	1431	1452	22	[2, 75, 81, 85, 91, 97, 122, 123, 126, 127, 134, 138]
CaO_10	1441	1443	3	[1, 85, 105, 127, 134, 137, 139, 140, 143, 148, 152]
CaO_9	1444	1454	11	[1, 85, 105, 134, 137, 139, 140, 143, 148, 152]
CaO_10	1453	1467	15	[2, 75, 81, 85, 91, 97, 122, 123, 127, 134, 138]
CaO_8	1455	1494	40	[1, 85, 105, 134, 137, 139, 143, 148, 152]
CaO_11	1468	1501	34	[2, 75, 81, 85, 87, 91, 97, 122, 123, 127, 134, 138]
CaO_9	1495	1498	4	[1, 85, 105, 127, 134, 137, 139, 143, 148, 152]
CaO_10	1499	1512	14	[1, 85, 105, 127, 134, 137, 139, 143, 148, 150, 152]
CaO_12	1502	1510	9	[2, 75, 81, 85, 87, 91, 97, 122, 123, 127, 134, 138, 152]
CaO_11	1511	1535	25	[2, 81, 85, 87, 91, 97, 122, 123, 127, 134, 138, 152]
CaO_9	1513	1519	7	[1, 85, 105, 127, 134, 137, 139, 143, 150, 152]
CaO_8	1520	1520	1	[1, 85, 105, 134, 137, 139, 143, 150, 152]
CaO_9	1521	1521	1	[1, 85, 105, 134, 137, 139, 143, 148, 150, 152]
CaO_10	1522	1526	5	[1, 85, 94, 105, 134, 137, 139, 143, 148, 150, 152]
CaO_9	1527	1553	27	[1, 85, 94, 105, 134, 137, 139, 143, 148, 152]
CaO_10	1536	1536	1	[2, 81, 85, 91, 97, 122, 123, 127, 134, 138, 152]
CaO_11	1537	1547	11	[2, 75, 81, 85, 91, 97, 122, 123, 127, 134, 138, 152]
CaO_12	1548	1554	7	[2, 75, 81, 85, 91, 97, 122, 123, 126, 127, 134, 138, 152]
CaO_10	1554	1562	9	[1, 85, 94, 105, 134, 137, 139, 140, 143, 148, 152]
CaO_11	1555	1557	3	[2, 81, 85, 91, 97, 122, 123, 126, 127, 134, 138, 152]
CaO_10	1558	1580	23	[2, 81, 85, 91, 97, 122, 123, 127, 134, 138, 152]
CaO_9	1563	1589	27	[1, 85, 94, 105, 137, 139, 140, 143, 148, 152]
CaO_9	1581	1589	9	[2, 81, 85, 97, 122, 123, 127, 134, 138, 152]
CaO_11	1590	1590	1	[1, 85, 94, 105, 134, 137, 139, 140, 143, 148, 150, 152]
CaO_10	1590	1605	16	[2, 81, 85, 97, 122, 123, 126, 127, 134, 138, 152]
CaO_10	1591	1643	53	[1, 85, 94, 105, 134, 137, 139, 143, 148, 150, 152]
CaO_11	1606	1610	5	[2, 75, 81, 85, 97, 122, 123, 126, 127, 134, 138, 152]
CaO_12	1611	1617	7	[2, 75, 81, 85, 91, 97, 122, 123, 126, 127, 134, 138, 152]
CaO_10	1618	1639	22	[2, 81, 85, 91, 97, 122, 123, 127, 134, 138, 152]
CaO_9	1640	1640	1	[2, 81, 85, 91, 97, 122, 123, 127, 134, 138]
CaO_10	1641	1675	35	[2, 75, 81, 85, 91, 97, 122, 123, 127, 134, 138]
CaO_11	1644	1664	21	[1, 85, 94, 105, 134, 137, 139, 140, 143, 148, 150, 152]
CaO_10	1665	1665	1	[1, 85, 94, 105, 134, 137, 139, 143, 148, 150, 152]
CaO_9	1666	1716	51	[1, 85, 94, 105, 134, 137, 139, 143, 148, 152]
CaO_11	1676	1681	6	[2, 75, 81, 85, 91, 97, 122, 123, 127, 134, 138, 152]
CaO_12	1682	1727	46	[2, 75, 81, 85, 87, 91, 97, 122, 123, 127, 134, 138, 152]
CaO_8	1717	1734	18	[1, 85, 105, 134, 137, 139, 143, 148, 152]
CaO_11	1728	1742	15	[2, 75, 81, 85, 87, 91, 97, 122, 123, 127, 134, 152]
CaO_9	1735	1760	26	[1, 85, 94, 105, 134, 137, 139, 143, 148, 152]
CaO_12	1743	1951	209	[2, 75, 81, 85, 87, 91, 97, 122, 123, 127, 134, 138, 152]
CaO_10	1761	1766	6	[1, 85, 94, 105, 134, 137, 139, 140, 143, 148, 152]
CaO_9	1767	1769	3	[1, 85, 94, 105, 134, 139, 140, 143, 148, 152]
CaO_10	1770	1780	11	[1, 85, 94, 105, 134, 137, 139, 140, 143, 148, 152]
CaO_9	1781	1790	10	[1, 85, 94, 105, 134, 137, 139, 143, 148, 152]
CaO_10	1791	1815	25	[1, 85, 94, 105, 134, 137, 139, 143, 148, 150, 152]
CaO_9	1816	1870	55	[1, 85, 94, 105, 134, 137, 139, 143, 148, 152]
CaO_10	1871	1882	12	[1, 85, 94, 105, 134, 137, 139, 143, 148, 150, 152]
CaO_9	1883	1883	1	[1, 85, 94, 105, 134, 137, 139, 143, 148, 152]
CaO_10	1884	1897	14	[1, 85, 94, 105, 134, 137, 139, 140, 143, 148, 152]
CaO_11	1898	1915	18	[1, 85, 94, 105, 134, 137, 139, 140, 143, 148, 150, 152]
CaO_10	1916	2012	97	[1, 85, 94, 105, 134, 137, 139, 140, 143, 148, 152]
CaO_11	1952	1979	28	[2, 81, 85, 87, 91, 97, 122, 123, 127, 134, 138, 152]
CaO_12	1980	2048	69	[2, 75, 81, 85, 87, 91, 97, 122, 123, 127, 134, 138, 152]
CaO_11	2013	2023	11	[1, 85, 94, 105, 134, 137, 139, 140, 143, 148, 150, 152]
CaO_10	2024	2031	8	[1, 85, 105, 134, 137, 139, 140, 143, 148, 150, 152]
CaO_9	2032	2040	9	[1, 85, 105, 134, 137, 139, 140, 143, 148, 152]
CaO_8	2041	2066	26	[1, 85, 105, 134, 137, 139, 143, 148, 152]
CaO_11	2049	2083	35	[2, 81, 85, 87, 91, 97, 122, 123, 127, 134, 138, 152]
CaO_9	2067	2082	16	[1, 85, 105, 134, 137, 139, 143, 148, 150, 152]
CaO_10	2083	2099	17	[1, 85, 105, 134, 137, 139, 140, 143, 148, 150, 152]
CaO_10	2084	2127	44	[2, 81, 85, 91, 97, 122, 123, 127, 134, 138, 152]
CaO_11	2100	2119	20	[1, 85, 94, 105, 134, 137, 139, 140, 143, 148, 150, 152]
CaO_10	2120	2137	18	[1, 85, 94, 105, 134, 137, 139, 140, 143, 148, 152]
CaO_11	2128	2151	24	[2, 75, 81, 85, 91, 97, 122, 123, 127, 134, 138, 152]
CaO_11	2138	2151	14	[1, 85, 94, 105, 134, 137, 139, 140, 143, 148, 150, 152]
CaO_12	2152	2165	14	[1, 85, 94, 105, 127, 134, 137, 139, 140, 143, 148, 150, 152]
CaO_12	2152	2177	26	[2, 75, 81, 85, 87, 91, 97, 122, 123, 127, 134, 138, 152]
CaO_11	2166	2180	15	[1, 85, 94, 105, 134, 137, 139, 140, 143, 148, 150, 152]
CaO_11	2178	2186	9	[2, 75, 81, 85, 91, 97, 122, 123, 127, 134, 138, 152]
CaO_10	2181	2192	12	[1, 85, 105, 134, 137, 139, 140, 143, 148, 150, 152]
CaO_10	2187	2206	20	[2, 81, 85, 91, 97, 122, 123, 127, 134, 138, 152]
CaO_11	2193	2195	3	[1, 85, 105, 127, 134, 137, 139, 140, 143, 148, 150, 152]
CaO_10	2196	2217	22	[1, 85, 105, 127, 134, 137, 139, 140, 143, 148, 152]
CaO_11	2207	2271	65	[2, 81, 85, 87, 91, 97, 122, 123, 127, 134, 138, 152]
CaO_11	2218	2297	80	[1, 85, 105, 127, 134, 137, 139, 140, 143, 148, 150, 152]
CaO_12	2272	2282	11	[2, 75, 81, 85, 87, 91, 97, 122, 123, 127, 134, 138, 152]
CaO_11	2283	2289	7	[2, 75, 81, 85, 87, 91, 97, 122, 123, 127, 134, 138]
CaO_10	2290	2304	15	[2, 81, 85, 87, 91, 97, 122, 123, 127, 134, 138]
CaO_10	2298	2305	8	[1, 85, 105, 134, 137, 139, 140, 143, 148, 150, 152]
CaO_11	2305	2315	11	[2, 81, 85, 87, 91, 97, 122, 123, 127, 134, 138, 152]
CaO_11	2306	2331	26	[1, 85, 94, 105, 134, 137, 139, 140, 143, 148, 150, 152]
CaO_10	2316	2362	47	[2, 81, 85, 91, 97, 122, 123, 127, 134, 138, 152]
CaO_10	2332	2354	23	[1, 85, 94, 105, 134, 137, 139, 140, 143, 148, 152]
CaO_9	2355	2359	5	[1, 85, 105, 134, 137, 139, 140, 143, 148, 152]
CaO_10	2360	2360	1	[1, 85, 105, 127, 134, 137, 139, 140, 143, 148, 152]
CaO_11	2361	2362	2	[1, 85, 105, 127, 134, 137, 139, 140, 143, 148, 150, 152]
CaO_12	2363	2378	16	[1, 85, 94, 105, 127, 134, 137, 139, 140, 143, 148, 150, 152]
CaO_11	2363	2394	32	[2, 81, 85, 87, 91, 97, 122, 123, 127, 134, 138, 152]
CaO_10	2379	2456	78	[1, 85, 105, 134, 137, 139, 140, 143, 148, 150, 152]
CaO_10	2395	2420	26	[2, 81, 85, 91, 97, 122, 123, 127, 134, 138, 152]
CaO_11	2421	2454	34	[2, 81, 85, 91, 97, 122, 123, 127, 134, 138, 142, 152]
CaO_12	2455	2467	13	[2, 81, 85, 87, 91, 97, 122, 123, 127, 134, 138, 142, 152]
CaO_9	2457	2473	17	[1, 85, 105, 134, 137, 139, 140, 143, 150, 152]
CaO_11	2468	2507	40	[2, 81, 85, 87, 91, 97, 122, 123, 127, 134, 138, 152]
CaO_10	2474	2478	5	[1, 85, 105, 127, 134, 137, 139, 140, 143, 150, 152]
CaO_11	2479	2485	7	[1, 85, 94, 105, 127, 134, 137, 139, 140, 143, 150, 152]
CaO_12	2486	2574	89	[1, 85, 94, 105, 127, 134, 137, 139, 140, 143, 148, 150, 152]
CaO_12	2508	2518	11	[2, 81, 85, 87, 91, 97, 122, 123, 127, 134, 138, 142, 152]
CaO_10	2519	2549	31	[2, 81, 85, 91, 97, 122, 123, 127, 134, 138, 152]
CaO_11	2550	2626	77	[2, 81, 85, 87, 91, 97, 122, 123, 127, 134, 138, 152]
CaO_11	2575	2580	6	[1, 85, 94, 105, 134, 137, 139, 140, 143, 148, 150, 152]
CaO_10	2581	2610	30	[1, 85, 94, 105, 134, 137, 139, 140, 143, 148, 152]
CaO_11	2611	2613	3	[1, 85, 94, 105, 134, 137, 139, 140, 143, 148, 150, 152]
CaO_10	2614	2631	18	[1, 85, 105, 134, 137, 139, 140, 143, 148, 150, 152]
CaO_10	2627	2640	14	[2, 81, 85, 91, 97, 122, 123, 127, 134, 138, 152]
CaO_11	2632	2658	27	[1, 85, 105, 127, 134, 137, 139, 140, 143, 148, 150, 152]
CaO_9	2641	2654	14	[2, 81, 85, 91, 97, 122, 123, 127, 134, 138]
CaO_10	2655	2670	16	[2, 81, 85, 91, 97, 122, 123, 127, 134, 138, 142]
CaO_10	2659	2680	22	[1, 85, 105, 127, 134, 137, 139, 140, 143, 150, 152]
CaO_11	2671	2673	3	[2, 81, 85, 87, 91, 97, 122, 123, 127, 134, 138, 142]
CaO_12	2674	2679	6	[2, 75, 81, 85, 87, 91, 97, 122, 123, 127, 134, 138, 142]
CaO_11	2680	2691	12	[2, 75, 81, 85, 87, 91, 97, 122, 123, 127, 134, 138]
CaO_11	2681	2728	48	[1, 85, 105, 127, 134, 137, 139, 140, 143, 148, 150, 152]
CaO_12	2692	2696	5	[2, 75, 81, 85, 87, 91, 97, 122, 123, 127, 134, 138, 142]
CaO_13	2697	2699	3	[2, 75, 81, 85, 87, 91, 97, 122, 123, 127, 134, 138, 142, 152]
CaO_12	2700	2700	1	[2, 75, 81, 85, 87, 91, 97, 122, 123, 127, 134, 138, 152]
CaO_11	2701	2709	9	[2, 75, 81, 85, 91, 97, 122, 123, 127, 134, 138, 152]
CaO_10	2710	2736	27	[2, 81, 85, 91, 97, 122, 123, 127, 134, 138, 152]
CaO_10	2729	2747	19	[1, 85, 105, 127, 134, 137, 139, 140, 143, 150, 152]
CaO_9	2737	2739	3	[2, 81, 85, 91, 97, 122, 123, 127, 134, 138]
CaO_10	2740	2765	26	[2, 81, 85, 91, 97, 122, 123, 126, 127, 134, 138]
CaO_11	2748	2789	42	[1, 85, 105, 127, 134, 137, 139, 140, 143, 148, 150, 152]
CaO_9	2766	2771	6	[2, 81, 85, 91, 97, 122, 123, 127, 134, 138]
CaO_10	2772	2779	8	[2, 75, 81, 85, 91, 97, 122, 123, 127, 134, 138]
CaO_11	2780	2784	5	[2, 75, 81, 85, 87, 91, 97, 122, 123, 127, 134, 138]
CaO_12	2785	2793	9	[2, 75, 81, 85, 87, 91, 97, 122, 123, 127, 134, 138, 152]
CaO_10	2790	2822	33	[1, 85, 105, 134, 137, 139, 140, 143, 148, 150, 152]
CaO_11	2794	2818	25	[2, 75, 81, 85, 91, 97, 122, 123, 127, 134, 138, 152]
CaO_10	2819	2854	36	[2, 81, 85, 91, 97, 122, 123, 127, 134, 138, 152]
CaO_9	2823	2838	16	[1, 85, 105, 134, 137, 139, 140, 143, 148, 152]
CaO_10	2839	2864	26	[1, 85, 94, 105, 134, 137, 139, 140, 143, 148, 152]
CaO_11	2855	2858	4	[2, 81, 85, 91, 97, 122, 123, 126, 127, 134, 138, 152]
CaO_12	2859	2863	5	[2, 75, 81, 85, 91, 97, 122, 123, 126, 127, 134, 138, 152]
CaO_11	2864	2869	6	[2, 75, 81, 85, 91, 97, 122, 123, 126, 127, 134, 138]
CaO_9	2865	2887	23	[1, 85, 105, 134, 137, 139, 140, 143, 148, 152]
CaO_12	2870	2901	32	[2, 75, 81, 85, 87, 91, 97, 122, 123, 126, 127, 134, 138]
CaO_10	2888	2890	3	[1, 85, 105, 134, 137, 139, 140, 143, 148, 150, 152]
CaO_11	2891	2916	26	[1, 85, 94, 105, 134, 137, 139, 140, 143, 148, 150, 152]
CaO_11	2902	2906	5	[2, 75, 81, 85, 87, 91, 97, 122, 123, 127, 134, 138]
CaO_12	2907	2942	36	[2, 75, 81, 85, 87, 91, 97, 122, 123, 127, 134, 138, 152]
CaO_10	2917	2933	17	[1, 85, 105, 134, 137, 139, 140, 143, 148, 150, 152]
CaO_9	2934	2937	4	[1, 85, 105, 134, 137, 139, 140, 143, 148, 152]
CaO_10	2938	2955	18	[1, 85, 105, 127, 134, 137, 139, 140, 143, 148, 152]
CaO_11	2943	2953	11	[2, 75, 81, 85, 91, 97, 122, 123, 127, 134, 138, 152]
CaO_10	2954	2965	12	[2, 81, 85, 91, 97, 122, 123, 127, 134, 138, 152]
CaO_11	2956	2965	10	[1, 85, 94, 105, 127, 134, 137, 139, 140, 143, 148, 152]
CaO_10	2966	2973	8	[1, 85, 94, 105, 134, 137, 139, 140, 143, 148, 152]
CaO_11	2966	3006	41	[2, 81, 85, 87, 91, 97, 122, 123, 127, 134, 138, 152]
CaO_11	2974	2986	13	[1, 85, 94, 105, 134, 137, 139, 140, 143, 148, 150, 152]
CaO_10	2987	3041	55	[1, 85, 94, 105, 134, 137, 139, 140, 143, 148, 152]
CaO_10	3007	3017	11	[2, 81, 85, 91, 97, 122, 123, 127, 134, 138, 152]
CaO_11	3018	3039	22	[2, 75, 81, 85, 91, 97, 122, 123, 127, 134, 138, 152]
CaO_10	3040	3076	37	[2, 75, 81, 85, 91, 97, 122, 123, 127, 134, 138]
CaO_9	3042	3044	3	[1, 85, 94, 105, 134, 137, 139, 140, 143, 152]
CaO_10	3045	3047	3	[1, 85, 94, 105, 134, 137, 139, 140, 143, 150, 152]
CaO_11	3048	3053	6	[1, 85, 94, 105, 127, 134, 137, 139, 140, 143, 150, 152]
CaO_10	3054	3055	2	[1, 85, 105, 127, 134, 137, 139, 140, 143, 150, 152]
CaO_11	3056	3091	36	[1, 85, 105, 127, 134, 137, 139, 140, 143, 148, 150, 152]
CaO_11	3077	3088	12	[2, 75, 81, 85, 87, 91, 97, 122, 123, 127, 134, 138]
CaO_10	3089	3117	29	[2, 75, 81, 85, 91, 97, 122, 123, 127, 134, 138]
CaO_10	3092	3110	19	[1, 85, 105, 127, 134, 137, 139, 140, 143, 148, 152]
CaO_11	3111	3140	30	[1, 85, 105, 127, 134, 137, 139, 140, 143, 148, 150, 152]
CaO_11	3118	3136	19	[2, 75, 81, 85, 91, 97, 122, 123, 126, 127, 134, 138]
CaO_12	3137	3138	2	[2, 75, 81, 85, 91, 97, 122, 123, 126, 127, 134, 138, 152]
CaO_11	3139	3155	17	[2, 75, 81, 85, 91, 97, 122, 123, 127, 134, 138, 152]
CaO_10	3141	3164	24	[1, 85, 105, 134, 137, 139, 140, 143, 148, 150, 152]
CaO_10	3156	3158	3	[2, 81, 85, 91, 97, 122, 123, 127, 134, 138, 152]
CaO_11	3159	3197	39	[2, 81, 85, 91, 97, 122, 123, 127, 134, 138, 142, 152]
CaO_9	3165	3203	39	[1, 85, 105, 134, 137, 139, 140, 143, 148, 152]
CaO_10	3198	3217	20	[2, 81, 85, 91, 97, 122, 123, 127, 134, 138, 142]
CaO_10	3204	3214	11	[1, 85, 94, 105, 134, 137, 139, 140, 143, 148, 152]
CaO_11	3215	3221	7	[1, 85, 94, 105, 127, 134, 137, 139, 140, 143, 148, 152]
CaO_9	3218	3218	1	[2, 81, 85, 91, 97, 122, 123, 127, 134, 138]
CaO_10	3219	3223	5	[2, 75, 81, 85, 91, 97, 122, 123, 127, 134, 138]
CaO_10	3222	3268	47	[1, 85, 94, 105, 127, 134, 137, 139, 143, 148, 152]
CaO_11	3224	3233	10	[2, 75, 81, 85, 87, 91, 97, 122, 123, 127, 134, 138]
CaO_10	3234	3311	78	[2, 75, 81, 85, 91, 97, 122, 123, 127, 134, 138]
CaO_11	3269	3288	20	[1, 85, 94, 105, 127, 134, 137, 139, 140, 143, 148, 152]
CaO_12	3289	3293	5	[1, 85, 94, 105, 127, 134, 137, 139, 140, 143, 148, 150, 152]
CaO_11	3294	3303	10	[1, 85, 105, 127, 134, 137, 139, 140, 143, 148, 150, 152]
CaO_10	3304	3305	2	[1, 85, 105, 127, 134, 137, 139, 143, 148, 150, 152]
CaO_9	3306	3320	15	[1, 85, 105, 134, 137, 139, 143, 148, 150, 152]
CaO_11	3312	3340	29	[2, 75, 81, 85, 87, 91, 97, 122, 123, 127, 134, 138]
CaO_10	3321	3345	25	[1, 85, 105, 127, 134, 137, 139, 143, 148, 150, 152]
CaO_10	3341	3361	21	[2, 75, 81, 85, 91, 97, 122, 123, 127, 134, 138]
CaO_11	3346	3369	24	[1, 85, 105, 127, 134, 137, 139, 140, 143, 148, 150, 152]
CaO_11	3362	3411	50	[2, 75, 81, 85, 91, 97, 122, 123, 127, 134, 138, 152]
CaO_12	3370	3387	18	[1, 85, 94, 105, 127, 134, 137, 139, 140, 143, 148, 150, 152]
CaO_11	3388	3394	7	[1, 85, 94, 105, 127, 134, 137, 139, 143, 148, 150, 152]
CaO_10	3395	3396	2	[1, 85, 94, 105, 127, 134, 137, 139, 143, 148, 152]
CaO_9	3397	3415	19	[1, 85, 105, 127, 134, 137, 139, 143, 148, 152]
CaO_12	3412	3421	10	[2, 75, 81, 85, 91, 97, 122, 123, 127, 134, 138, 142, 152]
CaO_8	3416	3443	28	[1, 85, 105, 134, 137, 139, 143, 148, 152]
CaO_11	3422	3422	1	[2, 75, 81, 85, 91, 97, 122, 123, 127, 134, 138, 152]
CaO_12	3423	3423	1	[2, 75, 81, 85, 91, 97, 122, 123, 126, 127, 134, 138, 152]
CaO_11	3424	3437	14	[2, 75, 81, 85, 91, 97, 122, 123, 126, 127, 134, 138]
CaO_10	3438	3483	46	[2, 75, 81, 85, 91, 97, 122, 123, 127, 134, 138]
CaO_9	3444	3448	5	[1, 85, 94, 105, 134, 137, 139, 143, 148, 152]
CaO_10	3449	3487	39	[1, 85, 94, 105, 127, 134, 137, 139, 143, 148, 152]
CaO_11	3484	3512	29	[2, 75, 81, 85, 87, 91, 97, 122, 123, 127, 134, 138]
CaO_9	3488	3511	24	[1, 85, 105, 127, 134, 137, 139, 143, 148, 152]
CaO_8	3512	3513	2	[1, 85, 105, 127, 134, 137, 139, 143, 152]
CaO_12	3513	3524	12	[2, 75, 81, 85, 87, 91, 97, 122, 123, 127, 134, 138, 152]
CaO_9	3514	3547	34	[1, 85, 105, 127, 134, 137, 139, 143, 148, 152]
CaO_11	3525	3532	8	[2, 75, 81, 87, 91, 97, 122, 123, 127, 134, 138, 152]
CaO_10	3533	3539	7	[2, 75, 81, 87, 91, 97, 122, 123, 127, 134, 138]
CaO_9	3540	3547	8	[2, 75, 81, 91, 97, 122, 123, 127, 134, 138]
CaO_8	3548	3564	17	[1, 85, 105, 127, 134, 137, 139, 143, 152]
CaO_10	3548	3594	47	[2, 75, 81, 85, 91, 97, 122, 123, 127, 134, 138]
CaO_9	3565	3568	4	[1, 85, 105, 127, 134, 137, 139, 143, 148, 152]
CaO_10	3569	3576	8	[1, 85, 94, 105, 127, 134, 137, 139, 143, 148, 152]
CaO_11	3577	3631	55	[1, 85, 94, 105, 127, 134, 137, 139, 140, 143, 148, 152]
CaO_11	3595	3598	4	[2, 75, 81, 85, 91, 97, 122, 123, 127, 134, 138, 142]
CaO_10	3599	3618	20	[2, 81, 85, 91, 97, 122, 123, 127, 134, 138, 142]
CaO_11	3619	3632	14	[2, 81, 85, 91, 97, 122, 123, 127, 134, 138, 142, 152]
CaO_10	3632	3660	29	[1, 85, 105, 127, 134, 137, 139, 140, 143, 148, 152]
CaO_10	3633	3647	15	[2, 81, 85, 91, 97, 122, 123, 127, 134, 138, 152]
CaO_11	3648	3659	12	[2, 81, 85, 91, 97, 122, 123, 126, 127, 134, 138, 152]
CaO_10	3660	3663	4	[2, 81, 85, 91, 97, 122, 123, 127, 134, 138, 152]
CaO_10	3661	3694	34	[1, 85, 94, 105, 127, 134, 137, 139, 143, 148, 152]
CaO_11	3664	3672	9	[2, 81, 85, 91, 97, 122, 123, 127, 134, 138, 142, 152]
CaO_12	3673	3679	7	[2, 75, 81, 85, 91, 97, 122, 123, 127, 134, 138, 142, 152]
CaO_11	3680	3681	2	[2, 75, 81, 85, 91, 97, 122, 123, 127, 134, 138, 142]
CaO_10	3682	3724	43	[2, 75, 81, 85, 91, 97, 122, 123, 127, 134, 138]
CaO_9	3695	3696	2	[1, 85, 94, 105, 134, 137, 139, 143, 148, 152]
CaO_10	3697	3706	10	[1, 85, 94, 105, 134, 137, 139, 140, 143, 148, 152]
CaO_11	3707	3725	19	[1, 85, 94, 105, 127, 134, 137, 139, 140, 143, 148, 152]
CaO_9	3725	3754	30	[2, 81, 85, 91, 97, 122, 123, 127, 134, 138]
CaO_12	3726	3742	17	[1, 85, 94, 105, 127, 134, 137, 139, 140, 143, 148, 150, 152]
CaO_11	3743	3832	90	[1, 85, 105, 127, 134, 137, 139, 140, 143, 148, 150, 152]
CaO_10	3755	3774	20	[2, 75, 81, 85, 91, 97, 122, 123, 127, 134, 138]
CaO_11	3775	3794	20	[2, 75, 81, 85, 91, 97, 122, 123, 127, 134, 138, 152]
CaO_10	3795	3850	56	[2, 75, 81, 85, 91, 97, 122, 123, 127, 134, 138]
CaO_10	3833	3857	25	[1, 85, 105, 127, 134, 137, 139, 140, 143, 150, 152]
CaO_11	3851	3865	15	[2, 75, 81, 85, 91, 97, 122, 123, 127, 134, 138, 142]
CaO_11	3858	3874	17	[1, 85, 105, 127, 134, 137, 139, 140, 143, 148, 150, 152]
CaO_12	3866	3873	8	[2, 75, 81, 85, 87, 91, 97, 122, 123, 127, 134, 138, 142]
CaO_11	3874	3884	11	[2, 81, 85, 87, 91, 97, 122, 123, 127, 134, 138, 142]
CaO_10	3875	3930	56	[1, 85, 105, 127, 134, 137, 139, 140, 143, 150, 152]
CaO_10	3885	3897	13	[2, 81, 85, 91, 97, 122, 123, 127, 134, 138, 142]
CaO_11	3898	3952	55	[2, 75, 81, 85, 91, 97, 122, 123, 127, 134, 138, 142]
CaO_11	3931	3952	22	[1, 85, 105, 127, 134, 137, 139, 140, 143, 148, 150, 152]
CaO_10	3953	3986	34	[1, 85, 105, 127, 134, 137, 139, 140, 143, 148, 152]
CaO_10	3953	4001	49	[2, 75, 81, 85, 91, 97, 122, 123, 127, 134, 138]
CaO_11	3987	4033	47	[1, 85, 94, 105, 127, 134, 137, 139, 140, 143, 148, 152]
CaO_11	4002	4005	4	[2, 75, 81, 85, 91, 97, 122, 123, 127, 134, 138, 152]
CaO_10	4006	4027	22	[2, 75, 81, 85, 91, 97, 122, 123, 127, 134, 138]
CaO_11	4028	4035	8	[2, 75, 81, 85, 91, 97, 122, 123, 127, 134, 138, 142]
CaO_10	4034	4038	5	[1, 85, 105, 127, 134, 137, 139, 140, 143, 148, 152]
CaO_10	4036	4044	9	[2, 75, 81, 85, 91, 97, 122, 123, 127, 134, 138]
CaO_9	4039	4040	2	[1, 85, 105, 134, 137, 139, 140, 143, 148, 152]
CaO_10	4041	4047	7	[1, 85, 94, 105, 134, 137, 139, 140, 143, 148, 152]
CaO_11	4045	4057	13	[2, 75, 81, 85, 91, 97, 122, 123, 127, 134, 138, 152]
CaO_9	4048	4065	18	[1, 85, 94, 105, 134, 137, 139, 140, 143, 152]
CaO_12	4058	4061	4	[2, 75, 81, 85, 87, 91, 97, 122, 123, 127, 134, 138, 152]
CaO_11	4062	4062	1	[2, 75, 81, 85, 87, 91, 97, 122, 123, 127, 134, 138]
CaO_10	4063	4091	29	[2, 75, 81, 85, 91, 97, 122, 123, 127, 134, 138]
CaO_10	4066	4081	16	[1, 85, 94, 105, 134, 137, 139, 140, 143, 148, 152]
CaO_11	4082	4089	8	[1, 85, 94, 105, 127, 134, 137, 139, 140, 143, 148, 152]
CaO_10	4090	4099	10	[1, 85, 94, 105, 127, 134, 137, 139, 143, 148, 152]
CaO_11	4092	4094	3	[2, 75, 81, 85, 91, 97, 122, 123, 126, 127, 134, 138]
CaO_10	4095	4134	40	[2, 75, 81, 85, 91, 97, 122, 123, 127, 134, 138]
CaO_11	4100	4123	24	[1, 85, 94, 105, 127, 134, 137, 139, 140, 143, 148, 152]
CaO_12	4124	4188	65	[1, 85, 94, 105, 127, 134, 137, 139, 140, 143, 148, 150, 152]
CaO_11	4135	4155	21	[2, 75, 81, 85, 91, 97, 122, 123, 127, 134, 138, 142]
CaO_10	4156	4162	7	[2, 75, 81, 85, 91, 97, 122, 123, 127, 134, 142]
CaO_11	4163	4180	18	[2, 75, 81, 85, 91, 97, 122, 123, 127, 134, 138, 142]
CaO_12	4181	4196	16	[2, 75, 81, 85, 91, 97, 122, 123, 127, 134, 138, 142, 152]
CaO_11	4189	4195	7	[1, 85, 94, 105, 127, 134, 137, 139, 140, 143, 148, 152]
CaO_10	4196	4199	4	[1, 85, 94, 105, 134, 137, 139, 140, 143, 148, 152]
CaO_11	4197	4222	26	[2, 75, 81, 85, 91, 97, 122, 123, 127, 134, 138, 152]
CaO_11	4200	4226	27	[1, 85, 94, 105, 134, 137, 139, 140, 143, 148, 150, 152]
CaO_10	4223	4381	159	[2, 75, 81, 85, 91, 97, 122, 123, 127, 134, 138]
CaO_12	4227	4230	4	[1, 85, 94, 105, 127, 134, 137, 139, 140, 143, 148, 150, 152]
CaO_11	4231	4253	23	[1, 85, 94, 105, 127, 134, 137, 139, 140, 143, 150, 152]
CaO_10	4254	4260	7	[1, 85, 94, 105, 134, 137, 139, 140, 143, 150, 152]
CaO_11	4261	4264	4	[1, 85, 94, 105, 134, 137, 139, 140, 143, 148, 150, 152]
CaO_10	4265	4275	11	[1, 85, 105, 134, 137, 139, 140, 143, 148, 150, 152]
CaO_9	4276	4290	15	[1, 85, 105, 134, 137, 139, 140, 143, 150, 152]
CaO_10	4291	4294	4	[1, 85, 105, 127, 134, 137, 139, 140, 143, 150, 152]
CaO_9	4295	4304	10	[1, 85, 105, 127, 134, 137, 139, 140, 143, 152]
CaO_8	4305	4309	5	[1, 85, 105, 127, 134, 137, 139, 143, 152]
CaO_9	4310	4322	13	[1, 85, 105, 127, 134, 137, 139, 143, 150, 152]
CaO_10	4323	4333	11	[1, 85, 105, 127, 134, 137, 139, 143, 148, 150, 152]
CaO_9	4334	4365	32	[1, 85, 105, 127, 134, 137, 139, 143, 148, 152]
CaO_10	4366	4375	10	[1, 85, 105, 127, 134, 137, 139, 143, 148, 150, 152]
CaO_11	4376	4391	16	[1, 85, 105, 127, 134, 137, 139, 140, 143, 148, 150, 152]
CaO_11	4382	4401	20	[2, 75, 81, 85, 91, 97, 122, 123, 127, 134, 138, 152]
CaO_10	4392	4392	1	[1, 85, 105, 127, 134, 137, 139, 140, 143, 148, 152]
CaO_9	4393	4407	15	[1, 85, 105, 127, 134, 137, 139, 143, 148, 152]
CaO_10	4402	4480	79	[2, 75, 81, 85, 91, 97, 122, 123, 127, 134, 138]
CaO_8	4408	4411	4	[1, 85, 105, 134, 137, 139, 143, 148, 152]
CaO_9	4412	4418	7	[1, 85, 105, 127, 134, 137, 139, 143, 148, 152]
CaO_10	4419	4466	48	[1, 85, 105, 127, 134, 137, 139, 140, 143, 148, 152]
CaO_11	4467	4488	22	[1, 85, 94, 105, 127, 134, 137, 139, 140, 143, 148, 152]
CaO_11	4481	4508	28	[2, 75, 81, 85, 87, 91, 97, 122, 123, 127, 134, 138]
CaO_10	4489	4491	3	[1, 85, 105, 127, 134, 137, 139, 140, 143, 148, 152]
CaO_9	4492	4497	6	[1, 85, 105, 127, 134, 137, 139, 143, 148, 152]
CaO_8	4498	4510	13	[1, 85, 105, 127, 134, 137, 139, 143, 152]
CaO_10	4509	4539	31	[2, 75, 81, 85, 91, 97, 122, 123, 127, 134, 138]
CaO_9	4511	4511	1	[1, 85, 94, 105, 127, 134, 137, 139, 143, 152]
CaO_10	4512	4523	12	[1, 85, 94, 105, 127, 134, 137, 139, 143, 150, 152]
CaO_9	4524	4543	20	[1, 85, 94, 105, 127, 134, 137, 139, 143, 152]
CaO_11	4540	4563	24	[2, 75, 81, 85, 91, 97, 122, 123, 127, 134, 138, 152]
CaO_10	4544	4574	31	[1, 85, 94, 105, 127, 134, 137, 139, 143, 148, 152]
CaO_11	4564	4605	42	[2, 75, 81, 85, 87, 91, 97, 122, 123, 127, 134, 138]
CaO_9	4575	4589	15	[1, 85, 105, 127, 134, 137, 139, 143, 148, 152]
CaO_10	4590	4606	17	[1, 85, 105, 127, 134, 137, 139, 140, 143, 148, 152]
CaO_10	4606	4671	66	[2, 75, 81, 85, 91, 97, 122, 123, 127, 134, 138]
CaO_9	4607	4608	2	[1, 85, 105, 127, 134, 137, 139, 143, 148, 152]
CaO_10	4609	4642	34	[1, 85, 105, 127, 134, 137, 139, 143, 148, 150, 152]
CaO_11	4643	4703	61	[1, 85, 105, 127, 134, 137, 139, 140, 143, 148, 150, 152]
CaO_11	4672	4673	2	[2, 75, 81, 85, 91, 97, 122, 123, 127, 134, 138, 142]
CaO_12	4674	4677	4	[2, 75, 81, 85, 87, 91, 97, 122, 123, 127, 134, 138, 142]
CaO_11	4678	4691	14	[2, 81, 85, 87, 91, 97, 122, 123, 127, 134, 138, 142]
CaO_10	4692	4693	2	[2, 81, 85, 87, 91, 97, 122, 123, 127, 134, 138]
CaO_9	4694	4717	24	[2, 81, 85, 91, 97, 122, 123, 127, 134, 138]
CaO_10	4704	4789	86	[1, 85, 105, 127, 134, 137, 139, 140, 143, 150, 152]
CaO_10	4718	4741	24	[2, 75, 81, 85, 91, 97, 122, 123, 127, 134, 138]
CaO_9	4742	4772	31	[2, 81, 85, 91, 97, 122, 123, 127, 134, 138]
CaO_10	4773	4800	28	[2, 81, 85, 91, 97, 122, 123, 127, 134, 138, 142]
CaO_11	4790	4800	11	[1, 85, 105, 127, 134, 137, 139, 140, 143, 148, 150, 152]
CaO_10	4801	4819	19	[1, 85, 105, 127, 134, 137, 139, 140, 143, 150, 152]
CaO_11	4801	4803	3	[2, 81, 85, 87, 91, 97, 122, 123, 127, 134, 138, 142]
CaO_10	4804	4809	6	[2, 81, 85, 87, 91, 97, 122, 123, 127, 134, 138]
CaO_9	4810	4819	10	[2, 81, 85, 91, 97, 122, 123, 127, 134, 138]
CaO_11	4820	4820	1	[1, 85, 105, 127, 134, 137, 139, 140, 143, 148, 150, 152]
CaO_10	4820	4908	89	[2, 81, 85, 91, 97, 122, 123, 127, 134, 138, 142]
CaO_10	4821	4832	12	[1, 85, 105, 127, 134, 137, 139, 140, 143, 148, 152]
CaO_9	4833	4850	18	[1, 85, 105, 134, 137, 139, 140, 143, 148, 152]
CaO_10	4851	4863	13	[1, 85, 105, 127, 134, 137, 139, 140, 143, 148, 152]
CaO_9	4864	4864	1	[1, 85, 105, 127, 134, 137, 139, 140, 143, 152]
CaO_10	4865	4925	61	[1, 85, 105, 127, 134, 137, 139, 140, 143, 150, 152]
CaO_11	4909	4941	33	[2, 81, 85, 91, 97, 122, 123, 127, 134, 138, 142, 152]
CaO_11	4926	4929	4	[1, 85, 105, 127, 134, 137, 139, 140, 143, 148, 150, 152]
CaO_12	4930	4945	16	[1, 85, 94, 105, 127, 134, 137, 139, 140, 143, 148, 150, 152]
CaO_10	4942	4951	10	[2, 81, 85, 91, 97, 122, 123, 127, 134, 138, 142]
CaO_11	4946	5045	100	[1, 85, 105, 127, 134, 137, 139, 140, 143, 148, 150, 152]
CaO_9	4952	4970	19	[2, 81, 85, 91, 97, 122, 123, 127, 134, 138]
CaO_10	4971	4975	5	[2, 75, 81, 85, 91, 97, 122, 123, 127, 134, 138]
CaO_11	4976	4980	5	[2, 75, 81, 85, 87, 91, 97, 122, 123, 127, 134, 138]
CaO_10	4981	4995	15	[2, 81, 85, 87, 91, 97, 122, 123, 127, 134, 138]
CaO_9	4996	5030	35	[2, 81, 85, 91, 97, 122, 123, 127, 134, 138]
CaO_10	5031	5048	18	[2, 81, 85, 91, 97, 122, 123, 126, 127, 134, 138]
CaO_11	5046	5047	2	[1, 85, 94, 105, 127, 134, 137, 139, 143, 148, 150, 152]
CaO_10	5048	5070	23	[1, 85, 105, 127, 134, 137, 139, 143, 148, 150, 152]
CaO_11	5049	5059	11	[2, 81, 85, 91, 97, 122, 123, 126, 127, 134, 138, 142]
CaO_10	5060	5121	62	[2, 81, 85, 91, 97, 122, 123, 127, 134, 138, 142]
CaO_11	5071	5073	3	[1, 85, 105, 127, 134, 137, 139, 140, 143, 148, 150, 152]
CaO_10	5074	5091	18	[1, 85, 105, 127, 134, 137, 139, 140, 143, 148, 152]
CaO_11	5092	5099	8	[1, 85, 94, 105, 127, 134, 137, 139, 140, 143, 148, 152]
CaO_12	5100	5103	4	[1, 85, 94, 105, 127, 134, 137, 139, 140, 143, 148, 150, 152]
CaO_11	5104	5139	36	[1, 94, 105, 127, 134, 137, 139, 140, 143, 148, 150, 152]
CaO_9	5122	5173	52	[2, 81, 85, 91, 97, 122, 127, 134, 138, 142]
CaO_12	5140	5153	14	[1, 85, 94, 105, 127, 134, 137, 139, 140, 143, 148, 150, 152]
CaO_11	5154	5163	10	[1, 85, 94, 105, 127, 134, 137, 139, 143, 148, 150, 152]
CaO_10	5164	5169	6	[1, 85, 105, 127, 134, 137, 139, 143, 148, 150, 152]
CaO_9	5170	5181	12	[1, 85, 105, 127, 134, 137, 139, 143, 150, 152]
CaO_10	5174	5186	13	[2, 81, 85, 91, 97, 122, 123, 127, 134, 138, 142]
CaO_10	5182	5236	55	[1, 85, 105, 127, 134, 137, 139, 140, 143, 150, 152]
CaO_9	5187	5192	6	[2, 81, 85, 91, 97, 122, 123, 127, 134, 138]
CaO_8	5193	5216	24	[2, 81, 85, 91, 97, 122, 127, 134, 138]
CaO_9	5217	5238	22	[2, 81, 85, 91, 97, 122, 123, 127, 134, 138]
CaO_11	5237	5281	45	[1, 85, 105, 127, 134, 137, 139, 140, 143, 148, 150, 152]
CaO_10	5239	5393	155	[2, 81, 85, 91, 97, 122, 123, 127, 134, 138, 142]
CaO_12	5282	5302	21	[1, 85, 94, 105, 127, 134, 137, 139, 140, 143, 148, 150, 152]
CaO_11	5303	5303	1	[1, 85, 105, 127, 134, 137, 139, 140, 143, 148, 150, 152]
CaO_10	5304	5316	13	[1, 85, 105, 134, 137, 139, 140, 143, 148, 150, 152]
CaO_11	5317	5326	10	[1, 85, 94, 105, 134, 137, 139, 140, 143, 148, 150, 152]
CaO_12	5327	5448	122	[1, 85, 94, 105, 127, 134, 137, 139, 140, 143, 148, 150, 152]
CaO_9	5394	5429	36	[2, 85, 91, 97, 122, 123, 127, 134, 138, 142]
CaO_10	5430	5460	31	[2, 85, 87, 91, 97, 122, 123, 127, 134, 138, 142]
CaO_11	5449	5456	8	[1, 85, 94, 105, 127, 134, 137, 139, 140, 143, 150, 152]
CaO_10	5457	5501	45	[1, 85, 105, 127, 134, 137, 139, 140, 143, 150, 152]
CaO_11	5461	5490	30	[2, 81, 85, 87, 91, 97, 122, 123, 127, 134, 138, 142]
CaO_10	5491	5510	20	[2, 85, 87, 91, 97, 122, 123, 127, 134, 138, 142]
CaO_9	5502	5504	3	[1, 85, 105, 134, 137, 139, 140, 143, 150, 152]
CaO_10	5505	5519	15	[1, 85, 94, 105, 134, 137, 139, 140, 143, 150, 152]
CaO_11	5511	5515	5	[2, 85, 87, 91, 97, 122, 123, 127, 134, 138, 142, 152]
CaO_10	5516	5520	5	[2, 85, 87, 91, 97, 122, 123, 127, 134, 138, 152]
CaO_11	5520	5562	43	[1, 85, 94, 105, 134, 137, 139, 140, 143, 148, 150, 152]
CaO_9	5521	5598	78	[2, 85, 91, 97, 122, 123, 127, 134, 138, 152]
CaO_12	5563	5579	17	[1, 85, 94, 105, 127, 134, 137, 139, 140, 143, 148, 150, 152]
CaO_11	5580	5614	35	[1, 85, 94, 105, 127, 134, 137, 139, 140, 143, 150, 152]
CaO_8	5599	5599	1	[2, 85, 91, 97, 122, 123, 127, 134, 138]
CaO_9	5600	5628	29	[2, 85, 91, 97, 122, 123, 127, 134, 138, 142]
CaO_12	5615	5620	6	[1, 85, 94, 105, 127, 134, 137, 139, 140, 143, 148, 150, 152]
CaO_11	5621	5644	24	[1, 85, 94, 105, 127, 134, 137, 139, 140, 143, 148, 152]
CaO_10	5629	5681	53	[2, 81, 85, 91, 97, 122, 123, 127, 134, 138, 142]
CaO_10	5645	5665	21	[1, 85, 105, 127, 134, 137, 139, 140, 143, 148, 152]
CaO_9	5666	5668	3	[1, 85, 105, 127, 134, 137, 139, 140, 143, 152]
CaO_10	5669	5694	26	[1, 85, 105, 127, 134, 137, 139, 140, 143, 150, 152]
CaO_9	5682	5717	36	[2, 81, 85, 91, 97, 122, 123, 127, 134, 138]
CaO_9	5695	5730	36	[1, 85, 105, 127, 134, 137, 139, 143, 150, 152]
CaO_10	5718	5720	3	[2, 81, 85, 91, 97, 122, 123, 127, 134, 138, 142]
CaO_11	5721	5722	2	[2, 81, 85, 87, 91, 97, 122, 123, 127, 134, 138, 142]
CaO_12	5723	5738	16	[2, 75, 81, 85, 87, 91, 97, 122, 123, 127, 134, 138, 142]
CaO_10	5731	5737	7	[1, 85, 105, 127, 134, 137, 139, 140, 143, 150, 152]
CaO_11	5738	5777	40	[1, 85, 94, 105, 127, 134, 137, 139, 140, 143, 150, 152]
CaO_11	5739	5760	22	[2, 75, 81, 85, 91, 97, 122, 123, 127, 134, 138, 142]
CaO_12	5761	5769	9	[2, 75, 81, 85, 87, 91, 97, 122, 123, 127, 134, 138, 142]
CaO_11	5770	5780	11	[2, 75, 81, 85, 91, 97, 122, 123, 127, 134, 138, 142]
CaO_10	5778	5781	4	[1, 85, 94, 105, 127, 134, 137, 139, 140, 143, 152]
CaO_10	5781	5788	8	[2, 81, 85, 91, 97, 122, 123, 127, 134, 138, 142]
CaO_9	5782	5796	15	[1, 85, 105, 127, 134, 137, 139, 140, 143, 152]
CaO_11	5789	5793	5	[2, 81, 85, 87, 91, 97, 122, 123, 127, 134, 138, 142]
CaO_10	5794	5831	38	[2, 81, 85, 91, 97, 122, 123, 127, 134, 138, 142]
CaO_10	5797	5804	8	[1, 85, 105, 127, 134, 137, 139, 140, 143, 150, 152]
CaO_11	5805	5812	8	[1, 85, 94, 105, 127, 134, 137, 139, 140, 143, 150, 152]
CaO_12	5813	5820	8	[1, 85, 94, 105, 127, 134, 137, 139, 140, 143, 148, 150, 152]
CaO_11	5821	5830	10	[1, 85, 94, 105, 134, 137, 139, 140, 143, 148, 150, 152]
CaO_12	5831	5831	1	[1, 85, 94, 105, 127, 134, 137, 139, 140, 143, 148, 150, 152]
CaO_11	5832	5858	27	[1, 85, 94, 105, 127, 134, 137, 139, 140, 143, 148, 152]
CaO_9	5832	5836	5	[2, 85, 91, 97, 122, 123, 127, 134, 138, 142]
CaO_8	5837	5842	6	[2, 85, 91, 97, 122, 123, 127, 134, 138]
CaO_9	5843	5853	11	[2, 85, 91, 97, 122, 123, 126, 127, 134, 138]
CaO_10	5854	5856	3	[2, 85, 91, 97, 122, 123, 126, 127, 134, 138, 142]
CaO_11	5857	5860	4	[2, 75, 85, 91, 97, 122, 123, 126, 127, 134, 138, 142]
CaO_10	5859	5869	11	[1, 85, 105, 127, 134, 137, 139, 140, 143, 148, 152]
CaO_10	5861	5872	12	[2, 85, 91, 97, 122, 123, 126, 127, 134, 138, 142]
CaO_11	5870	5898	29	[1, 85, 94, 105, 127, 134, 137, 139, 140, 143, 148, 152]
CaO_9	5873	5877	5	[2, 85, 91, 97, 122, 123, 127, 134, 138, 142]
CaO_10	5878	5888	11	[2, 85, 87, 91, 97, 122, 123, 127, 134, 138, 142]
CaO_11	5889	5895	7	[2, 75, 85, 87, 91, 97, 122, 123, 127, 134, 138, 142]
CaO_10	5896	5898	3	[2, 75, 85, 91, 97, 122, 123, 127, 134, 138, 142]
CaO_12	5899	5904	6	[1, 71, 85, 94, 105, 127, 134, 137, 139, 140, 143, 148, 152]
CaO_11	5899	5912	14	[2, 75, 85, 87, 91, 97, 122, 123, 127, 134, 138, 142]
CaO_11	5905	5920	16	[1, 71, 85, 94, 105, 134, 137, 139, 140, 143, 148, 152]
CaO_10	5913	5914	2	[2, 75, 85, 91, 97, 122, 123, 127, 134, 138, 142]
CaO_11	5915	5918	4	[2, 75, 81, 85, 91, 97, 122, 123, 127, 134, 138, 142]
CaO_10	5919	5931	13	[2, 75, 81, 85, 91, 97, 122, 123, 127, 134, 138]
CaO_12	5921	5923	3	[1, 71, 85, 94, 105, 127, 134, 137, 139, 140, 143, 148, 152]
CaO_11	5924	5948	25	[1, 85, 94, 105, 127, 134, 137, 139, 140, 143, 148, 152]
CaO_12	5932	5948	17	[2, 75, 81, 85, 87, 91, 97, 122, 123, 127, 134, 138, 142]
CaO_12	5949	5957	9	[1, 71, 85, 94, 105, 127, 134, 137, 139, 140, 143, 148, 152]
CaO_11	5949	5953	5	[2, 75, 81, 85, 91, 97, 122, 123, 127, 134, 138, 142]
CaO_10	5954	5970	17	[2, 75, 81, 85, 91, 97, 122, 123, 127, 134, 138]
CaO_11	5958	5964	7	[1, 71, 85, 94, 105, 134, 137, 139, 140, 143, 148, 152]
CaO_10	5965	5991	27	[1, 85, 94, 105, 134, 137, 139, 140, 143, 148, 152]
CaO_11	5971	5985	15	[2, 75, 81, 85, 91, 97, 122, 123, 126, 127, 134, 138]
CaO_12	5986	5994	9	[2, 75, 81, 85, 91, 97, 122, 123, 126, 127, 134, 138, 152]
CaO_9	5992	6000	9	[1, 85, 105, 134, 137, 139, 140, 143, 148, 152]
CaO_11	5995	5998	4	[2, 75, 81, 85, 91, 97, 122, 123, 127, 134, 138, 152]
CaO_10	5999	6007	9	[2, 75, 81, 85, 91, 97, 122, 123, 127, 134, 138]
CaO_10	6001	6020	20	[1, 85, 105, 127, 134, 137, 139, 140, 143, 148, 152]
CaO_11	6008	6019	12	[2, 75, 81, 85, 87, 91, 97, 122, 123, 127, 134, 138]
CaO_10	6020	6022	3	[2, 75, 81, 85, 91, 97, 122, 123, 127, 134, 138]
CaO_11	6021	6030	10	[1, 85, 94, 105, 127, 134, 137, 139, 140, 143, 148, 152]
CaO_11	6023	6029	7	[2, 75, 81, 85, 91, 97, 122, 123, 126, 127, 134, 138]
CaO_12	6030	6034	5	[2, 75, 81, 85, 87, 91, 97, 122, 123, 126, 127, 134, 138]
CaO_10	6031	6047	17	[1, 85, 94, 105, 134, 137, 139, 140, 143, 148, 152]
CaO_11	6035	6041	7	[2, 75, 81, 85, 87, 91, 97, 122, 123, 127, 134, 138]
CaO_12	6042	6063	22	[2, 75, 81, 85, 87, 91, 97, 122, 123, 127, 134, 138, 152]
CaO_9	6048	6056	9	[1, 85, 94, 105, 134, 137, 139, 140, 143, 152]
CaO_10	6057	6060	4	[1, 85, 94, 105, 134, 137, 139, 140, 143, 150, 152]
CaO_11	6061	6061	1	[1, 85, 94, 105, 127, 134, 137, 139, 140, 143, 150, 152]
CaO_12	6062	6069	8	[1, 85, 94, 105, 127, 134, 137, 139, 140, 143, 148, 150, 152]
CaO_11	6064	6073	10	[2, 75, 81, 85, 91, 97, 122, 123, 127, 134, 138, 152]
CaO_11	6070	6070	1	[1, 85, 105, 127, 134, 137, 139, 140, 143, 148, 150, 152]
CaO_10	6071	6079	9	[1, 85, 105, 134, 137, 139, 140, 143, 148, 150, 152]
CaO_10	6074	6104	31	[2, 75, 81, 85, 91, 97, 122, 123, 127, 134, 138]
CaO_9	6080	6089	10	[1, 85, 105, 134, 137, 139, 140, 143, 148, 152]
CaO_10	6090	6104	15	[1, 85, 105, 132, 134, 137, 139, 140, 143, 148, 152]
CaO_11	6105	6105	1	[1, 85, 94, 105, 132, 134, 137, 139, 140, 143, 148, 152]
CaO_11	6105	6123	19	[2, 75, 81, 85, 87, 91, 97, 122, 123, 127, 134, 138]
CaO_10	6106	6108	3	[1, 85, 94, 105, 134, 137, 139, 140, 143, 148, 152]
CaO_11	6109	6120	12	[1, 85, 94, 105, 127, 134, 137, 139, 140, 143, 148, 152]
CaO_12	6121	6126	6	[1, 71, 85, 94, 105, 127, 134, 137, 139, 140, 143, 148, 152]
CaO_10	6124	6141	18	[2, 75, 81, 85, 91, 97, 122, 123, 127, 134, 138]
CaO_13	6127	6139	13	[1, 71, 85, 94, 96, 105, 127, 134, 137, 139, 140, 143, 148, 152]
CaO_12	6140	6148	9	[1, 71, 85, 94, 96, 127, 134, 137, 139, 140, 143, 148, 152]
CaO_9	6142	6146	5	[2, 75, 85, 91, 97, 122, 123, 127, 134, 138]
CaO_10	6147	6158	12	[2, 75, 85, 91, 97, 122, 123, 127, 134, 138, 142]
CaO_11	6149	6151	3	[1, 71, 85, 94, 96, 127, 134, 137, 139, 140, 143, 152]
CaO_10	6152	6159	8	[1, 71, 85, 94, 96, 127, 134, 139, 140, 143, 152]
CaO_9	6159	6183	25	[2, 85, 91, 97, 122, 123, 127, 134, 138, 142]
CaO_11	6160	6169	10	[1, 71, 85, 94, 96, 127, 134, 139, 140, 143, 148, 152]
CaO_12	6170	6170	1	[1, 71, 85, 94, 96, 105, 127, 134, 139, 140, 143, 148, 152]
CaO_13	6171	6184	14	[1, 71, 85, 94, 96, 105, 127, 134, 137, 139, 140, 143, 148, 152]
CaO_10	6184	6198	15	[2, 85, 87, 91, 97, 122, 123, 127, 134, 138, 142]
CaO_12	6185	6208	24	[1, 71, 85, 94, 105, 127, 134, 137, 139, 140, 143, 148, 152]
CaO_11	6199	6199	1	[2, 85, 87, 91, 97, 122, 123, 127, 134, 138, 142, 152]
CaO_10	6200	6202	3	[2, 85, 91, 97, 122, 123, 127, 134, 138, 142, 152]
CaO_9	6203	6209	7	[2, 85, 91, 97, 122, 123, 127, 134, 138, 142]
CaO_11	6209	6213	5	[1, 85, 94, 105, 127, 134, 137, 139, 140, 143, 148, 152]
CaO_10	6210	6223	14	[2, 81, 85, 91, 97, 122, 123, 127, 134, 138, 142]
CaO_10	6214	6230	17	[1, 85, 94, 127, 134, 137, 139, 140, 143, 148, 152]
CaO_11	6224	6246	23	[2, 81, 85, 87, 91, 97, 122, 123, 127, 134, 138, 142]
CaO_11	6231	6232	2	[1, 85, 94, 105, 127, 134, 137, 139, 140, 143, 148, 152]
CaO_10	6233	6260	28	[1, 85, 94, 105, 127, 134, 137, 139, 140, 143, 152]
CaO_10	6247	6251	5	[2, 81, 85, 91, 97, 122, 123, 127, 134, 138, 142]
CaO_9	6252	6260	9	[2, 85, 91, 97, 122, 123, 127, 134, 138, 142]
CaO_11	6261	6276	16	[1, 85, 94, 96, 105, 127, 134, 137, 139, 140, 143, 152]
CaO_10	6261	6272	12	[2, 85, 87, 91, 97, 122, 123, 127, 134, 138, 142]
CaO_11	6273	6278	6	[2, 77, 85, 87, 91, 97, 122, 123, 127, 134, 138, 142]
CaO_10	6277	6294	18	[1, 85, 94, 96, 105, 127, 134, 139, 140, 143, 152]
CaO_12	6279	6289	11	[2, 77, 81, 85, 87, 91, 97, 122, 123, 127, 134, 138, 142]
CaO_11	6290	6303	14	[2, 77, 85, 87, 91, 97, 122, 123, 127, 134, 138, 142]
CaO_11	6295	6301	7	[1, 85, 94, 96, 97, 105, 127, 134, 139, 140, 143, 152]
CaO_10	6302	6304	3	[1, 85, 94, 97, 105, 127, 134, 139, 140, 143, 152]
CaO_10	6304	6305	2	[2, 85, 87, 91, 97, 122, 123, 127, 134, 138, 142]
CaO_9	6305	6336	32	[1, 85, 94, 105, 127, 134, 139, 140, 143, 152]
CaO_11	6306	6367	62	[2, 81, 85, 87, 91, 97, 122, 123, 127, 134, 138, 142]
CaO_10	6337	6339	3	[1, 85, 94, 96, 105, 127, 134, 139, 140, 143, 152]
CaO_11	6340	6351	12	[1, 85, 94, 96, 97, 105, 127, 134, 139, 140, 143, 152]
CaO_13	6352	6354	3	[1, 71, 85, 94, 96, 97, 105, 127, 134, 139, 140, 143, 148, 152]
CaO_12	6355	6360	6	[1, 71, 85, 94, 96, 105, 127, 134, 139, 140, 143, 148, 152]
CaO_11	6361	6365	5	[1, 71, 85, 94, 96, 105, 127, 134, 139, 140, 143, 152]
CaO_10	6366	6377	12	[1, 71, 85, 94, 105, 127, 134, 139, 140, 143, 152]
CaO_10	6368	6375	8	[2, 81, 85, 87, 91, 97, 122, 123, 127, 138, 142]
CaO_9	6376	6376	1	[2, 85, 87, 91, 97, 122, 123, 127, 138, 142]
CaO_8	6377	6391	15	[2, 85, 91, 97, 122, 123, 127, 138, 142]
CaO_11	6378	6382	5	[1, 71, 85, 94, 105, 127, 134, 139, 140, 143, 148, 152]
CaO_12	6383	6392	10	[1, 71, 85, 94, 105, 127, 134, 137, 139, 140, 143, 148, 152]
CaO_9	6392	6395	4	[2, 85, 87, 91, 97, 122, 123, 127, 138, 142]
CaO_11	6393	6402	10	[1, 85, 94, 105, 127, 134, 137, 139, 140, 143, 148, 152]
CaO_10	6396	6399	4	[2, 85, 87, 91, 97, 122, 123, 127, 134, 138, 142]
CaO_11	6400	6412	13	[2, 85, 87, 91, 97, 122, 123, 127, 134, 138, 142, 152]
CaO_10	6403	6408	6	[1, 85, 94, 127, 134, 137, 139, 140, 143, 148, 152]
CaO_8	6409	6411	3	[1, 85, 94, 127, 134, 139, 140, 143, 152]
CaO_9	6412	6421	10	[1, 85, 94, 127, 134, 139, 140, 143, 150, 152]
CaO_10	6413	6414	2	[2, 85, 87, 91, 97, 122, 123, 127, 134, 138, 142]
CaO_11	6415	6426	12	[2, 85, 87, 91, 97, 122, 123, 126, 127, 134, 138, 142]
CaO_10	6422	6429	8	[1, 85, 94, 105, 127, 134, 139, 140, 143, 150, 152]
CaO_10	6427	6431	5	[2, 85, 87, 91, 97, 122, 123, 127, 134, 138, 142]
CaO_9	6430	6435	6	[1, 85, 94, 105, 127, 134, 139, 140, 143, 152]
CaO_11	6432	6450	19	[2, 81, 85, 87, 91, 97, 122, 123, 127, 134, 138, 142]
CaO_8	6436	6439	4	[1, 85, 94, 127, 134, 139, 140, 143, 152]
CaO_9	6440	6441	2	[1, 85, 94, 127, 134, 139, 140, 143, 150, 152]
CaO_10	6442	6468	27	[1, 85, 94, 96, 127, 134, 139, 140, 143, 150, 152]
CaO_10	6451	6460	10	[2, 81, 85, 91, 97, 122, 123, 127, 134, 138, 142]
CaO_11	6461	6464	4	[2, 81, 85, 87, 91, 97, 122, 123, 127, 134, 138, 142]
CaO_12	6465	6485	21	[2, 77, 81, 85, 87, 91, 97, 122, 123, 127, 134, 138, 142]
CaO_11	6469	6481	13	[1, 71, 85, 94, 96, 127, 134, 139, 140, 143, 150, 152]
CaO_10	6482	6489	8	[1, 71, 85, 94, 96, 127, 134, 139, 140, 143, 152]
CaO_11	6486	6488	3	[2, 77, 85, 87, 91, 97, 122, 123, 127, 134, 138, 142]
CaO_10	6489	6497	9	[2, 85, 87, 91, 97, 122, 123, 127, 134, 138, 142]
CaO_11	6490	6490	1	[1, 71, 85, 94, 96, 105, 127, 134, 139, 140, 143, 152]
CaO_12	6491	6512	22	[1, 71, 85, 94, 96, 105, 127, 134, 139, 140, 143, 148, 152]
CaO_11	6498	6516	19	[2, 81, 85, 87, 91, 97, 122, 123, 127, 134, 138, 142]
CaO_11	6513	6514	2	[1, 71, 85, 94, 96, 105, 127, 134, 139, 140, 143, 152]
CaO_10	6515	6517	3	[1, 71, 85, 94, 105, 127, 134, 139, 140, 143, 152]
CaO_10	6517	6519	3	[2, 85, 87, 91, 97, 122, 123, 127, 134, 138, 142]
CaO_11	6518	6532	15	[1, 71, 85, 94, 105, 127, 134, 139, 140, 143, 148, 152]
CaO_9	6520	6528	9	[2, 85, 91, 97, 122, 123, 127, 134, 138, 142]
CaO_10	6529	6555	27	[2, 85, 91, 97, 122, 123, 126, 127, 134, 138, 142]
CaO_12	6533	6534	2	[1, 71, 85, 94, 96, 105, 127, 134, 139, 140, 143, 148, 152]
CaO_11	6535	6540	6	[1, 71, 85, 94, 96, 105, 127, 134, 139, 140, 143, 152]
CaO_11	6541	6562	22	[1, 71, 85, 94, 96, 105, 134, 137, 139, 140, 143, 152]
CaO_11	6556	6562	7	[2, 77, 85, 91, 97, 122, 123, 126, 127, 134, 138, 142]
CaO_10	6563	6567	5	[1, 71, 85, 94, 105, 134, 137, 139, 140, 143, 152]
CaO_10	6563	6577	15	[2, 77, 85, 91, 97, 122, 123, 127, 134, 138, 142]
CaO_11	6568	6606	39	[1, 71, 85, 94, 105, 127, 134, 137, 139, 140, 143, 152]
CaO_9	6578	6608	31	[2, 85, 91, 97, 122, 123, 127, 134, 138, 142]
CaO_12	6607	6616	10	[1, 71, 85, 94, 96, 105, 127, 134, 137, 139, 140, 143, 152]
CaO_10	6609	6622	14	[2, 81, 85, 91, 97, 122, 123, 127, 134, 138, 142]
CaO_11	6617	6619	3	[1, 71, 85, 94, 96, 127, 134, 137, 139, 140, 143, 152]
CaO_10	6620	6671	52	[1, 71, 85, 94, 127, 134, 137, 139, 140, 143, 152]
CaO_11	6623	6629	7	[2, 81, 85, 87, 91, 97, 122, 123, 127, 134, 138, 142]
CaO_10	6630	6634	5	[2, 81, 85, 91, 97, 122, 123, 127, 134, 138, 142]
CaO_11	6635	6650	16	[2, 81, 85, 91, 97, 122, 123, 126, 127, 134, 138, 142]
CaO_10	6651	6656	6	[2, 85, 91, 97, 122, 123, 126, 127, 134, 138, 142]
CaO_11	6657	6660	4	[2, 85, 87, 91, 97, 122, 123, 126, 127, 134, 138, 142]
CaO_10	6661	6692	32	[2, 85, 87, 91, 97, 122, 123, 127, 134, 138, 142]
CaO_9	6672	6672	1	[1, 71, 85, 94, 134, 137, 139, 140, 143, 152]
CaO_10	6673	6683	11	[1, 71, 85, 94, 96, 134, 137, 139, 140, 143, 152]
CaO_12	6684	6689	6	[1, 71, 85, 94, 96, 105, 127, 134, 137, 139, 140, 143, 152]
CaO_11	6690	6702	13	[1, 71, 85, 94, 105, 127, 134, 137, 139, 140, 143, 152]
CaO_11	6693	6703	11	[2, 81, 85, 87, 91, 97, 122, 123, 127, 134, 138, 142]
CaO_10	6703	6725	23	[1, 71, 85, 94, 105, 134, 137, 139, 140, 143, 152]
CaO_10	6704	6720	17	[2, 81, 85, 91, 97, 122, 123, 127, 134, 138, 142]
CaO_11	6721	6740	20	[2, 81, 85, 87, 91, 97, 122, 123, 127, 134, 138, 142]
CaO_11	6726	6749	24	[1, 71, 85, 94, 105, 134, 137, 139, 140, 143, 148, 152]
CaO_10	6741	6769	29	[2, 81, 85, 91, 97, 122, 123, 127, 134, 138, 142]
CaO_10	6750	6754	5	[1, 71, 85, 94, 105, 134, 137, 139, 140, 143, 152]
CaO_9	6755	6804	50	[1, 71, 85, 94, 105, 137, 139, 140, 143, 152]
CaO_11	6770	6784	15	[2, 81, 85, 91, 97, 122, 123, 127, 134, 138, 142, 152]
CaO_10	6785	6804	20	[2, 81, 85, 91, 97, 122, 123, 127, 134, 138, 142]
CaO_10	6805	6826	22	[1, 71, 85, 94, 105, 137, 139, 140, 143, 150, 152]
CaO_11	6805	6830	26	[2, 81, 85, 91, 97, 122, 123, 126, 127, 134, 138, 142]
CaO_10	6827	6829	3	[1, 71, 85, 94, 105, 134, 137, 139, 140, 143, 152]
CaO_11	6830	6830	1	[1, 71, 85, 94, 96, 105, 134, 137, 139, 140, 143, 152]
CaO_12	6831	6845	15	[1, 71, 85, 94, 96, 105, 127, 134, 137, 139, 140, 143, 152]
CaO_10	6831	6840	10	[2, 81, 85, 91, 97, 122, 123, 127, 134, 138, 142]
CaO_11	6841	6842	2	[2, 81, 85, 87, 91, 97, 122, 123, 127, 134, 138, 142]
CaO_12	6843	6844	2	[2, 81, 85, 87, 91, 97, 122, 123, 127, 134, 138, 142, 152]
CaO_13	6845	6851	7	[2, 77, 81, 85, 87, 91, 97, 122, 123, 127, 134, 138, 142, 152]
CaO_11	6846	6872	27	[1, 71, 85, 94, 105, 127, 134, 137, 139, 140, 143, 152]
CaO_12	6852	6866	15	[2, 77, 81, 85, 87, 91, 97, 122, 123, 127, 134, 138, 142]
CaO_11	6867	6875	9	[2, 77, 81, 85, 91, 97, 122, 123, 127, 134, 138, 142]
CaO_12	6873	6887	15	[1, 71, 85, 94, 96, 105, 127, 134, 137, 139, 140, 143, 152]
CaO_10	6876	6876	1	[2, 81, 85, 91, 97, 122, 123, 127, 134, 138, 142]
CaO_11	6877	6894	18	[2, 81, 85, 91, 97, 122, 123, 126, 127, 134, 138, 142]
CaO_11	6888	6899	12	[1, 85, 94, 96, 105, 127, 134, 137, 139, 140, 143, 152]
CaO_10	6895	6902	8	[2, 85, 91, 97, 122, 123, 126, 127, 134, 138, 142]
CaO_10	6900	6930	31	[1, 85, 94, 96, 127, 134, 137, 139, 140, 143, 152]
CaO_9	6903	6916	14	[2, 85, 91, 97, 122, 123, 127, 134, 138, 142]
CaO_10	6917	6921	5	[2, 81, 85, 91, 97, 122, 123, 127, 134, 138, 142]
CaO_9	6922	6924	3	[2, 85, 91, 97, 122, 123, 127, 134, 138, 142]
CaO_10	6925	6946	22	[2, 77, 85, 91, 97, 122, 123, 127, 134, 138, 142]
CaO_9	6931	6939	9	[1, 85, 94, 127, 134, 137, 139, 140, 143, 152]
CaO_8	6940	6942	3	[1, 85, 94, 127, 134, 139, 140, 143, 152]
CaO_9	6943	6943	1	[1, 85, 94, 105, 127, 134, 139, 140, 143, 152]
CaO_10	6944	6952	9	[1, 85, 94, 105, 127, 134, 139, 140, 143, 148, 152]
CaO_11	6947	6990	44	[2, 77, 85, 91, 97, 122, 123, 126, 127, 134, 138, 142]
CaO_11	6953	6969	17	[1, 71, 85, 94, 105, 127, 134, 139, 140, 143, 148, 152]
CaO_12	6970	6994	25	[1, 71, 85, 94, 105, 127, 134, 137, 139, 140, 143, 148, 152]
CaO_10	6991	6999	9	[2, 85, 91, 97, 122, 123, 126, 127, 134, 138, 142]
CaO_11	6995	7013	19	[1, 71, 85, 94, 105, 134, 137, 139, 140, 143, 148, 152]
CaO_11	7000	7011	12	[2, 85, 87, 91, 97, 122, 123, 126, 127, 134, 138, 142]
CaO_10	7012	7022	11	[2, 85, 91, 97, 122, 123, 126, 127, 134, 138, 142]
CaO_10	7014	7066	53	[1, 71, 85, 94, 105, 134, 139, 140, 143, 148, 152]
CaO_11	7023	7025	3	[2, 81, 85, 91, 97, 122, 123, 126, 127, 134, 138, 142]
CaO_10	7026	7027	2	[2, 85, 91, 97, 122, 123, 126, 127, 134, 138, 142]
CaO_11	7028	7030	3	[2, 85, 91, 97, 122, 123, 126, 127, 134, 138, 142, 152]
CaO_10	7031	7062	32	[2, 85, 91, 97, 122, 123, 126, 127, 134, 138, 142]
CaO_11	7063	7088	26	[2, 85, 91, 97, 122, 123, 126, 127, 134, 138, 142, 152]
CaO_11	7067	7083	17	[1, 71, 85, 94, 105, 134, 137, 139, 140, 143, 148, 152]
CaO_12	7084	7105	22	[1, 71, 85, 94, 96, 105, 134, 137, 139, 140, 143, 148, 152]
CaO_10	7089	7099	11	[2, 85, 91, 97, 122, 123, 126, 127, 134, 138, 142]
CaO_9	7100	7123	24	[2, 85, 91, 97, 122, 123, 126, 127, 134, 138]
CaO_11	7106	7107	2	[1, 71, 85, 94, 96, 105, 137, 139, 140, 143, 148, 152]
CaO_10	7108	7108	1	[1, 71, 85, 94, 96, 137, 139, 140, 143, 148, 152]
CaO_9	7109	7116	8	[1, 71, 85, 94, 137, 139, 140, 143, 148, 152]
CaO_10	7117	7125	9	[1, 71, 85, 94, 96, 137, 139, 140, 143, 148, 152]
CaO_10	7124	7129	6	[2, 77, 85, 91, 97, 122, 123, 126, 127, 134, 138]
CaO_11	7126	7140	15	[1, 71, 85, 94, 96, 134, 137, 139, 140, 143, 148, 152]
CaO_11	7130	7145	16	[2, 77, 85, 91, 97, 122, 123, 126, 127, 134, 138, 152]
CaO_10	7141	7142	2	[1, 71, 85, 94, 134, 137, 139, 140, 143, 148, 152]
CaO_11	7143	7150	8	[1, 71, 85, 94, 105, 134, 137, 139, 140, 143, 148, 152]
CaO_12	7146	7149	4	[2, 77, 82, 85, 91, 97, 122, 123, 126, 127, 134, 138, 152]
CaO_13	7150	7155	6	[2, 77, 82, 85, 91, 97, 122, 123, 126, 127, 134, 138, 142, 152]
CaO_10	7151	7165	15	[1, 71, 85, 94, 105, 134, 139, 140, 143, 148, 152]
CaO_12	7156	7235	80	[2, 77, 82, 85, 91, 97, 122, 123, 127, 134, 138, 142, 152]
CaO_9	7166	7208	43	[1, 71, 85, 94, 134, 139, 140, 143, 148, 152]
CaO_10	7209	7228	20	[1, 71, 85, 94, 105, 134, 139, 140, 143, 148, 152]
CaO_12	7229	7235	7	[1, 71, 85, 94, 96, 105, 134, 137, 139, 140, 143, 148, 152]
CaO_11	7236	7242	7	[1, 71, 85, 94, 105, 134, 137, 139, 140, 143, 148, 152]
CaO_11	7236	7254	19	[2, 77, 85, 91, 97, 122, 123, 127, 134, 138, 142, 152]
CaO_12	7243	7275	33	[1, 71, 85, 94, 105, 127, 134, 137, 139, 140, 143, 148, 152]
CaO_10	7255	7255	1	[2, 77, 85, 91, 97, 122, 123, 127, 134, 138, 152]
CaO_11	7256	7267	12	[2, 77, 85, 91, 97, 122, 123, 126, 127, 134, 138, 152]
CaO_12	7268	7273	6	[2, 77, 85, 91, 97, 122, 123, 126, 127, 134, 138, 142, 152]
CaO_11	7274	7283	10	[2, 77, 85, 91, 97, 122, 123, 126, 127, 134, 138, 142]
CaO_13	7276	7288	13	[1, 71, 85, 94, 96, 105, 127, 134, 137, 139, 140, 143, 148, 152]
CaO_10	7284	7386	103	[2, 85, 91, 97, 122, 123, 126, 127, 134, 138, 142]
CaO_12	7289	7294	6	[1, 85, 94, 96, 105, 127, 134, 137, 139, 140, 143, 148, 152]
CaO_13	7295	7307	13	[1, 71, 85, 94, 96, 105, 127, 134, 137, 139, 140, 143, 148, 152]
CaO_12	7308	7333	26	[1, 71, 85, 94, 105, 127, 134, 137, 139, 140, 143, 148, 152]
CaO_13	7334	7337	4	[1, 71, 85, 94, 96, 105, 127, 134, 137, 139, 140, 143, 148, 152]
CaO_12	7338	7342	5	[1, 85, 94, 96, 105, 127, 134, 137, 139, 140, 143, 148, 152]
CaO_10	7343	7351	9	[1, 85, 94, 96, 127, 134, 137, 139, 140, 143, 152]
CaO_11	7352	7361	10	[1, 71, 85, 94, 96, 127, 134, 137, 139, 140, 143, 152]
CaO_12	7362	7364	3	[1, 71, 85, 94, 96, 105, 127, 134, 137, 139, 140, 143, 152]
CaO_11	7365	7377	13	[1, 71, 85, 94, 96, 105, 127, 134, 137, 140, 143, 152]
CaO_10	7378	7388	11	[1, 71, 85, 94, 105, 127, 134, 137, 140, 143, 152]
CaO_11	7387	7396	10	[2, 85, 88, 91, 97, 122, 123, 126, 127, 134, 138, 142]
CaO_11	7389	7429	41	[1, 71, 85, 94, 105, 127, 134, 137, 139, 140, 143, 152]
CaO_9	7397	7427	31	[2, 85, 91, 97, 122, 123, 126, 127, 138, 142]
CaO_10	7428	7466	39	[2, 85, 91, 97, 104, 122, 123, 126, 127, 138, 142]
CaO_10	7430	7453	24	[1, 71, 85, 94, 127, 134, 137, 139, 140, 143, 152]
CaO_11	7454	7458	5	[1, 71, 85, 94, 127, 134, 137, 139, 140, 143, 148, 152]
CaO_10	7459	7476	18	[1, 71, 85, 94, 127, 134, 139, 140, 143, 148, 152]
CaO_11	7467	7478	12	[2, 85, 91, 97, 104, 122, 123, 126, 127, 134, 138, 142]
CaO_11	7477	7484	8	[1, 71, 85, 94, 105, 127, 134, 139, 140, 143, 148, 152]
CaO_10	7479	7509	31	[2, 85, 91, 97, 122, 123, 126, 127, 134, 138, 142]
CaO_12	7485	7492	8	[1, 71, 85, 94, 96, 105, 127, 134, 139, 140, 143, 148, 152]
CaO_11	7493	7509	17	[1, 71, 85, 94, 96, 127, 134, 139, 140, 143, 148, 152]
CaO_10	7510	7515	6	[1, 71, 85, 94, 127, 134, 139, 140, 143, 148, 152]
CaO_9	7510	7535	26	[2, 85, 91, 97, 122, 123, 126, 127, 138, 142]
CaO_11	7516	7519	4	[1, 71, 85, 94, 127, 134, 137, 139, 140, 143, 148, 152]
CaO_10	7520	7521	2	[1, 71, 85, 94, 127, 134, 137, 139, 140, 143, 152]
CaO_11	7522	7548	27	[1, 71, 85, 94, 96, 127, 134, 137, 139, 140, 143, 152]
CaO_10	7536	7562	27	[2, 81, 85, 91, 97, 122, 123, 126, 127, 138, 142]
CaO_10	7549	7566	18	[1, 71, 85, 94, 127, 134, 137, 139, 140, 143, 152]
CaO_11	7563	7573	11	[2, 81, 85, 91, 97, 122, 123, 126, 127, 134, 138, 142]
CaO_11	7567	7597	31	[1, 71, 85, 94, 96, 127, 134, 137, 139, 140, 143, 152]
CaO_12	7574	7575	2	[2, 81, 85, 91, 97, 122, 123, 126, 127, 134, 138, 142, 152]
CaO_11	7576	7576	1	[2, 85, 91, 97, 122, 123, 126, 127, 134, 138, 142, 152]
CaO_10	7577	7619	43	[2, 85, 91, 97, 122, 123, 126, 127, 138, 142, 152]
CaO_10	7598	7606	9	[1, 85, 94, 96, 127, 134, 137, 139, 140, 143, 152]
CaO_11	7607	7607	1	[1, 85, 94, 96, 127, 134, 137, 139, 140, 143, 148, 152]
CaO_10	7608	7615	8	[1, 85, 94, 127, 134, 137, 139, 140, 143, 148, 152]
CaO_11	7616	7637	22	[1, 71, 85, 94, 127, 134, 137, 139, 140, 143, 148, 152]
CaO_9	7620	7620	1	[2, 85, 91, 97, 122, 123, 126, 127, 138, 142]
CaO_10	7621	7638	18	[2, 85, 91, 97, 104, 122, 123, 126, 127, 138, 142]
CaO_12	7638	7671	34	[1, 71, 85, 94, 96, 127, 134, 137, 139, 140, 143, 148, 152]
CaO_10	7639	7660	22	[2, 85, 91, 97, 122, 123, 126, 127, 134, 138, 142]
CaO_11	7661	7665	5	[2, 85, 91, 97, 104, 122, 123, 126, 127, 134, 138, 142]
CaO_10	7666	7725	60	[2, 85, 91, 97, 104, 122, 123, 126, 127, 138, 142]
CaO_11	7672	7697	26	[1, 71, 85, 94, 96, 127, 134, 137, 139, 140, 143, 152]
CaO_12	7698	7740	43	[1, 71, 85, 94, 96, 105, 127, 134, 137, 139, 140, 143, 152]
CaO_9	7726	7728	3	[2, 85, 91, 97, 104, 122, 123, 126, 127, 138]
CaO_10	7729	7759	31	[2, 85, 91, 97, 104, 122, 123, 126, 127, 138, 142]
CaO_11	7741	7747	7	[1, 71, 85, 94, 105, 127, 134, 137, 139, 140, 143, 152]
CaO_12	7748	7762	15	[1, 71, 85, 94, 97, 105, 127, 134, 137, 139, 140, 143, 152]
CaO_9	7760	7769	10	[2, 85, 91, 97, 122, 123, 126, 127, 138, 142]
CaO_13	7763	7775	13	[1, 71, 85, 94, 97, 105, 127, 134, 137, 139, 140, 143, 148, 152]
CaO_10	7770	7805	36	[2, 82, 85, 91, 97, 122, 123, 126, 127, 138, 142]
CaO_12	7776	7797	22	[1, 71, 85, 94, 97, 105, 127, 134, 137, 139, 140, 143, 152]
CaO_11	7798	7804	7	[1, 71, 85, 94, 97, 105, 127, 134, 137, 140, 143, 152]
CaO_12	7805	7813	9	[1, 71, 85, 94, 97, 105, 127, 134, 137, 140, 143, 148, 152]
CaO_11	7806	7810	5	[2, 82, 85, 91, 97, 122, 123, 126, 127, 134, 138, 142]
CaO_10	7811	7842	32	[2, 82, 85, 91, 97, 122, 123, 126, 127, 138, 142]
CaO_11	7814	7814	1	[1, 85, 94, 97, 105, 127, 134, 137, 140, 143, 148, 152]
CaO_10	7815	7835	21	[1, 85, 94, 97, 127, 134, 137, 140, 143, 148, 152]
CaO_11	7836	7858	23	[1, 85, 94, 97, 105, 127, 134, 137, 140, 143, 148, 152]
CaO_9	7843	7881	39	[2, 85, 91, 97, 122, 123, 126, 127, 138, 142]
CaO_12	7859	7865	7	[1, 71, 85, 94, 97, 105, 127, 134, 137, 140, 143, 148, 152]
CaO_13	7866	7877	12	[1, 71, 85, 94, 97, 105, 127, 134, 137, 139, 140, 143, 148, 152]
CaO_12	7878	7897	20	[1, 71, 85, 94, 97, 105, 127, 134, 137, 140, 143, 148, 152]
CaO_10	7882	7894	13	[2, 82, 85, 91, 97, 122, 123, 126, 127, 138, 142]
CaO_9	7895	7896	2	[2, 85, 91, 97, 122, 123, 126, 127, 138, 142]
CaO_10	7897	7907	11	[2, 85, 91, 97, 104, 122, 123, 126, 127, 138, 142]
CaO_13	7898	7924	27	[1, 71, 85, 94, 97, 105, 127, 134, 137, 139, 140, 143, 148, 152]
CaO_11	7908	7928	21	[2, 77, 85, 91, 97, 104, 122, 123, 126, 127, 138, 142]
CaO_12	7925	7945	21	[1, 71, 85, 94, 97, 105, 127, 137, 139, 140, 143, 148, 152]
CaO_10	7929	7942	14	[2, 77, 85, 91, 97, 122, 123, 126, 127, 138, 142]
CaO_9	7943	7961	19	[2, 85, 91, 97, 122, 123, 126, 127, 138, 142]
CaO_11	7946	7961	16	[1, 71, 85, 94, 97, 105, 127, 137, 139, 140, 143, 152]
CaO_12	7962	7971	10	[1, 71, 85, 94, 97, 105, 127, 134, 137, 139, 140, 143, 152]
CaO_10	7962	8004	43	[2, 77, 85, 91, 97, 122, 123, 126, 127, 138, 142]
CaO_13	7972	7986	15	[1, 71, 85, 94, 97, 105, 127, 134, 137, 139, 140, 143, 148, 152]
CaO_12	7987	7987	1	[1, 71, 85, 94, 97, 105, 127, 134, 139, 140, 143, 148, 152]
CaO_11	7988	7991	4	[1, 71, 85, 94, 97, 105, 127, 134, 140, 143, 148, 152]
CaO_12	7992	8000	9	[1, 71, 85, 94, 97, 105, 127, 134, 137, 140, 143, 148, 152]
CaO_13	8001	8020	20	[1, 71, 85, 94, 97, 105, 127, 134, 137, 139, 140, 143, 148, 152]
CaO_9	8005	8009	5	[2, 85, 91, 97, 122, 123, 126, 127, 138, 142]
CaO_10	8010	8053	44	[2, 85, 91, 97, 104, 122, 123, 126, 127, 138, 142]
CaO_12	8021	8032	12	[1, 71, 85, 94, 97, 105, 127, 134, 139, 140, 143, 148, 152]
CaO_13	8033	8036	4	[1, 71, 85, 94, 97, 105, 127, 134, 137, 139, 140, 143, 148, 152]
CaO_12	8037	8051	15	[1, 85, 94, 97, 105, 127, 134, 137, 139, 140, 143, 148, 152]
CaO_13	8052	8056	5	[1, 71, 85, 94, 97, 105, 127, 134, 137, 139, 140, 143, 148, 152]
CaO_11	8054	8101	48	[2, 85, 91, 97, 104, 122, 123, 126, 127, 134, 138, 142]
CaO_12	8057	8071	15	[1, 71, 85, 94, 105, 127, 134, 137, 139, 140, 143, 148, 152]
CaO_11	8072	8129	58	[1, 71, 85, 94, 105, 127, 134, 139, 140, 143, 148, 152]
CaO_10	8102	8132	31	[2, 85, 91, 97, 122, 123, 126, 127, 134, 138, 142]
CaO_10	8130	8130	1	[1, 71, 85, 94, 105, 127, 134, 139, 140, 143, 152]
CaO_9	8131	8196	66	[1, 71, 85, 94, 105, 127, 134, 140, 143, 152]
CaO_9	8133	8206	74	[2, 85, 91, 97, 122, 123, 126, 127, 138, 142]
CaO_9	8197	8244	48	[1, 71, 94, 105, 127, 134, 137, 140, 143, 152]
CaO_10	8207	8236	30	[2, 70, 85, 91, 97, 122, 123, 126, 127, 138, 142]
CaO_9	8237	8271	35	[2, 85, 91, 97, 122, 123, 126, 127, 138, 142]
CaO_10	8245	8246	2	[1, 71, 94, 105, 127, 130, 134, 137, 140, 143, 152]
CaO_9	8247	8250	4	[1, 71, 94, 105, 130, 134, 137, 140, 143, 152]
CaO_10	8251	8252	2	[1, 71, 94, 105, 129, 130, 134, 137, 140, 143, 152]
CaO_9	8253	8263	11	[1, 71, 94, 105, 129, 134, 137, 140, 143, 152]
CaO_10	8264	8279	16	[1, 71, 85, 94, 105, 129, 134, 137, 140, 143, 152]
CaO_10	8272	8279	8	[2, 81, 85, 91, 97, 122, 123, 126, 127, 138, 142]
CaO_11	8280	8288	9	[1, 71, 85, 94, 105, 127, 129, 134, 137, 140, 143, 152]
CaO_11	8280	8288	9	[2, 70, 81, 85, 91, 97, 122, 123, 126, 127, 138, 142]
CaO_12	8289	8293	5	[1, 71, 85, 94, 105, 127, 129, 130, 134, 137, 140, 143, 152]
CaO_10	8289	8295	7	[2, 70, 85, 91, 97, 122, 123, 126, 127, 138, 142]
CaO_11	8294	8352	59	[1, 71, 94, 105, 127, 129, 130, 134, 137, 140, 143, 152]
CaO_11	8296	8322	27	[2, 70, 85, 91, 97, 104, 122, 123, 126, 127, 138, 142]
CaO_10	8323	8335	13	[2, 85, 91, 97, 104, 122, 123, 126, 127, 138, 142]
CaO_9	8336	8375	40	[2, 85, 91, 97, 122, 123, 126, 127, 138, 142]
CaO_10	8353	8368	16	[1, 71, 94, 127, 129, 130, 134, 137, 140, 143, 152]
CaO_11	8369	8387	19	[1, 71, 94, 105, 127, 129, 130, 134, 137, 140, 143, 152]
CaO_10	8376	8379	4	[2, 85, 91, 97, 122, 123, 126, 127, 134, 138, 142]
CaO_11	8380	8381	2	[2, 81, 85, 91, 97, 122, 123, 126, 127, 134, 138, 142]
CaO_10	8382	8389	8	[2, 81, 85, 91, 97, 122, 123, 126, 127, 138, 142]
CaO_9	8388	8391	4	[1, 71, 94, 127, 129, 130, 134, 140, 143, 152]
CaO_9	8390	8425	36	[2, 85, 91, 97, 122, 123, 126, 127, 138, 142]
CaO_10	8392	8394	3	[1, 71, 94, 127, 129, 130, 134, 137, 140, 143, 152]
CaO_9	8395	8404	10	[1, 71, 94, 129, 130, 134, 137, 140, 143, 152]
CaO_8	8405	8421	17	[1, 71, 94, 129, 130, 134, 140, 143, 152]
CaO_9	8422	8423	2	[1, 67, 71, 94, 129, 130, 134, 140, 143, 152]
CaO_10	8424	8441	18	[1, 67, 71, 94, 105, 129, 130, 134, 140, 143, 152]
CaO_8	8426	8434	9	[2, 85, 91, 97, 122, 123, 127, 138, 142]
CaO_9	8435	8447	13	[2, 81, 85, 91, 97, 122, 123, 127, 138, 142]
CaO_9	8442	8466	25	[1, 71, 94, 105, 129, 130, 134, 140, 143, 152]
CaO_10	8448	8456	9	[2, 81, 85, 91, 97, 122, 123, 126, 127, 138, 142]
CaO_11	8457	8472	16	[2, 70, 81, 85, 91, 97, 122, 123, 126, 127, 138, 142]
CaO_10	8467	8469	3	[1, 71, 94, 105, 129, 130, 134, 140, 143, 148, 152]
CaO_11	8470	8477	8	[1, 67, 71, 94, 105, 129, 130, 134, 140, 143, 148, 152]
CaO_10	8473	8481	9	[2, 81, 85, 91, 97, 122, 123, 126, 127, 138, 142]
CaO_12	8478	8481	4	[1, 67, 71, 94, 105, 127, 129, 130, 134, 140, 143, 148, 152]
CaO_11	8482	8494	13	[1, 71, 94, 105, 127, 129, 130, 134, 140, 143, 148, 152]
CaO_9	8482	8490	9	[2, 85, 91, 97, 122, 123, 126, 127, 138, 142]
CaO_10	8491	8502	12	[2, 85, 91, 97, 104, 122, 123, 126, 127, 138, 142]
CaO_10	8495	8511	17	[1, 71, 94, 105, 127, 129, 134, 140, 143, 148, 152]
CaO_9	8503	8528	26	[2, 85, 91, 97, 122, 123, 126, 127, 138, 142]
CaO_9	8512	8514	3	[1, 71, 94, 127, 129, 134, 140, 143, 148, 152]
CaO_8	8515	8517	3	[1, 71, 94, 129, 134, 140, 143, 148, 152]
CaO_7	8518	8530	13	[1, 71, 94, 129, 134, 140, 143, 152]
CaO_10	8529	8535	7	[2, 85, 91, 97, 104, 122, 123, 126, 127, 138, 142]
CaO_8	8531	8541	11	[1, 71, 94, 129, 130, 134, 140, 143, 152]
CaO_11	8536	8551	16	[2, 70, 85, 91, 97, 104, 122, 123, 126, 127, 138, 142]
CaO_9	8542	8564	23	[1, 71, 94, 127, 129, 130, 134, 140, 143, 152]
CaO_10	8552	8562	11	[2, 85, 91, 97, 104, 122, 123, 126, 127, 138, 142]
CaO_9	8563	8581	19	[2, 85, 91, 97, 122, 123, 126, 127, 138, 142]
CaO_10	8565	8594	30	[1, 71, 94, 127, 129, 130, 134, 137, 140, 143, 152]
CaO_10	8582	8586	5	[2, 85, 91, 97, 104, 122, 123, 126, 127, 138, 142]
CaO_9	8587	8611	25	[2, 85, 91, 97, 104, 122, 123, 126, 127, 138]
CaO_9	8595	8606	12	[1, 71, 94, 129, 130, 134, 137, 140, 143, 152]
CaO_10	8607	8616	10	[1, 67, 71, 94, 129, 130, 134, 137, 140, 143, 152]
CaO_10	8612	8671	60	[2, 85, 91, 97, 104, 122, 123, 126, 127, 138, 142]
CaO_11	8617	8622	6	[1, 67, 71, 94, 127, 129, 130, 134, 137, 140, 143, 152]
CaO_12	8623	8625	3	[1, 67, 71, 94, 105, 127, 129, 130, 134, 137, 140, 143, 152]
CaO_11	8626	8631	6	[1, 71, 94, 105, 127, 129, 130, 134, 137, 140, 143, 152]
CaO_10	8632	8652	21	[1, 71, 94, 105, 129, 130, 134, 137, 140, 143, 152]
CaO_9	8653	8661	9	[1, 71, 94, 129, 130, 134, 137, 140, 143, 152]
CaO_8	8662	8664	3	[1, 71, 94, 129, 130, 134, 140, 143, 152]
CaO_9	8665	8685	21	[1, 71, 94, 127, 129, 130, 134, 140, 143, 152]
CaO_9	8672	8683	12	[2, 85, 91, 97, 122, 123, 126, 127, 138, 142]
CaO_10	8684	8696	13	[2, 82, 85, 91, 97, 122, 123, 126, 127, 138, 142]
CaO_8	8686	8697	12	[1, 71, 94, 129, 130, 134, 140, 143, 152]
CaO_9	8697	8723	27	[2, 85, 91, 97, 122, 123, 126, 127, 138, 142]
CaO_9	8698	8732	35	[1, 67, 71, 94, 129, 130, 134, 140, 143, 152]
CaO_10	8724	8752	29	[2, 82, 85, 91, 97, 122, 123, 126, 127, 138, 142]
CaO_10	8733	8757	25	[1, 67, 71, 94, 105, 129, 130, 134, 140, 143, 152]
CaO_11	8753	8766	14	[2, 81, 82, 85, 91, 97, 122, 123, 126, 127, 138, 142]
CaO_9	8758	8762	5	[1, 67, 71, 94, 129, 130, 134, 140, 143, 152]
CaO_10	8763	8779	17	[1, 67, 71, 94, 127, 129, 130, 134, 140, 143, 152]
CaO_10	8767	8770	4	[2, 81, 85, 91, 97, 122, 123, 126, 127, 138, 142]
CaO_11	8771	8776	6	[2, 81, 85, 91, 97, 104, 122, 123, 126, 127, 138, 142]
CaO_10	8777	8821	45	[2, 85, 91, 97, 104, 122, 123, 126, 127, 138, 142]
CaO_10	8780	8799	20	[1, 71, 94, 105, 127, 129, 130, 134, 140, 143, 152]
CaO_9	8800	8801	2	[1, 71, 94, 105, 127, 129, 134, 140, 143, 152]
CaO_10	8802	8807	6	[1, 71, 94, 105, 127, 129, 134, 137, 140, 143, 152]
CaO_12	8808	8829	22	[1, 71, 85, 94, 105, 127, 129, 130, 134, 137, 140, 143, 152]
CaO_9	8822	8822	1	[2, 85, 91, 97, 104, 122, 123, 126, 127, 138]
CaO_8	8823	8834	12	[2, 85, 91, 97, 122, 123, 126, 127, 138]
CaO_11	8830	8844	15	[1, 71, 94, 105, 127, 129, 130, 134, 137, 140, 143, 152]
CaO_9	8835	8843	9	[2, 70, 85, 91, 97, 122, 123, 126, 127, 138]
CaO_10	8844	8844	1	[2, 70, 85, 91, 97, 122, 123, 126, 127, 138, 142]
CaO_10	8845	8854	10	[1, 71, 94, 127, 129, 130, 134, 137, 140, 143, 152]
CaO_9	8845	8854	10	[2, 85, 91, 97, 122, 123, 126, 127, 138, 142]
CaO_11	8855	8873	19	[1, 71, 94, 105, 127, 129, 130, 134, 137, 140, 143, 152]
CaO_10	8855	8871	17	[2, 85, 91, 97, 104, 122, 123, 126, 127, 138, 142]
CaO_9	8872	8875	4	[2, 85, 91, 97, 122, 123, 126, 127, 138, 142]
CaO_10	8874	8906	33	[1, 71, 94, 127, 129, 130, 134, 137, 140, 143, 152]
CaO_10	8876	8894	19	[2, 81, 85, 91, 97, 122, 123, 126, 127, 138, 142]
CaO_11	8895	8912	18	[2, 81, 82, 85, 91, 97, 122, 123, 126, 127, 138, 142]
CaO_9	8907	8933	27	[1, 71, 94, 127, 129, 130, 134, 140, 143, 152]
CaO_10	8913	8923	11	[2, 81, 85, 91, 97, 122, 123, 126, 127, 138, 142]
CaO_11	8924	8937	14	[2, 81, 82, 85, 91, 97, 122, 123, 126, 127, 138, 142]
CaO_8	8934	8972	39	[1, 71, 94, 127, 129, 134, 140, 143, 152]
CaO_10	8938	8984	47	[2, 82, 85, 91, 97, 122, 123, 126, 127, 138, 142]
CaO_9	8973	8976	4	[1, 67, 71, 94, 127, 129, 134, 140, 143, 152]
CaO_10	8977	8986	10	[1, 67, 71, 94, 105, 127, 129, 134, 140, 143, 152]
CaO_9	8985	9012	28	[2, 85, 91, 97, 122, 123, 126, 127, 138, 142]
CaO_9	8987	9018	32	[1, 71, 94, 105, 127, 129, 134, 140, 143, 152]
CaO_10	9013	9131	119	[2, 85, 91, 97, 104, 122, 123, 126, 127, 138, 142]
CaO_10	9019	9047	29	[1, 71, 94, 105, 127, 129, 130, 134, 140, 143, 152]
CaO_11	9048	9051	4	[1, 71, 94, 105, 127, 129, 130, 134, 140, 143, 148, 152]
CaO_10	9052	9058	7	[1, 71, 94, 105, 129, 130, 134, 140, 143, 148, 152]
CaO_9	9059	9082	24	[1, 71, 94, 129, 130, 134, 140, 143, 148, 152]
CaO_10	9083	9091	9	[1, 71, 94, 105, 129, 130, 134, 140, 143, 148, 152]
CaO_9	9092	9115	24	[1, 71, 94, 105, 129, 134, 140, 143, 148, 152]
CaO_8	9116	9116	1	[1, 71, 94, 129, 134, 140, 143, 148, 152]
CaO_7	9117	9123	7	[1, 71, 94, 129, 134, 140, 143, 152]
CaO_8	9124	9129	6	[1, 71, 94, 127, 129, 134, 140, 143, 152]
CaO_9	9130	9144	15	[1, 71, 94, 127, 129, 130, 134, 140, 143, 152]
CaO_9	9132	9146	15	[2, 85, 91, 97, 122, 123, 126, 127, 138, 142]
CaO_10	9145	9176	32	[1, 71, 94, 127, 129, 130, 134, 140, 143, 148, 152]
CaO_10	9147	9176	30	[2, 82, 85, 91, 97, 122, 123, 126, 127, 138, 142]
CaO_11	9177	9183	7	[1, 71, 94, 97, 127, 129, 130, 134, 140, 143, 148, 152]
CaO_11	9177	9197	21	[2, 82, 85, 91, 97, 104, 122, 123, 126, 127, 138, 142]
CaO_10	9184	9188	5	[1, 71, 94, 97, 127, 129, 134, 140, 143, 148, 152]
CaO_9	9189	9214	26	[1, 71, 94, 97, 127, 129, 134, 140, 143, 152]
CaO_10	9198	9216	19	[2, 82, 85, 91, 97, 122, 123, 126, 127, 138, 142]
CaO_10	9215	9216	2	[1, 71, 94, 97, 127, 129, 130, 134, 140, 143, 152]
CaO_9	9217	9219	3	[1, 71, 94, 127, 129, 130, 134, 140, 143, 152]
CaO_9	9217	9227	11	[2, 85, 91, 97, 122, 123, 126, 127, 138, 142]
CaO_8	9220	9233	14	[1, 71, 94, 127, 129, 134, 140, 143, 152]
CaO_10	9228	9258	31	[2, 85, 91, 97, 104, 122, 123, 126, 127, 138, 142]
CaO_9	9234	9234	1	[1, 71, 94, 105, 127, 129, 134, 140, 143, 152]
CaO_10	9235	9239	5	[1, 71, 94, 97, 105, 127, 129, 134, 140, 143, 152]
CaO_11	9240	9249	10	[1, 71, 94, 97, 105, 127, 129, 134, 140, 143, 148, 152]
CaO_10	9250	9263	14	[1, 71, 94, 105, 127, 129, 134, 140, 143, 148, 152]
CaO_11	9259	9267	9	[2, 82, 85, 91, 97, 104, 122, 123, 126, 127, 138, 142]
CaO_9	9264	9265	2	[1, 71, 94, 105, 129, 134, 140, 143, 148, 152]
CaO_10	9266	9269	4	[1, 67, 71, 94, 105, 129, 134, 140, 143, 148, 152]
CaO_12	9268	9274	7	[2, 81, 82, 85, 91, 97, 104, 122, 123, 126, 127, 138, 142]
CaO_11	9270	9286	17	[1, 67, 71, 94, 105, 129, 130, 134, 140, 143, 148, 152]
CaO_11	9275	9283	9	[2, 81, 85, 91, 97, 104, 122, 123, 126, 127, 138, 142]
CaO_10	9284	9293	10	[2, 85, 91, 97, 104, 122, 123, 126, 127, 138, 142]
CaO_10	9287	9294	8	[1, 71, 94, 105, 129, 130, 134, 140, 143, 148, 152]
CaO_9	9294	9322	29	[2, 85, 91, 97, 122, 123, 126, 127, 138, 142]
CaO_11	9295	9298	4	[1, 71, 94, 105, 127, 129, 130, 134, 140, 143, 148, 152]
CaO_10	9299	9309	11	[1, 71, 94, 127, 129, 130, 134, 140, 143, 148, 152]
CaO_9	9310	9330	21	[1, 71, 94, 127, 129, 130, 134, 140, 143, 152]
CaO_10	9323	9334	12	[2, 85, 91, 97, 104, 122, 123, 126, 127, 138, 142]
CaO_10	9331	9341	11	[1, 71, 94, 127, 129, 130, 134, 137, 140, 143, 152]
CaO_11	9335	9339	5	[2, 82, 85, 91, 97, 104, 122, 123, 126, 127, 138, 142]
CaO_10	9340	9355	16	[2, 82, 85, 91, 97, 122, 123, 126, 127, 138, 142]
CaO_9	9342	9372	31	[1, 71, 94, 127, 129, 130, 134, 140, 143, 152]
CaO_11	9356	9511	156	[2, 77, 82, 85, 91, 97, 122, 123, 126, 127, 138, 142]
CaO_10	9373	9380	8	[1, 71, 94, 105, 127, 129, 130, 134, 140, 143, 152]
CaO_9	9381	9383	3	[1, 71, 94, 105, 127, 129, 134, 140, 143, 152]
CaO_8	9384	9384	1	[1, 71, 94, 105, 129, 134, 140, 143, 152]
CaO_9	9385	9404	20	[1, 67, 71, 94, 105, 129, 134, 140, 143, 152]
CaO_8	9405	9405	1	[1, 67, 71, 94, 129, 134, 140, 143, 152]
CaO_7	9406	9408	3	[1, 71, 94, 129, 134, 140, 143, 152]
CaO_8	9409	9411	3	[1, 71, 94, 129, 130, 134, 140, 143, 152]
CaO_9	9412	9426	15	[1, 71, 94, 127, 129, 130, 134, 140, 143, 152]
CaO_8	9427	9428	2	[1, 71, 94, 127, 129, 134, 140, 143, 152]
CaO_9	9429	9433	5	[1, 71, 94, 127, 129, 134, 140, 143, 148, 152]
CaO_10	9434	9437	4	[1, 67, 71, 94, 127, 129, 134, 140, 143, 148, 152]
CaO_9	9438	9441	4	[1, 71, 94, 127, 129, 134, 140, 143, 148, 152]
CaO_10	9442	9453	12	[1, 71, 94, 97, 127, 129, 134, 140, 143, 148, 152]
CaO_9	9454	9455	2	[1, 71, 94, 97, 127, 134, 140, 143, 148, 152]
CaO_10	9456	9470	15	[1, 71, 94, 97, 105, 127, 134, 140, 143, 148, 152]
CaO_11	9471	9512	42	[1, 71, 85, 94, 97, 105, 127, 134, 140, 143, 148, 152]
CaO_10	9512	9541	30	[2, 77, 82, 85, 91, 97, 122, 123, 126, 138, 142]
CaO_10	9513	9513	1	[1, 71, 85, 94, 97, 127, 134, 140, 143, 148, 152]
CaO_9	9514	9628	115	[1, 71, 85, 94, 97, 127, 134, 140, 143, 152]
CaO_11	9542	9579	38	[2, 77, 82, 85, 91, 97, 122, 123, 126, 127, 138, 142]
CaO_10	9580	9583	4	[2, 77, 82, 85, 91, 97, 122, 123, 126, 138, 142]
CaO_11	9584	9686	103	[2, 77, 82, 85, 91, 97, 122, 123, 126, 127, 138, 142]
CaO_10	9629	9645	17	[1, 71, 85, 94, 97, 127, 134, 137, 140, 143, 152]
CaO_9	9646	9674	29	[1, 71, 85, 94, 97, 127, 134, 140, 143, 152]
CaO_8	9675	9675	1	[1, 71, 94, 97, 127, 134, 140, 143, 152]
CaO_9	9676	9688	13	[1, 71, 94, 96, 97, 127, 134, 140, 143, 152]
CaO_12	9687	9708	22	[2, 77, 82, 85, 91, 97, 122, 123, 126, 127, 134, 138, 142]
CaO_10	9689	9695	7	[1, 71, 94, 96, 97, 127, 130, 134, 140, 143, 152]
CaO_10	9696	9701	6	[1, 71, 94, 96, 97, 105, 127, 134, 140, 143, 152]
CaO_9	9702	9763	62	[1, 71, 94, 97, 105, 127, 134, 140, 143, 152]
CaO_11	9709	9721	13	[2, 77, 82, 85, 91, 97, 122, 123, 127, 134, 138, 142]
CaO_10	9722	9761	40	[2, 77, 82, 85, 91, 97, 122, 123, 127, 138, 142]
CaO_11	9762	9788	27	[2, 77, 82, 85, 91, 97, 122, 123, 126, 127, 138, 142]
CaO_8	9764	9815	52	[1, 71, 94, 97, 127, 134, 140, 143, 152]
CaO_10	9789	9866	78	[2, 82, 85, 91, 97, 122, 123, 126, 127, 138, 142]
CaO_9	9816	9859	44	[1, 71, 85, 94, 97, 127, 134, 140, 143, 152]
CaO_8	9860	9861	2	[1, 71, 85, 94, 127, 134, 140, 143, 152]
CaO_9	9862	9878	17	[1, 71, 85, 94, 105, 127, 134, 140, 143, 152]
CaO_11	9867	9874	8	[2, 77, 82, 85, 91, 97, 122, 123, 126, 127, 138, 142]
CaO_10	9875	9877	3	[2, 82, 85, 91, 97, 122, 123, 126, 127, 138, 142]
CaO_9	9878	9883	6	[2, 82, 85, 91, 97, 122, 123, 126, 127, 142]
CaO_10	9879	9890	12	[1, 71, 85, 94, 97, 105, 127, 134, 140, 143, 152]
CaO_8	9884	9902	19	[2, 82, 85, 91, 97, 122, 123, 126, 142]
CaO_11	9891	9899	9	[1, 71, 85, 94, 97, 105, 127, 134, 140, 143, 148, 152]
CaO_9	9900	9903	4	[1, 71, 85, 94, 97, 134, 140, 143, 148, 152]
CaO_9	9903	9904	2	[2, 82, 85, 91, 97, 122, 123, 126, 127, 142]
CaO_10	9904	9908	5	[1, 67, 71, 85, 94, 97, 134, 140, 143, 148, 152]
CaO_10	9905	9918	14	[2, 77, 82, 85, 91, 97, 122, 123, 126, 127, 142]
CaO_9	9909	9909	1	[1, 71, 85, 94, 97, 134, 140, 143, 148, 152]
CaO_8	9910	9911	2	[1, 71, 94, 97, 134, 140, 143, 148, 152]
CaO_9	9912	9946	35	[1, 71, 94, 97, 127, 134, 140, 143, 148, 152]
CaO_9	9919	9922	4	[2, 77, 82, 85, 91, 97, 122, 123, 127, 142]
CaO_10	9923	9925	3	[2, 77, 81, 82, 85, 91, 97, 122, 123, 127, 142]
CaO_11	9926	9932	7	[2, 77, 81, 82, 85, 91, 97, 122, 123, 126, 127, 142]
CaO_11	9933	9950	18	[2, 77, 82, 85, 91, 97, 122, 123, 126, 127, 138, 142]
CaO_10	9947	9966	20	[1, 71, 85, 94, 97, 127, 134, 140, 143, 148, 152]
CaO_12	9951	9967	17	[2, 77, 82, 85, 91, 97, 104, 122, 123, 126, 127, 138, 142]
CaO_9	9967	9980	14	[1, 71, 85, 94, 97, 127, 134, 143, 148, 152]
CaO_11	9968	9978	11	[2, 82, 85, 91, 97, 104, 122, 123, 126, 127, 138, 142]
CaO_10	9979	9993	15	[2, 82, 85, 91, 97, 122, 123, 126, 127, 138, 142]
CaO_10	9981	9992	12	[1, 71, 85, 94, 97, 127, 134, 140, 143, 148, 152]
CaO_11	9993	10009	17	[1, 71, 85, 94, 97, 105, 127, 134, 140, 143, 148, 152]
CaO_9	9994	10015	22	[2, 82, 85, 91, 97, 122, 123, 127, 138, 142]
CaO_10	10010	10018	9	[1, 71, 85, 94, 97, 105, 134, 140, 143, 148, 152]
CaO_10	10016	10043	28	[2, 77, 82, 85, 91, 97, 122, 123, 127, 138, 142]
CaO_11	10019	10024	6	[1, 71, 85, 94, 97, 105, 134, 137, 140, 143, 148, 152]
CaO_10	10025	10044	20	[1, 71, 85, 94, 97, 105, 134, 137, 140, 143, 152]
CaO_11	10044	10048	5	[2, 77, 82, 85, 91, 97, 122, 123, 126, 127, 138, 142]
CaO_9	10045	10047	3	[1, 71, 85, 94, 97, 105, 134, 140, 143, 152]
CaO_8	10048	10055	8	[1, 71, 85, 97, 105, 134, 140, 143, 152]
CaO_12	10049	10067	19	[2, 77, 82, 85, 91, 97, 104, 122, 123, 126, 127, 138, 142]
CaO_9	10056	10066	11	[1, 71, 85, 97, 105, 134, 140, 143, 148, 152]
CaO_10	10067	10078	12	[1, 71, 85, 94, 97, 105, 134, 140, 143, 148, 152]
CaO_11	10068	10108	41	[2, 77, 82, 85, 91, 97, 122, 123, 126, 127, 138, 142]
CaO_11	10079	10105	27	[1, 71, 85, 94, 97, 105, 127, 134, 140, 143, 148, 152]
CaO_10	10106	10114	9	[1, 71, 85, 94, 97, 127, 134, 140, 143, 148, 152]
CaO_10	10109	10124	16	[2, 77, 82, 85, 91, 97, 122, 123, 127, 138, 142]
CaO_9	10115	10116	2	[1, 71, 85, 94, 97, 127, 134, 140, 143, 152]
CaO_10	10117	10131	15	[1, 71, 85, 94, 96, 97, 127, 134, 140, 143, 152]
CaO_11	10125	10138	14	[2, 77, 81, 82, 85, 91, 97, 122, 123, 127, 138, 142]
CaO_9	10132	10134	3	[1, 71, 94, 96, 97, 127, 134, 140, 143, 152]
CaO_10	10135	10150	16	[1, 71, 77, 94, 96, 97, 127, 134, 140, 143, 152]
CaO_10	10139	10161	23	[2, 77, 82, 85, 91, 97, 122, 123, 127, 138, 142]
CaO_9	10151	10157	7	[1, 71, 94, 96, 97, 127, 134, 140, 143, 152]
CaO_10	10158	10175	18	[1, 71, 85, 94, 96, 97, 127, 134, 140, 143, 152]
CaO_11	10162	10164	3	[2, 77, 81, 82, 85, 91, 97, 122, 123, 127, 138, 142]
CaO_12	10165	10168	4	[2, 77, 81, 82, 85, 91, 97, 122, 123, 127, 134, 138, 142]
CaO_11	10169	10174	6	[2, 77, 81, 82, 85, 91, 97, 122, 123, 127, 138, 142]
CaO_10	10175	10227	53	[2, 77, 82, 85, 91, 97, 122, 123, 127, 138, 142]
CaO_9	10176	10176	1	[1, 71, 94, 96, 97, 127, 134, 140, 143, 152]
CaO_8	10177	10191	15	[1, 71, 94, 97, 127, 134, 140, 143, 152]
CaO_9	10192	10192	1	[1, 71, 94, 96, 97, 127, 134, 140, 143, 152]
CaO_11	10193	10201	9	[1, 71, 94, 96, 97, 105, 127, 134, 140, 143, 148, 152]
CaO_10	10202	10258	57	[1, 71, 94, 97, 105, 127, 134, 140, 143, 148, 152]
CaO_11	10228	10230	3	[2, 77, 82, 85, 91, 97, 122, 123, 126, 127, 138, 142]
CaO_10	10231	10253	23	[2, 82, 85, 91, 97, 122, 123, 126, 127, 138, 142]
CaO_11	10254	10266	13	[2, 77, 82, 85, 91, 97, 122, 123, 126, 127, 138, 142]
CaO_9	10259	10349	91	[1, 71, 94, 97, 105, 134, 140, 143, 148, 152]
CaO_12	10267	10281	15	[2, 77, 82, 85, 91, 97, 104, 122, 123, 126, 127, 138, 142]
CaO_11	10282	10382	101	[2, 77, 82, 85, 91, 97, 122, 123, 126, 127, 138, 142]
CaO_10	10350	10371	22	[1, 71, 94, 97, 105, 127, 134, 140, 143, 148, 152]
CaO_11	10372	10406	35	[1, 71, 77, 94, 97, 105, 127, 134, 140, 143, 148, 152]
CaO_10	10383	10405	23	[2, 77, 82, 85, 91, 97, 122, 123, 127, 138, 142]
CaO_11	10406	10408	3	[2, 77, 82, 85, 91, 97, 122, 123, 126, 127, 138, 142]
CaO_10	10407	10438	32	[1, 71, 94, 97, 105, 127, 134, 140, 143, 148, 152]
CaO_10	10409	10455	47	[2, 82, 85, 91, 97, 122, 123, 126, 127, 138, 142]
CaO_9	10439	10441	3	[1, 71, 94, 97, 127, 134, 140, 143, 148, 152]
CaO_10	10442	10463	22	[1, 71, 77, 94, 97, 127, 134, 140, 143, 148, 152]
CaO_11	10456	10463	8	[2, 77, 82, 85, 91, 97, 122, 123, 126, 127, 138, 142]
CaO_11	10464	10486	23	[1, 71, 77, 94, 97, 105, 127, 134, 140, 143, 148, 152]
CaO_10	10464	10503	40	[2, 77, 82, 85, 91, 97, 122, 123, 127, 138, 142]
CaO_10	10487	10570	84	[1, 71, 94, 97, 105, 127, 134, 140, 143, 148, 152]
CaO_11	10504	10518	15	[2, 77, 82, 85, 91, 97, 122, 123, 127, 134, 138, 142]
CaO_10	10519	10528	10	[2, 77, 82, 85, 91, 97, 122, 123, 127, 138, 142]
CaO_11	10529	10530	2	[2, 77, 82, 85, 91, 97, 122, 123, 126, 127, 138, 142]
CaO_10	10531	10565	35	[2, 77, 82, 85, 91, 97, 122, 123, 127, 138, 142]
CaO_11	10566	10594	29	[2, 77, 81, 82, 85, 91, 97, 122, 123, 127, 138, 142]
CaO_9	10571	10586	16	[1, 71, 94, 97, 105, 127, 134, 140, 143, 152]
CaO_10	10587	10587	1	[1, 67, 71, 94, 97, 105, 127, 134, 140, 143, 152]
CaO_9	10588	10612	25	[1, 67, 71, 94, 97, 105, 134, 140, 143, 152]
CaO_10	10595	10630	36	[2, 77, 82, 85, 91, 97, 122, 123, 127, 138, 142]
CaO_10	10613	10615	3	[1, 67, 71, 94, 97, 105, 134, 140, 143, 148, 152]
CaO_9	10616	10628	13	[1, 71, 94, 97, 105, 134, 140, 143, 148, 152]
CaO_10	10629	10696	68	[1, 71, 94, 97, 105, 127, 134, 140, 143, 148, 152]
CaO_11	10631	10664	34	[2, 77, 82, 85, 91, 97, 122, 123, 126, 127, 138, 142]
CaO_10	10665	10692	28	[2, 77, 82, 85, 91, 97, 122, 123, 127, 138, 142]
CaO_11	10693	10731	39	[2, 77, 82, 85, 91, 97, 122, 123, 126, 127, 138, 142]
CaO_9	10697	10727	31	[1, 71, 94, 97, 105, 134, 140, 143, 148, 152]
CaO_10	10728	10745	18	[1, 71, 94, 97, 105, 127, 134, 140, 143, 148, 152]
CaO_10	10732	10784	53	[2, 77, 82, 85, 91, 97, 122, 123, 127, 138, 142]
CaO_11	10746	10757	12	[1, 71, 77, 94, 97, 105, 127, 134, 140, 143, 148, 152]
CaO_10	10758	10784	27	[1, 71, 94, 97, 105, 127, 134, 140, 143, 148, 152]
CaO_11	10785	10799	15	[1, 71, 77, 94, 97, 105, 127, 134, 140, 143, 148, 152]
CaO_11	10785	10794	10	[2, 77, 82, 85, 91, 97, 122, 123, 126, 127, 138, 142]
CaO_10	10795	10833	39	[2, 82, 85, 91, 97, 122, 123, 126, 127, 138, 142]
CaO_10	10800	10818	19	[1, 71, 94, 97, 105, 127, 134, 140, 143, 148, 152]
CaO_9	10819	10843	25	[1, 71, 94, 97, 127, 134, 140, 143, 148, 152]
CaO_10	10834	10863	30	[2, 77, 82, 85, 91, 122, 123, 126, 127, 138, 142]
CaO_10	10844	10866	23	[1, 71, 94, 96, 97, 127, 134, 140, 143, 148, 152]
CaO_11	10864	10897	34	[2, 77, 82, 85, 91, 97, 122, 123, 126, 127, 138, 142]
CaO_11	10867	10873	7	[1, 71, 94, 96, 97, 105, 127, 134, 140, 143, 148, 152]
CaO_10	10874	10928	55	[1, 71, 94, 97, 105, 127, 134, 140, 143, 148, 152]
CaO_10	10898	10911	14	[2, 82, 85, 91, 97, 122, 123, 126, 127, 138, 142]
CaO_9	10912	10920	9	[2, 82, 85, 91, 97, 122, 123, 127, 138, 142]
CaO_10	10921	10938	18	[2, 77, 82, 85, 91, 97, 122, 123, 127, 138, 142]
CaO_9	10929	10934	6	[1, 71, 94, 97, 105, 134, 140, 143, 148, 152]
CaO_10	10935	10963	29	[1, 71, 94, 97, 105, 127, 134, 140, 143, 148, 152]
CaO_11	10939	11004	66	[2, 77, 81, 82, 85, 91, 97, 122, 123, 127, 138, 142]
CaO_9	10964	10979	16	[1, 71, 94, 97, 105, 127, 134, 140, 143, 152]
CaO_10	10980	10989	10	[1, 71, 94, 97, 105, 127, 134, 140, 143, 148, 152]
CaO_9	10990	11000	11	[1, 71, 94, 97, 127, 134, 140, 143, 148, 152]
CaO_10	11001	11034	34	[1, 71, 94, 97, 105, 127, 134, 140, 143, 148, 152]
CaO_10	11005	11018	14	[2, 77, 82, 85, 91, 97, 122, 123, 127, 138, 142]
CaO_9	11019	11029	11	[2, 82, 85, 91, 97, 122, 123, 127, 138, 142]
CaO_8	11030	11045	16	[2, 82, 85, 91, 97, 122, 123, 138, 142]
CaO_11	11035	11077	43	[1, 71, 77, 94, 97, 105, 127, 134, 140, 143, 148, 152]
CaO_9	11046	11052	7	[2, 77, 82, 85, 91, 97, 122, 123, 138, 142]
CaO_8	11053	11089	37	[2, 82, 85, 91, 97, 122, 123, 138, 142]
CaO_10	11078	11141	64	[1, 71, 94, 97, 105, 127, 134, 140, 143, 148, 152]
CaO_9	11090	11094	5	[2, 82, 85, 91, 97, 122, 123, 127, 138, 142]
CaO_10	11095	11097	3	[2, 81, 82, 85, 91, 97, 122, 123, 127, 138, 142]
CaO_11	11098	11109	12	[2, 81, 82, 85, 91, 97, 122, 123, 126, 127, 138, 142]
CaO_10	11110	11119	10	[2, 81, 82, 85, 91, 97, 122, 123, 127, 138, 142]
CaO_11	11120	11123	4	[2, 77, 81, 82, 85, 91, 97, 122, 123, 127, 138, 142]
CaO_10	11124	11159	36	[2, 77, 82, 85, 91, 97, 122, 123, 127, 138, 142]
CaO_11	11142	11146	5	[1, 71, 77, 94, 97, 105, 127, 134, 140, 143, 148, 152]
CaO_10	11147	11177	31	[1, 71, 77, 94, 97, 127, 134, 140, 143, 148, 152]
CaO_9	11160	11178	19	[2, 82, 85, 91, 97, 122, 123, 127, 138, 142]
CaO_10	11178	11182	5	[1, 71, 77, 94, 97, 105, 127, 134, 143, 148, 152]
CaO_10	11179	11209	31	[2, 77, 82, 85, 91, 97, 122, 123, 127, 138, 142]
CaO_11	11183	11227	45	[1, 71, 77, 94, 97, 105, 127, 134, 140, 143, 148, 152]
CaO_11	11210	11309	100	[2, 77, 82, 85, 91, 97, 122, 123, 126, 127, 138, 142]
CaO_10	11228	11235	8	[1, 71, 94, 97, 105, 127, 134, 140, 143, 148, 152]
CaO_9	11236	11239	4	[1, 71, 94, 97, 105, 127, 134, 140, 148, 152]
CaO_8	11240	11254	15	[1, 71, 94, 97, 105, 134, 140, 148, 152]
CaO_9	11255	11255	1	[1, 71, 94, 97, 105, 127, 134, 140, 148, 152]
CaO_10	11256	11315	60	[1, 71, 94, 97, 105, 127, 134, 140, 143, 148, 152]
CaO_10	11310	11312	3	[2, 77, 82, 85, 91, 97, 122, 123, 127, 138, 142]
CaO_9	11313	11343	31	[2, 77, 82, 85, 91, 97, 122, 123, 138, 142]
CaO_9	11316	11325	10	[1, 71, 94, 97, 105, 134, 140, 143, 148, 152]
CaO_10	11326	11430	105	[1, 71, 94, 97, 105, 127, 134, 140, 143, 148, 152]
CaO_10	11344	11384	41	[2, 77, 82, 85, 91, 97, 122, 123, 127, 138, 142]
CaO_11	11385	11420	36	[2, 77, 81, 82, 85, 91, 97, 122, 123, 127, 138, 142]
CaO_10	11421	11438	18	[2, 77, 82, 85, 91, 97, 122, 123, 127, 138, 142]
CaO_9	11431	11446	16	[1, 71, 94, 105, 127, 134, 140, 143, 148, 152]
CaO_11	11439	11471	33	[2, 77, 81, 82, 85, 91, 97, 122, 123, 127, 138, 142]
CaO_10	11447	11460	14	[1, 67, 71, 94, 105, 127, 134, 140, 143, 148, 152]
CaO_10	11461	11519	59	[1, 71, 94, 97, 105, 127, 134, 140, 143, 148, 152]
CaO_10	11472	11492	21	[2, 77, 82, 85, 91, 97, 122, 123, 127, 138, 142]
CaO_11	11493	11517	25	[2, 77, 82, 85, 91, 97, 122, 123, 127, 134, 138, 142]
CaO_10	11518	11523	6	[2, 77, 82, 85, 91, 97, 122, 123, 127, 138, 142]
CaO_11	11520	11567	48	[1, 71, 77, 94, 97, 105, 127, 134, 140, 143, 148, 152]
CaO_11	11524	11551	28	[2, 77, 82, 85, 91, 97, 122, 123, 126, 127, 138, 142]
CaO_10	11552	11602	51	[2, 82, 85, 91, 97, 122, 123, 126, 127, 138, 142]
CaO_10	11568	11584	17	[1, 71, 77, 94, 97, 127, 134, 140, 143, 148, 152]
CaO_9	11585	11600	16	[1, 71, 94, 97, 127, 134, 140, 143, 148, 152]
CaO_10	11601	11633	33	[1, 71, 94, 97, 105, 127, 134, 140, 143, 148, 152]
CaO_9	11603	11615	13	[2, 82, 85, 91, 97, 122, 123, 127, 138, 142]
CaO_10	11616	11627	12	[2, 77, 82, 85, 91, 97, 122, 123, 127, 138, 142]
CaO_11	11628	11635	8	[2, 77, 81, 82, 85, 91, 97, 122, 123, 127, 138, 142]
CaO_9	11634	11676	43	[1, 71, 94, 97, 127, 134, 140, 143, 148, 152]
CaO_10	11636	11639	4	[2, 77, 81, 82, 85, 91, 97, 122, 123, 127, 138]
CaO_9	11640	11646	7	[2, 77, 82, 85, 91, 97, 122, 123, 127, 138]
CaO_10	11647	11661	15	[2, 77, 81, 82, 85, 91, 97, 122, 123, 127, 138]
CaO_11	11662	11677	16	[2, 77, 81, 82, 85, 91, 97, 122, 123, 127, 138, 142]
CaO_10	11677	11694	18	[1, 67, 71, 94, 97, 127, 134, 140, 143, 148, 152]
CaO_10	11678	11679	2	[2, 77, 82, 85, 91, 97, 122, 123, 127, 138, 142]
CaO_9	11680	11697	18	[2, 77, 82, 85, 91, 97, 122, 123, 127, 138]
CaO_9	11695	11710	16	[1, 71, 94, 97, 127, 134, 140, 143, 148, 152]
CaO_10	11698	11702	5	[2, 77, 82, 85, 91, 97, 122, 123, 127, 138, 142]
CaO_9	11703	11713	11	[2, 77, 82, 85, 91, 97, 122, 123, 138, 142]
CaO_10	11711	11715	5	[1, 71, 94, 97, 105, 127, 134, 140, 143, 148, 152]
CaO_10	11714	11719	6	[2, 77, 81, 82, 85, 91, 97, 122, 123, 138, 142]
CaO_9	11716	11721	6	[1, 71, 94, 97, 105, 134, 140, 143, 148, 152]
CaO_11	11720	11741	22	[2, 77, 81, 82, 85, 91, 97, 122, 123, 127, 138, 142]
CaO_10	11722	11916	195	[1, 71, 94, 97, 105, 127, 134, 140, 143, 148, 152]
CaO_10	11742	11760	19	[2, 77, 82, 85, 91, 97, 122, 123, 127, 138, 142]
CaO_9	11761	11819	59	[2, 82, 85, 91, 97, 122, 123, 127, 138, 142]
CaO_10	11820	11833	14	[2, 81, 82, 85, 91, 97, 122, 123, 127, 138, 142]
CaO_11	11834	11836	3	[2, 77, 81, 82, 85, 91, 97, 122, 123, 127, 138, 142]
CaO_12	11837	11844	8	[2, 77, 81, 82, 85, 91, 97, 122, 123, 127, 134, 138, 142]
CaO_11	11845	11849	5	[2, 77, 82, 85, 91, 97, 122, 123, 127, 134, 138, 142]
CaO_10	11850	11983	134	[2, 77, 82, 85, 91, 97, 122, 123, 127, 138, 142]
CaO_11	11917	11938	22	[1, 67, 71, 94, 97, 105, 127, 134, 140, 143, 148, 152]
CaO_10	11939	11943	5	[1, 71, 94, 97, 105, 127, 134, 140, 143, 148, 152]
CaO_11	11944	11971	28	[1, 71, 94, 97, 105, 127, 130, 134, 140, 143, 148, 152]
CaO_9	11972	11972	1	[1, 71, 94, 97, 127, 134, 140, 143, 148, 152]
CaO_8	11973	11975	3	[1, 71, 94, 127, 134, 140, 143, 148, 152]
CaO_9	11976	11983	8	[1, 71, 94, 105, 127, 134, 140, 143, 148, 152]
CaO_11	11984	12017	34	[1, 71, 94, 97, 105, 127, 130, 134, 140, 143, 148, 152]
CaO_11	11984	11985	2	[2, 77, 82, 85, 91, 97, 122, 123, 126, 127, 138, 142]
CaO_10	11986	12078	93	[2, 77, 82, 85, 91, 97, 122, 123, 127, 138, 142]
CaO_10	12018	12033	16	[1, 71, 94, 97, 105, 127, 134, 140, 143, 148, 152]
CaO_9	12034	12062	29	[1, 71, 97, 105, 127, 134, 140, 143, 148, 152]
CaO_8	12063	12074	12	[1, 71, 97, 105, 134, 140, 143, 148, 152]
CaO_9	12075	12077	3	[1, 71, 97, 105, 127, 134, 140, 143, 148, 152]
CaO_10	12078	12093	16	[1, 71, 94, 97, 105, 127, 134, 140, 143, 148, 152]
CaO_11	12079	12090	12	[2, 77, 82, 85, 91, 97, 122, 123, 126, 127, 138, 142]
CaO_10	12091	12221	131	[2, 77, 82, 85, 91, 97, 122, 123, 127, 138, 142]
CaO_9	12094	12231	138	[1, 71, 97, 105, 127, 134, 140, 143, 148, 152]
CaO_11	12222	12232	11	[2, 77, 82, 85, 91, 97, 122, 123, 126, 127, 138, 142]
CaO_10	12232	12338	107	[1, 71, 94, 97, 105, 127, 134, 140, 143, 148, 152]
CaO_10	12233	12404	172	[2, 77, 82, 85, 91, 97, 122, 123, 127, 138, 142]
CaO_11	12339	12352	14	[1, 71, 94, 97, 105, 127, 128, 134, 140, 143, 148, 152]
CaO_10	12353	12354	2	[1, 71, 97, 105, 127, 128, 134, 140, 143, 148, 152]
CaO_9	12355	12371	17	[1, 71, 97, 105, 128, 134, 140, 143, 148, 152]
CaO_10	12372	12378	7	[1, 71, 97, 105, 111, 128, 134, 140, 143, 148, 152]
CaO_9	12379	12387	9	[1, 71, 97, 105, 111, 128, 134, 140, 148, 152]
CaO_10	12388	12395	8	[1, 71, 97, 105, 111, 127, 128, 134, 140, 148, 152]
CaO_11	12396	12411	16	[1, 71, 87, 97, 105, 111, 127, 128, 134, 140, 148, 152]
CaO_9	12405	12426	22	[2, 77, 82, 85, 91, 97, 122, 123, 138, 142]
CaO_10	12412	12418	7	[1, 71, 97, 105, 111, 127, 128, 134, 140, 148, 152]
CaO_9	12419	12422	4	[1, 71, 97, 105, 127, 128, 134, 140, 148, 152]
CaO_10	12423	12498	76	[1, 71, 97, 105, 127, 128, 134, 140, 143, 148, 152]
CaO_10	12427	12458	32	[2, 77, 81, 82, 85, 91, 97, 122, 123, 138, 142]
CaO_9	12459	12508	50	[2, 77, 82, 85, 91, 97, 122, 123, 138, 142]
CaO_9	12499	12527	29	[1, 71, 97, 105, 127, 134, 140, 143, 148, 152]
CaO_10	12509	12517	9	[2, 77, 82, 85, 91, 97, 122, 123, 127, 138, 142]
CaO_11	12518	12538	21	[2, 77, 82, 85, 91, 97, 122, 123, 127, 131, 138, 142]
CaO_10	12528	12538	11	[1, 71, 85, 97, 105, 127, 134, 140, 143, 148, 152]
CaO_9	12539	12640	102	[1, 71, 97, 105, 127, 134, 140, 143, 148, 152]
CaO_10	12539	12569	31	[2, 77, 82, 85, 91, 97, 122, 123, 127, 138, 142]
CaO_11	12570	12602	33	[2, 77, 81, 82, 85, 91, 97, 122, 123, 127, 138, 142]
CaO_10	12603	12669	67	[2, 77, 82, 85, 91, 97, 122, 123, 127, 138, 142]
CaO_8	12641	12647	7	[1, 71, 105, 127, 134, 140, 143, 148, 152]
CaO_9	12648	12649	2	[1, 71, 105, 111, 127, 134, 140, 143, 148, 152]
CaO_10	12650	12662	13	[1, 71, 97, 105, 111, 127, 134, 140, 143, 148, 152]
CaO_9	12663	12701	39	[1, 71, 97, 105, 127, 134, 140, 143, 148, 152]
CaO_11	12670	12682	13	[2, 77, 82, 85, 91, 97, 104, 122, 123, 127, 138, 142]
CaO_10	12683	12683	1	[2, 77, 82, 85, 91, 97, 104, 122, 123, 138, 142]
CaO_11	12684	12701	18	[2, 77, 82, 85, 91, 97, 104, 122, 123, 126, 138, 142]
CaO_8	12702	12711	10	[1, 71, 105, 127, 134, 140, 143, 148, 152]
CaO_12	12702	12725	24	[2, 77, 82, 85, 91, 97, 104, 122, 123, 126, 127, 138, 142]
CaO_9	12712	12717	6	[1, 71, 97, 105, 127, 134, 140, 143, 148, 152]
CaO_10	12718	12743	26	[1, 71, 97, 105, 127, 130, 134, 140, 143, 148, 152]
CaO_11	12726	12734	9	[2, 82, 85, 91, 97, 104, 122, 123, 126, 127, 138, 142]
CaO_10	12735	12736	2	[2, 82, 85, 91, 97, 122, 123, 126, 127, 138, 142]
CaO_9	12737	12755	19	[2, 82, 85, 91, 97, 122, 123, 127, 138, 142]
CaO_11	12744	12746	3	[1, 71, 94, 97, 105, 127, 130, 134, 140, 143, 148, 152]
CaO_10	12747	12758	12	[1, 71, 94, 105, 127, 130, 134, 140, 143, 148, 152]
CaO_10	12756	12795	40	[2, 82, 85, 91, 97, 122, 123, 126, 127, 138, 142]
CaO_10	12759	12788	30	[1, 71, 94, 97, 105, 127, 134, 140, 143, 148, 152]
CaO_9	12789	12891	103	[1, 71, 97, 105, 127, 134, 140, 143, 148, 152]
CaO_11	12796	12799	4	[2, 82, 85, 88, 91, 97, 122, 123, 126, 127, 138, 142]
CaO_10	12800	12800	1	[2, 82, 85, 88, 91, 97, 122, 123, 127, 138, 142]
CaO_9	12801	12821	21	[2, 82, 85, 91, 97, 122, 123, 127, 138, 142]
CaO_10	12822	12837	16	[2, 77, 82, 85, 91, 97, 122, 123, 127, 138, 142]
CaO_11	12838	12858	21	[2, 77, 82, 85, 91, 97, 122, 123, 126, 127, 138, 142]
CaO_12	12859	12894	36	[2, 77, 81, 82, 85, 91, 97, 122, 123, 126, 127, 138, 142]
CaO_10	12892	12901	10	[1, 71, 97, 105, 111, 127, 134, 140, 143, 148, 152]
CaO_11	12895	12899	5	[2, 77, 81, 82, 85, 91, 97, 122, 123, 126, 138, 142]
CaO_10	12900	12901	2	[2, 81, 82, 85, 91, 97, 122, 123, 126, 138, 142]
CaO_11	12902	12906	5	[1, 71, 87, 97, 105, 111, 127, 134, 140, 143, 148, 152]
CaO_9	12902	12909	8	[2, 81, 85, 91, 97, 122, 123, 126, 138, 142]
CaO_10	12907	12910	4	[1, 71, 87, 105, 111, 127, 134, 140, 143, 148, 152]
CaO_10	12910	12924	15	[2, 81, 85, 91, 97, 104, 122, 123, 126, 138, 142]
CaO_9	12911	12963	53	[1, 71, 87, 105, 127, 134, 140, 143, 148, 152]
CaO_11	12925	12927	3	[2, 81, 85, 91, 97, 104, 122, 123, 126, 127, 138, 142]
CaO_9	12928	12953	26	[2, 85, 91, 97, 104, 122, 123, 126, 138, 142]
CaO_10	12954	13034	81	[2, 85, 91, 97, 104, 122, 123, 126, 131, 138, 142]
CaO_10	12964	12972	9	[1, 67, 71, 87, 105, 127, 134, 140, 143, 148, 152]
CaO_12	12973	13008	36	[1, 67, 71, 87, 94, 105, 127, 130, 134, 140, 143, 148, 152]
CaO_11	13009	13014	6	[1, 67, 71, 87, 94, 105, 127, 134, 140, 143, 148, 152]
CaO_12	13015	13029	15	[1, 67, 71, 87, 94, 105, 111, 127, 134, 140, 143, 148, 152]
CaO_11	13030	13063	34	[1, 67, 71, 87, 94, 105, 127, 134, 140, 143, 148, 152]
CaO_9	13035	13042	8	[2, 85, 91, 97, 104, 122, 123, 126, 138, 142]
CaO_10	13043	13072	30	[2, 81, 85, 91, 97, 104, 122, 123, 126, 138, 142]
CaO_10	13064	13102	39	[1, 71, 87, 94, 105, 127, 134, 140, 143, 148, 152]
CaO_11	13073	13082	10	[2, 81, 85, 91, 97, 104, 122, 123, 126, 131, 138, 142]
CaO_10	13083	13127	45	[2, 85, 91, 97, 104, 122, 123, 126, 131, 138, 142]
CaO_9	13103	13135	33	[1, 71, 87, 105, 127, 134, 140, 143, 148, 152]
CaO_10	13128	13139	12	[2, 85, 91, 97, 122, 123, 126, 127, 131, 138, 142]
CaO_10	13136	13163	28	[1, 67, 71, 87, 105, 127, 134, 140, 143, 148, 152]
CaO_9	13140	13181	42	[2, 85, 91, 97, 122, 123, 126, 131, 138, 142]
CaO_11	13164	13187	24	[1, 67, 71, 87, 105, 127, 130, 134, 140, 143, 148, 152]
CaO_10	13182	13202	21	[2, 81, 85, 91, 97, 122, 123, 126, 131, 138, 142]
CaO_12	13188	13195	8	[1, 67, 71, 87, 94, 105, 127, 130, 134, 140, 143, 148, 152]
CaO_11	13196	13295	100	[1, 67, 71, 94, 105, 127, 130, 134, 140, 143, 148, 152]
CaO_9	13203	13225	23	[2, 85, 91, 97, 122, 123, 126, 131, 138, 142]
CaO_10	13226	13290	65	[2, 85, 91, 97, 104, 122, 123, 126, 131, 138, 142]
CaO_9	13291	13299	9	[2, 85, 91, 97, 122, 123, 126, 131, 138, 142]
CaO_11	13296	13323	28	[1, 67, 71, 87, 94, 105, 127, 134, 140, 143, 148, 152]
CaO_10	13300	13312	13	[2, 85, 86, 91, 97, 122, 123, 126, 131, 138, 142]
CaO_9	13313	13314	2	[2, 85, 91, 97, 122, 123, 126, 131, 138, 142]
CaO_10	13315	13353	39	[2, 82, 85, 91, 97, 122, 123, 126, 131, 138, 142]
CaO_10	13324	13340	17	[1, 67, 71, 94, 105, 127, 134, 140, 143, 148, 152]
CaO_11	13341	13368	28	[1, 67, 71, 94, 105, 127, 130, 134, 140, 143, 148, 152]
CaO_9	13354	13388	35	[2, 85, 91, 97, 122, 123, 126, 131, 138, 142]
CaO_10	13369	13395	27	[1, 67, 71, 94, 127, 130, 134, 140, 143, 148, 152]
CaO_10	13389	13450	62	[2, 81, 85, 91, 97, 122, 123, 126, 131, 138, 142]
CaO_9	13396	13397	2	[1, 67, 71, 94, 127, 130, 140, 143, 148, 152]
CaO_10	13398	13426	29	[1, 67, 71, 94, 127, 130, 134, 140, 143, 148, 152]
CaO_9	13427	13432	6	[1, 67, 71, 94, 127, 134, 140, 143, 148, 152]
CaO_10	13433	13436	4	[1, 67, 71, 94, 105, 127, 134, 140, 143, 148, 152]
CaO_11	13437	13524	88	[1, 67, 71, 87, 94, 105, 127, 134, 140, 143, 148, 152]
CaO_11	13451	13465	15	[2, 81, 85, 91, 97, 104, 122, 123, 126, 131, 138, 142]
CaO_10	13466	13475	10	[2, 85, 91, 97, 104, 122, 123, 126, 131, 138, 142]
CaO_9	13476	13494	19	[2, 85, 91, 97, 122, 123, 126, 131, 138, 142]
CaO_10	13495	13511	17	[2, 85, 91, 97, 104, 122, 123, 126, 131, 138, 142]
CaO_9	13512	13597	86	[2, 85, 91, 97, 122, 123, 126, 131, 138, 142]
CaO_10	13525	13537	13	[1, 67, 71, 94, 105, 127, 134, 140, 143, 148, 152]
CaO_11	13538	13538	1	[1, 67, 71, 94, 105, 127, 130, 134, 140, 143, 148, 152]
CaO_10	13539	13548	10	[1, 67, 71, 94, 105, 127, 134, 140, 143, 148, 152]
CaO_11	13549	13588	40	[1, 67, 71, 87, 94, 105, 127, 134, 140, 143, 148, 152]
CaO_10	13589	13622	34	[1, 71, 87, 94, 105, 127, 134, 140, 143, 148, 152]
CaO_10	13598	13605	8	[2, 85, 91, 97, 104, 122, 123, 126, 131, 138, 142]
CaO_11	13606	13614	9	[2, 84, 85, 91, 97, 104, 122, 123, 126, 131, 138, 142]
CaO_10	13615	13615	1	[2, 84, 85, 91, 97, 104, 122, 123, 126, 138, 142]
CaO_9	13616	13618	3	[2, 85, 91, 97, 104, 122, 123, 126, 138, 142]
CaO_10	13619	13629	11	[2, 70, 85, 91, 97, 104, 122, 123, 126, 138, 142]
CaO_11	13623	13629	7	[1, 67, 71, 87, 94, 105, 127, 134, 140, 143, 148, 152]
CaO_10	13630	13647	18	[1, 71, 87, 94, 105, 127, 134, 140, 143, 148, 152]
CaO_11	13630	13632	3	[2, 70, 84, 85, 91, 97, 104, 122, 123, 126, 138, 142]
CaO_12	13633	13641	9	[2, 70, 84, 85, 91, 97, 104, 122, 123, 126, 131, 138, 142]
CaO_11	13642	13647	6	[2, 84, 85, 91, 97, 104, 122, 123, 126, 131, 138, 142]
CaO_9	13648	13659	12	[1, 71, 87, 94, 105, 127, 134, 140, 143, 148]
CaO_10	13648	13672	25	[2, 84, 85, 91, 97, 122, 123, 126, 131, 138, 142]
CaO_10	13660	13676	17	[1, 67, 71, 87, 94, 105, 127, 134, 140, 143, 148]
CaO_11	13673	13677	5	[2, 70, 84, 85, 91, 97, 122, 123, 126, 131, 138, 142]
CaO_9	13677	13700	24	[1, 67, 87, 94, 105, 127, 134, 140, 143, 148]
CaO_10	13678	13713	36	[2, 70, 85, 91, 97, 122, 123, 126, 131, 138, 142]
CaO_10	13701	13731	31	[1, 67, 71, 87, 94, 105, 127, 134, 140, 143, 148]
CaO_9	13714	13716	3	[2, 85, 91, 97, 122, 123, 126, 131, 138, 142]
CaO_8	13717	13733	17	[2, 85, 91, 97, 122, 123, 126, 138, 142]
CaO_9	13732	13742	11	[1, 71, 87, 94, 105, 127, 134, 140, 143, 148]
CaO_9	13734	13769	36	[2, 85, 91, 97, 122, 123, 126, 131, 138, 142]
CaO_10	13743	13747	5	[1, 71, 87, 94, 97, 105, 127, 134, 140, 143, 148]
CaO_11	13748	13758	11	[1, 71, 87, 94, 97, 105, 127, 134, 140, 143, 148, 152]
CaO_12	13759	13765	7	[1, 67, 71, 87, 94, 97, 105, 127, 134, 140, 143, 148, 152]
CaO_11	13766	13778	13	[1, 67, 71, 87, 94, 105, 127, 134, 140, 143, 148, 152]
CaO_8	13770	13773	4	[2, 85, 91, 97, 122, 123, 126, 138, 142]
CaO_9	13774	13781	8	[2, 85, 91, 97, 104, 122, 123, 126, 138, 142]
CaO_10	13779	13786	8	[1, 71, 87, 94, 105, 127, 134, 140, 143, 148, 152]
CaO_10	13782	13789	8	[2, 85, 91, 97, 104, 122, 123, 126, 131, 138, 142]
CaO_11	13787	13902	116	[1, 67, 71, 87, 94, 105, 127, 134, 140, 143, 148, 152]
CaO_11	13790	13800	11	[2, 81, 85, 91, 97, 104, 122, 123, 126, 131, 138, 142]
CaO_10	13801	13909	109	[2, 85, 91, 97, 104, 122, 123, 126, 131, 138, 142]
CaO_12	13903	13909	7	[1, 67, 71, 87, 94, 105, 127, 128, 134, 140, 143, 148, 152]
CaO_11	13910	13922	13	[1, 67, 71, 94, 105, 127, 128, 134, 140, 143, 148, 152]
CaO_9	13910	13918	9	[2, 85, 91, 97, 122, 123, 126, 131, 138, 142]
CaO_8	13919	13922	4	[2, 85, 91, 97, 122, 123, 126, 138, 142]
CaO_12	13923	13923	1	[1, 67, 71, 87, 94, 105, 127, 128, 134, 140, 143, 148, 152]
CaO_9	13923	13961	39	[2, 85, 91, 97, 104, 122, 123, 126, 138, 142]
CaO_11	13924	13932	9	[1, 67, 71, 87, 94, 105, 127, 128, 134, 140, 148, 152]
CaO_10	13933	13940	8	[1, 67, 71, 94, 105, 127, 128, 134, 140, 148, 152]
CaO_9	13941	13950	10	[1, 67, 71, 94, 105, 127, 128, 134, 140, 148]
CaO_8	13951	13953	3	[1, 67, 71, 94, 105, 127, 134, 140, 148]
CaO_9	13954	13975	22	[1, 67, 71, 94, 105, 127, 134, 140, 148, 152]
CaO_10	13962	13989	28	[2, 84, 85, 91, 97, 104, 122, 123, 126, 138, 142]
CaO_10	13976	14005	30	[1, 67, 71, 94, 105, 127, 134, 140, 143, 148, 152]
CaO_9	13990	14014	25	[2, 85, 91, 97, 104, 122, 123, 126, 138, 142]
CaO_11	14006	14047	42	[1, 67, 71, 87, 94, 105, 127, 134, 140, 143, 148, 152]
CaO_10	14015	14145	131	[2, 85, 91, 97, 104, 122, 123, 126, 131, 138, 142]
CaO_10	14048	14056	9	[1, 67, 71, 87, 105, 127, 134, 140, 143, 148, 152]
CaO_11	14057	14075	19	[1, 67, 71, 87, 94, 105, 127, 134, 140, 143, 148, 152]
CaO_10	14076	14096	21	[1, 67, 71, 87, 94, 105, 127, 134, 140, 143, 148]
CaO_11	14097	14116	20	[1, 67, 71, 87, 94, 105, 127, 128, 134, 140, 143, 148]
CaO_10	14117	14147	31	[1, 67, 71, 94, 105, 127, 128, 134, 140, 143, 148]
CaO_11	14146	14180	35	[2, 85, 86, 91, 97, 104, 122, 123, 126, 131, 138, 142]
CaO_11	14148	14163	16	[1, 67, 71, 94, 105, 127, 128, 134, 140, 143, 148, 152]
CaO_10	14164	14177	14	[1, 67, 71, 94, 105, 127, 134, 140, 143, 148, 152]
CaO_9	14178	14180	3	[1, 67, 71, 94, 127, 134, 140, 143, 148, 152]
CaO_8	14181	14184	4	[1, 71, 94, 127, 134, 140, 143, 148, 152]
CaO_10	14181	14250	70	[2, 85, 91, 97, 104, 122, 123, 126, 131, 138, 142]
CaO_9	14185	14196	12	[1, 71, 87, 94, 127, 134, 140, 143, 148, 152]
CaO_10	14197	14299	103	[1, 71, 87, 94, 105, 127, 134, 140, 143, 148, 152]
CaO_11	14251	14275	25	[2, 82, 85, 91, 97, 104, 122, 123, 126, 131, 138, 142]
CaO_10	14276	14315	40	[2, 85, 91, 97, 104, 122, 123, 126, 131, 138, 142]
CaO_11	14300	14306	7	[1, 67, 71, 87, 94, 105, 127, 134, 140, 143, 148, 152]
CaO_10	14307	14315	9	[1, 67, 71, 94, 105, 127, 134, 140, 143, 148, 152]
CaO_11	14316	14333	18	[1, 67, 71, 94, 105, 127, 128, 134, 140, 143, 148, 152]
CaO_11	14316	14341	26	[2, 85, 86, 91, 97, 104, 122, 123, 126, 131, 138, 142]
CaO_10	14334	14346	13	[1, 67, 71, 94, 105, 127, 128, 134, 140, 143, 148]
CaO_10	14342	14345	4	[2, 85, 91, 97, 104, 122, 123, 126, 131, 138, 142]
CaO_11	14346	14363	18	[2, 82, 85, 91, 97, 104, 122, 123, 126, 131, 138, 142]
CaO_11	14347	14366	20	[1, 67, 71, 94, 105, 127, 128, 134, 140, 143, 148, 152]
CaO_10	14364	14432	69	[2, 85, 91, 97, 104, 122, 123, 126, 131, 138, 142]
CaO_10	14367	14381	15	[1, 67, 71, 94, 105, 127, 128, 134, 140, 143, 148]
CaO_11	14382	14411	30	[1, 67, 71, 87, 94, 105, 127, 128, 134, 140, 143, 148]
CaO_10	14412	14428	17	[1, 67, 71, 87, 94, 105, 127, 128, 134, 140, 143]
CaO_9	14429	14437	9	[1, 67, 71, 87, 94, 105, 127, 128, 134, 140]
CaO_11	14433	14440	8	[2, 82, 85, 91, 97, 104, 122, 123, 126, 131, 138, 142]
CaO_10	14438	14507	70	[1, 67, 71, 87, 94, 105, 127, 128, 134, 140, 143]
CaO_12	14441	14445	5	[2, 82, 85, 86, 91, 97, 104, 122, 123, 126, 131, 138, 142]
CaO_11	14446	14453	8	[2, 82, 85, 91, 97, 104, 122, 123, 126, 131, 138, 142]
CaO_10	14454	14512	59	[2, 85, 91, 97, 104, 122, 123, 126, 131, 138, 142]
CaO_9	14508	14510	3	[1, 67, 71, 94, 105, 127, 128, 134, 140, 143]
CaO_10	14511	14512	2	[1, 67, 71, 94, 105, 127, 128, 134, 140, 143, 148]
CaO_11	14513	14525	13	[1, 67, 71, 87, 94, 105, 127, 128, 134, 140, 143, 148]
CaO_11	14513	14577	65	[2, 82, 85, 91, 97, 104, 122, 123, 126, 131, 138, 142]
CaO_10	14526	14531	6	[1, 67, 71, 94, 105, 127, 128, 134, 140, 143, 148]
CaO_11	14532	14560	29	[1, 67, 71, 94, 105, 127, 128, 134, 140, 143, 148, 152]
CaO_12	14561	14563	3	[1, 67, 71, 87, 94, 105, 127, 128, 134, 140, 143, 148, 152]
CaO_11	14564	14603	40	[1, 67, 71, 87, 94, 105, 127, 128, 134, 140, 143, 148]
CaO_10	14578	14613	36	[2, 85, 91, 97, 104, 122, 123, 126, 131, 138, 142]
CaO_10	14604	14617	14	[1, 71, 87, 94, 105, 127, 128, 134, 140, 143, 148]
CaO_11	14614	14673	60	[2, 85, 86, 91, 97, 104, 122, 123, 126, 131, 138, 142]
CaO_9	14618	14624	7	[1, 71, 87, 94, 105, 127, 128, 134, 140, 143]
CaO_10	14625	14631	7	[1, 67, 71, 87, 94, 105, 127, 128, 134, 140, 143]
CaO_11	14632	14635	4	[1, 67, 71, 87, 94, 105, 127, 128, 134, 140, 143, 152]
CaO_10	14636	14648	13	[1, 67, 71, 87, 94, 127, 128, 134, 140, 143, 152]
CaO_11	14649	14657	9	[1, 67, 71, 87, 94, 127, 128, 134, 140, 143, 148, 152]
CaO_10	14658	14673	16	[1, 67, 71, 87, 94, 127, 128, 134, 140, 143, 148]
CaO_9	14674	14683	10	[1, 67, 71, 94, 127, 128, 134, 140, 143, 148]
CaO_10	14674	14695	22	[2, 85, 86, 91, 97, 104, 122, 126, 131, 138, 142]
CaO_8	14684	14687	4	[1, 67, 71, 94, 127, 128, 134, 140, 148]
CaO_9	14688	14693	6	[1, 67, 71, 94, 105, 127, 128, 134, 140, 148]
CaO_10	14694	14717	24	[1, 67, 71, 94, 105, 127, 128, 134, 140, 143, 148]
CaO_11	14696	14703	8	[2, 85, 86, 91, 93, 97, 104, 122, 126, 131, 138, 142]
CaO_12	14704	14712	9	[2, 85, 86, 91, 93, 97, 104, 122, 123, 126, 131, 138, 142]
CaO_11	14713	14724	12	[2, 85, 86, 91, 97, 104, 122, 123, 126, 131, 138, 142]
CaO_11	14718	14722	5	[1, 67, 71, 94, 105, 127, 128, 134, 140, 143, 148, 152]
CaO_10	14723	14736	14	[1, 67, 71, 94, 127, 128, 134, 140, 143, 148, 152]
CaO_10	14725	14735	11	[2, 85, 86, 91, 97, 122, 123, 126, 131, 138, 142]
CaO_11	14736	14738	3	[2, 85, 86, 91, 97, 104, 122, 123, 126, 131, 138, 142]
CaO_9	14737	14753	17	[1, 71, 94, 127, 128, 134, 140, 143, 148, 152]
CaO_12	14739	14744	6	[2, 82, 85, 86, 91, 97, 104, 122, 123, 126, 131, 138, 142]
CaO_11	14745	14766	22	[2, 82, 85, 91, 97, 104, 122, 123, 126, 131, 138, 142]
CaO_10	14754	14768	15	[1, 67, 71, 94, 127, 128, 134, 140, 143, 148, 152]
CaO_10	14767	14781	15	[2, 85, 91, 97, 104, 122, 123, 126, 131, 138, 142]
CaO_11	14769	14772	4	[1, 67, 71, 94, 105, 127, 128, 134, 140, 143, 148, 152]
CaO_10	14773	14779	7	[1, 71, 94, 105, 127, 128, 134, 140, 143, 148, 152]
CaO_9	14780	14792	13	[1, 71, 94, 105, 127, 128, 134, 140, 143, 152]
CaO_11	14782	14795	14	[2, 82, 85, 91, 97, 104, 122, 123, 126, 131, 138, 142]
CaO_8	14793	14799	7	[1, 71, 94, 105, 127, 128, 134, 140, 143]
CaO_10	14796	14837	42	[2, 82, 91, 97, 104, 122, 123, 126, 131, 138, 142]
CaO_9	14800	14812	13	[1, 71, 87, 94, 105, 127, 128, 134, 140, 143]
CaO_10	14813	14817	5	[1, 71, 87, 94, 105, 127, 128, 134, 140, 143, 148]
CaO_11	14818	14825	8	[1, 67, 71, 87, 94, 105, 127, 128, 134, 140, 143, 148]
CaO_10	14826	14845	20	[1, 67, 71, 94, 105, 127, 128, 134, 140, 143, 148]
CaO_11	14838	14851	14	[2, 82, 86, 91, 97, 104, 122, 123, 126, 131, 138, 142]
CaO_11	14846	14861	16	[1, 67, 71, 94, 105, 127, 128, 134, 140, 143, 148, 152]
CaO_10	14852	14853	2	[2, 86, 91, 97, 104, 122, 123, 126, 131, 138, 142]
CaO_9	14854	14872	19	[2, 91, 97, 104, 122, 123, 126, 131, 138, 142]
CaO_10	14862	14867	6	[1, 67, 71, 94, 127, 128, 134, 140, 143, 148, 152]
CaO_11	14868	14877	10	[1, 67, 71, 94, 127, 128, 129, 134, 140, 143, 148, 152]
CaO_10	14873	14911	39	[2, 86, 91, 97, 104, 122, 123, 126, 131, 138, 142]
CaO_10	14878	14878	1	[1, 67, 71, 94, 127, 128, 134, 140, 143, 148, 152]
CaO_9	14879	14902	24	[1, 67, 71, 94, 127, 128, 134, 140, 143, 148]
CaO_10	14903	14905	3	[1, 67, 71, 94, 127, 128, 134, 140, 143, 148, 152]
CaO_11	14906	14909	4	[1, 67, 71, 87, 94, 127, 128, 134, 140, 143, 148, 152]
CaO_12	14910	14914	5	[1, 67, 71, 87, 94, 105, 127, 128, 134, 140, 143, 148, 152]
CaO_9	14912	14966	55	[2, 86, 91, 97, 104, 122, 126, 131, 138, 142]
CaO_11	14915	14928	14	[1, 67, 71, 87, 94, 105, 127, 128, 134, 140, 143, 148]
CaO_10	14929	14944	16	[1, 71, 87, 94, 105, 127, 128, 134, 140, 143, 148]
CaO_9	14945	14948	4	[1, 71, 94, 105, 127, 128, 134, 140, 143, 148]
CaO_10	14949	14957	9	[1, 67, 71, 94, 105, 127, 128, 134, 140, 143, 148]
CaO_9	14958	14968	11	[1, 67, 71, 94, 105, 127, 128, 134, 140, 148]
CaO_10	14967	15062	96	[2, 86, 91, 97, 104, 122, 123, 126, 131, 138, 142]
CaO_10	14969	14973	5	[1, 67, 71, 94, 105, 127, 128, 129, 134, 140, 148]
CaO_11	14974	14985	12	[1, 67, 71, 94, 105, 127, 128, 129, 134, 140, 143, 148]
CaO_10	14986	15071	86	[1, 67, 71, 94, 105, 127, 128, 134, 140, 143, 148]
CaO_9	15063	15085	23	[2, 86, 91, 97, 104, 122, 126, 131, 138, 142]
CaO_11	15072	15086	15	[1, 67, 71, 94, 105, 127, 128, 134, 140, 143, 148, 152]
CaO_10	15086	15105	20	[2, 82, 86, 91, 97, 104, 122, 126, 131, 138, 142]
CaO_10	15087	15151	65	[1, 67, 71, 94, 127, 128, 134, 140, 143, 148, 152]
CaO_11	15106	15188	83	[2, 82, 86, 91, 97, 104, 122, 123, 126, 131, 138, 142]
CaO_9	15152	15168	17	[1, 71, 94, 127, 128, 134, 140, 143, 148, 152]
CaO_10	15169	15192	24	[1, 67, 71, 94, 127, 128, 134, 140, 143, 148, 152]
CaO_10	15189	15216	28	[2, 86, 91, 97, 104, 122, 123, 126, 131, 138, 142]
CaO_11	15193	15200	8	[1, 67, 71, 94, 127, 128, 129, 134, 140, 143, 148, 152]
CaO_10	15201	15244	44	[1, 67, 71, 94, 127, 128, 129, 134, 140, 143, 148]
CaO_11	15217	15217	1	[2, 70, 86, 91, 97, 104, 122, 123, 126, 131, 138, 142]
CaO_12	15218	15219	2	[2, 70, 82, 86, 91, 97, 104, 122, 123, 126, 131, 138, 142]
CaO_11	15220	15292	73	[2, 82, 86, 91, 97, 104, 122, 123, 126, 131, 138, 142]
CaO_9	15245	15248	4	[1, 67, 71, 94, 127, 128, 134, 140, 143, 148]
CaO_8	15249	15272	24	[1, 71, 94, 127, 128, 134, 140, 143, 148]
CaO_9	15273	15301	29	[1, 71, 87, 94, 127, 128, 134, 140, 143, 148]
CaO_10	15293	15375	83	[2, 82, 91, 97, 104, 122, 123, 126, 131, 138, 142]
CaO_10	15302	15337	36	[1, 71, 87, 94, 105, 127, 128, 134, 140, 143, 148]
CaO_9	15338	15354	17	[1, 71, 87, 94, 127, 128, 134, 140, 143, 148]
CaO_9	15355	15436	82	[1, 71, 94, 127, 128, 134, 140, 143, 148, 152]
CaO_11	15376	15400	25	[2, 82, 86, 91, 97, 104, 122, 123, 126, 131, 138, 142]
CaO_10	15401	15408	8	[2, 82, 86, 91, 97, 104, 122, 126, 131, 138, 142]
CaO_11	15409	15410	2	[2, 82, 85, 86, 91, 97, 104, 122, 126, 131, 138, 142]
CaO_10	15411	15435	25	[2, 85, 86, 91, 97, 104, 122, 126, 131, 138, 142]
CaO_11	15436	15436	1	[2, 85, 86, 91, 97, 104, 122, 123, 126, 131, 138, 142]
CaO_10	15437	15449	13	[1, 71, 87, 94, 127, 128, 134, 140, 143, 148, 152]
CaO_10	15437	15474	38	[2, 86, 91, 97, 104, 122, 123, 126, 131, 138, 142]
CaO_9	15450	15451	2	[1, 71, 94, 127, 128, 134, 140, 143, 148, 152]
CaO_8	15452	15458	7	[1, 71, 94, 127, 128, 134, 140, 143, 148]
CaO_9	15459	15468	10	[1, 71, 94, 105, 127, 128, 134, 140, 143, 148]
CaO_10	15469	15475	7	[1, 71, 94, 105, 127, 128, 134, 140, 143, 148, 152]
CaO_11	15475	15497	23	[2, 82, 86, 91, 97, 104, 122, 123, 126, 131, 138, 142]
CaO_11	15476	15482	7	[1, 67, 71, 94, 105, 127, 128, 134, 140, 143, 148, 152]
CaO_10	15483	15496	14	[1, 67, 71, 94, 127, 128, 134, 140, 143, 148, 152]
CaO_10	15497	15527	31	[1, 67, 71, 94, 105, 127, 128, 134, 140, 143, 148]
CaO_10	15498	15520	23	[2, 86, 91, 97, 104, 122, 123, 126, 131, 138, 142]
CaO_9	15521	15522	2	[2, 86, 91, 97, 104, 122, 126, 131, 138, 142]
CaO_10	15523	15544	22	[2, 82, 86, 91, 97, 104, 122, 126, 131, 138, 142]
CaO_9	15528	15551	24	[1, 67, 71, 94, 127, 128, 134, 140, 143, 148]
CaO_11	15545	15552	8	[2, 77, 82, 86, 91, 97, 104, 122, 126, 131, 138, 142]
CaO_8	15552	15614	63	[1, 71, 94, 127, 128, 134, 140, 143, 148]
CaO_12	15553	15560	8	[2, 77, 82, 85, 86, 91, 97, 104, 122, 126, 131, 138, 142]
CaO_11	15561	15569	9	[2, 77, 82, 86, 91, 97, 104, 122, 126, 131, 138, 142]
CaO_12	15570	15579	10	[2, 77, 82, 86, 91, 97, 104, 122, 123, 126, 131, 138, 142]
CaO_11	15580	15629	50	[2, 82, 86, 91, 97, 104, 122, 123, 126, 131, 138, 142]
CaO_9	15615	15630	16	[1, 71, 94, 127, 128, 134, 140, 143, 148, 152]
CaO_12	15630	15641	12	[2, 82, 85, 86, 91, 97, 104, 122, 123, 126, 131, 138, 142]
CaO_8	15631	15641	11	[1, 71, 94, 127, 128, 134, 140, 143, 148]
CaO_9	15642	15662	21	[1, 71, 94, 127, 128, 134, 140, 143, 148, 152]
CaO_11	15642	15665	24	[2, 85, 86, 91, 97, 104, 122, 123, 126, 131, 138, 142]
CaO_10	15663	15674	12	[1, 71, 87, 94, 127, 128, 134, 140, 143, 148, 152]
CaO_10	15666	15711	46	[2, 86, 91, 97, 104, 122, 123, 126, 131, 138, 142]
CaO_9	15675	15688	14	[1, 71, 87, 94, 127, 128, 134, 140, 143, 148]
CaO_8	15689	15692	4	[1, 71, 94, 127, 128, 134, 140, 143, 148]
CaO_9	15693	15694	2	[1, 71, 94, 127, 128, 134, 140, 143, 148, 152]
CaO_10	15695	15743	49	[1, 71, 94, 105, 127, 128, 134, 140, 143, 148, 152]
CaO_11	15712	15730	19	[2, 82, 86, 91, 97, 104, 122, 123, 126, 131, 138, 142]
CaO_10	15731	15837	107	[2, 82, 91, 97, 104, 122, 123, 126, 131, 138, 142]
CaO_11	15744	15770	27	[1, 71, 94, 105, 127, 128, 129, 134, 140, 143, 148, 152]
CaO_10	15771	15771	1	[1, 71, 94, 105, 127, 128, 134, 140, 143, 148, 152]
CaO_9	15772	15808	37	[1, 71, 94, 127, 128, 134, 140, 143, 148, 152]
CaO_10	15809	15809	1	[1, 71, 94, 105, 127, 128, 134, 140, 143, 148, 152]
CaO_11	15810	15814	5	[1, 71, 87, 94, 105, 127, 128, 134, 140, 143, 148, 152]
CaO_12	15815	15815	1	[1, 67, 71, 87, 94, 105, 127, 128, 134, 140, 143, 148, 152]
CaO_11	15816	15840	25	[1, 71, 87, 94, 105, 127, 128, 134, 140, 143, 148, 152]
CaO_9	15838	15857	20	[2, 91, 97, 104, 122, 123, 126, 131, 138, 142]
CaO_10	15841	15850	10	[1, 71, 87, 94, 105, 127, 128, 134, 140, 143, 148]
CaO_9	15851	15901	51	[1, 71, 94, 105, 127, 128, 134, 140, 143, 148]
CaO_10	15858	15864	7	[2, 82, 91, 97, 104, 122, 123, 126, 131, 138, 142]
CaO_9	15865	15885	21	[2, 91, 97, 104, 122, 123, 126, 131, 138, 142]
CaO_10	15886	15891	6	[2, 77, 91, 97, 104, 122, 123, 126, 131, 138, 142]
CaO_9	15892	15894	3	[2, 91, 97, 104, 122, 123, 126, 131, 138, 142]
CaO_8	15895	15899	5	[2, 91, 97, 104, 122, 126, 131, 138, 142]
CaO_9	15900	15972	73	[2, 82, 91, 97, 104, 122, 126, 131, 138, 142]
CaO_10	15902	15903	2	[1, 71, 87, 94, 105, 127, 128, 134, 140, 143, 148]
CaO_11	15904	15922	19	[1, 71, 87, 94, 105, 127, 128, 134, 140, 143, 148, 152]
CaO_10	15923	15926	4	[1, 71, 94, 105, 127, 128, 134, 140, 143, 148, 152]
CaO_9	15927	15934	8	[1, 71, 94, 105, 127, 128, 134, 140, 143, 148]
CaO_10	15935	15951	17	[1, 67, 71, 94, 105, 127, 128, 134, 140, 143, 148]
CaO_11	15952	15954	3	[1, 67, 71, 94, 105, 127, 128, 129, 134, 140, 143, 148]
CaO_10	15955	15970	16	[1, 67, 71, 94, 127, 128, 129, 134, 140, 143, 148]
CaO_9	15971	15978	8	[1, 67, 71, 94, 127, 128, 134, 140, 143, 148]
CaO_8	15973	16004	32	[2, 91, 97, 104, 122, 126, 131, 138, 142]
CaO_10	15979	15993	15	[1, 67, 71, 94, 105, 127, 128, 134, 140, 143, 148]
CaO_8	15994	16009	16	[1, 71, 94, 127, 128, 134, 140, 143, 148]
CaO_10	16005	16008	4	[2, 85, 91, 97, 104, 122, 123, 126, 131, 138, 142]
CaO_9	16009	16014	6	[2, 91, 97, 104, 122, 123, 126, 131, 138, 142]
CaO_9	16010	16012	3	[1, 71, 94, 127, 128, 134, 140, 143, 148, 152]
CaO_10	16013	16030	18	[1, 71, 87, 94, 127, 128, 134, 140, 143, 148, 152]
CaO_10	16015	16082	68	[2, 82, 91, 97, 104, 122, 123, 126, 131, 138, 142]
CaO_11	16031	16036	6	[1, 71, 87, 94, 105, 127, 128, 134, 140, 143, 148, 152]
CaO_10	16037	16042	6	[1, 71, 87, 94, 105, 127, 128, 134, 140, 143, 148]
CaO_9	16043	16070	28	[1, 71, 87, 94, 127, 128, 134, 140, 143, 148]
CaO_8	16071	16087	17	[1, 71, 87, 94, 127, 128, 134, 140, 148]
CaO_9	16083	16108	26	[2, 91, 97, 104, 122, 123, 126, 131, 138, 142]
CaO_9	16088	16100	13	[1, 71, 87, 94, 127, 128, 134, 140, 143, 148]
CaO_10	16101	16204	104	[1, 71, 87, 94, 105, 127, 128, 134, 140, 143, 148]
CaO_10	16109	16149	41	[2, 82, 91, 97, 104, 122, 123, 126, 131, 138, 142]
CaO_9	16150	16187	38	[2, 91, 97, 104, 122, 123, 126, 131, 138, 142]
CaO_10	16188	16204	17	[2, 86, 91, 97, 104, 122, 123, 126, 131, 138, 142]
CaO_9	16205	16207	3	[1, 71, 87, 94, 127, 128, 134, 140, 143, 148]
CaO_11	16205	16269	65	[2, 85, 86, 91, 97, 104, 122, 123, 126, 131, 138, 142]
CaO_10	16208	16250	43	[1, 71, 87, 94, 127, 128, 134, 140, 143, 148, 152]
CaO_11	16251	16272	22	[1, 71, 87, 94, 105, 127, 128, 134, 140, 143, 148, 152]
CaO_10	16270	16379	110	[2, 85, 91, 97, 104, 122, 123, 126, 131, 138, 142]
CaO_10	16273	16316	44	[1, 71, 87, 94, 105, 127, 128, 134, 140, 143, 148]
CaO_11	16317	16355	39	[1, 71, 87, 94, 105, 127, 128, 134, 140, 143, 148, 152]
CaO_12	16356	16358	3	[1, 71, 87, 94, 97, 105, 127, 128, 134, 140, 143, 148, 152]
CaO_11	16359	16366	8	[1, 71, 87, 94, 97, 105, 127, 128, 134, 140, 143, 148]
CaO_10	16367	16387	21	[1, 71, 87, 94, 105, 127, 128, 134, 140, 143, 148]
CaO_11	16380	16416	37	[2, 85, 86, 91, 97, 104, 122, 123, 126, 131, 138, 142]
CaO_11	16388	16402	15	[1, 71, 87, 94, 105, 127, 128, 134, 140, 143, 148, 152]
CaO_10	16403	16423	21	[1, 71, 94, 105, 127, 128, 134, 140, 143, 148, 152]
CaO_10	16417	16455	39	[2, 85, 91, 97, 104, 122, 123, 126, 131, 138, 142]
CaO_9	16424	16424	1	[1, 71, 94, 127, 128, 134, 140, 143, 148, 152]
CaO_10	16425	16472	48	[1, 71, 87, 94, 127, 128, 134, 140, 143, 148, 152]
CaO_11	16456	16482	27	[2, 82, 85, 91, 97, 104, 122, 123, 126, 131, 138, 142]
CaO_11	16473	16493	21	[1, 71, 87, 94, 105, 127, 128, 134, 140, 143, 148, 152]
CaO_10	16483	16507	25	[2, 82, 91, 97, 104, 122, 123, 126, 131, 138, 142]
CaO_10	16494	16585	92	[1, 71, 87, 94, 105, 127, 128, 134, 140, 143, 148]
CaO_9	16508	16528	21	[2, 91, 97, 104, 122, 123, 126, 131, 138, 142]
CaO_10	16529	16532	4	[2, 85, 91, 97, 104, 122, 123, 126, 131, 138, 142]
CaO_9	16533	16545	13	[2, 85, 91, 97, 104, 122, 126, 131, 138, 142]
CaO_10	16546	16573	28	[2, 82, 85, 91, 97, 104, 122, 126, 131, 138, 142]
CaO_9	16574	16600	27	[2, 82, 91, 97, 104, 122, 126, 131, 138, 142]
CaO_9	16586	16610	25	[1, 71, 87, 94, 127, 128, 134, 140, 143, 148]
CaO_8	16601	16626	26	[2, 91, 97, 104, 122, 126, 131, 138, 142]
CaO_10	16611	16628	18	[1, 71, 87, 94, 105, 127, 128, 134, 140, 143, 148]
CaO_9	16627	16635	9	[2, 82, 91, 97, 104, 122, 126, 131, 138, 142]
CaO_9	16629	16634	6	[1, 71, 94, 105, 127, 128, 134, 140, 143, 148]
CaO_10	16635	16638	4	[1, 71, 94, 105, 127, 128, 129, 134, 140, 143, 148]
CaO_10	16636	16646	11	[2, 82, 91, 97, 104, 122, 123, 126, 131, 138, 142]
CaO_9	16639	16655	17	[1, 71, 94, 127, 128, 129, 134, 140, 143, 148]
CaO_11	16647	16655	9	[2, 82, 85, 91, 97, 104, 122, 123, 126, 131, 138, 142]
CaO_8	16656	16673	18	[1, 71, 94, 127, 128, 134, 140, 143, 148]
CaO_10	16656	16686	31	[2, 82, 85, 91, 97, 104, 122, 126, 131, 138, 142]
CaO_9	16674	16767	94	[1, 71, 87, 94, 127, 128, 134, 140, 143, 148]
CaO_9	16687	16696	10	[2, 82, 91, 97, 104, 122, 126, 131, 138, 142]
CaO_10	16697	16744	48	[2, 82, 91, 97, 104, 122, 123, 126, 131, 138, 142]
CaO_11	16745	16767	23	[2, 77, 82, 91, 97, 104, 122, 123, 126, 131, 138, 142]
CaO_10	16768	16769	2	[1, 71, 87, 94, 101, 127, 128, 134, 140, 143, 148]
CaO_10	16768	16890	123	[2, 82, 91, 97, 104, 122, 123, 126, 131, 138, 142]
CaO_9	16770	16775	6	[1, 71, 87, 94, 127, 128, 134, 140, 143, 148]
CaO_10	16776	16785	10	[1, 71, 85, 87, 94, 127, 128, 134, 140, 143, 148]
CaO_9	16786	16810	25	[1, 71, 85, 94, 127, 128, 134, 140, 143, 148]
CaO_8	16811	16817	7	[1, 71, 85, 94, 127, 134, 140, 143, 148]
CaO_9	16818	16870	53	[1, 71, 85, 87, 94, 127, 134, 140, 143, 148]
CaO_10	16871	16884	14	[1, 71, 85, 87, 94, 97, 127, 134, 140, 143, 148]
CaO_9	16885	16896	12	[1, 71, 85, 87, 94, 127, 134, 140, 143, 148]
CaO_9	16891	16906	16	[2, 91, 97, 104, 122, 123, 126, 131, 138, 142]
CaO_10	16897	16902	6	[1, 71, 85, 87, 94, 127, 128, 134, 140, 143, 148]
CaO_11	16903	16949	47	[1, 71, 85, 87, 94, 120, 127, 128, 134, 140, 143, 148]
CaO_10	16907	16973	67	[2, 82, 91, 97, 104, 122, 123, 126, 131, 138, 142]
CaO_10	16950	16962	13	[1, 71, 85, 87, 94, 127, 128, 134, 140, 143, 148]
CaO_11	16963	16983	21	[1, 71, 85, 87, 94, 120, 127, 128, 134, 140, 143, 148]
CaO_11	16974	17002	29	[2, 77, 82, 91, 97, 104, 122, 123, 126, 131, 138, 142]
CaO_10	16984	17002	19	[1, 71, 85, 87, 94, 127, 128, 134, 140, 143, 148]
CaO_11	17003	17016	14	[1, 71, 85, 87, 94, 120, 127, 128, 134, 140, 143, 148]
CaO_10	17003	17012	10	[2, 77, 82, 91, 97, 104, 122, 123, 126, 138, 142]
CaO_9	17013	17013	1	[2, 82, 91, 97, 104, 122, 123, 126, 138, 142]
CaO_8	17014	17024	11	[2, 82, 91, 97, 104, 122, 123, 126, 142]
CaO_10	17017	17083	67	[1, 71, 85, 87, 94, 120, 127, 128, 134, 140, 148]
CaO_9	17025	17028	4	[2, 82, 91, 97, 104, 122, 123, 126, 131, 142]
CaO_10	17029	17032	4	[2, 82, 91, 97, 104, 122, 123, 126, 131, 138, 142]
CaO_9	17033	17084	52	[2, 82, 91, 97, 104, 122, 126, 131, 138, 142]
CaO_11	17084	17173	90	[1, 71, 85, 87, 94, 120, 127, 128, 134, 140, 143, 148]
CaO_10	17085	17097	13	[2, 82, 91, 97, 104, 122, 123, 126, 131, 138, 142]
CaO_11	17098	17108	11	[2, 81, 82, 91, 97, 104, 122, 123, 126, 131, 138, 142]
CaO_10	17109	17150	42	[2, 82, 91, 97, 104, 122, 123, 126, 131, 138, 142]
CaO_9	17151	17152	2	[2, 82, 91, 97, 104, 122, 126, 131, 138, 142]
CaO_8	17153	17162	10	[2, 82, 91, 97, 104, 122, 126, 138, 142]
CaO_9	17163	17176	14	[2, 77, 82, 91, 97, 104, 122, 126, 138, 142]
CaO_10	17174	17176	3	[1, 71, 85, 87, 94, 120, 127, 128, 140, 143, 148]
CaO_10	17177	17199	23	[1, 71, 85, 87, 94, 97, 127, 128, 140, 143, 148]
CaO_10	17177	17203	27	[2, 77, 82, 91, 97, 104, 122, 126, 131, 138, 142]
CaO_11	17200	17200	1	[1, 71, 85, 87, 94, 97, 127, 128, 134, 140, 143, 148]
CaO_12	17201	17206	6	[1, 71, 85, 87, 94, 97, 101, 127, 128, 134, 140, 143, 148]
CaO_9	17204	17234	31	[2, 82, 91, 97, 104, 122, 126, 131, 138, 142]
CaO_11	17207	17207	1	[1, 71, 85, 87, 94, 101, 127, 128, 134, 140, 143, 148]
CaO_10	17208	17210	3	[1, 71, 85, 87, 94, 127, 128, 134, 140, 143, 148]
CaO_9	17211	17234	24	[1, 71, 85, 87, 94, 127, 128, 140, 143, 148]
CaO_10	17235	17248	14	[1, 71, 85, 87, 94, 127, 128, 134, 140, 143, 148]
CaO_10	17235	17262	28	[2, 81, 82, 91, 97, 104, 122, 126, 131, 138, 142]
CaO_9	17249	17272	24	[1, 71, 85, 87, 94, 127, 128, 140, 143, 148]
CaO_11	17263	17274	12	[2, 77, 81, 82, 91, 97, 104, 122, 126, 131, 138, 142]
CaO_10	17273	17301	29	[1, 71, 85, 87, 94, 127, 128, 130, 140, 143, 148]
CaO_10	17275	17303	29	[2, 81, 82, 91, 97, 104, 122, 126, 131, 138, 142]
CaO_9	17302	17320	19	[1, 71, 85, 87, 94, 127, 128, 140, 143, 148]
CaO_11	17304	17421	118	[2, 77, 81, 82, 91, 97, 104, 122, 126, 131, 138, 142]
CaO_10	17321	17341	21	[1, 71, 85, 87, 94, 127, 128, 134, 140, 143, 148]
CaO_9	17342	17356	15	[1, 71, 85, 87, 127, 128, 134, 140, 143, 148]
CaO_10	17357	17361	5	[1, 71, 85, 87, 94, 127, 128, 134, 140, 143, 148]
CaO_9	17362	17389	28	[1, 71, 85, 87, 94, 127, 128, 140, 143, 148]
CaO_10	17390	17451	62	[1, 71, 85, 87, 94, 127, 128, 134, 140, 143, 148]
CaO_10	17422	17470	49	[2, 77, 81, 82, 91, 97, 104, 122, 126, 138, 142]
CaO_9	17452	17459	8	[1, 71, 85, 87, 94, 127, 134, 140, 143, 148]
CaO_9	17460	17479	20	[1, 71, 85, 87, 94, 127, 130, 140, 143, 148]
CaO_11	17471	17485	15	[2, 70, 77, 81, 82, 91, 97, 104, 122, 126, 138, 142]
CaO_8	17480	17485	6	[1, 71, 85, 87, 94, 127, 140, 143, 148]
CaO_9	17486	17507	22	[1, 71, 85, 87, 94, 127, 128, 140, 143, 148]
CaO_10	17486	17500	15	[2, 77, 81, 82, 91, 97, 104, 122, 126, 138, 142]
CaO_9	17501	17502	2	[2, 77, 81, 91, 97, 104, 122, 126, 138, 142]
CaO_10	17503	17516	14	[2, 77, 81, 91, 97, 104, 122, 126, 131, 138, 142]
CaO_10	17508	17517	10	[1, 71, 85, 87, 94, 120, 127, 128, 140, 143, 148]
CaO_11	17517	17537	21	[2, 77, 81, 82, 91, 97, 104, 122, 126, 131, 138, 142]
CaO_11	17518	17524	7	[1, 71, 85, 87, 94, 120, 127, 128, 134, 140, 143, 148]
CaO_10	17525	17538	14	[1, 71, 85, 87, 94, 127, 128, 134, 140, 143, 148]
CaO_10	17538	17555	18	[2, 77, 82, 91, 97, 104, 122, 126, 131, 138, 142]
CaO_9	17539	17570	32	[1, 71, 85, 87, 94, 127, 128, 140, 143, 148]
CaO_9	17556	17599	44	[2, 77, 82, 91, 97, 104, 122, 126, 131, 142]
CaO_10	17571	17602	32	[1, 71, 85, 87, 94, 127, 128, 134, 140, 143, 148]
CaO_10	17600	17608	9	[2, 77, 82, 91, 97, 104, 122, 126, 131, 138, 142]
CaO_11	17603	17646	44	[1, 71, 85, 87, 94, 97, 127, 128, 134, 140, 143, 148]
CaO_11	17609	17625	17	[2, 77, 82, 86, 91, 97, 104, 122, 126, 131, 138, 142]
CaO_10	17626	17635	10	[2, 77, 82, 91, 97, 104, 122, 126, 131, 138, 142]
CaO_9	17636	17664	29	[2, 77, 82, 91, 97, 104, 122, 126, 131, 142]
CaO_10	17647	17719	73	[1, 71, 85, 87, 94, 127, 128, 134, 140, 143, 148]
CaO_10	17665	17803	139	[2, 77, 82, 91, 97, 104, 122, 126, 131, 138, 142]
CaO_9	17720	17746	27	[1, 71, 85, 87, 94, 127, 128, 140, 143, 148]
CaO_8	17747	17748	2	[1, 71, 85, 87, 94, 127, 140, 143, 148]
CaO_9	17749	17756	8	[1, 71, 85, 87, 94, 127, 134, 140, 143, 148]
CaO_8	17757	17757	1	[1, 85, 87, 94, 127, 134, 140, 143, 148]
CaO_9	17758	17764	7	[1, 85, 87, 94, 97, 127, 134, 140, 143, 148]
CaO_10	17765	17773	9	[1, 85, 87, 94, 97, 101, 127, 134, 140, 143, 148]
CaO_9	17774	17774	1	[1, 85, 87, 94, 101, 127, 134, 140, 143, 148]
CaO_10	17775	17776	2	[1, 71, 85, 87, 94, 101, 127, 134, 140, 143, 148]
CaO_9	17777	17787	11	[1, 71, 85, 87, 94, 127, 134, 140, 143, 148]
CaO_10	17788	17793	6	[1, 71, 85, 87, 94, 97, 127, 134, 140, 143, 148]
CaO_11	17794	17825	32	[1, 71, 85, 87, 94, 97, 127, 128, 134, 140, 143, 148]
CaO_11	17804	17822	19	[2, 77, 81, 82, 91, 97, 104, 122, 126, 131, 138, 142]
CaO_10	17823	17871	49	[2, 77, 82, 91, 97, 104, 122, 126, 131, 138, 142]
CaO_10	17826	17847	22	[1, 71, 85, 87, 97, 127, 128, 134, 140, 143, 148]
CaO_11	17848	17849	2	[1, 71, 85, 87, 94, 97, 127, 128, 134, 140, 143, 148]
CaO_10	17850	17859	10	[1, 85, 87, 94, 97, 127, 128, 134, 140, 143, 148]
CaO_11	17860	17884	25	[1, 71, 85, 87, 94, 97, 127, 128, 134, 140, 143, 148]
CaO_9	17872	17876	5	[2, 82, 91, 97, 104, 122, 126, 131, 138, 142]
CaO_10	17877	17883	7	[2, 81, 82, 91, 97, 104, 122, 126, 131, 138, 142]
CaO_11	17884	17914	31	[2, 77, 81, 82, 91, 97, 104, 122, 126, 131, 138, 142]
CaO_10	17885	17893	9	[1, 71, 85, 87, 94, 127, 128, 134, 140, 143, 148]
CaO_9	17894	17912	19	[1, 71, 85, 87, 94, 127, 128, 140, 143, 148]
CaO_10	17913	17930	18	[1, 71, 85, 87, 94, 127, 128, 134, 140, 143, 148]
CaO_10	17915	17994	80	[2, 81, 82, 91, 97, 104, 122, 126, 131, 138, 142]
CaO_9	17931	17931	1	[1, 85, 87, 94, 127, 128, 134, 140, 143, 148]
CaO_10	17932	17938	7	[1, 85, 87, 94, 97, 127, 128, 134, 140, 143, 148]
CaO_9	17939	17949	11	[1, 85, 87, 97, 127, 128, 134, 140, 143, 148]
CaO_8	17950	17962	13	[1, 85, 87, 127, 128, 134, 140, 143, 148]
CaO_10	17963	18043	81	[1, 71, 85, 87, 94, 127, 128, 134, 140, 143, 148]
CaO_11	17995	18022	28	[2, 77, 81, 82, 91, 97, 104, 122, 126, 131, 138, 142]
CaO_12	18023	18050	28	[2, 70, 77, 81, 82, 91, 97, 104, 122, 126, 131, 138, 142]
CaO_9	18044	18056	13	[1, 71, 85, 87, 94, 127, 128, 140, 143, 148]
CaO_11	18051	18056	6	[2, 77, 81, 82, 91, 97, 104, 122, 126, 131, 138, 142]
CaO_10	18057	18081	25	[1, 71, 85, 87, 94, 97, 127, 128, 140, 143, 148]
CaO_12	18057	18069	13	[2, 77, 81, 82, 86, 91, 97, 104, 122, 126, 131, 138, 142]
CaO_11	18070	18136	67	[2, 77, 81, 82, 91, 97, 104, 122, 126, 131, 138, 142]
CaO_9	18082	18093	12	[1, 71, 85, 87, 94, 97, 127, 140, 143, 148]
CaO_10	18094	18098	5	[1, 71, 85, 87, 94, 97, 127, 128, 140, 143, 148]
CaO_9	18099	18104	6	[1, 71, 85, 87, 94, 127, 128, 140, 143, 148]
CaO_10	18105	18146	42	[1, 71, 85, 87, 94, 127, 128, 134, 140, 143, 148]
CaO_10	18137	18164	28	[2, 81, 82, 91, 97, 104, 122, 126, 131, 138, 142]
CaO_11	18147	18208	62	[1, 71, 85, 87, 94, 97, 127, 128, 134, 140, 143, 148]
CaO_11	18165	18167	3	[2, 81, 82, 86, 91, 97, 104, 122, 126, 131, 138, 142]
CaO_10	18168	18173	6	[2, 81, 82, 86, 97, 104, 122, 126, 131, 138, 142]
CaO_11	18174	18200	27	[2, 77, 81, 82, 86, 97, 104, 122, 126, 131, 138, 142]
CaO_10	18201	18206	6	[2, 77, 81, 82, 97, 104, 122, 126, 131, 138, 142]
CaO_11	18207	18280	74	[2, 77, 81, 82, 91, 97, 104, 122, 126, 131, 138, 142]
CaO_12	18209	18220	12	[1, 71, 85, 87, 94, 97, 127, 128, 130, 134, 140, 143, 148]
CaO_11	18221	18221	1	[1, 71, 85, 87, 94, 97, 127, 128, 134, 140, 143, 148]
CaO_10	18222	18258	37	[1, 71, 85, 87, 94, 97, 127, 128, 140, 143, 148]
CaO_9	18259	18304	46	[1, 71, 85, 87, 94, 127, 128, 140, 143, 148]
CaO_10	18281	18295	15	[2, 77, 81, 82, 91, 97, 104, 122, 126, 131, 142]
CaO_11	18296	18324	29	[2, 77, 81, 82, 91, 97, 104, 122, 126, 131, 138, 142]
CaO_10	18305	18313	9	[1, 71, 85, 87, 94, 127, 128, 130, 140, 143, 148]
CaO_11	18314	18323	10	[1, 71, 85, 87, 94, 97, 127, 128, 130, 140, 143, 148]
CaO_10	18324	18350	27	[1, 71, 85, 87, 94, 97, 127, 128, 140, 143, 148]
CaO_10	18325	18343	19	[2, 77, 81, 82, 91, 97, 104, 122, 126, 131, 138]
CaO_11	18344	18349	6	[2, 77, 81, 82, 91, 93, 97, 104, 122, 126, 131, 138]
CaO_12	18350	18361	12	[2, 77, 81, 82, 86, 91, 93, 97, 104, 122, 126, 131, 138]
CaO_9	18351	18362	12	[1, 85, 87, 94, 97, 127, 128, 140, 143, 148]
CaO_11	18362	18363	2	[2, 77, 81, 82, 86, 91, 97, 104, 122, 126, 131, 138]
CaO_10	18363	18366	4	[1, 71, 85, 87, 94, 97, 127, 128, 140, 143, 148]
CaO_10	18364	18387	24	[2, 77, 81, 86, 91, 97, 104, 122, 126, 131, 138]
CaO_11	18367	18399	33	[1, 71, 85, 87, 94, 97, 127, 128, 134, 140, 143, 148]
CaO_11	18388	18399	12	[2, 77, 81, 86, 91, 97, 104, 122, 126, 131, 138, 142]
CaO_10	18400	18415	16	[1, 71, 85, 87, 94, 97, 127, 128, 140, 143, 148]
CaO_12	18400	18409	10	[2, 77, 81, 82, 86, 91, 97, 104, 122, 126, 131, 138, 142]
CaO_11	18410	18414	5	[2, 77, 81, 82, 86, 97, 104, 122, 126, 131, 138, 142]
CaO_12	18415	18469	55	[2, 77, 81, 82, 86, 91, 97, 104, 122, 126, 131, 138, 142]
CaO_9	18416	18424	9	[1, 71, 85, 87, 94, 97, 127, 140, 143, 148]
CaO_8	18425	18429	5	[1, 71, 85, 87, 94, 97, 127, 140, 143]
CaO_9	18430	18433	4	[1, 71, 85, 87, 94, 97, 127, 128, 140, 143]
CaO_8	18434	18435	2	[1, 71, 85, 87, 94, 97, 127, 140, 143]
CaO_9	18436	18461	26	[1, 71, 85, 87, 94, 97, 127, 134, 140, 143]
CaO_10	18462	18472	11	[1, 71, 85, 87, 94, 97, 127, 128, 134, 140, 143]
CaO_11	18470	18526	57	[2, 77, 81, 82, 91, 97, 104, 122, 126, 131, 138, 142]
CaO_11	18473	18495	23	[1, 71, 85, 87, 94, 97, 127, 128, 134, 140, 143, 148]
CaO_10	18496	18502	7	[1, 71, 85, 87, 94, 127, 128, 134, 140, 143, 148]
CaO_9	18503	18518	16	[1, 71, 85, 87, 94, 127, 128, 140, 143, 148]
CaO_10	18519	18526	8	[1, 71, 85, 87, 94, 97, 127, 128, 140, 143, 148]
CaO_11	18527	18556	30	[1, 71, 85, 87, 94, 97, 127, 128, 130, 140, 143, 148]
CaO_12	18527	18563	37	[2, 77, 81, 82, 86, 91, 97, 104, 122, 126, 131, 138, 142]
CaO_10	18557	18593	37	[1, 71, 85, 87, 94, 97, 127, 128, 140, 143, 148]
CaO_11	18564	18581	18	[2, 77, 81, 82, 86, 97, 104, 122, 126, 131, 138, 142]
CaO_12	18582	18583	2	[2, 77, 81, 82, 86, 91, 97, 104, 122, 126, 131, 138, 142]
CaO_11	18584	18647	64	[2, 77, 81, 82, 91, 97, 104, 122, 126, 131, 138, 142]
CaO_9	18594	18597	4	[1, 85, 87, 94, 97, 127, 128, 140, 143, 148]
CaO_10	18598	18728	131	[1, 71, 85, 87, 94, 97, 127, 128, 140, 143, 148]
CaO_12	18648	18823	176	[2, 77, 81, 82, 86, 91, 97, 104, 122, 126, 131, 138, 142]
CaO_11	18729	18752	24	[1, 71, 85, 87, 94, 97, 127, 128, 134, 140, 143, 148]
CaO_10	18753	18758	6	[1, 85, 87, 94, 97, 127, 128, 134, 140, 143, 148]
CaO_9	18759	18760	2	[1, 85, 87, 94, 97, 127, 128, 140, 143, 148]
CaO_10	18761	18799	39	[1, 71, 85, 87, 94, 97, 127, 128, 140, 143, 148]
CaO_9	18800	18858	59	[1, 85, 87, 94, 97, 127, 128, 140, 143, 148]
CaO_11	18824	18837	14	[2, 77, 81, 82, 86, 91, 97, 104, 126, 131, 138, 142]
CaO_10	18838	18843	6	[2, 77, 81, 82, 91, 97, 104, 126, 131, 138, 142]
CaO_11	18844	18869	26	[2, 77, 81, 82, 91, 97, 104, 122, 126, 131, 138, 142]
CaO_10	18859	18873	15	[1, 71, 85, 87, 94, 97, 127, 128, 140, 143, 148]
CaO_12	18870	18875	6	[2, 77, 81, 82, 86, 91, 97, 104, 122, 126, 131, 138, 142]
CaO_11	18874	18876	3	[1, 71, 85, 87, 94, 97, 127, 128, 130, 140, 143, 148]
CaO_11	18876	18879	4	[2, 77, 81, 82, 86, 91, 97, 104, 126, 131, 138, 142]
CaO_10	18877	18886	10	[1, 71, 85, 87, 94, 127, 128, 130, 140, 143, 148]
CaO_12	18880	18965	86	[2, 77, 81, 82, 86, 91, 97, 104, 122, 126, 131, 138, 142]
CaO_11	18887	18903	17	[1, 71, 85, 87, 94, 97, 127, 128, 130, 140, 143, 148]
CaO_10	18904	18939	36	[1, 71, 85, 87, 94, 97, 127, 128, 140, 143, 148]
CaO_9	18940	18973	34	[1, 71, 85, 87, 94, 127, 128, 140, 143, 148]
CaO_11	18966	19080	115	[2, 77, 81, 82, 91, 97, 104, 122, 126, 131, 138, 142]
CaO_10	18974	18981	8	[1, 71, 85, 87, 94, 97, 127, 128, 140, 143, 148]
CaO_11	18982	19006	25	[1, 71, 85, 87, 94, 97, 127, 128, 134, 140, 143, 148]
CaO_10	19007	19100	94	[1, 71, 85, 87, 94, 97, 127, 128, 140, 143, 148]
CaO_12	19081	19180	100	[2, 77, 81, 82, 86, 91, 97, 104, 122, 126, 131, 138, 142]
CaO_11	19101	19123	23	[1, 71, 85, 87, 94, 97, 127, 128, 134, 140, 143, 148]
CaO_10	19124	19149	26	[1, 85, 87, 94, 97, 127, 128, 134, 140, 143, 148]
CaO_11	19150	19221	72	[1, 71, 85, 87, 94, 97, 127, 128, 134, 140, 143, 148]
CaO_11	19181	19205	25	[2, 77, 81, 82, 91, 97, 104, 122, 126, 131, 138, 142]
CaO_12	19206	19242	37	[2, 77, 81, 82, 86, 91, 97, 104, 122, 126, 131, 138, 142]
CaO_10	19222	19232	11	[1, 71, 85, 87, 94, 97, 127, 128, 140, 143, 148]
CaO_9	19233	19248	16	[1, 71, 85, 87, 94, 127, 128, 140, 143, 148]
CaO_11	19243	19274	32	[2, 77, 81, 82, 91, 97, 104, 122, 126, 131, 138, 142]
CaO_10	19249	19306	58	[1, 71, 85, 87, 94, 97, 127, 128, 140, 143, 148]
CaO_12	19275	19287	13	[2, 77, 81, 82, 86, 91, 97, 104, 122, 126, 131, 138, 142]
CaO_11	19288	19391	104	[2, 77, 81, 82, 91, 97, 104, 122, 126, 131, 138, 142]
CaO_11	19307	19320	14	[1, 71, 85, 87, 94, 97, 127, 128, 130, 140, 143, 148]
CaO_10	19321	19371	51	[1, 71, 85, 87, 94, 97, 127, 128, 140, 143, 148]
CaO_11	19372	19377	6	[1, 71, 85, 87, 94, 97, 120, 127, 128, 140, 143, 148]
CaO_10	19378	19385	8	[1, 71, 85, 87, 94, 120, 127, 128, 140, 143, 148]
CaO_9	19386	19414	29	[1, 71, 85, 87, 94, 127, 128, 140, 143, 148]
CaO_12	19392	19393	2	[2, 77, 81, 82, 86, 91, 97, 104, 122, 126, 131, 138, 142]
CaO_11	19394	19404	11	[2, 77, 81, 82, 91, 97, 104, 122, 126, 131, 138, 142]
CaO_10	19405	19422	18	[2, 81, 82, 91, 97, 104, 122, 126, 131, 138, 142]
CaO_10	19415	19434	20	[1, 71, 85, 87, 94, 97, 127, 128, 140, 143, 148]
CaO_11	19423	19444	22	[2, 77, 81, 82, 91, 97, 104, 122, 126, 131, 138, 142]
CaO_9	19435	19435	1	[1, 71, 85, 87, 94, 127, 128, 140, 143, 148]
CaO_10	19436	19438	3	[1, 71, 85, 87, 94, 127, 128, 134, 140, 143, 148]
CaO_9	19439	19458	20	[1, 71, 85, 87, 94, 127, 128, 134, 140, 143]
CaO_12	19445	19462	18	[2, 77, 81, 82, 86, 91, 97, 104, 122, 126, 131, 138, 142]
CaO_11	19459	19459	1	[1, 71, 85, 87, 94, 97, 101, 127, 128, 134, 140, 143]
CaO_10	19460	19475	16	[1, 85, 87, 94, 97, 101, 127, 128, 134, 140, 143]
CaO_11	19463	19535	73	[2, 77, 81, 82, 91, 97, 104, 122, 126, 131, 138, 142]
CaO_9	19476	19483	8	[1, 85, 87, 94, 97, 101, 127, 128, 140, 143]
CaO_8	19484	19509	26	[1, 85, 87, 94, 97, 127, 128, 140, 143]
CaO_9	19510	19528	19	[1, 85, 87, 94, 97, 127, 128, 140, 143, 148]
CaO_10	19529	19553	25	[1, 71, 85, 87, 94, 97, 127, 128, 140, 143, 148]
CaO_12	19536	19626	91	[2, 77, 81, 82, 86, 91, 97, 104, 122, 126, 131, 138, 142]
CaO_9	19554	19554	1	[1, 71, 85, 87, 94, 97, 127, 128, 140, 143]
CaO_10	19555	19617	63	[1, 71, 85, 87, 94, 97, 127, 128, 134, 140, 143]
CaO_11	19618	19622	5	[1, 71, 85, 87, 94, 97, 127, 128, 134, 140, 143, 148]
CaO_10	19623	19652	30	[1, 71, 85, 87, 94, 97, 127, 128, 140, 143, 148]
CaO_11	19627	19675	49	[2, 77, 81, 82, 91, 97, 104, 122, 126, 131, 138, 142]
CaO_11	19653	19796	144	[1, 71, 85, 87, 94, 97, 127, 128, 134, 140, 143, 148]
CaO_12	19676	19694	19	[2, 77, 81, 82, 86, 91, 97, 104, 122, 126, 131, 138, 142]
CaO_11	19695	19734	40	[2, 77, 81, 82, 91, 97, 104, 122, 126, 131, 138, 142]
CaO_12	19735	19782	48	[2, 77, 81, 82, 86, 91, 97, 104, 122, 126, 131, 138, 142]
CaO_11	19783	19795	13	[2, 77, 81, 82, 91, 97, 104, 122, 126, 131, 138, 142]
CaO_12	19796	19824	29	[2, 77, 81, 82, 86, 91, 97, 104, 122, 126, 131, 138, 142]
CaO_10	19797	19804	8	[1, 71, 85, 87, 94, 97, 127, 128, 140, 143, 148]
CaO_9	19805	19838	34	[1, 71, 85, 87, 94, 127, 128, 140, 143, 148]
CaO_11	19825	19845	21	[2, 77, 81, 82, 91, 97, 104, 122, 126, 131, 138, 142]
CaO_10	19839	19847	9	[1, 71, 85, 87, 94, 127, 128, 134, 140, 143, 148]
CaO_12	19846	19885	40	[2, 77, 81, 82, 86, 91, 97, 104, 122, 126, 131, 138, 142]
CaO_11	19848	19887	40	[1, 71, 85, 87, 94, 97, 127, 128, 134, 140, 143, 148]
CaO_13	19886	19896	11	[2, 70, 77, 81, 82, 86, 91, 97, 104, 122, 126, 131, 138, 142]
CaO_10	19888	19926	39	[1, 71, 85, 87, 94, 127, 128, 134, 140, 143, 148]
CaO_12	19897	19912	16	[2, 70, 77, 81, 82, 91, 97, 104, 122, 126, 131, 138, 142]
CaO_11	19913	19919	7	[2, 77, 81, 82, 91, 97, 104, 122, 126, 131, 138, 142]
CaO_12	19920	19960	41	[2, 77, 81, 82, 86, 91, 97, 104, 122, 126, 131, 138, 142]
CaO_9	19927	19947	21	[1, 71, 85, 87, 94, 127, 128, 140, 143, 148]
CaO_10	19948	19975	28	[1, 71, 85, 87, 94, 97, 127, 128, 140, 143, 148]
CaO_11	19961	19963	3	[2, 77, 81, 86, 91, 97, 104, 122, 126, 131, 138, 142]
CaO_12	19964	20009	46	[2, 77, 81, 82, 86, 91, 97, 104, 122, 126, 131, 138, 142]
CaO_11	19976	19980	5	[1, 71, 85, 87, 94, 97, 127, 128, 134, 140, 143, 148]
CaO_10	19981	19994	14	[1, 71, 85, 87, 94, 127, 128, 134, 140, 143, 148]
CaO_9	19995	20003	9	[1, 71, 85, 87, 94, 127, 128, 140, 143, 148]
CaO_10	20004	20121	118	[1, 71, 85, 87, 94, 97, 127, 128, 140, 143, 148]
CaO_13	20010	20010	1	[2, 77, 81, 82, 86, 91, 92, 97, 104, 122, 126, 131, 138, 142]
CaO_12	20011	20032	22	[2, 77, 81, 82, 86, 91, 92, 97, 104, 122, 126, 131, 142]
CaO_11	20033	20076	44	[2, 77, 81, 82, 86, 91, 97, 104, 122, 126, 131, 142]
CaO_12	20077	20125	49	[2, 77, 81, 82, 86, 91, 97, 104, 122, 126, 131, 138, 142]
CaO_11	20122	20210	89	[1, 71, 85, 87, 94, 97, 127, 128, 134, 140, 143, 148]
CaO_11	20126	20141	16	[2, 77, 81, 82, 86, 91, 97, 104, 122, 126, 131, 142]
CaO_12	20142	20153	12	[2, 77, 81, 82, 86, 91, 97, 104, 122, 126, 131, 138, 142]
CaO_11	20154	20188	35	[2, 77, 81, 82, 91, 97, 104, 122, 126, 131, 138, 142]
CaO_12	20189	20193	5	[2, 70, 77, 81, 82, 91, 97, 104, 122, 126, 131, 138, 142]
CaO_11	20194	20209	16	[2, 77, 81, 82, 91, 97, 104, 122, 126, 131, 138, 142]
CaO_10	20210	20232	23	[2, 77, 81, 82, 91, 97, 104, 122, 126, 131, 142]
CaO_10	20211	20266	56	[1, 71, 85, 87, 94, 97, 127, 128, 140, 143, 148]
CaO_11	20233	20279	47	[2, 77, 81, 82, 86, 91, 97, 104, 122, 126, 131, 142]
CaO_11	20267	20284	18	[1, 71, 85, 87, 94, 97, 127, 128, 134, 140, 143, 148]
CaO_12	20280	20283	4	[2, 77, 81, 82, 86, 91, 97, 104, 122, 126, 131, 138, 142]
CaO_11	20284	20301	18	[2, 81, 82, 86, 91, 97, 104, 122, 126, 131, 138, 142]
CaO_10	20285	20311	27	[1, 71, 85, 87, 94, 97, 127, 128, 140, 143, 148]
CaO_12	20302	20352	51	[2, 77, 81, 82, 86, 91, 97, 104, 122, 126, 131, 138, 142]
CaO_9	20312	20328	17	[1, 85, 87, 94, 97, 127, 128, 140, 143, 148]
CaO_10	20329	20333	5	[1, 71, 85, 87, 94, 97, 127, 128, 140, 143, 148]
CaO_11	20334	20335	2	[1, 71, 85, 87, 94, 97, 127, 128, 134, 140, 143, 148]
CaO_10	20336	20346	11	[1, 71, 85, 87, 94, 97, 127, 128, 134, 140, 143]
CaO_11	20347	20384	38	[1, 71, 85, 87, 94, 97, 127, 128, 134, 140, 143, 148]
CaO_11	20353	20411	59	[2, 77, 81, 82, 86, 91, 97, 104, 122, 126, 131, 142]
CaO_10	20385	20400	16	[1, 71, 85, 87, 94, 127, 128, 134, 140, 143, 148]
CaO_9	20401	20433	33	[1, 71, 85, 87, 94, 127, 128, 140, 143, 148]
CaO_12	20412	20422	11	[2, 77, 81, 82, 86, 91, 97, 104, 122, 126, 131, 138, 142]
CaO_11	20423	20467	45	[2, 77, 81, 82, 91, 97, 104, 122, 126, 131, 138, 142]
CaO_10	20434	20449	16	[1, 71, 85, 87, 94, 97, 127, 128, 140, 143, 148]
CaO_11	20450	20475	26	[1, 71, 85, 87, 94, 97, 127, 128, 134, 140, 143, 148]
CaO_12	20468	20535	68	[2, 77, 81, 82, 86, 91, 97, 104, 122, 126, 131, 138, 142]
CaO_10	20476	20478	3	[1, 71, 85, 87, 94, 97, 127, 128, 140, 143, 148]
CaO_11	20479	20525	47	[1, 71, 85, 87, 94, 97, 127, 128, 134, 140, 143, 148]
CaO_10	20526	20576	51	[1, 71, 85, 87, 94, 97, 127, 128, 140, 143, 148]
CaO_13	20536	20548	13	[2, 70, 77, 81, 82, 86, 91, 97, 104, 122, 126, 131, 138, 142]
CaO_12	20549	20582	34	[2, 70, 77, 81, 82, 86, 91, 104, 122, 126, 131, 138, 142]
CaO_9	20577	20577	1	[1, 71, 85, 87, 94, 97, 127, 128, 140, 143]
CaO_10	20578	20582	5	[1, 71, 85, 87, 94, 97, 127, 128, 130, 140, 143]
CaO_9	20583	20608	26	[1, 71, 85, 87, 94, 97, 127, 128, 140, 143]
CaO_11	20583	20609	27	[2, 77, 81, 82, 86, 91, 104, 122, 126, 131, 138, 142]
CaO_10	20609	20664	56	[1, 71, 85, 87, 94, 97, 127, 128, 134, 140, 143]
CaO_12	20610	20637	28	[2, 77, 81, 82, 86, 91, 97, 104, 122, 126, 131, 138, 142]
CaO_11	20638	20675	38	[2, 77, 81, 82, 86, 91, 97, 104, 122, 126, 131, 142]
CaO_11	20665	20740	76	[1, 71, 85, 87, 94, 97, 127, 128, 134, 140, 143, 148]
CaO_12	20676	20748	73	[2, 77, 81, 82, 86, 91, 97, 104, 122, 126, 131, 138, 142]
CaO_10	20741	20776	36	[1, 71, 85, 87, 94, 97, 127, 128, 134, 140, 148]
CaO_11	20749	20811	63	[2, 77, 81, 82, 86, 91, 97, 104, 122, 126, 131, 142]
CaO_11	20777	20780	4	[1, 71, 85, 87, 94, 97, 127, 128, 134, 140, 143, 148]
CaO_10	20781	20809	29	[1, 71, 85, 87, 94, 127, 128, 134, 140, 143, 148]
CaO_11	20810	20811	2	[1, 71, 85, 87, 94, 97, 127, 128, 134, 140, 143, 148]
CaO_10	20812	20818	7	[1, 71, 85, 87, 94, 97, 127, 128, 134, 140, 148]
CaO_12	20812	20817	6	[2, 77, 81, 82, 86, 91, 97, 104, 122, 126, 131, 138, 142]
CaO_11	20818	20854	37	[2, 77, 81, 82, 86, 91, 97, 104, 122, 126, 138, 142]
CaO_11	20819	20937	119	[1, 71, 85, 87, 94, 97, 127, 128, 134, 140, 143, 148]
CaO_12	20855	20888	34	[2, 77, 81, 82, 86, 91, 97, 104, 122, 126, 131, 138, 142]
CaO_11	20889	20901	13	[2, 77, 81, 86, 91, 97, 104, 122, 126, 131, 138, 142]
CaO_12	20902	20934	33	[2, 77, 81, 82, 86, 91, 97, 104, 122, 126, 131, 138, 142]
CaO_11	20935	20989	55	[2, 77, 81, 82, 86, 91, 97, 104, 122, 126, 131, 142]
CaO_10	20938	20977	40	[1, 71, 85, 87, 94, 97, 127, 128, 140, 143, 148]
CaO_9	20978	20981	4	[1, 71, 85, 87, 94, 127, 128, 140, 143, 148]
CaO_10	20982	20999	18	[1, 71, 85, 87, 94, 127, 128, 134, 140, 143, 148]
CaO_12	20990	21051	62	[2, 77, 81, 82, 86, 91, 97, 104, 122, 126, 131, 138, 142]
CaO_11	21000	21031	32	[1, 71, 85, 87, 94, 97, 127, 128, 134, 140, 143, 148]
CaO_10	21032	21038	7	[1, 71, 85, 87, 94, 97, 127, 128, 140, 143, 148]
CaO_11	21039	21094	56	[1, 71, 85, 87, 94, 97, 127, 128, 134, 140, 143, 148]
CaO_11	21052	21082	31	[2, 77, 81, 82, 86, 91, 97, 104, 122, 126, 131, 142]
CaO_12	21083	21190	108	[2, 77, 81, 82, 86, 91, 97, 104, 122, 126, 131, 138, 142]
CaO_10	21095	21114	20	[1, 71, 85, 87, 94, 97, 127, 128, 140, 143, 148]
CaO_9	21115	21150	36	[1, 71, 85, 87, 94, 127, 128, 140, 143, 148]
CaO_10	21151	21176	26	[1, 71, 85, 87, 94, 127, 128, 130, 140, 143, 148]
CaO_11	21177	21179	3	[1, 71, 85, 87, 94, 127, 128, 130, 134, 140, 143, 148]
CaO_12	21180	21182	3	[1, 71, 85, 87, 94, 97, 127, 128, 130, 134, 140, 143, 148]
CaO_11	21183	21200	18	[1, 71, 85, 87, 94, 97, 127, 128, 134, 140, 143, 148]
CaO_11	21191	21194	4	[2, 77, 81, 82, 86, 91, 97, 104, 122, 126, 131, 142]
CaO_10	21195	21205	11	[2, 77, 81, 86, 91, 97, 104, 122, 126, 131, 142]
CaO_12	21201	21210	10	[1, 71, 85, 87, 94, 97, 127, 128, 134, 139, 140, 143, 148]
CaO_11	21206	21216	11	[2, 77, 81, 82, 86, 91, 97, 104, 122, 126, 131, 142]
CaO_11	21211	21302	92	[1, 71, 85, 87, 94, 97, 127, 128, 134, 140, 143, 148]
CaO_12	21217	21309	93	[2, 77, 81, 82, 86, 91, 97, 104, 122, 126, 131, 138, 142]
CaO_10	21303	21327	25	[1, 71, 85, 87, 94, 97, 127, 128, 134, 140, 143]
CaO_11	21310	21331	22	[2, 77, 81, 82, 86, 97, 104, 122, 126, 131, 138, 142]
CaO_11	21328	21346	19	[1, 71, 85, 87, 94, 97, 127, 128, 134, 140, 143, 148]
CaO_10	21332	21334	3	[2, 77, 81, 86, 97, 104, 122, 126, 131, 138, 142]
CaO_11	21335	21375	41	[2, 77, 81, 86, 91, 97, 104, 122, 126, 131, 138, 142]
CaO_10	21347	21375	29	[1, 71, 85, 87, 94, 97, 127, 128, 134, 140, 143]
CaO_9	21376	21385	10	[1, 71, 85, 87, 97, 127, 128, 134, 140, 143]
CaO_12	21376	21379	4	[2, 70, 77, 81, 86, 91, 97, 104, 122, 126, 131, 138, 142]
CaO_13	21380	21387	8	[2, 70, 77, 81, 82, 86, 91, 97, 104, 122, 126, 131, 138, 142]
CaO_11	21386	21392	7	[1, 71, 85, 87, 97, 101, 127, 128, 134, 140, 143, 148]
CaO_12	21388	21435	48	[2, 77, 81, 82, 86, 91, 97, 104, 122, 126, 131, 138, 142]
CaO_10	21393	21397	5	[1, 71, 85, 87, 97, 127, 128, 134, 140, 143, 148]
CaO_11	21398	21444	47	[1, 71, 85, 87, 94, 97, 127, 128, 134, 140, 143, 148]
CaO_11	21436	21453	18	[2, 77, 81, 82, 91, 97, 104, 122, 126, 131, 138, 142]
CaO_10	21445	21470	26	[1, 71, 85, 87, 94, 127, 128, 134, 140, 143, 148]
CaO_12	21454	21469	16	[2, 77, 81, 82, 86, 91, 97, 104, 122, 126, 131, 138, 142]
CaO_11	21470	21540	71	[2, 77, 81, 82, 91, 97, 104, 122, 126, 131, 138, 142]
CaO_11	21471	21471	1	[1, 71, 85, 87, 94, 97, 127, 128, 134, 140, 143, 148]
CaO_10	21472	21532	61	[1, 71, 85, 87, 94, 97, 127, 128, 140, 143, 148]
CaO_9	21533	21554	22	[1, 71, 85, 87, 94, 127, 128, 140, 143, 148]
CaO_10	21541	21543	3	[2, 77, 81, 91, 97, 104, 122, 126, 131, 138, 142]
[truncated: 176 more rows]
