# Supplementary material for: Pressure‐Induced Coordination Changes in a Pyrolitic Silicate Melt From Ab Initio Molecular Dynamics Simulations
Source: J Geophys Res Solid Earth. 2019 Nov 29;124(11):11232–50. doi: 10.1029/2019JB018238 (PMC6988478; doi:10.1029/2019JB018238)
Supplement: Supplementary file 2 — Data Set S1 [file JGRB-124-11232-s002.zip › Data/3000K/CaO/a10.5-pyr-100-nvt.T3K.outcar.umd.dat.r0.stat.dat]

Cluster	Time	Percent
CaO_9	7305	0.15278591148665607	10
CaO_12	5447	0.11392537438300009	13
CaO_11	14523	0.30375219610139714	12
CaO_10	19344	0.40458462310716975	11
CaO_8	926	0.019367522797624027	9
CaO_13	244	0.00510332134192253	14
CaO_7	23	0.0004810507822304024	8
