# Supplementary material for: Pressure‐Induced Coordination Changes in a Pyrolitic Silicate Melt From Ab Initio Molecular Dynamics Simulations
Source: J Geophys Res Solid Earth. 2019 Nov 29;124(11):11232–50. doi: 10.1029/2019JB018238 (PMC6988478; doi:10.1029/2019JB018238)
Supplement: Supplementary file 2 — Data Set S1 [file JGRB-124-11232-s002.zip › Data/3000K/CaO/a11.0-pyr-100-nvt.T3K.outcar.umd.dat.r0.popul.dat]

Formula	Begin	End	Lifetime	[Composition]
CaO_9	0	14	15	[1, 85, 90, 106, 113, 120, 125, 131, 137, 139]
CaO_11	0	3	4	[2, 64, 70, 77, 81, 82, 87, 91, 93, 122, 126, 134]
CaO_12	4	4	1	[2, 64, 70, 77, 81, 82, 87, 91, 93, 117, 122, 126, 134]
CaO_11	5	24	20	[2, 64, 70, 77, 81, 82, 91, 93, 117, 122, 126, 134]
CaO_8	15	55	41	[1, 85, 90, 106, 120, 125, 131, 137, 139]
CaO_10	25	30	6	[2, 64, 70, 77, 81, 82, 91, 93, 117, 126, 134]
CaO_9	31	50	20	[2, 70, 77, 81, 82, 91, 93, 117, 126, 134]
CaO_10	51	64	14	[2, 70, 77, 81, 82, 91, 93, 117, 124, 126, 134]
CaO_9	56	74	19	[1, 85, 90, 106, 120, 125, 127, 131, 137, 139]
CaO_9	65	67	3	[2, 70, 77, 81, 82, 91, 93, 117, 126, 134]
CaO_8	68	71	4	[2, 70, 77, 81, 82, 91, 93, 126, 134]
CaO_9	72	91	20	[2, 70, 77, 81, 82, 91, 93, 124, 126, 134]
CaO_8	75	139	65	[1, 85, 90, 106, 120, 125, 131, 137, 139]
CaO_10	92	112	21	[2, 70, 77, 81, 82, 91, 93, 122, 124, 126, 134]
CaO_9	113	133	21	[2, 70, 77, 81, 91, 93, 122, 124, 126, 134]
CaO_10	134	159	26	[2, 64, 70, 77, 81, 91, 93, 122, 124, 126, 134]
CaO_9	140	209	70	[1, 83, 85, 90, 106, 120, 125, 131, 137, 139]
CaO_9	160	163	4	[2, 64, 70, 77, 81, 91, 122, 124, 126, 134]
CaO_10	164	174	11	[2, 64, 70, 77, 81, 91, 122, 124, 126, 128, 134]
CaO_11	175	179	5	[2, 64, 70, 77, 81, 91, 93, 122, 124, 126, 128, 134]
CaO_10	180	182	3	[2, 64, 70, 77, 81, 91, 93, 122, 126, 128, 134]
CaO_11	183	205	23	[2, 64, 70, 77, 81, 87, 91, 93, 122, 126, 128, 134]
CaO_10	206	212	7	[2, 64, 70, 77, 81, 87, 91, 93, 122, 126, 134]
CaO_10	210	245	36	[1, 83, 85, 90, 106, 120, 125, 127, 131, 137, 139]
CaO_9	213	221	9	[2, 64, 70, 77, 81, 91, 93, 122, 126, 134]
CaO_10	222	222	1	[2, 64, 70, 77, 81, 84, 91, 93, 122, 126, 134]
CaO_11	223	231	9	[2, 64, 70, 77, 81, 84, 91, 93, 122, 124, 126, 134]
CaO_12	232	243	12	[2, 64, 70, 77, 81, 84, 91, 93, 122, 123, 124, 126, 134]
CaO_11	244	265	22	[2, 64, 70, 77, 81, 84, 91, 122, 123, 124, 126, 134]
CaO_11	246	275	30	[1, 83, 85, 90, 106, 120, 125, 127, 130, 131, 137, 139]
CaO_10	266	280	15	[2, 64, 70, 77, 81, 91, 122, 123, 124, 126, 134]
CaO_10	276	297	22	[1, 83, 85, 90, 106, 125, 127, 130, 131, 137, 139]
CaO_9	281	286	6	[2, 64, 70, 77, 81, 91, 122, 123, 126, 134]
CaO_10	287	289	3	[2, 64, 70, 77, 81, 87, 91, 122, 123, 126, 134]
CaO_11	290	297	8	[2, 64, 70, 77, 81, 87, 91, 93, 122, 123, 126, 134]
CaO_11	298	316	19	[1, 83, 85, 90, 106, 120, 125, 127, 130, 131, 137, 139]
CaO_10	298	301	4	[2, 64, 70, 77, 81, 87, 91, 93, 122, 126, 134]
CaO_9	302	322	21	[2, 64, 70, 77, 81, 87, 91, 93, 126, 134]
CaO_10	317	351	35	[1, 83, 85, 90, 106, 120, 125, 127, 131, 137, 139]
CaO_10	323	337	15	[2, 64, 70, 77, 81, 87, 91, 93, 122, 126, 134]
CaO_9	338	352	15	[2, 64, 70, 77, 81, 91, 93, 122, 126, 134]
CaO_9	352	390	39	[1, 83, 85, 90, 106, 125, 127, 131, 137, 139]
CaO_10	353	360	8	[2, 64, 70, 77, 81, 87, 91, 93, 122, 126, 134]
CaO_11	361	387	27	[2, 64, 70, 77, 81, 87, 91, 93, 122, 123, 126, 134]
CaO_12	388	400	13	[2, 64, 70, 77, 81, 87, 91, 93, 122, 123, 126, 127, 134]
CaO_10	391	411	21	[1, 83, 85, 90, 106, 120, 125, 127, 131, 137, 139]
CaO_11	401	421	21	[2, 64, 70, 77, 81, 87, 91, 93, 122, 126, 127, 134]
CaO_9	412	477	66	[1, 83, 85, 90, 106, 120, 125, 131, 137, 139]
CaO_12	422	483	62	[2, 64, 70, 77, 81, 87, 91, 93, 122, 123, 126, 127, 134]
CaO_10	478	506	29	[1, 83, 85, 90, 98, 106, 120, 125, 131, 137, 139]
CaO_11	484	502	19	[2, 64, 70, 77, 81, 87, 91, 93, 122, 123, 127, 134]
CaO_10	503	538	36	[2, 64, 70, 81, 87, 91, 93, 122, 123, 127, 134]
CaO_11	507	518	12	[1, 83, 85, 90, 98, 106, 120, 125, 131, 137, 139, 147]
CaO_10	519	538	20	[1, 83, 85, 90, 98, 106, 120, 125, 131, 137, 139]
CaO_9	539	541	3	[1, 83, 85, 90, 106, 120, 125, 131, 137, 139]
CaO_9	539	575	37	[2, 64, 70, 81, 87, 91, 93, 122, 123, 134]
CaO_10	542	553	12	[1, 83, 85, 90, 106, 120, 125, 127, 131, 137, 139]
CaO_11	554	580	27	[1, 83, 85, 90, 106, 120, 125, 127, 130, 131, 137, 139]
CaO_10	576	577	2	[2, 64, 70, 77, 81, 87, 91, 93, 122, 123, 134]
CaO_9	578	580	3	[2, 64, 70, 77, 81, 87, 91, 122, 123, 134]
CaO_10	581	589	9	[1, 83, 85, 90, 106, 125, 127, 130, 131, 137, 139]
CaO_10	581	610	30	[2, 64, 70, 77, 81, 87, 91, 93, 122, 123, 134]
CaO_9	590	594	5	[1, 83, 85, 106, 125, 127, 130, 131, 137, 139]
CaO_10	595	678	84	[1, 83, 85, 106, 125, 127, 130, 131, 137, 139, 150]
CaO_11	611	613	3	[2, 64, 70, 77, 81, 84, 87, 91, 93, 122, 123, 134]
CaO_12	614	633	20	[2, 64, 70, 77, 81, 84, 87, 91, 93, 122, 123, 127, 134]
CaO_11	634	649	16	[2, 64, 70, 77, 81, 87, 91, 93, 122, 123, 127, 134]
CaO_10	650	673	24	[2, 64, 70, 77, 81, 87, 91, 93, 122, 123, 134]
CaO_11	674	731	58	[2, 64, 70, 77, 81, 87, 91, 93, 122, 123, 126, 134]
CaO_9	679	697	19	[1, 83, 85, 106, 125, 127, 131, 137, 139, 150]
CaO_8	698	716	19	[1, 83, 85, 106, 125, 127, 131, 137, 139]
CaO_9	717	737	21	[1, 83, 85, 106, 123, 125, 127, 131, 137, 139]
CaO_10	732	751	20	[2, 64, 70, 81, 87, 91, 93, 122, 123, 126, 134]
CaO_8	738	754	17	[1, 83, 85, 106, 125, 127, 131, 137, 139]
CaO_9	752	768	17	[2, 64, 70, 81, 87, 91, 93, 122, 123, 134]
CaO_9	755	758	4	[1, 83, 85, 90, 106, 125, 127, 131, 137, 139]
CaO_10	759	762	4	[1, 83, 85, 90, 98, 106, 125, 127, 131, 137, 139]
CaO_11	763	799	37	[1, 83, 85, 90, 98, 106, 120, 125, 127, 131, 137, 139]
CaO_10	769	811	43	[2, 64, 70, 81, 87, 91, 93, 122, 123, 126, 134]
CaO_12	800	801	2	[1, 83, 85, 88, 90, 98, 106, 120, 125, 127, 131, 137, 139]
CaO_11	802	810	9	[1, 83, 88, 90, 98, 106, 120, 125, 127, 131, 137, 139]
CaO_10	811	842	32	[1, 83, 90, 98, 106, 120, 125, 127, 131, 137, 139]
CaO_10	812	823	12	[2, 64, 70, 81, 87, 91, 93, 122, 123, 124, 134]
CaO_9	824	850	27	[2, 64, 70, 81, 87, 91, 93, 122, 123, 134]
CaO_11	843	846	4	[1, 83, 85, 90, 98, 106, 120, 125, 127, 131, 137, 139]
CaO_10	847	853	7	[1, 83, 85, 90, 98, 106, 125, 127, 131, 137, 139]
CaO_10	851	886	36	[2, 64, 70, 81, 87, 91, 93, 122, 123, 126, 134]
CaO_11	854	890	37	[1, 83, 85, 90, 98, 106, 120, 125, 127, 131, 137, 139]
CaO_11	887	929	43	[2, 64, 70, 81, 87, 91, 93, 122, 123, 126, 127, 134]
CaO_10	891	907	17	[1, 83, 85, 90, 98, 106, 125, 127, 131, 137, 139]
CaO_9	908	937	30	[1, 83, 85, 90, 106, 125, 127, 131, 137, 139]
CaO_10	930	950	21	[2, 64, 70, 81, 87, 91, 93, 122, 123, 126, 134]
CaO_10	938	945	8	[1, 83, 85, 90, 106, 125, 127, 131, 137, 139, 150]
CaO_9	946	986	41	[1, 83, 85, 90, 106, 125, 127, 131, 137, 139]
CaO_11	951	958	8	[2, 64, 70, 81, 87, 91, 93, 122, 123, 124, 126, 134]
CaO_10	959	976	18	[2, 64, 70, 81, 87, 91, 93, 122, 123, 126, 134]
CaO_9	977	992	16	[2, 64, 70, 81, 87, 91, 122, 123, 126, 134]
CaO_10	987	998	12	[1, 83, 85, 90, 106, 120, 125, 127, 131, 137, 139]
CaO_8	993	1003	11	[2, 64, 70, 81, 87, 91, 122, 123, 134]
CaO_11	999	1002	4	[1, 83, 85, 90, 98, 106, 120, 125, 127, 131, 137, 139]
CaO_10	1003	1037	35	[1, 83, 85, 90, 98, 106, 125, 127, 131, 137, 139]
CaO_9	1004	1010	7	[2, 64, 70, 81, 87, 91, 93, 122, 123, 134]
CaO_10	1011	1019	9	[2, 64, 70, 81, 87, 91, 93, 122, 123, 126, 134]
CaO_11	1020	1044	25	[2, 64, 70, 81, 87, 91, 93, 122, 123, 126, 128, 134]
CaO_11	1038	1055	18	[1, 83, 85, 90, 98, 106, 120, 125, 127, 131, 137, 139]
CaO_10	1045	1053	9	[2, 64, 70, 81, 87, 91, 93, 122, 123, 126, 134]
CaO_11	1054	1067	14	[2, 64, 70, 81, 84, 87, 91, 93, 122, 123, 126, 134]
CaO_10	1056	1061	6	[1, 83, 85, 90, 98, 106, 120, 125, 127, 131, 139]
CaO_9	1062	1068	7	[1, 83, 85, 90, 98, 106, 125, 127, 131, 139]
CaO_10	1068	1069	2	[2, 64, 70, 81, 87, 91, 93, 122, 123, 126, 134]
CaO_10	1069	1094	26	[1, 83, 85, 90, 98, 106, 120, 125, 127, 131, 139]
CaO_11	1070	1124	55	[2, 64, 70, 81, 87, 91, 93, 122, 123, 126, 127, 134]
CaO_11	1095	1102	8	[1, 83, 85, 90, 98, 106, 120, 125, 127, 131, 139, 150]
CaO_10	1103	1115	13	[1, 83, 85, 90, 98, 106, 125, 127, 131, 139, 150]
CaO_11	1116	1128	13	[1, 83, 85, 90, 98, 106, 125, 127, 131, 137, 139, 150]
CaO_10	1125	1167	43	[2, 64, 70, 81, 87, 91, 93, 122, 123, 126, 134]
CaO_12	1129	1139	11	[1, 83, 85, 90, 98, 106, 125, 127, 130, 131, 137, 139, 150]
CaO_11	1140	1151	12	[1, 83, 85, 98, 106, 125, 127, 130, 131, 137, 139, 150]
CaO_10	1152	1159	8	[1, 83, 85, 106, 125, 127, 130, 131, 137, 139, 150]
CaO_11	1160	1170	11	[1, 83, 85, 90, 106, 125, 127, 130, 131, 137, 139, 150]
CaO_9	1168	1197	30	[2, 64, 70, 81, 87, 91, 93, 122, 126, 134]
CaO_12	1171	1198	28	[1, 83, 85, 88, 90, 106, 125, 127, 130, 131, 137, 139, 150]
CaO_10	1198	1215	18	[2, 64, 70, 81, 87, 91, 93, 122, 123, 126, 134]
CaO_11	1199	1207	9	[1, 83, 85, 90, 106, 125, 127, 130, 131, 137, 139, 150]
CaO_10	1208	1243	36	[1, 83, 85, 90, 106, 125, 127, 130, 131, 137, 139]
CaO_11	1216	1237	22	[2, 64, 70, 81, 84, 87, 91, 93, 122, 123, 126, 134]
CaO_12	1238	1241	4	[2, 64, 70, 81, 84, 87, 91, 93, 122, 123, 126, 127, 134]
CaO_11	1242	1247	6	[2, 64, 70, 81, 84, 87, 91, 122, 123, 126, 127, 134]
CaO_9	1244	1244	1	[1, 83, 85, 106, 125, 127, 130, 131, 137, 139]
CaO_10	1245	1256	12	[1, 83, 85, 98, 106, 125, 127, 130, 131, 137, 139]
CaO_10	1248	1250	3	[2, 64, 70, 81, 84, 87, 91, 122, 123, 126, 127]
CaO_9	1251	1251	1	[2, 64, 70, 84, 87, 91, 122, 123, 126, 127]
CaO_10	1252	1253	2	[2, 64, 70, 84, 87, 91, 122, 123, 126, 127, 128]
CaO_9	1254	1255	2	[2, 64, 70, 84, 87, 91, 122, 123, 126, 128]
CaO_8	1256	1278	23	[2, 64, 70, 84, 91, 122, 123, 126, 128]
CaO_9	1257	1260	4	[1, 83, 85, 98, 106, 125, 127, 131, 137, 139]
CaO_8	1261	1276	16	[1, 83, 85, 106, 125, 127, 131, 137, 139]
CaO_9	1277	1291	15	[1, 83, 85, 106, 125, 127, 130, 131, 137, 139]
CaO_10	1279	1280	2	[2, 64, 70, 81, 84, 91, 122, 123, 126, 127, 128]
CaO_11	1281	1349	69	[2, 64, 70, 81, 84, 87, 91, 122, 123, 126, 127, 128]
CaO_10	1292	1310	19	[1, 83, 85, 106, 125, 127, 130, 131, 137, 139, 150]
CaO_10	1311	1328	18	[1, 83, 106, 123, 125, 127, 130, 131, 137, 139, 150]
CaO_11	1329	1329	1	[1, 83, 85, 88, 106, 125, 127, 130, 131, 137, 139, 150]
CaO_10	1330	1354	25	[1, 83, 85, 88, 106, 125, 127, 130, 131, 137, 139]
CaO_10	1350	1350	1	[2, 64, 70, 81, 87, 91, 122, 123, 126, 127, 128]
CaO_9	1351	1353	3	[2, 64, 70, 81, 87, 91, 122, 123, 126, 127]
CaO_10	1354	1369	16	[2, 64, 70, 81, 87, 91, 122, 123, 126, 127, 134]
CaO_9	1355	1396	42	[1, 83, 85, 88, 106, 125, 127, 130, 137, 139]
CaO_11	1370	1371	2	[2, 64, 70, 81, 87, 91, 122, 123, 126, 127, 128, 134]
CaO_10	1372	1385	14	[2, 64, 70, 81, 87, 91, 122, 123, 126, 127, 128]
CaO_11	1386	1421	36	[2, 64, 70, 81, 87, 91, 93, 122, 123, 126, 127, 128]
CaO_8	1397	1400	4	[1, 83, 85, 106, 125, 127, 130, 137, 139]
CaO_9	1401	1419	19	[1, 83, 85, 90, 106, 125, 127, 130, 137, 139]
CaO_10	1420	1449	30	[1, 83, 85, 90, 106, 125, 127, 130, 131, 137, 139]
CaO_12	1422	1427	6	[2, 64, 70, 81, 87, 91, 93, 122, 123, 126, 127, 128, 134]
CaO_11	1428	1453	26	[2, 64, 70, 81, 87, 91, 93, 122, 123, 126, 127, 134]
CaO_11	1450	1460	11	[1, 83, 85, 90, 106, 125, 127, 130, 131, 137, 139, 150]
CaO_10	1454	1501	48	[2, 64, 70, 81, 87, 91, 93, 122, 123, 126, 134]
CaO_10	1461	1507	47	[1, 83, 85, 106, 125, 127, 130, 131, 137, 139, 150]
CaO_11	1502	1551	50	[2, 64, 70, 81, 87, 91, 93, 122, 123, 124, 126, 134]
CaO_11	1508	1517	10	[1, 83, 85, 90, 106, 125, 127, 130, 131, 137, 139, 150]
CaO_10	1518	1519	2	[1, 83, 85, 90, 106, 125, 127, 130, 131, 137, 139]
CaO_9	1520	1535	16	[1, 83, 85, 106, 125, 127, 130, 131, 137, 139]
CaO_10	1536	1539	4	[1, 83, 85, 90, 106, 125, 127, 130, 131, 137, 139]
CaO_11	1540	1556	17	[1, 83, 85, 90, 106, 120, 125, 127, 130, 131, 137, 139]
CaO_10	1552	1561	10	[2, 64, 70, 81, 87, 91, 93, 122, 123, 126, 134]
CaO_12	1557	1597	41	[1, 83, 85, 88, 90, 106, 120, 125, 127, 130, 131, 137, 139]
CaO_9	1562	1576	15	[2, 64, 70, 81, 87, 91, 93, 122, 123, 126]
CaO_9	1577	1603	27	[2, 64, 70, 81, 87, 91, 122, 123, 126, 127]
CaO_11	1598	1600	3	[1, 83, 85, 90, 106, 120, 125, 127, 130, 131, 137, 139]
CaO_10	1601	1603	3	[1, 83, 85, 90, 106, 120, 125, 127, 131, 137, 139]
CaO_9	1604	1604	1	[1, 83, 90, 106, 120, 125, 127, 131, 137, 139]
CaO_10	1604	1609	6	[2, 64, 70, 81, 87, 91, 122, 123, 126, 127, 128]
CaO_8	1605	1610	6	[1, 83, 90, 106, 125, 127, 131, 137, 139]
CaO_11	1610	1611	2	[2, 64, 70, 75, 81, 87, 91, 122, 123, 126, 127, 128]
CaO_9	1611	1633	23	[1, 83, 90, 98, 106, 125, 127, 131, 137, 139]
CaO_10	1612	1612	1	[2, 64, 70, 75, 81, 87, 91, 122, 123, 126, 128]
CaO_11	1613	1613	1	[2, 64, 70, 75, 81, 84, 87, 91, 122, 123, 126, 128]
CaO_12	1614	1619	6	[2, 64, 70, 75, 81, 84, 87, 91, 93, 122, 123, 126, 128]
CaO_11	1620	1626	7	[2, 64, 70, 75, 81, 84, 87, 91, 122, 123, 126, 128]
CaO_10	1627	1634	8	[2, 64, 70, 75, 81, 84, 87, 91, 122, 123, 126]
CaO_10	1634	1643	10	[1, 83, 85, 90, 98, 106, 125, 127, 131, 137, 139]
CaO_9	1635	1645	11	[2, 64, 70, 81, 84, 87, 91, 122, 123, 126]
CaO_9	1644	1645	2	[1, 83, 85, 90, 106, 125, 127, 131, 137, 139]
CaO_10	1646	1671	26	[1, 83, 85, 90, 106, 125, 127, 131, 137, 139, 150]
CaO_10	1646	1648	3	[2, 64, 70, 81, 84, 87, 91, 122, 123, 124, 126]
CaO_11	1649	1665	17	[2, 64, 70, 81, 84, 87, 91, 122, 123, 124, 126, 134]
CaO_10	1666	1679	14	[2, 64, 70, 81, 84, 87, 91, 122, 123, 126, 134]
CaO_11	1672	1681	10	[1, 83, 85, 90, 106, 120, 125, 127, 131, 137, 139, 150]
CaO_11	1680	1694	15	[2, 64, 70, 81, 84, 87, 91, 122, 123, 126, 127, 134]
CaO_12	1682	1699	18	[1, 83, 85, 90, 106, 120, 125, 127, 130, 131, 137, 139, 150]
CaO_10	1695	1696	2	[2, 64, 70, 81, 84, 87, 91, 122, 123, 126, 127]
CaO_9	1697	1697	1	[2, 64, 70, 81, 87, 91, 122, 123, 126, 127]
CaO_11	1698	1709	12	[2, 64, 70, 81, 87, 91, 93, 122, 123, 126, 127, 128]
CaO_11	1700	1702	3	[1, 83, 85, 90, 106, 125, 127, 130, 131, 137, 139, 150]
CaO_10	1703	1819	117	[1, 83, 85, 106, 125, 127, 130, 131, 137, 139, 150]
CaO_10	1710	1720	11	[2, 64, 70, 81, 87, 91, 122, 123, 126, 127, 128]
CaO_11	1721	1741	21	[2, 64, 70, 81, 87, 91, 122, 123, 126, 127, 128, 134]
CaO_12	1742	1757	16	[2, 64, 70, 81, 84, 87, 91, 122, 123, 126, 127, 128, 134]
CaO_11	1758	1790	33	[2, 64, 70, 81, 84, 87, 91, 122, 123, 126, 127, 128]
CaO_10	1791	1794	4	[2, 64, 70, 81, 84, 87, 91, 122, 123, 126, 127]
CaO_9	1795	1804	10	[2, 64, 70, 81, 87, 91, 122, 123, 126, 127]
CaO_10	1805	1810	6	[2, 64, 70, 81, 87, 91, 122, 123, 126, 127, 134]
CaO_11	1811	1813	3	[2, 64, 70, 81, 87, 91, 93, 122, 123, 126, 127, 134]
CaO_10	1814	1829	16	[2, 64, 70, 81, 87, 91, 93, 122, 123, 126, 134]
CaO_11	1820	1858	39	[1, 83, 85, 90, 106, 125, 127, 130, 131, 137, 139, 150]
CaO_9	1830	1842	13	[2, 64, 70, 81, 87, 91, 122, 123, 126, 134]
CaO_10	1843	1852	10	[2, 64, 70, 81, 87, 91, 122, 123, 126, 134, 149]
CaO_9	1853	1854	2	[2, 64, 70, 81, 87, 91, 122, 123, 126, 134]
CaO_10	1855	1862	8	[2, 64, 70, 81, 87, 91, 93, 122, 123, 126, 134]
CaO_10	1859	1867	9	[1, 83, 85, 90, 106, 125, 127, 130, 131, 137, 139]
CaO_11	1863	1872	10	[2, 64, 70, 81, 87, 91, 93, 122, 123, 126, 128, 134]
CaO_11	1868	1876	9	[1, 83, 85, 88, 90, 106, 125, 127, 130, 131, 137, 139]
CaO_10	1873	1875	3	[2, 64, 70, 81, 87, 91, 93, 122, 126, 128, 134]
CaO_11	1876	1884	9	[2, 64, 70, 81, 87, 91, 93, 122, 126, 127, 128, 134]
CaO_10	1877	1877	1	[1, 83, 85, 88, 106, 125, 127, 130, 131, 137, 139]
CaO_9	1878	1903	26	[1, 83, 85, 88, 125, 127, 130, 131, 137, 139]
CaO_10	1885	1915	31	[2, 64, 70, 81, 87, 91, 93, 122, 126, 127, 128]
CaO_8	1904	1921	18	[1, 83, 85, 125, 127, 130, 131, 137, 139]
CaO_11	1916	1928	13	[2, 64, 70, 81, 87, 91, 93, 122, 123, 126, 127, 128]
CaO_7	1922	1926	5	[1, 83, 85, 127, 130, 131, 137, 139]
CaO_8	1927	1927	1	[1, 83, 85, 127, 130, 131, 137, 139, 150]
CaO_9	1928	1936	9	[1, 83, 85, 123, 127, 130, 131, 137, 139, 150]
CaO_10	1929	1939	11	[2, 64, 70, 81, 87, 91, 122, 123, 126, 127, 128]
CaO_8	1937	1954	18	[1, 83, 85, 127, 130, 131, 137, 139, 150]
CaO_11	1940	1963	24	[2, 64, 70, 81, 87, 91, 122, 123, 126, 127, 128, 134]
CaO_9	1955	1965	11	[1, 83, 85, 125, 127, 130, 131, 137, 139, 150]
CaO_10	1964	2006	43	[2, 70, 81, 87, 91, 122, 123, 126, 127, 128, 134]
CaO_10	1966	1974	9	[1, 83, 85, 96, 125, 127, 130, 131, 137, 139, 150]
CaO_9	1975	1983	9	[1, 83, 85, 125, 127, 130, 131, 137, 139, 150]
CaO_10	1984	2004	21	[1, 83, 85, 106, 125, 127, 130, 131, 137, 139, 150]
CaO_9	2005	2027	23	[1, 83, 85, 106, 125, 127, 130, 131, 137, 139]
CaO_11	2007	2012	6	[2, 64, 70, 81, 87, 91, 122, 123, 126, 127, 128, 134]
CaO_10	2013	2027	15	[2, 64, 70, 81, 87, 91, 122, 123, 126, 127, 128]
CaO_8	2028	2034	7	[1, 83, 85, 106, 125, 127, 131, 137, 139]
CaO_11	2028	2057	30	[2, 64, 70, 81, 87, 91, 122, 123, 126, 127, 128, 134]
CaO_7	2035	2045	11	[1, 83, 85, 106, 125, 127, 131, 139]
CaO_8	2046	2048	3	[1, 77, 83, 85, 106, 125, 127, 131, 139]
CaO_9	2049	2051	3	[1, 77, 83, 85, 106, 123, 125, 127, 131, 139]
CaO_10	2052	2056	5	[1, 77, 83, 85, 98, 106, 123, 125, 127, 131, 139]
CaO_9	2057	2085	29	[1, 83, 85, 98, 106, 123, 125, 127, 131, 139]
CaO_10	2058	2080	23	[2, 64, 70, 81, 87, 91, 122, 126, 127, 128, 134]
CaO_9	2081	2091	11	[2, 64, 70, 81, 87, 91, 122, 126, 127, 128]
CaO_10	2086	2093	8	[1, 83, 85, 98, 106, 123, 125, 127, 131, 139, 142]
CaO_10	2092	2100	9	[2, 64, 70, 81, 87, 91, 93, 122, 126, 127, 128]
CaO_9	2094	2137	44	[1, 83, 85, 98, 106, 123, 125, 127, 139, 142]
CaO_9	2101	2118	18	[2, 64, 70, 81, 87, 91, 93, 122, 126, 128]
CaO_10	2119	2123	5	[2, 64, 70, 81, 87, 91, 93, 122, 123, 126, 128]
CaO_11	2124	2124	1	[2, 64, 70, 81, 87, 91, 93, 122, 123, 126, 127, 128]
CaO_10	2125	2127	3	[2, 64, 70, 81, 87, 91, 93, 122, 123, 126, 127]
CaO_11	2128	2168	41	[2, 64, 70, 81, 87, 91, 93, 122, 123, 126, 127, 134]
CaO_10	2138	2145	8	[1, 83, 85, 98, 106, 123, 125, 127, 139, 142, 147]
CaO_9	2146	2195	50	[1, 83, 85, 98, 106, 123, 125, 127, 139, 142]
CaO_12	2169	2178	10	[2, 64, 70, 81, 87, 91, 93, 122, 123, 126, 127, 128, 134]
CaO_11	2179	2194	16	[2, 64, 70, 81, 87, 91, 93, 122, 126, 127, 128, 134]
CaO_10	2195	2200	6	[2, 70, 81, 87, 91, 93, 122, 126, 127, 128, 134]
CaO_10	2196	2201	6	[1, 83, 85, 98, 106, 123, 125, 127, 130, 139, 142]
CaO_11	2201	2222	22	[2, 70, 81, 87, 91, 93, 122, 124, 126, 127, 128, 134]
CaO_9	2202	2214	13	[1, 83, 85, 106, 123, 125, 127, 130, 139, 142]
CaO_8	2215	2221	7	[1, 83, 85, 106, 123, 125, 127, 130, 139]
CaO_9	2222	2262	41	[1, 83, 85, 106, 123, 125, 127, 130, 139, 150]
CaO_12	2223	2236	14	[2, 70, 81, 87, 91, 93, 122, 123, 124, 126, 127, 128, 134]
CaO_11	2237	2262	26	[2, 70, 81, 87, 91, 93, 122, 123, 126, 127, 128, 134]
CaO_9	2263	2280	18	[1, 83, 85, 106, 123, 125, 127, 130, 139, 147]
CaO_12	2263	2288	26	[2, 64, 70, 81, 87, 91, 93, 122, 123, 126, 127, 128, 134]
CaO_8	2281	2289	9	[1, 83, 85, 106, 123, 125, 127, 130, 139]
CaO_11	2289	2311	23	[2, 64, 70, 81, 91, 93, 122, 123, 126, 127, 128, 134]
CaO_7	2290	2292	3	[1, 83, 85, 123, 125, 127, 130, 139]
CaO_8	2293	2304	12	[1, 83, 85, 123, 125, 127, 130, 139, 150]
CaO_7	2305	2305	1	[1, 83, 85, 123, 125, 127, 130, 139]
CaO_9	2306	2306	1	[1, 83, 85, 96, 106, 123, 125, 127, 130, 139]
CaO_8	2307	2329	23	[1, 83, 85, 96, 106, 125, 127, 130, 139]
CaO_10	2312	2319	8	[2, 64, 70, 91, 93, 122, 123, 126, 127, 128, 134]
CaO_11	2320	2325	6	[2, 64, 70, 81, 91, 93, 122, 123, 126, 127, 128, 134]
CaO_10	2326	2327	2	[2, 64, 70, 81, 91, 93, 122, 126, 127, 128, 134]
CaO_11	2328	2335	8	[2, 64, 70, 81, 87, 91, 93, 122, 126, 127, 128, 134]
CaO_9	2330	2341	12	[1, 83, 85, 96, 106, 125, 127, 130, 139, 150]
CaO_12	2336	2351	16	[2, 64, 70, 81, 87, 91, 93, 122, 123, 126, 127, 128, 134]
CaO_8	2342	2353	12	[1, 83, 85, 96, 106, 125, 127, 130, 139]
CaO_11	2352	2360	9	[2, 64, 70, 81, 87, 91, 93, 122, 123, 127, 128, 134]
CaO_9	2354	2358	5	[1, 83, 85, 96, 106, 125, 127, 130, 139, 150]
CaO_10	2359	2359	1	[1, 83, 85, 96, 106, 125, 127, 130, 137, 139, 150]
CaO_9	2360	2361	2	[1, 83, 85, 106, 125, 127, 130, 137, 139, 150]
CaO_10	2361	2373	13	[2, 70, 81, 87, 91, 93, 122, 123, 127, 128, 134]
CaO_10	2362	2362	1	[1, 83, 85, 90, 106, 125, 127, 130, 137, 139, 150]
CaO_11	2363	2374	12	[1, 83, 85, 88, 90, 106, 125, 127, 130, 137, 139, 150]
CaO_9	2374	2391	18	[2, 70, 81, 87, 91, 93, 122, 123, 127, 134]
CaO_10	2375	2376	2	[1, 83, 85, 88, 90, 106, 125, 127, 130, 137, 139]
CaO_9	2377	2378	2	[1, 83, 85, 88, 90, 106, 125, 127, 137, 139]
CaO_8	2379	2385	7	[1, 83, 85, 88, 106, 125, 127, 137, 139]
CaO_9	2386	2401	16	[1, 83, 85, 88, 90, 106, 125, 127, 137, 139]
CaO_10	2392	2405	14	[2, 70, 81, 87, 91, 93, 122, 123, 127, 134, 149]
CaO_10	2402	2411	10	[1, 83, 85, 88, 90, 106, 125, 127, 130, 137, 139]
CaO_11	2406	2415	10	[2, 70, 81, 84, 87, 91, 93, 122, 123, 127, 134, 149]
CaO_9	2412	2412	1	[1, 83, 85, 88, 90, 125, 127, 130, 137, 139]
CaO_10	2413	2423	11	[1, 83, 85, 88, 90, 96, 125, 127, 130, 137, 139]
CaO_10	2416	2433	18	[2, 70, 81, 87, 91, 93, 122, 123, 127, 134, 149]
CaO_9	2424	2432	9	[1, 83, 88, 90, 96, 125, 127, 130, 137, 139]
CaO_8	2433	2451	19	[1, 83, 90, 96, 125, 127, 130, 137, 139]
CaO_9	2434	2448	15	[2, 70, 81, 87, 91, 93, 122, 123, 127, 134]
CaO_10	2449	2464	16	[2, 70, 81, 87, 91, 93, 122, 123, 126, 127, 134]
CaO_9	2452	2460	9	[1, 83, 90, 96, 97, 125, 127, 130, 137, 139]
CaO_8	2461	2471	11	[1, 83, 96, 97, 125, 127, 130, 137, 139]
CaO_11	2465	2489	25	[2, 70, 81, 87, 91, 93, 122, 123, 124, 126, 127, 134]
CaO_9	2472	2489	18	[1, 83, 85, 96, 97, 125, 127, 130, 137, 139]
CaO_8	2490	2500	11	[1, 83, 96, 97, 125, 127, 130, 137, 139]
CaO_12	2490	2507	18	[2, 70, 81, 84, 87, 91, 93, 122, 123, 124, 126, 127, 134]
CaO_9	2501	2512	12	[1, 83, 96, 97, 125, 127, 130, 137, 139, 150]
CaO_11	2508	2526	19	[2, 70, 81, 84, 87, 91, 93, 122, 123, 126, 127, 134]
CaO_10	2513	2581	69	[1, 83, 85, 96, 97, 125, 127, 130, 137, 139, 150]
CaO_10	2527	2534	8	[2, 70, 81, 84, 87, 91, 93, 122, 123, 127, 134]
CaO_11	2535	2551	17	[2, 70, 81, 84, 87, 91, 93, 122, 123, 124, 127, 134]
CaO_10	2552	2559	8	[2, 70, 81, 84, 87, 91, 93, 122, 123, 127, 134]
CaO_9	2560	2565	6	[2, 70, 81, 87, 91, 93, 122, 123, 127, 134]
CaO_10	2566	2576	11	[2, 70, 81, 87, 91, 93, 122, 123, 124, 127, 134]
CaO_9	2577	2617	41	[2, 70, 81, 87, 91, 93, 122, 123, 127, 134]
CaO_11	2582	2583	2	[1, 83, 85, 96, 97, 107, 125, 127, 130, 137, 139, 150]
CaO_12	2584	2584	1	[1, 83, 85, 90, 96, 97, 107, 125, 127, 130, 137, 139, 150]
CaO_11	2585	2588	4	[1, 83, 85, 90, 96, 107, 125, 127, 130, 137, 139, 150]
CaO_10	2589	2594	6	[1, 83, 85, 90, 107, 125, 127, 130, 137, 139, 150]
CaO_9	2595	2620	26	[1, 83, 85, 90, 107, 125, 130, 137, 139, 150]
CaO_10	2618	2652	35	[2, 70, 81, 87, 91, 93, 122, 123, 124, 127, 134]
CaO_8	2621	2621	1	[1, 83, 85, 90, 125, 130, 137, 139, 150]
CaO_9	2622	2627	6	[1, 83, 85, 90, 106, 125, 130, 137, 139, 150]
CaO_10	2628	2635	8	[1, 83, 85, 90, 106, 107, 125, 130, 137, 139, 150]
CaO_11	2636	2649	14	[1, 83, 85, 90, 106, 107, 125, 127, 130, 137, 139, 150]
CaO_10	2650	2655	6	[1, 83, 85, 90, 106, 125, 127, 130, 137, 139, 150]
CaO_11	2653	2654	2	[2, 70, 81, 87, 91, 93, 122, 123, 124, 127, 128, 134]
CaO_12	2655	2662	8	[2, 70, 81, 84, 87, 91, 93, 122, 123, 126, 127, 128, 134]
CaO_9	2656	2670	15	[1, 83, 85, 90, 106, 125, 127, 130, 137, 139]
CaO_11	2663	2672	10	[2, 70, 81, 84, 87, 91, 93, 122, 123, 126, 128, 134]
CaO_8	2671	2699	29	[1, 83, 85, 90, 125, 127, 130, 137, 139]
CaO_10	2673	2681	9	[2, 70, 84, 87, 91, 93, 122, 123, 126, 128, 134]
CaO_11	2682	2686	5	[2, 70, 84, 87, 91, 93, 122, 123, 124, 126, 128, 134]
CaO_10	2687	2696	10	[2, 70, 84, 87, 91, 93, 122, 123, 124, 126, 134]
CaO_11	2697	2709	13	[2, 70, 84, 87, 91, 93, 122, 123, 124, 126, 127, 134]
CaO_9	2700	2710	11	[1, 83, 85, 90, 125, 127, 130, 137, 139, 152]
CaO_10	2710	2726	17	[2, 70, 87, 91, 93, 122, 123, 124, 126, 127, 134]
CaO_8	2711	2717	7	[1, 83, 85, 125, 127, 130, 137, 139, 152]
CaO_9	2718	2719	2	[1, 83, 85, 96, 125, 127, 130, 137, 139, 152]
CaO_8	2720	2727	8	[1, 83, 85, 96, 125, 127, 130, 137, 139]
CaO_9	2727	2729	3	[2, 70, 87, 91, 93, 122, 123, 124, 127, 134]
CaO_9	2728	2768	41	[1, 83, 85, 96, 125, 127, 130, 137, 139, 150]
CaO_9	2730	2795	66	[2, 70, 82, 87, 91, 93, 122, 123, 127, 134]
CaO_10	2769	2784	16	[1, 83, 85, 90, 96, 125, 127, 130, 137, 139, 150]
CaO_9	2785	2829	45	[1, 83, 85, 90, 96, 127, 130, 137, 139, 150]
CaO_10	2796	2832	37	[2, 70, 81, 82, 87, 91, 93, 122, 123, 127, 134]
CaO_10	2830	2831	2	[1, 83, 85, 90, 96, 125, 127, 130, 137, 139, 150]
CaO_12	2832	2842	11	[1, 83, 85, 88, 90, 96, 125, 127, 130, 137, 139, 150, 152]
CaO_11	2833	2833	1	[2, 70, 81, 82, 87, 91, 93, 122, 123, 124, 127, 134]
CaO_12	2834	2840	7	[2, 64, 70, 81, 82, 87, 91, 93, 122, 123, 124, 127, 134]
CaO_13	2841	2846	6	[2, 64, 70, 81, 82, 87, 91, 93, 122, 123, 124, 127, 128, 134]
CaO_11	2843	2850	8	[1, 83, 85, 90, 96, 125, 127, 130, 137, 139, 150, 152]
CaO_12	2847	2848	2	[2, 64, 70, 81, 82, 87, 91, 93, 122, 123, 124, 127, 128]
CaO_11	2849	2868	20	[2, 64, 70, 81, 82, 87, 91, 93, 123, 124, 127, 128]
CaO_10	2851	2855	5	[1, 85, 90, 96, 125, 127, 130, 137, 139, 150, 152]
CaO_9	2856	2868	13	[1, 85, 90, 96, 125, 127, 130, 137, 139, 152]
CaO_10	2869	2874	6	[1, 85, 90, 96, 125, 127, 130, 137, 139, 150, 152]
CaO_12	2869	2882	14	[2, 64, 70, 81, 82, 87, 91, 93, 122, 123, 124, 127, 128]
CaO_11	2875	2883	9	[1, 83, 85, 90, 96, 125, 127, 130, 137, 139, 150, 152]
CaO_11	2883	2894	12	[2, 64, 70, 81, 82, 87, 91, 93, 122, 123, 127, 128]
CaO_10	2884	2884	1	[1, 83, 85, 90, 96, 125, 127, 130, 137, 139, 150]
CaO_9	2885	2982	98	[1, 83, 85, 90, 96, 127, 130, 137, 139, 150]
CaO_12	2895	2908	14	[2, 64, 70, 81, 82, 87, 91, 93, 122, 123, 126, 127, 128]
CaO_11	2909	2949	41	[2, 64, 70, 81, 87, 91, 93, 122, 123, 126, 127, 128]
CaO_10	2950	2966	17	[2, 70, 81, 87, 91, 93, 122, 123, 126, 127, 128]
CaO_9	2967	2967	1	[2, 70, 87, 91, 93, 122, 123, 126, 127, 128]
CaO_8	2968	2991	24	[2, 70, 87, 91, 93, 122, 123, 127, 128]
CaO_8	2983	3006	24	[1, 83, 85, 90, 96, 127, 130, 137, 139]
CaO_9	2992	2994	3	[2, 70, 87, 91, 93, 122, 123, 126, 127, 128]
CaO_10	2995	2998	4	[2, 70, 81, 87, 91, 93, 122, 123, 126, 127, 128]
CaO_11	2999	3009	11	[2, 70, 81, 82, 87, 91, 93, 122, 123, 126, 127, 128]
CaO_9	3007	3038	32	[1, 83, 85, 88, 90, 96, 127, 130, 137, 139]
CaO_12	3010	3029	20	[2, 70, 81, 82, 87, 91, 93, 122, 123, 126, 127, 128, 134]
CaO_11	3030	3039	10	[2, 70, 81, 82, 87, 91, 93, 122, 123, 127, 128, 134]
CaO_10	3039	3056	18	[1, 83, 85, 88, 90, 96, 127, 130, 137, 139, 150]
CaO_9	3040	3066	27	[2, 70, 81, 82, 87, 91, 93, 122, 123, 134]
CaO_9	3057	3069	13	[1, 83, 88, 90, 96, 127, 130, 137, 139, 150]
CaO_10	3067	3080	14	[2, 70, 81, 82, 87, 91, 93, 122, 123, 127, 134]
CaO_8	3070	3070	1	[1, 83, 88, 90, 96, 127, 130, 137, 139]
CaO_9	3071	3071	1	[1, 83, 85, 88, 90, 96, 127, 130, 137, 139]
CaO_8	3072	3081	10	[1, 83, 85, 90, 96, 127, 130, 137, 139]
CaO_11	3081	3092	12	[2, 64, 70, 81, 82, 87, 91, 93, 122, 123, 127, 134]
CaO_9	3082	3095	14	[1, 83, 85, 90, 96, 125, 127, 130, 137, 139]
CaO_10	3093	3142	50	[2, 70, 81, 82, 87, 91, 93, 122, 123, 127, 134]
CaO_10	3096	3108	13	[1, 83, 85, 90, 96, 125, 127, 130, 137, 139, 152]
CaO_9	3109	3114	6	[1, 83, 85, 90, 96, 125, 127, 130, 137, 139]
CaO_10	3115	3116	2	[1, 83, 85, 90, 96, 125, 127, 130, 137, 139, 150]
CaO_9	3117	3134	18	[1, 83, 85, 90, 96, 127, 130, 137, 139, 150]
CaO_10	3135	3139	5	[1, 83, 85, 88, 90, 96, 127, 130, 137, 139, 150]
CaO_11	3140	3142	3	[1, 83, 85, 88, 90, 96, 125, 127, 130, 137, 139, 150]
CaO_10	3143	3155	13	[1, 83, 85, 90, 96, 125, 127, 130, 137, 139, 150]
CaO_11	3143	3171	29	[2, 70, 81, 82, 87, 91, 93, 122, 123, 127, 128, 134]
CaO_9	3156	3215	60	[1, 83, 85, 90, 96, 127, 130, 137, 139, 150]
CaO_10	3172	3214	43	[2, 70, 81, 82, 87, 91, 93, 122, 123, 127, 134]
CaO_11	3215	3276	62	[2, 70, 81, 82, 87, 91, 93, 122, 123, 127, 134, 149]
CaO_10	3216	3243	28	[1, 83, 85, 88, 90, 96, 127, 130, 137, 139, 150]
CaO_9	3244	3258	15	[1, 83, 85, 90, 96, 127, 130, 137, 139, 150]
CaO_8	3259	3278	20	[1, 83, 85, 90, 96, 127, 130, 139, 150]
CaO_12	3277	3286	10	[2, 70, 81, 82, 87, 91, 93, 122, 123, 127, 128, 134, 149]
CaO_9	3279	3284	6	[1, 83, 85, 90, 96, 127, 130, 137, 139, 150]
CaO_11	3285	3291	7	[1, 83, 85, 88, 90, 96, 107, 127, 130, 137, 139, 150]
CaO_11	3287	3295	9	[2, 70, 81, 82, 87, 91, 93, 122, 123, 127, 128, 134]
CaO_10	3292	3302	11	[1, 83, 85, 90, 96, 107, 127, 130, 137, 139, 150]
CaO_12	3296	3314	19	[2, 64, 70, 81, 82, 87, 91, 93, 122, 123, 127, 128, 134]
CaO_8	3303	3304	2	[1, 83, 85, 90, 96, 127, 130, 137, 150]
CaO_9	3305	3352	48	[1, 83, 85, 90, 96, 127, 130, 137, 139, 150]
CaO_11	3315	3343	29	[2, 64, 70, 81, 87, 91, 93, 122, 123, 127, 128, 134]
CaO_12	3344	3347	4	[2, 64, 70, 81, 82, 87, 91, 93, 122, 123, 127, 128, 134]
CaO_11	3348	3367	20	[2, 64, 70, 81, 82, 87, 91, 93, 122, 123, 127, 128]
CaO_8	3353	3410	58	[1, 83, 85, 90, 96, 127, 130, 139, 150]
CaO_10	3368	3371	4	[2, 64, 70, 81, 82, 87, 91, 93, 122, 123, 127]
CaO_11	3372	3373	2	[2, 64, 70, 81, 82, 87, 91, 93, 122, 123, 124, 127]
CaO_10	3374	3396	23	[2, 64, 70, 81, 82, 87, 91, 93, 123, 124, 127]
CaO_11	3397	3400	4	[2, 64, 70, 81, 82, 87, 91, 93, 123, 124, 127, 134]
CaO_10	3401	3407	7	[2, 70, 81, 82, 87, 91, 93, 123, 124, 127, 134]
CaO_11	3408	3421	14	[2, 70, 81, 82, 87, 91, 93, 122, 123, 124, 127, 134]
CaO_9	3411	3417	7	[1, 83, 85, 86, 90, 96, 127, 130, 139, 150]
CaO_10	3418	3588	171	[1, 83, 85, 86, 90, 96, 127, 130, 137, 139, 150]
CaO_10	3422	3432	11	[2, 70, 81, 82, 87, 91, 93, 122, 123, 127, 134]
CaO_9	3433	3434	2	[2, 70, 81, 82, 87, 91, 93, 122, 123, 127]
CaO_9	3435	3442	8	[2, 70, 81, 87, 91, 93, 122, 123, 127, 128]
CaO_10	3443	3497	55	[2, 64, 70, 81, 87, 91, 93, 122, 123, 127, 128]
CaO_11	3498	3517	20	[2, 64, 70, 81, 87, 91, 93, 122, 123, 127, 128, 134]
CaO_12	3518	3530	13	[2, 64, 70, 81, 82, 87, 91, 93, 122, 123, 127, 128, 134]
CaO_11	3531	3536	6	[2, 64, 81, 82, 87, 91, 93, 122, 123, 127, 128, 134]
CaO_10	3537	3566	30	[2, 64, 81, 82, 87, 91, 93, 122, 123, 127, 134]
CaO_11	3567	3574	8	[2, 64, 81, 82, 87, 91, 93, 122, 123, 127, 134, 141]
CaO_10	3575	3602	28	[2, 64, 81, 82, 87, 91, 93, 122, 123, 134, 141]
CaO_9	3589	3594	6	[1, 83, 85, 86, 90, 96, 127, 130, 139, 150]
CaO_8	3595	3642	48	[1, 83, 85, 90, 96, 127, 130, 139, 150]
CaO_11	3603	3618	16	[2, 64, 81, 82, 87, 91, 93, 122, 123, 124, 134, 141]
CaO_12	3619	3627	9	[2, 64, 70, 81, 82, 87, 91, 93, 122, 123, 124, 134, 141]
CaO_11	3628	3641	14	[2, 64, 70, 81, 82, 87, 91, 93, 122, 123, 124, 141]
CaO_10	3642	3667	26	[2, 64, 70, 81, 82, 87, 91, 93, 122, 123, 141]
CaO_9	3643	3648	6	[1, 83, 85, 90, 96, 127, 130, 139, 150, 152]
CaO_10	3649	3661	13	[1, 83, 85, 90, 96, 127, 130, 137, 139, 150, 152]
CaO_9	3662	3676	15	[1, 83, 85, 90, 96, 127, 130, 137, 139, 150]
CaO_11	3668	3672	5	[2, 64, 70, 81, 82, 87, 91, 93, 122, 123, 128, 141]
CaO_10	3673	3698	26	[2, 64, 70, 81, 82, 87, 91, 93, 122, 123, 128]
CaO_8	3677	3684	8	[1, 83, 85, 90, 96, 127, 130, 137, 139]
CaO_9	3685	3695	11	[1, 83, 85, 90, 96, 127, 130, 137, 139, 152]
CaO_10	3696	3715	20	[1, 83, 85, 90, 96, 127, 130, 137, 139, 150, 152]
CaO_9	3699	3702	4	[2, 64, 70, 81, 82, 87, 91, 93, 122, 128]
CaO_8	3703	3709	7	[2, 64, 70, 81, 82, 87, 91, 93, 122]
CaO_9	3710	3715	6	[2, 64, 70, 81, 82, 87, 91, 93, 122, 134]
CaO_9	3716	3756	41	[1, 83, 85, 90, 96, 127, 130, 137, 139, 150]
CaO_10	3716	3718	3	[2, 64, 70, 81, 82, 87, 91, 93, 122, 123, 134]
CaO_11	3719	3723	5	[2, 64, 70, 81, 82, 87, 91, 93, 122, 123, 128, 134]
CaO_10	3724	3742	19	[2, 64, 70, 81, 82, 87, 91, 93, 122, 123, 128]
CaO_11	3743	3783	41	[2, 64, 70, 81, 82, 87, 91, 93, 122, 123, 124, 128]
CaO_8	3757	3774	18	[1, 83, 85, 90, 96, 127, 137, 139, 150]
CaO_9	3775	3778	4	[1, 83, 85, 90, 96, 127, 137, 139, 150, 152]
CaO_8	3779	3796	18	[1, 83, 85, 90, 96, 127, 139, 150, 152]
CaO_12	3784	3812	29	[2, 64, 70, 81, 82, 87, 91, 93, 122, 123, 124, 127, 128]
CaO_9	3797	3805	9	[1, 83, 85, 90, 96, 127, 137, 139, 150, 152]
CaO_10	3806	3825	20	[1, 83, 85, 90, 96, 127, 130, 137, 139, 150, 152]
CaO_11	3813	3818	6	[2, 64, 70, 81, 87, 91, 93, 122, 123, 124, 127, 128]
CaO_10	3819	3835	17	[2, 64, 70, 81, 87, 91, 93, 122, 123, 127, 128]
CaO_9	3826	3859	34	[1, 83, 85, 90, 96, 127, 130, 137, 139, 150]
CaO_11	3836	3850	15	[2, 64, 70, 81, 87, 91, 93, 122, 123, 126, 127, 128]
CaO_10	3851	3854	4	[2, 64, 70, 81, 87, 91, 93, 122, 123, 127, 128]
CaO_11	3855	3865	11	[2, 64, 70, 81, 82, 87, 91, 93, 122, 123, 127, 128]
CaO_8	3860	3874	15	[1, 83, 85, 90, 96, 127, 130, 139, 150]
CaO_10	3866	3870	5	[2, 70, 81, 82, 87, 91, 93, 122, 123, 127, 128]
CaO_11	3871	3872	2	[2, 70, 81, 82, 87, 91, 93, 122, 123, 124, 127, 128]
CaO_10	3873	3886	14	[2, 70, 81, 82, 87, 91, 93, 122, 123, 124, 128]
CaO_9	3875	3888	14	[1, 83, 85, 86, 90, 96, 127, 130, 139, 150]
CaO_11	3887	3921	35	[2, 64, 70, 81, 82, 87, 91, 93, 122, 123, 124, 128]
CaO_8	3889	3894	6	[1, 83, 85, 90, 96, 127, 130, 139, 150]
CaO_9	3895	3950	56	[1, 83, 85, 90, 96, 127, 130, 137, 139, 150]
CaO_10	3922	3928	7	[2, 64, 70, 81, 82, 87, 91, 93, 123, 124, 128]
CaO_11	3929	3933	5	[2, 64, 70, 81, 82, 87, 91, 93, 122, 123, 124, 128]
CaO_10	3934	3957	24	[2, 64, 70, 81, 82, 87, 91, 93, 122, 123, 124]
CaO_10	3951	3973	23	[1, 83, 85, 90, 96, 97, 127, 130, 137, 139, 150]
CaO_9	3958	3971	14	[2, 70, 81, 82, 87, 91, 93, 122, 123, 124]
CaO_10	3972	3978	7	[2, 64, 70, 81, 82, 87, 91, 93, 122, 123, 124]
CaO_9	3974	4021	48	[1, 83, 85, 90, 96, 127, 130, 137, 139, 150]
CaO_11	3979	3982	4	[2, 64, 70, 81, 82, 87, 91, 93, 122, 123, 124, 128]
CaO_10	3983	3985	3	[2, 64, 70, 81, 82, 87, 91, 93, 122, 123, 124]
CaO_9	3986	4014	29	[2, 64, 70, 81, 82, 87, 91, 93, 122, 123]
CaO_9	4015	4025	11	[2, 70, 81, 82, 87, 91, 93, 122, 123, 128]
CaO_10	4022	4051	30	[1, 83, 85, 90, 96, 97, 127, 130, 137, 139, 150]
CaO_8	4026	4041	16	[2, 70, 81, 82, 87, 91, 93, 122, 123]
CaO_9	4042	4047	6	[2, 70, 81, 82, 87, 91, 93, 122, 123, 127]
CaO_10	4048	4064	17	[2, 70, 81, 82, 87, 91, 93, 122, 123, 127, 134]
CaO_9	4052	4074	23	[1, 83, 85, 90, 96, 127, 130, 137, 139, 150]
CaO_11	4065	4070	6	[2, 64, 70, 81, 82, 87, 91, 93, 122, 123, 127, 134]
CaO_10	4071	4083	13	[2, 64, 70, 81, 82, 87, 91, 93, 122, 123, 127]
CaO_8	4075	4099	25	[1, 83, 85, 90, 96, 127, 130, 139, 150]
CaO_9	4084	4104	21	[2, 64, 70, 81, 82, 87, 91, 93, 122, 123]
CaO_9	4100	4128	29	[1, 83, 85, 90, 96, 127, 130, 137, 139, 150]
CaO_10	4105	4119	15	[2, 64, 70, 81, 82, 87, 91, 93, 122, 123, 128]
CaO_11	4120	4140	21	[2, 64, 70, 81, 82, 87, 91, 93, 122, 123, 127, 128]
CaO_10	4129	4171	43	[1, 83, 85, 90, 96, 97, 127, 130, 137, 139, 150]
CaO_10	4141	4147	7	[2, 64, 70, 81, 82, 87, 91, 93, 122, 123, 127]
CaO_11	4148	4159	12	[2, 64, 70, 81, 82, 87, 91, 93, 122, 123, 126, 127]
CaO_10	4160	4168	9	[2, 64, 70, 81, 82, 87, 91, 93, 122, 123, 127]
CaO_9	4169	4203	35	[2, 70, 81, 82, 87, 91, 93, 122, 123, 127]
CaO_11	4172	4215	44	[1, 83, 85, 86, 90, 96, 97, 127, 130, 137, 139, 150]
CaO_10	4204	4206	3	[2, 70, 81, 82, 87, 91, 93, 122, 123, 127, 128]
CaO_11	4207	4219	13	[2, 64, 70, 81, 82, 87, 91, 93, 122, 123, 127, 128]
CaO_10	4216	4221	6	[1, 83, 85, 90, 96, 97, 127, 130, 137, 139, 150]
CaO_10	4220	4262	43	[2, 64, 70, 81, 82, 87, 91, 93, 122, 123, 127]
CaO_9	4222	4244	23	[1, 83, 85, 90, 96, 127, 130, 137, 139, 150]
CaO_10	4245	4248	4	[1, 83, 85, 90, 96, 97, 127, 130, 137, 139, 150]
CaO_9	4249	4540	292	[1, 83, 85, 90, 96, 127, 130, 137, 139, 150]
CaO_9	4263	4271	9	[2, 64, 70, 81, 82, 87, 91, 93, 122, 123]
CaO_10	4272	4273	2	[2, 64, 70, 81, 82, 87, 91, 93, 122, 123, 128]
CaO_8	4274	4275	2	[2, 70, 81, 82, 87, 91, 93, 122, 123]
CaO_9	4276	4285	10	[2, 70, 81, 82, 84, 87, 91, 93, 122, 123]
CaO_10	4286	4287	2	[2, 70, 81, 82, 84, 87, 91, 93, 122, 123, 127]
CaO_11	4288	4306	19	[2, 70, 81, 82, 84, 87, 91, 93, 122, 123, 127, 128]
CaO_12	4307	4313	7	[2, 64, 70, 81, 82, 84, 87, 91, 93, 122, 123, 127, 128]
CaO_11	4314	4316	3	[2, 64, 70, 81, 82, 87, 91, 93, 122, 123, 127, 128]
CaO_10	4317	4333	17	[2, 70, 81, 82, 87, 91, 93, 122, 123, 127, 128]
CaO_9	4334	4372	39	[2, 70, 81, 82, 87, 91, 93, 122, 123, 127]
CaO_8	4373	4381	9	[2, 70, 81, 82, 87, 91, 93, 122, 123]
CaO_9	4382	4390	9	[2, 64, 70, 81, 82, 87, 91, 93, 122, 123]
CaO_10	4391	4405	15	[2, 64, 70, 81, 82, 87, 91, 93, 122, 123, 128]
CaO_11	4406	4415	10	[2, 64, 70, 75, 81, 82, 87, 91, 93, 122, 123, 128]
CaO_12	4416	4425	10	[2, 64, 70, 75, 81, 82, 87, 91, 93, 122, 123, 127, 128]
CaO_11	4426	4431	6	[2, 64, 70, 75, 81, 87, 91, 93, 122, 123, 127, 128]
CaO_10	4432	4432	1	[2, 64, 70, 75, 81, 87, 91, 93, 122, 123, 127]
CaO_12	4433	4437	5	[2, 64, 70, 75, 81, 82, 85, 87, 91, 93, 122, 123, 127]
CaO_13	4438	4459	22	[2, 64, 70, 75, 81, 82, 84, 85, 87, 91, 93, 122, 123, 127]
CaO_12	4460	4470	11	[2, 70, 75, 81, 82, 84, 85, 87, 91, 93, 122, 123, 127]
CaO_11	4471	4476	6	[2, 70, 75, 81, 82, 84, 85, 87, 91, 93, 122, 123]
CaO_10	4477	4498	22	[2, 70, 75, 81, 82, 85, 87, 91, 93, 122, 123]
CaO_9	4499	4522	24	[2, 70, 75, 81, 82, 87, 91, 93, 122, 123]
CaO_8	4523	4531	9	[2, 75, 81, 82, 87, 91, 93, 122, 123]
CaO_9	4532	4534	3	[2, 70, 75, 81, 82, 87, 91, 93, 122, 123]
CaO_10	4535	4548	14	[2, 64, 70, 75, 81, 82, 87, 91, 93, 122, 123]
CaO_8	4541	4555	15	[1, 83, 85, 90, 96, 127, 130, 137, 139]
CaO_9	4549	4589	41	[2, 70, 75, 81, 82, 87, 91, 93, 122, 123]
CaO_9	4556	4575	20	[1, 83, 85, 90, 96, 127, 130, 137, 139, 140]
CaO_8	4576	4581	6	[1, 83, 85, 90, 96, 127, 130, 137, 139]
CaO_9	4582	4643	62	[1, 83, 85, 90, 96, 127, 130, 137, 139, 150]
CaO_10	4590	4596	7	[2, 70, 75, 81, 82, 87, 91, 93, 122, 123, 134]
CaO_11	4597	4617	21	[2, 70, 75, 81, 82, 87, 91, 93, 122, 123, 127, 134]
CaO_10	4618	4621	4	[2, 70, 81, 82, 87, 91, 93, 122, 123, 127, 134]
CaO_9	4622	4644	23	[2, 81, 82, 87, 91, 93, 122, 123, 127, 134]
CaO_8	4644	4656	13	[1, 83, 85, 90, 96, 130, 137, 139, 150]
CaO_10	4645	4648	4	[2, 81, 82, 85, 87, 91, 93, 122, 123, 127, 134]
CaO_9	4649	4668	20	[2, 81, 82, 87, 91, 93, 122, 123, 127, 134]
CaO_9	4657	4682	26	[1, 83, 85, 90, 96, 127, 130, 137, 139, 150]
CaO_10	4669	4695	27	[2, 75, 81, 82, 87, 91, 93, 122, 123, 127, 134]
CaO_8	4683	4686	4	[1, 83, 85, 90, 96, 130, 137, 139, 150]
CaO_7	4687	4693	7	[1, 83, 85, 90, 96, 130, 139, 150]
CaO_8	4694	4730	37	[1, 83, 85, 90, 96, 130, 137, 139, 150]
CaO_11	4696	4719	24	[2, 70, 75, 81, 82, 87, 91, 93, 122, 123, 127, 134]
CaO_10	4720	4732	13	[2, 70, 75, 81, 82, 87, 91, 93, 122, 123, 127]
CaO_7	4731	4764	34	[1, 83, 85, 90, 96, 130, 137, 139]
CaO_11	4733	4749	17	[2, 64, 70, 75, 81, 82, 87, 91, 93, 122, 123, 127]
CaO_12	4750	4784	35	[2, 64, 70, 75, 81, 82, 87, 91, 93, 122, 123, 127, 134]
CaO_8	4765	4800	36	[1, 83, 85, 90, 96, 130, 137, 139, 150]
CaO_11	4785	4848	64	[2, 70, 75, 81, 82, 87, 91, 93, 122, 123, 127, 134]
CaO_9	4801	4809	9	[1, 83, 85, 90, 96, 130, 137, 139, 143, 150]
CaO_8	4810	4834	25	[1, 83, 85, 90, 96, 130, 137, 139, 150]
CaO_9	4835	4840	6	[1, 83, 85, 90, 96, 130, 137, 139, 143, 150]
CaO_10	4841	4896	56	[1, 83, 85, 90, 96, 107, 130, 137, 139, 143, 150]
CaO_10	4849	4864	16	[2, 75, 81, 82, 87, 91, 93, 122, 123, 127, 134]
CaO_11	4865	4870	6	[2, 70, 75, 81, 82, 87, 91, 93, 122, 123, 127, 134]
CaO_10	4871	4912	42	[2, 75, 81, 82, 87, 91, 93, 122, 123, 127, 134]
CaO_9	4897	4905	9	[1, 83, 85, 90, 96, 130, 137, 139, 143, 150]
CaO_10	4906	4909	4	[1, 83, 85, 90, 96, 130, 137, 139, 143, 150, 152]
CaO_11	4910	4913	4	[1, 83, 85, 90, 96, 130, 137, 139, 140, 143, 150, 152]
CaO_9	4913	4925	13	[2, 75, 81, 87, 91, 93, 122, 123, 127, 134]
CaO_12	4914	4919	6	[1, 83, 85, 90, 96, 127, 130, 137, 139, 140, 143, 150, 152]
CaO_11	4920	4962	43	[1, 83, 85, 90, 96, 127, 130, 137, 139, 143, 150, 152]
CaO_8	4926	4929	4	[2, 75, 87, 91, 93, 122, 123, 127, 134]
CaO_9	4930	4940	11	[2, 70, 75, 87, 91, 93, 122, 123, 127, 134]
CaO_10	4941	4941	1	[2, 70, 75, 87, 91, 93, 97, 122, 123, 127, 134]
CaO_9	4942	4960	19	[2, 75, 87, 91, 93, 97, 122, 123, 127, 134]
CaO_10	4961	4970	10	[2, 70, 75, 87, 91, 93, 97, 122, 123, 127, 134]
CaO_10	4963	5047	85	[1, 83, 85, 90, 96, 127, 130, 137, 139, 143, 150]
CaO_9	4971	4980	10	[2, 75, 87, 91, 93, 97, 122, 123, 127, 134]
CaO_10	4981	4996	16	[2, 64, 75, 87, 91, 93, 97, 122, 123, 127, 134]
CaO_9	4997	5008	12	[2, 64, 75, 87, 91, 93, 97, 122, 123, 134]
CaO_10	5009	5009	1	[2, 64, 75, 82, 87, 91, 93, 97, 122, 123, 134]
CaO_11	5010	5028	19	[2, 64, 75, 82, 87, 91, 93, 97, 122, 123, 127, 134]
CaO_10	5029	5048	20	[2, 75, 82, 87, 91, 93, 97, 122, 123, 127, 134]
CaO_9	5048	5049	2	[1, 83, 85, 90, 96, 127, 130, 137, 139, 143]
CaO_9	5049	5085	37	[2, 75, 82, 87, 91, 93, 97, 122, 123, 134]
CaO_8	5050	5054	5	[1, 83, 85, 90, 96, 127, 137, 139, 143]
CaO_9	5055	5061	7	[1, 83, 85, 90, 96, 127, 130, 137, 139, 143]
CaO_10	5062	5071	10	[1, 83, 85, 90, 96, 127, 130, 137, 139, 143, 152]
CaO_11	5072	5138	67	[1, 83, 85, 90, 96, 127, 130, 137, 139, 143, 150, 152]
CaO_10	5086	5094	9	[2, 75, 81, 82, 87, 91, 93, 97, 122, 123, 134]
CaO_11	5095	5102	8	[2, 70, 75, 81, 82, 87, 91, 93, 97, 122, 123, 134]
CaO_10	5103	5106	4	[2, 70, 75, 82, 87, 91, 93, 97, 122, 123, 134]
CaO_11	5107	5116	10	[2, 70, 75, 82, 87, 91, 93, 97, 122, 123, 127, 134]
CaO_10	5117	5139	23	[2, 75, 82, 87, 91, 93, 97, 122, 123, 127, 134]
CaO_10	5139	5143	5	[1, 83, 85, 90, 96, 127, 130, 137, 139, 143, 150]
CaO_11	5140	5147	8	[2, 75, 82, 87, 91, 93, 97, 122, 123, 127, 134, 138]
CaO_9	5144	5169	26	[1, 83, 85, 90, 96, 127, 137, 139, 143, 150]
CaO_10	5148	5155	8	[2, 75, 82, 87, 91, 97, 122, 123, 127, 134, 138]
CaO_9	5156	5183	28	[2, 75, 82, 87, 91, 97, 122, 123, 127, 134]
CaO_10	5170	5174	5	[1, 83, 85, 90, 96, 127, 137, 139, 143, 150, 152]
CaO_11	5175	5218	44	[1, 83, 85, 90, 96, 127, 130, 137, 139, 143, 150, 152]
CaO_10	5184	5195	12	[2, 75, 81, 82, 87, 91, 97, 122, 123, 127, 134]
CaO_11	5196	5203	8	[2, 75, 77, 81, 82, 87, 91, 97, 122, 123, 127, 134]
CaO_10	5204	5213	10	[2, 75, 77, 81, 82, 87, 91, 97, 123, 127, 134]
CaO_11	5214	5227	14	[2, 75, 77, 81, 82, 87, 91, 97, 122, 123, 127, 134]
CaO_10	5219	5241	23	[1, 83, 85, 90, 96, 127, 130, 137, 139, 143, 150]
CaO_10	5228	5236	9	[2, 75, 77, 81, 87, 91, 97, 122, 123, 127, 134]
CaO_11	5237	5243	7	[2, 70, 75, 77, 81, 87, 91, 97, 122, 123, 127, 134]
CaO_9	5242	5320	79	[1, 83, 85, 90, 96, 127, 137, 139, 143, 150]
CaO_10	5244	5292	49	[2, 75, 77, 81, 87, 91, 97, 122, 123, 127, 134]
CaO_11	5293	5313	21	[2, 75, 77, 81, 82, 87, 91, 97, 122, 123, 127, 134]
CaO_12	5314	5330	17	[2, 75, 77, 81, 82, 87, 91, 97, 122, 123, 127, 134, 138]
CaO_10	5321	5341	21	[1, 83, 85, 90, 96, 127, 137, 139, 143, 150, 152]
CaO_11	5331	5346	16	[2, 75, 77, 81, 82, 87, 91, 97, 122, 123, 127, 134]
CaO_11	5342	5350	9	[1, 83, 85, 90, 96, 127, 137, 139, 140, 143, 150, 152]
CaO_12	5347	5350	4	[2, 70, 75, 77, 81, 82, 87, 91, 97, 122, 123, 127, 134]
CaO_10	5351	5398	48	[1, 83, 85, 90, 96, 127, 137, 139, 140, 143, 152]
CaO_13	5351	5354	4	[2, 70, 75, 77, 81, 82, 87, 91, 97, 122, 123, 127, 134, 138]
CaO_12	5355	5373	19	[2, 75, 77, 81, 82, 87, 91, 97, 122, 123, 127, 134, 138]
CaO_11	5374	5379	6	[2, 75, 77, 81, 82, 91, 97, 122, 123, 127, 134, 138]
CaO_12	5380	5385	6	[2, 70, 75, 77, 81, 82, 91, 97, 122, 123, 127, 134, 138]
CaO_11	5386	5420	35	[2, 75, 77, 81, 82, 91, 97, 122, 123, 127, 134, 138]
CaO_11	5399	5449	51	[1, 83, 85, 90, 96, 111, 127, 137, 139, 140, 143, 152]
CaO_12	5421	5432	12	[2, 75, 77, 81, 82, 87, 91, 97, 122, 123, 127, 134, 138]
CaO_11	5433	5457	25	[2, 75, 77, 81, 82, 87, 91, 97, 122, 123, 127, 134]
CaO_10	5450	5455	6	[1, 83, 85, 96, 111, 127, 137, 139, 140, 143, 152]
CaO_9	5456	5529	74	[1, 85, 96, 111, 127, 137, 139, 140, 143, 152]
CaO_9	5458	5495	38	[2, 75, 77, 81, 91, 97, 122, 123, 127, 134]
CaO_10	5496	5509	14	[2, 75, 77, 81, 91, 97, 122, 123, 127, 134, 138]
CaO_11	5510	5635	126	[2, 75, 77, 81, 82, 91, 97, 122, 123, 127, 134, 138]
CaO_10	5530	5533	4	[1, 85, 90, 96, 111, 127, 137, 139, 140, 143, 152]
CaO_9	5534	5572	39	[1, 90, 96, 111, 127, 137, 139, 140, 143, 152]
CaO_10	5573	5588	16	[1, 90, 96, 111, 127, 134, 137, 139, 140, 143, 152]
CaO_11	5589	5643	55	[1, 85, 90, 96, 111, 127, 134, 137, 139, 140, 143, 152]
CaO_12	5636	5643	8	[2, 75, 77, 81, 82, 87, 91, 97, 122, 123, 127, 134, 138]
CaO_12	5644	5714	71	[1, 85, 90, 96, 111, 127, 134, 137, 139, 140, 143, 150, 152]
CaO_11	5644	5685	42	[2, 75, 77, 81, 82, 87, 91, 97, 122, 127, 134, 138]
CaO_10	5686	5691	6	[2, 75, 77, 81, 87, 91, 97, 122, 127, 134, 138]
CaO_11	5692	5720	29	[2, 75, 77, 81, 87, 91, 97, 122, 123, 127, 134, 138]
CaO_10	5715	5727	13	[1, 85, 90, 111, 127, 134, 137, 139, 140, 143, 152]
CaO_10	5721	5722	2	[2, 75, 77, 81, 91, 97, 122, 123, 127, 134, 138]
CaO_12	5723	5728	6	[2, 75, 77, 81, 84, 85, 91, 97, 122, 123, 127, 134, 138]
CaO_11	5728	5751	24	[1, 85, 90, 96, 111, 127, 134, 137, 139, 140, 143, 152]
CaO_11	5729	5729	1	[2, 75, 77, 81, 84, 85, 91, 97, 122, 127, 134, 138]
CaO_12	5730	5734	5	[2, 75, 77, 81, 84, 85, 91, 97, 122, 123, 127, 134, 138]
CaO_11	5735	5739	5	[2, 75, 77, 81, 85, 91, 97, 122, 123, 127, 134, 138]
CaO_10	5740	5741	2	[2, 75, 77, 81, 91, 97, 122, 123, 127, 134, 138]
CaO_11	5742	5759	18	[2, 75, 77, 81, 82, 91, 97, 122, 123, 127, 134, 138]
CaO_10	5752	5763	12	[1, 85, 96, 111, 127, 134, 137, 139, 140, 143, 152]
CaO_10	5760	5762	3	[2, 75, 77, 81, 82, 91, 97, 122, 127, 134, 138]
CaO_11	5763	5769	7	[2, 75, 77, 81, 82, 87, 91, 97, 122, 127, 134, 138]
CaO_11	5764	5796	33	[1, 85, 96, 111, 127, 134, 137, 139, 140, 143, 150, 152]
CaO_12	5770	5780	11	[2, 75, 77, 81, 82, 87, 91, 97, 122, 123, 127, 134, 138]
CaO_11	5781	5819	39	[2, 75, 77, 81, 82, 91, 97, 122, 123, 127, 134, 138]
CaO_12	5797	5802	6	[1, 85, 96, 97, 111, 127, 134, 137, 139, 140, 143, 150, 152]
CaO_11	5803	5809	7	[1, 85, 96, 111, 127, 134, 137, 139, 140, 143, 150, 152]
CaO_12	5810	5811	2	[1, 85, 90, 96, 111, 127, 134, 137, 139, 140, 143, 150, 152]
CaO_11	5812	5836	25	[1, 85, 90, 96, 111, 127, 134, 137, 139, 140, 143, 152]
CaO_12	5820	5832	13	[2, 75, 77, 81, 82, 87, 91, 97, 122, 123, 127, 134, 138]
CaO_11	5833	5837	5	[2, 75, 77, 81, 82, 87, 91, 97, 122, 127, 134, 138]
CaO_10	5837	5917	81	[1, 85, 90, 111, 127, 134, 137, 139, 140, 143, 152]
CaO_12	5838	5842	5	[2, 75, 77, 81, 82, 85, 87, 91, 97, 122, 127, 134, 138]
CaO_11	5843	5862	20	[2, 75, 77, 81, 82, 87, 91, 97, 122, 127, 134, 138]
CaO_10	5863	5864	2	[2, 75, 77, 81, 82, 91, 97, 122, 127, 134, 138]
CaO_11	5865	5883	19	[2, 75, 77, 81, 82, 91, 97, 119, 122, 127, 134, 138]
CaO_10	5884	5884	1	[2, 75, 77, 81, 91, 97, 119, 122, 127, 134, 138]
CaO_9	5885	5904	20	[2, 75, 77, 81, 91, 97, 122, 127, 134, 138]
CaO_10	5905	5933	29	[2, 70, 75, 77, 81, 91, 97, 122, 127, 134, 138]
CaO_9	5918	6037	120	[1, 85, 111, 127, 134, 137, 139, 140, 143, 152]
CaO_11	5934	5975	42	[2, 70, 75, 77, 81, 91, 97, 119, 122, 127, 134, 138]
CaO_10	5976	6013	38	[2, 75, 77, 81, 91, 97, 119, 122, 127, 134, 138]
CaO_9	6014	6027	14	[2, 75, 77, 81, 91, 97, 122, 127, 134, 138]
CaO_10	6028	6031	4	[2, 75, 77, 81, 91, 97, 122, 123, 127, 134, 138]
CaO_11	6032	6098	67	[2, 75, 77, 81, 82, 91, 97, 122, 123, 127, 134, 138]
CaO_10	6038	6067	30	[1, 85, 111, 127, 134, 137, 139, 140, 143, 148, 152]
CaO_11	6068	6073	6	[1, 85, 111, 127, 134, 137, 139, 140, 143, 147, 148, 152]
CaO_10	6074	6081	8	[1, 85, 111, 134, 137, 139, 140, 143, 147, 148, 152]
CaO_9	6082	6087	6	[1, 85, 111, 134, 137, 139, 140, 143, 147, 152]
CaO_8	6088	6096	9	[1, 85, 111, 134, 137, 139, 140, 143, 152]
CaO_9	6097	6098	2	[1, 85, 90, 111, 134, 137, 139, 140, 143, 152]
CaO_10	6099	6099	1	[1, 85, 90, 111, 113, 134, 137, 139, 140, 143, 152]
CaO_12	6099	6163	65	[2, 75, 77, 81, 82, 87, 91, 97, 122, 123, 127, 134, 138]
CaO_11	6100	6111	12	[1, 85, 90, 111, 113, 134, 137, 139, 140, 143, 147, 152]
CaO_10	6112	6117	6	[1, 85, 90, 111, 113, 134, 137, 139, 140, 143, 152]
CaO_11	6118	6119	2	[1, 85, 90, 111, 113, 127, 134, 137, 139, 140, 143, 152]
CaO_10	6120	6120	1	[1, 85, 90, 111, 127, 134, 137, 139, 140, 143, 152]
CaO_9	6121	6133	13	[1, 85, 90, 111, 127, 134, 137, 139, 143, 152]
CaO_8	6134	6146	13	[1, 85, 90, 127, 134, 137, 139, 143, 152]
CaO_9	6147	6169	23	[1, 85, 90, 127, 134, 137, 139, 140, 143, 152]
CaO_11	6164	6192	29	[2, 75, 77, 81, 82, 91, 97, 122, 123, 127, 134, 138]
CaO_8	6170	6172	3	[1, 85, 90, 127, 134, 137, 139, 143, 152]
CaO_9	6173	6173	1	[1, 85, 90, 127, 134, 137, 139, 140, 143, 152]
CaO_8	6174	6181	8	[1, 85, 127, 134, 137, 139, 140, 143, 152]
CaO_9	6182	6189	8	[1, 85, 127, 134, 137, 139, 140, 143, 148, 152]
CaO_10	6190	6229	40	[1, 85, 111, 127, 134, 137, 139, 140, 143, 148, 152]
CaO_12	6193	6211	19	[2, 75, 77, 81, 82, 84, 91, 97, 122, 123, 127, 134, 138]
CaO_11	6212	6265	54	[2, 75, 77, 81, 84, 91, 97, 122, 123, 127, 134, 138]
CaO_9	6230	6265	36	[1, 85, 127, 134, 137, 139, 140, 143, 148, 152]
CaO_10	6266	6267	2	[1, 85, 111, 127, 134, 137, 139, 140, 143, 148, 152]
CaO_10	6266	6283	18	[2, 75, 77, 81, 84, 91, 97, 122, 127, 134, 138]
CaO_9	6268	6364	97	[1, 85, 111, 134, 137, 139, 140, 143, 148, 152]
CaO_9	6284	6287	4	[2, 75, 77, 81, 91, 97, 122, 127, 134, 138]
CaO_10	6288	6323	36	[2, 75, 77, 81, 91, 97, 119, 122, 127, 134, 138]
CaO_11	6324	6326	3	[2, 75, 77, 81, 91, 97, 119, 122, 123, 127, 134, 138]
CaO_12	6327	6327	1	[2, 75, 77, 81, 82, 91, 97, 119, 122, 123, 127, 134, 138]
CaO_11	6328	6391	64	[2, 75, 77, 81, 82, 91, 97, 122, 123, 127, 134, 138]
CaO_10	6365	6374	10	[1, 85, 111, 127, 134, 137, 139, 140, 143, 148, 152]
CaO_9	6375	6447	73	[1, 85, 111, 134, 137, 139, 140, 143, 148, 152]
CaO_10	6392	6406	15	[2, 75, 81, 82, 91, 97, 122, 123, 127, 134, 138]
CaO_11	6407	6407	1	[2, 75, 77, 81, 82, 91, 97, 122, 123, 127, 134, 138]
CaO_12	6408	6423	16	[2, 75, 77, 81, 82, 84, 91, 97, 122, 123, 127, 134, 138]
CaO_11	6424	6450	27	[2, 75, 77, 81, 82, 91, 97, 122, 123, 127, 134, 138]
CaO_10	6448	6522	75	[1, 85, 111, 127, 134, 137, 139, 140, 143, 148, 152]
CaO_10	6451	6478	28	[2, 75, 77, 81, 91, 97, 122, 123, 127, 134, 138]
CaO_9	6479	6500	22	[2, 75, 77, 81, 91, 97, 122, 127, 134, 138]
CaO_10	6501	6510	10	[2, 75, 77, 81, 91, 97, 122, 123, 127, 134, 138]
CaO_11	6511	6535	25	[2, 75, 77, 81, 91, 97, 122, 123, 127, 134, 138, 142]
CaO_11	6523	6554	32	[1, 85, 105, 111, 127, 134, 137, 139, 140, 143, 148, 152]
CaO_10	6536	6562	27	[2, 75, 81, 91, 97, 122, 123, 127, 134, 138, 142]
CaO_10	6555	6593	39	[1, 85, 111, 127, 134, 137, 139, 140, 143, 148, 152]
CaO_11	6563	6573	11	[2, 75, 81, 84, 91, 97, 122, 123, 127, 134, 138, 142]
CaO_10	6574	6582	9	[2, 75, 81, 84, 91, 97, 122, 123, 127, 134, 138]
CaO_11	6583	6618	36	[2, 75, 77, 81, 84, 91, 97, 122, 123, 127, 134, 138]
CaO_11	6594	6601	8	[1, 85, 111, 127, 134, 137, 139, 140, 143, 147, 148, 152]
CaO_10	6602	6638	37	[1, 85, 111, 127, 134, 137, 139, 140, 143, 148, 152]
CaO_10	6619	6629	11	[2, 75, 77, 81, 91, 97, 122, 123, 127, 134, 138]
CaO_9	6630	6668	39	[2, 75, 77, 81, 91, 97, 122, 127, 134, 138]
CaO_11	6639	6645	7	[1, 85, 111, 127, 134, 137, 139, 140, 143, 147, 148, 152]
CaO_10	6646	6649	4	[1, 85, 111, 134, 137, 139, 140, 143, 147, 148, 152]
CaO_11	6650	6693	44	[1, 85, 105, 111, 134, 137, 139, 140, 143, 147, 148, 152]
CaO_10	6669	6669	1	[2, 75, 77, 81, 91, 97, 122, 123, 127, 134, 138]
CaO_11	6670	6691	22	[2, 75, 77, 81, 85, 91, 97, 122, 123, 127, 134, 138]
CaO_10	6692	6702	11	[2, 75, 77, 81, 85, 91, 97, 122, 127, 134, 138]
CaO_10	6694	6702	9	[1, 85, 111, 134, 137, 139, 140, 143, 147, 148, 152]
CaO_11	6703	6712	10	[1, 85, 90, 111, 134, 137, 139, 140, 143, 147, 148, 152]
CaO_11	6703	6704	2	[2, 75, 77, 81, 82, 85, 91, 97, 122, 127, 134, 138]
CaO_12	6705	6705	1	[2, 75, 77, 81, 82, 85, 91, 97, 122, 123, 127, 134, 138]
CaO_13	6706	6713	8	[2, 75, 77, 81, 82, 85, 91, 97, 122, 123, 127, 134, 138, 152]
CaO_10	6713	6729	17	[1, 85, 90, 111, 134, 137, 139, 140, 143, 148, 152]
CaO_12	6714	6722	9	[2, 75, 77, 81, 82, 85, 91, 97, 122, 127, 134, 138, 152]
CaO_11	6723	6726	4	[2, 75, 77, 81, 85, 91, 97, 122, 127, 134, 138, 152]
CaO_10	6727	6732	6	[2, 75, 77, 81, 85, 91, 97, 122, 127, 134, 138]
CaO_9	6730	6736	7	[1, 85, 90, 111, 137, 139, 140, 143, 148, 152]
CaO_9	6733	6744	12	[2, 75, 81, 85, 91, 97, 122, 127, 134, 138]
CaO_10	6737	6742	6	[1, 85, 90, 111, 137, 139, 140, 143, 147, 148, 152]
CaO_9	6743	6760	18	[1, 85, 111, 137, 139, 140, 143, 147, 148, 152]
CaO_10	6745	6747	3	[2, 75, 81, 85, 91, 97, 122, 123, 127, 134, 138]
CaO_11	6748	6749	2	[2, 75, 81, 84, 85, 91, 97, 122, 123, 127, 134, 138]
CaO_12	6750	6759	10	[2, 75, 77, 81, 84, 85, 91, 97, 122, 123, 127, 134, 138]
CaO_11	6760	6767	8	[2, 75, 77, 81, 84, 85, 91, 97, 122, 127, 134, 138]
CaO_8	6761	6763	3	[1, 85, 111, 137, 139, 140, 143, 148, 152]
CaO_9	6764	6776	13	[1, 85, 111, 134, 137, 139, 140, 143, 148, 152]
CaO_10	6768	6780	13	[2, 75, 77, 81, 85, 91, 97, 122, 127, 134, 138]
CaO_10	6777	6793	17	[1, 85, 105, 111, 134, 137, 139, 140, 143, 148, 152]
CaO_9	6781	6836	56	[2, 75, 77, 81, 91, 97, 122, 127, 134, 138]
CaO_11	6794	6806	13	[1, 66, 85, 105, 111, 134, 137, 139, 140, 143, 148, 152]
CaO_10	6807	6828	22	[1, 66, 85, 105, 111, 134, 137, 139, 140, 148, 152]
CaO_11	6829	6846	18	[1, 66, 85, 105, 111, 134, 137, 139, 140, 147, 148, 152]
CaO_10	6837	6849	13	[2, 75, 77, 81, 82, 91, 97, 122, 127, 134, 138]
CaO_10	6847	6857	11	[1, 66, 85, 105, 111, 134, 137, 139, 140, 148, 152]
CaO_9	6850	6869	20	[2, 75, 77, 81, 91, 97, 122, 127, 134, 138]
CaO_9	6858	6908	51	[1, 66, 85, 111, 134, 137, 139, 140, 148, 152]
CaO_10	6870	6883	14	[2, 75, 77, 81, 87, 91, 97, 122, 127, 134, 138]
CaO_11	6884	6907	24	[2, 75, 77, 81, 84, 87, 91, 97, 122, 127, 134, 138]
CaO_12	6908	6909	2	[2, 75, 77, 81, 84, 87, 91, 97, 122, 123, 127, 134, 138]
CaO_10	6909	6931	23	[1, 66, 85, 111, 134, 137, 139, 140, 147, 148, 152]
CaO_13	6910	6934	25	[2, 75, 77, 81, 82, 84, 87, 91, 97, 122, 123, 127, 134, 138]
CaO_9	6932	6978	47	[1, 66, 85, 111, 134, 137, 139, 140, 148, 152]
CaO_12	6935	6935	1	[2, 75, 77, 81, 82, 84, 91, 97, 122, 123, 127, 134, 138]
CaO_11	6936	6959	24	[2, 75, 77, 81, 82, 91, 97, 122, 123, 127, 134, 138]
CaO_12	6960	6963	4	[2, 75, 77, 81, 82, 84, 91, 97, 122, 123, 127, 134, 138]
CaO_11	6964	6968	5	[2, 75, 77, 81, 82, 91, 97, 122, 123, 127, 134, 138]
CaO_10	6969	6990	22	[2, 75, 77, 81, 91, 97, 122, 123, 127, 134, 138]
CaO_10	6979	6998	20	[1, 66, 85, 105, 111, 134, 137, 139, 140, 148, 152]
CaO_11	6991	7009	19	[2, 75, 77, 81, 91, 97, 122, 123, 127, 134, 138, 152]
CaO_9	6999	7015	17	[1, 66, 85, 111, 134, 137, 139, 140, 148, 152]
CaO_10	7010	7047	38	[2, 75, 77, 81, 91, 97, 122, 123, 127, 134, 138]
CaO_8	7016	7024	9	[1, 85, 111, 134, 137, 139, 140, 148, 152]
CaO_9	7025	7042	18	[1, 66, 85, 111, 134, 137, 139, 140, 148, 152]
CaO_10	7043	7072	30	[1, 66, 85, 111, 134, 137, 139, 140, 143, 148, 152]
CaO_11	7048	7085	38	[2, 75, 77, 81, 82, 91, 97, 122, 123, 127, 134, 138]
CaO_9	7073	7129	57	[1, 85, 111, 134, 137, 139, 140, 143, 148, 152]
CaO_12	7086	7097	12	[2, 75, 77, 81, 82, 91, 97, 122, 123, 127, 134, 138, 152]
CaO_11	7098	7126	29	[2, 75, 77, 81, 82, 91, 97, 122, 123, 127, 134, 138]
CaO_10	7127	7138	12	[2, 75, 77, 81, 91, 97, 122, 123, 127, 134, 138]
CaO_10	7130	7176	47	[1, 66, 85, 111, 134, 137, 139, 140, 143, 148, 152]
CaO_11	7139	7161	23	[2, 75, 77, 81, 85, 91, 97, 122, 123, 127, 134, 138]
CaO_10	7162	7177	16	[2, 75, 77, 81, 91, 97, 122, 123, 127, 134, 138]
CaO_9	7177	7194	18	[1, 85, 111, 134, 137, 139, 140, 143, 148, 152]
CaO_9	7178	7213	36	[2, 75, 77, 91, 97, 122, 123, 127, 134, 138]
CaO_8	7195	7224	30	[1, 85, 134, 137, 139, 140, 143, 148, 152]
CaO_10	7214	7237	24	[2, 75, 77, 81, 91, 97, 122, 123, 127, 134, 138]
CaO_7	7225	7229	5	[1, 85, 134, 137, 139, 140, 148, 152]
CaO_8	7230	7244	15	[1, 85, 127, 134, 137, 139, 140, 148, 152]
CaO_9	7238	7257	20	[2, 75, 77, 91, 97, 122, 123, 127, 134, 138]
CaO_7	7245	7253	9	[1, 85, 134, 137, 139, 140, 148, 152]
CaO_8	7254	7261	8	[1, 85, 134, 137, 139, 140, 143, 148, 152]
CaO_10	7258	7298	41	[2, 75, 77, 81, 91, 97, 122, 123, 127, 134, 138]
CaO_7	7262	7280	19	[1, 85, 134, 137, 139, 140, 148, 152]
CaO_8	7281	7283	3	[1, 66, 85, 134, 137, 139, 140, 148, 152]
CaO_9	7284	7313	30	[1, 66, 85, 111, 134, 137, 139, 140, 148, 152]
CaO_9	7299	7338	40	[2, 75, 77, 81, 91, 97, 122, 123, 127, 134]
CaO_10	7314	7329	16	[1, 66, 85, 111, 134, 137, 139, 140, 143, 148, 152]
CaO_9	7330	7358	29	[1, 66, 85, 111, 134, 137, 139, 140, 148, 152]
CaO_10	7339	7394	56	[2, 75, 77, 81, 91, 97, 122, 123, 127, 134, 138]
CaO_10	7359	7360	2	[1, 66, 85, 107, 111, 134, 137, 139, 140, 148, 152]
CaO_11	7361	7370	10	[1, 66, 85, 107, 111, 134, 137, 139, 140, 143, 148, 152]
CaO_10	7371	7387	17	[1, 66, 85, 111, 134, 137, 139, 140, 143, 148, 152]
CaO_11	7388	7397	10	[1, 66, 85, 111, 127, 134, 137, 139, 140, 143, 148, 152]
CaO_9	7395	7397	3	[2, 75, 77, 91, 97, 122, 123, 127, 134, 138]
CaO_12	7398	7416	19	[1, 66, 85, 96, 111, 127, 134, 137, 139, 140, 143, 148, 152]
CaO_10	7398	7453	56	[2, 75, 77, 91, 97, 122, 123, 127, 134, 138, 152]
CaO_13	7417	7432	16	[1, 66, 85, 96, 105, 111, 127, 134, 137, 139, 140, 143, 148, 152]
CaO_12	7433	7433	1	[1, 66, 85, 96, 105, 127, 134, 137, 139, 140, 143, 148, 152]
CaO_11	7434	7449	16	[1, 66, 85, 96, 127, 134, 137, 139, 140, 143, 148, 152]
CaO_10	7450	7465	16	[1, 66, 85, 127, 134, 137, 139, 140, 143, 148, 152]
CaO_11	7454	7487	34	[2, 75, 77, 85, 91, 97, 122, 123, 127, 134, 138, 152]
CaO_11	7466	7482	17	[1, 66, 85, 111, 127, 134, 137, 139, 140, 143, 148, 152]
CaO_10	7483	7499	17	[1, 66, 85, 111, 127, 134, 137, 139, 143, 148, 152]
CaO_10	7488	7493	6	[2, 75, 77, 91, 97, 122, 123, 127, 134, 138, 152]
CaO_9	7494	7513	20	[2, 75, 77, 91, 97, 122, 123, 127, 134, 138]
CaO_11	7500	7513	14	[1, 66, 85, 111, 117, 127, 134, 137, 139, 143, 148, 152]
CaO_12	7514	7537	24	[1, 66, 85, 111, 117, 127, 134, 137, 139, 140, 143, 148, 152]
CaO_10	7514	7525	12	[2, 75, 77, 81, 91, 97, 122, 123, 127, 134, 138]
CaO_11	7526	7551	26	[2, 70, 75, 77, 81, 91, 97, 122, 123, 127, 134, 138]
CaO_11	7538	7542	5	[1, 66, 85, 117, 127, 134, 137, 139, 140, 143, 148, 152]
CaO_10	7543	7547	5	[1, 66, 85, 117, 127, 134, 137, 139, 140, 148, 152]
CaO_9	7548	7560	13	[1, 66, 85, 117, 127, 134, 137, 139, 148, 152]
CaO_10	7552	7573	22	[2, 70, 75, 77, 81, 91, 97, 122, 123, 127, 134]
CaO_8	7561	7572	12	[1, 66, 85, 117, 134, 137, 139, 148, 152]
CaO_9	7573	7574	2	[1, 66, 85, 117, 134, 137, 139, 140, 148, 152]
CaO_11	7574	7579	6	[2, 64, 70, 75, 77, 81, 91, 97, 122, 123, 127, 134]
CaO_10	7575	7605	31	[1, 66, 85, 111, 117, 134, 137, 139, 140, 148, 152]
CaO_12	7580	7580	1	[2, 64, 70, 75, 77, 81, 91, 97, 122, 123, 127, 134, 138]
CaO_13	7581	7589	9	[2, 64, 70, 75, 77, 81, 91, 97, 122, 123, 127, 134, 138, 145]
CaO_12	7590	7597	8	[2, 64, 75, 77, 81, 91, 97, 122, 123, 127, 134, 138, 145]
CaO_11	7598	7605	8	[2, 64, 75, 77, 81, 91, 97, 122, 123, 127, 134, 138]
CaO_9	7606	7620	15	[1, 66, 85, 111, 134, 137, 139, 140, 148, 152]
CaO_12	7606	7607	2	[2, 64, 70, 75, 77, 81, 91, 97, 122, 123, 127, 134, 138]
CaO_11	7608	7620	13	[2, 70, 75, 77, 81, 91, 97, 122, 123, 127, 134, 138]
CaO_8	7621	7627	7	[1, 66, 85, 111, 134, 137, 139, 148, 152]
CaO_10	7621	7676	56	[2, 75, 77, 81, 91, 97, 122, 123, 127, 134, 138]
CaO_9	7628	7660	33	[1, 66, 85, 111, 117, 134, 137, 139, 148, 152]
CaO_10	7661	7679	19	[1, 66, 85, 111, 117, 134, 137, 139, 143, 148, 152]
CaO_9	7677	7715	39	[2, 75, 77, 91, 97, 122, 123, 127, 134, 138]
CaO_9	7680	7683	4	[1, 85, 111, 117, 134, 137, 139, 143, 148, 152]
CaO_10	7684	7687	4	[1, 85, 111, 117, 134, 137, 139, 140, 143, 148, 152]
CaO_9	7688	7945	258	[1, 85, 111, 134, 137, 139, 140, 143, 148, 152]
CaO_10	7716	7736	21	[2, 75, 77, 91, 97, 122, 123, 127, 134, 138, 152]
CaO_11	7737	7739	3	[2, 75, 77, 85, 91, 97, 122, 123, 127, 134, 138, 152]
CaO_12	7740	7745	6	[2, 75, 77, 81, 85, 91, 97, 122, 123, 127, 134, 138, 152]
CaO_11	7746	7752	7	[2, 75, 77, 81, 85, 91, 97, 122, 123, 127, 134, 138]
CaO_10	7753	7793	41	[2, 75, 77, 85, 91, 97, 122, 123, 127, 134, 138]
CaO_11	7794	7824	31	[2, 75, 77, 85, 91, 97, 122, 123, 127, 134, 138, 152]
CaO_12	7825	7826	2	[2, 75, 77, 85, 91, 97, 122, 123, 126, 127, 134, 138, 152]
CaO_11	7827	7834	8	[2, 75, 77, 85, 97, 122, 123, 126, 127, 134, 138, 152]
CaO_10	7835	7865	31	[2, 75, 77, 85, 97, 122, 123, 127, 134, 138, 152]
CaO_11	7866	7877	12	[2, 75, 77, 85, 91, 97, 122, 123, 127, 134, 138, 152]
CaO_10	7878	7897	20	[2, 75, 77, 91, 97, 122, 123, 127, 134, 138, 152]
CaO_9	7898	7918	21	[2, 75, 77, 91, 97, 122, 123, 127, 134, 138]
CaO_10	7919	7927	9	[2, 75, 77, 91, 97, 122, 123, 127, 134, 138, 145]
CaO_9	7928	7930	3	[2, 75, 77, 91, 97, 122, 123, 127, 134, 138]
CaO_10	7931	7964	34	[2, 64, 75, 77, 91, 97, 122, 123, 127, 134, 138]
CaO_10	7946	8001	56	[1, 85, 111, 127, 134, 137, 139, 140, 143, 148, 152]
CaO_9	7965	7989	25	[2, 75, 77, 91, 97, 122, 123, 127, 134, 138]
CaO_10	7990	8056	67	[2, 75, 77, 85, 91, 97, 122, 123, 127, 134, 138]
CaO_11	8002	8009	8	[1, 85, 105, 111, 127, 134, 137, 139, 140, 143, 148, 152]
CaO_10	8010	8067	58	[1, 85, 111, 127, 134, 137, 139, 140, 143, 148, 152]
CaO_11	8057	8069	13	[2, 75, 77, 81, 85, 91, 97, 122, 123, 127, 134, 138]
CaO_9	8068	8132	65	[1, 85, 127, 134, 137, 139, 140, 143, 148, 152]
CaO_10	8070	8088	19	[2, 75, 77, 81, 91, 97, 122, 123, 127, 134, 138]
CaO_9	8089	8117	29	[2, 75, 77, 91, 97, 122, 123, 127, 134, 138]
CaO_10	8118	8162	45	[2, 75, 77, 85, 91, 97, 122, 123, 127, 134, 138]
CaO_10	8133	8135	3	[1, 85, 127, 134, 137, 139, 140, 143, 148, 150, 152]
CaO_9	8136	8137	2	[1, 85, 127, 134, 137, 139, 140, 143, 150, 152]
CaO_8	8138	8143	6	[1, 85, 127, 134, 137, 139, 140, 143, 152]
CaO_9	8144	8165	22	[1, 85, 127, 134, 137, 139, 140, 143, 148, 152]
CaO_11	8163	8170	8	[2, 75, 77, 81, 85, 91, 97, 122, 123, 127, 134, 138]
CaO_8	8166	8190	25	[1, 85, 127, 134, 137, 139, 140, 143, 152]
CaO_10	8171	8257	87	[2, 75, 77, 81, 91, 97, 122, 123, 127, 134, 138]
CaO_9	8191	8212	22	[1, 85, 127, 134, 137, 139, 140, 143, 148, 152]
CaO_10	8213	8293	81	[1, 85, 111, 127, 134, 137, 139, 140, 143, 148, 152]
CaO_11	8258	8263	6	[2, 75, 77, 81, 85, 91, 97, 122, 123, 127, 134, 138]
CaO_12	8264	8280	17	[2, 75, 77, 81, 85, 87, 91, 97, 122, 123, 127, 134, 138]
CaO_11	8281	8294	14	[2, 75, 77, 81, 85, 91, 97, 122, 123, 127, 134, 138]
CaO_9	8294	8320	27	[1, 85, 111, 134, 137, 139, 140, 143, 148, 152]
CaO_10	8295	8329	35	[2, 75, 77, 81, 91, 97, 122, 123, 127, 134, 138]
CaO_10	8321	8342	22	[1, 85, 111, 127, 134, 137, 139, 140, 143, 148, 152]
CaO_9	8330	8341	12	[2, 75, 77, 81, 91, 97, 122, 123, 127, 134]
CaO_10	8342	8343	2	[2, 75, 77, 81, 87, 91, 97, 122, 123, 127, 134]
CaO_9	8343	8363	21	[1, 85, 127, 134, 137, 139, 140, 143, 148, 152]
CaO_11	8344	8368	25	[2, 75, 77, 81, 87, 91, 97, 122, 123, 127, 134, 138]
CaO_10	8364	8368	5	[1, 85, 127, 130, 134, 137, 139, 140, 143, 148, 152]
CaO_9	8369	8424	56	[1, 85, 127, 134, 137, 139, 140, 143, 148, 152]
CaO_10	8369	8493	125	[2, 75, 77, 81, 91, 97, 122, 123, 127, 134, 138]
CaO_10	8425	8438	14	[1, 85, 96, 127, 134, 137, 139, 140, 143, 148, 152]
CaO_9	8439	8445	7	[1, 85, 96, 127, 134, 137, 140, 143, 148, 152]
CaO_10	8446	8464	19	[1, 85, 96, 127, 134, 137, 140, 143, 148, 150, 152]
CaO_11	8465	8475	11	[1, 85, 96, 127, 134, 137, 139, 140, 143, 148, 150, 152]
CaO_10	8476	8509	34	[1, 85, 127, 134, 137, 139, 140, 143, 148, 150, 152]
CaO_11	8494	8501	8	[2, 64, 75, 77, 81, 91, 97, 122, 123, 127, 134, 138]
CaO_10	8502	8509	8	[2, 75, 77, 81, 91, 97, 122, 123, 127, 134, 138]
CaO_9	8510	8547	38	[1, 85, 127, 134, 137, 139, 140, 143, 148, 152]
CaO_11	8510	8516	7	[2, 75, 77, 81, 85, 91, 97, 122, 123, 127, 134, 138]
CaO_12	8517	8535	19	[2, 64, 75, 77, 81, 85, 91, 97, 122, 123, 127, 134, 138]
CaO_11	8536	8552	17	[2, 75, 77, 81, 85, 91, 97, 122, 123, 127, 134, 138]
CaO_10	8548	8579	32	[1, 85, 107, 127, 134, 137, 139, 140, 143, 148, 152]
CaO_10	8553	8560	8	[2, 75, 81, 85, 91, 97, 122, 123, 127, 134, 138]
CaO_11	8561	8564	4	[2, 75, 81, 85, 87, 91, 97, 122, 123, 127, 134, 138]
CaO_12	8565	8577	13	[2, 75, 81, 85, 87, 91, 97, 122, 123, 127, 134, 138, 152]
CaO_11	8578	8594	17	[2, 75, 81, 85, 87, 91, 97, 122, 123, 127, 134, 138]
CaO_9	8580	8639	60	[1, 85, 127, 134, 137, 139, 140, 143, 148, 152]
CaO_10	8595	8606	12	[2, 75, 81, 87, 91, 97, 122, 123, 127, 134, 138]
CaO_9	8607	8613	7	[2, 75, 81, 91, 97, 122, 123, 127, 134, 138]
CaO_10	8614	8627	14	[2, 75, 81, 85, 91, 97, 122, 123, 127, 134, 138]
CaO_11	8628	8640	13	[2, 75, 77, 81, 85, 91, 97, 122, 123, 127, 134, 138]
CaO_10	8640	8673	34	[1, 85, 111, 127, 134, 137, 139, 140, 143, 148, 152]
CaO_12	8641	8650	10	[2, 64, 75, 77, 81, 85, 91, 97, 122, 123, 127, 134, 138]
CaO_13	8651	8653	3	[2, 64, 75, 77, 81, 85, 91, 97, 122, 123, 127, 134, 138, 145]
CaO_12	8654	8699	46	[2, 64, 75, 77, 81, 85, 91, 97, 122, 123, 127, 134, 138]
CaO_11	8674	8691	18	[1, 85, 111, 127, 134, 137, 139, 140, 143, 148, 150, 152]
CaO_10	8692	8704	13	[1, 85, 111, 127, 134, 137, 139, 140, 143, 148, 152]
CaO_10	8700	8740	41	[2, 75, 81, 85, 91, 97, 122, 123, 127, 134, 138]
CaO_9	8705	8779	75	[1, 85, 127, 134, 137, 139, 140, 143, 148, 152]
CaO_11	8741	8775	35	[2, 75, 81, 85, 87, 91, 97, 122, 123, 127, 134, 138]
CaO_12	8776	8776	1	[2, 75, 77, 81, 85, 87, 91, 97, 122, 123, 127, 134, 138]
CaO_11	8777	8829	53	[2, 75, 77, 81, 85, 91, 97, 122, 123, 127, 134, 138]
CaO_10	8780	8805	26	[1, 85, 127, 134, 137, 139, 140, 143, 148, 150, 152]
CaO_11	8806	8811	6	[1, 85, 96, 127, 134, 137, 139, 140, 143, 148, 150, 152]
CaO_10	8812	8835	24	[1, 85, 96, 127, 134, 137, 139, 140, 143, 148, 152]
CaO_10	8830	8870	41	[2, 75, 77, 81, 85, 91, 122, 123, 127, 134, 138]
CaO_9	8836	8843	8	[1, 85, 127, 134, 137, 139, 140, 143, 148, 152]
CaO_8	8844	8888	45	[1, 85, 127, 134, 137, 139, 140, 143, 152]
CaO_11	8871	8871	1	[2, 75, 77, 81, 85, 91, 122, 123, 127, 134, 138, 142]
CaO_12	8872	8876	5	[2, 75, 77, 81, 85, 91, 97, 122, 123, 127, 134, 138, 142]
CaO_11	8877	8891	15	[2, 75, 77, 81, 85, 91, 97, 122, 123, 127, 134, 138]
CaO_9	8889	8903	15	[1, 85, 127, 134, 137, 139, 140, 143, 150, 152]
CaO_12	8892	8930	39	[2, 75, 77, 81, 85, 91, 97, 122, 123, 127, 134, 138, 152]
CaO_8	8904	8910	7	[1, 85, 127, 134, 137, 140, 143, 150, 152]
CaO_9	8911	8911	1	[1, 85, 127, 134, 137, 139, 140, 143, 150, 152]
CaO_8	8912	8937	26	[1, 85, 127, 137, 139, 140, 143, 150, 152]
CaO_11	8931	8942	12	[2, 75, 81, 85, 91, 97, 122, 123, 127, 134, 138, 152]
CaO_9	8938	8966	29	[1, 85, 127, 134, 137, 139, 140, 143, 150, 152]
CaO_12	8943	8962	20	[2, 75, 81, 85, 87, 91, 97, 122, 123, 127, 134, 138, 152]
CaO_11	8963	8965	3	[2, 75, 81, 85, 91, 97, 122, 123, 127, 134, 138, 152]
CaO_10	8966	9060	95	[2, 75, 81, 85, 91, 97, 122, 123, 127, 134, 138]
CaO_8	8967	8976	10	[1, 85, 127, 134, 137, 140, 143, 150, 152]
CaO_9	8977	8983	7	[1, 85, 127, 134, 137, 139, 140, 143, 150, 152]
CaO_10	8984	9004	21	[1, 85, 127, 134, 137, 139, 140, 143, 148, 150, 152]
CaO_9	9005	9060	56	[1, 85, 127, 134, 137, 139, 140, 143, 148, 152]
