# Supplementary material for: Pressure‐Induced Coordination Changes in a Pyrolitic Silicate Melt From Ab Initio Molecular Dynamics Simulations
Source: J Geophys Res Solid Earth. 2019 Nov 29;124(11):11232–50. doi: 10.1029/2019JB018238 (PMC6988478; doi:10.1029/2019JB018238)
Supplement: Supplementary file 2 — Data Set S1 [file JGRB-124-11232-s002.zip › Data/3000K/CaO/a11.0-pyr-100-nvt.T3K.outcar.umd.dat.r0.stat.dat]

Cluster	Time	Percent
CaO_9	5266	0.290586028032226	10
CaO_11	4275	0.23590111466725527	12
CaO_12	1117	0.061637788323584596	13
CaO_8	1113	0.06141706213442225	9
CaO_10	6164	0.3401390574991723	11
CaO_7	94	0.005187065445315086	8
CaO_13	93	0.0051318838980245005	14
