# Supplementary material for: Pressure‐Induced Coordination Changes in a Pyrolitic Silicate Melt From Ab Initio Molecular Dynamics Simulations
Source: J Geophys Res Solid Earth. 2019 Nov 29;124(11):11232–50. doi: 10.1029/2019JB018238 (PMC6988478; doi:10.1029/2019JB018238)
Supplement: Supplementary file 2 — Data Set S1 [file JGRB-124-11232-s002.zip › Data/3000K/CaO/a11.5-pyr-100-nvt.T3K.outcar.umd.dat.r0.popul.dat]

Formula	Begin	End	Lifetime	[Composition]
CaO_8	0	2	3	[1, 96, 111, 127, 137, 139, 140, 143, 152]
CaO_10	0	19	20	[2, 75, 81, 87, 91, 97, 122, 123, 127, 134, 138]
CaO_7	3	6	4	[1, 111, 127, 137, 139, 140, 143, 152]
CaO_8	7	17	11	[1, 107, 111, 127, 137, 139, 140, 143, 152]
CaO_9	18	23	6	[1, 107, 111, 127, 131, 137, 139, 140, 143, 152]
CaO_9	20	73	54	[2, 75, 81, 87, 91, 97, 122, 123, 134, 138]
CaO_8	24	37	14	[1, 111, 127, 131, 137, 139, 140, 143, 152]
CaO_9	38	46	9	[1, 105, 111, 127, 131, 137, 139, 140, 143, 152]
CaO_8	47	52	6	[1, 111, 127, 131, 137, 139, 140, 143, 152]
CaO_7	53	73	21	[1, 111, 127, 137, 139, 140, 143, 152]
CaO_8	74	92	19	[1, 105, 111, 127, 137, 139, 140, 143, 152]
CaO_8	74	75	2	[2, 75, 81, 91, 97, 122, 123, 134, 138]
CaO_7	76	90	15	[2, 75, 81, 91, 97, 122, 123, 138]
CaO_8	91	129	39	[2, 75, 81, 87, 91, 97, 122, 123, 138]
CaO_9	93	134	42	[1, 105, 111, 127, 134, 137, 139, 140, 143, 152]
CaO_9	130	135	6	[2, 75, 81, 87, 91, 97, 122, 123, 127, 138]
CaO_10	135	140	6	[1, 94, 105, 111, 127, 134, 137, 139, 140, 143, 152]
CaO_8	136	142	7	[2, 75, 81, 87, 91, 97, 123, 127, 138]
CaO_9	141	147	7	[1, 105, 111, 127, 134, 137, 139, 140, 143, 152]
CaO_7	143	158	16	[2, 75, 81, 87, 91, 97, 123, 138]
CaO_8	148	161	14	[1, 105, 111, 127, 137, 139, 140, 143, 152]
CaO_8	159	164	6	[2, 75, 81, 87, 91, 97, 123, 127, 138]
CaO_7	162	189	28	[1, 105, 111, 137, 139, 140, 143, 152]
CaO_9	165	175	11	[2, 75, 81, 87, 91, 97, 122, 123, 127, 138]
CaO_10	176	186	11	[2, 75, 81, 87, 91, 97, 122, 123, 127, 134, 138]
CaO_9	187	193	7	[2, 75, 81, 87, 91, 97, 122, 123, 134, 138]
CaO_8	190	206	17	[1, 105, 111, 127, 137, 139, 140, 143, 152]
CaO_8	194	214	21	[2, 75, 81, 87, 91, 97, 122, 123, 138]
CaO_7	207	212	6	[1, 105, 111, 127, 137, 139, 140, 143]
CaO_8	213	266	54	[1, 105, 111, 127, 137, 139, 140, 143, 152]
CaO_9	215	217	3	[2, 75, 81, 87, 91, 97, 122, 123, 138, 145]
CaO_10	218	229	12	[2, 75, 81, 87, 91, 97, 122, 123, 134, 138, 145]
CaO_9	230	256	27	[2, 75, 81, 87, 91, 97, 122, 123, 134, 138]
CaO_9	257	268	12	[2, 75, 81, 91, 97, 122, 123, 134, 138, 142]
CaO_9	267	295	29	[1, 105, 111, 127, 136, 137, 139, 140, 143, 152]
CaO_10	269	273	5	[2, 75, 81, 87, 91, 97, 122, 123, 134, 138, 142]
CaO_10	274	284	11	[2, 75, 81, 87, 92, 97, 122, 123, 134, 138, 142]
CaO_9	285	294	10	[2, 75, 87, 92, 97, 122, 123, 134, 138, 142]
CaO_10	295	301	7	[2, 75, 81, 87, 92, 97, 122, 123, 134, 138, 142]
CaO_8	296	297	2	[1, 105, 111, 127, 136, 137, 139, 140, 152]
CaO_9	298	299	2	[1, 105, 111, 117, 127, 136, 137, 139, 140, 152]
CaO_10	300	307	8	[1, 105, 111, 117, 127, 134, 136, 137, 139, 140, 152]
CaO_9	302	302	1	[2, 75, 81, 87, 97, 122, 123, 134, 138, 142]
CaO_10	303	309	7	[2, 75, 81, 87, 91, 97, 122, 123, 134, 138, 142]
CaO_9	308	320	13	[1, 105, 111, 117, 127, 134, 137, 139, 140, 152]
CaO_9	310	319	10	[2, 75, 81, 87, 91, 97, 122, 123, 134, 138]
CaO_8	320	345	26	[2, 75, 81, 87, 91, 97, 122, 134, 138]
CaO_8	321	331	11	[1, 105, 111, 117, 127, 137, 139, 140, 152]
CaO_9	332	364	33	[1, 105, 111, 117, 127, 136, 137, 139, 140, 152]
CaO_9	346	362	17	[2, 75, 77, 81, 87, 91, 97, 122, 134, 138]
CaO_10	363	387	25	[2, 70, 75, 77, 81, 87, 91, 97, 122, 134, 138]
CaO_9	365	369	5	[1, 105, 111, 127, 134, 136, 137, 139, 140, 152]
CaO_8	370	370	1	[1, 105, 111, 127, 134, 136, 137, 139, 152]
CaO_9	371	376	6	[1, 105, 111, 127, 134, 136, 137, 139, 143, 152]
CaO_8	377	515	139	[1, 105, 111, 127, 134, 137, 139, 143, 152]
CaO_9	388	393	6	[2, 70, 75, 81, 87, 91, 97, 122, 134, 138]
CaO_8	394	420	27	[2, 75, 81, 87, 91, 97, 122, 134, 138]
CaO_7	421	427	7	[2, 75, 81, 87, 91, 97, 122, 138]
CaO_6	428	437	10	[2, 75, 87, 91, 97, 122, 138]
CaO_7	438	461	24	[2, 75, 87, 91, 97, 122, 123, 138]
CaO_8	462	462	1	[2, 75, 81, 87, 91, 97, 122, 123, 138]
CaO_9	463	463	1	[2, 75, 81, 82, 87, 91, 97, 122, 123, 138]
CaO_10	464	464	1	[2, 75, 81, 82, 87, 91, 92, 97, 122, 123, 138]
CaO_11	465	467	3	[2, 75, 81, 82, 87, 91, 92, 97, 122, 123, 138, 142]
CaO_10	468	477	10	[2, 75, 81, 82, 87, 91, 97, 122, 123, 138, 142]
CaO_11	478	490	13	[2, 75, 81, 82, 87, 91, 97, 122, 123, 138, 142, 145]
CaO_10	491	504	14	[2, 75, 81, 87, 91, 97, 122, 123, 138, 142, 145]
CaO_11	505	514	10	[2, 75, 81, 87, 91, 92, 97, 122, 123, 138, 142, 145]
CaO_9	515	530	16	[2, 75, 91, 92, 97, 122, 123, 138, 142, 145]
CaO_7	516	576	61	[1, 105, 111, 127, 137, 139, 143, 152]
CaO_8	531	541	11	[2, 75, 91, 97, 122, 123, 138, 142, 145]
CaO_9	542	554	13	[2, 75, 77, 91, 97, 122, 123, 138, 142, 145]
CaO_10	555	557	3	[2, 75, 77, 91, 97, 122, 123, 128, 138, 142, 145]
CaO_9	558	561	4	[2, 75, 77, 91, 97, 122, 123, 128, 138, 145]
CaO_10	562	573	12	[2, 75, 77, 91, 92, 97, 122, 123, 128, 138, 145]
CaO_9	574	577	4	[2, 75, 77, 91, 92, 97, 122, 128, 138, 145]
CaO_8	577	600	24	[1, 105, 111, 127, 134, 137, 139, 143, 152]
CaO_10	578	615	38	[2, 75, 77, 87, 91, 92, 97, 122, 128, 138, 145]
CaO_7	601	614	14	[1, 105, 111, 127, 137, 139, 143, 152]
CaO_9	615	638	24	[1, 79, 105, 111, 127, 137, 139, 140, 143, 152]
CaO_9	616	631	16	[2, 77, 87, 91, 92, 97, 122, 128, 138, 145]
CaO_10	632	649	18	[2, 77, 87, 91, 92, 97, 122, 128, 134, 138, 145]
CaO_8	639	646	8	[1, 79, 105, 111, 127, 137, 139, 143, 152]
CaO_9	647	651	5	[1, 79, 105, 111, 127, 137, 139, 140, 143, 152]
CaO_11	650	690	41	[2, 77, 87, 91, 92, 97, 122, 128, 134, 138, 142, 145]
CaO_8	652	728	77	[1, 79, 105, 111, 127, 137, 139, 143, 152]
CaO_10	691	724	34	[2, 77, 87, 91, 92, 97, 122, 128, 134, 138, 145]
CaO_11	725	730	6	[2, 77, 87, 91, 92, 97, 122, 128, 134, 138, 142, 145]
CaO_9	729	749	21	[1, 79, 105, 111, 119, 127, 137, 139, 143, 152]
CaO_10	731	733	3	[2, 77, 87, 91, 92, 97, 128, 134, 138, 142, 145]
CaO_9	734	759	26	[2, 77, 87, 91, 92, 97, 128, 134, 138, 145]
CaO_10	750	760	11	[1, 79, 105, 107, 111, 119, 127, 137, 139, 143, 152]
CaO_10	760	778	19	[2, 77, 87, 91, 92, 97, 122, 128, 134, 138, 145]
CaO_9	761	782	22	[1, 79, 105, 111, 119, 127, 137, 139, 143, 152]
CaO_9	779	790	12	[2, 77, 87, 91, 97, 122, 128, 134, 138, 145]
CaO_8	783	788	6	[1, 79, 105, 119, 127, 137, 139, 143, 152]
CaO_7	789	810	22	[1, 79, 105, 127, 137, 139, 143, 152]
CaO_8	791	794	4	[2, 77, 87, 91, 97, 122, 128, 134, 145]
CaO_9	795	810	16	[2, 77, 81, 87, 91, 97, 122, 128, 134, 145]
CaO_8	811	828	18	[1, 79, 105, 111, 127, 137, 139, 143, 152]
CaO_10	811	811	1	[2, 77, 81, 87, 91, 97, 122, 128, 134, 138, 145]
CaO_9	812	827	16	[2, 77, 81, 87, 91, 122, 128, 134, 138, 145]
CaO_8	828	850	23	[2, 77, 81, 87, 91, 122, 128, 134, 138]
CaO_7	829	829	1	[1, 79, 111, 127, 137, 139, 143, 152]
CaO_6	830	834	5	[1, 79, 111, 127, 137, 139, 143]
CaO_7	835	883	49	[1, 79, 101, 111, 127, 137, 139, 143]
CaO_9	851	877	27	[2, 77, 81, 87, 91, 97, 122, 128, 134, 138]
CaO_8	878	997	120	[2, 77, 81, 87, 91, 97, 122, 128, 134]
CaO_8	884	908	25	[1, 79, 101, 111, 127, 137, 139, 143, 144]
CaO_9	909	911	3	[1, 79, 90, 101, 111, 127, 137, 139, 143, 144]
CaO_10	912	947	36	[1, 79, 90, 101, 106, 111, 127, 137, 139, 143, 144]
CaO_9	948	969	22	[1, 79, 101, 106, 111, 127, 137, 139, 143, 144]
CaO_8	970	975	6	[1, 79, 101, 106, 111, 127, 137, 139, 143]
CaO_7	976	979	4	[1, 79, 106, 111, 127, 137, 139, 143]
CaO_6	980	1002	23	[1, 79, 111, 127, 137, 139, 143]
CaO_7	998	1003	6	[2, 77, 81, 87, 91, 122, 128, 134]
CaO_7	1003	1007	5	[1, 79, 107, 111, 127, 137, 139, 143]
CaO_8	1004	1021	18	[2, 77, 81, 87, 91, 97, 122, 128, 134]
CaO_8	1008	1024	17	[1, 79, 107, 111, 127, 130, 137, 139, 143]
CaO_9	1022	1045	24	[2, 75, 77, 81, 87, 91, 97, 122, 128, 134]
CaO_9	1025	1064	40	[1, 79, 107, 111, 119, 127, 130, 137, 139, 143]
CaO_10	1046	1077	32	[2, 75, 77, 81, 87, 91, 93, 97, 122, 128, 134]
CaO_8	1065	1116	52	[1, 79, 107, 111, 119, 127, 137, 139, 143]
CaO_9	1078	1085	8	[2, 75, 77, 81, 87, 91, 93, 122, 128, 134]
CaO_10	1086	1166	81	[2, 75, 77, 81, 87, 91, 93, 97, 122, 128, 134]
CaO_7	1117	1149	33	[1, 79, 111, 119, 127, 137, 139, 143]
CaO_8	1150	1167	18	[1, 79, 111, 119, 127, 137, 139, 143, 152]
CaO_11	1167	1174	8	[2, 75, 77, 81, 82, 87, 91, 93, 97, 122, 128, 134]
CaO_9	1168	1186	19	[1, 79, 107, 111, 119, 127, 137, 139, 143, 152]
CaO_12	1175	1178	4	[2, 75, 77, 81, 82, 87, 91, 93, 97, 122, 128, 134, 142]
CaO_11	1179	1187	9	[2, 75, 77, 81, 82, 87, 91, 93, 122, 128, 134, 142]
CaO_8	1187	1203	17	[1, 79, 111, 119, 127, 137, 139, 143, 152]
CaO_12	1188	1190	3	[2, 75, 77, 81, 82, 87, 91, 93, 97, 122, 128, 134, 142]
CaO_11	1191	1206	16	[2, 75, 77, 81, 82, 87, 91, 93, 97, 128, 134, 142]
CaO_9	1204	1204	1	[1, 79, 107, 111, 119, 127, 137, 139, 143, 152]
CaO_8	1205	1212	8	[1, 79, 107, 111, 119, 127, 137, 139, 143]
CaO_10	1207	1209	3	[2, 75, 77, 81, 82, 87, 91, 97, 128, 134, 142]
CaO_11	1210	1225	16	[2, 75, 77, 81, 82, 87, 91, 93, 97, 128, 134, 142]
CaO_9	1213	1250	38	[1, 79, 90, 107, 111, 119, 127, 137, 139, 143]
CaO_12	1226	1246	21	[2, 75, 77, 81, 82, 87, 91, 93, 97, 122, 128, 134, 142]
CaO_11	1247	1271	25	[2, 77, 81, 82, 87, 91, 93, 97, 122, 128, 134, 142]
CaO_8	1251	1257	7	[1, 79, 107, 111, 119, 127, 137, 139, 143]
CaO_7	1258	1258	1	[1, 79, 107, 111, 127, 137, 139, 143]
CaO_8	1259	1279	21	[1, 79, 107, 111, 127, 130, 137, 139, 143]
CaO_10	1272	1272	1	[2, 77, 81, 82, 87, 91, 93, 122, 128, 134, 142]
CaO_9	1273	1332	60	[2, 77, 81, 82, 87, 91, 93, 122, 128, 134]
CaO_7	1280	1282	3	[1, 79, 107, 111, 127, 137, 139, 143]
CaO_8	1283	1301	19	[1, 79, 106, 107, 111, 127, 137, 139, 143]
CaO_9	1302	1323	22	[1, 79, 90, 106, 107, 111, 127, 137, 139, 143]
CaO_10	1324	1344	21	[1, 79, 90, 106, 107, 111, 119, 127, 137, 139, 143]
CaO_10	1333	1360	28	[2, 77, 81, 82, 87, 91, 93, 97, 122, 128, 134]
CaO_9	1345	1345	1	[1, 79, 90, 106, 107, 111, 119, 127, 137, 139]
CaO_8	1346	1353	8	[1, 79, 90, 106, 107, 111, 127, 137, 139]
CaO_7	1354	1365	12	[1, 79, 90, 106, 107, 127, 137, 139]
CaO_9	1361	1367	7	[2, 77, 81, 87, 91, 93, 97, 122, 128, 134]
CaO_6	1366	1373	8	[1, 79, 90, 106, 127, 137, 139]
CaO_10	1368	1371	4	[2, 77, 81, 87, 91, 93, 96, 97, 122, 128, 134]
CaO_9	1372	1408	37	[2, 77, 81, 91, 93, 96, 97, 122, 128, 134]
CaO_7	1374	1384	11	[1, 79, 90, 106, 111, 127, 137, 139]
CaO_8	1385	1399	15	[1, 79, 90, 106, 107, 111, 127, 137, 139]
CaO_9	1400	1404	5	[1, 79, 90, 106, 107, 111, 127, 137, 139, 143]
CaO_8	1405	1424	20	[1, 79, 90, 106, 111, 127, 137, 139, 143]
CaO_10	1409	1421	13	[2, 77, 81, 82, 91, 93, 96, 97, 122, 128, 134]
CaO_9	1422	1427	6	[2, 81, 82, 91, 93, 96, 97, 122, 128, 134]
CaO_7	1425	1430	6	[1, 79, 90, 111, 127, 137, 139, 143]
CaO_8	1428	1437	10	[2, 81, 82, 91, 93, 96, 97, 122, 134]
CaO_6	1431	1451	21	[1, 79, 90, 111, 127, 137, 139]
CaO_9	1438	1442	5	[2, 81, 82, 87, 91, 93, 96, 97, 122, 134]
CaO_10	1443	1461	19	[2, 81, 82, 87, 91, 93, 96, 97, 122, 128, 134]
CaO_7	1452	1458	7	[1, 79, 90, 101, 111, 127, 137, 139]
CaO_8	1459	1462	4	[1, 79, 90, 100, 101, 111, 127, 137, 139]
CaO_11	1462	1587	126	[2, 77, 81, 82, 87, 91, 93, 96, 97, 122, 128, 134]
CaO_7	1463	1464	2	[1, 79, 90, 101, 111, 127, 137, 139]
CaO_8	1465	1479	15	[1, 79, 90, 101, 106, 111, 127, 137, 139]
CaO_9	1480	1491	12	[1, 79, 90, 101, 106, 111, 127, 137, 139, 143]
CaO_8	1492	1501	10	[1, 79, 90, 106, 111, 127, 137, 139, 143]
CaO_7	1502	1561	60	[1, 79, 90, 106, 111, 127, 137, 139]
CaO_8	1562	1563	2	[1, 79, 90, 106, 108, 111, 127, 137, 139]
CaO_9	1564	1581	18	[1, 79, 90, 106, 108, 111, 127, 137, 139, 143]
CaO_10	1582	1621	40	[1, 79, 90, 101, 106, 108, 111, 127, 137, 139, 143]
CaO_10	1588	1633	46	[2, 77, 81, 82, 87, 91, 93, 96, 97, 122, 128]
CaO_9	1622	1636	15	[1, 79, 101, 106, 108, 111, 127, 137, 139, 143]
CaO_9	1634	1649	16	[2, 77, 81, 82, 87, 91, 93, 97, 122, 128]
CaO_8	1637	1666	30	[1, 79, 101, 108, 111, 127, 137, 139, 143]
CaO_10	1650	1650	1	[2, 77, 81, 82, 87, 91, 93, 97, 109, 122, 128]
CaO_11	1651	1651	1	[2, 77, 81, 82, 87, 91, 93, 97, 109, 122, 128, 134]
CaO_10	1652	1691	40	[2, 77, 81, 82, 87, 91, 93, 97, 109, 128, 134]
CaO_7	1667	1667	1	[1, 79, 108, 111, 127, 137, 139, 143]
CaO_8	1668	1719	52	[1, 74, 79, 108, 111, 127, 137, 139, 143]
CaO_11	1692	1714	23	[2, 77, 81, 82, 87, 91, 93, 97, 109, 122, 128, 134]
CaO_10	1715	1728	14	[2, 77, 81, 82, 87, 91, 93, 97, 109, 122, 128]
CaO_9	1720	1721	2	[1, 74, 79, 101, 108, 111, 127, 137, 139, 143]
CaO_8	1722	1729	8	[1, 74, 79, 101, 108, 127, 137, 139, 143]
CaO_11	1729	1743	15	[2, 75, 77, 81, 82, 87, 91, 93, 97, 109, 122, 128]
CaO_9	1730	1736	7	[1, 74, 79, 90, 101, 108, 127, 137, 139, 143]
CaO_9	1737	1758	22	[1, 79, 90, 101, 106, 108, 127, 137, 139, 143]
CaO_10	1744	1749	6	[2, 75, 77, 81, 82, 87, 91, 97, 109, 122, 128]
CaO_9	1750	1759	10	[2, 75, 77, 81, 82, 87, 91, 97, 122, 128]
CaO_8	1759	1831	73	[1, 79, 90, 106, 108, 127, 137, 139, 143]
CaO_8	1760	1769	10	[2, 75, 81, 82, 87, 91, 97, 122, 128]
CaO_7	1770	1772	3	[2, 81, 82, 87, 91, 97, 122, 128]
CaO_8	1773	1784	12	[2, 81, 82, 87, 91, 96, 97, 122, 128]
CaO_9	1785	1793	9	[2, 75, 81, 82, 87, 91, 96, 97, 122, 128]
CaO_8	1794	1795	2	[2, 81, 82, 87, 91, 96, 97, 122, 128]
CaO_9	1796	1837	42	[2, 81, 82, 87, 91, 96, 97, 122, 128, 134]
CaO_7	1832	1872	41	[1, 79, 90, 106, 127, 137, 139, 143]
CaO_10	1838	1841	4	[2, 81, 82, 87, 91, 96, 97, 109, 122, 128, 134]
CaO_9	1842	1849	8	[2, 81, 82, 87, 91, 96, 97, 109, 122, 128]
CaO_10	1850	1870	21	[2, 77, 81, 82, 87, 91, 96, 97, 109, 122, 128]
CaO_9	1871	1903	33	[2, 77, 81, 82, 87, 91, 96, 97, 122, 128]
CaO_8	1873	1907	35	[1, 76, 79, 90, 106, 127, 137, 139, 143]
CaO_10	1904	1924	21	[2, 77, 81, 82, 87, 91, 96, 97, 122, 128, 134]
CaO_7	1908	1973	66	[1, 79, 90, 106, 127, 137, 139, 143]
CaO_9	1925	1925	1	[2, 81, 82, 87, 91, 96, 97, 122, 128, 134]
CaO_10	1926	1944	19	[2, 81, 82, 87, 91, 93, 96, 97, 122, 128, 134]
CaO_9	1945	1945	1	[2, 81, 82, 87, 91, 93, 96, 97, 122, 134]
CaO_8	1946	1950	5	[2, 81, 82, 87, 91, 93, 96, 97, 122]
CaO_9	1951	1965	15	[2, 77, 81, 82, 87, 91, 93, 96, 97, 122]
CaO_8	1966	1991	26	[2, 77, 81, 82, 91, 93, 96, 97, 122]
CaO_8	1974	1997	24	[1, 79, 90, 101, 106, 127, 137, 139, 143]
CaO_9	1992	1992	1	[2, 75, 77, 81, 82, 91, 93, 96, 97, 122]
CaO_10	1993	1997	5	[2, 75, 77, 81, 82, 87, 91, 93, 96, 97, 122]
CaO_9	1998	1998	1	[1, 79, 90, 101, 106, 127, 137, 139, 140, 143]
CaO_9	1998	2008	11	[2, 75, 81, 82, 87, 91, 93, 96, 97, 122]
CaO_8	1999	2009	11	[1, 79, 90, 106, 127, 137, 139, 140, 143]
CaO_10	2009	2016	8	[2, 75, 81, 82, 87, 91, 93, 96, 97, 122, 128]
CaO_9	2010	2022	13	[1, 79, 90, 106, 108, 127, 137, 139, 140, 143]
CaO_9	2017	2036	20	[2, 81, 82, 87, 91, 93, 96, 97, 122, 128]
CaO_8	2023	2024	2	[1, 79, 106, 108, 127, 137, 139, 140, 143]
CaO_9	2025	2029	5	[1, 76, 79, 106, 108, 127, 137, 139, 140, 143]
CaO_8	2030	2035	6	[1, 76, 79, 106, 108, 127, 137, 139, 143]
CaO_7	2036	2038	3	[1, 76, 79, 106, 108, 137, 139, 143]
CaO_10	2037	2063	27	[2, 77, 81, 82, 87, 91, 93, 96, 97, 122, 128]
CaO_8	2039	2048	10	[1, 76, 79, 106, 108, 112, 137, 139, 143]
CaO_7	2049	2059	11	[1, 76, 79, 106, 108, 137, 139, 143]
CaO_8	2060	2072	13	[1, 76, 79, 106, 108, 127, 137, 139, 143]
CaO_9	2064	2086	23	[2, 77, 81, 82, 87, 93, 96, 97, 122, 128]
CaO_9	2073	2083	11	[1, 76, 79, 101, 106, 108, 127, 137, 139, 143]
CaO_8	2084	2094	11	[1, 76, 79, 106, 108, 127, 137, 139, 143]
CaO_10	2087	2110	24	[2, 77, 81, 82, 87, 91, 93, 96, 97, 122, 128]
CaO_9	2095	2113	19	[1, 76, 79, 90, 106, 108, 127, 137, 139, 143]
CaO_9	2111	2122	12	[2, 77, 81, 82, 87, 91, 93, 96, 97, 122]
CaO_8	2114	2158	45	[1, 76, 79, 90, 106, 127, 137, 139, 143]
CaO_10	2123	2126	4	[2, 77, 81, 82, 87, 91, 93, 96, 97, 122, 134]
CaO_9	2127	2129	3	[2, 81, 82, 87, 91, 93, 96, 97, 122, 134]
CaO_10	2130	2137	8	[2, 81, 82, 87, 91, 93, 96, 97, 120, 122, 134]
CaO_9	2138	2139	2	[2, 81, 82, 87, 91, 93, 96, 97, 122, 134]
CaO_10	2140	2142	3	[2, 77, 81, 82, 87, 91, 93, 96, 97, 122, 134]
CaO_11	2143	2151	9	[2, 77, 81, 82, 87, 91, 93, 96, 97, 120, 122, 134]
CaO_12	2152	2168	17	[2, 70, 77, 81, 82, 87, 91, 93, 96, 97, 120, 122, 134]
CaO_9	2159	2167	9	[1, 76, 79, 90, 106, 108, 127, 137, 139, 143]
CaO_8	2168	2202	35	[1, 79, 90, 106, 108, 127, 137, 139, 143]
CaO_11	2169	2184	16	[2, 70, 81, 82, 87, 91, 93, 96, 97, 120, 122, 134]
CaO_10	2185	2191	7	[2, 81, 82, 87, 91, 93, 96, 97, 120, 122, 134]
CaO_9	2192	2199	8	[2, 81, 82, 87, 91, 93, 96, 97, 120, 122]
CaO_10	2200	2206	7	[2, 81, 82, 87, 91, 93, 96, 97, 120, 122, 134]
CaO_9	2203	2220	18	[1, 79, 90, 106, 108, 113, 127, 137, 139, 143]
CaO_11	2207	2211	5	[2, 77, 81, 82, 87, 91, 93, 96, 97, 120, 122, 134]
CaO_10	2212	2222	11	[2, 77, 81, 82, 87, 91, 93, 96, 97, 120, 122]
CaO_10	2221	2228	8	[1, 74, 79, 90, 106, 108, 113, 127, 137, 139, 143]
CaO_9	2223	2249	27	[2, 77, 81, 82, 87, 91, 93, 96, 97, 122]
CaO_9	2229	2266	38	[1, 74, 79, 90, 106, 108, 127, 137, 139, 143]
CaO_10	2250	2266	17	[2, 77, 81, 82, 87, 88, 91, 93, 96, 97, 122]
CaO_10	2267	2282	16	[1, 74, 79, 90, 106, 108, 127, 137, 139, 140, 143]
CaO_9	2267	2284	18	[2, 77, 81, 82, 87, 91, 93, 96, 97, 122]
CaO_9	2283	2285	3	[1, 79, 90, 106, 108, 127, 137, 139, 140, 143]
CaO_10	2285	2289	5	[2, 77, 81, 82, 87, 88, 91, 93, 96, 97, 122]
CaO_10	2286	2295	10	[1, 79, 90, 106, 108, 113, 127, 137, 139, 140, 143]
CaO_11	2290	2303	14	[2, 77, 81, 82, 87, 88, 91, 93, 96, 97, 120, 122]
CaO_9	2296	2324	29	[1, 79, 90, 106, 108, 113, 127, 137, 139, 143]
CaO_12	2304	2313	10	[2, 77, 81, 82, 87, 88, 91, 93, 96, 97, 120, 122, 134]
CaO_11	2314	2362	49	[2, 77, 81, 82, 87, 91, 93, 96, 97, 120, 122, 134]
CaO_10	2325	2328	4	[1, 76, 79, 90, 106, 108, 113, 127, 137, 139, 143]
CaO_11	2329	2341	13	[1, 76, 79, 90, 106, 108, 112, 113, 127, 137, 139, 143]
CaO_10	2342	2372	31	[1, 76, 79, 106, 108, 112, 113, 127, 137, 139, 143]
CaO_10	2363	2405	43	[2, 77, 81, 82, 91, 93, 96, 97, 120, 122, 134]
CaO_11	2373	2407	35	[1, 76, 79, 90, 106, 108, 112, 113, 127, 137, 139, 143]
CaO_11	2406	2424	19	[2, 77, 81, 82, 87, 91, 93, 96, 97, 120, 122, 134]
CaO_10	2408	2413	6	[1, 76, 79, 90, 106, 112, 113, 127, 137, 139, 143]
CaO_9	2414	2430	17	[1, 76, 79, 90, 106, 112, 127, 137, 139, 143]
CaO_10	2425	2427	3	[2, 81, 82, 87, 91, 93, 96, 97, 120, 122, 134]
CaO_9	2428	2438	11	[2, 81, 82, 87, 91, 93, 96, 97, 120, 122]
CaO_8	2431	2462	32	[1, 76, 79, 90, 106, 127, 137, 139, 143]
CaO_10	2439	2465	27	[2, 77, 81, 82, 87, 91, 93, 96, 97, 120, 122]
CaO_9	2463	2478	16	[1, 76, 79, 90, 106, 112, 127, 137, 139, 143]
CaO_9	2466	2476	11	[2, 77, 81, 82, 87, 91, 93, 96, 97, 122]
CaO_10	2477	2495	19	[2, 73, 77, 81, 82, 87, 91, 93, 96, 97, 122]
CaO_10	2479	2484	6	[1, 76, 79, 90, 106, 112, 127, 137, 139, 140, 143]
CaO_9	2485	2490	6	[1, 76, 79, 90, 106, 112, 137, 139, 140, 143]
CaO_8	2491	2507	17	[1, 76, 79, 106, 112, 137, 139, 140, 143]
CaO_9	2496	2526	31	[2, 77, 81, 82, 87, 91, 93, 96, 97, 122]
CaO_7	2508	2520	13	[1, 76, 79, 106, 137, 139, 140, 143]
CaO_8	2521	2525	5	[1, 76, 79, 106, 112, 137, 139, 140, 143]
CaO_9	2526	2528	3	[1, 76, 79, 90, 106, 112, 137, 139, 140, 143]
CaO_10	2527	2590	64	[2, 73, 77, 81, 82, 87, 91, 93, 96, 97, 122]
CaO_10	2529	2538	10	[1, 76, 79, 90, 106, 112, 127, 137, 139, 140, 143]
CaO_11	2539	2551	13	[1, 76, 79, 90, 106, 112, 113, 127, 137, 139, 140, 143]
CaO_10	2552	2555	4	[1, 76, 79, 90, 106, 112, 127, 137, 139, 140, 143]
CaO_9	2556	2559	4	[1, 76, 79, 90, 106, 112, 127, 137, 139, 143]
CaO_8	2560	2640	81	[1, 76, 79, 90, 106, 127, 137, 139, 143]
CaO_9	2591	2603	13	[2, 73, 81, 82, 87, 91, 93, 96, 97, 122]
CaO_8	2604	2617	14	[2, 81, 82, 87, 91, 93, 96, 97, 122]
CaO_9	2618	2642	25	[2, 81, 82, 87, 91, 93, 96, 97, 120, 122]
CaO_7	2641	2647	7	[1, 76, 79, 90, 106, 137, 139, 143]
CaO_10	2643	2645	3	[2, 73, 81, 82, 87, 91, 93, 96, 97, 120, 122]
CaO_9	2646	2671	26	[2, 73, 81, 82, 87, 93, 96, 97, 120, 122]
CaO_6	2648	2671	24	[1, 76, 79, 106, 137, 139, 143]
CaO_7	2672	2676	5	[1, 76, 79, 80, 106, 137, 139, 143]
CaO_10	2672	2672	1	[2, 73, 81, 82, 87, 93, 96, 97, 120, 122, 138]
CaO_11	2673	2688	16	[2, 73, 81, 82, 87, 92, 93, 96, 97, 120, 122, 138]
CaO_8	2677	2684	8	[1, 76, 79, 80, 106, 112, 137, 139, 143]
CaO_9	2685	2693	9	[1, 76, 79, 80, 106, 108, 112, 137, 139, 143]
CaO_10	2689	2690	2	[2, 73, 81, 82, 87, 92, 93, 96, 97, 122, 138]
CaO_9	2691	2698	8	[2, 73, 82, 87, 92, 93, 96, 97, 122, 138]
CaO_10	2694	2695	2	[1, 76, 79, 80, 106, 108, 112, 114, 137, 139, 143]
CaO_11	2696	2702	7	[1, 76, 79, 80, 90, 106, 108, 112, 114, 137, 139, 143]
CaO_8	2699	2713	15	[2, 73, 82, 87, 92, 93, 96, 97, 122]
CaO_12	2703	2705	3	[1, 76, 79, 80, 90, 106, 108, 111, 112, 114, 137, 139, 143]
CaO_11	2706	2707	2	[1, 76, 79, 80, 90, 106, 108, 111, 112, 137, 139, 143]
CaO_10	2708	2711	4	[1, 76, 79, 80, 90, 106, 108, 111, 137, 139, 143]
CaO_9	2712	2712	1	[1, 76, 79, 80, 106, 108, 111, 137, 139, 143]
CaO_8	2713	2741	29	[1, 79, 80, 106, 108, 111, 137, 139, 143]
CaO_9	2714	2737	24	[2, 73, 81, 82, 87, 92, 93, 96, 97, 122]
CaO_8	2738	2748	11	[2, 73, 82, 87, 92, 93, 96, 97, 122]
CaO_9	2742	2754	13	[1, 79, 80, 106, 108, 111, 137, 139, 140, 143]
CaO_7	2749	2749	1	[2, 82, 87, 92, 93, 96, 97, 122]
CaO_8	2750	2773	24	[2, 82, 87, 92, 93, 96, 97, 122, 134]
CaO_8	2755	2768	14	[1, 79, 80, 108, 111, 137, 139, 140, 143]
CaO_7	2769	2774	6	[1, 79, 80, 108, 111, 139, 140, 143]
CaO_7	2774	2789	16	[2, 82, 87, 92, 93, 96, 97, 122]
CaO_8	2775	2779	5	[1, 76, 79, 80, 108, 111, 139, 140, 143]
CaO_9	2780	2780	1	[1, 76, 79, 80, 106, 108, 111, 139, 140, 143]
CaO_10	2781	2789	9	[1, 74, 76, 79, 80, 106, 108, 111, 139, 140, 143]
CaO_9	2790	2805	16	[1, 74, 79, 80, 106, 108, 111, 139, 140, 143]
CaO_8	2790	2792	3	[2, 82, 87, 92, 93, 96, 97, 122, 138]
CaO_9	2793	2814	22	[2, 82, 87, 92, 93, 96, 97, 122, 128, 138]
CaO_8	2806	2830	25	[1, 74, 79, 80, 106, 108, 111, 140, 143]
CaO_8	2815	2847	33	[2, 82, 87, 92, 93, 96, 97, 122, 138]
CaO_9	2831	2838	8	[1, 74, 79, 80, 106, 108, 111, 139, 140, 143]
CaO_10	2839	2861	23	[1, 74, 79, 80, 101, 106, 108, 111, 139, 140, 143]
CaO_9	2848	2874	27	[2, 82, 87, 92, 93, 96, 97, 120, 122, 138]
CaO_11	2862	2872	11	[1, 74, 79, 80, 101, 106, 108, 111, 137, 139, 140, 143]
CaO_10	2873	2875	3	[1, 74, 79, 80, 101, 106, 108, 111, 139, 140, 143]
CaO_9	2875	2937	63	[2, 82, 87, 92, 93, 96, 97, 122, 134, 138]
CaO_9	2876	2884	9	[1, 74, 79, 80, 101, 108, 111, 139, 140, 143]
CaO_9	2885	2885	1	[1, 76, 79, 80, 101, 108, 111, 139, 140, 143]
CaO_10	2886	2894	9	[1, 76, 79, 80, 101, 108, 111, 137, 139, 140, 143]
CaO_9	2895	2910	16	[1, 76, 79, 80, 101, 108, 111, 137, 139, 143]
CaO_10	2911	2911	1	[1, 76, 79, 80, 101, 108, 111, 133, 137, 139, 143]
CaO_9	2912	2939	28	[1, 76, 79, 80, 101, 108, 111, 133, 137, 139]
CaO_10	2938	2942	5	[2, 75, 82, 87, 92, 93, 96, 97, 122, 134, 138]
CaO_8	2940	2940	1	[1, 76, 79, 80, 101, 108, 111, 137, 139]
CaO_9	2941	2969	29	[1, 76, 79, 80, 101, 108, 111, 112, 137, 139]
CaO_11	2943	2946	4	[2, 75, 82, 87, 92, 93, 96, 97, 122, 128, 134, 138]
CaO_10	2947	2953	7	[2, 82, 87, 92, 93, 96, 97, 122, 128, 134, 138]
CaO_9	2954	2958	5	[2, 82, 92, 93, 96, 97, 122, 128, 134, 138]
CaO_8	2959	2979	21	[2, 82, 92, 93, 96, 97, 122, 134, 138]
CaO_10	2970	2970	1	[1, 74, 76, 79, 80, 101, 108, 111, 112, 137, 139]
CaO_9	2971	2975	5	[1, 74, 76, 79, 80, 101, 108, 111, 112, 139]
CaO_8	2976	2983	8	[1, 74, 76, 79, 80, 108, 111, 112, 139]
CaO_9	2980	2987	8	[2, 75, 82, 92, 93, 96, 97, 122, 134, 138]
CaO_9	2984	3002	19	[1, 74, 76, 79, 80, 108, 111, 112, 139, 140]
CaO_10	2988	3008	21	[2, 75, 82, 92, 93, 96, 97, 122, 128, 134, 138]
CaO_8	3003	3013	11	[1, 74, 79, 80, 108, 111, 112, 139, 140]
CaO_11	3009	3019	11	[2, 75, 82, 87, 92, 93, 96, 97, 122, 128, 134, 138]
CaO_9	3014	3046	33	[1, 74, 79, 80, 101, 108, 111, 112, 139, 140]
CaO_10	3020	3020	1	[2, 82, 87, 92, 93, 96, 97, 122, 128, 134, 138]
CaO_9	3021	3040	20	[2, 82, 87, 92, 93, 96, 97, 122, 128, 138]
CaO_10	3041	3045	5	[2, 82, 87, 92, 93, 96, 97, 109, 122, 128, 138]
CaO_9	3046	3083	38	[2, 82, 87, 92, 93, 96, 97, 109, 122, 138]
CaO_8	3047	3073	27	[1, 74, 79, 80, 108, 111, 112, 139, 140]
CaO_7	3074	3079	6	[1, 74, 79, 80, 108, 112, 139, 140]
CaO_8	3080	3101	22	[1, 74, 79, 80, 108, 112, 133, 139, 140]
CaO_10	3084	3084	1	[2, 82, 87, 92, 93, 96, 97, 109, 122, 134, 138]
CaO_9	3085	3088	4	[2, 82, 87, 92, 93, 96, 97, 109, 122, 134]
CaO_10	3089	3104	16	[2, 82, 87, 92, 93, 96, 97, 109, 122, 134, 138]
CaO_9	3102	3106	5	[1, 74, 79, 80, 108, 111, 112, 133, 139, 140]
CaO_11	3105	3116	12	[2, 82, 87, 92, 93, 96, 97, 109, 120, 122, 134, 138]
CaO_8	3107	3115	9	[1, 74, 79, 80, 108, 111, 112, 139, 140]
CaO_7	3116	3119	4	[1, 74, 79, 80, 108, 112, 139, 140]
CaO_9	3117	3119	3	[2, 82, 87, 92, 93, 96, 97, 120, 122, 134]
CaO_8	3120	3144	25	[1, 74, 79, 80, 101, 108, 112, 139, 140]
CaO_8	3120	3139	20	[2, 82, 87, 92, 96, 97, 120, 122, 134]
CaO_9	3140	3144	5	[2, 82, 87, 92, 96, 97, 120, 122, 134, 138]
CaO_7	3145	3169	25	[1, 79, 80, 101, 108, 112, 139, 140]
CaO_10	3145	3179	35	[2, 82, 87, 92, 93, 96, 97, 120, 122, 134, 138]
CaO_8	3170	3174	5	[1, 79, 80, 100, 101, 108, 112, 139, 140]
CaO_8	3175	3198	24	[1, 79, 80, 100, 101, 108, 112, 140, 149]
CaO_9	3180	3199	20	[2, 82, 87, 93, 96, 97, 120, 122, 134, 138]
CaO_7	3199	3202	4	[1, 79, 80, 101, 108, 112, 140, 149]
CaO_8	3200	3216	17	[2, 82, 87, 93, 96, 97, 120, 122, 138]
CaO_8	3203	3213	11	[1, 79, 80, 101, 108, 112, 139, 140, 149]
CaO_9	3214	3215	2	[1, 79, 80, 101, 108, 112, 139, 140, 143, 149]
CaO_10	3216	3238	23	[1, 79, 80, 101, 108, 111, 112, 139, 140, 143, 149]
CaO_7	3217	3217	1	[2, 82, 87, 93, 96, 120, 122, 138]
CaO_8	3218	3225	8	[2, 82, 87, 92, 93, 96, 120, 122, 138]
CaO_9	3226	3238	13	[2, 82, 87, 92, 93, 96, 109, 120, 122, 138]
CaO_9	3239	3242	4	[1, 79, 80, 101, 108, 111, 112, 139, 140, 149]
CaO_10	3239	3246	8	[2, 73, 82, 87, 92, 93, 96, 109, 120, 122, 138]
CaO_8	3243	3253	11	[1, 79, 80, 101, 108, 111, 112, 139, 140]
CaO_11	3247	3256	10	[2, 73, 82, 87, 92, 93, 96, 109, 120, 122, 134, 138]
CaO_9	3254	3255	2	[1, 74, 79, 80, 101, 108, 111, 112, 139, 140]
CaO_10	3256	3266	11	[1, 74, 79, 80, 91, 101, 108, 111, 112, 139, 140]
CaO_10	3257	3291	35	[2, 82, 87, 92, 93, 96, 109, 120, 122, 134, 138]
CaO_9	3267	3286	20	[1, 74, 79, 80, 91, 101, 108, 112, 139, 140]
CaO_8	3287	3302	16	[1, 74, 79, 80, 101, 108, 112, 139, 140]
CaO_9	3292	3378	87	[2, 82, 87, 92, 93, 96, 109, 120, 122, 138]
CaO_9	3303	3306	4	[1, 74, 79, 80, 91, 101, 108, 112, 139, 140]
CaO_8	3307	3315	9	[1, 74, 79, 80, 91, 101, 108, 112, 139]
CaO_9	3316	3320	5	[1, 74, 79, 80, 91, 101, 108, 112, 116, 139]
CaO_10	3321	3321	1	[1, 74, 79, 80, 91, 101, 108, 112, 116, 139, 140]
CaO_9	3322	3348	27	[1, 74, 79, 80, 91, 101, 112, 116, 139, 140]
CaO_8	3349	3357	9	[1, 74, 79, 80, 91, 101, 112, 139, 140]
CaO_9	3358	3365	8	[1, 74, 79, 80, 91, 101, 112, 116, 139, 140]
CaO_10	3366	3383	18	[1, 74, 76, 79, 80, 91, 101, 112, 116, 139, 140]
CaO_8	3379	3397	19	[2, 82, 92, 93, 96, 109, 120, 122, 138]
CaO_9	3384	3384	1	[1, 74, 76, 79, 80, 101, 112, 116, 139, 140]
CaO_10	3385	3390	6	[1, 74, 76, 79, 80, 101, 112, 116, 139, 140, 143]
CaO_11	3391	3420	30	[1, 74, 76, 79, 80, 101, 111, 112, 116, 139, 140, 143]
CaO_9	3398	3400	3	[2, 82, 87, 92, 93, 96, 109, 120, 122, 138]
CaO_8	3401	3416	16	[2, 82, 87, 92, 93, 96, 109, 120, 138]
CaO_9	3417	3508	92	[2, 82, 87, 92, 93, 96, 109, 120, 122, 138]
CaO_10	3421	3435	15	[1, 74, 76, 79, 80, 101, 112, 116, 139, 140, 143]
CaO_11	3436	3464	29	[1, 74, 76, 79, 80, 91, 101, 112, 116, 139, 140, 143]
CaO_10	3465	3530	66	[1, 74, 76, 79, 80, 91, 101, 112, 116, 139, 140]
CaO_8	3509	3515	7	[2, 87, 92, 93, 96, 109, 120, 122, 138]
CaO_7	3516	3517	2	[2, 87, 92, 93, 96, 109, 120, 138]
CaO_8	3518	3519	2	[2, 87, 92, 93, 96, 109, 119, 120, 138]
CaO_9	3520	3531	12	[2, 87, 92, 93, 96, 109, 119, 120, 128, 138]
CaO_11	3531	3532	2	[1, 74, 76, 79, 80, 89, 91, 101, 112, 116, 139, 140]
CaO_8	3532	3548	17	[2, 87, 92, 93, 96, 109, 119, 120, 138]
CaO_12	3533	3553	21	[1, 74, 76, 79, 80, 89, 91, 101, 112, 116, 133, 139, 140]
CaO_9	3549	3568	20	[2, 87, 92, 93, 96, 109, 119, 120, 122, 138]
CaO_11	3554	3560	7	[1, 74, 76, 79, 80, 89, 101, 112, 116, 133, 139, 140]
CaO_10	3561	3569	9	[1, 76, 79, 80, 89, 101, 112, 116, 133, 139, 140]
CaO_8	3569	3586	18	[2, 87, 92, 93, 96, 109, 120, 122, 138]
CaO_9	3570	3574	5	[1, 79, 80, 89, 101, 112, 116, 133, 139, 140]
CaO_8	3575	3577	3	[1, 79, 80, 89, 101, 112, 116, 133, 140]
CaO_9	3578	3587	10	[1, 74, 79, 80, 89, 101, 112, 116, 133, 140]
CaO_9	3587	3610	24	[2, 82, 87, 92, 93, 96, 109, 120, 122, 138]
CaO_10	3588	3602	15	[1, 74, 79, 80, 89, 91, 101, 112, 116, 133, 140]
CaO_9	3603	3615	13	[1, 74, 79, 89, 91, 101, 112, 116, 133, 140]
CaO_10	3611	3633	23	[2, 82, 87, 92, 93, 96, 109, 120, 122, 128, 138]
CaO_10	3616	3621	6	[1, 74, 79, 89, 91, 101, 108, 112, 116, 133, 140]
CaO_9	3622	3643	22	[1, 74, 79, 89, 101, 108, 112, 116, 133, 140]
CaO_9	3634	3645	12	[2, 82, 87, 92, 96, 109, 120, 122, 128, 138]
CaO_8	3644	3665	22	[1, 74, 79, 89, 108, 112, 116, 133, 140]
CaO_8	3646	3659	14	[2, 82, 87, 92, 96, 120, 122, 128, 138]
CaO_9	3660	3661	2	[2, 82, 87, 92, 96, 119, 120, 122, 128, 138]
CaO_10	3662	3662	1	[2, 75, 82, 87, 92, 96, 119, 120, 122, 128, 138]
CaO_9	3663	3672	10	[2, 75, 87, 92, 96, 119, 120, 122, 128, 138]
CaO_7	3666	3671	6	[1, 74, 79, 89, 108, 112, 116, 140]
CaO_8	3672	3676	5	[1, 74, 79, 89, 101, 108, 112, 116, 140]
CaO_8	3673	3676	4	[2, 75, 87, 92, 119, 120, 122, 128, 138]
CaO_9	3677	3695	19	[1, 74, 79, 89, 101, 108, 112, 116, 133, 140]
CaO_8	3677	3678	2	[2, 87, 92, 119, 120, 122, 128, 138, 145]
CaO_9	3679	3691	13	[2, 87, 92, 93, 119, 120, 122, 128, 138, 145]
CaO_10	3692	3694	3	[2, 87, 92, 93, 96, 119, 120, 122, 128, 138, 145]
CaO_11	3695	3697	3	[2, 82, 87, 92, 93, 96, 119, 120, 122, 128, 138, 145]
CaO_10	3696	3698	3	[1, 74, 79, 80, 89, 101, 108, 112, 116, 133, 140]
CaO_10	3698	3699	2	[2, 82, 92, 93, 96, 119, 120, 122, 128, 138, 145]
CaO_11	3699	3699	1	[1, 74, 79, 80, 89, 101, 108, 112, 116, 133, 139, 140]
CaO_12	3700	3719	20	[1, 74, 79, 80, 89, 91, 101, 108, 112, 116, 133, 139, 140]
CaO_11	3700	3701	2	[2, 82, 92, 93, 96, 109, 119, 120, 122, 128, 138, 145]
CaO_10	3702	3708	7	[2, 82, 92, 93, 96, 109, 120, 122, 128, 138, 145]
CaO_11	3709	3736	28	[2, 82, 87, 92, 93, 96, 109, 120, 122, 128, 138, 145]
CaO_11	3720	3738	19	[1, 74, 79, 80, 89, 91, 101, 112, 116, 133, 139, 140]
CaO_10	3737	3739	3	[2, 82, 87, 92, 93, 96, 120, 122, 128, 138, 145]
CaO_11	3739	3775	37	[1, 74, 76, 79, 80, 89, 91, 101, 112, 116, 133, 140]
CaO_9	3740	3746	7	[2, 82, 87, 92, 93, 96, 120, 122, 138, 145]
CaO_8	3747	3774	28	[2, 82, 92, 93, 96, 120, 122, 138, 145]
CaO_7	3775	3795	21	[2, 82, 92, 93, 120, 122, 138, 145]
CaO_10	3776	3787	12	[1, 74, 76, 79, 80, 89, 91, 101, 112, 116, 140]
CaO_11	3788	3796	9	[1, 74, 76, 79, 80, 89, 91, 101, 112, 116, 140, 143]
CaO_8	3796	3798	3	[2, 82, 87, 92, 93, 120, 122, 138, 145]
CaO_12	3797	3806	10	[1, 74, 76, 79, 80, 89, 91, 101, 112, 116, 139, 140, 143]
CaO_9	3799	3805	7	[2, 82, 87, 92, 93, 119, 120, 122, 138, 145]
CaO_10	3806	3813	8	[2, 82, 86, 87, 92, 93, 119, 120, 122, 138, 145]
CaO_11	3807	3815	9	[1, 74, 76, 79, 80, 89, 101, 112, 116, 139, 140, 143]
CaO_9	3814	3831	18	[2, 86, 87, 92, 93, 119, 120, 122, 138, 145]
CaO_10	3816	3827	12	[1, 74, 76, 79, 89, 101, 112, 116, 139, 140, 143]
CaO_9	3828	3834	7	[1, 74, 76, 79, 89, 101, 112, 116, 139, 140]
CaO_8	3832	3836	5	[2, 86, 87, 92, 93, 119, 120, 122, 138]
CaO_10	3835	3835	1	[1, 74, 76, 79, 89, 100, 101, 112, 116, 139, 140]
CaO_9	3836	3862	27	[1, 74, 76, 89, 100, 101, 112, 116, 139, 140]
CaO_7	3837	3841	5	[2, 87, 92, 93, 119, 120, 122, 138]
CaO_8	3842	3880	39	[2, 87, 92, 93, 109, 119, 120, 122, 138]
CaO_8	3863	3901	39	[1, 74, 89, 100, 101, 112, 116, 139, 140]
CaO_7	3881	3910	30	[2, 87, 92, 93, 109, 119, 120, 122]
CaO_8	3902	3927	26	[1, 74, 76, 89, 101, 112, 116, 139, 140]
CaO_8	3911	3943	33	[2, 77, 87, 92, 93, 109, 119, 120, 122]
CaO_9	3928	3947	20	[1, 74, 76, 89, 101, 112, 116, 139, 140, 143]
CaO_9	3944	3944	1	[2, 77, 87, 92, 93, 109, 119, 120, 122, 138]
CaO_8	3945	3960	16	[2, 87, 92, 93, 109, 119, 120, 122, 138]
CaO_8	3948	3949	2	[1, 76, 89, 101, 112, 116, 139, 140, 143]
CaO_9	3950	3989	40	[1, 76, 80, 89, 101, 112, 116, 139, 140, 143]
CaO_9	3961	3977	17	[2, 86, 87, 92, 93, 109, 119, 120, 122, 138]
CaO_8	3978	4020	43	[2, 87, 92, 93, 109, 119, 120, 122, 138]
CaO_8	3990	3995	6	[1, 76, 89, 101, 112, 116, 139, 140, 143]
CaO_9	3996	3998	3	[1, 76, 80, 89, 101, 112, 116, 139, 140, 143]
CaO_11	3999	3999	1	[1, 76, 79, 80, 89, 91, 101, 112, 116, 139, 140, 143]
CaO_10	4000	4022	23	[1, 76, 79, 80, 89, 91, 101, 112, 116, 139, 140]
CaO_9	4021	4024	4	[2, 81, 87, 92, 93, 109, 119, 120, 122, 138]
CaO_10	4023	4029	7	[1, 74, 76, 79, 80, 89, 91, 112, 116, 139, 140]
CaO_10	4025	4035	11	[2, 77, 81, 87, 92, 93, 109, 119, 120, 122, 138]
CaO_11	4030	4041	12	[1, 74, 76, 79, 80, 89, 91, 112, 116, 123, 139, 140]
CaO_8	4036	4052	17	[2, 87, 92, 93, 109, 119, 120, 122, 138]
CaO_10	4042	4061	20	[1, 74, 76, 79, 80, 89, 91, 112, 116, 123, 140]
CaO_9	4053	4076	24	[2, 87, 92, 93, 109, 115, 119, 120, 122, 138]
CaO_11	4062	4063	2	[1, 74, 76, 79, 80, 89, 91, 101, 112, 116, 123, 140]
CaO_10	4064	4070	7	[1, 74, 76, 79, 80, 89, 91, 101, 116, 123, 140]
CaO_11	4071	4092	22	[1, 74, 76, 79, 80, 89, 91, 101, 112, 116, 123, 140]
CaO_10	4077	4078	2	[2, 81, 87, 92, 93, 109, 115, 119, 120, 122, 138]
CaO_9	4079	4161	83	[2, 81, 87, 92, 93, 109, 119, 120, 122, 138]
CaO_10	4093	4100	8	[1, 76, 79, 80, 89, 91, 101, 112, 116, 123, 140]
CaO_9	4101	4105	5	[1, 76, 79, 80, 89, 91, 101, 112, 116, 140]
CaO_10	4106	4111	6	[1, 74, 76, 79, 80, 89, 91, 101, 112, 116, 140]
CaO_9	4112	4137	26	[1, 74, 76, 79, 80, 89, 91, 101, 112, 116]
CaO_10	4138	4155	18	[1, 74, 76, 79, 80, 89, 91, 101, 112, 116, 133]
CaO_11	4156	4156	1	[1, 74, 76, 79, 80, 89, 91, 101, 112, 116, 133, 139]
CaO_10	4157	4173	17	[1, 74, 76, 79, 80, 89, 91, 101, 116, 139, 140]
CaO_10	4162	4202	41	[2, 81, 86, 87, 92, 93, 109, 119, 120, 122, 138]
CaO_11	4174	4179	6	[1, 74, 76, 79, 80, 89, 91, 101, 116, 133, 139, 140]
CaO_10	4180	4192	13	[1, 74, 79, 80, 89, 91, 101, 116, 133, 139, 140]
CaO_11	4193	4201	9	[1, 74, 79, 80, 89, 91, 101, 112, 116, 133, 139, 140]
CaO_10	4202	4220	19	[1, 74, 79, 80, 89, 101, 112, 116, 133, 139, 140]
CaO_8	4203	4211	9	[2, 81, 86, 87, 92, 119, 120, 122, 138]
CaO_9	4212	4214	3	[2, 81, 86, 87, 92, 119, 120, 122, 138, 152]
CaO_10	4215	4225	11	[2, 81, 86, 87, 92, 109, 119, 120, 122, 138, 152]
CaO_9	4221	4230	10	[1, 74, 79, 80, 89, 101, 112, 133, 139, 140]
CaO_9	4226	4238	13	[2, 81, 86, 87, 92, 109, 119, 120, 122, 138]
CaO_10	4231	4253	23	[1, 74, 79, 80, 89, 91, 101, 112, 133, 139, 140]
CaO_8	4239	4250	12	[2, 81, 86, 87, 92, 109, 119, 120, 138]
CaO_9	4251	4331	81	[2, 81, 86, 87, 92, 109, 119, 120, 122, 138]
CaO_11	4254	4266	13	[1, 74, 79, 80, 89, 91, 101, 112, 116, 133, 139, 140]
CaO_12	4267	4274	8	[1, 74, 79, 80, 89, 91, 101, 112, 116, 133, 139, 140, 141]
CaO_11	4275	4276	2	[1, 74, 79, 80, 89, 91, 101, 112, 116, 133, 139, 140]
CaO_10	4277	4280	4	[1, 74, 79, 80, 89, 91, 101, 112, 116, 139, 140]
CaO_9	4281	4283	3	[1, 74, 79, 80, 89, 91, 101, 112, 116, 139]
CaO_8	4284	4288	5	[1, 74, 79, 80, 89, 91, 112, 116, 139]
CaO_9	4289	4289	1	[1, 74, 79, 80, 89, 91, 112, 116, 139, 140]
CaO_10	4290	4301	12	[1, 74, 79, 80, 89, 91, 100, 112, 116, 139, 140]
CaO_11	4302	4306	5	[1, 74, 79, 80, 89, 91, 100, 112, 116, 139, 140, 141]
CaO_10	4307	4330	24	[1, 74, 79, 80, 89, 91, 112, 116, 139, 140, 141]
CaO_11	4331	4340	10	[1, 74, 79, 80, 89, 91, 112, 116, 133, 139, 140, 141]
CaO_10	4332	4348	17	[2, 81, 86, 87, 92, 109, 113, 119, 120, 122, 138]
CaO_10	4341	4352	12	[1, 74, 79, 80, 89, 91, 112, 116, 133, 139, 140]
CaO_9	4349	4391	43	[2, 81, 86, 87, 92, 109, 119, 120, 122, 138]
CaO_9	4353	4354	2	[1, 74, 79, 80, 89, 91, 112, 116, 139, 140]
CaO_8	4355	4379	25	[1, 74, 80, 89, 91, 112, 116, 139, 140]
CaO_9	4380	4386	7	[1, 74, 76, 80, 89, 91, 112, 116, 139, 140]
CaO_10	4387	4393	7	[1, 74, 76, 80, 89, 91, 101, 112, 116, 139, 140]
CaO_10	4392	4415	24	[2, 81, 82, 86, 87, 92, 109, 119, 120, 122, 138]
CaO_11	4394	4413	20	[1, 74, 76, 79, 80, 89, 91, 101, 112, 116, 139, 140]
CaO_10	4414	4414	1	[1, 74, 76, 79, 80, 91, 101, 112, 116, 139, 140]
CaO_9	4415	4427	13	[1, 74, 76, 79, 80, 91, 112, 116, 139, 140]
CaO_10	4416	4430	15	[2, 81, 82, 86, 87, 92, 109, 113, 119, 120, 138]
CaO_10	4428	4433	6	[1, 74, 76, 79, 80, 91, 112, 116, 133, 139, 140]
CaO_11	4431	4435	5	[2, 81, 82, 86, 87, 92, 109, 113, 119, 120, 122, 138]
CaO_9	4434	4442	9	[1, 74, 79, 80, 91, 112, 116, 133, 139, 140]
CaO_10	4436	4444	9	[2, 81, 86, 87, 92, 109, 113, 119, 120, 122, 138]
CaO_10	4443	4467	25	[1, 74, 79, 80, 89, 91, 112, 116, 133, 139, 140]
CaO_9	4445	4484	40	[2, 81, 86, 87, 92, 109, 119, 120, 122, 138]
CaO_9	4468	4489	22	[1, 74, 79, 80, 89, 91, 112, 116, 133, 140]
CaO_8	4485	4500	16	[2, 81, 87, 92, 109, 119, 120, 122, 138]
CaO_10	4490	4500	11	[1, 74, 79, 80, 89, 91, 108, 112, 116, 133, 140]
CaO_9	4501	4516	16	[1, 74, 79, 80, 89, 91, 108, 112, 116, 140]
CaO_9	4501	4521	21	[2, 81, 87, 92, 109, 119, 120, 122, 138, 145]
CaO_10	4517	4518	2	[1, 74, 79, 80, 89, 91, 108, 112, 116, 121, 140]
CaO_9	4519	4519	1	[1, 74, 79, 80, 89, 108, 112, 116, 121, 140]
CaO_8	4520	4555	36	[1, 74, 80, 89, 108, 112, 116, 121, 140]
CaO_8	4522	4543	22	[2, 81, 87, 92, 109, 119, 120, 122, 138]
CaO_9	4544	4644	101	[2, 81, 86, 87, 92, 109, 119, 120, 122, 138]
CaO_9	4556	4578	23	[1, 74, 80, 89, 101, 108, 112, 116, 121, 140]
CaO_10	4579	4585	7	[1, 74, 80, 89, 100, 101, 108, 112, 116, 121, 140]
CaO_11	4586	4593	8	[1, 74, 80, 89, 100, 101, 108, 112, 116, 121, 140, 143]
CaO_10	4594	4596	3	[1, 74, 80, 89, 100, 108, 112, 116, 121, 140, 143]
CaO_9	4597	4607	11	[1, 74, 80, 89, 108, 112, 116, 121, 140, 143]
CaO_8	4608	4621	14	[1, 74, 80, 89, 108, 112, 116, 121, 143]
CaO_7	4622	4625	4	[1, 74, 89, 108, 112, 116, 121, 143]
CaO_8	4626	4626	1	[1, 74, 79, 89, 108, 112, 116, 121, 143]
CaO_9	4627	4637	11	[1, 74, 79, 89, 108, 112, 116, 121, 140, 143]
CaO_10	4638	4648	11	[1, 74, 79, 80, 89, 108, 112, 116, 121, 140, 143]
CaO_8	4645	4718	74	[2, 81, 86, 87, 92, 109, 119, 120, 122]
CaO_11	4649	4649	1	[1, 74, 79, 80, 89, 101, 108, 112, 116, 121, 140, 143]
CaO_10	4650	4661	12	[1, 74, 80, 89, 101, 108, 112, 116, 121, 140, 143]
CaO_9	4662	4677	16	[1, 74, 80, 89, 101, 108, 112, 116, 140, 143]
CaO_8	4678	4710	33	[1, 74, 80, 89, 101, 108, 116, 140, 143]
CaO_9	4711	4725	15	[1, 74, 80, 89, 101, 108, 116, 140, 143, 146]
CaO_9	4719	4738	20	[2, 81, 86, 87, 92, 109, 119, 120, 122, 138]
CaO_10	4726	4781	56	[1, 65, 74, 80, 89, 101, 108, 116, 140, 143, 146]
CaO_10	4739	4765	27	[2, 81, 86, 87, 92, 109, 119, 120, 122, 137, 138]
CaO_9	4766	4790	25	[2, 81, 86, 87, 92, 109, 119, 120, 122, 138]
CaO_9	4782	4800	19	[1, 65, 74, 80, 89, 101, 108, 116, 140, 143]
CaO_10	4791	4805	15	[2, 81, 86, 87, 92, 109, 119, 120, 122, 138, 152]
CaO_8	4801	4807	7	[1, 65, 74, 89, 101, 108, 116, 140, 143]
CaO_9	4806	4811	6	[2, 81, 86, 87, 92, 109, 119, 120, 122, 152]
CaO_9	4808	4840	33	[1, 65, 74, 89, 101, 108, 116, 140, 143, 146]
CaO_10	4812	4816	5	[2, 81, 86, 87, 92, 93, 109, 119, 120, 122, 152]
CaO_9	4817	4830	14	[2, 86, 87, 92, 93, 109, 119, 120, 122, 152]
CaO_8	4831	4885	55	[2, 86, 87, 92, 93, 109, 119, 120, 122]
CaO_10	4841	4842	2	[1, 65, 74, 80, 89, 101, 108, 116, 140, 143, 146]
CaO_11	4843	4858	16	[1, 65, 74, 79, 80, 89, 101, 108, 116, 140, 143, 146]
CaO_10	4859	4860	2	[1, 65, 74, 79, 80, 89, 101, 108, 116, 140, 143]
CaO_9	4861	4880	20	[1, 65, 74, 80, 89, 101, 108, 116, 140, 143]
CaO_10	4881	4899	19	[1, 65, 74, 79, 80, 89, 101, 108, 116, 140, 143]
CaO_7	4886	4887	2	[2, 86, 87, 92, 109, 119, 120, 122]
CaO_8	4888	4889	2	[2, 81, 86, 87, 92, 109, 119, 120, 122]
CaO_7	4890	4912	23	[2, 81, 86, 87, 92, 109, 120, 122]
CaO_8	4900	4959	60	[1, 65, 74, 79, 89, 101, 116, 140, 143]
CaO_8	4913	4932	20	[2, 81, 86, 87, 92, 109, 120, 122, 124]
CaO_9	4933	4941	9	[2, 81, 86, 87, 92, 109, 119, 120, 122, 124]
CaO_8	4942	4959	18	[2, 86, 87, 92, 109, 119, 120, 122, 124]
CaO_7	4960	4968	9	[1, 74, 79, 89, 101, 116, 140, 143]
CaO_9	4960	5022	63	[2, 86, 87, 92, 93, 109, 119, 120, 122, 124]
CaO_6	4969	4980	12	[1, 74, 79, 101, 116, 140, 143]
CaO_7	4981	4984	4	[1, 65, 74, 79, 101, 116, 140, 143]
CaO_8	4985	4989	5	[1, 65, 74, 79, 80, 101, 116, 140, 143]
CaO_9	4990	5032	43	[1, 65, 74, 79, 80, 89, 101, 116, 140, 143]
CaO_8	5023	5048	26	[2, 86, 87, 92, 109, 119, 120, 122, 124]
CaO_8	5033	5034	2	[1, 65, 74, 80, 89, 101, 116, 140, 143]
CaO_7	5035	5061	27	[1, 65, 74, 89, 101, 116, 140, 143]
CaO_7	5049	5073	25	[2, 86, 87, 92, 109, 120, 122, 124]
CaO_8	5062	5064	3	[1, 65, 74, 89, 101, 108, 116, 140, 143]
CaO_9	5065	5067	3	[1, 65, 74, 79, 89, 101, 108, 116, 140, 143]
CaO_10	5068	5106	39	[1, 65, 74, 79, 89, 101, 108, 112, 116, 140, 143]
CaO_8	5074	5074	1	[2, 86, 87, 92, 109, 120, 122, 124, 152]
CaO_9	5075	5106	32	[2, 86, 87, 92, 109, 119, 120, 122, 124, 152]
CaO_9	5107	5225	119	[1, 74, 79, 89, 101, 108, 112, 116, 140, 143]
CaO_8	5107	5148	42	[2, 86, 87, 92, 109, 119, 120, 122, 124]
CaO_9	5149	5168	20	[2, 86, 87, 92, 109, 119, 120, 122, 124, 152]
CaO_7	5169	5175	7	[2, 86, 87, 92, 109, 119, 120, 124]
CaO_8	5176	5177	2	[2, 86, 87, 92, 109, 119, 120, 124, 152]
CaO_9	5178	5287	110	[2, 86, 87, 92, 109, 119, 120, 122, 124, 152]
CaO_10	5226	5236	11	[1, 74, 79, 89, 101, 108, 112, 116, 140, 143, 146]
CaO_9	5237	5242	6	[1, 74, 79, 89, 101, 108, 116, 140, 143, 146]
CaO_10	5243	5261	19	[1, 65, 74, 79, 89, 101, 108, 116, 140, 143, 146]
CaO_11	5262	5263	2	[1, 65, 74, 79, 80, 89, 101, 108, 116, 140, 143, 146]
CaO_10	5264	5272	9	[1, 65, 74, 79, 80, 89, 101, 116, 140, 143, 146]
CaO_9	5273	5286	14	[1, 65, 74, 79, 89, 101, 116, 140, 143, 146]
CaO_8	5287	5322	36	[1, 65, 74, 79, 101, 116, 140, 143, 146]
CaO_10	5288	5296	9	[2, 86, 87, 92, 109, 119, 120, 122, 124, 145, 152]
CaO_9	5297	5302	6	[2, 86, 87, 92, 109, 119, 120, 122, 124, 145]
CaO_8	5303	5341	39	[2, 86, 87, 92, 109, 119, 120, 122, 145]
CaO_9	5323	5344	22	[1, 65, 74, 79, 89, 101, 116, 140, 143, 146]
CaO_9	5342	5349	8	[2, 86, 87, 92, 109, 119, 120, 122, 138, 145]
CaO_10	5345	5349	5	[1, 65, 74, 79, 80, 89, 101, 116, 140, 143, 146]
CaO_9	5350	5359	10	[1, 65, 74, 80, 89, 101, 116, 140, 143, 146]
CaO_10	5350	5353	4	[2, 86, 87, 92, 109, 119, 120, 122, 128, 138, 145]
CaO_11	5354	5359	6	[2, 86, 87, 92, 109, 119, 120, 122, 128, 138, 145, 152]
CaO_8	5360	5390	31	[1, 65, 74, 80, 89, 116, 140, 143, 146]
CaO_10	5360	5375	16	[2, 86, 92, 109, 119, 120, 122, 128, 138, 145, 152]
CaO_11	5376	5377	2	[2, 86, 92, 109, 119, 120, 122, 126, 128, 138, 145, 152]
CaO_10	5378	5385	8	[2, 86, 92, 109, 119, 120, 122, 126, 128, 138, 145]
CaO_9	5386	5414	29	[2, 86, 92, 109, 119, 120, 122, 126, 128, 145]
CaO_7	5391	5431	41	[1, 65, 74, 89, 116, 140, 143, 146]
CaO_10	5415	5431	17	[2, 86, 92, 109, 119, 120, 122, 126, 128, 138, 145]
CaO_8	5432	5455	24	[1, 65, 74, 89, 101, 116, 140, 143, 146]
CaO_9	5432	5444	13	[2, 86, 92, 109, 119, 120, 122, 126, 128, 145]
CaO_10	5445	5451	7	[2, 86, 92, 109, 119, 120, 122, 126, 128, 145, 152]
CaO_9	5452	5454	3	[2, 86, 92, 109, 119, 120, 122, 126, 145, 152]
CaO_10	5455	5458	4	[2, 86, 92, 109, 119, 120, 122, 126, 128, 145, 152]
CaO_9	5456	5479	24	[1, 65, 68, 74, 89, 101, 116, 140, 143, 146]
CaO_11	5459	5468	10	[2, 86, 92, 93, 109, 119, 120, 122, 126, 128, 145, 152]
CaO_10	5469	5505	37	[2, 86, 92, 93, 109, 119, 120, 122, 126, 128, 145]
CaO_8	5480	5508	29	[1, 68, 74, 89, 101, 116, 140, 143, 146]
CaO_11	5506	5509	4	[2, 67, 86, 92, 93, 109, 119, 120, 122, 126, 128, 145]
CaO_9	5509	5521	13	[1, 68, 74, 88, 89, 101, 116, 140, 143, 146]
CaO_10	5510	5512	3	[2, 67, 86, 92, 109, 119, 120, 122, 126, 128, 145]
CaO_9	5513	5552	40	[2, 67, 86, 92, 109, 119, 122, 126, 128, 145]
CaO_10	5522	5526	5	[1, 68, 74, 88, 89, 101, 108, 116, 140, 143, 146]
CaO_9	5527	5532	6	[1, 74, 88, 89, 101, 108, 116, 140, 143, 146]
CaO_10	5533	5542	10	[1, 74, 88, 89, 100, 101, 108, 116, 140, 143, 146]
CaO_9	5543	5566	24	[1, 74, 88, 89, 100, 108, 116, 140, 143, 146]
CaO_8	5553	5563	11	[2, 67, 86, 92, 109, 119, 122, 126, 128]
CaO_7	5564	5565	2	[2, 86, 92, 109, 119, 122, 126, 128]
CaO_8	5566	5605	40	[2, 86, 92, 109, 119, 122, 126, 128, 152]
CaO_8	5567	5586	20	[1, 74, 88, 89, 108, 116, 140, 143, 146]
CaO_9	5587	5587	1	[1, 74, 80, 88, 89, 108, 116, 140, 143, 146]
CaO_10	5588	5643	56	[1, 74, 80, 88, 89, 101, 108, 116, 140, 143, 146]
CaO_9	5606	5617	12	[2, 86, 92, 93, 109, 119, 122, 126, 128, 152]
CaO_8	5618	5632	15	[2, 86, 92, 109, 119, 122, 126, 128, 152]
CaO_9	5633	5680	48	[2, 81, 86, 92, 109, 119, 122, 126, 128, 152]
CaO_11	5644	5648	5	[1, 65, 74, 80, 88, 89, 101, 108, 116, 140, 143, 146]
CaO_10	5649	5652	4	[1, 65, 74, 80, 89, 101, 108, 116, 140, 143, 146]
CaO_11	5653	5660	8	[1, 65, 74, 80, 89, 101, 108, 116, 135, 140, 143, 146]
CaO_10	5661	5670	10	[1, 65, 74, 80, 89, 101, 116, 135, 140, 143, 146]
CaO_9	5671	5674	4	[1, 65, 74, 80, 89, 101, 116, 140, 143, 146]
CaO_10	5675	5677	3	[1, 65, 74, 80, 89, 101, 108, 116, 140, 143, 146]
CaO_11	5678	5689	12	[1, 65, 74, 80, 89, 100, 101, 108, 116, 140, 143, 146]
CaO_10	5681	5681	1	[2, 81, 86, 92, 109, 119, 120, 122, 126, 128, 152]
CaO_11	5682	5687	6	[2, 81, 86, 92, 93, 109, 119, 120, 122, 126, 128, 152]
CaO_10	5688	5693	6	[2, 81, 86, 92, 109, 119, 120, 122, 126, 128, 152]
CaO_10	5690	5712	23	[1, 65, 74, 89, 100, 101, 108, 116, 140, 143, 146]
CaO_9	5694	5759	66	[2, 86, 92, 109, 119, 120, 122, 126, 128, 152]
CaO_9	5713	5747	35	[1, 65, 74, 89, 101, 108, 116, 140, 143, 146]
CaO_10	5748	5752	5	[1, 65, 74, 89, 100, 101, 108, 116, 140, 143, 146]
CaO_9	5753	5778	26	[1, 74, 89, 100, 101, 108, 116, 140, 143, 146]
CaO_10	5760	5781	22	[2, 70, 86, 92, 109, 119, 120, 122, 126, 128, 152]
CaO_8	5779	5811	33	[1, 74, 89, 101, 108, 116, 140, 143, 146]
CaO_10	5782	5786	5	[2, 70, 86, 92, 93, 119, 120, 122, 126, 128, 152]
CaO_8	5787	5790	4	[2, 70, 86, 92, 119, 120, 122, 128, 152]
CaO_9	5791	5798	8	[2, 70, 86, 92, 119, 120, 122, 126, 128, 152]
CaO_10	5799	5817	19	[2, 67, 70, 86, 92, 119, 120, 122, 126, 128, 152]
CaO_9	5812	5815	4	[1, 74, 89, 101, 108, 112, 116, 140, 143, 146]
CaO_10	5816	5856	41	[1, 74, 89, 100, 101, 108, 112, 116, 140, 143, 146]
CaO_9	5818	5839	22	[2, 67, 86, 92, 119, 120, 122, 126, 128, 152]
CaO_8	5840	5855	16	[2, 67, 92, 119, 120, 122, 126, 128, 152]
CaO_7	5856	5861	6	[2, 67, 92, 119, 120, 122, 126, 152]
CaO_9	5857	5904	48	[1, 74, 89, 100, 108, 112, 116, 140, 143, 146]
CaO_8	5862	5874	13	[2, 67, 92, 93, 119, 120, 122, 126, 152]
CaO_9	5875	5893	19	[2, 67, 70, 92, 93, 119, 120, 122, 126, 152]
CaO_10	5894	5897	4	[2, 67, 70, 92, 93, 119, 120, 122, 126, 128, 152]
CaO_9	5898	5903	6	[2, 67, 70, 92, 93, 119, 120, 122, 126, 128]
CaO_10	5904	5920	17	[2, 67, 70, 92, 93, 119, 120, 122, 126, 128, 151]
CaO_10	5905	5922	18	[1, 74, 89, 100, 101, 108, 112, 116, 140, 143, 146]
CaO_9	5921	5943	23	[2, 67, 70, 92, 119, 120, 122, 126, 128, 151]
CaO_11	5923	5939	17	[1, 65, 74, 89, 100, 101, 108, 112, 116, 140, 143, 146]
CaO_10	5940	5959	20	[1, 65, 74, 89, 100, 101, 108, 116, 140, 143, 146]
CaO_10	5944	5947	4	[2, 67, 70, 92, 119, 120, 122, 126, 128, 151, 152]
CaO_11	5948	5967	20	[2, 67, 70, 92, 96, 119, 120, 122, 126, 128, 151, 152]
CaO_9	5960	5968	9	[1, 74, 89, 100, 101, 108, 116, 140, 143, 146]
CaO_10	5968	5978	11	[2, 67, 70, 92, 96, 119, 120, 122, 126, 128, 152]
CaO_10	5969	5992	24	[1, 65, 74, 89, 100, 101, 108, 116, 140, 143, 146]
CaO_11	5979	5987	9	[2, 67, 70, 92, 96, 119, 120, 122, 126, 128, 139, 152]
CaO_10	5988	5992	5	[2, 67, 92, 96, 119, 120, 122, 126, 128, 139, 152]
CaO_9	5993	6002	10	[1, 65, 74, 89, 100, 108, 116, 140, 143, 146]
CaO_11	5993	5998	6	[2, 67, 92, 96, 119, 120, 122, 126, 128, 139, 151, 152]
CaO_12	5999	6054	56	[2, 67, 92, 96, 97, 119, 120, 122, 126, 128, 139, 151, 152]
CaO_8	6003	6022	20	[1, 65, 89, 100, 108, 116, 140, 143, 146]
CaO_9	6023	6038	16	[1, 65, 74, 89, 100, 108, 116, 140, 143, 146]
CaO_8	6039	6051	13	[1, 65, 89, 100, 108, 116, 140, 143, 146]
CaO_9	6052	6067	16	[1, 65, 89, 100, 105, 108, 116, 140, 143, 146]
CaO_11	6055	6067	13	[2, 67, 92, 96, 119, 120, 122, 126, 128, 139, 151, 152]
CaO_8	6068	6078	11	[1, 65, 89, 100, 108, 116, 140, 143, 146]
CaO_10	6068	6084	17	[2, 67, 92, 96, 119, 120, 122, 126, 128, 151, 152]
CaO_9	6079	6091	13	[1, 65, 89, 100, 108, 112, 116, 140, 143, 146]
CaO_9	6085	6096	12	[2, 67, 92, 96, 120, 122, 126, 128, 151, 152]
CaO_8	6092	6095	4	[1, 65, 89, 100, 108, 116, 140, 143, 146]
CaO_9	6096	6096	1	[1, 65, 89, 100, 108, 111, 116, 140, 143, 146]
CaO_10	6097	6097	1	[1, 65, 84, 89, 100, 108, 111, 116, 140, 143, 146]
CaO_8	6097	6128	32	[2, 67, 92, 96, 120, 122, 126, 128, 151]
CaO_9	6098	6106	9	[1, 65, 84, 89, 108, 111, 116, 140, 143, 146]
CaO_10	6107	6129	23	[1, 65, 84, 89, 101, 108, 111, 116, 140, 143, 146]
CaO_9	6129	6134	6	[2, 67, 92, 96, 120, 122, 126, 128, 139, 151]
CaO_11	6130	6155	26	[1, 65, 84, 89, 100, 101, 108, 111, 116, 140, 143, 146]
CaO_10	6135	6159	25	[2, 67, 70, 92, 96, 120, 122, 126, 128, 139, 151]
CaO_10	6156	6162	7	[1, 65, 89, 100, 101, 108, 111, 116, 140, 143, 146]
CaO_9	6160	6181	22	[2, 67, 70, 92, 96, 120, 122, 126, 128, 151]
CaO_11	6163	6177	15	[1, 65, 89, 100, 101, 108, 111, 112, 116, 140, 143, 146]
CaO_10	6178	6191	14	[1, 65, 89, 100, 101, 108, 112, 116, 140, 143, 146]
CaO_10	6182	6192	11	[2, 67, 70, 92, 96, 119, 120, 122, 126, 128, 151]
CaO_9	6192	6194	3	[1, 65, 89, 101, 108, 112, 116, 140, 143, 146]
CaO_11	6193	6214	22	[2, 66, 67, 70, 92, 96, 119, 120, 122, 126, 128, 151]
CaO_10	6195	6205	11	[1, 65, 74, 89, 101, 108, 112, 116, 140, 143, 146]
CaO_9	6206	6224	19	[1, 65, 89, 101, 108, 112, 116, 140, 143, 146]
CaO_10	6215	6217	3	[2, 66, 67, 70, 92, 96, 119, 122, 126, 128, 151]
CaO_9	6218	6228	11	[2, 66, 67, 70, 92, 96, 122, 126, 128, 151]
CaO_10	6225	6264	40	[1, 65, 89, 101, 108, 111, 112, 116, 140, 143, 146]
CaO_8	6229	6246	18	[2, 67, 70, 92, 96, 122, 126, 128, 151]
CaO_9	6247	6248	2	[2, 67, 70, 92, 96, 120, 122, 126, 128, 151]
CaO_8	6249	6260	12	[2, 67, 70, 92, 96, 120, 122, 128, 151]
CaO_9	6261	6272	12	[2, 67, 70, 92, 96, 120, 122, 126, 128, 151]
CaO_9	6265	6278	14	[1, 65, 101, 108, 111, 112, 116, 140, 143, 146]
CaO_10	6273	6292	20	[2, 67, 70, 92, 96, 120, 122, 126, 128, 139, 151]
CaO_10	6279	6303	25	[1, 65, 101, 108, 111, 112, 114, 116, 140, 143, 146]
CaO_11	6293	6300	8	[2, 67, 70, 92, 96, 97, 120, 122, 126, 128, 139, 151]
CaO_10	6301	6318	18	[2, 67, 70, 92, 96, 120, 122, 126, 128, 139, 151]
CaO_9	6304	6316	13	[1, 65, 101, 108, 112, 114, 116, 140, 143, 146]
CaO_8	6317	6318	2	[1, 65, 101, 108, 112, 116, 140, 143, 146]
CaO_9	6319	6348	30	[1, 65, 89, 101, 108, 112, 116, 140, 143, 146]
CaO_8	6319	6328	10	[2, 67, 92, 96, 120, 122, 128, 139, 151]
CaO_9	6329	6346	18	[2, 67, 92, 96, 119, 120, 122, 128, 139, 151]
CaO_8	6347	6386	40	[2, 67, 92, 96, 119, 120, 122, 128, 151]
CaO_8	6349	6370	22	[1, 89, 101, 108, 112, 116, 140, 143, 146]
CaO_9	6371	6403	33	[1, 65, 89, 101, 108, 112, 116, 140, 143, 146]
CaO_9	6387	6387	1	[2, 67, 70, 92, 96, 119, 120, 122, 128, 151]
CaO_10	6388	6408	21	[2, 67, 70, 92, 93, 96, 119, 120, 122, 128, 151]
CaO_10	6404	6419	16	[1, 65, 89, 100, 101, 108, 112, 116, 140, 143, 146]
CaO_9	6409	6411	3	[2, 67, 92, 93, 96, 119, 120, 122, 128, 151]
CaO_10	6412	6423	12	[2, 67, 92, 93, 96, 119, 120, 122, 126, 128, 151]
CaO_9	6420	6461	42	[1, 65, 89, 100, 101, 108, 112, 140, 143, 146]
CaO_9	6424	6448	25	[2, 67, 92, 96, 119, 120, 122, 126, 128, 151]
CaO_8	6449	6455	7	[2, 67, 92, 96, 120, 122, 126, 128, 151]
CaO_7	6456	6491	36	[2, 67, 92, 96, 122, 126, 128, 151]
CaO_10	6462	6480	19	[1, 65, 89, 100, 101, 108, 112, 116, 140, 143, 146]
CaO_9	6481	6488	8	[1, 65, 89, 101, 108, 112, 116, 140, 143, 146]
CaO_10	6489	6499	11	[1, 65, 89, 101, 108, 111, 112, 116, 140, 143, 146]
CaO_8	6492	6509	18	[2, 67, 70, 92, 96, 122, 126, 128, 151]
CaO_11	6500	6500	1	[1, 65, 89, 100, 101, 108, 111, 112, 116, 140, 143, 146]
CaO_10	6501	6513	13	[1, 65, 89, 100, 101, 108, 111, 116, 140, 143, 146]
CaO_7	6510	6532	23	[2, 67, 70, 92, 96, 122, 126, 128]
CaO_11	6514	6517	4	[1, 65, 89, 100, 101, 108, 111, 112, 116, 140, 143, 146]
CaO_10	6518	6543	26	[1, 65, 89, 100, 101, 108, 112, 116, 140, 143, 146]
CaO_8	6533	6541	9	[2, 67, 70, 92, 96, 122, 126, 128, 136]
CaO_9	6542	6548	7	[2, 67, 70, 92, 96, 119, 122, 126, 128, 136]
CaO_10	6544	6560	17	[1, 65, 89, 100, 108, 112, 114, 116, 140, 143, 146]
CaO_8	6549	6553	5	[2, 67, 70, 92, 119, 122, 126, 128, 136]
CaO_9	6554	6560	7	[2, 67, 70, 92, 97, 119, 122, 126, 128, 136]
CaO_9	6561	6576	16	[1, 65, 89, 100, 108, 114, 116, 140, 143, 146]
CaO_10	6561	6564	4	[2, 67, 70, 92, 97, 119, 122, 126, 128, 136, 139]
CaO_11	6565	6578	14	[2, 67, 70, 71, 92, 97, 119, 122, 126, 128, 136, 139]
CaO_8	6577	6587	11	[1, 65, 89, 100, 108, 116, 140, 143, 146]
CaO_11	6579	6585	7	[2, 67, 70, 71, 92, 96, 97, 119, 122, 126, 128, 139]
CaO_10	6586	6588	3	[2, 67, 70, 92, 96, 97, 119, 122, 126, 128, 139]
CaO_9	6588	6593	6	[1, 65, 89, 100, 108, 112, 116, 140, 143, 146]
CaO_9	6589	6598	10	[2, 67, 70, 92, 96, 97, 122, 126, 128, 139]
CaO_10	6594	6631	38	[1, 65, 89, 100, 108, 112, 116, 121, 140, 143, 146]
CaO_10	6599	6599	1	[2, 67, 70, 92, 96, 97, 120, 122, 126, 128, 139]
CaO_9	6600	6637	38	[2, 67, 70, 92, 96, 120, 122, 126, 128, 139]
CaO_9	6632	6659	28	[1, 65, 100, 108, 112, 116, 121, 140, 143, 146]
CaO_8	6638	6641	4	[2, 67, 92, 96, 120, 122, 126, 128, 139]
CaO_9	6642	6665	24	[2, 67, 92, 96, 97, 120, 122, 126, 128, 139]
CaO_10	6660	6673	14	[1, 65, 98, 100, 108, 112, 116, 121, 140, 143, 146]
CaO_8	6666	6716	51	[2, 92, 96, 97, 120, 122, 126, 128, 139]
CaO_11	6674	6681	8	[1, 65, 89, 98, 100, 108, 112, 116, 121, 140, 143, 146]
CaO_12	6682	6695	14	[1, 65, 89, 98, 100, 108, 112, 114, 116, 121, 140, 143, 146]
CaO_11	6696	6733	38	[1, 65, 89, 100, 108, 112, 114, 116, 121, 140, 143, 146]
CaO_9	6717	6779	63	[2, 92, 96, 97, 120, 122, 126, 128, 138, 139]
CaO_12	6734	6735	2	[1, 65, 89, 98, 100, 108, 112, 114, 116, 121, 140, 143, 146]
CaO_11	6736	6738	3	[1, 65, 89, 98, 100, 108, 112, 114, 121, 140, 143, 146]
CaO_10	6739	6739	1	[1, 65, 98, 100, 108, 112, 114, 121, 140, 143, 146]
CaO_9	6740	6745	6	[1, 65, 98, 108, 112, 114, 121, 140, 143, 146]
CaO_8	6746	6767	22	[1, 65, 108, 112, 114, 121, 140, 143, 146]
CaO_9	6768	6787	20	[1, 65, 108, 112, 114, 116, 121, 140, 143, 146]
CaO_8	6780	6839	60	[2, 92, 96, 97, 120, 122, 126, 128, 139]
CaO_8	6788	6794	7	[1, 65, 108, 112, 114, 116, 121, 140, 146]
CaO_9	6795	6804	10	[1, 65, 100, 108, 112, 114, 116, 121, 140, 146]
CaO_10	6805	6820	16	[1, 65, 100, 108, 112, 114, 116, 121, 140, 143, 146]
CaO_11	6821	6833	13	[1, 65, 100, 108, 112, 114, 116, 121, 140, 143, 146, 150]
CaO_10	6834	6866	33	[1, 65, 100, 108, 112, 114, 116, 121, 140, 143, 146]
CaO_9	6840	6847	8	[2, 67, 92, 96, 97, 120, 122, 126, 128, 139]
CaO_8	6848	6881	34	[2, 92, 96, 97, 120, 122, 126, 128, 139]
CaO_11	6867	6876	10	[1, 65, 100, 108, 110, 112, 114, 116, 121, 140, 143, 146]
CaO_10	6877	6885	9	[1, 65, 100, 108, 110, 112, 116, 121, 140, 143, 146]
CaO_9	6882	6895	14	[2, 92, 96, 97, 120, 122, 126, 128, 139, 145]
CaO_9	6886	6908	23	[1, 65, 100, 108, 112, 116, 121, 140, 143, 146]
CaO_10	6896	6935	40	[2, 87, 92, 96, 97, 120, 122, 126, 128, 139, 145]
CaO_10	6909	6924	16	[1, 65, 89, 100, 108, 112, 116, 121, 140, 143, 146]
CaO_9	6925	6925	1	[1, 65, 100, 108, 112, 116, 121, 140, 143, 146]
CaO_10	6926	6933	8	[1, 65, 98, 100, 108, 112, 116, 121, 140, 143, 146]
CaO_9	6934	6943	10	[1, 65, 100, 108, 112, 116, 121, 140, 143, 146]
CaO_9	6936	6969	34	[2, 92, 96, 97, 120, 122, 126, 128, 139, 145]
CaO_8	6944	6948	5	[1, 65, 100, 108, 112, 121, 140, 143, 146]
CaO_9	6949	6960	12	[1, 65, 100, 108, 112, 114, 121, 140, 143, 146]
CaO_10	6961	6979	19	[1, 65, 98, 100, 108, 112, 114, 121, 140, 143, 146]
CaO_8	6970	7045	76	[2, 92, 96, 97, 120, 122, 126, 128, 139]
CaO_9	6980	6980	1	[1, 65, 98, 100, 108, 112, 121, 140, 143, 146]
CaO_8	6981	7011	31	[1, 65, 100, 108, 112, 121, 140, 143, 146]
CaO_7	7012	7013	2	[1, 65, 100, 108, 121, 140, 143, 146]
CaO_8	7014	7016	3	[1, 65, 98, 100, 108, 121, 140, 143, 146]
CaO_9	7017	7030	14	[1, 65, 98, 100, 108, 114, 121, 140, 143, 146]
CaO_10	7031	7049	19	[1, 65, 74, 98, 100, 108, 114, 121, 140, 143, 146]
CaO_9	7046	7094	49	[2, 67, 92, 96, 97, 120, 122, 126, 128, 139]
CaO_11	7050	7054	5	[1, 65, 74, 98, 100, 108, 110, 114, 121, 140, 143, 146]
CaO_10	7055	7055	1	[1, 65, 74, 98, 100, 108, 114, 121, 140, 143, 146]
CaO_9	7056	7093	38	[1, 65, 98, 100, 108, 114, 121, 140, 143, 146]
CaO_10	7094	7127	34	[1, 65, 98, 100, 108, 110, 114, 121, 140, 143, 146]
CaO_8	7095	7110	16	[2, 92, 96, 97, 120, 122, 126, 128, 139]
CaO_7	7111	7118	8	[2, 92, 97, 120, 122, 126, 128, 139]
CaO_8	7119	7120	2	[2, 92, 96, 97, 120, 122, 126, 128, 139]
CaO_7	7121	7131	11	[2, 92, 96, 97, 120, 122, 126, 128]
CaO_9	7128	7164	37	[1, 65, 98, 100, 108, 110, 121, 140, 143, 146]
CaO_8	7132	7166	35	[2, 92, 96, 97, 120, 122, 126, 128, 138]
CaO_10	7165	7167	3	[1, 65, 98, 100, 108, 110, 114, 121, 140, 143, 146]
CaO_9	7167	7196	30	[2, 92, 96, 97, 120, 122, 126, 128, 138, 145]
CaO_9	7168	7172	5	[1, 65, 98, 100, 108, 110, 121, 140, 143, 146]
CaO_10	7173	7210	38	[1, 65, 98, 100, 108, 110, 121, 140, 143, 146, 150]
CaO_10	7197	7197	1	[2, 92, 96, 97, 120, 122, 126, 128, 138, 139, 145]
CaO_9	7198	7199	2	[2, 92, 96, 97, 120, 122, 126, 128, 138, 139]
CaO_10	7200	7222	23	[2, 92, 96, 97, 119, 120, 122, 126, 128, 138, 139]
CaO_9	7211	7251	41	[1, 65, 98, 100, 108, 110, 121, 140, 143, 146]
CaO_9	7223	7252	30	[2, 92, 96, 97, 120, 122, 126, 128, 138, 139]
CaO_8	7252	7292	41	[1, 98, 100, 108, 110, 121, 140, 143, 146]
CaO_8	7253	7253	1	[2, 92, 96, 97, 120, 122, 126, 128, 139]
CaO_7	7254	7283	30	[2, 92, 96, 97, 120, 122, 126, 128]
CaO_8	7284	7286	3	[2, 92, 96, 97, 120, 122, 126, 128, 138]
CaO_9	7287	7306	20	[2, 92, 96, 97, 120, 122, 126, 128, 138, 139]
CaO_9	7293	7306	14	[1, 98, 100, 108, 110, 114, 121, 140, 143, 146]
CaO_10	7307	7318	12	[1, 65, 98, 100, 108, 110, 114, 121, 140, 143, 146]
CaO_10	7307	7332	26	[2, 92, 96, 97, 120, 122, 126, 128, 138, 139, 145]
CaO_9	7319	7321	3	[1, 65, 98, 100, 108, 110, 121, 140, 143, 146]
CaO_8	7322	7327	6	[1, 65, 98, 100, 108, 110, 121, 140, 146]
CaO_9	7328	7332	5	[1, 64, 65, 98, 100, 108, 110, 121, 140, 146]
CaO_10	7333	7342	10	[1, 64, 65, 98, 100, 108, 110, 121, 140, 146, 150]
CaO_11	7333	7333	1	[2, 92, 96, 97, 120, 122, 126, 128, 136, 138, 139, 145]
CaO_10	7334	7344	11	[2, 92, 96, 97, 120, 122, 126, 128, 136, 139, 145]
CaO_11	7343	7360	18	[1, 64, 65, 98, 100, 108, 110, 121, 140, 143, 146, 150]
CaO_9	7345	7357	13	[2, 92, 96, 97, 120, 122, 126, 128, 136, 139]
CaO_8	7358	7380	23	[2, 92, 96, 97, 120, 122, 126, 128, 139]
CaO_10	7361	7363	3	[1, 64, 65, 98, 100, 108, 110, 121, 140, 143, 146]
CaO_9	7364	7407	44	[1, 65, 98, 100, 108, 110, 121, 140, 143, 146]
CaO_9	7381	7416	36	[2, 92, 96, 97, 119, 120, 122, 126, 128, 139]
CaO_8	7408	7431	24	[1, 65, 98, 100, 108, 121, 140, 143, 146]
CaO_10	7417	7445	29	[2, 67, 92, 96, 97, 119, 120, 122, 126, 128, 139]
CaO_9	7432	7435	4	[1, 65, 98, 100, 108, 110, 121, 140, 143, 146]
CaO_10	7436	7436	1	[1, 64, 65, 98, 100, 108, 110, 121, 140, 143, 146]
CaO_11	7437	7441	5	[1, 64, 65, 98, 100, 108, 110, 114, 121, 140, 143, 146]
CaO_10	7442	7463	22	[1, 64, 65, 98, 100, 108, 110, 121, 140, 143, 146]
CaO_9	7446	7450	5	[2, 67, 92, 96, 97, 119, 122, 126, 128, 139]
CaO_10	7451	7457	7	[2, 67, 92, 96, 97, 109, 119, 122, 126, 128, 139]
CaO_9	7458	7460	3	[2, 67, 92, 96, 97, 109, 122, 126, 128, 139]
CaO_10	7461	7470	10	[2, 67, 92, 96, 97, 109, 122, 126, 128, 136, 139]
CaO_9	7464	7464	1	[1, 65, 98, 100, 108, 110, 121, 140, 143, 146]
CaO_10	7465	7524	60	[1, 65, 98, 100, 108, 110, 114, 121, 140, 143, 146]
CaO_9	7471	7482	12	[2, 92, 96, 97, 109, 122, 126, 128, 136, 139]
CaO_8	7483	7496	14	[2, 96, 97, 109, 122, 126, 128, 136, 139]
CaO_7	7497	7497	1	[2, 96, 97, 122, 126, 128, 136, 139]
CaO_8	7498	7501	4	[2, 96, 97, 122, 126, 128, 136, 139, 145]
CaO_7	7502	7534	33	[2, 96, 97, 122, 126, 128, 136, 145]
CaO_9	7525	7534	10	[1, 65, 98, 100, 108, 110, 121, 140, 143, 146]
CaO_8	7535	7537	3	[1, 65, 100, 108, 110, 121, 140, 143, 146]
CaO_8	7535	7578	44	[2, 96, 97, 122, 126, 128, 136, 139, 145]
CaO_9	7538	7560	23	[1, 65, 100, 108, 110, 114, 121, 140, 143, 146]
CaO_10	7561	7562	2	[1, 64, 65, 100, 108, 110, 114, 121, 140, 143, 146]
CaO_9	7563	7567	5	[1, 65, 100, 108, 110, 114, 121, 140, 143, 146]
CaO_10	7568	7591	24	[1, 65, 98, 100, 108, 110, 114, 121, 140, 143, 146]
CaO_9	7579	7597	19	[2, 96, 97, 109, 122, 126, 128, 136, 139, 145]
CaO_9	7592	7614	23	[1, 65, 98, 108, 110, 114, 121, 140, 143, 146]
CaO_8	7598	7612	15	[2, 96, 97, 109, 122, 126, 128, 136, 139]
CaO_9	7613	7619	7	[2, 96, 97, 109, 119, 122, 126, 128, 136, 139]
CaO_8	7615	7654	40	[1, 65, 98, 108, 110, 114, 121, 140, 143]
CaO_10	7620	7642	23	[2, 92, 96, 97, 109, 119, 122, 126, 128, 136, 139]
CaO_9	7643	7649	7	[2, 92, 97, 109, 119, 122, 126, 128, 136, 139]
CaO_8	7650	7669	20	[2, 92, 97, 119, 122, 126, 128, 136, 139]
CaO_9	7655	7656	2	[1, 65, 98, 108, 110, 114, 121, 140, 143, 146]
CaO_10	7657	7679	23	[1, 65, 98, 100, 108, 110, 114, 121, 140, 143, 146]
CaO_9	7670	7673	4	[2, 92, 97, 119, 120, 122, 126, 128, 136, 139]
CaO_10	7674	7680	7	[2, 92, 97, 109, 119, 120, 122, 126, 128, 136, 139]
CaO_9	7680	7713	34	[1, 65, 98, 100, 108, 114, 121, 140, 143, 146]
CaO_11	7681	7683	3	[2, 92, 96, 97, 109, 119, 120, 122, 126, 128, 136, 139]
CaO_10	7684	7691	8	[2, 92, 96, 97, 109, 119, 120, 122, 128, 136, 139]
CaO_9	7692	7760	69	[2, 92, 97, 109, 119, 120, 122, 128, 136, 139]
CaO_10	7714	7761	48	[1, 65, 98, 100, 108, 110, 114, 121, 140, 143, 146]
CaO_10	7761	7806	46	[2, 92, 96, 97, 109, 119, 120, 122, 128, 136, 139]
CaO_9	7762	7762	1	[1, 65, 98, 108, 110, 114, 121, 140, 143, 146]
CaO_8	7763	7777	15	[1, 65, 108, 110, 114, 121, 140, 143, 146]
CaO_7	7778	7786	9	[1, 65, 108, 114, 121, 140, 143, 146]
CaO_8	7787	7797	11	[1, 65, 98, 108, 114, 121, 140, 143, 146]
CaO_9	7798	7832	35	[1, 65, 98, 108, 110, 114, 121, 140, 143, 146]
CaO_11	7807	7821	15	[2, 92, 96, 97, 109, 119, 120, 122, 126, 128, 136, 139]
CaO_10	7822	7838	17	[2, 92, 96, 97, 109, 120, 122, 126, 128, 136, 139]
CaO_10	7833	7866	34	[1, 65, 98, 100, 108, 110, 114, 121, 140, 143, 146]
CaO_9	7839	7850	12	[2, 92, 96, 97, 109, 122, 126, 128, 136, 139]
CaO_10	7851	7861	11	[2, 92, 96, 97, 109, 122, 126, 128, 136, 139, 145]
CaO_9	7862	7908	47	[2, 92, 96, 97, 109, 122, 126, 128, 136, 145]
CaO_9	7867	7916	50	[1, 65, 98, 100, 108, 114, 121, 140, 143, 146]
CaO_8	7909	7911	3	[2, 92, 96, 97, 122, 126, 128, 136, 145]
CaO_7	7912	7925	14	[2, 92, 96, 97, 122, 126, 128, 136]
CaO_10	7917	7930	14	[1, 65, 74, 98, 100, 108, 114, 121, 140, 143, 146]
CaO_8	7926	7928	3	[2, 92, 96, 97, 122, 126, 128, 136, 145]
CaO_9	7929	7945	17	[2, 92, 96, 97, 109, 122, 126, 128, 136, 145]
CaO_9	7931	7937	7	[1, 65, 98, 100, 108, 114, 121, 140, 143, 146]
CaO_8	7938	7997	60	[1, 65, 98, 108, 114, 121, 140, 143, 146]
CaO_10	7946	7950	5	[2, 92, 96, 97, 109, 122, 126, 128, 136, 139, 145]
CaO_9	7951	7958	8	[2, 92, 97, 109, 122, 126, 128, 136, 139, 145]
CaO_10	7959	7964	6	[2, 92, 96, 97, 109, 122, 126, 128, 136, 139, 145]
CaO_9	7965	7969	5	[2, 92, 96, 97, 109, 122, 126, 128, 136, 145]
CaO_8	7970	7975	6	[2, 92, 96, 97, 109, 122, 128, 136, 145]
CaO_9	7976	7989	14	[2, 92, 96, 97, 109, 122, 128, 136, 139, 145]
CaO_8	7990	8041	52	[2, 92, 96, 97, 109, 122, 128, 139, 145]
CaO_9	7998	8079	82	[1, 65, 98, 100, 108, 114, 121, 140, 143, 146]
CaO_9	8042	8089	48	[2, 92, 96, 97, 109, 122, 128, 136, 139, 145]
CaO_10	8080	8096	17	[1, 65, 98, 100, 108, 110, 114, 121, 140, 143, 146]
CaO_8	8090	8123	34	[2, 92, 96, 97, 109, 122, 128, 139, 145]
CaO_11	8097	8097	1	[1, 65, 98, 100, 108, 110, 114, 116, 121, 140, 143, 146]
CaO_10	8098	8112	15	[1, 65, 100, 108, 110, 114, 116, 121, 140, 143, 146]
CaO_9	8113	8116	4	[1, 65, 100, 108, 110, 116, 121, 140, 143, 146]
CaO_8	8117	8123	7	[1, 65, 100, 108, 110, 121, 140, 143, 146]
CaO_9	8124	8156	33	[1, 65, 98, 100, 108, 110, 121, 140, 143, 146]
CaO_9	8124	8163	40	[2, 92, 96, 97, 109, 122, 128, 136, 139, 145]
CaO_10	8157	8214	58	[1, 64, 65, 98, 100, 108, 110, 121, 140, 143, 146]
CaO_8	8164	8196	33	[2, 92, 96, 97, 109, 122, 128, 139, 145]
CaO_7	8197	8216	20	[2, 92, 96, 97, 109, 122, 128, 145]
CaO_9	8215	8242	28	[1, 65, 98, 100, 108, 110, 121, 140, 143, 146]
CaO_8	8217	8292	76	[2, 92, 96, 97, 109, 122, 128, 139, 145]
CaO_10	8243	8260	18	[1, 65, 98, 100, 108, 110, 114, 121, 140, 143, 146]
CaO_9	8261	8267	7	[1, 65, 98, 100, 108, 110, 121, 140, 143, 146]
CaO_8	8268	8270	3	[1, 65, 98, 108, 110, 121, 140, 143, 146]
CaO_9	8271	8307	37	[1, 65, 98, 108, 110, 114, 121, 140, 143, 146]
CaO_9	8293	8358	66	[2, 92, 96, 97, 109, 122, 128, 138, 139, 145]
CaO_8	8308	8316	9	[1, 65, 98, 108, 110, 121, 140, 143, 146]
CaO_10	8317	8328	12	[1, 65, 98, 100, 105, 108, 110, 121, 140, 143, 146]
CaO_11	8329	8329	1	[1, 64, 65, 98, 100, 105, 108, 110, 121, 140, 143, 146]
CaO_10	8330	8351	22	[1, 64, 65, 98, 100, 108, 110, 121, 140, 143, 146]
CaO_9	8352	8389	38	[1, 64, 65, 98, 108, 110, 121, 140, 143, 146]
CaO_10	8359	8361	3	[2, 92, 96, 97, 109, 118, 122, 128, 138, 139, 145]
CaO_9	8362	8374	13	[2, 92, 96, 97, 109, 118, 122, 128, 138, 139]
CaO_10	8375	8384	10	[2, 92, 96, 97, 109, 118, 122, 128, 138, 139, 145]
CaO_9	8385	8386	2	[2, 92, 96, 97, 109, 118, 122, 128, 138, 145]
CaO_10	8387	8402	16	[2, 92, 96, 97, 109, 118, 122, 128, 138, 142, 145]
CaO_10	8390	8417	28	[1, 64, 65, 98, 108, 110, 116, 121, 140, 143, 146]
CaO_9	8403	8406	4	[2, 96, 97, 109, 118, 122, 128, 138, 142, 145]
CaO_8	8407	8418	12	[2, 96, 97, 109, 118, 122, 128, 142, 145]
CaO_9	8418	8424	7	[1, 64, 65, 98, 108, 110, 121, 140, 143, 146]
CaO_9	8419	8439	21	[2, 96, 97, 109, 118, 122, 128, 139, 142, 145]
CaO_10	8425	8427	3	[1, 64, 65, 98, 108, 110, 116, 121, 140, 143, 146]
CaO_11	8428	8440	13	[1, 64, 65, 98, 100, 108, 110, 116, 121, 140, 143, 146]
CaO_8	8440	8486	47	[2, 96, 97, 109, 122, 128, 139, 142, 145]
CaO_12	8441	8444	4	[1, 64, 65, 98, 100, 108, 110, 114, 116, 121, 140, 143, 146]
CaO_11	8445	8448	4	[1, 64, 65, 98, 100, 108, 110, 114, 121, 140, 143, 146]
CaO_10	8449	8471	23	[1, 64, 65, 98, 108, 110, 114, 121, 140, 143, 146]
CaO_11	8472	8504	33	[1, 64, 65, 98, 105, 108, 110, 114, 121, 140, 143, 146]
CaO_7	8487	8500	14	[2, 96, 97, 109, 122, 128, 142, 145]
CaO_8	8501	8514	14	[2, 96, 97, 109, 118, 122, 128, 142, 145]
CaO_12	8505	8510	6	[1, 64, 65, 98, 105, 108, 110, 114, 116, 121, 140, 143, 146]
CaO_11	8511	8546	36	[1, 65, 98, 105, 108, 110, 114, 116, 121, 140, 143, 146]
CaO_9	8515	8524	10	[2, 96, 97, 109, 118, 122, 128, 139, 142, 145]
CaO_8	8525	8582	58	[2, 96, 97, 109, 122, 128, 139, 142, 145]
CaO_10	8547	8553	7	[1, 65, 98, 105, 108, 114, 116, 121, 140, 143, 146]
CaO_11	8554	8554	1	[1, 65, 98, 100, 105, 108, 114, 116, 121, 140, 143, 146]
CaO_10	8555	8575	21	[1, 98, 100, 105, 108, 114, 116, 121, 140, 143, 146]
CaO_9	8576	8617	42	[1, 98, 100, 105, 108, 114, 116, 121, 143, 146]
CaO_7	8583	8587	5	[2, 96, 97, 109, 122, 139, 142, 145]
CaO_8	8588	8628	41	[2, 96, 97, 109, 122, 138, 139, 142, 145]
CaO_8	8618	8623	6	[1, 98, 100, 105, 108, 116, 121, 143, 146]
CaO_9	8624	8632	9	[1, 65, 98, 100, 105, 108, 116, 121, 143, 146]
CaO_9	8629	8652	24	[2, 96, 97, 109, 122, 128, 138, 139, 142, 145]
CaO_10	8633	8637	5	[1, 65, 98, 100, 105, 108, 116, 121, 140, 143, 146]
CaO_11	8638	8643	6	[1, 65, 98, 100, 105, 108, 114, 116, 121, 140, 143, 146]
CaO_10	8644	8665	22	[1, 65, 98, 105, 108, 114, 116, 121, 140, 143, 146]
CaO_10	8653	8685	33	[2, 96, 97, 109, 122, 128, 130, 138, 139, 142, 145]
CaO_9	8666	8683	18	[1, 65, 98, 105, 108, 114, 116, 121, 140, 143]
CaO_10	8684	8690	7	[1, 65, 98, 105, 108, 114, 116, 121, 140, 143, 146]
CaO_9	8686	8691	6	[2, 96, 97, 109, 122, 128, 130, 139, 142, 145]
CaO_9	8691	8718	28	[1, 65, 98, 105, 108, 114, 121, 140, 143, 146]
CaO_8	8692	8703	12	[2, 96, 97, 109, 122, 128, 130, 142, 145]
CaO_9	8704	8711	8	[2, 70, 96, 97, 109, 122, 128, 130, 142, 145]
CaO_10	8712	8714	3	[2, 70, 96, 97, 109, 122, 128, 130, 139, 142, 145]
CaO_11	8715	8715	1	[2, 70, 92, 96, 97, 109, 122, 128, 130, 139, 142, 145]
CaO_10	8716	8721	6	[2, 70, 92, 96, 97, 109, 122, 130, 139, 142, 145]
CaO_10	8719	8719	1	[1, 65, 98, 105, 108, 114, 116, 121, 140, 143, 146]
CaO_9	8720	8730	11	[1, 65, 98, 105, 108, 114, 116, 121, 140, 143]
CaO_11	8722	8723	2	[2, 70, 92, 96, 97, 109, 122, 130, 139, 141, 142, 145]
CaO_10	8724	8740	17	[2, 70, 92, 96, 97, 109, 122, 139, 141, 142, 145]
CaO_8	8731	8768	38	[1, 65, 98, 105, 108, 114, 121, 140, 143]
CaO_9	8741	8751	11	[2, 70, 92, 96, 97, 109, 122, 139, 142, 145]
CaO_8	8752	8753	2	[2, 92, 96, 97, 109, 122, 139, 142, 145]
CaO_9	8754	8787	34	[2, 92, 96, 97, 109, 122, 138, 139, 142, 145]
CaO_9	8769	8778	10	[1, 65, 98, 105, 108, 110, 114, 121, 140, 143]
CaO_10	8779	8785	7	[1, 65, 98, 105, 108, 110, 114, 121, 140, 143, 146]
CaO_11	8786	8792	7	[1, 65, 98, 100, 105, 108, 110, 114, 121, 140, 143, 146]
CaO_10	8788	8810	23	[2, 92, 96, 97, 109, 122, 138, 139, 142, 145, 152]
CaO_10	8793	8795	3	[1, 65, 98, 100, 105, 108, 114, 121, 140, 143, 146]
CaO_11	8796	8804	9	[1, 65, 68, 98, 100, 105, 108, 114, 121, 140, 143, 146]
CaO_10	8805	8807	3	[1, 65, 98, 100, 105, 108, 114, 121, 140, 143, 146]
CaO_11	8808	8825	18	[1, 65, 98, 100, 105, 108, 110, 114, 121, 140, 143, 146]
CaO_9	8811	8812	2	[2, 92, 96, 97, 109, 122, 138, 139, 142, 145]
CaO_8	8813	8821	9	[2, 92, 96, 109, 122, 138, 139, 142, 145]
CaO_9	8822	8827	6	[2, 92, 96, 109, 122, 123, 138, 139, 142, 145]
CaO_10	8826	8837	12	[1, 65, 100, 105, 108, 110, 114, 121, 140, 143, 146]
CaO_10	8828	8842	15	[2, 92, 96, 97, 109, 122, 123, 138, 139, 142, 145]
CaO_9	8838	8879	42	[1, 65, 105, 108, 110, 114, 121, 140, 143, 146]
CaO_11	8843	8863	21	[2, 92, 96, 97, 109, 122, 123, 128, 138, 139, 142, 145]
CaO_10	8864	8919	56	[2, 92, 96, 97, 109, 122, 128, 138, 139, 142, 145]
CaO_10	8880	8881	2	[1, 65, 68, 105, 108, 110, 114, 121, 140, 143, 146]
CaO_9	8882	8885	4	[1, 65, 68, 105, 108, 110, 114, 121, 143, 146]
CaO_10	8886	8893	8	[1, 65, 68, 100, 105, 108, 110, 114, 121, 143, 146]
CaO_9	8894	8901	8	[1, 65, 68, 100, 105, 108, 110, 121, 143, 146]
CaO_10	8902	8904	3	[1, 65, 68, 98, 100, 105, 108, 110, 121, 143, 146]
CaO_9	8905	8928	24	[1, 65, 68, 98, 100, 108, 110, 121, 143, 146]
CaO_11	8920	8928	9	[2, 92, 96, 97, 109, 122, 123, 128, 138, 139, 142, 145]
CaO_10	8929	8948	20	[1, 64, 65, 68, 98, 100, 108, 110, 121, 143, 146]
CaO_12	8929	8944	16	[2, 82, 92, 96, 97, 109, 122, 123, 128, 138, 139, 142, 145]
CaO_11	8945	8947	3	[2, 82, 96, 97, 109, 122, 123, 128, 138, 139, 142, 145]
CaO_10	8948	8954	7	[2, 82, 96, 109, 122, 123, 128, 138, 139, 142, 145]
CaO_9	8949	8949	1	[1, 64, 65, 68, 100, 108, 110, 121, 143, 146]
CaO_10	8950	8961	12	[1, 64, 65, 68, 100, 108, 110, 121, 140, 143, 146]
CaO_9	8955	8963	9	[2, 82, 96, 109, 122, 128, 138, 139, 142, 145]
CaO_11	8962	8962	1	[1, 64, 65, 68, 100, 108, 110, 121, 140, 143, 146, 150]
CaO_10	8963	8978	16	[1, 64, 65, 100, 108, 110, 121, 140, 143, 146, 150]
CaO_8	8964	8970	7	[2, 82, 96, 109, 122, 128, 138, 142, 145]
CaO_9	8971	9018	48	[2, 82, 96, 97, 109, 122, 128, 138, 142, 145]
CaO_9	8979	8985	7	[1, 65, 100, 108, 110, 121, 140, 143, 146, 150]
CaO_8	8986	8989	4	[1, 65, 100, 108, 110, 121, 143, 146, 150]
CaO_7	8990	8996	7	[1, 65, 100, 108, 110, 121, 143, 146]
CaO_8	8997	9002	6	[1, 65, 100, 108, 110, 114, 121, 143, 146]
CaO_9	9003	9018	16	[1, 64, 65, 100, 108, 110, 114, 121, 143, 146]
CaO_10	9019	9024	6	[1, 64, 65, 100, 105, 108, 110, 114, 121, 143, 146]
CaO_10	9019	9021	3	[2, 82, 96, 97, 109, 122, 128, 138, 139, 142, 145]
CaO_11	9022	9065	44	[2, 82, 87, 96, 97, 109, 122, 128, 138, 139, 142, 145]
CaO_9	9025	9030	6	[1, 64, 65, 100, 105, 108, 110, 121, 143, 146]
CaO_8	9031	9035	5	[1, 65, 100, 105, 108, 110, 121, 143, 146]
CaO_7	9036	9049	14	[1, 65, 100, 105, 108, 121, 143, 146]
CaO_8	9050	9053	4	[1, 65, 68, 100, 105, 108, 121, 143, 146]
CaO_9	9054	9055	2	[1, 65, 68, 100, 105, 108, 116, 121, 143, 146]
CaO_10	9056	9056	1	[1, 65, 68, 98, 100, 105, 108, 116, 121, 143, 146]
CaO_12	9057	9079	23	[1, 65, 68, 98, 100, 105, 108, 114, 116, 121, 140, 143, 146]
CaO_10	9066	9071	6	[2, 87, 96, 97, 109, 122, 128, 138, 139, 142, 145]
CaO_9	9072	9072	1	[2, 87, 96, 97, 109, 122, 128, 138, 142, 145]
CaO_10	9073	9077	5	[2, 87, 92, 96, 97, 109, 122, 128, 138, 142, 145]
CaO_11	9078	9109	32	[2, 87, 92, 96, 97, 109, 122, 128, 138, 139, 142, 145]
CaO_11	9080	9101	22	[1, 65, 68, 98, 100, 105, 108, 114, 116, 121, 143, 146]
CaO_10	9102	9111	10	[1, 65, 68, 98, 100, 105, 108, 114, 116, 121, 143]
CaO_10	9110	9110	1	[2, 87, 92, 96, 97, 109, 122, 128, 138, 142, 145]
CaO_9	9111	9132	22	[2, 87, 92, 97, 109, 122, 128, 138, 142, 145]
CaO_9	9112	9114	3	[1, 65, 98, 100, 105, 108, 114, 116, 121, 143]
CaO_8	9115	9119	5	[1, 65, 98, 100, 108, 114, 116, 121, 143]
CaO_7	9120	9162	43	[1, 65, 98, 108, 114, 116, 121, 143]
CaO_8	9133	9156	24	[2, 87, 92, 97, 122, 128, 138, 142, 145]
CaO_7	9157	9159	3	[2, 87, 97, 122, 128, 138, 142, 145]
CaO_8	9160	9167	8	[2, 87, 96, 97, 122, 128, 138, 142, 145]
CaO_8	9163	9165	3	[1, 65, 98, 105, 108, 114, 116, 121, 143]
CaO_9	9166	9177	12	[1, 65, 98, 100, 105, 108, 114, 116, 121, 143]
CaO_8	9168	9179	12	[2, 87, 97, 109, 122, 128, 138, 142, 145]
CaO_10	9178	9182	5	[1, 64, 65, 98, 100, 105, 108, 114, 116, 121, 143]
CaO_9	9180	9205	26	[2, 87, 92, 97, 109, 122, 128, 138, 142, 145]
CaO_9	9183	9193	11	[1, 64, 65, 98, 100, 108, 114, 116, 121, 143]
CaO_8	9194	9227	34	[1, 64, 65, 98, 108, 114, 116, 121, 143]
CaO_10	9206	9247	42	[2, 87, 92, 96, 97, 109, 122, 128, 138, 142, 145]
CaO_7	9228	9243	16	[1, 65, 98, 108, 114, 116, 121, 143]
CaO_8	9244	9255	12	[1, 65, 98, 100, 108, 114, 116, 121, 143]
CaO_11	9248	9253	6	[2, 87, 92, 96, 97, 109, 122, 123, 128, 138, 142, 145]
CaO_12	9254	9257	4	[2, 82, 87, 92, 96, 97, 109, 122, 123, 128, 138, 142, 145]
CaO_7	9256	9263	8	[1, 65, 98, 108, 114, 116, 121, 143]
CaO_11	9258	9267	10	[2, 82, 87, 92, 96, 97, 109, 122, 128, 138, 142, 145]
CaO_8	9264	9290	27	[1, 65, 98, 105, 108, 114, 116, 121, 143]
CaO_10	9268	9310	43	[2, 87, 92, 96, 97, 109, 122, 128, 138, 142, 145]
CaO_9	9291	9330	40	[1, 65, 79, 98, 105, 108, 114, 116, 121, 143]
CaO_11	9311	9315	5	[2, 87, 92, 96, 97, 109, 122, 123, 128, 138, 142, 145]
CaO_10	9316	9337	22	[2, 87, 96, 97, 109, 122, 123, 128, 138, 142, 145]
CaO_8	9331	9343	13	[1, 65, 79, 98, 105, 108, 114, 116, 143]
CaO_11	9338	9365	28	[2, 87, 96, 97, 109, 122, 123, 128, 138, 139, 142, 145]
CaO_9	9344	9347	4	[1, 65, 79, 98, 105, 108, 114, 116, 121, 143]
CaO_8	9348	9358	11	[1, 65, 79, 98, 108, 114, 116, 121, 143]
CaO_9	9359	9360	2	[1, 65, 79, 98, 108, 110, 114, 116, 121, 143]
CaO_8	9361	9368	8	[1, 65, 98, 108, 110, 114, 116, 121, 143]
CaO_10	9366	9366	1	[2, 87, 96, 97, 109, 122, 128, 138, 139, 142, 145]
CaO_11	9367	9368	2	[2, 82, 87, 96, 97, 109, 122, 128, 138, 139, 142, 145]
CaO_9	9369	9402	34	[1, 65, 98, 108, 110, 114, 116, 121, 143, 146]
CaO_10	9369	9399	31	[2, 82, 87, 96, 109, 122, 128, 138, 139, 142, 145]
CaO_11	9400	9407	8	[2, 82, 87, 96, 106, 109, 122, 128, 138, 139, 142, 145]
CaO_10	9403	9412	10	[1, 65, 98, 100, 108, 110, 114, 116, 121, 143, 146]
CaO_10	9408	9435	28	[2, 82, 87, 96, 106, 109, 122, 128, 138, 139, 142]
CaO_9	9413	9424	12	[1, 65, 98, 100, 110, 114, 116, 121, 143, 146]
CaO_8	9425	9427	3	[1, 65, 98, 100, 110, 114, 121, 143, 146]
CaO_7	9428	9429	2	[1, 65, 98, 100, 110, 121, 143, 146]
CaO_8	9430	9441	12	[1, 65, 68, 98, 100, 110, 121, 143, 146]
CaO_11	9436	9463	28	[2, 82, 87, 96, 106, 109, 122, 128, 138, 139, 142, 145]
CaO_7	9442	9477	36	[1, 65, 98, 100, 110, 121, 143, 146]
CaO_10	9464	9483	20	[2, 82, 87, 96, 109, 122, 128, 138, 139, 142, 145]
CaO_8	9478	9503	26	[1, 65, 98, 100, 110, 116, 121, 143, 146]
CaO_9	9484	9495	12	[2, 87, 96, 109, 122, 128, 138, 139, 142, 145]
CaO_10	9496	9504	9	[2, 87, 96, 97, 109, 122, 128, 138, 139, 142, 145]
CaO_7	9504	9512	9	[1, 65, 98, 100, 110, 116, 121, 143]
CaO_11	9505	9522	18	[2, 87, 92, 96, 97, 109, 122, 128, 138, 139, 142, 145]
CaO_6	9513	9514	2	[1, 65, 98, 100, 110, 116, 121]
CaO_7	9515	9528	14	[1, 65, 98, 100, 105, 110, 116, 121]
CaO_10	9523	9545	23	[2, 87, 92, 96, 109, 122, 128, 138, 139, 142, 145]
CaO_8	9529	9531	3	[1, 65, 98, 100, 105, 110, 114, 116, 121]
CaO_7	9532	9542	11	[1, 65, 98, 105, 110, 114, 116, 121]
CaO_8	9543	9563	21	[1, 65, 79, 98, 105, 110, 114, 116, 121]
CaO_9	9546	9563	18	[2, 87, 96, 109, 122, 128, 138, 139, 142, 145]
CaO_7	9564	9591	28	[1, 65, 79, 98, 105, 110, 114, 116]
CaO_10	9564	9610	47	[2, 87, 96, 97, 109, 122, 128, 138, 139, 142, 145]
CaO_8	9592	9600	9	[1, 65, 79, 98, 100, 105, 110, 114, 116]
CaO_9	9601	9603	3	[1, 65, 79, 98, 100, 105, 110, 114, 116, 137]
CaO_8	9604	9616	13	[1, 65, 98, 100, 105, 110, 114, 116, 137]
CaO_9	9611	9616	6	[2, 87, 96, 109, 122, 128, 138, 139, 142, 145]
CaO_9	9617	9631	15	[1, 65, 68, 98, 100, 105, 110, 114, 116, 137]
CaO_8	9617	9630	14	[2, 87, 96, 109, 122, 128, 138, 142, 145]
CaO_9	9631	9644	14	[2, 87, 96, 109, 122, 128, 138, 139, 142, 145]
CaO_8	9632	9683	52	[1, 65, 68, 98, 100, 105, 110, 114, 116]
CaO_10	9645	9656	12	[2, 87, 92, 96, 109, 122, 128, 138, 139, 142, 145]
CaO_10	9657	9659	3	[2, 87, 92, 96, 109, 122, 123, 128, 138, 139, 145]
CaO_11	9660	9669	10	[2, 70, 87, 92, 96, 109, 122, 123, 128, 138, 139, 145]
CaO_12	9670	9672	3	[2, 70, 87, 92, 96, 109, 122, 123, 128, 131, 138, 139, 145]
CaO_11	9673	9686	14	[2, 70, 87, 92, 96, 109, 122, 128, 131, 138, 139, 145]
CaO_9	9684	9711	28	[1, 65, 68, 79, 98, 100, 105, 110, 114, 116]
CaO_10	9687	9692	6	[2, 87, 92, 96, 109, 122, 128, 131, 138, 139, 145]
CaO_11	9693	9698	6	[2, 87, 92, 96, 109, 122, 123, 128, 131, 138, 139, 145]
CaO_10	9699	9714	16	[2, 87, 92, 96, 109, 122, 123, 128, 138, 139, 145]
CaO_8	9712	9796	85	[1, 65, 68, 98, 100, 105, 110, 114, 116]
CaO_9	9715	9775	61	[2, 87, 92, 96, 109, 122, 128, 138, 139, 145]
CaO_8	9776	9780	5	[2, 87, 96, 109, 122, 128, 138, 139, 145]
CaO_9	9781	9817	37	[2, 87, 96, 109, 122, 128, 138, 139, 142, 145]
CaO_9	9797	9803	7	[1, 65, 68, 98, 100, 105, 110, 114, 116, 121]
CaO_10	9804	9805	2	[1, 65, 68, 98, 100, 105, 110, 114, 116, 121, 148]
CaO_9	9806	9814	9	[1, 65, 68, 98, 100, 110, 114, 116, 121, 148]
CaO_8	9815	9827	13	[1, 65, 98, 100, 110, 114, 116, 121, 148]
CaO_8	9818	9844	27	[2, 96, 109, 122, 128, 138, 139, 142, 145]
CaO_9	9828	9828	1	[1, 65, 88, 98, 100, 110, 114, 116, 121, 148]
CaO_8	9829	9837	9	[1, 65, 88, 98, 110, 114, 116, 121, 148]
CaO_9	9838	9872	35	[1, 65, 88, 98, 108, 110, 114, 116, 121, 148]
CaO_9	9845	9856	12	[2, 70, 96, 109, 122, 128, 138, 139, 142, 145]
CaO_10	9857	9878	22	[2, 70, 96, 97, 109, 122, 128, 138, 139, 142, 145]
CaO_8	9873	9886	14	[1, 65, 98, 108, 110, 114, 116, 121, 148]
CaO_9	9879	9891	13	[2, 96, 97, 109, 122, 128, 138, 139, 142, 145]
CaO_9	9887	9898	12	[1, 65, 98, 108, 110, 114, 116, 121, 148, 150]
CaO_10	9892	9896	5	[2, 96, 97, 109, 122, 123, 128, 138, 139, 142, 145]
CaO_11	9897	9907	11	[2, 90, 96, 97, 109, 122, 123, 128, 138, 139, 142, 145]
CaO_8	9899	9931	33	[1, 65, 98, 108, 110, 114, 116, 121, 148]
CaO_10	9908	9919	12	[2, 90, 96, 97, 109, 122, 128, 138, 139, 142, 145]
CaO_9	9920	9939	20	[2, 96, 97, 109, 122, 128, 138, 139, 142, 145]
CaO_9	9932	9944	13	[1, 65, 88, 98, 108, 110, 114, 116, 121, 148]
CaO_8	9940	9948	9	[2, 96, 97, 109, 122, 128, 138, 139, 142]
CaO_8	9945	9945	1	[1, 65, 88, 98, 110, 114, 116, 121, 148]
CaO_7	9946	9963	18	[1, 65, 88, 98, 110, 114, 116, 121]
CaO_9	9949	9993	45	[2, 96, 97, 109, 122, 128, 138, 139, 142, 145]
CaO_8	9964	9968	5	[1, 65, 79, 88, 98, 110, 114, 116, 121]
CaO_7	9969	9969	1	[1, 79, 88, 98, 110, 114, 116, 121]
CaO_8	9970	9972	3	[1, 79, 88, 98, 108, 110, 114, 116, 121]
CaO_9	9973	9988	16	[1, 79, 88, 98, 108, 110, 114, 116, 121, 148]
CaO_8	9989	9996	8	[1, 79, 88, 98, 108, 110, 114, 116, 121]
CaO_8	9994	10052	59	[2, 96, 109, 122, 128, 138, 139, 142, 145]
CaO_7	9997	10005	9	[1, 79, 88, 98, 110, 114, 116, 121]
CaO_8	10006	10039	34	[1, 78, 79, 88, 98, 110, 114, 116, 121]
CaO_9	10040	10051	12	[1, 78, 79, 88, 98, 105, 110, 114, 116, 121]
CaO_8	10052	10101	50	[1, 78, 79, 98, 105, 110, 114, 116, 121]
CaO_9	10053	10070	18	[2, 87, 96, 109, 122, 128, 138, 139, 142, 145]
CaO_10	10071	10074	4	[2, 87, 96, 109, 122, 128, 131, 138, 139, 142, 145]
CaO_11	10075	10098	24	[2, 87, 96, 97, 109, 122, 128, 131, 138, 139, 142, 145]
CaO_10	10099	10155	57	[2, 87, 96, 109, 122, 128, 131, 138, 139, 142, 145]
CaO_9	10102	10105	4	[1, 65, 78, 79, 98, 105, 110, 114, 116, 121]
CaO_8	10106	10112	7	[1, 65, 79, 98, 105, 110, 114, 116, 121]
CaO_9	10113	10137	25	[1, 65, 79, 98, 100, 105, 110, 114, 116, 121]
CaO_10	10138	10217	80	[1, 65, 78, 79, 98, 100, 105, 110, 114, 116, 121]
CaO_9	10156	10196	41	[2, 87, 96, 109, 122, 128, 131, 138, 139, 145]
CaO_10	10197	10205	9	[2, 87, 92, 96, 109, 122, 128, 131, 138, 139, 145]
CaO_9	10206	10222	17	[2, 87, 96, 109, 122, 128, 131, 138, 139, 145]
CaO_9	10218	10235	18	[1, 65, 78, 79, 98, 105, 110, 114, 116, 121]
CaO_10	10223	10256	34	[2, 87, 96, 109, 122, 128, 131, 138, 139, 142, 145]
CaO_8	10236	10237	2	[1, 78, 79, 98, 105, 110, 114, 116, 121]
CaO_9	10238	10272	35	[1, 78, 79, 98, 105, 110, 114, 116, 121, 123]
CaO_9	10257	10326	70	[2, 87, 96, 109, 122, 128, 131, 138, 139, 145]
CaO_10	10273	10286	14	[1, 78, 79, 98, 105, 110, 114, 116, 121, 123, 148]
CaO_9	10287	10315	29	[1, 78, 79, 98, 105, 114, 116, 121, 123, 148]
CaO_8	10316	10323	8	[1, 78, 79, 98, 114, 116, 121, 123, 148]
CaO_9	10324	10334	11	[1, 78, 79, 88, 98, 114, 116, 121, 123, 148]
CaO_10	10327	10336	10	[2, 87, 96, 97, 109, 122, 128, 131, 138, 139, 145]
CaO_8	10335	10353	19	[1, 78, 79, 88, 98, 114, 116, 121, 148]
CaO_9	10337	10362	26	[2, 87, 97, 109, 122, 128, 131, 138, 139, 145]
CaO_9	10354	10368	15	[1, 78, 79, 88, 98, 108, 114, 116, 121, 148]
CaO_10	10363	10371	9	[2, 87, 96, 97, 109, 122, 128, 131, 138, 139, 145]
CaO_8	10369	10378	10	[1, 78, 79, 88, 98, 108, 114, 116, 121]
CaO_9	10372	10372	1	[2, 87, 96, 97, 109, 122, 128, 138, 139, 145]
CaO_8	10373	10393	21	[2, 87, 96, 97, 109, 122, 138, 139, 145]
CaO_9	10379	10385	7	[1, 78, 79, 88, 98, 108, 114, 116, 121, 148]
CaO_10	10386	10442	57	[1, 78, 79, 88, 98, 105, 108, 114, 116, 121, 148]
CaO_9	10394	10394	1	[2, 87, 96, 97, 109, 122, 128, 138, 139, 145]
CaO_10	10395	10420	26	[2, 87, 96, 97, 109, 122, 128, 138, 139, 142, 145]
CaO_9	10421	10478	58	[2, 87, 96, 97, 109, 122, 128, 138, 139, 145]
CaO_9	10443	10468	26	[1, 78, 79, 88, 98, 105, 108, 114, 116, 121]
CaO_8	10469	10486	18	[1, 78, 79, 88, 98, 105, 114, 116, 121]
CaO_10	10479	10489	11	[2, 87, 96, 97, 106, 109, 122, 128, 138, 139, 145]
CaO_9	10487	10491	5	[1, 74, 78, 79, 88, 98, 105, 114, 116, 121]
CaO_9	10490	10504	15	[2, 87, 96, 97, 109, 122, 128, 138, 139, 145]
CaO_10	10492	10515	24	[1, 74, 78, 79, 88, 98, 105, 114, 116, 121, 148]
CaO_10	10505	10516	12	[2, 87, 96, 97, 106, 109, 122, 128, 138, 139, 145]
CaO_11	10516	10534	19	[1, 74, 78, 79, 88, 98, 105, 114, 116, 121, 123, 148]
CaO_9	10517	10548	32	[2, 87, 96, 97, 109, 122, 128, 138, 139, 145]
CaO_10	10535	10550	16	[1, 74, 78, 79, 88, 98, 105, 114, 116, 121, 148]
CaO_10	10549	10557	9	[2, 87, 96, 97, 109, 122, 128, 130, 138, 139, 145]
CaO_9	10551	10584	34	[1, 78, 79, 88, 98, 105, 114, 116, 121, 148]
CaO_10	10558	10558	1	[2, 87, 96, 97, 109, 122, 128, 130, 139, 142, 145]
CaO_9	10559	10574	16	[2, 87, 96, 97, 109, 122, 128, 130, 142, 145]
CaO_10	10575	10584	10	[2, 87, 96, 97, 106, 109, 122, 128, 130, 142, 145]
CaO_10	10585	10592	8	[1, 78, 79, 88, 98, 105, 110, 114, 116, 121, 148]
CaO_9	10585	10616	32	[2, 87, 96, 97, 106, 109, 122, 128, 142, 145]
CaO_11	10593	10594	2	[1, 78, 79, 88, 98, 105, 108, 110, 114, 116, 121, 148]
CaO_10	10595	10599	5	[1, 78, 79, 98, 105, 108, 110, 114, 116, 121, 148]
CaO_11	10600	10614	15	[1, 74, 78, 79, 98, 105, 108, 110, 114, 116, 121, 148]
CaO_10	10615	10621	7	[1, 74, 78, 79, 98, 108, 110, 114, 116, 121, 148]
CaO_10	10617	10622	6	[2, 87, 96, 97, 106, 109, 122, 128, 138, 142, 145]
CaO_11	10622	10674	53	[1, 74, 78, 79, 98, 108, 110, 114, 116, 121, 123, 148]
CaO_9	10623	10638	16	[2, 87, 96, 97, 109, 122, 128, 138, 142, 145]
CaO_10	10639	10641	3	[2, 87, 96, 97, 109, 122, 128, 138, 139, 142, 145]
CaO_11	10642	10665	24	[2, 82, 87, 96, 97, 109, 122, 128, 138, 139, 142, 145]
CaO_10	10666	10669	4	[2, 82, 87, 96, 97, 109, 122, 128, 139, 142, 145]
CaO_11	10670	10674	5	[2, 82, 87, 96, 97, 109, 122, 128, 130, 139, 142, 145]
CaO_10	10675	10689	15	[1, 74, 78, 79, 98, 108, 110, 114, 116, 121, 148]
CaO_10	10675	10676	2	[2, 82, 87, 96, 97, 109, 122, 128, 130, 142, 145]
CaO_9	10677	10685	9	[2, 82, 87, 96, 97, 122, 128, 130, 142, 145]
CaO_8	10686	10690	5	[2, 87, 96, 97, 122, 128, 130, 142, 145]
CaO_9	10690	10695	6	[1, 74, 78, 79, 98, 108, 110, 116, 121, 148]
CaO_9	10691	10712	22	[2, 83, 87, 96, 97, 122, 128, 130, 142, 145]
CaO_8	10696	10698	3	[1, 74, 78, 79, 98, 108, 116, 121, 148]
CaO_8	10699	10707	9	[1, 74, 78, 79, 108, 110, 116, 121, 148]
CaO_9	10708	10730	23	[1, 74, 78, 79, 98, 108, 110, 116, 121, 148]
CaO_10	10713	10719	7	[2, 70, 83, 87, 96, 97, 122, 128, 130, 142, 145]
CaO_9	10720	10721	2	[2, 70, 87, 96, 97, 122, 128, 130, 142, 145]
CaO_8	10722	10735	14	[2, 70, 87, 96, 97, 122, 128, 142, 145]
CaO_10	10731	10747	17	[1, 74, 78, 79, 98, 108, 110, 114, 116, 121, 148]
CaO_7	10736	10736	1	[2, 87, 96, 97, 122, 128, 142, 145]
CaO_8	10737	10740	4	[2, 87, 96, 97, 122, 128, 139, 142, 145]
CaO_7	10741	10742	2	[2, 87, 96, 97, 122, 128, 139, 145]
CaO_8	10743	10772	30	[2, 87, 96, 97, 122, 128, 138, 139, 145]
CaO_9	10748	10751	4	[1, 74, 78, 79, 98, 108, 110, 114, 116, 121]
CaO_10	10752	10769	18	[1, 65, 74, 78, 79, 98, 108, 110, 114, 116, 121]
CaO_9	10770	10791	22	[1, 65, 78, 79, 98, 108, 110, 114, 116, 121]
CaO_9	10773	10824	52	[2, 87, 96, 97, 109, 122, 128, 138, 139, 145]
CaO_10	10792	10797	6	[1, 65, 74, 78, 79, 98, 108, 110, 114, 116, 121]
CaO_11	10798	10829	32	[1, 65, 74, 78, 79, 98, 105, 108, 110, 114, 116, 121]
CaO_8	10825	10833	9	[2, 87, 96, 97, 122, 128, 138, 139, 145]
CaO_10	10830	10839	10	[1, 65, 78, 79, 98, 105, 108, 110, 114, 116, 121]
CaO_9	10834	10842	9	[2, 87, 96, 97, 106, 122, 128, 138, 139, 145]
CaO_9	10840	10855	16	[1, 65, 78, 98, 105, 108, 110, 114, 116, 121]
CaO_10	10843	10857	15	[2, 87, 96, 97, 106, 120, 122, 128, 138, 139, 145]
CaO_8	10856	10857	2	[1, 78, 98, 105, 108, 110, 114, 116, 121]
CaO_9	10858	10883	26	[1, 78, 79, 98, 105, 108, 110, 114, 116, 121]
CaO_9	10858	10864	7	[2, 87, 96, 97, 120, 122, 128, 138, 139, 145]
CaO_8	10865	10865	1	[2, 87, 96, 120, 122, 128, 138, 139, 145]
CaO_7	10866	10894	29	[2, 87, 96, 120, 128, 138, 139, 145]
CaO_10	10884	10903	20	[1, 68, 78, 79, 98, 105, 108, 110, 114, 116, 121]
CaO_8	10895	10905	11	[2, 87, 96, 120, 128, 131, 138, 139, 145]
CaO_11	10904	10928	25	[1, 68, 78, 79, 98, 105, 108, 110, 114, 116, 121, 148]
CaO_9	10906	10906	1	[2, 87, 96, 120, 123, 128, 131, 138, 139, 145]
CaO_10	10907	10917	11	[2, 87, 96, 120, 123, 128, 131, 135, 138, 139, 145]
CaO_9	10918	10920	3	[2, 87, 96, 120, 128, 131, 135, 138, 139, 145]
CaO_8	10921	10925	5	[2, 87, 96, 120, 128, 131, 138, 139, 145]
CaO_7	10926	10928	3	[2, 87, 96, 120, 131, 138, 139, 145]
CaO_12	10929	10935	7	[1, 68, 74, 78, 79, 98, 105, 108, 110, 114, 116, 121, 148]
CaO_8	10929	10931	3	[2, 87, 96, 120, 131, 134, 138, 139, 145]
CaO_9	10932	10935	4	[2, 87, 96, 113, 120, 131, 134, 138, 139, 145]
CaO_11	10936	10947	12	[1, 68, 74, 78, 79, 98, 105, 108, 114, 116, 121, 148]
CaO_10	10936	10964	29	[2, 87, 96, 97, 113, 120, 131, 134, 138, 139, 145]
CaO_10	10948	10959	12	[1, 68, 74, 78, 98, 105, 108, 114, 116, 121, 148]
CaO_9	10960	10975	16	[1, 68, 74, 78, 98, 105, 108, 114, 116, 121]
CaO_11	10965	10982	18	[2, 87, 96, 97, 113, 120, 123, 131, 134, 138, 139, 145]
CaO_10	10976	10993	18	[1, 68, 74, 78, 98, 105, 108, 114, 116, 121, 134]
CaO_10	10983	10983	1	[2, 87, 96, 97, 113, 120, 131, 134, 138, 139, 145]
CaO_9	10984	10992	9	[2, 87, 96, 113, 120, 131, 134, 138, 139, 145]
CaO_10	10993	11001	9	[2, 87, 96, 113, 120, 131, 134, 135, 138, 139, 145]
CaO_9	10994	11001	8	[1, 68, 74, 78, 98, 105, 108, 114, 116, 121]
CaO_8	11002	11013	12	[1, 68, 74, 78, 98, 105, 108, 114, 121]
CaO_9	11002	11037	36	[2, 87, 96, 113, 120, 131, 134, 135, 138, 139]
CaO_9	11014	11124	111	[1, 65, 68, 74, 78, 98, 105, 108, 114, 121]
CaO_10	11038	11038	1	[2, 87, 96, 113, 120, 128, 131, 134, 135, 138, 139]
CaO_9	11039	11048	10	[2, 87, 96, 113, 120, 128, 134, 135, 138, 139]
CaO_8	11049	11052	4	[2, 87, 96, 113, 120, 128, 134, 135, 139]
CaO_7	11053	11077	25	[2, 87, 96, 120, 128, 134, 135, 139]
CaO_8	11078	11086	9	[2, 87, 96, 120, 123, 128, 134, 135, 139]
CaO_9	11087	11099	13	[2, 87, 96, 113, 120, 123, 128, 134, 135, 139]
CaO_10	11100	11113	14	[2, 87, 96, 113, 120, 123, 128, 134, 135, 139, 145]
CaO_9	11114	11119	6	[2, 87, 96, 113, 120, 123, 134, 135, 139, 145]
CaO_8	11120	11130	11	[2, 87, 96, 113, 123, 134, 135, 139, 145]
CaO_10	11125	11135	11	[1, 65, 68, 74, 78, 98, 105, 108, 114, 121, 133]
CaO_9	11131	11135	5	[2, 87, 96, 97, 113, 123, 134, 135, 139, 145]
CaO_9	11136	11147	12	[1, 65, 68, 74, 78, 98, 105, 108, 114, 121]
CaO_10	11136	11154	19	[2, 87, 96, 97, 113, 123, 128, 134, 135, 139, 145]
CaO_10	11148	11156	9	[1, 65, 68, 74, 78, 98, 105, 108, 114, 121, 133]
CaO_9	11155	11163	9	[2, 87, 96, 97, 113, 123, 128, 134, 139, 145]
CaO_9	11157	11172	16	[1, 68, 74, 78, 98, 105, 108, 114, 121, 133]
CaO_10	11164	11166	3	[2, 87, 96, 97, 113, 122, 123, 128, 134, 139, 145]
CaO_11	11167	11175	9	[2, 82, 87, 96, 97, 113, 122, 123, 128, 134, 139, 145]
CaO_8	11173	11175	3	[1, 68, 74, 78, 98, 105, 108, 114, 121]
CaO_9	11176	11225	50	[1, 65, 68, 74, 78, 98, 105, 108, 114, 121]
CaO_10	11176	11177	2	[2, 87, 96, 97, 113, 122, 123, 128, 134, 139, 145]
CaO_11	11178	11181	4	[2, 87, 96, 97, 113, 122, 123, 128, 134, 135, 139, 145]
CaO_12	11182	11185	4	[2, 83, 87, 96, 97, 113, 122, 123, 128, 134, 135, 139, 145]
CaO_11	11186	11192	7	[2, 83, 87, 96, 97, 113, 122, 123, 128, 135, 139, 145]
CaO_10	11193	11202	10	[2, 83, 87, 96, 97, 113, 122, 123, 128, 139, 145]
CaO_9	11203	11208	6	[2, 87, 96, 97, 113, 122, 123, 128, 139, 145]
CaO_8	11209	11226	18	[2, 87, 96, 97, 113, 122, 123, 139, 145]
CaO_8	11226	11237	12	[1, 65, 68, 74, 78, 98, 108, 114, 121]
CaO_9	11227	11233	7	[2, 87, 96, 97, 113, 122, 123, 128, 139, 145]
CaO_8	11234	11238	5	[2, 87, 96, 97, 113, 122, 128, 139, 145]
CaO_9	11238	11265	28	[1, 65, 68, 74, 78, 98, 108, 110, 114, 121]
CaO_7	11239	11250	12	[2, 87, 96, 97, 122, 128, 139, 145]
CaO_8	11251	11310	60	[2, 87, 96, 97, 120, 122, 128, 139, 145]
CaO_8	11266	11272	7	[1, 65, 68, 74, 78, 98, 108, 114, 121]
CaO_9	11273	11298	26	[1, 65, 68, 74, 78, 98, 108, 114, 121, 134]
CaO_10	11299	11302	4	[1, 65, 68, 74, 78, 98, 108, 114, 116, 121, 134]
CaO_9	11303	11307	5	[1, 68, 74, 78, 98, 108, 114, 116, 121, 134]
CaO_10	11308	11332	25	[1, 68, 74, 78, 91, 98, 108, 114, 116, 121, 134]
CaO_7	11311	11322	12	[2, 87, 96, 97, 120, 128, 139, 145]
CaO_6	11323	11330	8	[2, 87, 96, 97, 120, 139, 145]
CaO_7	11331	11331	1	[2, 87, 96, 97, 113, 120, 139, 145]
CaO_8	11332	11354	23	[2, 87, 96, 97, 113, 120, 123, 139, 145]
CaO_9	11333	11333	1	[1, 68, 74, 78, 91, 98, 108, 114, 116, 121]
CaO_8	11334	11343	10	[1, 68, 74, 78, 98, 108, 114, 116, 121]
CaO_9	11344	11360	17	[1, 68, 74, 78, 98, 108, 114, 116, 121, 134]
CaO_9	11355	11359	5	[2, 83, 87, 96, 97, 113, 120, 123, 139, 145]
CaO_10	11360	11361	2	[2, 83, 87, 96, 97, 113, 120, 123, 128, 139, 145]
CaO_11	11361	11367	7	[1, 68, 74, 78, 91, 98, 108, 114, 116, 121, 133, 134]
CaO_11	11362	11373	12	[2, 83, 87, 96, 97, 113, 120, 123, 128, 131, 139, 145]
CaO_10	11368	11370	3	[1, 68, 74, 78, 91, 98, 108, 114, 116, 121, 134]
CaO_9	11371	11374	4	[1, 68, 74, 78, 98, 108, 114, 116, 121, 134]
CaO_10	11374	11383	10	[2, 87, 96, 97, 113, 120, 123, 128, 131, 139, 145]
CaO_10	11375	11384	10	[1, 68, 74, 78, 98, 105, 108, 114, 116, 121, 134]
CaO_9	11384	11395	12	[2, 87, 96, 97, 113, 120, 123, 128, 139, 145]
CaO_11	11385	11398	14	[1, 68, 74, 78, 98, 105, 108, 110, 114, 116, 121, 134]
CaO_8	11396	11412	17	[2, 87, 96, 97, 120, 123, 128, 139, 145]
CaO_10	11399	11425	27	[1, 68, 74, 78, 98, 105, 108, 110, 114, 116, 121]
CaO_7	11413	11435	23	[2, 87, 96, 97, 120, 123, 139, 145]
CaO_9	11426	11430	5	[1, 68, 74, 78, 98, 105, 108, 110, 114, 121]
CaO_8	11431	11465	35	[1, 68, 74, 78, 98, 105, 108, 114, 121]
CaO_8	11436	11439	4	[2, 87, 96, 97, 120, 123, 131, 139, 145]
CaO_9	11440	11451	12	[2, 87, 96, 97, 120, 123, 131, 134, 139, 145]
CaO_10	11452	11454	3	[2, 87, 96, 97, 113, 120, 123, 131, 134, 139, 145]
CaO_9	11455	11555	101	[2, 87, 96, 97, 113, 120, 131, 134, 139, 145]
CaO_9	11466	11516	51	[1, 68, 74, 78, 98, 105, 108, 110, 114, 121]
CaO_10	11517	11522	6	[1, 65, 68, 74, 78, 98, 105, 108, 110, 114, 121]
CaO_9	11523	11548	26	[1, 65, 68, 74, 78, 98, 105, 108, 114, 121]
CaO_10	11549	11566	18	[1, 65, 68, 74, 78, 98, 105, 108, 114, 121, 134]
CaO_10	11556	11558	3	[2, 87, 92, 96, 97, 113, 120, 131, 134, 139, 145]
CaO_9	11559	11600	42	[2, 87, 92, 97, 113, 120, 131, 134, 139, 145]
CaO_9	11567	11583	17	[1, 65, 68, 74, 98, 105, 108, 114, 121, 134]
CaO_8	11584	11631	48	[1, 68, 74, 98, 105, 108, 114, 121, 134]
CaO_8	11601	11604	4	[2, 87, 97, 113, 120, 131, 134, 139, 145]
CaO_7	11605	11616	12	[2, 87, 97, 113, 120, 131, 139, 145]
CaO_8	11617	11618	2	[2, 87, 92, 97, 113, 120, 131, 139, 145]
CaO_9	11619	11640	22	[2, 83, 87, 92, 97, 113, 120, 131, 139, 145]
CaO_9	11632	11649	18	[1, 68, 74, 78, 98, 105, 108, 114, 121, 134]
CaO_10	11641	11641	1	[2, 83, 87, 92, 96, 97, 113, 120, 131, 139, 145]
CaO_9	11642	11651	10	[2, 83, 87, 96, 97, 113, 120, 131, 139, 145]
CaO_8	11650	11677	28	[1, 68, 74, 78, 105, 108, 114, 121, 134]
CaO_8	11652	11659	8	[2, 83, 87, 96, 97, 113, 120, 139, 145]
CaO_9	11660	11680	21	[2, 83, 87, 96, 97, 113, 120, 123, 139, 145]
CaO_9	11678	11681	4	[1, 65, 68, 74, 78, 105, 108, 114, 121, 134]
CaO_10	11681	11685	5	[2, 83, 87, 96, 97, 113, 120, 123, 130, 139, 145]
CaO_8	11682	11701	20	[1, 65, 68, 74, 105, 108, 114, 121, 134]
CaO_11	11686	11690	5	[2, 83, 87, 96, 97, 113, 120, 123, 130, 134, 139, 145]
CaO_10	11691	11724	34	[2, 83, 96, 97, 113, 120, 123, 130, 134, 139, 145]
CaO_8	11702	11713	12	[1, 65, 68, 74, 105, 108, 114, 121, 133]
CaO_9	11714	11722	9	[1, 65, 68, 74, 78, 105, 108, 114, 121, 133]
CaO_8	11723	11740	18	[1, 65, 68, 74, 78, 105, 108, 114, 121]
CaO_9	11725	11737	13	[2, 83, 96, 97, 113, 120, 123, 134, 139, 145]
CaO_8	11738	11741	4	[2, 96, 97, 113, 120, 123, 134, 139, 145]
CaO_7	11741	11758	18	[1, 65, 68, 74, 105, 108, 114, 121]
CaO_9	11742	11761	20	[2, 96, 97, 113, 120, 123, 131, 134, 139, 145]
CaO_8	11759	11772	14	[1, 65, 68, 74, 98, 105, 108, 114, 121]
CaO_8	11762	11834	73	[2, 96, 97, 113, 120, 131, 134, 139, 145]
CaO_9	11773	11776	4	[1, 65, 68, 74, 98, 105, 108, 114, 121, 144]
CaO_7	11777	11794	18	[1, 65, 68, 74, 105, 108, 114, 144]
CaO_8	11795	11796	2	[1, 65, 68, 74, 105, 108, 114, 116, 144]
CaO_9	11797	11807	11	[1, 65, 68, 74, 105, 108, 114, 116, 121, 144]
CaO_10	11808	11810	3	[1, 65, 68, 74, 91, 105, 108, 114, 116, 121, 144]
CaO_9	11811	11821	11	[1, 65, 68, 74, 91, 105, 108, 114, 116, 144]
CaO_10	11822	11826	5	[1, 65, 68, 74, 91, 98, 105, 108, 114, 116, 144]
CaO_9	11827	11832	6	[1, 65, 68, 74, 91, 98, 105, 114, 116, 144]
CaO_8	11833	11851	19	[1, 65, 68, 74, 91, 98, 105, 114, 144]
CaO_9	11835	11841	7	[2, 87, 96, 97, 113, 120, 131, 134, 139, 145]
CaO_8	11842	11880	39	[2, 87, 96, 97, 113, 131, 134, 139, 145]
CaO_7	11852	11863	12	[1, 65, 68, 74, 98, 105, 114, 144]
CaO_8	11864	11880	17	[1, 65, 68, 74, 98, 105, 123, 133, 144]
CaO_7	11881	11885	5	[1, 65, 68, 74, 98, 105, 123, 144]
CaO_9	11881	11885	5	[2, 87, 92, 96, 97, 113, 131, 134, 139, 145]
CaO_8	11886	11892	7	[1, 65, 68, 74, 91, 98, 105, 123, 144]
CaO_8	11886	11888	3	[2, 87, 92, 97, 113, 131, 134, 139, 145]
CaO_9	11889	11927	39	[2, 87, 92, 97, 113, 123, 131, 134, 139, 145]
CaO_9	11893	11907	15	[1, 65, 68, 74, 91, 98, 105, 114, 123, 144]
CaO_10	11908	11909	2	[1, 65, 68, 74, 91, 98, 105, 114, 116, 123, 144]
CaO_11	11910	11922	13	[1, 65, 68, 74, 91, 98, 105, 108, 114, 116, 123, 144]
CaO_10	11923	11928	6	[1, 65, 68, 74, 91, 98, 105, 108, 114, 116, 144]
CaO_8	11928	11931	4	[2, 87, 92, 97, 113, 131, 134, 139, 145]
CaO_9	11929	11978	50	[1, 65, 68, 74, 91, 98, 105, 108, 114, 116]
CaO_9	11932	11949	18	[2, 87, 92, 97, 111, 113, 131, 134, 139, 145]
CaO_8	11950	11992	43	[2, 87, 92, 97, 111, 113, 131, 134, 139]
CaO_10	11979	11979	1	[1, 65, 68, 74, 91, 98, 105, 108, 114, 116, 121]
CaO_11	11980	11994	15	[1, 65, 68, 74, 91, 98, 105, 108, 114, 116, 121, 144]
CaO_9	11993	12005	13	[2, 87, 97, 105, 111, 113, 131, 134, 138, 139]
CaO_10	11995	12001	7	[1, 65, 68, 74, 98, 105, 108, 114, 116, 121, 144]
CaO_9	12002	12017	16	[1, 65, 68, 74, 98, 105, 108, 114, 116, 144]
CaO_10	12006	12018	13	[2, 66, 87, 97, 105, 111, 113, 131, 134, 138, 139]
CaO_8	12018	12031	14	[1, 65, 68, 74, 98, 108, 114, 116, 144]
CaO_9	12019	12026	8	[2, 87, 97, 105, 111, 113, 131, 134, 138, 139]
CaO_8	12027	12072	46	[2, 87, 97, 105, 111, 113, 131, 134, 139]
CaO_9	12032	12048	17	[1, 65, 68, 74, 98, 108, 114, 116, 121, 144]
CaO_8	12049	12078	30	[1, 65, 68, 74, 98, 108, 114, 121, 144]
CaO_9	12073	12137	65	[2, 87, 92, 97, 105, 111, 113, 131, 134, 139]
CaO_9	12079	12088	10	[1, 65, 68, 74, 98, 108, 114, 121, 138, 144]
CaO_10	12089	12100	12	[1, 65, 68, 74, 98, 105, 108, 114, 121, 138, 144]
CaO_9	12101	12139	39	[1, 65, 68, 74, 98, 105, 108, 114, 121, 144]
CaO_8	12138	12159	22	[2, 87, 92, 97, 105, 111, 113, 131, 139]
CaO_10	12140	12141	2	[1, 65, 68, 74, 98, 105, 108, 114, 121, 133, 144]
CaO_9	12142	12146	5	[1, 65, 68, 74, 98, 105, 108, 114, 121, 144]
CaO_10	12147	12159	13	[1, 65, 68, 74, 98, 105, 108, 114, 116, 121, 144]
CaO_9	12160	12184	25	[1, 65, 68, 74, 98, 105, 108, 114, 116, 121]
CaO_9	12160	12192	33	[2, 87, 92, 97, 105, 111, 113, 131, 134, 139]
CaO_10	12185	12188	4	[1, 65, 68, 74, 98, 105, 108, 114, 116, 121, 144]
CaO_11	12189	12203	15	[1, 65, 68, 74, 98, 105, 108, 114, 116, 121, 123, 144]
CaO_8	12193	12243	51	[2, 87, 92, 97, 105, 111, 113, 131, 139]
CaO_11	12204	12220	17	[1, 65, 68, 74, 98, 105, 108, 114, 116, 121, 123, 138]
CaO_10	12221	12227	7	[1, 65, 68, 74, 98, 105, 108, 114, 116, 121, 138]
CaO_9	12228	12231	4	[1, 65, 68, 74, 98, 105, 108, 116, 121, 138]
CaO_10	12232	12275	44	[1, 65, 68, 74, 98, 105, 108, 116, 121, 123, 138]
CaO_9	12244	12261	18	[2, 87, 92, 97, 105, 111, 113, 131, 134, 139]
CaO_8	12262	12301	40	[2, 87, 92, 97, 111, 113, 131, 134, 139]
CaO_9	12276	12292	17	[1, 65, 68, 74, 98, 105, 108, 116, 121, 138]
CaO_10	12293	12309	17	[1, 65, 68, 74, 98, 105, 108, 116, 121, 123, 138]
CaO_9	12302	12315	14	[2, 87, 92, 97, 111, 113, 131, 134, 139, 145]
CaO_8	12310	12316	7	[1, 65, 68, 74, 98, 105, 108, 116, 138]
CaO_10	12316	12318	3	[2, 87, 92, 97, 111, 113, 123, 131, 134, 139, 145]
CaO_9	12317	12319	3	[1, 65, 68, 74, 98, 105, 108, 114, 116, 138]
CaO_9	12319	12366	48	[2, 87, 92, 97, 111, 113, 123, 134, 139, 145]
CaO_10	12320	12348	29	[1, 65, 68, 74, 98, 105, 108, 114, 116, 138, 144]
CaO_9	12349	12365	17	[1, 65, 68, 74, 98, 105, 108, 114, 116, 138]
CaO_8	12366	12392	27	[1, 65, 68, 74, 98, 105, 108, 114, 116]
CaO_9	12367	12393	27	[2, 87, 92, 97, 105, 111, 113, 123, 134, 139]
CaO_9	12393	12408	16	[1, 65, 68, 74, 98, 105, 108, 114, 116, 133]
CaO_10	12394	12405	12	[2, 87, 92, 97, 105, 111, 113, 123, 132, 134, 139]
CaO_9	12406	12409	4	[2, 87, 92, 97, 105, 111, 113, 123, 134, 139]
CaO_10	12409	12413	5	[1, 65, 68, 74, 98, 105, 108, 114, 116, 133, 144]
CaO_8	12410	12413	4	[2, 87, 92, 97, 105, 111, 113, 134, 139]
