# Supplementary material for: Pressure‐Induced Coordination Changes in a Pyrolitic Silicate Melt From Ab Initio Molecular Dynamics Simulations
Source: J Geophys Res Solid Earth. 2019 Nov 29;124(11):11232–50. doi: 10.1029/2019JB018238 (PMC6988478; doi:10.1029/2019JB018238)
Supplement: Supplementary file 2 — Data Set S1 [file JGRB-124-11232-s002.zip › Data/3000K/CaO/a11.5-pyr-100-nvt.T3K.outcar.umd.dat.r0.stat.dat]

Cluster	Time	Percent
CaO_8	6247	0.2516110842597068	9
CaO_10	5661	0.2280086998550024	11
CaO_7	1443	0.05811986466892218	8
CaO_9	9148	0.3684549701949412	10
CaO_6	113	0.004551313033671661	7
CaO_11	1960	0.07894312872563235	12
CaO_12	256	0.01031093926212341	13
