# Supplementary material for: Pressure‐Induced Coordination Changes in a Pyrolitic Silicate Melt From Ab Initio Molecular Dynamics Simulations
Source: J Geophys Res Solid Earth. 2019 Nov 29;124(11):11232–50. doi: 10.1029/2019JB018238 (PMC6988478; doi:10.1029/2019JB018238)
Supplement: Supplementary file 2 — Data Set S1 [file JGRB-124-11232-s002.zip › Data/3000K/CaO/a12.0-pyr-100-nvt.T3K.outcar.umd.dat.r0.popul.dat]

Formula	Begin	End	Lifetime	[Composition]
CaO_9	0	22	23	[1, 69, 94, 96, 105, 119, 127, 140, 145, 151]
CaO_6	0	52	53	[2, 70, 104, 113, 118, 124, 148]
CaO_8	23	23	1	[1, 69, 94, 96, 105, 119, 127, 140, 151]
CaO_9	24	36	13	[1, 69, 94, 96, 105, 119, 127, 132, 140, 151]
CaO_10	37	37	1	[1, 67, 69, 94, 96, 105, 119, 127, 132, 140, 151]
CaO_9	38	53	16	[1, 67, 69, 94, 96, 119, 127, 132, 140, 151]
CaO_7	53	58	6	[2, 70, 79, 104, 113, 118, 124, 148]
CaO_10	54	56	3	[1, 67, 69, 94, 96, 119, 127, 132, 140, 149, 151]
CaO_9	57	69	13	[1, 67, 69, 94, 96, 119, 127, 140, 149, 151]
CaO_8	59	69	11	[2, 70, 79, 104, 113, 115, 118, 124, 148]
CaO_8	70	74	5	[1, 67, 69, 94, 96, 119, 127, 140, 151]
CaO_7	70	85	16	[2, 70, 79, 104, 113, 115, 124, 148]
CaO_7	75	76	2	[1, 67, 69, 96, 119, 127, 140, 151]
CaO_8	77	93	17	[1, 67, 69, 96, 119, 127, 140, 145, 151]
CaO_6	86	113	28	[2, 70, 104, 113, 115, 124, 148]
CaO_7	94	113	20	[1, 67, 69, 96, 119, 127, 140, 145]
CaO_8	114	136	23	[1, 67, 69, 96, 119, 127, 139, 140, 145]
CaO_5	114	114	1	[2, 70, 104, 113, 124, 148]
CaO_6	115	133	19	[2, 70, 104, 113, 124, 148, 150]
CaO_5	134	134	1	[2, 70, 104, 113, 124, 148]
CaO_6	135	148	14	[2, 70, 79, 104, 113, 124, 148]
CaO_9	137	158	22	[1, 67, 69, 86, 96, 119, 127, 139, 140, 145]
CaO_7	149	152	4	[2, 70, 79, 104, 113, 123, 124, 148]
CaO_6	153	160	8	[2, 70, 79, 104, 113, 124, 148]
CaO_10	159	187	29	[1, 67, 69, 86, 94, 96, 119, 127, 139, 140, 145]
CaO_5	161	197	37	[2, 70, 79, 104, 113, 124]
CaO_9	188	188	1	[1, 69, 86, 94, 96, 119, 127, 139, 140, 145]
CaO_8	189	198	10	[1, 69, 86, 94, 96, 119, 127, 140, 145]
CaO_4	198	213	16	[2, 79, 104, 113, 124]
CaO_7	199	206	8	[1, 69, 86, 94, 96, 119, 140, 145]
CaO_8	207	234	28	[1, 67, 69, 86, 94, 96, 119, 140, 145]
CaO_5	214	215	2	[2, 70, 79, 104, 113, 124]
CaO_6	216	226	11	[2, 70, 79, 104, 113, 124, 125]
CaO_5	227	229	3	[2, 70, 79, 104, 113, 124]
CaO_6	230	233	4	[2, 70, 79, 104, 113, 124, 152]
CaO_6	234	239	6	[2, 70, 79, 104, 113, 118, 124]
CaO_9	235	235	1	[1, 67, 69, 86, 94, 96, 119, 139, 140, 145]
CaO_9	236	256	21	[1, 69, 86, 94, 96, 119, 127, 139, 140, 145]
CaO_7	240	265	26	[2, 70, 79, 100, 104, 113, 118, 124]
CaO_8	257	259	3	[1, 69, 86, 94, 96, 119, 127, 140, 145]
CaO_7	260	269	10	[1, 69, 94, 96, 119, 127, 140, 145]
CaO_8	266	270	5	[2, 70, 79, 100, 104, 113, 118, 124, 148]
CaO_8	270	281	12	[1, 69, 94, 96, 105, 119, 127, 140, 145]
CaO_7	271	334	64	[2, 70, 79, 104, 113, 118, 124, 148]
CaO_7	282	284	3	[1, 69, 94, 96, 105, 119, 127, 145]
CaO_8	285	292	8	[1, 67, 69, 94, 96, 105, 119, 127, 145]
CaO_9	293	297	5	[1, 67, 69, 82, 94, 96, 105, 119, 127, 145]
CaO_8	298	323	26	[1, 69, 82, 94, 96, 105, 119, 127, 145]
CaO_9	324	337	14	[1, 67, 69, 82, 94, 96, 105, 119, 127, 145]
CaO_8	335	350	16	[2, 70, 79, 99, 104, 113, 118, 124, 148]
CaO_8	338	345	8	[1, 69, 82, 94, 96, 105, 119, 127, 145]
CaO_7	346	361	16	[1, 69, 82, 94, 96, 105, 119, 127]
CaO_7	351	361	11	[2, 70, 99, 104, 113, 118, 124, 148]
CaO_8	362	383	22	[1, 69, 82, 94, 96, 98, 105, 119, 127]
CaO_8	362	420	59	[2, 70, 79, 99, 104, 113, 118, 124, 148]
CaO_7	384	394	11	[1, 69, 82, 94, 96, 105, 119, 127]
CaO_8	395	416	22	[1, 69, 82, 94, 96, 105, 119, 127, 132]
CaO_7	417	460	44	[1, 69, 82, 94, 96, 105, 119, 127]
CaO_9	421	423	3	[2, 70, 79, 99, 104, 113, 115, 118, 124, 148]
CaO_8	424	448	25	[2, 70, 79, 104, 113, 115, 118, 124, 148]
CaO_7	449	452	4	[2, 70, 79, 104, 113, 118, 124, 148]
CaO_8	453	463	11	[2, 70, 79, 99, 104, 113, 118, 124, 148]
CaO_7	461	467	7	[1, 69, 82, 96, 105, 119, 127, 140]
CaO_7	464	529	66	[2, 70, 99, 104, 113, 118, 124, 148]
CaO_6	468	480	13	[1, 69, 96, 105, 119, 127, 140]
CaO_7	481	522	42	[1, 69, 96, 105, 119, 127, 132, 140]
CaO_8	523	530	8	[1, 69, 82, 96, 105, 119, 127, 132, 140]
CaO_8	530	561	32	[2, 70, 99, 104, 113, 118, 124, 139, 148]
CaO_9	531	542	12	[1, 69, 82, 96, 105, 119, 127, 132, 140, 151]
CaO_9	543	547	5	[1, 69, 96, 105, 119, 127, 132, 140, 145, 151]
CaO_8	548	556	9	[1, 69, 96, 105, 119, 127, 132, 140, 145]
CaO_9	557	576	20	[1, 69, 96, 105, 119, 127, 132, 140, 145, 148]
CaO_7	562	610	49	[2, 70, 104, 113, 118, 124, 139, 148]
CaO_8	577	611	35	[1, 69, 96, 105, 119, 127, 140, 145, 148]
CaO_8	611	630	20	[2, 70, 104, 113, 118, 124, 139, 148, 150]
CaO_9	612	614	3	[1, 69, 86, 96, 105, 119, 127, 140, 145, 148]
CaO_10	615	617	3	[1, 67, 69, 86, 96, 105, 119, 127, 140, 145, 148]
CaO_9	618	633	16	[1, 67, 69, 86, 96, 119, 127, 140, 145, 148]
CaO_7	631	632	2	[2, 70, 113, 118, 124, 139, 148, 150]
CaO_8	633	644	12	[2, 70, 100, 113, 118, 124, 139, 148, 150]
CaO_8	634	652	19	[1, 69, 86, 96, 119, 127, 140, 145, 148]
CaO_8	645	677	33	[2, 70, 79, 100, 113, 118, 124, 139, 148]
CaO_7	653	665	13	[1, 69, 86, 96, 119, 127, 145, 148]
CaO_8	666	698	33	[1, 69, 86, 96, 105, 119, 127, 145, 148]
CaO_7	678	699	22	[2, 70, 79, 113, 118, 124, 139, 148]
CaO_7	699	730	32	[1, 69, 96, 105, 119, 127, 145, 148]
CaO_8	700	709	10	[2, 70, 79, 104, 113, 118, 124, 139, 148]
CaO_9	710	771	62	[2, 70, 79, 104, 113, 118, 124, 139, 148, 150]
CaO_9	731	738	8	[1, 69, 94, 96, 98, 105, 119, 127, 145, 148]
CaO_8	739	765	27	[1, 69, 94, 96, 98, 105, 119, 127, 148]
CaO_9	766	774	9	[1, 69, 94, 96, 98, 105, 107, 119, 127, 148]
CaO_8	772	795	24	[2, 70, 79, 104, 113, 118, 139, 148, 150]
CaO_8	775	782	8	[1, 69, 94, 96, 98, 105, 107, 119, 127]
CaO_9	783	790	8	[1, 69, 94, 96, 98, 105, 107, 119, 127, 140]
CaO_8	791	830	40	[1, 69, 94, 96, 98, 105, 107, 119, 140]
CaO_7	796	799	4	[2, 70, 79, 104, 113, 118, 139, 148]
CaO_8	800	823	24	[2, 70, 79, 104, 113, 114, 118, 139, 148]
CaO_7	824	840	17	[2, 70, 79, 104, 113, 114, 139, 148]
CaO_9	831	837	7	[1, 69, 94, 96, 98, 105, 107, 119, 140, 148]
CaO_8	838	857	20	[1, 69, 94, 96, 98, 105, 107, 119, 148]
CaO_8	841	862	22	[2, 70, 79, 104, 113, 114, 139, 148, 150]
CaO_7	858	879	22	[1, 69, 94, 96, 98, 105, 107, 119]
CaO_9	863	934	72	[2, 70, 79, 104, 113, 114, 123, 139, 148, 150]
CaO_6	880	880	1	[1, 69, 94, 96, 105, 107, 119]
CaO_7	881	935	55	[1, 69, 94, 96, 105, 107, 119, 148]
CaO_8	935	939	5	[2, 70, 104, 113, 114, 123, 139, 148, 150]
CaO_8	936	956	21	[1, 69, 94, 96, 105, 107, 119, 140, 148]
CaO_7	940	947	8	[2, 70, 104, 113, 114, 139, 148, 150]
CaO_8	948	981	34	[2, 70, 104, 113, 114, 124, 139, 148, 150]
CaO_7	957	1011	55	[1, 69, 94, 96, 105, 107, 119, 140]
CaO_7	982	1010	29	[2, 70, 104, 113, 114, 139, 148, 150]
CaO_8	1011	1014	4	[2, 70, 104, 113, 114, 123, 139, 148, 150]
CaO_8	1012	1027	16	[1, 69, 94, 96, 105, 107, 119, 140, 148]
CaO_9	1015	1044	30	[2, 70, 79, 104, 113, 114, 123, 139, 148, 150]
CaO_7	1028	1055	28	[1, 69, 94, 96, 107, 119, 140, 148]
CaO_10	1045	1071	27	[2, 70, 79, 104, 113, 114, 123, 139, 145, 148, 150]
CaO_8	1056	1074	19	[1, 69, 94, 96, 107, 119, 140, 145, 148]
CaO_11	1072	1072	1	[2, 70, 79, 104, 107, 113, 114, 123, 139, 145, 148, 150]
CaO_10	1073	1081	9	[2, 70, 79, 104, 107, 113, 114, 123, 139, 148, 150]
CaO_7	1075	1094	20	[1, 69, 94, 96, 107, 119, 145, 148]
CaO_9	1082	1088	7	[2, 70, 79, 104, 107, 113, 114, 139, 148, 150]
CaO_10	1089	1122	34	[2, 70, 79, 82, 104, 107, 113, 114, 139, 148, 150]
CaO_8	1095	1109	15	[1, 69, 94, 96, 107, 119, 140, 145, 148]
CaO_9	1110	1142	33	[1, 69, 84, 94, 96, 107, 119, 140, 145, 148]
CaO_9	1123	1123	1	[2, 70, 79, 82, 107, 113, 114, 139, 148, 150]
CaO_8	1124	1144	21	[2, 70, 82, 107, 113, 114, 139, 148, 150]
CaO_8	1143	1156	14	[1, 69, 84, 94, 96, 107, 119, 145, 148]
CaO_7	1145	1152	8	[2, 70, 82, 107, 113, 114, 139, 148]
CaO_6	1153	1153	1	[2, 70, 82, 113, 114, 139, 148]
CaO_7	1154	1186	33	[2, 70, 82, 113, 114, 139, 148, 150]
CaO_9	1157	1161	5	[1, 69, 84, 94, 96, 105, 107, 119, 145, 148]
CaO_10	1162	1173	12	[1, 69, 73, 84, 94, 96, 105, 107, 119, 145, 148]
CaO_9	1174	1187	14	[1, 69, 73, 84, 94, 96, 105, 107, 119, 148]
CaO_9	1187	1199	13	[2, 70, 82, 107, 113, 114, 120, 139, 148, 150]
CaO_9	1188	1198	11	[1, 69, 84, 94, 96, 105, 107, 119, 137, 148]
CaO_10	1199	1199	1	[1, 69, 73, 84, 94, 96, 105, 107, 119, 137, 148]
CaO_8	1200	1202	3	[1, 69, 73, 94, 96, 105, 107, 119, 148]
CaO_8	1200	1220	21	[2, 82, 107, 113, 114, 120, 139, 148, 150]
CaO_7	1203	1212	10	[1, 69, 94, 96, 105, 107, 119, 148]
CaO_8	1213	1247	35	[1, 69, 94, 96, 105, 107, 119, 122, 148]
CaO_7	1221	1233	13	[2, 82, 107, 113, 114, 139, 148, 150]
CaO_8	1234	1237	4	[2, 82, 100, 107, 113, 114, 139, 148, 150]
CaO_9	1238	1246	9	[2, 82, 100, 104, 107, 113, 114, 139, 148, 150]
CaO_10	1247	1257	11	[2, 82, 100, 104, 107, 113, 114, 123, 139, 148, 150]
CaO_7	1248	1266	19	[1, 69, 94, 96, 105, 107, 119, 148]
CaO_8	1258	1270	13	[2, 100, 104, 113, 114, 123, 139, 148, 150]
CaO_8	1267	1274	8	[1, 69, 86, 94, 96, 105, 107, 119, 148]
CaO_9	1271	1271	1	[2, 70, 100, 104, 113, 114, 123, 139, 148, 150]
CaO_10	1272	1273	2	[2, 70, 79, 100, 104, 113, 114, 123, 139, 148, 150]
CaO_9	1274	1286	13	[2, 70, 79, 104, 113, 114, 123, 139, 148, 150]
CaO_7	1275	1290	16	[1, 69, 86, 94, 96, 105, 119, 148]
CaO_10	1287	1329	43	[2, 70, 79, 104, 113, 114, 123, 124, 139, 148, 150]
CaO_8	1291	1302	12	[1, 69, 86, 94, 96, 105, 119, 132, 148]
CaO_7	1303	1309	7	[1, 69, 94, 96, 105, 119, 132, 148]
CaO_8	1310	1311	2	[1, 69, 94, 96, 105, 107, 119, 132, 148]
CaO_7	1312	1330	19	[1, 69, 94, 96, 105, 107, 119, 132]
CaO_9	1330	1339	10	[2, 70, 79, 104, 113, 114, 124, 139, 148, 150]
CaO_8	1331	1341	11	[1, 69, 94, 96, 105, 107, 119, 128, 132]
CaO_8	1340	1340	1	[2, 79, 104, 113, 114, 124, 139, 148, 150]
CaO_7	1341	1350	10	[2, 104, 113, 114, 124, 139, 148, 150]
CaO_9	1342	1371	30	[1, 69, 84, 94, 96, 105, 107, 119, 128, 132]
CaO_6	1351	1363	13	[2, 113, 114, 124, 139, 148, 150]
CaO_7	1364	1374	11	[2, 100, 113, 114, 124, 139, 148, 150]
CaO_8	1372	1376	5	[1, 69, 84, 94, 96, 105, 107, 128, 132]
CaO_6	1375	1377	3	[2, 113, 114, 124, 139, 148, 150]
CaO_9	1377	1385	9	[1, 69, 73, 84, 94, 96, 105, 107, 128, 132]
CaO_7	1378	1404	27	[2, 113, 114, 123, 124, 139, 148, 150]
CaO_8	1386	1403	18	[1, 69, 73, 84, 96, 105, 107, 128, 132]
CaO_9	1404	1413	10	[1, 69, 73, 82, 84, 96, 105, 107, 128, 132]
CaO_8	1405	1411	7	[2, 79, 113, 114, 123, 124, 139, 148, 150]
CaO_9	1412	1415	4	[2, 79, 104, 113, 114, 123, 124, 139, 148, 150]
CaO_10	1414	1418	5	[1, 69, 73, 82, 84, 96, 98, 105, 107, 128, 132]
CaO_8	1416	1460	45	[2, 79, 104, 113, 114, 124, 139, 148, 150]
CaO_9	1419	1438	20	[1, 69, 82, 84, 96, 98, 105, 107, 128, 132]
CaO_8	1439	1446	8	[1, 69, 84, 96, 98, 105, 107, 128, 132]
CaO_7	1447	1470	24	[1, 69, 84, 98, 105, 107, 128, 132]
CaO_9	1461	1471	11	[2, 79, 104, 113, 114, 120, 124, 139, 148, 150]
CaO_8	1471	1490	20	[1, 69, 82, 84, 98, 105, 107, 128, 132]
CaO_8	1472	1493	22	[2, 79, 104, 113, 114, 124, 139, 148, 150]
CaO_9	1491	1500	10	[1, 69, 82, 84, 96, 98, 105, 107, 128, 132]
CaO_9	1494	1512	19	[2, 79, 104, 113, 114, 123, 124, 139, 148, 150]
CaO_8	1501	1527	27	[1, 69, 82, 84, 96, 98, 105, 128, 132]
CaO_10	1513	1538	26	[2, 79, 100, 104, 113, 114, 123, 124, 139, 148, 150]
CaO_7	1528	1567	40	[1, 69, 84, 96, 98, 105, 128, 132]
CaO_9	1539	1573	35	[2, 79, 100, 104, 113, 114, 124, 139, 148, 150]
CaO_8	1568	1578	11	[1, 69, 82, 84, 96, 98, 105, 128, 132]
CaO_8	1574	1574	1	[2, 100, 104, 113, 114, 124, 139, 148, 150]
CaO_9	1575	1584	10	[2, 70, 100, 104, 113, 114, 124, 139, 148, 150]
CaO_7	1579	1585	7	[1, 82, 84, 96, 98, 105, 128, 132]
CaO_10	1585	1601	17	[2, 70, 79, 100, 104, 113, 114, 124, 139, 148, 150]
CaO_6	1586	1599	14	[1, 82, 84, 98, 105, 128, 132]
CaO_7	1600	1613	14	[1, 77, 82, 84, 98, 105, 128, 132]
CaO_9	1602	1621	20	[2, 70, 100, 104, 113, 114, 124, 139, 148, 150]
CaO_8	1614	1628	15	[1, 77, 82, 84, 96, 98, 105, 128, 132]
CaO_8	1622	1629	8	[2, 100, 104, 113, 114, 124, 139, 148, 150]
CaO_7	1629	1686	58	[1, 82, 84, 96, 98, 105, 128, 132]
CaO_7	1630	1638	9	[2, 104, 113, 114, 124, 139, 148, 150]
CaO_8	1639	1671	33	[2, 104, 113, 114, 123, 124, 139, 148, 150]
CaO_7	1672	1730	59	[2, 104, 113, 114, 124, 139, 148, 150]
CaO_8	1687	1720	34	[1, 82, 84, 96, 98, 105, 107, 128, 132]
CaO_7	1721	1819	99	[1, 82, 84, 96, 98, 105, 128, 132]
CaO_8	1731	1754	24	[2, 100, 104, 113, 114, 124, 139, 148, 150]
CaO_9	1755	1774	20	[2, 79, 100, 104, 113, 114, 124, 139, 148, 150]
CaO_8	1775	1821	47	[2, 79, 100, 104, 113, 114, 124, 139, 150]
CaO_8	1820	1849	30	[1, 82, 84, 96, 98, 105, 107, 128, 132]
CaO_7	1822	1835	14	[2, 100, 104, 113, 114, 124, 139, 150]
CaO_8	1836	1862	27	[2, 100, 104, 113, 114, 120, 124, 139, 150]
CaO_7	1850	1867	18	[1, 82, 84, 96, 98, 105, 128, 132]
CaO_8	1863	1874	12	[2, 70, 100, 113, 114, 120, 124, 139, 150]
CaO_8	1868	1930	63	[1, 77, 82, 84, 96, 98, 105, 128, 132]
CaO_7	1875	1883	9	[2, 70, 113, 114, 120, 124, 139, 150]
CaO_6	1884	1898	15	[2, 70, 113, 114, 124, 139, 150]
CaO_7	1899	1904	6	[2, 70, 104, 113, 114, 124, 139, 150]
CaO_8	1905	1912	8	[2, 70, 100, 104, 113, 114, 124, 139, 150]
CaO_9	1913	1917	5	[2, 70, 100, 104, 113, 114, 124, 139, 148, 150]
CaO_8	1918	1919	2	[2, 70, 104, 113, 114, 124, 139, 148, 150]
CaO_7	1920	1925	6	[2, 70, 104, 113, 114, 124, 139, 150]
CaO_8	1926	1938	13	[2, 70, 104, 113, 114, 120, 124, 139, 150]
CaO_9	1931	1933	3	[1, 77, 82, 84, 96, 98, 105, 128, 132, 137]
CaO_8	1934	1986	53	[1, 82, 84, 96, 98, 105, 128, 132, 137]
CaO_9	1939	1939	1	[2, 70, 104, 113, 114, 120, 124, 139, 148, 150]
CaO_10	1940	1957	18	[2, 70, 100, 104, 113, 114, 120, 124, 139, 148, 150]
CaO_9	1958	1974	17	[2, 100, 104, 113, 114, 120, 124, 139, 148, 150]
CaO_8	1975	2017	43	[2, 104, 113, 114, 120, 124, 139, 148, 150]
CaO_9	1987	2047	61	[1, 82, 84, 96, 98, 105, 107, 128, 132, 137]
CaO_9	2018	2035	18	[2, 100, 104, 113, 114, 120, 124, 139, 148, 150]
CaO_8	2036	2062	27	[2, 100, 104, 113, 114, 124, 139, 148, 150]
CaO_10	2048	2059	12	[1, 69, 82, 84, 96, 98, 105, 107, 128, 132, 137]
CaO_11	2060	2064	5	[1, 69, 82, 84, 96, 98, 105, 107, 127, 128, 132, 137]
CaO_9	2063	2089	27	[2, 79, 100, 104, 113, 114, 124, 139, 148, 150]
CaO_12	2065	2079	15	[1, 69, 82, 84, 96, 98, 105, 107, 127, 128, 132, 137, 148]
CaO_11	2080	2112	33	[1, 69, 82, 84, 96, 105, 107, 127, 128, 132, 137, 148]
CaO_10	2090	2104	15	[2, 79, 100, 104, 113, 114, 120, 124, 139, 148, 150]
CaO_9	2105	2108	4	[2, 100, 104, 113, 114, 120, 124, 139, 148, 150]
CaO_8	2109	2154	46	[2, 100, 104, 113, 114, 120, 124, 148, 150]
CaO_10	2113	2124	12	[1, 69, 84, 96, 105, 107, 127, 128, 132, 137, 148]
CaO_11	2125	2129	5	[1, 69, 84, 96, 105, 107, 119, 127, 128, 132, 137, 148]
CaO_10	2130	2137	8	[1, 69, 84, 96, 105, 119, 127, 128, 132, 137, 148]
CaO_9	2138	2145	8	[1, 69, 84, 96, 105, 127, 128, 132, 137, 148]
CaO_8	2146	2154	9	[1, 69, 84, 96, 105, 127, 128, 132, 137]
CaO_7	2155	2166	12	[1, 69, 96, 105, 127, 128, 132, 137]
CaO_7	2155	2178	24	[2, 100, 104, 113, 114, 124, 148, 150]
CaO_8	2167	2201	35	[1, 69, 96, 105, 119, 127, 128, 132, 137]
CaO_6	2179	2215	37	[2, 100, 113, 114, 124, 148, 150]
CaO_9	2202	2204	3	[1, 69, 96, 98, 105, 119, 127, 128, 132, 137]
CaO_8	2205	2241	37	[1, 96, 98, 105, 119, 127, 128, 132, 137]
CaO_7	2216	2219	4	[2, 70, 100, 113, 114, 124, 148, 150]
CaO_8	2220	2237	18	[2, 70, 100, 104, 113, 114, 124, 148, 150]
CaO_7	2238	2277	40	[2, 100, 104, 113, 114, 124, 148, 150]
CaO_9	2242	2260	19	[1, 84, 96, 98, 105, 119, 127, 128, 132, 137]
CaO_10	2261	2271	11	[1, 84, 96, 98, 105, 119, 127, 128, 132, 137, 151]
CaO_9	2272	2300	29	[1, 84, 96, 98, 105, 119, 127, 128, 132, 137]
CaO_6	2278	2303	26	[2, 100, 104, 114, 124, 148, 150]
CaO_8	2301	2346	46	[1, 84, 96, 105, 119, 127, 128, 132, 137]
CaO_7	2304	2354	51	[2, 70, 100, 104, 114, 124, 148, 150]
CaO_7	2347	2364	18	[1, 96, 105, 119, 127, 128, 132, 137]
CaO_8	2355	2358	4	[2, 70, 100, 104, 114, 124, 139, 148, 150]
CaO_7	2359	2426	68	[2, 70, 100, 104, 114, 124, 148, 150]
CaO_8	2365	2383	19	[1, 96, 105, 119, 127, 128, 132, 137, 151]
CaO_7	2384	2412	29	[1, 96, 105, 119, 127, 128, 132, 137]
CaO_8	2413	2419	7	[1, 84, 96, 105, 119, 127, 128, 132, 137]
CaO_9	2420	2423	4	[1, 82, 84, 96, 105, 119, 127, 128, 132, 137]
CaO_8	2424	2427	4	[1, 82, 84, 96, 105, 119, 127, 128, 132]
CaO_6	2427	2442	16	[2, 100, 104, 114, 124, 148, 150]
CaO_7	2428	2430	3	[1, 82, 84, 96, 105, 119, 127, 132]
CaO_8	2431	2435	5	[1, 82, 84, 96, 105, 119, 127, 132, 151]
CaO_9	2436	2448	13	[1, 82, 84, 96, 98, 105, 119, 127, 132, 151]
CaO_7	2443	2476	34	[2, 100, 104, 107, 114, 124, 148, 150]
CaO_8	2449	2509	61	[1, 82, 84, 96, 98, 105, 119, 127, 132]
CaO_8	2477	2648	172	[2, 100, 104, 107, 114, 124, 145, 148, 150]
CaO_7	2510	2517	8	[1, 82, 84, 96, 98, 105, 119, 132]
CaO_6	2518	2518	1	[1, 82, 84, 96, 98, 105, 132]
CaO_8	2519	2530	12	[1, 82, 84, 96, 98, 105, 128, 132, 133]
CaO_9	2531	2552	22	[1, 82, 84, 96, 98, 105, 119, 128, 132, 133]
CaO_10	2553	2572	20	[1, 82, 84, 96, 98, 105, 119, 128, 132, 133, 137]
CaO_8	2573	2573	1	[1, 82, 84, 96, 105, 119, 132, 133, 137]
CaO_9	2574	2595	22	[1, 82, 84, 96, 105, 119, 127, 132, 133, 137]
CaO_8	2596	2654	59	[1, 82, 84, 96, 105, 119, 127, 132, 137]
CaO_9	2649	2665	17	[2, 70, 100, 104, 107, 114, 124, 145, 148, 150]
CaO_9	2655	2660	6	[1, 82, 84, 96, 105, 119, 127, 132, 137, 148]
CaO_8	2661	2672	12	[1, 82, 84, 96, 105, 119, 127, 132, 137]
CaO_8	2666	2734	69	[2, 70, 100, 104, 114, 124, 145, 148, 150]
CaO_9	2673	2809	137	[1, 82, 84, 96, 98, 105, 119, 127, 132, 137]
CaO_9	2735	2756	22	[2, 70, 100, 104, 114, 120, 124, 145, 148, 150]
CaO_8	2757	2766	10	[2, 100, 104, 114, 120, 124, 145, 148, 150]
CaO_7	2767	2768	2	[2, 100, 104, 114, 120, 124, 148, 150]
CaO_6	2769	2788	20	[2, 100, 104, 114, 124, 148, 150]
CaO_7	2789	2791	3	[2, 100, 104, 114, 120, 124, 148, 150]
CaO_8	2792	2842	51	[2, 100, 104, 114, 118, 120, 124, 148, 150]
CaO_8	2810	2831	22	[1, 82, 84, 96, 98, 105, 119, 127, 137]
CaO_9	2832	2854	23	[1, 82, 84, 96, 98, 105, 119, 127, 137, 151]
CaO_7	2843	2855	13	[2, 100, 104, 114, 118, 124, 148, 150]
CaO_8	2855	2864	10	[1, 82, 84, 96, 98, 105, 127, 137, 151]
CaO_8	2856	2863	8	[2, 100, 104, 114, 118, 120, 124, 148, 150]
CaO_7	2864	2885	22	[2, 100, 104, 114, 118, 124, 148, 150]
CaO_7	2865	2868	4	[1, 84, 96, 98, 105, 127, 137, 151]
CaO_8	2869	2921	53	[1, 84, 96, 98, 105, 119, 127, 137, 151]
CaO_8	2886	2905	20	[2, 70, 100, 104, 114, 118, 124, 148, 150]
CaO_9	2906	2935	30	[2, 70, 100, 104, 114, 118, 124, 145, 148, 150]
CaO_7	2922	2937	16	[1, 96, 98, 105, 119, 127, 137, 151]
CaO_10	2936	2937	2	[2, 70, 100, 104, 107, 114, 118, 124, 145, 148, 150]
CaO_8	2938	2941	4	[1, 96, 98, 105, 119, 127, 132, 137, 151]
CaO_9	2938	2968	31	[2, 100, 104, 107, 114, 118, 124, 145, 148, 150]
CaO_9	2942	2950	9	[1, 85, 96, 98, 105, 119, 127, 132, 137, 151]
CaO_8	2951	3057	107	[1, 85, 96, 98, 105, 119, 127, 137, 151]
CaO_8	2969	2980	12	[2, 100, 107, 114, 118, 124, 145, 148, 150]
CaO_7	2981	2994	14	[2, 100, 107, 114, 124, 145, 148, 150]
CaO_8	2995	3014	20	[2, 100, 104, 107, 114, 124, 145, 148, 150]
CaO_9	3015	3018	4	[2, 100, 104, 107, 114, 123, 124, 145, 148, 150]
CaO_10	3019	3024	6	[2, 100, 104, 107, 114, 123, 124, 129, 145, 148, 150]
CaO_11	3025	3030	6	[2, 69, 100, 104, 107, 114, 123, 124, 129, 145, 148, 150]
CaO_10	3031	3031	1	[2, 100, 104, 107, 114, 123, 124, 129, 145, 148, 150]
CaO_9	3032	3113	82	[2, 100, 104, 107, 114, 123, 124, 145, 148, 150]
CaO_7	3058	3075	18	[1, 96, 98, 105, 119, 127, 137, 151]
CaO_8	3076	3086	11	[1, 85, 96, 98, 105, 119, 127, 137, 151]
CaO_7	3087	3234	148	[1, 85, 98, 105, 119, 127, 137, 151]
CaO_10	3114	3123	10	[2, 100, 104, 107, 114, 118, 123, 124, 145, 148, 150]
CaO_9	3124	3153	30	[2, 100, 104, 114, 118, 123, 124, 145, 148, 150]
CaO_8	3154	3155	2	[2, 100, 104, 114, 118, 123, 124, 145, 150]
CaO_9	3156	3164	9	[2, 70, 100, 104, 114, 118, 123, 124, 145, 150]
CaO_8	3165	3179	15	[2, 100, 104, 114, 118, 123, 124, 145, 150]
CaO_9	3180	3181	2	[2, 79, 100, 104, 114, 118, 123, 124, 145, 150]
CaO_10	3182	3202	21	[2, 79, 100, 104, 114, 118, 123, 124, 145, 148, 150]
CaO_9	3203	3228	26	[2, 100, 104, 114, 118, 123, 124, 145, 148, 150]
CaO_10	3229	3251	23	[2, 70, 100, 104, 114, 118, 123, 124, 145, 148, 150]
CaO_8	3235	3235	1	[1, 84, 85, 98, 105, 119, 127, 137, 151]
CaO_7	3236	3238	3	[1, 84, 85, 98, 105, 119, 127, 137]
CaO_8	3239	3254	16	[1, 84, 85, 98, 105, 111, 119, 127, 137]
CaO_9	3252	3254	3	[2, 100, 104, 114, 118, 123, 124, 145, 148, 150]
CaO_7	3255	3284	30	[1, 84, 85, 98, 105, 119, 127, 137]
CaO_10	3255	3255	1	[2, 100, 104, 107, 114, 118, 123, 124, 145, 148, 150]
CaO_9	3256	3285	30	[2, 104, 107, 114, 118, 123, 124, 145, 148, 150]
CaO_8	3285	3303	19	[1, 84, 85, 98, 105, 111, 119, 127, 137]
CaO_10	3286	3300	15	[2, 69, 104, 107, 114, 118, 123, 124, 145, 148, 150]
CaO_9	3301	3327	27	[2, 104, 107, 114, 118, 123, 124, 145, 148, 150]
CaO_9	3304	3305	2	[1, 84, 85, 98, 105, 111, 119, 127, 137, 151]
CaO_8	3306	3318	13	[1, 84, 85, 98, 105, 119, 127, 137, 151]
CaO_7	3319	3353	35	[1, 84, 85, 98, 105, 119, 127, 151]
CaO_8	3328	3337	10	[2, 104, 114, 118, 123, 124, 145, 148, 150]
CaO_7	3338	3365	28	[2, 104, 114, 118, 123, 124, 145, 148]
CaO_8	3354	3390	37	[1, 84, 85, 98, 105, 119, 127, 137, 151]
CaO_8	3366	3404	39	[2, 70, 104, 114, 118, 123, 124, 145, 148]
CaO_7	3391	3416	26	[1, 84, 85, 105, 119, 127, 137, 151]
CaO_9	3405	3409	5	[2, 66, 70, 104, 114, 118, 123, 124, 145, 148]
CaO_10	3410	3419	10	[2, 66, 70, 104, 114, 118, 123, 124, 145, 148, 150]
CaO_9	3417	3439	23	[1, 84, 85, 98, 105, 119, 127, 137, 149, 151]
CaO_11	3420	3446	27	[2, 66, 70, 104, 107, 114, 118, 123, 124, 145, 148, 150]
CaO_8	3440	3447	8	[1, 84, 85, 98, 105, 119, 127, 137, 151]
CaO_10	3447	3464	18	[2, 70, 104, 107, 114, 118, 123, 124, 145, 148, 150]
CaO_8	3448	3467	20	[1, 84, 85, 105, 119, 127, 137, 149, 151]
CaO_9	3465	3515	51	[2, 70, 107, 114, 118, 123, 124, 145, 148, 150]
CaO_7	3468	3502	35	[1, 84, 85, 105, 119, 127, 149, 151]
CaO_8	3503	3518	16	[1, 84, 85, 86, 105, 119, 127, 149, 151]
CaO_10	3516	3523	8	[2, 70, 104, 107, 114, 118, 123, 124, 145, 148, 150]
CaO_7	3519	3535	17	[1, 84, 85, 86, 105, 119, 127, 151]
CaO_9	3524	3538	15	[2, 70, 104, 107, 114, 123, 124, 145, 148, 150]
CaO_8	3536	3551	16	[1, 84, 85, 86, 98, 105, 119, 127, 151]
CaO_10	3539	3572	34	[2, 66, 70, 104, 107, 114, 123, 124, 145, 148, 150]
CaO_9	3552	3558	7	[1, 84, 85, 86, 98, 105, 119, 127, 148, 151]
CaO_8	3559	3587	29	[1, 84, 85, 86, 98, 105, 119, 127, 151]
CaO_9	3573	3573	1	[2, 66, 70, 104, 107, 114, 123, 145, 148, 150]
CaO_8	3574	3599	26	[2, 66, 70, 104, 107, 114, 123, 145, 148]
CaO_9	3588	3589	2	[1, 84, 85, 86, 98, 105, 119, 127, 137, 151]
CaO_8	3590	3597	8	[1, 84, 85, 98, 105, 119, 127, 137, 151]
CaO_8	3598	3599	2	[1, 82, 84, 85, 105, 119, 127, 137, 151]
CaO_7	3600	3630	31	[1, 82, 84, 85, 105, 119, 137, 151]
CaO_7	3600	3635	36	[2, 66, 70, 107, 114, 123, 145, 148]
CaO_8	3631	3650	20	[1, 82, 84, 85, 105, 119, 127, 137, 151]
CaO_8	3636	3688	53	[2, 66, 70, 104, 107, 114, 123, 145, 148]
CaO_7	3651	3656	6	[1, 84, 85, 105, 119, 127, 137, 151]
CaO_6	3657	3665	9	[1, 84, 85, 105, 119, 137, 151]
CaO_7	3666	3681	16	[1, 84, 85, 105, 119, 127, 137, 151]
CaO_8	3682	3726	45	[1, 82, 84, 85, 105, 119, 127, 137, 151]
CaO_9	3689	3734	46	[2, 66, 70, 104, 107, 114, 123, 124, 145, 148]
CaO_7	3727	3736	10	[1, 84, 85, 105, 119, 127, 137, 151]
CaO_8	3735	3766	32	[2, 66, 70, 104, 114, 123, 124, 145, 148]
CaO_8	3737	3755	19	[1, 84, 85, 98, 105, 119, 127, 137, 151]
CaO_7	3756	3765	10	[1, 85, 98, 105, 119, 127, 137, 151]
CaO_8	3766	3775	10	[1, 82, 85, 98, 105, 119, 127, 137, 151]
CaO_7	3767	3768	2	[2, 66, 70, 104, 114, 123, 124, 145]
CaO_8	3769	3778	10	[2, 66, 70, 104, 107, 114, 123, 124, 145]
CaO_7	3776	3784	9	[1, 82, 85, 98, 105, 119, 137, 151]
CaO_9	3779	3794	16	[2, 66, 70, 104, 107, 114, 123, 124, 145, 148]
CaO_6	3785	3792	8	[1, 85, 98, 105, 119, 137, 151]
CaO_7	3793	3797	5	[1, 84, 85, 98, 105, 119, 137, 151]
CaO_8	3795	3849	55	[2, 66, 70, 107, 114, 123, 124, 145, 148]
CaO_8	3798	3807	10	[1, 84, 85, 98, 105, 119, 133, 137, 151]
CaO_9	3808	3808	1	[1, 84, 85, 98, 105, 119, 133, 137, 147, 151]
CaO_10	3809	3811	3	[1, 82, 84, 85, 98, 105, 119, 133, 137, 147, 151]
CaO_9	3812	3822	11	[1, 82, 84, 85, 98, 105, 133, 137, 147, 151]
CaO_8	3823	3840	18	[1, 82, 84, 85, 98, 105, 133, 137, 151]
CaO_9	3841	3848	8	[1, 82, 84, 85, 98, 105, 120, 133, 137, 151]
CaO_8	3849	3856	8	[1, 82, 84, 85, 98, 105, 133, 137, 151]
CaO_7	3850	3894	45	[2, 66, 107, 114, 123, 124, 145, 148]
CaO_9	3857	3877	21	[1, 82, 84, 85, 98, 105, 133, 137, 148, 151]
CaO_10	3878	3911	34	[1, 79, 82, 84, 85, 98, 105, 133, 137, 148, 151]
CaO_8	3895	3898	4	[2, 66, 104, 107, 114, 123, 124, 145, 148]
CaO_9	3899	3909	11	[2, 66, 70, 104, 107, 114, 123, 124, 145, 148]
CaO_8	3910	3950	41	[2, 66, 70, 104, 107, 114, 123, 124, 145]
CaO_9	3912	3930	19	[1, 79, 82, 84, 85, 98, 105, 133, 148, 151]
CaO_8	3931	3949	19	[1, 79, 82, 84, 85, 98, 105, 148, 151]
CaO_9	3950	3951	2	[1, 79, 82, 84, 85, 98, 105, 137, 148, 151]
CaO_7	3951	3952	2	[2, 66, 70, 104, 114, 123, 124, 145]
CaO_8	3952	3968	17	[1, 79, 82, 84, 85, 98, 105, 137, 148]
CaO_8	3953	3993	41	[2, 66, 70, 104, 111, 114, 123, 124, 145]
CaO_9	3969	3978	10	[1, 79, 82, 84, 85, 98, 105, 133, 137, 148]
CaO_8	3979	3986	8	[1, 79, 82, 84, 85, 98, 105, 133, 137]
CaO_7	3987	4003	17	[1, 79, 82, 84, 85, 98, 105, 137]
CaO_7	3994	3998	5	[2, 70, 104, 111, 114, 123, 124, 145]
CaO_8	3999	4008	10	[2, 70, 104, 107, 111, 114, 123, 124, 145]
CaO_8	4004	4015	12	[1, 79, 82, 84, 85, 98, 105, 137, 150]
CaO_7	4009	4029	21	[2, 70, 104, 111, 114, 123, 124, 145]
CaO_9	4016	4026	11	[1, 65, 79, 82, 84, 85, 98, 105, 137, 150]
CaO_8	4027	4046	20	[1, 65, 79, 82, 84, 85, 98, 105, 137]
CaO_8	4030	4046	17	[2, 70, 104, 111, 114, 118, 123, 124, 145]
CaO_10	4047	4064	18	[1, 65, 79, 82, 84, 85, 98, 105, 133, 137, 150]
CaO_9	4047	4054	8	[2, 66, 70, 104, 111, 114, 118, 123, 124, 145]
CaO_8	4055	4056	2	[2, 66, 104, 111, 114, 118, 123, 124, 145]
CaO_7	4057	4057	1	[2, 66, 104, 111, 114, 118, 123, 145]
CaO_6	4058	4071	14	[2, 66, 104, 114, 118, 123, 145]
CaO_9	4065	4099	35	[1, 65, 79, 82, 84, 85, 98, 105, 133, 137]
CaO_7	4072	4072	1	[2, 66, 104, 107, 114, 118, 123, 145]
CaO_8	4073	4074	2	[2, 66, 82, 104, 107, 114, 118, 123, 145]
CaO_9	4075	4082	8	[2, 66, 82, 104, 107, 114, 118, 123, 125, 145]
CaO_8	4083	4098	16	[2, 66, 82, 104, 107, 114, 118, 123, 125]
CaO_7	4099	4106	8	[2, 66, 82, 104, 114, 118, 123, 125]
CaO_8	4100	4100	1	[1, 65, 79, 82, 84, 85, 98, 105, 133]
CaO_9	4101	4138	38	[1, 65, 79, 82, 84, 85, 98, 105, 133, 148]
CaO_8	4107	4127	21	[2, 66, 82, 104, 114, 118, 123, 125, 126]
CaO_9	4128	4132	5	[2, 66, 82, 104, 114, 118, 123, 125, 126, 129]
CaO_8	4133	4146	14	[2, 66, 82, 104, 114, 123, 125, 126, 129]
CaO_8	4139	4164	26	[1, 79, 82, 84, 85, 98, 105, 133, 148]
CaO_9	4147	4166	20	[2, 66, 82, 104, 114, 123, 125, 126, 129, 145]
CaO_9	4165	4192	28	[1, 79, 82, 84, 85, 98, 105, 133, 148, 150]
CaO_8	4167	4191	25	[2, 66, 104, 114, 123, 125, 126, 129, 145]
CaO_7	4192	4196	5	[2, 66, 104, 114, 123, 125, 126, 129]
CaO_8	4193	4203	11	[1, 79, 82, 84, 85, 98, 105, 148, 150]
CaO_6	4197	4214	18	[2, 104, 114, 123, 125, 126, 129]
CaO_7	4204	4232	29	[1, 82, 84, 85, 98, 105, 148, 150]
CaO_7	4215	4219	5	[2, 104, 114, 121, 123, 125, 126, 129]
CaO_8	4220	4236	17	[2, 66, 104, 114, 121, 123, 125, 126, 129]
CaO_8	4233	4240	8	[1, 82, 84, 85, 89, 98, 105, 148, 150]
CaO_9	4237	4281	45	[2, 66, 104, 114, 118, 121, 123, 125, 126, 129]
CaO_9	4241	4267	27	[1, 82, 84, 85, 89, 98, 105, 148, 150, 151]
CaO_8	4268	4278	11	[1, 82, 84, 85, 98, 105, 148, 150, 151]
CaO_9	4279	4286	8	[1, 79, 82, 84, 85, 98, 105, 148, 150, 151]
CaO_10	4282	4282	1	[2, 66, 104, 114, 118, 121, 123, 125, 126, 129, 145]
CaO_11	4283	4294	12	[2, 66, 104, 107, 114, 118, 121, 123, 125, 126, 129, 145]
CaO_8	4287	4325	39	[1, 79, 82, 84, 85, 98, 105, 148, 150]
CaO_10	4295	4320	26	[2, 66, 104, 107, 114, 118, 123, 125, 126, 129, 145]
CaO_9	4321	4323	3	[2, 66, 104, 107, 114, 118, 123, 125, 129, 145]
CaO_10	4324	4338	15	[2, 66, 70, 104, 107, 114, 118, 123, 125, 129, 145]
CaO_9	4326	4332	7	[1, 65, 79, 82, 84, 85, 98, 105, 148, 150]
CaO_8	4333	4396	64	[1, 79, 82, 84, 85, 98, 105, 148, 150]
CaO_9	4339	4349	11	[2, 66, 70, 104, 107, 114, 123, 125, 129, 145]
CaO_8	4350	4383	34	[2, 66, 104, 107, 114, 123, 125, 129, 145]
CaO_9	4384	4385	2	[2, 66, 104, 107, 114, 123, 125, 129, 145, 148]
CaO_10	4386	4387	2	[2, 66, 70, 104, 107, 114, 123, 125, 129, 145, 148]
CaO_11	4388	4391	4	[2, 66, 70, 104, 107, 114, 123, 125, 126, 129, 145, 148]
CaO_10	4392	4408	17	[2, 66, 70, 107, 114, 123, 125, 126, 129, 145, 148]
CaO_7	4397	4426	30	[1, 79, 82, 84, 85, 98, 105, 148]
CaO_11	4409	4421	13	[2, 66, 70, 107, 114, 123, 124, 125, 126, 129, 145, 148]
CaO_10	4422	4431	10	[2, 66, 70, 107, 114, 123, 124, 125, 126, 145, 148]
CaO_8	4427	4435	9	[1, 79, 82, 84, 85, 98, 105, 120, 148]
CaO_9	4432	4477	46	[2, 66, 107, 114, 123, 124, 125, 126, 145, 148]
CaO_7	4436	4445	10	[1, 79, 82, 84, 85, 98, 105, 148]
CaO_6	4446	4497	52	[1, 82, 84, 85, 98, 105, 148]
CaO_10	4478	4483	6	[2, 66, 104, 107, 114, 123, 124, 125, 126, 145, 148]
CaO_9	4484	4495	12	[2, 66, 104, 107, 114, 123, 124, 125, 126, 145]
CaO_10	4496	4496	1	[2, 66, 70, 104, 107, 114, 123, 124, 125, 126, 145]
CaO_11	4497	4519	23	[2, 66, 70, 104, 107, 114, 118, 123, 124, 125, 126, 145]
CaO_7	4498	4500	3	[1, 82, 84, 85, 98, 105, 127, 148]
CaO_8	4501	4570	70	[1, 79, 82, 84, 85, 98, 105, 127, 148]
CaO_10	4520	4520	1	[2, 66, 70, 104, 114, 118, 123, 124, 125, 126, 145]
CaO_9	4521	4540	20	[2, 66, 70, 104, 114, 118, 123, 124, 125, 126]
CaO_8	4541	4557	17	[2, 66, 70, 104, 114, 118, 123, 124, 125]
CaO_9	4558	4606	49	[2, 66, 70, 104, 114, 118, 123, 124, 125, 126]
CaO_8	4571	4590	20	[1, 65, 82, 84, 85, 98, 105, 127, 148]
CaO_9	4591	4598	8	[1, 65, 82, 84, 85, 98, 105, 127, 148, 151]
CaO_8	4599	4604	6	[1, 82, 84, 85, 98, 105, 127, 148, 151]
CaO_9	4605	4616	12	[1, 82, 84, 85, 98, 105, 127, 132, 148, 151]
CaO_8	4607	4611	5	[2, 66, 104, 114, 118, 123, 124, 125, 126]
CaO_9	4612	4634	23	[2, 66, 104, 114, 118, 123, 124, 125, 126, 129]
CaO_8	4617	4636	20	[1, 82, 84, 85, 98, 105, 127, 148, 151]
CaO_10	4635	4639	5	[2, 66, 70, 104, 114, 118, 123, 124, 125, 126, 129]
CaO_9	4637	4682	46	[1, 82, 84, 85, 98, 105, 120, 127, 148, 151]
CaO_9	4640	4701	62	[2, 66, 70, 104, 114, 118, 123, 124, 125, 129]
CaO_8	4683	4703	21	[1, 82, 84, 85, 98, 105, 120, 127, 151]
CaO_8	4702	4702	1	[2, 66, 104, 114, 118, 123, 124, 125, 129]
CaO_9	4703	4719	17	[2, 66, 104, 114, 118, 123, 124, 125, 129, 148]
CaO_7	4704	4706	3	[1, 82, 84, 85, 98, 105, 127, 151]
CaO_6	4707	4713	7	[1, 82, 84, 85, 98, 105, 127]
CaO_5	4714	4716	3	[1, 82, 84, 85, 105, 127]
CaO_6	4717	4719	3	[1, 65, 82, 84, 85, 105, 127]
CaO_5	4720	4729	10	[1, 65, 82, 84, 85, 105]
CaO_8	4720	4739	20	[2, 66, 104, 114, 118, 123, 124, 125, 129]
CaO_4	4730	4730	1	[1, 82, 84, 85, 105]
CaO_5	4731	4782	52	[1, 82, 84, 85, 105, 137]
CaO_9	4740	4740	1	[2, 66, 104, 114, 118, 123, 124, 125, 129, 148]
CaO_10	4741	4745	5	[2, 66, 104, 107, 114, 118, 123, 124, 125, 129, 148]
CaO_11	4746	4775	30	[2, 66, 104, 107, 114, 118, 123, 124, 125, 129, 145, 148]
CaO_10	4776	4790	15	[2, 66, 104, 107, 114, 123, 124, 125, 129, 145, 148]
CaO_6	4783	4802	20	[1, 82, 84, 85, 105, 132, 137]
CaO_9	4791	4802	12	[2, 104, 107, 114, 123, 124, 125, 129, 145, 148]
CaO_7	4803	4837	35	[1, 78, 82, 84, 85, 105, 132, 137]
CaO_10	4803	4809	7	[2, 82, 104, 107, 114, 123, 124, 125, 129, 145, 148]
CaO_11	4810	4812	3	[2, 82, 104, 107, 114, 123, 124, 125, 126, 129, 145, 148]
CaO_12	4813	4820	8	[2, 66, 82, 104, 107, 114, 123, 124, 125, 126, 129, 145, 148]
CaO_13	4821	4825	5	[2, 66, 82, 104, 107, 114, 118, 123, 124, 125, 126, 129, 145, 148]
CaO_12	4826	4832	7	[2, 66, 82, 104, 107, 114, 118, 123, 124, 125, 126, 129, 148]
CaO_11	4833	4837	5	[2, 66, 104, 107, 114, 118, 123, 124, 125, 126, 129, 148]
CaO_8	4838	4867	30	[1, 78, 82, 84, 85, 105, 132, 137, 149]
CaO_10	4838	4846	9	[2, 66, 104, 107, 114, 118, 123, 124, 125, 126, 129]
CaO_9	4847	4850	4	[2, 66, 104, 107, 114, 123, 124, 125, 126, 129]
CaO_8	4851	4854	4	[2, 66, 104, 107, 114, 123, 125, 126, 129]
CaO_7	4855	4879	25	[2, 104, 107, 114, 123, 125, 126, 129]
CaO_9	4868	4892	25	[1, 78, 82, 84, 85, 89, 105, 132, 137, 149]
CaO_8	4880	4901	22	[2, 104, 107, 114, 123, 124, 125, 126, 129]
CaO_8	4893	4923	31	[1, 78, 82, 84, 85, 89, 105, 132, 149]
CaO_7	4902	4904	3	[2, 104, 107, 114, 123, 124, 125, 129]
CaO_8	4905	4911	7	[2, 66, 104, 107, 114, 123, 124, 125, 129]
CaO_9	4912	4923	12	[2, 66, 104, 107, 114, 118, 123, 124, 125, 129]
CaO_9	4924	4926	3	[1, 78, 82, 84, 85, 89, 105, 132, 148, 149]
CaO_8	4924	4936	13	[2, 66, 104, 107, 114, 118, 124, 125, 129]
CaO_8	4927	4933	7	[1, 78, 82, 84, 85, 105, 132, 148, 149]
CaO_8	4934	4944	11	[1, 78, 82, 84, 85, 98, 105, 132, 149]
CaO_9	4937	4940	4	[2, 66, 104, 107, 114, 118, 124, 125, 129, 148]
CaO_10	4941	4954	14	[2, 66, 104, 107, 114, 118, 124, 125, 129, 145, 148]
CaO_7	4945	4948	4	[1, 78, 82, 84, 85, 98, 105, 132]
CaO_6	4949	4975	27	[1, 78, 82, 84, 85, 105, 132]
CaO_9	4955	4960	6	[2, 66, 104, 107, 114, 118, 124, 125, 129, 145]
CaO_10	4961	4967	7	[2, 66, 82, 104, 107, 114, 118, 124, 125, 129, 145]
CaO_9	4968	4994	27	[2, 66, 82, 104, 107, 114, 118, 124, 125, 129]
CaO_5	4976	4989	14	[1, 78, 84, 85, 105, 132]
CaO_7	4990	5004	15	[1, 78, 79, 84, 85, 105, 132, 137]
CaO_10	4995	5027	33	[2, 66, 82, 104, 107, 114, 118, 124, 125, 129, 145]
CaO_6	5005	5008	4	[1, 79, 84, 85, 105, 132, 137]
CaO_5	5009	5044	36	[1, 84, 85, 105, 132, 137]
CaO_11	5028	5040	13	[2, 66, 82, 104, 107, 114, 118, 124, 125, 129, 145, 148]
CaO_11	5041	5051	11	[2, 66, 82, 104, 107, 118, 123, 124, 125, 129, 145, 148]
CaO_6	5045	5053	9	[1, 84, 85, 105, 128, 132, 137]
CaO_12	5052	5067	16	[2, 66, 82, 104, 107, 114, 118, 123, 124, 125, 129, 145, 148]
CaO_7	5054	5054	1	[1, 65, 84, 85, 105, 128, 132, 137]
CaO_8	5055	5070	16	[1, 65, 82, 84, 85, 105, 128, 132, 137]
CaO_11	5068	5097	30	[2, 66, 104, 107, 114, 118, 123, 124, 125, 129, 145, 148]
CaO_7	5071	5072	2	[1, 65, 82, 84, 85, 105, 128, 132]
CaO_6	5073	5083	11	[1, 65, 82, 84, 85, 105, 132]
CaO_7	5084	5092	9	[1, 65, 82, 84, 85, 105, 132, 135]
CaO_8	5093	5093	1	[1, 65, 82, 84, 85, 105, 132, 135, 150]
CaO_7	5094	5094	1	[1, 65, 82, 84, 85, 105, 132, 150]
CaO_8	5095	5103	9	[1, 65, 82, 84, 85, 98, 105, 132, 150]
CaO_10	5098	5122	25	[2, 66, 104, 107, 114, 118, 124, 125, 129, 145, 148]
CaO_9	5104	5109	6	[1, 65, 82, 84, 85, 98, 105, 120, 132, 150]
CaO_8	5110	5110	1	[1, 65, 82, 84, 85, 98, 105, 120, 132]
CaO_7	5111	5140	30	[1, 65, 82, 84, 85, 105, 120, 132]
CaO_9	5123	5130	8	[2, 66, 104, 114, 118, 124, 125, 129, 145, 148]
CaO_10	5131	5141	11	[2, 66, 70, 104, 114, 118, 124, 125, 129, 145, 148]
CaO_6	5141	5141	1	[1, 65, 82, 84, 85, 105, 132]
CaO_7	5142	5170	29	[1, 65, 82, 84, 85, 105, 132, 150]
CaO_10	5142	5160	19	[2, 66, 70, 99, 104, 114, 118, 125, 129, 145, 148]
CaO_11	5161	5174	14	[2, 66, 70, 99, 104, 114, 118, 124, 125, 129, 145, 148]
CaO_6	5171	5173	3	[1, 65, 82, 84, 85, 105, 150]
CaO_7	5174	5174	1	[1, 65, 82, 84, 85, 105, 132, 150]
CaO_8	5175	5179	5	[1, 65, 82, 84, 85, 105, 120, 132, 150]
CaO_10	5175	5184	10	[2, 66, 70, 104, 114, 118, 124, 125, 129, 145, 148]
CaO_7	5180	5186	7	[1, 65, 82, 84, 85, 105, 120, 132]
CaO_11	5185	5190	6	[2, 66, 70, 104, 107, 114, 118, 124, 125, 129, 145, 148]
CaO_8	5187	5191	5	[1, 65, 82, 84, 85, 105, 120, 132, 150]
CaO_12	5191	5207	17	[2, 66, 70, 82, 104, 107, 114, 118, 124, 125, 129, 145, 148]
CaO_9	5192	5203	12	[1, 65, 78, 82, 84, 85, 105, 120, 132, 150]
CaO_8	5204	5233	30	[1, 65, 78, 82, 84, 85, 105, 120, 132]
CaO_11	5208	5231	24	[2, 66, 70, 82, 104, 114, 118, 124, 125, 129, 145, 148]
CaO_10	5232	5273	42	[2, 66, 82, 104, 114, 118, 124, 125, 129, 145, 148]
CaO_9	5234	5242	9	[1, 65, 78, 82, 84, 85, 98, 105, 120, 132]
CaO_8	5243	5245	3	[1, 65, 82, 84, 85, 98, 105, 120, 132]
CaO_9	5246	5262	17	[1, 65, 82, 84, 85, 96, 98, 105, 120, 132]
CaO_8	5263	5271	9	[1, 65, 82, 84, 85, 98, 105, 120, 132]
CaO_9	5272	5274	3	[1, 65, 82, 84, 85, 98, 105, 120, 132, 135]
CaO_9	5274	5313	40	[2, 66, 82, 104, 114, 118, 124, 125, 129, 145]
CaO_10	5275	5288	14	[1, 65, 78, 82, 84, 85, 98, 105, 120, 132, 135]
CaO_9	5289	5304	16	[1, 65, 78, 82, 84, 85, 105, 120, 132, 135]
CaO_8	5305	5311	7	[1, 65, 82, 84, 85, 105, 120, 132, 135]
CaO_8	5312	5317	6	[1, 65, 84, 85, 105, 120, 132, 135, 150]
CaO_10	5314	5317	4	[2, 66, 82, 104, 107, 114, 118, 124, 125, 129, 145]
CaO_9	5318	5323	6	[1, 65, 84, 85, 98, 105, 120, 132, 135, 150]
CaO_11	5318	5325	8	[2, 66, 82, 104, 107, 114, 118, 124, 125, 129, 145, 148]
CaO_10	5324	5328	5	[1, 65, 78, 84, 85, 98, 105, 120, 132, 135, 150]
CaO_11	5326	5331	6	[2, 66, 70, 82, 104, 107, 114, 118, 124, 125, 129, 145]
CaO_9	5329	5333	5	[1, 65, 78, 84, 85, 98, 105, 120, 132, 150]
CaO_10	5332	5346	15	[2, 66, 70, 82, 104, 114, 118, 124, 125, 129, 145]
CaO_8	5334	5334	1	[1, 65, 78, 84, 85, 105, 120, 132, 150]
CaO_9	5335	5339	5	[1, 65, 78, 82, 84, 85, 105, 120, 132, 150]
CaO_10	5340	5358	19	[1, 65, 78, 82, 84, 85, 105, 120, 132, 135, 150]
CaO_11	5347	5355	9	[2, 66, 70, 82, 104, 114, 118, 123, 124, 125, 129, 145]
CaO_10	5356	5367	12	[2, 70, 82, 104, 114, 118, 123, 124, 125, 129, 145]
CaO_9	5359	5374	16	[1, 65, 78, 82, 84, 85, 105, 120, 132, 135]
CaO_9	5368	5418	51	[2, 70, 82, 104, 114, 118, 124, 125, 129, 145]
CaO_8	5375	5377	3	[1, 65, 78, 84, 85, 105, 120, 132, 135]
CaO_9	5378	5415	38	[1, 65, 78, 84, 85, 98, 105, 120, 132, 135]
CaO_8	5416	5416	1	[1, 65, 84, 85, 98, 105, 120, 132, 135]
CaO_9	5417	5440	24	[1, 65, 79, 84, 85, 98, 105, 120, 132, 135]
CaO_8	5419	5425	7	[2, 82, 104, 114, 118, 124, 125, 129, 145]
CaO_9	5426	5444	19	[2, 82, 104, 114, 118, 124, 125, 129, 145, 148]
CaO_8	5441	5444	4	[1, 65, 79, 84, 85, 98, 120, 132, 135]
CaO_9	5445	5477	33	[1, 65, 78, 79, 84, 85, 98, 120, 132, 135]
CaO_8	5445	5468	24	[2, 82, 114, 118, 124, 125, 129, 145, 148]
CaO_9	5469	5474	6	[2, 82, 104, 114, 118, 124, 125, 129, 145, 148]
CaO_8	5475	5487	13	[2, 82, 104, 114, 118, 124, 125, 129, 145]
CaO_8	5478	5478	1	[1, 65, 78, 79, 84, 85, 120, 132, 135]
CaO_9	5479	5495	17	[1, 65, 78, 79, 84, 85, 105, 120, 132, 135]
CaO_9	5488	5518	31	[2, 82, 104, 107, 114, 118, 124, 125, 129, 145]
CaO_10	5496	5496	1	[1, 65, 78, 79, 84, 85, 105, 120, 132, 135, 137]
CaO_11	5497	5499	3	[1, 65, 78, 79, 82, 84, 85, 105, 120, 132, 135, 137]
CaO_10	5500	5512	13	[1, 65, 78, 79, 82, 84, 85, 105, 132, 135, 137]
CaO_9	5513	5523	11	[1, 65, 78, 79, 82, 84, 85, 105, 132, 137]
CaO_8	5519	5533	15	[2, 82, 104, 114, 118, 124, 125, 129, 145]
CaO_10	5524	5525	2	[1, 65, 78, 79, 82, 84, 85, 105, 127, 132, 137]
CaO_9	5526	5531	6	[1, 65, 78, 79, 82, 84, 85, 105, 127, 137]
CaO_8	5532	5551	20	[1, 78, 79, 82, 84, 85, 105, 127, 137]
CaO_9	5534	5537	4	[2, 70, 82, 104, 114, 118, 124, 125, 129, 145]
CaO_8	5538	5563	26	[2, 70, 104, 114, 118, 124, 125, 129, 145]
CaO_7	5552	5553	2	[1, 78, 82, 84, 85, 105, 127, 137]
CaO_8	5554	5594	41	[1, 78, 82, 84, 85, 105, 120, 127, 137]
CaO_9	5564	5603	40	[2, 70, 104, 107, 114, 118, 124, 125, 129, 145]
CaO_9	5595	5600	6	[1, 78, 79, 82, 84, 85, 105, 120, 127, 137]
CaO_10	5601	5602	2	[1, 78, 79, 82, 84, 85, 105, 120, 127, 137, 151]
CaO_9	5603	5623	21	[1, 78, 79, 82, 84, 85, 105, 120, 137, 151]
CaO_8	5604	5609	6	[2, 104, 107, 114, 118, 124, 125, 129, 145]
CaO_7	5610	5614	5	[2, 104, 107, 118, 124, 125, 129, 145]
CaO_6	5615	5628	14	[2, 104, 107, 118, 125, 129, 145]
CaO_8	5624	5628	5	[1, 78, 79, 82, 84, 105, 120, 137, 151]
CaO_9	5629	5648	20	[1, 78, 79, 82, 84, 105, 120, 132, 137, 151]
CaO_7	5629	5634	6	[2, 70, 104, 107, 118, 125, 129, 145]
CaO_8	5635	5635	1	[2, 70, 82, 104, 107, 118, 125, 129, 145]
CaO_9	5636	5657	22	[2, 70, 82, 104, 107, 114, 118, 125, 129, 145]
CaO_8	5649	5649	1	[1, 78, 79, 84, 105, 120, 132, 137, 151]
CaO_7	5650	5650	1	[1, 78, 79, 84, 105, 120, 137, 151]
CaO_6	5651	5658	8	[1, 78, 84, 105, 120, 137, 151]
CaO_8	5658	5659	2	[2, 82, 104, 107, 114, 118, 125, 129, 145]
CaO_7	5659	5661	3	[1, 78, 82, 84, 105, 120, 137, 151]
CaO_9	5660	5719	60	[2, 82, 104, 107, 114, 118, 124, 125, 129, 145]
CaO_8	5662	5663	2	[1, 65, 78, 82, 84, 105, 120, 137, 151]
CaO_9	5664	5667	4	[1, 65, 78, 79, 82, 84, 105, 120, 137, 151]
CaO_8	5668	5683	16	[1, 78, 79, 82, 84, 105, 120, 137, 151]
CaO_7	5684	5725	42	[1, 78, 82, 84, 105, 120, 137, 151]
CaO_8	5720	5723	4	[2, 82, 104, 114, 118, 124, 125, 129, 145]
CaO_9	5724	5726	3	[2, 70, 82, 104, 114, 118, 124, 125, 129, 145]
CaO_6	5726	5772	47	[1, 78, 82, 105, 120, 137, 151]
CaO_8	5727	5735	9	[2, 70, 82, 104, 114, 118, 124, 125, 145]
CaO_9	5736	5736	1	[2, 70, 82, 104, 107, 114, 118, 124, 125, 145]
CaO_8	5737	5743	7	[2, 82, 104, 107, 114, 118, 124, 125, 145]
CaO_7	5744	5744	1	[2, 82, 104, 114, 118, 124, 125, 145]
CaO_6	5745	5760	16	[2, 104, 114, 118, 124, 125, 145]
CaO_7	5761	5763	3	[2, 82, 104, 114, 118, 124, 125, 145]
CaO_8	5764	5807	44	[2, 82, 104, 114, 118, 124, 125, 129, 145]
CaO_7	5773	5786	14	[1, 78, 79, 82, 105, 120, 137, 151]
CaO_8	5787	5792	6	[1, 78, 79, 82, 84, 105, 120, 137, 151]
CaO_9	5793	5819	27	[1, 78, 79, 82, 84, 105, 120, 132, 137, 151]
CaO_7	5808	5816	9	[2, 82, 114, 118, 124, 125, 129, 145]
CaO_8	5817	5830	14	[2, 66, 82, 114, 118, 124, 125, 129, 145]
CaO_10	5820	5821	2	[1, 78, 79, 82, 84, 105, 120, 132, 135, 137, 151]
CaO_9	5822	5843	22	[1, 78, 79, 82, 84, 105, 120, 132, 135, 151]
CaO_7	5831	5832	2	[2, 66, 114, 118, 124, 125, 129, 145]
CaO_8	5833	5842	10	[2, 66, 70, 114, 118, 124, 125, 129, 145]
CaO_9	5843	5852	10	[2, 66, 70, 114, 118, 124, 125, 129, 145, 148]
CaO_9	5844	5847	4	[1, 65, 78, 79, 82, 84, 105, 120, 132, 135]
CaO_8	5848	5855	8	[1, 78, 79, 82, 84, 105, 120, 132, 135]
CaO_8	5853	5854	2	[2, 66, 70, 114, 118, 124, 125, 129, 145]
CaO_7	5855	5857	3	[2, 66, 70, 114, 118, 124, 125, 129]
CaO_9	5856	5863	8	[1, 78, 79, 82, 84, 105, 120, 132, 135, 151]
CaO_8	5858	5861	4	[2, 66, 70, 71, 114, 118, 124, 125, 129]
CaO_7	5862	5890	29	[2, 66, 70, 71, 118, 124, 125, 129]
CaO_10	5864	5871	8	[1, 78, 79, 82, 84, 85, 105, 120, 132, 135, 151]
CaO_11	5872	5889	18	[1, 78, 79, 82, 84, 85, 105, 120, 127, 132, 135, 151]
CaO_11	5890	5901	12	[1, 78, 79, 82, 84, 105, 120, 127, 132, 135, 137, 151]
CaO_8	5891	5900	10	[2, 66, 70, 71, 118, 124, 125, 129, 145]
CaO_9	5901	5908	8	[2, 66, 70, 71, 104, 118, 124, 125, 129, 145]
CaO_9	5902	5908	7	[1, 78, 82, 84, 105, 120, 127, 132, 137, 151]
CaO_8	5909	5926	18	[1, 78, 84, 105, 120, 127, 132, 137, 151]
CaO_8	5909	5909	1	[2, 66, 70, 104, 118, 124, 125, 129, 145]
CaO_9	5910	5913	4	[2, 66, 70, 82, 104, 118, 124, 125, 129, 145]
CaO_10	5914	5931	18	[2, 66, 70, 82, 104, 111, 118, 124, 125, 129, 145]
CaO_7	5927	5936	10	[1, 78, 84, 105, 127, 132, 137, 151]
CaO_11	5932	5949	18	[2, 66, 70, 82, 104, 111, 118, 124, 125, 129, 145, 148]
CaO_6	5937	6031	95	[1, 78, 105, 127, 132, 137, 151]
CaO_10	5950	5988	39	[2, 70, 82, 104, 111, 118, 124, 125, 129, 145, 148]
CaO_9	5989	6011	23	[2, 70, 82, 104, 111, 124, 125, 129, 145, 148]
CaO_8	6012	6046	35	[2, 70, 104, 111, 124, 125, 129, 145, 148]
CaO_7	6032	6036	5	[1, 78, 105, 107, 127, 132, 137, 151]
CaO_8	6037	6037	1	[1, 78, 82, 105, 107, 127, 132, 137, 151]
CaO_9	6038	6044	7	[1, 78, 82, 84, 105, 107, 127, 132, 137, 151]
CaO_10	6045	6045	1	[1, 78, 79, 82, 84, 105, 107, 127, 132, 137, 151]
CaO_9	6046	6056	11	[1, 78, 79, 82, 84, 105, 127, 132, 137, 151]
CaO_7	6047	6068	22	[2, 70, 104, 111, 124, 125, 129, 145]
CaO_8	6057	6084	28	[1, 78, 79, 84, 105, 127, 132, 137, 151]
CaO_7	6069	6077	9	[2, 70, 82, 104, 124, 125, 129, 145]
CaO_8	6078	6085	8	[2, 70, 82, 104, 118, 124, 125, 129, 145]
CaO_7	6085	6157	73	[1, 78, 79, 84, 105, 127, 132, 151]
CaO_7	6086	6105	20	[2, 70, 82, 104, 118, 124, 129, 145]
CaO_6	6106	6117	12	[2, 70, 82, 104, 118, 124, 129]
CaO_7	6118	6121	4	[2, 70, 82, 104, 118, 124, 129, 148]
CaO_8	6122	6151	30	[2, 70, 82, 104, 114, 118, 124, 129, 148]
CaO_9	6152	6155	4	[2, 70, 82, 104, 111, 114, 118, 124, 129, 148]
CaO_8	6156	6156	1	[2, 70, 82, 104, 111, 114, 118, 124, 129]
CaO_9	6157	6162	6	[2, 70, 82, 104, 111, 114, 118, 124, 125, 129]
CaO_8	6158	6162	5	[1, 78, 79, 84, 105, 120, 127, 132, 151]
CaO_7	6163	6164	2	[1, 78, 79, 84, 105, 120, 127, 151]
CaO_10	6163	6171	9	[2, 66, 70, 82, 104, 111, 114, 118, 124, 125, 129]
CaO_8	6165	6170	6	[1, 78, 79, 82, 84, 105, 120, 127, 151]
CaO_9	6171	6189	19	[1, 78, 79, 82, 84, 105, 107, 120, 127, 151]
CaO_11	6172	6176	5	[2, 66, 70, 82, 104, 111, 114, 118, 124, 125, 129, 145]
CaO_10	6177	6192	16	[2, 66, 70, 82, 104, 111, 114, 118, 124, 129, 145]
CaO_8	6190	6217	28	[1, 78, 79, 82, 84, 105, 120, 127, 151]
CaO_9	6193	6195	3	[2, 70, 82, 104, 111, 114, 118, 124, 129, 145]
CaO_8	6196	6205	10	[2, 70, 104, 111, 114, 118, 124, 129, 145]
CaO_9	6206	6218	13	[2, 66, 70, 104, 111, 114, 118, 124, 129, 145]
CaO_7	6218	6229	12	[1, 78, 79, 82, 84, 105, 120, 151]
CaO_10	6219	6225	7	[2, 66, 70, 104, 107, 111, 114, 118, 124, 129, 145]
CaO_9	6226	6231	6	[2, 66, 70, 104, 107, 111, 114, 124, 129, 145]
CaO_8	6230	6261	32	[1, 78, 79, 82, 84, 105, 120, 135, 151]
CaO_8	6232	6240	9	[2, 66, 70, 104, 107, 114, 124, 129, 145]
CaO_9	6241	6242	2	[2, 66, 70, 99, 104, 107, 114, 124, 129, 145]
CaO_10	6243	6246	4	[2, 66, 70, 82, 99, 104, 107, 114, 124, 129, 145]
CaO_9	6247	6248	2	[2, 70, 82, 99, 104, 107, 114, 124, 129, 145]
CaO_9	6249	6259	11	[2, 70, 82, 99, 104, 114, 118, 124, 129, 145]
CaO_8	6260	6260	1	[2, 70, 82, 104, 114, 118, 124, 129, 145]
CaO_7	6261	6280	20	[2, 70, 82, 104, 118, 124, 129, 145]
CaO_7	6262	6296	35	[1, 78, 79, 82, 84, 105, 120, 151]
CaO_8	6281	6283	3	[2, 70, 82, 104, 107, 118, 124, 129, 145]
CaO_9	6284	6291	8	[2, 70, 82, 104, 107, 111, 118, 124, 129, 145]
CaO_10	6292	6294	3	[2, 66, 70, 82, 104, 107, 111, 118, 124, 129, 145]
CaO_9	6295	6318	24	[2, 66, 70, 82, 104, 107, 111, 124, 129, 145]
CaO_9	6297	6310	14	[1, 78, 79, 82, 84, 105, 120, 127, 132, 151]
CaO_8	6311	6332	22	[1, 78, 79, 84, 105, 120, 127, 132, 151]
CaO_10	6319	6326	8	[2, 66, 70, 82, 99, 104, 107, 111, 124, 129, 145]
CaO_11	6327	6333	7	[2, 66, 70, 82, 99, 104, 107, 111, 118, 124, 129, 145]
CaO_8	6333	6368	36	[1, 78, 79, 84, 85, 105, 120, 132, 151]
CaO_12	6334	6348	15	[2, 66, 70, 71, 82, 99, 104, 107, 111, 118, 124, 129, 145]
CaO_11	6349	6352	4	[2, 66, 70, 71, 82, 99, 104, 111, 118, 124, 129, 145]
CaO_12	6353	6359	7	[2, 66, 70, 71, 82, 99, 104, 111, 118, 124, 125, 129, 145]
CaO_11	6360	6379	20	[2, 66, 70, 82, 99, 104, 111, 118, 124, 125, 129, 145]
CaO_7	6369	6374	6	[1, 78, 79, 84, 105, 120, 132, 151]
CaO_8	6375	6388	14	[1, 65, 78, 79, 84, 105, 120, 132, 151]
CaO_10	6380	6380	1	[2, 70, 82, 99, 104, 111, 118, 124, 125, 129, 145]
CaO_9	6381	6381	1	[2, 70, 82, 99, 104, 111, 118, 124, 129, 145]
CaO_8	6382	6433	52	[2, 70, 82, 104, 111, 118, 124, 129, 145]
CaO_9	6389	6414	26	[1, 65, 78, 79, 84, 105, 120, 132, 135, 151]
CaO_8	6415	6434	20	[1, 65, 78, 79, 84, 105, 120, 132, 151]
CaO_9	6434	6474	41	[2, 70, 82, 104, 107, 111, 118, 124, 129, 145]
CaO_9	6435	6441	7	[1, 65, 78, 79, 84, 105, 120, 128, 132, 151]
CaO_10	6442	6454	13	[1, 65, 78, 79, 84, 105, 120, 128, 132, 135, 151]
CaO_9	6455	6465	11	[1, 65, 78, 79, 84, 105, 128, 132, 135, 151]
CaO_10	6466	6501	36	[1, 65, 78, 79, 84, 105, 128, 132, 135, 146, 151]
CaO_8	6475	6486	12	[2, 70, 82, 104, 111, 118, 124, 129, 145]
CaO_9	6487	6529	43	[2, 70, 82, 104, 111, 118, 123, 124, 129, 145]
CaO_9	6502	6505	4	[1, 65, 78, 79, 105, 128, 132, 135, 146, 151]
CaO_8	6506	6509	4	[1, 65, 78, 79, 105, 128, 135, 146, 151]
CaO_7	6510	6513	4	[1, 65, 78, 79, 105, 128, 146, 151]
CaO_8	6514	6540	27	[1, 65, 78, 79, 105, 128, 144, 146, 151]
CaO_10	6530	6563	34	[2, 66, 70, 82, 104, 111, 118, 123, 124, 129, 145]
CaO_7	6541	6549	9	[1, 65, 78, 79, 105, 128, 144, 146]
CaO_6	6550	6573	24	[1, 78, 79, 105, 128, 144, 146]
CaO_9	6564	6564	1	[2, 66, 82, 104, 111, 118, 123, 124, 129, 145]
CaO_8	6565	6577	13	[2, 66, 82, 104, 118, 123, 124, 129, 145]
CaO_7	6574	6578	5	[1, 78, 79, 95, 105, 128, 144, 146]
CaO_9	6578	6580	3	[2, 66, 82, 104, 107, 118, 123, 124, 129, 145]
CaO_6	6579	6593	15	[1, 78, 79, 95, 105, 128, 146]
CaO_8	6581	6591	11	[2, 66, 82, 104, 107, 118, 123, 129, 145]
CaO_9	6592	6609	18	[2, 66, 82, 104, 107, 118, 123, 124, 129, 145]
CaO_7	6594	6635	42	[1, 65, 78, 79, 95, 105, 128, 146]
CaO_10	6610	6631	22	[2, 66, 82, 104, 107, 111, 118, 123, 124, 129, 145]
CaO_11	6632	6644	13	[2, 66, 70, 82, 104, 107, 111, 118, 123, 124, 129, 145]
CaO_8	6636	6656	21	[1, 65, 78, 79, 95, 105, 106, 128, 146]
CaO_10	6645	6678	34	[2, 66, 70, 82, 104, 111, 118, 123, 124, 129, 145]
CaO_7	6657	6692	36	[1, 65, 78, 79, 105, 106, 128, 146]
CaO_9	6679	6688	10	[2, 66, 70, 82, 104, 111, 123, 124, 129, 145]
CaO_10	6689	6725	37	[2, 66, 70, 82, 104, 107, 111, 123, 124, 129, 145]
CaO_8	6693	6703	11	[1, 65, 78, 79, 95, 105, 106, 128, 146]
CaO_9	6704	6707	4	[1, 65, 72, 78, 79, 95, 105, 106, 128, 146]
CaO_8	6708	6750	43	[1, 65, 72, 79, 95, 105, 106, 128, 146]
CaO_9	6726	6741	16	[2, 66, 70, 82, 104, 107, 111, 123, 124, 145]
CaO_8	6742	6760	19	[2, 66, 70, 82, 104, 111, 123, 124, 145]
CaO_7	6751	6779	29	[1, 65, 72, 79, 105, 106, 128, 146]
CaO_9	6761	6765	5	[2, 66, 70, 82, 104, 111, 123, 124, 145, 150]
CaO_8	6766	6790	25	[2, 66, 70, 82, 104, 111, 123, 124, 145]
CaO_8	6780	6805	26	[1, 65, 72, 79, 105, 106, 128, 133, 146]
CaO_9	6791	6792	2	[2, 66, 70, 82, 104, 111, 118, 123, 124, 145]
CaO_10	6793	6797	5	[2, 66, 70, 82, 104, 111, 118, 123, 124, 145, 152]
CaO_11	6798	6810	13	[2, 66, 70, 82, 96, 104, 111, 118, 123, 124, 145, 152]
CaO_7	6806	6850	45	[1, 65, 72, 79, 105, 106, 128, 146]
CaO_10	6811	6817	7	[2, 66, 70, 82, 96, 104, 111, 118, 123, 124, 152]
CaO_9	6818	6836	19	[2, 66, 70, 82, 104, 111, 118, 123, 124, 152]
CaO_8	6837	6872	36	[2, 66, 70, 82, 104, 111, 118, 124, 152]
CaO_8	6851	6867	17	[1, 65, 72, 79, 105, 106, 127, 128, 146]
CaO_7	6868	6873	6	[1, 65, 72, 79, 105, 106, 128, 146]
CaO_9	6873	6881	9	[2, 66, 70, 82, 104, 111, 118, 124, 129, 152]
CaO_8	6874	6915	42	[1, 65, 72, 79, 95, 105, 106, 128, 146]
CaO_10	6882	6900	19	[2, 66, 70, 82, 104, 111, 118, 124, 129, 130, 152]
CaO_9	6901	6916	16	[2, 66, 70, 82, 104, 111, 118, 124, 129, 130]
CaO_9	6916	6950	35	[1, 65, 72, 77, 79, 95, 105, 106, 128, 146]
CaO_8	6917	6924	8	[2, 66, 70, 82, 104, 111, 118, 124, 129]
CaO_7	6925	6927	3	[2, 66, 70, 82, 104, 111, 118, 124]
CaO_8	6928	6947	20	[2, 66, 70, 82, 104, 111, 118, 124, 145]
CaO_7	6948	6948	1	[2, 66, 70, 82, 104, 118, 124, 145]
CaO_6	6949	6957	9	[2, 66, 70, 82, 104, 118, 124]
CaO_8	6951	6960	10	[1, 65, 72, 79, 95, 105, 106, 128, 146]
CaO_7	6958	6961	4	[2, 66, 70, 82, 104, 118, 124, 145]
CaO_7	6961	6981	21	[1, 65, 72, 79, 105, 106, 128, 146]
CaO_8	6962	6967	6	[2, 66, 70, 82, 104, 111, 118, 124, 145]
CaO_9	6968	6983	16	[2, 66, 70, 82, 96, 104, 111, 118, 124, 145]
CaO_8	6982	6996	15	[1, 65, 72, 79, 93, 105, 106, 128, 146]
CaO_8	6984	6984	1	[2, 66, 70, 82, 96, 104, 111, 124, 145]
CaO_7	6985	6986	2	[2, 70, 82, 96, 104, 111, 124, 145]
CaO_8	6987	7003	17	[2, 70, 82, 96, 104, 111, 124, 145, 150]
CaO_9	6997	7053	57	[1, 65, 72, 79, 93, 95, 105, 106, 128, 146]
CaO_9	7004	7023	20	[2, 70, 82, 96, 104, 111, 124, 145, 150, 152]
CaO_10	7024	7027	4	[2, 70, 82, 96, 104, 111, 123, 124, 145, 150, 152]
CaO_9	7028	7029	2	[2, 70, 82, 96, 104, 111, 123, 124, 145, 150]
CaO_8	7030	7061	32	[2, 82, 96, 104, 111, 123, 124, 145, 150]
CaO_8	7054	7058	5	[1, 65, 72, 79, 93, 95, 105, 106, 128]
CaO_7	7059	7121	63	[1, 65, 72, 79, 93, 95, 106, 128]
CaO_7	7062	7068	7	[2, 82, 104, 111, 123, 124, 145, 150]
CaO_8	7069	7080	12	[2, 82, 96, 104, 111, 123, 124, 145, 150]
CaO_10	7081	7107	27	[2, 82, 96, 104, 111, 123, 124, 145, 148, 150, 152]
CaO_11	7108	7115	8	[2, 70, 82, 96, 104, 111, 123, 124, 145, 148, 150, 152]
CaO_10	7116	7119	4	[2, 70, 82, 96, 104, 111, 123, 124, 148, 150, 152]
CaO_9	7120	7122	3	[2, 70, 96, 104, 111, 123, 124, 148, 150, 152]
CaO_8	7122	7156	35	[1, 65, 72, 77, 79, 93, 95, 106, 128]
CaO_10	7123	7127	5	[2, 66, 70, 96, 104, 111, 123, 124, 148, 150, 152]
CaO_9	7128	7135	8	[2, 66, 70, 96, 104, 111, 123, 124, 150, 152]
CaO_8	7136	7154	19	[2, 70, 96, 104, 111, 123, 124, 150, 152]
CaO_7	7155	7155	1	[2, 70, 96, 104, 123, 124, 150, 152]
CaO_8	7156	7170	15	[2, 66, 70, 96, 104, 123, 124, 150, 152]
CaO_9	7157	7158	2	[1, 65, 72, 77, 79, 93, 95, 106, 128, 146]
CaO_8	7159	7168	10	[1, 72, 77, 79, 93, 95, 106, 128, 146]
CaO_7	7169	7176	8	[1, 72, 79, 93, 95, 106, 128, 146]
CaO_9	7171	7172	2	[2, 66, 70, 82, 96, 104, 123, 124, 150, 152]
CaO_10	7173	7186	14	[2, 66, 70, 82, 96, 104, 123, 124, 148, 150, 152]
CaO_9	7177	7205	29	[1, 72, 79, 93, 95, 105, 106, 128, 133, 146]
CaO_11	7187	7204	18	[2, 66, 70, 82, 96, 104, 123, 124, 145, 148, 150, 152]
CaO_10	7205	7227	23	[2, 66, 70, 82, 96, 104, 123, 124, 145, 148, 150]
CaO_10	7206	7211	6	[1, 65, 72, 79, 93, 95, 105, 106, 128, 133, 146]
CaO_9	7212	7225	14	[1, 65, 72, 79, 93, 95, 105, 106, 128, 133]
CaO_8	7226	7238	13	[1, 65, 79, 93, 95, 105, 106, 128, 133]
CaO_9	7228	7230	3	[2, 70, 82, 96, 104, 123, 124, 145, 148, 150]
CaO_10	7231	7244	14	[2, 70, 82, 96, 104, 111, 123, 124, 145, 148, 150]
CaO_9	7239	7309	71	[1, 65, 79, 93, 95, 105, 106, 128, 133, 146]
CaO_9	7245	7276	32	[2, 70, 82, 96, 104, 111, 123, 124, 145, 150]
CaO_10	7277	7310	34	[2, 70, 82, 96, 104, 111, 123, 124, 145, 150, 152]
CaO_8	7310	7312	3	[1, 65, 79, 93, 95, 105, 106, 128, 146]
CaO_9	7311	7327	17	[2, 70, 82, 96, 104, 111, 124, 145, 150, 152]
CaO_7	7313	7315	3	[1, 65, 79, 93, 95, 106, 128, 146]
CaO_8	7316	7326	11	[1, 65, 79, 93, 95, 105, 106, 128, 146]
CaO_9	7327	7366	40	[1, 65, 72, 79, 93, 95, 105, 106, 128, 146]
CaO_9	7328	7332	5	[2, 70, 82, 96, 104, 111, 118, 124, 145, 152]
CaO_8	7333	7359	27	[2, 70, 82, 96, 104, 118, 124, 145, 152]
CaO_7	7360	7376	17	[2, 70, 82, 96, 104, 124, 145, 152]
CaO_8	7367	7386	20	[1, 65, 72, 79, 93, 95, 105, 106, 128]
CaO_8	7377	7408	32	[2, 70, 82, 96, 104, 118, 124, 145, 152]
CaO_7	7387	7396	10	[1, 65, 72, 79, 93, 105, 106, 128]
CaO_8	7397	7434	38	[1, 65, 72, 79, 93, 95, 105, 106, 128]
CaO_7	7409	7425	17	[2, 70, 82, 96, 104, 124, 145, 152]
CaO_8	7426	7451	26	[2, 66, 70, 82, 96, 104, 124, 145, 152]
CaO_9	7435	7435	1	[1, 65, 72, 79, 93, 95, 105, 106, 128, 133]
CaO_8	7436	7462	27	[1, 65, 79, 93, 95, 105, 106, 128, 133]
CaO_9	7452	7462	11	[2, 66, 70, 82, 96, 104, 124, 145, 148, 152]
CaO_7	7463	7470	8	[1, 65, 79, 95, 105, 106, 128, 133]
CaO_8	7463	7474	12	[2, 70, 82, 96, 104, 124, 145, 148, 152]
CaO_8	7471	7486	16	[1, 65, 76, 79, 95, 105, 106, 128, 133]
CaO_7	7475	7518	44	[2, 70, 82, 96, 104, 145, 148, 152]
CaO_6	7487	7504	18	[1, 65, 95, 105, 106, 128, 133]
CaO_7	7505	7538	34	[1, 65, 72, 95, 105, 106, 128, 133]
CaO_8	7519	7530	12	[2, 70, 82, 96, 104, 129, 145, 148, 152]
CaO_9	7531	7531	1	[2, 70, 82, 96, 99, 104, 129, 145, 148, 152]
CaO_10	7532	7546	15	[2, 70, 82, 96, 99, 104, 118, 129, 145, 148, 152]
CaO_8	7539	7549	11	[1, 65, 72, 79, 95, 105, 106, 128, 133]
CaO_9	7547	7556	10	[2, 70, 82, 96, 99, 104, 129, 145, 148, 152]
CaO_7	7550	7577	28	[1, 65, 72, 79, 105, 106, 128, 133]
CaO_8	7557	7568	12	[2, 70, 82, 96, 104, 129, 145, 148, 152]
CaO_7	7569	7582	14	[2, 70, 96, 104, 129, 145, 148, 152]
CaO_6	7578	7588	11	[1, 65, 72, 79, 105, 106, 128]
CaO_8	7583	7583	1	[2, 66, 70, 96, 104, 129, 145, 148, 152]
CaO_9	7584	7584	1	[2, 66, 70, 82, 96, 104, 129, 145, 148, 152]
CaO_8	7585	7598	14	[2, 66, 70, 82, 104, 129, 145, 148, 152]
CaO_5	7589	7620	32	[1, 65, 72, 79, 105, 106]
CaO_9	7599	7641	43	[2, 66, 70, 82, 96, 104, 129, 145, 148, 152]
CaO_4	7621	7626	6	[1, 65, 79, 105, 106]
CaO_5	7627	7631	5	[1, 65, 79, 105, 106, 128]
CaO_6	7632	7686	55	[1, 65, 79, 105, 106, 128, 133]
CaO_10	7642	7645	4	[2, 66, 70, 82, 96, 104, 129, 130, 145, 148, 152]
CaO_9	7646	7689	44	[2, 70, 82, 96, 104, 129, 130, 145, 148, 152]
CaO_7	7687	7693	7	[1, 65, 79, 105, 106, 128, 133, 135]
CaO_8	7690	7692	3	[2, 70, 82, 96, 104, 129, 145, 148, 152]
CaO_9	7693	7708	16	[2, 70, 82, 96, 104, 123, 129, 145, 148, 152]
CaO_8	7694	7697	4	[1, 65, 79, 105, 106, 127, 128, 133, 135]
CaO_7	7698	7791	94	[1, 65, 79, 105, 106, 128, 133, 135]
CaO_8	7709	7733	25	[2, 70, 82, 96, 104, 129, 145, 148, 152]
CaO_9	7734	7751	18	[2, 70, 82, 96, 104, 120, 129, 145, 148, 152]
CaO_8	7752	7771	20	[2, 70, 82, 96, 104, 120, 145, 148, 152]
CaO_7	7772	7785	14	[2, 70, 82, 96, 104, 145, 148, 152]
CaO_8	7786	7792	7	[2, 70, 82, 96, 104, 123, 145, 148, 152]
CaO_6	7792	7811	20	[1, 65, 79, 105, 106, 128, 133]
CaO_10	7793	7839	47	[2, 70, 82, 96, 104, 111, 123, 145, 148, 150, 152]
CaO_7	7812	7849	38	[1, 65, 79, 105, 106, 128, 132, 133]
CaO_11	7840	7857	18	[2, 70, 82, 96, 104, 111, 123, 130, 145, 148, 150, 152]
CaO_6	7850	7865	16	[1, 65, 79, 105, 106, 128, 132]
CaO_10	7858	7882	25	[2, 70, 82, 96, 104, 123, 130, 145, 148, 150, 152]
CaO_7	7866	7898	33	[1, 65, 79, 105, 106, 128, 132, 133]
CaO_9	7883	7932	50	[2, 70, 82, 96, 104, 123, 130, 145, 148, 150]
CaO_8	7899	7903	5	[1, 65, 79, 105, 106, 128, 132, 133, 135]
CaO_7	7904	7939	36	[1, 65, 79, 105, 106, 128, 132, 135]
CaO_8	7933	7973	41	[2, 82, 96, 104, 123, 130, 145, 148, 150]
CaO_8	7940	7974	35	[1, 65, 78, 79, 105, 106, 128, 132, 135]
CaO_7	7974	8002	29	[2, 82, 104, 123, 130, 145, 148, 150]
CaO_7	7975	8011	37	[1, 65, 79, 105, 106, 128, 132, 135]
CaO_8	8003	8005	3	[2, 82, 96, 104, 123, 130, 145, 148, 150]
CaO_9	8006	8012	7	[2, 82, 96, 104, 111, 123, 130, 145, 148, 150]
CaO_6	8012	8044	33	[1, 65, 79, 105, 106, 128, 135]
CaO_10	8013	8033	21	[2, 82, 96, 104, 111, 123, 130, 145, 148, 150, 152]
CaO_11	8034	8034	1	[2, 82, 96, 104, 111, 123, 124, 130, 145, 148, 150, 152]
CaO_10	8035	8043	9	[2, 82, 104, 111, 123, 124, 130, 145, 148, 150, 152]
CaO_9	8044	8059	16	[2, 82, 104, 111, 123, 124, 130, 145, 148, 150]
CaO_7	8045	8055	11	[1, 65, 79, 95, 105, 106, 128, 135]
CaO_8	8056	8056	1	[1, 65, 79, 95, 105, 106, 128, 133, 135]
CaO_7	8057	8085	29	[1, 65, 79, 105, 106, 128, 133, 135]
CaO_10	8060	8062	3	[2, 82, 89, 104, 111, 123, 124, 130, 145, 148, 150]
CaO_11	8063	8067	5	[2, 82, 89, 104, 111, 123, 124, 130, 145, 148, 150, 152]
CaO_10	8068	8078	11	[2, 82, 89, 104, 111, 123, 130, 145, 148, 150, 152]
CaO_9	8079	8100	22	[2, 82, 89, 104, 111, 123, 145, 148, 150, 152]
CaO_8	8086	8134	49	[1, 65, 79, 95, 105, 106, 128, 133, 135]
CaO_8	8101	8167	67	[2, 82, 104, 111, 123, 145, 148, 150, 152]
CaO_7	8135	8143	9	[1, 65, 79, 105, 106, 128, 133, 135]
CaO_6	8144	8148	5	[1, 79, 105, 106, 128, 133, 135]
CaO_7	8149	8173	25	[1, 79, 95, 105, 106, 128, 133, 135]
CaO_7	8168	8205	38	[2, 82, 104, 111, 123, 145, 148, 150]
CaO_8	8174	8174	1	[1, 72, 79, 95, 105, 106, 128, 133, 135]
CaO_7	8175	8185	11	[1, 72, 79, 95, 105, 106, 128, 133]
CaO_6	8186	8219	34	[1, 72, 79, 105, 106, 128, 133]
CaO_8	8206	8216	11	[2, 82, 89, 104, 111, 123, 145, 148, 150]
CaO_9	8217	8218	2	[2, 82, 89, 96, 104, 111, 123, 145, 148, 150]
CaO_8	8219	8224	6	[2, 82, 96, 104, 111, 123, 145, 148, 150]
CaO_7	8220	8250	31	[1, 72, 79, 105, 106, 128, 133, 146]
CaO_9	8225	8232	8	[2, 82, 96, 104, 106, 111, 123, 145, 148, 150]
CaO_8	8233	8241	9	[2, 82, 96, 104, 111, 123, 145, 148, 150]
CaO_7	8242	8243	2	[2, 82, 104, 111, 123, 145, 148, 150]
CaO_6	8244	8247	4	[2, 82, 104, 111, 123, 148, 150]
CaO_8	8248	8248	1	[2, 82, 99, 104, 111, 123, 145, 148, 150]
CaO_9	8249	8267	19	[2, 82, 99, 104, 111, 123, 130, 145, 148, 150]
CaO_8	8251	8253	3	[1, 72, 76, 79, 105, 106, 128, 133, 146]
CaO_7	8254	8259	6	[1, 72, 79, 105, 106, 128, 133, 146]
CaO_6	8260	8269	10	[1, 72, 79, 106, 128, 133, 146]
CaO_10	8268	8269	2	[2, 82, 99, 104, 106, 111, 123, 130, 145, 148, 150]
CaO_7	8270	8301	32	[1, 72, 79, 106, 128, 133, 136, 146]
CaO_9	8270	8288	19	[2, 82, 99, 104, 106, 111, 130, 145, 148, 150]
CaO_10	8289	8299	11	[2, 82, 99, 104, 106, 111, 123, 130, 145, 148, 150]
CaO_9	8300	8301	2	[2, 82, 99, 104, 106, 111, 123, 130, 145, 148]
CaO_8	8302	8316	15	[1, 72, 76, 79, 106, 128, 133, 136, 146]
CaO_10	8302	8343	42	[2, 66, 82, 99, 104, 106, 111, 123, 130, 145, 148]
CaO_7	8317	8336	20	[1, 72, 76, 79, 106, 133, 136, 146]
CaO_6	8337	8352	16	[1, 72, 76, 79, 106, 133, 146]
CaO_11	8344	8354	11	[2, 66, 73, 82, 99, 104, 106, 111, 123, 130, 145, 148]
CaO_5	8353	8362	10	[1, 72, 79, 106, 133, 146]
CaO_10	8355	8359	5	[2, 66, 73, 82, 104, 106, 111, 123, 130, 145, 148]
CaO_9	8360	8363	4	[2, 66, 73, 82, 104, 106, 123, 130, 145, 148]
CaO_6	8363	8366	4	[1, 72, 79, 106, 128, 133, 146]
CaO_8	8364	8368	5	[2, 73, 82, 104, 106, 123, 130, 145, 148]
CaO_7	8367	8374	8	[1, 72, 79, 106, 128, 133, 136, 146]
CaO_7	8369	8372	4	[2, 82, 104, 106, 123, 130, 145, 148]
CaO_8	8373	8388	16	[2, 73, 82, 104, 106, 123, 130, 145, 148]
CaO_8	8375	8378	4	[1, 72, 79, 95, 106, 128, 133, 136, 146]
CaO_8	8379	8413	35	[1, 72, 79, 93, 106, 128, 133, 136, 146]
CaO_7	8389	8394	6	[2, 82, 104, 106, 123, 130, 145, 148]
CaO_6	8395	8411	17	[2, 82, 104, 123, 130, 145, 148]
CaO_7	8412	8429	18	[2, 82, 89, 104, 123, 130, 145, 148]
CaO_9	8414	8417	4	[1, 72, 79, 93, 95, 106, 128, 133, 136, 146]
CaO_10	8418	8436	19	[1, 72, 77, 79, 93, 95, 106, 128, 133, 136, 146]
CaO_8	8430	8441	12	[2, 82, 89, 104, 123, 130, 145, 148, 150]
CaO_9	8437	8438	2	[1, 72, 77, 79, 95, 106, 128, 133, 136, 146]
CaO_8	8439	8448	10	[1, 77, 79, 95, 106, 128, 133, 136, 146]
CaO_7	8442	8451	10	[2, 82, 89, 104, 123, 145, 148, 150]
CaO_7	8449	8482	34	[1, 77, 79, 95, 106, 128, 133, 136]
CaO_8	8452	8458	7	[2, 82, 89, 104, 123, 130, 145, 148, 150]
CaO_9	8459	8459	1	[2, 82, 89, 99, 104, 123, 130, 145, 148, 150]
CaO_8	8460	8468	9	[2, 82, 89, 99, 104, 123, 130, 145, 148]
CaO_9	8469	8480	12	[2, 82, 89, 99, 104, 111, 123, 130, 145, 148]
CaO_8	8481	8538	58	[2, 82, 99, 104, 111, 123, 130, 145, 148]
CaO_8	8483	8512	30	[1, 77, 79, 95, 106, 128, 133, 135, 136]
CaO_7	8513	8522	10	[1, 77, 79, 95, 106, 128, 133, 136]
CaO_6	8523	8529	7	[1, 79, 95, 106, 128, 133, 136]
CaO_7	8530	8558	29	[1, 79, 95, 105, 106, 128, 133, 136]
CaO_9	8539	8542	4	[2, 82, 99, 104, 111, 120, 123, 130, 145, 148]
CaO_10	8543	8551	9	[2, 82, 89, 99, 104, 111, 120, 123, 130, 145, 148]
CaO_11	8552	8557	6	[2, 82, 89, 99, 104, 111, 120, 123, 124, 130, 145, 148]
CaO_10	8558	8571	14	[2, 82, 99, 104, 111, 120, 123, 124, 130, 145, 148]
CaO_6	8559	8574	16	[1, 79, 95, 105, 106, 128, 133]
CaO_9	8572	8586	15	[2, 82, 99, 104, 111, 120, 123, 124, 145, 148]
CaO_5	8575	8617	43	[1, 79, 105, 106, 128, 133]
CaO_10	8587	8598	12	[2, 82, 89, 99, 104, 111, 120, 123, 124, 145, 148]
CaO_9	8599	8601	3	[2, 82, 99, 104, 111, 120, 123, 124, 145, 148]
CaO_10	8602	8650	49	[2, 82, 99, 104, 111, 120, 123, 124, 130, 145, 148]
CaO_6	8618	8625	8	[1, 79, 95, 105, 106, 128, 133]
CaO_7	8626	8664	39	[1, 79, 95, 105, 106, 128, 133, 135]
CaO_9	8651	8664	14	[2, 82, 99, 104, 111, 120, 123, 124, 145, 148]
CaO_8	8665	8668	4	[1, 79, 95, 105, 106, 128, 133, 135, 146]
CaO_10	8665	8667	3	[2, 82, 99, 104, 111, 120, 123, 124, 145, 148, 150]
CaO_9	8668	8693	26	[2, 82, 99, 111, 120, 123, 124, 145, 148, 150]
CaO_7	8669	8669	1	[1, 79, 105, 106, 128, 133, 135, 146]
CaO_6	8670	8686	17	[1, 79, 105, 106, 128, 133, 135]
CaO_7	8687	8695	9	[1, 79, 95, 105, 106, 128, 133, 135]
CaO_8	8694	8702	9	[2, 82, 99, 111, 120, 123, 124, 145, 148]
CaO_8	8696	8708	13	[1, 77, 79, 95, 105, 106, 128, 133, 135]
CaO_9	8703	8748	46	[2, 82, 99, 111, 120, 123, 124, 130, 145, 148]
CaO_7	8709	8725	17	[1, 77, 79, 105, 106, 128, 133, 135]
CaO_8	8726	8732	7	[1, 77, 79, 95, 105, 106, 128, 133, 135]
CaO_9	8733	8735	3	[1, 77, 79, 95, 105, 106, 128, 133, 135, 146]
CaO_10	8736	8746	11	[1, 72, 77, 79, 95, 105, 106, 128, 133, 135, 146]
CaO_11	8747	8770	24	[1, 72, 77, 79, 95, 105, 106, 128, 133, 135, 136, 146]
CaO_8	8749	8800	52	[2, 82, 99, 120, 123, 124, 130, 145, 148]
CaO_10	8771	8802	32	[1, 72, 77, 79, 95, 106, 128, 133, 135, 136, 146]
CaO_9	8801	8805	5	[2, 82, 99, 100, 120, 123, 124, 130, 145, 148]
CaO_9	8803	8805	3	[1, 72, 77, 79, 95, 106, 128, 133, 136, 146]
CaO_10	8806	8815	10	[1, 72, 76, 77, 79, 95, 106, 128, 133, 136, 146]
CaO_10	8806	8808	3	[2, 82, 99, 100, 104, 120, 123, 124, 130, 145, 148]
CaO_9	8809	8823	15	[2, 82, 99, 100, 104, 120, 123, 130, 145, 148]
CaO_9	8816	8818	3	[1, 72, 77, 79, 95, 106, 128, 133, 136, 146]
CaO_8	8819	8867	49	[1, 72, 77, 79, 95, 106, 133, 136, 146]
CaO_8	8824	8841	18	[2, 82, 99, 100, 120, 123, 130, 145, 148]
CaO_9	8842	8868	27	[2, 82, 99, 100, 120, 123, 130, 141, 145, 148]
CaO_9	8868	8874	7	[1, 72, 76, 77, 79, 95, 106, 133, 136, 146]
CaO_8	8869	8900	32	[2, 82, 99, 100, 120, 123, 130, 145, 148]
CaO_10	8875	8879	5	[1, 72, 76, 77, 79, 95, 106, 133, 136, 146, 152]
CaO_9	8880	8893	14	[1, 72, 76, 77, 79, 95, 106, 133, 136, 146]
CaO_8	8894	8900	7	[1, 72, 76, 79, 95, 106, 133, 136, 146]
CaO_7	8901	8915	15	[1, 72, 79, 95, 106, 133, 136, 146]
CaO_7	8901	8907	7	[2, 82, 99, 120, 123, 130, 145, 148]
CaO_8	8908	8923	16	[2, 82, 99, 120, 123, 124, 130, 145, 148]
CaO_8	8916	8921	6	[1, 72, 77, 79, 95, 106, 133, 136, 146]
CaO_7	8922	8979	58	[1, 72, 77, 79, 106, 133, 136, 146]
CaO_9	8924	8928	5	[2, 82, 99, 111, 120, 123, 124, 130, 145, 148]
CaO_10	8929	8939	11	[2, 82, 99, 106, 111, 120, 123, 124, 130, 145, 148]
CaO_9	8940	8964	25	[2, 82, 99, 111, 120, 123, 124, 130, 145, 148]
CaO_8	8965	8974	10	[2, 82, 99, 111, 120, 123, 124, 145, 148]
CaO_9	8975	8978	4	[2, 82, 99, 111, 120, 123, 124, 130, 145, 148]
CaO_8	8979	9086	108	[2, 82, 99, 120, 123, 124, 130, 145, 148]
CaO_8	8980	8983	4	[1, 72, 77, 79, 95, 106, 133, 136, 146]
CaO_9	8984	8988	5	[1, 72, 77, 79, 95, 106, 133, 135, 136, 146]
CaO_8	8989	9011	23	[1, 77, 79, 95, 106, 133, 135, 136, 146]
CaO_9	9012	9037	26	[1, 77, 79, 95, 106, 128, 133, 135, 136, 146]
CaO_8	9038	9046	9	[1, 77, 79, 95, 106, 128, 133, 136, 146]
CaO_7	9047	9077	31	[1, 77, 79, 95, 106, 128, 133, 146]
CaO_8	9078	9083	6	[1, 77, 79, 95, 106, 128, 133, 146, 152]
CaO_7	9084	9105	22	[1, 77, 79, 106, 128, 133, 146, 152]
CaO_9	9087	9120	34	[2, 82, 99, 107, 120, 123, 124, 130, 145, 148]
CaO_6	9106	9108	3	[1, 77, 79, 106, 128, 133, 146]
CaO_7	9109	9112	4	[1, 72, 77, 79, 106, 128, 133, 146]
CaO_8	9113	9124	12	[1, 72, 77, 79, 106, 128, 133, 135, 146]
CaO_8	9121	9123	3	[2, 82, 99, 120, 123, 124, 130, 145, 148]
CaO_9	9124	9124	1	[2, 82, 99, 111, 120, 123, 124, 130, 145, 148]
CaO_7	9125	9131	7	[1, 77, 79, 106, 128, 133, 135, 146]
CaO_8	9125	9131	7	[2, 82, 99, 111, 120, 123, 124, 145, 148]
CaO_8	9132	9191	60	[1, 77, 79, 106, 128, 133, 135, 136, 146]
CaO_9	9132	9197	66	[2, 82, 99, 107, 111, 120, 123, 124, 145, 148]
CaO_7	9192	9212	21	[1, 77, 79, 106, 128, 133, 135, 136]
CaO_8	9198	9249	52	[2, 82, 99, 107, 111, 123, 124, 145, 148]
CaO_8	9213	9217	5	[1, 77, 79, 105, 106, 128, 133, 135, 136]
CaO_7	9218	9256	39	[1, 77, 79, 106, 128, 133, 135, 136]
CaO_9	9250	9255	6	[2, 82, 99, 107, 111, 120, 123, 124, 145, 148]
CaO_8	9256	9322	67	[2, 82, 99, 111, 120, 123, 124, 145, 148]
CaO_6	9257	9257	1	[1, 77, 79, 106, 128, 133, 135]
CaO_5	9258	9271	14	[1, 79, 106, 128, 133, 135]
CaO_6	9272	9275	4	[1, 79, 106, 128, 133, 135, 136]
CaO_7	9276	9333	58	[1, 77, 79, 106, 128, 133, 135, 136]
CaO_9	9323	9415	93	[2, 82, 99, 111, 113, 120, 123, 124, 145, 148]
CaO_8	9334	9348	15	[1, 77, 79, 92, 106, 128, 133, 135, 136]
CaO_9	9349	9421	73	[1, 77, 79, 92, 106, 128, 133, 135, 136, 144]
CaO_8	9416	9434	19	[2, 99, 111, 113, 120, 123, 124, 145, 148]
CaO_8	9422	9436	15	[1, 79, 92, 106, 128, 133, 135, 136, 144]
CaO_10	9435	9452	18	[2, 82, 99, 100, 111, 113, 120, 123, 124, 145, 148]
CaO_8	9437	9448	12	[1, 77, 79, 106, 128, 133, 135, 136, 144]
CaO_9	9449	9498	50	[1, 77, 79, 92, 106, 128, 133, 135, 136, 144]
CaO_9	9453	9478	26	[2, 82, 99, 111, 113, 120, 123, 124, 145, 148]
CaO_8	9479	9508	30	[2, 82, 99, 111, 120, 123, 124, 145, 148]
CaO_10	9499	9508	10	[1, 77, 79, 82, 92, 106, 128, 133, 135, 136, 144]
CaO_9	9509	9529	21	[1, 77, 79, 92, 106, 128, 133, 135, 136, 144]
CaO_9	9509	9514	6	[2, 82, 99, 111, 113, 120, 123, 124, 145, 148]
CaO_8	9515	9525	11	[2, 82, 99, 111, 120, 123, 124, 145, 148]
CaO_7	9526	9540	15	[2, 82, 99, 120, 123, 124, 145, 148]
CaO_10	9530	9540	11	[1, 77, 79, 82, 92, 106, 128, 133, 135, 136, 144]
CaO_9	9541	9573	33	[1, 77, 79, 92, 106, 128, 133, 135, 136, 144]
CaO_8	9541	9543	3	[2, 82, 99, 111, 120, 123, 124, 145, 148]
CaO_9	9544	9553	10	[2, 73, 82, 99, 111, 120, 123, 124, 145, 148]
CaO_8	9554	9600	47	[2, 73, 82, 99, 120, 123, 124, 145, 148]
CaO_8	9574	9589	16	[1, 77, 79, 92, 106, 128, 133, 135, 136]
CaO_7	9590	9591	2	[1, 77, 79, 92, 106, 133, 135, 136]
CaO_6	9592	9635	44	[1, 77, 79, 106, 133, 135, 136]
CaO_7	9601	9604	4	[2, 82, 99, 120, 123, 124, 145, 148]
CaO_6	9605	9695	91	[2, 82, 99, 120, 123, 124, 148]
CaO_7	9636	9661	26	[1, 77, 79, 92, 106, 133, 135, 136]
CaO_8	9662	9722	61	[1, 77, 79, 92, 106, 128, 133, 135, 136]
CaO_7	9696	9717	22	[2, 82, 99, 113, 120, 123, 124, 148]
CaO_8	9718	9724	7	[2, 82, 99, 113, 120, 123, 124, 145, 148]
CaO_9	9723	9738	16	[1, 77, 79, 92, 93, 106, 128, 133, 135, 136]
CaO_9	9725	9735	11	[2, 82, 99, 111, 113, 120, 123, 124, 145, 148]
CaO_8	9736	9759	24	[2, 82, 99, 111, 113, 120, 123, 124, 148]
CaO_8	9739	9784	46	[1, 77, 79, 92, 93, 106, 133, 135, 136]
CaO_7	9760	9762	3	[2, 82, 99, 111, 113, 123, 124, 148]
CaO_8	9763	9768	6	[2, 82, 99, 111, 113, 123, 124, 145, 148]
CaO_9	9769	9785	17	[2, 82, 99, 111, 113, 123, 124, 145, 148, 151]
CaO_7	9785	9799	15	[1, 77, 79, 92, 93, 106, 135, 136]
CaO_8	9786	9797	12	[2, 82, 111, 113, 123, 124, 145, 148, 151]
CaO_9	9798	9829	32	[2, 82, 107, 111, 113, 123, 124, 145, 148, 151]
CaO_8	9800	9804	5	[1, 77, 79, 92, 93, 106, 128, 135, 136]
CaO_9	9805	9811	7	[1, 77, 79, 92, 93, 106, 128, 133, 135, 136]
CaO_8	9812	9855	44	[1, 77, 79, 92, 106, 128, 133, 135, 136]
CaO_8	9830	9834	5	[2, 82, 107, 111, 113, 123, 124, 145, 151]
CaO_10	9835	9836	2	[2, 81, 82, 101, 107, 111, 113, 123, 124, 145, 151]
CaO_11	9837	9837	1	[2, 81, 82, 101, 107, 111, 113, 123, 124, 142, 145, 151]
CaO_10	9838	9840	3	[2, 81, 101, 107, 111, 113, 123, 124, 142, 145, 151]
CaO_9	9841	9867	27	[2, 81, 101, 107, 111, 113, 123, 142, 145, 151]
CaO_9	9856	9867	12	[1, 77, 79, 82, 92, 106, 128, 133, 135, 136]
CaO_8	9868	9907	40	[1, 77, 79, 82, 106, 128, 133, 135, 136]
CaO_8	9868	9874	7	[2, 81, 101, 107, 111, 113, 123, 145, 151]
CaO_7	9875	9876	2	[2, 81, 101, 107, 111, 113, 123, 151]
CaO_8	9877	9893	17	[2, 81, 98, 101, 107, 111, 113, 123, 151]
CaO_7	9894	9897	4	[2, 81, 98, 101, 107, 111, 113, 123]
CaO_8	9898	9925	28	[2, 80, 81, 98, 101, 107, 111, 113, 123]
CaO_8	9908	9953	46	[1, 77, 79, 92, 106, 128, 133, 135, 136]
CaO_7	9926	9933	8	[2, 81, 98, 101, 107, 111, 113, 123]
CaO_8	9934	9936	3	[2, 81, 98, 101, 104, 107, 111, 113, 123]
CaO_7	9937	9937	1	[2, 81, 98, 101, 107, 111, 113, 123]
CaO_8	9938	9975	38	[2, 81, 98, 101, 107, 111, 113, 123, 142]
CaO_9	9954	9968	15	[1, 77, 79, 92, 106, 128, 133, 135, 136, 146]
CaO_8	9969	9974	6	[1, 77, 79, 106, 128, 133, 135, 136, 146]
CaO_7	9975	10033	59	[1, 77, 79, 106, 133, 135, 136, 146]
CaO_9	9976	9980	5	[2, 81, 98, 101, 107, 111, 113, 123, 142, 151]
CaO_7	9981	9993	13	[2, 98, 101, 111, 113, 123, 142, 151]
CaO_6	9994	10003	10	[2, 101, 111, 113, 123, 142, 151]
CaO_7	10004	10010	7	[2, 101, 107, 111, 113, 123, 142, 151]
CaO_6	10011	10014	4	[2, 101, 111, 113, 123, 142, 151]
CaO_7	10015	10030	16	[2, 101, 111, 113, 123, 142, 145, 151]
CaO_6	10031	10035	5	[2, 101, 111, 113, 123, 142, 151]
CaO_8	10034	10063	30	[1, 77, 79, 93, 106, 133, 135, 136, 146]
CaO_7	10036	10058	23	[2, 101, 111, 113, 123, 124, 142, 151]
CaO_6	10059	10060	2	[2, 101, 111, 113, 123, 124, 151]
CaO_5	10061	10073	13	[2, 101, 111, 113, 123, 151]
CaO_7	10064	10068	5	[1, 77, 79, 93, 106, 133, 135, 136]
CaO_8	10069	10085	17	[1, 77, 79, 93, 106, 114, 133, 135, 136]
CaO_6	10074	10076	3	[2, 101, 111, 113, 123, 148, 151]
CaO_7	10077	10089	13	[2, 101, 111, 113, 123, 145, 148, 151]
CaO_7	10086	10097	12	[1, 77, 79, 93, 106, 133, 135, 136]
CaO_8	10090	10103	14	[2, 101, 111, 113, 123, 124, 145, 148, 151]
CaO_6	10098	10102	5	[1, 77, 79, 93, 106, 133, 136]
CaO_7	10103	10250	148	[1, 77, 79, 93, 106, 133, 136, 152]
CaO_7	10104	10113	10	[2, 101, 111, 113, 123, 124, 148, 151]
CaO_6	10114	10129	16	[2, 111, 113, 123, 124, 148, 151]
CaO_7	10130	10143	14	[2, 111, 113, 120, 123, 124, 148, 151]
CaO_8	10144	10163	20	[2, 96, 111, 113, 120, 123, 124, 148, 151]
CaO_9	10164	10197	34	[2, 96, 111, 113, 120, 123, 124, 130, 148, 151]
CaO_8	10198	10201	4	[2, 96, 111, 113, 123, 124, 130, 148, 151]
CaO_9	10202	10202	1	[2, 96, 111, 113, 123, 124, 130, 145, 148, 151]
CaO_10	10203	10210	8	[2, 82, 96, 111, 113, 123, 124, 130, 145, 148, 151]
CaO_9	10211	10217	7	[2, 82, 96, 111, 113, 123, 124, 130, 148, 151]
CaO_7	10218	10243	26	[2, 82, 96, 111, 123, 124, 148, 151]
CaO_6	10244	10254	11	[2, 82, 96, 111, 123, 124, 148]
CaO_8	10251	10255	5	[1, 77, 79, 93, 106, 133, 136, 146, 152]
CaO_7	10255	10264	10	[2, 73, 82, 96, 111, 123, 124, 148]
CaO_9	10256	10259	4	[1, 65, 77, 79, 93, 106, 133, 136, 146, 152]
CaO_8	10260	10275	16	[1, 65, 77, 79, 93, 106, 133, 136, 152]
CaO_8	10265	10267	3	[2, 73, 82, 96, 111, 123, 124, 130, 148]
CaO_9	10268	10281	14	[2, 73, 82, 96, 111, 123, 124, 130, 145, 148]
CaO_7	10276	10316	41	[1, 77, 79, 93, 106, 133, 136, 152]
CaO_10	10282	10292	11	[2, 73, 82, 96, 106, 111, 123, 124, 130, 145, 148]
CaO_9	10293	10309	17	[2, 73, 82, 106, 111, 123, 124, 130, 145, 148]
CaO_10	10310	10317	8	[2, 73, 82, 106, 111, 123, 124, 130, 141, 145, 148]
CaO_8	10317	10318	2	[1, 77, 79, 93, 106, 128, 133, 136, 152]
CaO_9	10318	10328	11	[2, 73, 82, 111, 123, 124, 130, 141, 145, 148]
CaO_7	10319	10328	10	[1, 77, 79, 106, 128, 133, 136, 152]
CaO_8	10329	10341	13	[1, 77, 79, 106, 114, 128, 133, 136, 152]
CaO_10	10329	10334	6	[2, 73, 82, 96, 111, 123, 124, 130, 141, 145, 148]
CaO_9	10335	10348	14	[2, 73, 82, 96, 111, 123, 124, 130, 141, 148]
CaO_7	10342	10356	15	[1, 77, 79, 106, 128, 133, 136, 152]
CaO_10	10349	10354	6	[2, 73, 82, 96, 111, 123, 124, 130, 141, 148, 151]
CaO_9	10355	10382	28	[2, 73, 82, 96, 111, 123, 124, 141, 148, 151]
CaO_6	10357	10433	77	[1, 77, 79, 106, 133, 136, 152]
CaO_8	10383	10402	20	[2, 73, 82, 96, 111, 123, 124, 148, 151]
CaO_7	10403	10420	18	[2, 73, 82, 111, 123, 124, 148, 151]
CaO_8	10421	10431	11	[2, 73, 82, 111, 113, 123, 124, 148, 151]
CaO_7	10432	10449	18	[2, 73, 82, 111, 123, 124, 148, 151]
CaO_7	10434	10444	11	[1, 77, 79, 92, 106, 133, 136, 152]
CaO_8	10445	10447	3	[1, 77, 79, 92, 93, 106, 133, 136, 152]
CaO_9	10448	10461	14	[1, 77, 79, 92, 93, 106, 114, 133, 136, 152]
CaO_8	10450	10486	37	[2, 73, 82, 111, 123, 124, 130, 148, 151]
CaO_8	10462	10468	7	[1, 77, 79, 92, 93, 106, 114, 133, 136]
CaO_7	10469	10508	40	[1, 77, 79, 92, 93, 106, 133, 136]
CaO_9	10487	10498	12	[2, 73, 82, 111, 123, 124, 130, 145, 148, 151]
CaO_8	10499	10520	22	[2, 73, 82, 111, 123, 124, 130, 148, 151]
CaO_8	10509	10511	3	[1, 77, 79, 92, 93, 106, 128, 133, 136]
CaO_9	10512	10527	16	[1, 77, 79, 92, 93, 106, 112, 128, 133, 136]
CaO_9	10521	10533	13	[2, 73, 82, 107, 111, 123, 124, 130, 148, 151]
CaO_10	10528	10531	4	[1, 77, 79, 92, 93, 106, 112, 128, 133, 135, 136]
CaO_9	10532	10534	3	[1, 77, 79, 92, 93, 106, 112, 128, 133, 135]
CaO_10	10534	10537	4	[2, 66, 73, 82, 107, 111, 123, 124, 130, 148, 151]
CaO_8	10535	10540	6	[1, 77, 79, 92, 93, 106, 112, 133, 135]
CaO_11	10538	10555	18	[2, 66, 73, 82, 107, 111, 113, 123, 124, 130, 148, 151]
CaO_9	10541	10547	7	[1, 77, 79, 92, 93, 106, 112, 133, 135, 152]
CaO_8	10548	10553	6	[1, 77, 79, 92, 93, 106, 112, 133, 135]
CaO_9	10554	10577	24	[1, 77, 79, 92, 93, 106, 112, 133, 135, 136]
CaO_10	10556	10556	1	[2, 66, 73, 82, 107, 111, 123, 124, 130, 148, 151]
CaO_9	10557	10566	10	[2, 73, 82, 107, 111, 123, 124, 130, 148, 151]
CaO_10	10567	10575	9	[2, 73, 82, 107, 111, 123, 124, 130, 145, 148, 151]
CaO_11	10576	10608	33	[2, 73, 82, 107, 111, 113, 123, 124, 130, 145, 148, 151]
CaO_8	10578	10578	1	[1, 77, 79, 92, 93, 106, 112, 133, 136]
CaO_9	10579	10603	25	[1, 77, 79, 92, 93, 106, 112, 133, 136, 152]
CaO_8	10604	10622	19	[1, 77, 79, 93, 106, 112, 133, 136, 152]
CaO_10	10609	10614	6	[2, 73, 82, 107, 111, 123, 124, 130, 145, 148, 151]
CaO_9	10615	10635	21	[2, 73, 107, 111, 123, 124, 130, 145, 148, 151]
CaO_7	10623	10653	31	[1, 77, 79, 93, 106, 133, 136, 152]
CaO_8	10636	10651	16	[2, 73, 111, 123, 124, 130, 145, 148, 151]
CaO_9	10652	10656	5	[2, 73, 82, 111, 123, 124, 130, 145, 148, 151]
CaO_8	10654	10659	6	[1, 77, 79, 93, 106, 128, 133, 136, 152]
CaO_10	10657	10680	24	[2, 73, 82, 106, 111, 123, 124, 130, 145, 148, 151]
CaO_9	10660	10663	4	[1, 74, 77, 79, 93, 106, 128, 133, 136, 152]
CaO_10	10664	10682	19	[1, 74, 77, 79, 92, 93, 106, 128, 133, 136, 152]
CaO_9	10681	10694	14	[2, 73, 82, 106, 123, 124, 130, 145, 148, 151]
CaO_11	10683	10705	23	[1, 74, 77, 79, 92, 93, 106, 114, 128, 133, 136, 152]
CaO_8	10695	10696	2	[2, 73, 82, 106, 123, 124, 145, 148, 151]
CaO_7	10697	10698	2	[2, 73, 82, 106, 123, 124, 145, 148]
CaO_8	10699	10721	23	[2, 73, 82, 94, 106, 123, 124, 145, 148]
CaO_10	10706	10722	17	[1, 74, 77, 79, 92, 106, 114, 128, 133, 136, 152]
CaO_9	10722	10734	13	[2, 73, 82, 94, 106, 123, 124, 130, 145, 148]
CaO_9	10723	10729	7	[1, 74, 77, 79, 92, 106, 114, 133, 136, 152]
CaO_8	10730	10751	22	[1, 74, 77, 79, 106, 114, 133, 136, 152]
CaO_9	10735	10743	9	[2, 73, 82, 106, 111, 123, 124, 130, 145, 148]
CaO_8	10744	10753	10	[2, 73, 82, 106, 111, 123, 130, 145, 148]
CaO_9	10752	10777	26	[1, 74, 77, 79, 106, 114, 133, 136, 146, 152]
CaO_7	10754	10759	6	[2, 73, 82, 106, 111, 123, 130, 145]
CaO_6	10760	10767	8	[2, 73, 106, 111, 123, 130, 145]
CaO_5	10768	10769	2	[2, 73, 106, 123, 130, 145]
CaO_8	10770	10788	19	[2, 73, 82, 94, 106, 107, 123, 130, 145]
CaO_8	10778	10799	22	[1, 74, 77, 79, 106, 114, 133, 136, 152]
CaO_7	10789	10790	2	[2, 73, 82, 106, 107, 123, 130, 145]
CaO_8	10791	10793	3	[2, 73, 82, 106, 107, 123, 124, 130, 145]
CaO_9	10794	10803	10	[2, 73, 82, 106, 107, 111, 123, 124, 130, 145]
CaO_9	10800	10800	1	[1, 74, 77, 79, 93, 106, 114, 133, 136, 152]
CaO_8	10801	10825	25	[1, 77, 79, 93, 106, 114, 133, 136, 152]
CaO_10	10804	10818	15	[2, 73, 82, 106, 107, 111, 123, 124, 130, 145, 151]
CaO_9	10819	10821	3	[2, 73, 106, 107, 111, 123, 124, 130, 145, 151]
CaO_10	10822	10830	9	[2, 73, 106, 107, 111, 123, 124, 130, 145, 148, 151]
CaO_9	10826	10849	24	[1, 77, 79, 93, 106, 114, 133, 136, 146, 152]
CaO_9	10831	10836	6	[2, 73, 106, 111, 123, 124, 130, 145, 148, 151]
CaO_8	10837	10855	19	[2, 73, 106, 111, 123, 124, 130, 148, 151]
CaO_8	10850	10884	35	[1, 77, 79, 93, 106, 114, 133, 136, 152]
CaO_9	10856	10868	13	[2, 73, 106, 111, 123, 124, 130, 145, 148, 151]
CaO_8	10869	10908	40	[2, 106, 111, 123, 124, 130, 145, 148, 151]
CaO_9	10885	10912	28	[1, 77, 79, 93, 106, 114, 133, 136, 146, 152]
CaO_7	10909	10926	18	[2, 106, 111, 124, 130, 145, 148, 151]
CaO_10	10913	10916	4	[1, 77, 79, 93, 103, 106, 114, 133, 136, 146, 152]
CaO_9	10917	10982	66	[1, 77, 79, 93, 106, 114, 133, 136, 146, 152]
CaO_8	10927	10950	24	[2, 73, 106, 111, 124, 130, 145, 148, 151]
CaO_7	10951	10952	2	[2, 73, 106, 111, 130, 145, 148, 151]
CaO_8	10953	10953	1	[2, 73, 106, 107, 111, 130, 145, 148, 151]
CaO_9	10954	11017	64	[2, 73, 106, 107, 111, 123, 130, 145, 148, 151]
CaO_7	10983	11000	18	[1, 77, 79, 106, 114, 133, 136, 152]
CaO_8	11001	11043	43	[1, 77, 79, 106, 114, 128, 133, 136, 152]
CaO_10	11018	11037	20	[2, 73, 101, 106, 107, 111, 123, 130, 145, 148, 151]
CaO_9	11038	11063	26	[2, 73, 106, 107, 111, 123, 130, 145, 148, 151]
CaO_9	11044	11099	56	[1, 77, 79, 94, 106, 114, 128, 133, 136, 152]
CaO_8	11064	11074	11	[2, 73, 106, 107, 111, 123, 145, 148, 151]
CaO_7	11075	11076	2	[2, 73, 106, 107, 111, 123, 148, 151]
CaO_6	11077	11098	22	[2, 73, 106, 107, 111, 148, 151]
CaO_7	11099	11108	10	[2, 66, 73, 106, 107, 111, 148, 151]
CaO_8	11100	11102	3	[1, 77, 79, 106, 114, 128, 133, 136, 152]
CaO_9	11103	11115	13	[1, 77, 79, 106, 114, 128, 133, 136, 146, 152]
CaO_8	11109	11115	7	[2, 66, 73, 106, 107, 111, 130, 148, 151]
CaO_10	11116	11177	62	[1, 77, 79, 93, 106, 114, 128, 133, 136, 146, 152]
CaO_9	11116	11129	14	[2, 66, 73, 106, 107, 111, 130, 145, 148, 151]
CaO_8	11130	11149	20	[2, 66, 73, 106, 107, 130, 145, 148, 151]
CaO_7	11150	11189	40	[2, 73, 106, 107, 130, 145, 148, 151]
CaO_9	11178	11199	22	[1, 77, 79, 93, 106, 114, 128, 133, 136, 152]
CaO_8	11190	11209	20	[2, 73, 106, 107, 124, 130, 145, 148, 151]
CaO_8	11200	11231	32	[1, 77, 79, 93, 106, 128, 133, 136, 152]
CaO_7	11210	11210	1	[2, 73, 106, 107, 130, 145, 148, 151]
CaO_6	11211	11217	7	[2, 73, 106, 107, 145, 148, 151]
CaO_6	11218	11243	26	[2, 106, 107, 124, 145, 148, 151]
CaO_7	11232	11254	23	[1, 77, 79, 93, 106, 133, 136, 152]
CaO_5	11244	11252	9	[2, 106, 107, 145, 148, 151]
CaO_6	11253	11261	9	[2, 82, 106, 107, 145, 148, 151]
CaO_8	11255	11292	38	[1, 77, 79, 93, 106, 114, 133, 136, 152]
CaO_7	11262	11273	12	[2, 82, 106, 107, 142, 145, 148, 151]
CaO_7	11274	11276	3	[2, 106, 107, 130, 142, 145, 148, 151]
CaO_8	11277	11293	17	[2, 106, 107, 130, 141, 142, 145, 148, 151]
CaO_7	11293	11375	83	[1, 77, 79, 106, 114, 133, 136, 152]
CaO_10	11294	11311	18	[2, 73, 106, 107, 130, 141, 142, 145, 148, 151, 152]
CaO_9	11312	11317	6	[2, 73, 106, 107, 130, 141, 142, 145, 148, 152]
CaO_10	11318	11343	26	[2, 73, 106, 107, 123, 130, 141, 142, 145, 148, 152]
CaO_11	11344	11369	26	[2, 73, 106, 107, 123, 130, 141, 142, 145, 148, 151, 152]
CaO_10	11370	11373	4	[2, 73, 106, 107, 130, 141, 142, 145, 148, 151, 152]
CaO_9	11374	11382	9	[2, 73, 106, 107, 130, 141, 142, 145, 148, 151]
CaO_6	11376	11396	21	[1, 79, 106, 114, 133, 136, 152]
CaO_8	11383	11389	7	[2, 73, 106, 107, 130, 141, 142, 145, 148]
CaO_9	11390	11401	12	[2, 73, 106, 107, 124, 130, 141, 142, 145, 148]
CaO_7	11397	11427	31	[1, 77, 79, 106, 114, 133, 136, 152]
CaO_8	11402	11405	4	[2, 73, 106, 107, 130, 141, 142, 145, 148]
CaO_9	11406	11548	143	[2, 73, 106, 107, 123, 130, 141, 142, 145, 148]
CaO_8	11428	11470	43	[1, 77, 79, 106, 114, 133, 136, 146, 152]
CaO_7	11471	11488	18	[1, 77, 79, 106, 114, 136, 146, 152]
CaO_8	11489	11489	1	[1, 74, 77, 79, 106, 114, 136, 146, 152]
CaO_7	11490	11493	4	[1, 74, 77, 79, 106, 114, 136, 152]
CaO_8	11494	11546	53	[1, 74, 77, 79, 94, 106, 114, 136, 152]
CaO_7	11547	11550	4	[1, 77, 79, 94, 106, 114, 136, 152]
CaO_10	11549	11584	36	[2, 73, 106, 107, 111, 123, 130, 141, 142, 145, 148]
CaO_8	11551	11593	43	[1, 77, 79, 94, 103, 106, 114, 136, 152]
CaO_9	11585	11715	131	[2, 73, 106, 107, 123, 130, 141, 142, 145, 148]
CaO_7	11594	11598	5	[1, 77, 79, 94, 106, 114, 136, 152]
CaO_6	11599	11611	13	[1, 77, 79, 94, 114, 136, 152]
CaO_7	11612	11664	53	[1, 77, 79, 94, 114, 128, 136, 152]
CaO_8	11665	11679	15	[1, 77, 79, 94, 106, 114, 128, 136, 152]
CaO_7	11680	11694	15	[1, 77, 79, 94, 106, 114, 128, 152]
CaO_8	11695	11697	3	[1, 77, 79, 94, 106, 114, 128, 133, 152]
CaO_9	11698	11757	60	[1, 74, 77, 79, 94, 106, 114, 128, 133, 152]
CaO_8	11716	11744	29	[2, 73, 106, 107, 123, 130, 141, 142, 148]
CaO_9	11745	11751	7	[2, 73, 99, 106, 107, 123, 130, 141, 142, 148]
CaO_8	11752	11753	2	[2, 73, 99, 106, 123, 130, 141, 142, 148]
CaO_7	11754	11754	1	[2, 99, 106, 123, 130, 141, 142, 148]
CaO_6	11755	11767	13	[2, 106, 123, 130, 141, 142, 148]
CaO_8	11758	11760	3	[1, 74, 77, 79, 94, 106, 114, 133, 152]
CaO_9	11761	11779	19	[1, 74, 77, 79, 94, 106, 114, 133, 136, 152]
CaO_7	11768	11772	5	[2, 106, 107, 123, 130, 141, 142, 148]
CaO_8	11773	11773	1	[2, 82, 106, 107, 123, 130, 141, 142, 148]
CaO_7	11774	11779	6	[2, 82, 106, 107, 123, 130, 142, 148]
CaO_8	11780	11786	7	[1, 77, 79, 94, 106, 114, 133, 136, 152]
CaO_8	11780	11786	7	[2, 82, 106, 107, 111, 123, 130, 142, 148]
CaO_7	11787	11821	35	[1, 77, 79, 94, 114, 133, 136, 152]
CaO_7	11787	11811	25	[2, 82, 106, 107, 123, 130, 142, 148]
CaO_6	11812	11853	42	[2, 82, 106, 107, 130, 142, 148]
CaO_8	11822	11823	2	[1, 77, 79, 94, 114, 128, 133, 136, 152]
CaO_7	11824	11833	10	[1, 77, 79, 94, 114, 128, 133, 152]
CaO_6	11834	11839	6	[1, 77, 79, 94, 114, 128, 152]
CaO_7	11840	11851	12	[1, 77, 79, 94, 114, 128, 136, 152]
CaO_8	11852	11861	10	[1, 77, 79, 82, 94, 114, 128, 136, 152]
CaO_7	11854	11876	23	[2, 73, 82, 106, 107, 130, 142, 148]
CaO_7	11862	11872	11	[1, 77, 79, 82, 94, 114, 136, 152]
CaO_6	11873	11921	49	[1, 77, 79, 82, 94, 114, 152]
CaO_8	11877	11888	12	[2, 73, 82, 106, 107, 130, 141, 142, 148]
CaO_7	11889	11894	6	[2, 73, 82, 106, 107, 130, 141, 142]
CaO_6	11895	11895	1	[2, 73, 82, 106, 107, 130, 142]
CaO_7	11896	11898	3	[2, 73, 82, 106, 107, 130, 142, 145]
CaO_8	11899	11905	7	[2, 73, 82, 89, 106, 107, 130, 142, 145]
CaO_7	11906	11912	7	[2, 82, 89, 106, 107, 130, 142, 145]
CaO_8	11913	11917	5	[2, 69, 82, 89, 106, 107, 130, 142, 145]
CaO_9	11918	11918	1	[2, 67, 69, 82, 89, 106, 107, 130, 142, 145]
CaO_8	11919	11952	34	[2, 67, 69, 82, 89, 106, 107, 142, 145]
CaO_7	11922	11940	19	[1, 77, 79, 82, 94, 114, 128, 152]
CaO_6	11941	11943	3	[1, 77, 79, 82, 94, 114, 152]
CaO_7	11944	11975	32	[1, 77, 79, 82, 94, 114, 133, 152]
CaO_7	11953	11953	1	[2, 69, 82, 89, 106, 107, 142, 145]
CaO_8	11954	11959	6	[2, 69, 82, 89, 106, 107, 127, 142, 145]
CaO_7	11960	11971	12	[2, 69, 89, 106, 107, 127, 142, 145]
CaO_6	11972	11980	9	[2, 69, 89, 106, 107, 142, 145]
CaO_8	11976	12022	47	[1, 66, 77, 79, 82, 94, 114, 133, 152]
CaO_7	11981	11982	2	[2, 69, 89, 101, 106, 107, 142, 145]
CaO_8	11983	11991	9	[2, 69, 82, 89, 101, 106, 107, 142, 145]
CaO_8	11992	12009	18	[2, 69, 82, 89, 106, 107, 142, 145, 151]
CaO_7	12010	12067	58	[2, 69, 82, 89, 106, 107, 142, 145]
CaO_7	12023	12043	21	[1, 77, 79, 82, 94, 114, 133, 152]
CaO_8	12044	12055	12	[1, 77, 79, 82, 94, 114, 115, 133, 152]
CaO_9	12056	12092	37	[1, 77, 79, 82, 94, 105, 114, 115, 133, 152]
CaO_6	12068	12074	7	[2, 69, 89, 106, 107, 142, 145]
CaO_7	12075	12083	9	[2, 69, 89, 106, 107, 127, 142, 145]
CaO_8	12084	12090	7	[2, 69, 89, 94, 106, 107, 127, 142, 145]
CaO_9	12091	12098	8	[2, 69, 82, 89, 94, 106, 107, 127, 142, 145]
CaO_8	12093	12101	9	[1, 77, 79, 82, 94, 114, 115, 133, 152]
CaO_8	12099	12102	4	[2, 82, 89, 94, 106, 107, 127, 142, 145]
CaO_9	12102	12105	4	[1, 77, 79, 82, 94, 114, 115, 133, 136, 152]
CaO_9	12103	12120	18	[2, 67, 82, 89, 94, 106, 107, 127, 142, 145]
CaO_8	12106	12125	20	[1, 77, 79, 82, 94, 114, 133, 136, 152]
CaO_8	12121	12123	3	[2, 67, 82, 89, 94, 106, 127, 142, 145]
CaO_7	12124	12128	5	[2, 82, 89, 94, 106, 127, 142, 145]
CaO_7	12126	12159	34	[1, 77, 79, 82, 114, 133, 136, 152]
CaO_8	12129	12129	1	[2, 69, 82, 89, 94, 106, 127, 142, 145]
CaO_7	12130	12176	47	[2, 69, 82, 89, 94, 106, 142, 145]
CaO_8	12160	12161	2	[1, 66, 77, 79, 82, 114, 133, 136, 152]
CaO_9	12162	12183	22	[1, 66, 77, 79, 82, 110, 114, 133, 136, 152]
CaO_8	12177	12177	1	[2, 69, 82, 89, 94, 106, 137, 142, 145]
CaO_7	12178	12180	3	[2, 69, 89, 94, 106, 137, 142, 145]
CaO_9	12181	12200	20	[2, 67, 69, 89, 94, 106, 107, 137, 142, 145]
CaO_10	12184	12186	3	[1, 66, 77, 79, 82, 103, 110, 114, 133, 136, 152]
CaO_9	12187	12204	18	[1, 77, 79, 82, 103, 110, 114, 133, 136, 152]
CaO_8	12201	12218	18	[2, 67, 69, 89, 94, 106, 137, 142, 145]
CaO_8	12205	12213	9	[1, 77, 79, 82, 110, 114, 133, 136, 152]
CaO_9	12214	12240	27	[1, 77, 79, 82, 110, 114, 115, 133, 136, 152]
CaO_9	12219	12231	13	[2, 67, 69, 89, 94, 101, 106, 137, 142, 145]
CaO_10	12232	12232	1	[2, 67, 69, 82, 89, 94, 101, 106, 137, 142, 145]
CaO_9	12233	12239	7	[2, 67, 69, 82, 89, 94, 101, 106, 142, 145]
CaO_8	12240	12295	56	[2, 69, 82, 89, 94, 101, 106, 142, 145]
CaO_8	12241	12252	12	[1, 77, 79, 82, 114, 115, 133, 136, 152]
CaO_7	12253	12345	93	[1, 77, 79, 82, 114, 133, 136, 152]
CaO_9	12296	12308	13	[2, 69, 82, 89, 94, 101, 106, 127, 142, 145]
CaO_8	12309	12317	9	[2, 69, 89, 94, 101, 106, 127, 142, 145]
CaO_9	12318	12333	16	[2, 69, 82, 89, 94, 101, 106, 127, 142, 145]
CaO_10	12334	12342	9	[2, 67, 69, 82, 89, 94, 101, 106, 127, 142, 145]
CaO_11	12343	12348	6	[2, 67, 69, 82, 89, 94, 101, 106, 107, 127, 142, 145]
CaO_8	12346	12354	9	[1, 77, 78, 79, 82, 114, 133, 136, 152]
CaO_10	12349	12426	78	[2, 67, 69, 89, 94, 101, 106, 107, 127, 142, 145]
CaO_9	12355	12392	38	[1, 77, 78, 79, 82, 110, 114, 133, 136, 152]
CaO_8	12393	12399	7	[1, 77, 78, 79, 82, 110, 114, 133, 152]
CaO_7	12400	12407	8	[1, 77, 78, 79, 82, 114, 133, 152]
CaO_6	12408	12460	53	[1, 77, 79, 82, 114, 133, 152]
CaO_9	12427	12430	4	[2, 69, 89, 94, 101, 106, 107, 127, 142, 145]
CaO_10	12431	12435	5	[2, 69, 89, 94, 101, 106, 107, 127, 130, 142, 145]
CaO_9	12436	12444	9	[2, 69, 89, 94, 106, 107, 127, 130, 142, 145]
CaO_10	12445	12465	21	[2, 69, 82, 89, 94, 106, 107, 127, 130, 142, 145]
CaO_7	12461	12489	29	[1, 77, 79, 82, 114, 133, 136, 152]
CaO_9	12466	12526	61	[2, 69, 89, 94, 106, 107, 127, 130, 142, 145]
CaO_8	12490	12550	61	[1, 77, 79, 82, 103, 114, 133, 136, 152]
CaO_10	12527	12537	11	[2, 69, 82, 89, 94, 106, 107, 127, 130, 142, 145]
CaO_9	12538	12557	20	[2, 69, 82, 89, 94, 106, 107, 130, 142, 145]
CaO_7	12551	12572	22	[1, 77, 79, 82, 103, 114, 133, 152]
CaO_8	12558	12594	37	[2, 69, 89, 94, 106, 107, 130, 142, 145]
CaO_6	12573	12630	58	[1, 77, 79, 82, 114, 133, 152]
CaO_7	12595	12608	14	[2, 69, 89, 94, 106, 107, 142, 145]
CaO_6	12609	12626	18	[2, 69, 89, 94, 106, 107, 142]
CaO_7	12627	12639	13	[2, 67, 69, 89, 94, 106, 107, 142]
CaO_7	12631	12637	7	[1, 77, 79, 82, 105, 114, 133, 152]
CaO_8	12638	12639	2	[1, 77, 79, 82, 105, 114, 115, 133, 152]
CaO_9	12640	12662	23	[1, 77, 79, 82, 103, 105, 114, 115, 133, 152]
CaO_8	12640	12662	23	[2, 67, 69, 89, 94, 106, 107, 130, 142]
CaO_8	12663	12671	9	[1, 77, 79, 82, 103, 114, 115, 133, 152]
CaO_9	12663	12671	9	[2, 67, 69, 82, 89, 94, 106, 107, 130, 142]
CaO_7	12672	12702	31	[1, 77, 79, 82, 103, 114, 115, 133]
CaO_10	12672	12706	35	[2, 67, 69, 82, 89, 94, 106, 107, 130, 142, 145]
CaO_8	12703	12703	1	[1, 77, 79, 82, 103, 114, 115, 132, 133]
CaO_9	12704	12720	17	[1, 77, 79, 82, 103, 105, 114, 115, 132, 133]
CaO_11	12707	12708	2	[2, 67, 69, 80, 82, 89, 94, 106, 107, 130, 142, 145]
CaO_10	12709	12711	3	[2, 67, 69, 80, 82, 89, 106, 107, 130, 142, 145]
CaO_9	12712	12736	25	[2, 69, 80, 82, 89, 106, 107, 130, 142, 145]
CaO_8	12721	12727	7	[1, 77, 79, 82, 103, 105, 114, 115, 133]
CaO_9	12728	12755	28	[1, 77, 79, 82, 103, 105, 114, 115, 132, 133]
CaO_8	12737	12759	23	[2, 69, 80, 89, 106, 107, 130, 142, 145]
CaO_10	12756	12759	4	[1, 66, 77, 79, 82, 103, 105, 114, 115, 132, 133]
CaO_9	12760	12762	3	[1, 66, 77, 79, 82, 103, 114, 115, 132, 133]
CaO_7	12760	12764	5	[2, 69, 80, 89, 106, 107, 142, 145]
CaO_8	12763	12790	28	[1, 77, 79, 82, 103, 114, 115, 132, 133]
CaO_8	12765	12787	23	[2, 69, 80, 89, 94, 106, 107, 142, 145]
CaO_9	12788	12800	13	[2, 69, 80, 89, 94, 106, 107, 127, 142, 145]
CaO_9	12791	12852	62	[1, 66, 77, 79, 82, 103, 114, 115, 132, 133]
CaO_8	12801	12815	15	[2, 69, 80, 89, 94, 107, 127, 142, 145]
CaO_9	12816	12823	8	[2, 69, 80, 89, 94, 101, 107, 127, 142, 145]
CaO_8	12824	12828	5	[2, 69, 89, 94, 101, 107, 127, 142, 145]
CaO_7	12829	12856	28	[2, 69, 89, 94, 101, 127, 142, 145]
CaO_8	12853	12857	5	[1, 66, 77, 79, 82, 103, 114, 115, 132]
CaO_8	12857	12873	17	[2, 69, 80, 89, 94, 101, 127, 142, 145]
CaO_9	12858	12874	17	[1, 66, 77, 79, 82, 103, 114, 115, 132, 136]
CaO_7	12874	12903	30	[2, 69, 80, 89, 101, 127, 142, 145]
CaO_8	12875	12893	19	[1, 77, 79, 82, 103, 114, 115, 132, 136]
CaO_9	12894	12898	5	[1, 66, 77, 79, 82, 103, 114, 115, 132, 136]
CaO_10	12899	12914	16	[1, 66, 77, 79, 82, 103, 114, 115, 132, 136, 152]
CaO_7	12904	12923	20	[2, 69, 70, 89, 101, 127, 142, 145]
CaO_9	12915	12918	4	[1, 66, 77, 79, 82, 103, 114, 115, 136, 152]
CaO_8	12919	12920	2	[1, 66, 77, 79, 82, 103, 114, 115, 136]
CaO_9	12921	12957	37	[1, 66, 77, 79, 82, 103, 114, 115, 132, 136]
CaO_6	12924	12958	35	[2, 70, 89, 101, 127, 142, 145]
CaO_8	12958	13012	55	[1, 77, 79, 82, 103, 114, 115, 132, 136]
CaO_7	12959	12968	10	[2, 70, 86, 89, 101, 127, 142, 145]
CaO_6	12969	12996	28	[2, 86, 89, 101, 127, 142, 145]
CaO_5	12997	13013	17	[2, 89, 101, 127, 142, 145]
CaO_9	13013	13038	26	[1, 66, 77, 79, 82, 103, 114, 115, 132, 136]
CaO_6	13014	13056	43	[2, 89, 94, 101, 127, 142, 145]
CaO_10	13039	13069	31	[1, 66, 77, 79, 82, 103, 105, 114, 115, 132, 136]
CaO_7	13057	13060	4	[2, 82, 89, 94, 101, 127, 142, 145]
CaO_8	13061	13086	26	[2, 80, 82, 89, 94, 101, 127, 142, 145]
CaO_11	13070	13104	35	[1, 66, 77, 79, 82, 95, 103, 105, 114, 115, 132, 136]
CaO_7	13087	13142	56	[2, 69, 80, 89, 101, 127, 142, 145]
CaO_10	13105	13122	18	[1, 66, 77, 79, 82, 95, 103, 105, 114, 115, 132]
CaO_9	13123	13131	9	[1, 77, 79, 82, 95, 103, 105, 114, 115, 132]
CaO_10	13132	13167	36	[1, 77, 79, 82, 95, 103, 105, 114, 115, 132, 133]
CaO_8	13143	13151	9	[2, 69, 80, 89, 94, 101, 127, 142, 145]
CaO_9	13152	13168	17	[2, 69, 80, 82, 89, 94, 101, 127, 142, 145]
CaO_9	13168	13172	5	[1, 77, 79, 82, 95, 103, 105, 114, 115, 132]
CaO_8	13169	13184	16	[2, 69, 80, 82, 89, 94, 101, 142, 145]
CaO_8	13173	13190	18	[1, 77, 79, 82, 95, 105, 114, 115, 132]
CaO_7	13185	13221	37	[2, 69, 82, 89, 94, 101, 142, 145]
CaO_9	13191	13192	2	[1, 77, 79, 82, 95, 105, 114, 115, 132, 136]
CaO_10	13193	13209	17	[1, 66, 77, 79, 82, 95, 105, 114, 115, 132, 136]
CaO_9	13210	13213	4	[1, 66, 77, 79, 82, 105, 114, 115, 132, 136]
CaO_8	13214	13227	14	[1, 66, 77, 79, 82, 105, 114, 115, 132]
CaO_8	13222	13223	2	[2, 69, 82, 89, 94, 101, 130, 142, 145]
CaO_9	13224	13226	3	[2, 69, 82, 89, 94, 101, 130, 141, 142, 145]
CaO_10	13227	13230	4	[2, 69, 82, 89, 94, 101, 107, 130, 141, 142, 145]
CaO_9	13228	13270	43	[1, 66, 77, 79, 82, 105, 114, 115, 132, 133]
CaO_9	13231	13241	11	[2, 69, 89, 94, 101, 107, 130, 141, 142, 145]
CaO_8	13242	13260	19	[2, 69, 89, 94, 107, 130, 141, 142, 145]
CaO_9	13261	13305	45	[2, 69, 89, 94, 106, 107, 130, 141, 142, 145]
CaO_8	13271	13278	8	[1, 77, 79, 82, 105, 114, 115, 132, 133]
CaO_7	13279	13292	14	[1, 77, 79, 82, 114, 115, 132, 133]
CaO_8	13293	13307	15	[1, 66, 77, 79, 82, 114, 115, 132, 133]
CaO_7	13306	13334	29	[2, 69, 89, 94, 107, 130, 142, 145]
CaO_9	13308	13314	7	[1, 66, 77, 79, 82, 83, 114, 115, 132, 133]
CaO_10	13315	13326	12	[1, 66, 77, 79, 82, 83, 105, 114, 115, 132, 133]
CaO_9	13327	13367	41	[1, 66, 79, 82, 83, 105, 114, 115, 132, 133]
CaO_8	13335	13379	45	[2, 69, 82, 89, 94, 107, 130, 142, 145]
CaO_8	13368	13385	18	[1, 66, 79, 82, 83, 105, 114, 115, 133]
CaO_9	13380	13381	2	[2, 69, 82, 89, 94, 107, 130, 141, 142, 145]
CaO_8	13382	13383	2	[2, 69, 89, 94, 107, 130, 141, 142, 145]
CaO_9	13384	13408	25	[2, 69, 89, 94, 106, 107, 130, 141, 142, 145]
CaO_7	13386	13392	7	[1, 79, 82, 83, 105, 114, 115, 133]
CaO_8	13393	13398	6	[1, 77, 79, 82, 83, 105, 114, 115, 133]
CaO_9	13399	13407	9	[1, 77, 79, 82, 83, 105, 114, 115, 121, 133]
CaO_8	13408	13436	29	[1, 79, 82, 83, 105, 114, 115, 121, 133]
CaO_8	13409	13424	16	[2, 69, 94, 106, 107, 130, 141, 142, 145]
CaO_9	13425	13429	5	[2, 69, 73, 94, 106, 107, 130, 141, 142, 145]
CaO_8	13430	13437	8	[2, 69, 94, 106, 107, 130, 141, 142, 145]
CaO_9	13437	13453	17	[1, 77, 79, 82, 83, 105, 114, 115, 121, 133]
CaO_9	13438	13486	49	[2, 69, 94, 98, 106, 107, 130, 141, 142, 145]
CaO_10	13454	13473	20	[1, 77, 79, 82, 83, 90, 105, 114, 115, 121, 133]
CaO_9	13474	13519	46	[1, 79, 82, 83, 90, 105, 114, 115, 121, 133]
CaO_10	13487	13510	24	[2, 69, 82, 94, 98, 106, 107, 130, 141, 142, 145]
CaO_9	13511	13518	8	[2, 69, 82, 94, 106, 107, 130, 141, 142, 145]
CaO_10	13519	13537	19	[2, 69, 82, 94, 98, 106, 107, 130, 141, 142, 145]
CaO_8	13520	13521	2	[1, 79, 83, 90, 105, 114, 115, 121, 133]
CaO_9	13522	13551	30	[1, 79, 83, 90, 95, 105, 114, 115, 121, 133]
CaO_9	13538	13541	4	[2, 69, 82, 94, 106, 107, 130, 141, 142, 145]
CaO_10	13542	13544	3	[2, 69, 82, 94, 98, 106, 107, 130, 141, 142, 145]
CaO_9	13545	13545	1	[2, 69, 82, 94, 98, 106, 107, 141, 142, 145]
CaO_8	13546	13547	2	[2, 69, 82, 94, 98, 106, 141, 142, 145]
CaO_7	13548	13557	10	[2, 69, 82, 94, 98, 141, 142, 145]
CaO_8	13552	13568	17	[1, 79, 83, 90, 95, 105, 115, 121, 133]
CaO_8	13558	13561	4	[2, 69, 82, 94, 98, 107, 141, 142, 145]
CaO_9	13562	13576	15	[2, 69, 82, 94, 98, 107, 135, 141, 142, 145]
CaO_9	13569	13593	25	[1, 78, 79, 83, 90, 95, 105, 115, 121, 133]
CaO_10	13577	13582	6	[2, 69, 82, 94, 98, 107, 135, 141, 142, 145, 151]
CaO_12	13583	13601	19	[2, 69, 82, 89, 94, 98, 101, 107, 135, 141, 142, 145, 151]
CaO_8	13594	13600	7	[1, 78, 83, 90, 95, 105, 115, 121, 133]
CaO_9	13601	13630	30	[1, 78, 83, 90, 92, 95, 105, 115, 121, 133]
CaO_11	13602	13608	7	[2, 82, 89, 94, 98, 101, 107, 135, 141, 142, 145, 151]
CaO_10	13609	13620	12	[2, 82, 94, 98, 101, 107, 135, 141, 142, 145, 151]
CaO_9	13621	13641	21	[2, 82, 94, 101, 107, 135, 141, 142, 145, 151]
CaO_10	13631	13650	20	[1, 78, 83, 90, 92, 95, 105, 115, 119, 121, 133]
CaO_10	13642	13654	13	[2, 82, 89, 94, 101, 107, 135, 141, 142, 145, 151]
CaO_9	13651	13671	21	[1, 78, 83, 90, 92, 95, 105, 115, 121, 133]
CaO_9	13655	13688	34	[2, 82, 89, 101, 107, 135, 141, 142, 145, 151]
CaO_8	13672	13684	13	[1, 78, 83, 90, 92, 105, 115, 121, 133]
CaO_7	13685	13698	14	[1, 78, 83, 90, 92, 105, 115, 133]
CaO_8	13689	13703	15	[2, 82, 101, 107, 135, 141, 142, 145, 151]
CaO_6	13699	13714	16	[1, 78, 90, 92, 105, 115, 133]
CaO_9	13704	13715	12	[2, 82, 98, 101, 107, 135, 141, 142, 145, 151]
CaO_5	13715	13724	10	[1, 78, 90, 92, 105, 133]
CaO_8	13716	13725	10	[2, 82, 98, 101, 107, 135, 141, 142, 145]
CaO_6	13725	13729	5	[1, 78, 83, 90, 92, 105, 133]
CaO_9	13726	13773	48	[2, 69, 82, 98, 101, 107, 135, 141, 142, 145]
CaO_5	13730	13736	7	[1, 78, 90, 92, 105, 133]
CaO_6	13737	13745	9	[1, 78, 86, 90, 92, 105, 133]
CaO_7	13746	13777	32	[1, 78, 86, 90, 92, 95, 105, 133]
CaO_10	13774	13776	3	[2, 69, 82, 98, 101, 107, 124, 135, 141, 142, 145]
CaO_9	13777	13779	3	[2, 69, 82, 98, 101, 124, 135, 141, 142, 145]
CaO_6	13778	13787	10	[1, 78, 86, 90, 92, 95, 133]
CaO_8	13780	13793	14	[2, 82, 98, 101, 124, 135, 141, 142, 145]
CaO_5	13788	13790	3	[1, 78, 86, 90, 92, 95]
CaO_6	13791	13793	3	[1, 78, 86, 90, 92, 95, 119]
CaO_7	13794	13816	23	[1, 78, 79, 86, 90, 92, 95, 119]
CaO_9	13794	13814	21	[2, 82, 94, 98, 101, 124, 135, 141, 142, 145]
CaO_10	13815	13816	2	[2, 82, 94, 98, 101, 124, 135, 141, 142, 145, 151]
CaO_6	13817	13824	8	[1, 78, 79, 86, 90, 92, 95]
CaO_9	13817	13820	4	[2, 82, 98, 101, 124, 135, 141, 142, 145, 151]
CaO_8	13821	13836	16	[2, 82, 98, 101, 124, 135, 141, 142, 145]
CaO_7	13825	13828	4	[1, 78, 79, 86, 90, 92, 95, 131]
CaO_9	13829	13866	38	[1, 78, 79, 86, 90, 92, 95, 110, 131, 133]
CaO_9	13837	13845	9	[2, 82, 98, 101, 107, 124, 135, 141, 142, 145]
CaO_10	13846	13846	1	[2, 82, 89, 98, 101, 107, 124, 135, 141, 142, 145]
CaO_9	13847	13853	7	[2, 82, 89, 98, 101, 107, 135, 141, 142, 145]
CaO_10	13854	13858	5	[2, 82, 89, 98, 101, 107, 124, 135, 141, 142, 145]
CaO_11	13859	13860	2	[2, 82, 89, 98, 101, 107, 124, 127, 135, 141, 142, 145]
CaO_10	13861	13882	22	[2, 82, 98, 101, 107, 124, 127, 135, 141, 142, 145]
CaO_8	13867	13877	11	[1, 78, 79, 86, 90, 92, 95, 110, 131]
CaO_7	13878	13885	8	[1, 78, 79, 86, 90, 92, 95, 110]
CaO_9	13883	13893	11	[2, 82, 98, 101, 107, 127, 135, 141, 142, 145]
CaO_6	13886	13891	6	[1, 78, 79, 90, 92, 95, 110]
CaO_7	13892	13902	11	[1, 78, 79, 90, 92, 95, 110, 135]
CaO_10	13894	13894	1	[2, 82, 89, 98, 101, 107, 127, 135, 141, 142, 145]
CaO_9	13895	13905	11	[2, 82, 89, 98, 101, 107, 127, 135, 141, 145]
CaO_6	13903	13916	14	[1, 78, 79, 90, 92, 95, 135]
CaO_8	13906	13913	8	[2, 82, 89, 101, 107, 127, 135, 141, 145]
CaO_7	13914	13952	39	[2, 82, 89, 101, 127, 135, 141, 145]
CaO_7	13917	13921	5	[1, 78, 79, 90, 92, 95, 133, 135]
CaO_8	13922	13931	10	[1, 77, 78, 79, 90, 92, 95, 133, 135]
CaO_7	13932	13937	6	[1, 77, 78, 79, 90, 92, 95, 133]
CaO_8	13938	13938	1	[1, 77, 78, 79, 83, 90, 92, 95, 133]
CaO_9	13939	13940	2	[1, 77, 78, 79, 83, 90, 92, 95, 105, 133]
CaO_8	13941	14035	95	[1, 77, 79, 83, 90, 92, 95, 105, 133]
CaO_6	13953	13959	7	[2, 82, 89, 101, 127, 135, 141]
CaO_7	13960	13978	19	[2, 82, 89, 101, 127, 135, 141, 142]
CaO_8	13979	13979	1	[2, 82, 89, 94, 101, 127, 135, 141, 142]
CaO_9	13980	14008	29	[2, 69, 82, 89, 94, 101, 127, 135, 141, 142]
CaO_10	14009	14023	15	[2, 69, 82, 89, 94, 98, 101, 127, 135, 141, 142]
CaO_11	14024	14026	3	[2, 69, 82, 89, 94, 98, 101, 127, 135, 141, 142, 151]
CaO_10	14027	14027	1	[2, 69, 82, 89, 94, 101, 127, 135, 141, 142, 151]
CaO_9	14028	14046	19	[2, 69, 82, 89, 101, 127, 135, 141, 142, 151]
CaO_9	14036	14075	40	[1, 77, 79, 83, 90, 92, 95, 105, 124, 133]
CaO_8	14047	14056	10	[2, 69, 82, 89, 101, 127, 135, 141, 151]
CaO_9	14057	14071	15	[2, 69, 82, 89, 98, 101, 127, 135, 141, 151]
CaO_8	14072	14105	34	[2, 69, 82, 89, 101, 127, 135, 141, 151]
CaO_8	14076	14095	20	[1, 77, 79, 83, 90, 92, 95, 105, 133]
CaO_7	14096	14151	56	[1, 77, 79, 83, 90, 92, 105, 133]
CaO_7	14106	14162	57	[2, 69, 82, 89, 101, 127, 135, 141]
CaO_8	14152	14263	112	[1, 77, 79, 83, 90, 92, 95, 105, 133]
CaO_8	14163	14185	23	[2, 69, 82, 89, 101, 127, 135, 141, 151]
CaO_9	14186	14209	24	[2, 69, 82, 89, 101, 127, 135, 141, 142, 151]
CaO_8	14210	14219	10	[2, 69, 82, 89, 101, 135, 141, 142, 151]
CaO_7	14220	14253	34	[2, 69, 82, 89, 101, 135, 141, 142]
CaO_8	14254	14256	3	[2, 69, 82, 89, 98, 101, 135, 141, 142]
CaO_9	14257	14261	5	[2, 69, 82, 89, 94, 98, 101, 135, 141, 142]
CaO_10	14262	14288	27	[2, 69, 82, 89, 94, 98, 101, 124, 135, 141, 142]
CaO_7	14264	14271	8	[1, 77, 79, 83, 90, 92, 95, 105]
CaO_6	14272	14378	107	[1, 77, 79, 83, 90, 92, 95]
CaO_9	14289	14336	48	[2, 69, 82, 89, 98, 101, 124, 135, 141, 142]
CaO_10	14337	14340	4	[2, 69, 82, 89, 98, 100, 101, 124, 135, 141, 142]
CaO_11	14341	14345	5	[2, 69, 82, 88, 89, 98, 100, 101, 124, 135, 141, 142]
CaO_10	14346	14357	12	[2, 69, 82, 88, 98, 100, 101, 124, 135, 141, 142]
CaO_9	14358	14375	18	[2, 69, 82, 88, 98, 101, 124, 135, 141, 142]
CaO_8	14376	14392	17	[2, 69, 82, 88, 101, 124, 135, 141, 142]
CaO_7	14379	14413	35	[1, 77, 79, 83, 90, 92, 95, 133]
CaO_7	14393	14395	3	[2, 69, 82, 101, 124, 135, 141, 142]
CaO_8	14396	14403	8	[2, 69, 82, 101, 124, 135, 141, 142, 151]
CaO_7	14404	14418	15	[2, 69, 82, 101, 124, 135, 141, 142]
CaO_6	14414	14454	41	[1, 77, 79, 90, 92, 95, 133]
CaO_8	14419	14429	11	[2, 69, 82, 101, 124, 127, 135, 141, 142]
CaO_9	14430	14434	5	[2, 69, 82, 101, 107, 124, 127, 135, 141, 142]
CaO_8	14435	14437	3	[2, 69, 82, 101, 107, 127, 135, 141, 142]
CaO_9	14438	14440	3	[2, 69, 82, 94, 101, 107, 127, 135, 141, 142]
CaO_8	14441	14441	1	[2, 69, 82, 94, 101, 127, 135, 141, 142]
CaO_9	14442	14485	44	[2, 69, 82, 94, 101, 124, 127, 135, 141, 142]
CaO_7	14455	14490	36	[1, 77, 79, 90, 92, 95, 131, 133]
CaO_8	14486	14512	27	[2, 69, 82, 94, 124, 127, 135, 141, 142]
CaO_8	14491	14497	7	[1, 77, 79, 83, 90, 92, 95, 131, 133]
CaO_7	14498	14553	56	[1, 77, 79, 83, 90, 92, 95, 133]
CaO_9	14513	14549	37	[2, 69, 82, 94, 101, 124, 127, 135, 141, 142]
CaO_8	14550	14566	17	[2, 69, 82, 94, 101, 124, 127, 135, 141]
CaO_6	14554	14574	21	[1, 77, 79, 83, 90, 92, 95]
CaO_7	14567	14586	20	[2, 69, 82, 101, 124, 127, 135, 141]
CaO_8	14575	14655	81	[1, 77, 79, 83, 90, 92, 95, 105, 133]
CaO_8	14587	14592	6	[2, 69, 82, 101, 124, 127, 135, 141, 142]
CaO_9	14593	14658	66	[2, 69, 82, 89, 101, 124, 127, 135, 141, 142]
CaO_7	14656	14668	13	[1, 77, 79, 83, 90, 92, 95, 105]
CaO_8	14659	14748	90	[2, 69, 82, 89, 101, 124, 135, 141, 142]
CaO_8	14669	14681	13	[1, 77, 79, 83, 90, 92, 95, 105, 131]
CaO_9	14682	14690	9	[1, 77, 79, 83, 90, 92, 95, 105, 131, 133]
CaO_8	14691	14705	15	[1, 77, 79, 83, 90, 92, 95, 105, 133]
CaO_7	14706	14812	107	[1, 77, 79, 83, 90, 92, 95, 133]
CaO_7	14749	14752	4	[2, 69, 82, 101, 124, 135, 141, 142]
CaO_8	14753	14769	17	[2, 69, 82, 98, 101, 124, 135, 141, 142]
CaO_9	14770	14770	1	[2, 69, 82, 94, 98, 101, 124, 135, 141, 142]
CaO_8	14771	14809	39	[2, 69, 94, 98, 101, 124, 135, 141, 142]
CaO_9	14810	14828	19	[2, 69, 94, 95, 98, 101, 124, 135, 141, 142]
CaO_8	14813	14842	30	[1, 77, 79, 83, 90, 92, 95, 131, 133]
CaO_10	14829	14855	27	[2, 69, 94, 95, 98, 101, 124, 127, 135, 141, 142]
CaO_7	14843	14844	2	[1, 79, 83, 90, 92, 95, 131, 133]
CaO_8	14845	14868	24	[1, 79, 83, 90, 92, 95, 119, 131, 133]
CaO_9	14856	14868	13	[2, 69, 94, 95, 101, 124, 127, 135, 141, 142]
CaO_7	14869	14939	71	[1, 79, 83, 90, 92, 95, 119, 131]
CaO_10	14869	14869	1	[2, 69, 94, 95, 100, 101, 124, 127, 135, 141, 142]
CaO_9	14870	14875	6	[2, 69, 94, 95, 100, 101, 124, 127, 135, 141]
CaO_8	14876	14880	5	[2, 69, 94, 100, 101, 124, 127, 135, 141]
CaO_9	14881	14904	24	[2, 69, 94, 98, 100, 101, 124, 127, 135, 141]
CaO_8	14905	14910	6	[2, 69, 94, 100, 101, 124, 127, 135, 141]
CaO_9	14911	14916	6	[2, 69, 94, 95, 100, 101, 124, 127, 135, 141]
CaO_8	14917	14919	3	[2, 69, 95, 100, 101, 124, 127, 135, 141]
CaO_9	14920	14940	21	[2, 69, 95, 100, 101, 124, 127, 135, 141, 151]
CaO_6	14940	14952	13	[1, 79, 83, 92, 95, 119, 131]
CaO_7	14941	14966	26	[2, 69, 101, 124, 127, 135, 141, 151]
CaO_7	14953	14964	12	[1, 79, 83, 92, 95, 119, 128, 131]
CaO_8	14965	14974	10	[1, 79, 83, 92, 95, 119, 128, 131, 136]
CaO_8	14967	14976	10	[2, 69, 94, 101, 124, 127, 135, 141, 151]
CaO_7	14975	14976	2	[1, 79, 92, 95, 119, 128, 131, 136]
CaO_8	14977	14977	1	[1, 78, 79, 92, 95, 119, 128, 131, 136]
CaO_7	14977	15000	24	[2, 69, 101, 124, 127, 135, 141, 151]
CaO_7	14978	14994	17	[1, 78, 79, 92, 95, 119, 131, 136]
CaO_8	14995	15023	29	[1, 78, 79, 92, 95, 100, 119, 131, 136]
CaO_8	15001	15027	27	[2, 69, 89, 101, 124, 127, 135, 141, 151]
CaO_7	15024	15042	19	[1, 79, 92, 95, 100, 119, 131, 136]
CaO_9	15028	15041	14	[2, 69, 89, 101, 124, 127, 135, 141, 147, 151]
CaO_8	15042	15049	8	[2, 69, 101, 124, 127, 135, 141, 147, 151]
CaO_6	15043	15051	9	[1, 79, 95, 100, 119, 131, 136]
CaO_9	15050	15053	4	[2, 69, 101, 119, 124, 127, 135, 141, 147, 151]
CaO_7	15052	15094	43	[1, 72, 79, 95, 100, 119, 131, 136]
CaO_10	15054	15082	29	[2, 69, 95, 101, 119, 124, 127, 135, 141, 147, 151]
CaO_9	15083	15084	2	[2, 69, 101, 119, 124, 127, 135, 141, 147, 151]
CaO_8	15085	15135	51	[2, 69, 101, 119, 124, 127, 135, 141, 151]
CaO_6	15095	15097	3	[1, 79, 95, 100, 119, 131, 136]
CaO_7	15098	15138	41	[1, 79, 92, 95, 100, 119, 131, 136]
CaO_7	15136	15147	12	[2, 69, 101, 124, 127, 135, 141, 151]
CaO_8	15139	15140	2	[1, 79, 86, 92, 95, 100, 119, 131, 136]
CaO_9	15141	15193	53	[1, 78, 79, 86, 92, 95, 100, 119, 131, 136]
CaO_6	15148	15152	5	[2, 69, 101, 124, 127, 135, 141]
CaO_7	15153	15154	2	[2, 69, 101, 124, 127, 135, 141, 151]
CaO_8	15155	15158	4	[2, 69, 101, 124, 127, 135, 141, 147, 151]
CaO_9	15159	15164	6	[2, 69, 101, 106, 124, 127, 135, 141, 147, 151]
CaO_8	15165	15174	10	[2, 69, 101, 106, 124, 127, 135, 141, 147]
CaO_7	15175	15231	57	[2, 69, 101, 106, 124, 127, 135, 141]
CaO_8	15194	15198	5	[1, 78, 79, 86, 92, 100, 119, 131, 136]
CaO_7	15199	15199	1	[1, 78, 79, 86, 92, 119, 131, 136]
CaO_8	15200	15212	13	[1, 78, 79, 86, 92, 95, 119, 131, 136]
CaO_9	15213	15270	58	[1, 78, 79, 86, 92, 95, 100, 119, 131, 136]
CaO_8	15232	15252	21	[2, 69, 101, 106, 124, 127, 135, 141, 147]
CaO_9	15253	15260	8	[2, 69, 101, 106, 124, 127, 135, 141, 147, 151]
CaO_8	15261	15273	13	[2, 69, 101, 124, 127, 135, 141, 147, 151]
CaO_10	15271	15277	7	[1, 78, 79, 86, 92, 95, 100, 119, 124, 131, 136]
CaO_9	15274	15312	39	[2, 69, 101, 119, 124, 127, 135, 141, 147, 151]
CaO_9	15278	15299	22	[1, 78, 79, 92, 95, 100, 119, 124, 131, 136]
CaO_8	15300	15323	24	[1, 78, 79, 92, 95, 100, 119, 131, 136]
CaO_8	15313	15403	91	[2, 69, 101, 119, 124, 127, 141, 147, 151]
CaO_9	15324	15324	1	[1, 78, 79, 92, 95, 100, 119, 128, 131, 136]
CaO_8	15325	15326	2	[1, 78, 79, 92, 95, 100, 119, 128, 136]
CaO_9	15327	15334	8	[1, 78, 79, 86, 92, 95, 100, 119, 128, 136]
CaO_8	15335	15371	37	[1, 78, 86, 92, 95, 100, 119, 128, 136]
CaO_9	15372	15432	61	[1, 78, 79, 86, 92, 95, 100, 119, 128, 136]
CaO_9	15404	15468	65	[2, 69, 101, 106, 119, 124, 127, 141, 147, 151]
CaO_10	15433	15435	3	[1, 78, 79, 86, 92, 95, 100, 119, 128, 135, 136]
CaO_9	15436	15440	5	[1, 78, 79, 92, 95, 100, 119, 128, 135, 136]
CaO_8	15441	15456	16	[1, 78, 79, 92, 95, 100, 119, 128, 136]
CaO_7	15457	15458	2	[1, 78, 92, 95, 100, 119, 128, 136]
CaO_8	15459	15476	18	[1, 78, 86, 92, 95, 100, 119, 128, 136]
CaO_8	15469	15469	1	[2, 69, 101, 106, 119, 124, 127, 141, 151]
CaO_9	15470	15492	23	[2, 69, 101, 106, 119, 124, 127, 135, 141, 151]
CaO_9	15477	15505	29	[1, 78, 79, 86, 92, 95, 100, 119, 128, 136]
CaO_8	15493	15505	13	[2, 69, 101, 106, 124, 127, 135, 141, 151]
CaO_10	15506	15506	1	[1, 78, 79, 86, 92, 95, 100, 110, 119, 128, 136]
CaO_7	15506	15517	12	[2, 69, 101, 106, 124, 127, 135, 141]
CaO_11	15507	15510	4	[1, 78, 79, 86, 92, 95, 100, 110, 119, 128, 131, 136]
CaO_10	15511	15584	74	[1, 78, 79, 86, 92, 100, 110, 119, 128, 131, 136]
CaO_8	15518	15519	2	[2, 69, 88, 101, 106, 124, 127, 135, 141]
CaO_9	15520	15550	31	[2, 69, 88, 101, 106, 119, 124, 127, 135, 141]
CaO_8	15551	15555	5	[2, 69, 88, 101, 106, 124, 127, 135, 141]
CaO_7	15556	15591	36	[2, 69, 88, 101, 124, 127, 135, 141]
CaO_9	15585	15590	6	[1, 78, 79, 86, 92, 100, 110, 119, 128, 136]
CaO_8	15591	15595	5	[1, 78, 86, 92, 100, 110, 119, 128, 136]
CaO_6	15592	15614	23	[2, 69, 101, 124, 127, 135, 141]
CaO_7	15596	15601	6	[1, 78, 86, 92, 100, 119, 128, 136]
CaO_8	15602	15614	13	[1, 70, 78, 86, 92, 100, 119, 128, 136]
CaO_7	15615	15633	19	[1, 78, 86, 92, 100, 119, 128, 136]
CaO_7	15615	15677	63	[2, 69, 94, 101, 124, 127, 135, 141]
CaO_8	15634	15662	29	[1, 78, 86, 92, 95, 100, 119, 128, 136]
CaO_7	15663	15694	32	[1, 78, 86, 92, 100, 119, 128, 136]
CaO_8	15678	15679	2	[2, 69, 88, 94, 101, 124, 127, 135, 141]
CaO_9	15680	15692	13	[2, 69, 88, 94, 101, 119, 124, 127, 135, 141]
CaO_8	15693	15709	17	[2, 69, 88, 101, 119, 124, 127, 135, 141]
CaO_8	15695	15726	32	[1, 78, 86, 92, 95, 100, 119, 128, 136]
CaO_7	15710	15710	1	[2, 69, 88, 101, 119, 124, 127, 141]
CaO_8	15711	15728	18	[2, 69, 88, 94, 101, 119, 124, 127, 141]
CaO_7	15727	15736	10	[1, 78, 86, 92, 100, 119, 128, 136]
CaO_9	15729	15732	4	[2, 69, 88, 94, 101, 119, 124, 127, 141, 147]
CaO_8	15733	15747	15	[2, 69, 88, 101, 119, 124, 127, 141, 147]
CaO_8	15737	15748	12	[1, 78, 86, 92, 100, 110, 119, 128, 136]
CaO_7	15748	15787	40	[2, 69, 101, 119, 124, 127, 141, 147]
CaO_9	15749	15765	17	[1, 78, 86, 92, 100, 110, 119, 121, 128, 136]
CaO_8	15766	15771	6	[1, 78, 86, 92, 110, 119, 121, 128, 136]
CaO_9	15772	15777	6	[1, 78, 86, 92, 95, 110, 119, 121, 128, 136]
CaO_10	15778	15791	14	[1, 78, 86, 92, 95, 110, 119, 121, 128, 135, 136]
CaO_8	15788	15790	3	[2, 69, 101, 119, 124, 127, 141, 142, 147]
CaO_7	15791	15839	49	[2, 69, 101, 119, 124, 127, 142, 147]
CaO_9	15792	15797	6	[1, 78, 86, 92, 110, 119, 121, 128, 135, 136]
CaO_10	15798	15804	7	[1, 78, 79, 86, 92, 110, 119, 121, 128, 135, 136]
CaO_9	15805	15831	27	[1, 78, 79, 86, 92, 119, 121, 128, 135, 136]
CaO_10	15832	15880	49	[1, 71, 78, 79, 86, 92, 119, 121, 128, 135, 136]
CaO_8	15840	15842	3	[2, 69, 101, 119, 124, 127, 141, 142, 147]
CaO_9	15843	15871	29	[2, 69, 88, 101, 119, 124, 127, 141, 142, 147]
CaO_8	15872	15883	12	[2, 69, 88, 101, 119, 127, 141, 142, 147]
CaO_9	15881	15893	13	[1, 71, 78, 79, 86, 92, 121, 128, 135, 136]
CaO_9	15884	15893	10	[2, 69, 88, 101, 119, 127, 141, 142, 147, 151]
CaO_10	15894	15908	15	[1, 71, 78, 79, 86, 92, 119, 121, 128, 135, 136]
CaO_10	15894	15909	16	[2, 69, 88, 89, 101, 119, 127, 141, 142, 147, 151]
CaO_11	15909	15920	12	[1, 70, 71, 78, 79, 86, 92, 119, 121, 128, 135, 136]
CaO_9	15910	15928	19	[2, 69, 88, 89, 101, 119, 127, 141, 142, 151]
CaO_11	15921	15927	7	[1, 70, 78, 79, 86, 92, 110, 119, 121, 128, 135, 136]
CaO_12	15928	15929	2	[1, 70, 72, 78, 79, 86, 92, 110, 119, 121, 128, 135, 136]
CaO_8	15929	15950	22	[2, 69, 88, 89, 101, 119, 127, 141, 142]
CaO_11	15930	15939	10	[1, 72, 78, 79, 86, 92, 110, 119, 121, 128, 135, 136]
CaO_10	15940	15966	27	[1, 72, 78, 79, 86, 92, 110, 119, 121, 128, 136]
CaO_7	15951	15961	11	[2, 69, 88, 89, 101, 119, 141, 142]
CaO_8	15962	15969	8	[2, 69, 88, 89, 101, 119, 141, 142, 147]
CaO_9	15967	15976	10	[1, 72, 78, 86, 92, 110, 119, 121, 128, 136]
CaO_9	15970	15981	12	[2, 69, 88, 89, 101, 118, 119, 141, 142, 147]
CaO_10	15977	15977	1	[1, 72, 78, 86, 92, 110, 119, 121, 128, 136, 146]
CaO_9	15978	15989	12	[1, 72, 78, 86, 92, 110, 121, 128, 136, 146]
CaO_8	15982	15982	1	[2, 69, 89, 101, 118, 119, 141, 142, 147]
CaO_9	15983	15989	7	[2, 69, 89, 101, 118, 119, 128, 141, 142, 147]
CaO_8	15990	15992	3	[1, 72, 78, 86, 92, 110, 121, 128, 136]
CaO_8	15990	15991	2	[2, 69, 101, 118, 119, 128, 141, 142, 147]
CaO_9	15992	15999	8	[2, 69, 88, 101, 118, 119, 128, 141, 142, 147]
CaO_7	15993	15995	3	[1, 78, 86, 92, 110, 121, 128, 136]
CaO_6	15996	16004	9	[1, 78, 86, 92, 110, 121, 136]
CaO_10	16000	16002	3	[2, 69, 88, 98, 101, 118, 119, 128, 141, 142, 147]
CaO_9	16003	16016	14	[2, 69, 88, 98, 101, 119, 128, 141, 142, 147]
CaO_7	16005	16040	36	[1, 78, 86, 92, 110, 121, 135, 136]
CaO_8	16017	16028	12	[2, 69, 98, 101, 119, 128, 141, 142, 147]
CaO_7	16029	16046	18	[2, 69, 98, 101, 119, 128, 142, 147]
CaO_8	16041	16055	15	[1, 78, 86, 92, 93, 110, 121, 135, 136]
CaO_6	16047	16068	22	[2, 69, 98, 101, 119, 142, 147]
CaO_9	16056	16076	21	[1, 64, 78, 86, 92, 93, 110, 121, 135, 136]
CaO_7	16069	16069	1	[2, 69, 88, 98, 101, 119, 142, 147]
CaO_8	16070	16076	7	[2, 69, 88, 98, 101, 119, 141, 142, 147]
