# Supplementary material for: Pressure‐Induced Coordination Changes in a Pyrolitic Silicate Melt From Ab Initio Molecular Dynamics Simulations
Source: J Geophys Res Solid Earth. 2019 Nov 29;124(11):11232–50. doi: 10.1029/2019JB018238 (PMC6988478; doi:10.1029/2019JB018238)
Supplement: Supplementary file 2 — Data Set S1 [file JGRB-124-11232-s002.zip › Data/3000K/CaO/a12.0-pyr-100-nvt.T3K.outcar.umd.dat.r0.stat.dat]

Cluster	Time	Percent
CaO_9	8367	0.26021645829445794	10
CaO_6	2098	0.06524849163401132	7
CaO_8	10380	0.3228214219070722	9
CaO_10	2867	0.08916464514523854	11
CaO_7	7298	0.22697020588418237	8
CaO_5	324	0.010076506810972196	6
CaO_4	23	0.000715307582260372	5
CaO_11	686	0.02133482614915718	12
CaO_12	106	0.00329663494433041	13
CaO_13	5	0.00015550164831747216	14
