# Supplementary material for: Pressure‐Induced Coordination Changes in a Pyrolitic Silicate Melt From Ab Initio Molecular Dynamics Simulations
Source: J Geophys Res Solid Earth. 2019 Nov 29;124(11):11232–50. doi: 10.1029/2019JB018238 (PMC6988478; doi:10.1029/2019JB018238)
Supplement: Supplementary file 2 — Data Set S1 [file JGRB-124-11232-s002.zip › Data/3000K/CaO/a12.5-pyr-100-nvt.T3K.outcar.umd.dat.r0.popul.dat]

Formula	Begin	End	Lifetime	[Composition]
CaO_7	0	8	9	[1, 74, 88, 89, 97, 103, 125, 142]
CaO_7	0	3	4	[2, 68, 71, 75, 119, 127, 148, 151]
CaO_8	4	9	6	[2, 68, 70, 71, 75, 119, 127, 148, 151]
CaO_8	9	9	1	[1, 74, 88, 89, 97, 103, 125, 142, 151]
CaO_7	10	117	108	[1, 74, 88, 89, 103, 125, 142, 151]
CaO_7	10	42	33	[2, 68, 70, 71, 75, 119, 127, 148]
CaO_6	43	72	30	[2, 70, 71, 75, 119, 127, 148]
CaO_5	73	89	17	[2, 70, 71, 119, 127, 148]
CaO_6	90	103	14	[2, 70, 71, 119, 127, 148, 151]
CaO_7	104	114	11	[2, 68, 70, 71, 119, 127, 148, 151]
CaO_8	115	118	4	[2, 68, 70, 71, 77, 119, 127, 148, 151]
CaO_6	118	134	17	[1, 74, 88, 89, 103, 125, 151]
CaO_7	119	121	3	[2, 70, 71, 77, 119, 127, 148, 151]
CaO_8	122	127	6	[2, 68, 70, 71, 77, 119, 127, 148, 151]
CaO_9	128	133	6	[2, 68, 70, 71, 77, 96, 119, 127, 148, 151]
CaO_8	134	156	23	[2, 68, 70, 71, 96, 119, 127, 148, 151]
CaO_7	135	142	8	[1, 74, 88, 89, 93, 103, 125, 151]
CaO_6	143	159	17	[1, 74, 88, 89, 93, 103, 125]
CaO_7	157	160	4	[2, 68, 70, 71, 119, 127, 148, 151]
CaO_7	160	160	1	[1, 74, 88, 89, 93, 94, 103, 125]
CaO_6	161	161	1	[1, 74, 89, 93, 94, 103, 125]
CaO_6	161	173	13	[2, 70, 71, 119, 127, 148, 151]
CaO_5	162	170	9	[1, 74, 89, 94, 103, 125]
CaO_6	171	174	4	[1, 74, 89, 94, 101, 103, 125]
CaO_7	174	184	11	[2, 70, 71, 96, 119, 127, 148, 151]
CaO_7	175	204	30	[1, 74, 89, 94, 101, 103, 121, 125]
CaO_8	185	208	24	[2, 68, 70, 71, 96, 119, 127, 148, 151]
CaO_8	205	223	19	[1, 74, 89, 94, 101, 103, 121, 125, 146]
CaO_9	209	217	9	[2, 68, 70, 71, 83, 96, 119, 127, 148, 151]
CaO_7	218	232	15	[2, 70, 71, 96, 119, 127, 148, 151]
CaO_7	224	235	12	[1, 74, 89, 94, 101, 103, 125, 146]
CaO_6	233	243	11	[2, 70, 71, 119, 127, 148, 151]
CaO_8	236	276	41	[1, 74, 89, 94, 101, 103, 125, 145, 146]
CaO_7	244	258	15	[2, 70, 71, 83, 119, 127, 148, 151]
CaO_8	259	264	6	[2, 70, 71, 83, 96, 119, 127, 148, 151]
CaO_7	265	270	6	[2, 70, 71, 96, 119, 127, 148, 151]
CaO_8	271	274	4	[2, 70, 71, 96, 119, 127, 140, 148, 151]
CaO_9	275	279	5	[2, 70, 71, 83, 96, 119, 127, 140, 148, 151]
CaO_7	277	293	17	[1, 74, 89, 94, 101, 103, 125, 145]
CaO_8	280	281	2	[2, 71, 83, 96, 119, 127, 140, 148, 151]
CaO_7	282	285	4	[2, 71, 83, 96, 119, 127, 148, 151]
CaO_6	286	288	3	[2, 71, 83, 96, 119, 127, 148]
CaO_5	289	307	19	[2, 71, 96, 119, 127, 148]
CaO_8	294	296	3	[1, 74, 89, 94, 101, 103, 125, 145, 151]
CaO_7	297	308	12	[1, 74, 89, 94, 103, 125, 145, 151]
CaO_6	308	339	32	[2, 71, 96, 100, 119, 127, 148]
CaO_8	309	334	26	[1, 74, 89, 94, 101, 103, 125, 145, 151]
CaO_7	335	335	1	[1, 74, 89, 94, 101, 103, 125, 145]
CaO_6	336	346	11	[1, 74, 89, 94, 103, 125, 145]
CaO_7	340	342	3	[2, 68, 71, 96, 100, 119, 127, 148]
CaO_6	343	345	3	[2, 68, 71, 96, 100, 119, 127]
CaO_7	346	362	17	[2, 68, 71, 96, 100, 119, 127, 151]
CaO_7	347	361	15	[1, 69, 74, 89, 94, 103, 125, 145]
CaO_8	362	370	9	[1, 69, 74, 88, 89, 94, 103, 125, 145]
CaO_8	363	363	1	[2, 68, 71, 75, 96, 100, 119, 127, 151]
CaO_9	364	371	8	[2, 68, 71, 75, 96, 100, 119, 127, 140, 151]
CaO_7	371	377	7	[1, 69, 74, 88, 89, 94, 125, 145]
CaO_10	372	379	8	[2, 68, 71, 75, 91, 96, 100, 119, 127, 140, 151]
CaO_6	378	380	3	[1, 74, 88, 89, 94, 125, 145]
CaO_9	380	380	1	[2, 68, 71, 75, 91, 100, 119, 127, 140, 151]
CaO_7	381	382	2	[1, 74, 88, 89, 94, 125, 145, 146]
CaO_8	381	416	36	[2, 71, 75, 91, 100, 119, 127, 140, 151]
CaO_8	383	383	1	[1, 74, 88, 89, 94, 125, 145, 146, 151]
CaO_7	384	430	47	[1, 74, 88, 89, 94, 125, 146, 151]
CaO_7	417	439	23	[2, 71, 91, 100, 119, 127, 140, 151]
CaO_8	431	442	12	[1, 74, 88, 89, 94, 125, 145, 146, 151]
CaO_6	440	471	32	[2, 71, 91, 100, 127, 140, 151]
CaO_9	443	447	5	[1, 74, 88, 89, 94, 121, 125, 145, 146, 151]
CaO_8	448	457	10	[1, 74, 88, 89, 94, 121, 125, 145, 151]
CaO_7	458	472	15	[1, 74, 88, 89, 94, 125, 145, 151]
CaO_7	472	474	3	[2, 71, 91, 96, 100, 127, 140, 151]
CaO_6	473	477	5	[1, 74, 88, 89, 94, 145, 151]
CaO_6	475	487	13	[2, 71, 96, 100, 127, 140, 151]
CaO_7	478	507	30	[1, 74, 88, 89, 94, 101, 145, 151]
CaO_7	488	515	28	[2, 71, 96, 100, 119, 127, 140, 151]
CaO_9	508	551	44	[1, 74, 88, 89, 94, 101, 110, 125, 145, 151]
CaO_8	516	522	7	[2, 71, 75, 96, 100, 119, 127, 140, 151]
CaO_7	523	561	39	[2, 71, 75, 96, 119, 127, 140, 151]
CaO_8	552	575	24	[1, 74, 89, 94, 101, 110, 125, 145, 151]
CaO_6	562	599	38	[2, 71, 75, 119, 127, 140, 151]
CaO_9	576	577	2	[1, 74, 89, 94, 101, 110, 125, 145, 146, 151]
CaO_10	578	598	21	[1, 74, 89, 94, 101, 110, 125, 133, 145, 146, 151]
CaO_9	599	604	6	[1, 74, 89, 94, 101, 110, 125, 133, 145, 151]
CaO_7	600	602	3	[2, 71, 75, 91, 119, 127, 140, 151]
CaO_6	603	611	9	[2, 71, 75, 91, 127, 140, 151]
CaO_8	605	640	36	[1, 74, 89, 94, 101, 125, 133, 145, 151]
CaO_7	612	626	15	[2, 71, 75, 91, 119, 127, 140, 151]
CaO_6	627	656	30	[2, 71, 75, 119, 127, 140, 151]
CaO_7	641	652	12	[1, 74, 89, 94, 101, 125, 133, 151]
CaO_8	653	671	19	[1, 74, 89, 94, 101, 125, 133, 145, 151]
CaO_6	657	726	70	[2, 71, 75, 96, 119, 127, 151]
CaO_9	672	731	60	[1, 74, 89, 94, 101, 103, 125, 133, 145, 151]
CaO_7	727	728	2	[2, 71, 75, 96, 100, 119, 127, 151]
CaO_6	729	738	10	[2, 71, 75, 100, 119, 127, 151]
CaO_8	732	742	11	[1, 74, 89, 94, 101, 103, 133, 145, 151]
CaO_7	739	765	27	[2, 71, 75, 100, 119, 122, 127, 151]
CaO_9	743	764	22	[1, 74, 89, 94, 101, 103, 125, 133, 145, 151]
CaO_8	765	776	12	[1, 74, 89, 94, 101, 103, 133, 145, 151]
CaO_8	766	802	37	[2, 71, 75, 100, 119, 122, 127, 133, 151]
CaO_7	777	781	5	[1, 74, 89, 94, 101, 103, 133, 145]
CaO_6	782	796	15	[1, 74, 89, 94, 103, 133, 145]
CaO_7	797	797	1	[1, 74, 89, 94, 103, 133, 145, 151]
CaO_6	798	805	8	[1, 74, 89, 103, 133, 145, 151]
CaO_6	803	816	14	[2, 71, 75, 119, 122, 127, 151]
CaO_5	806	806	1	[1, 74, 89, 103, 133, 145]
CaO_6	807	819	13	[1, 74, 89, 103, 121, 133, 145]
CaO_7	817	890	74	[2, 71, 75, 119, 122, 127, 140, 151]
CaO_7	820	827	8	[1, 74, 89, 101, 103, 121, 133, 145]
CaO_8	828	830	3	[1, 74, 89, 101, 103, 121, 125, 133, 145]
CaO_7	831	851	21	[1, 74, 89, 101, 103, 125, 133, 145]
CaO_8	852	860	9	[1, 74, 89, 101, 103, 125, 133, 145, 151]
CaO_9	861	868	8	[1, 74, 89, 101, 103, 125, 133, 145, 146, 151]
CaO_8	869	878	10	[1, 89, 101, 103, 125, 133, 145, 146, 151]
CaO_7	879	891	13	[1, 89, 101, 125, 133, 145, 146, 151]
CaO_7	891	897	7	[2, 71, 119, 122, 125, 127, 140, 151]
CaO_6	892	926	35	[1, 89, 101, 125, 133, 146, 151]
CaO_6	898	901	4	[2, 71, 119, 122, 127, 140, 151]
CaO_7	902	914	13	[2, 71, 106, 119, 122, 127, 140, 151]
CaO_8	915	928	14	[2, 71, 83, 106, 119, 122, 127, 140, 151]
CaO_5	927	936	10	[1, 89, 101, 125, 133, 151]
CaO_9	929	941	13	[2, 71, 83, 106, 118, 119, 122, 127, 140, 151]
CaO_6	937	956	20	[1, 89, 101, 125, 133, 141, 151]
CaO_8	942	972	31	[2, 71, 83, 118, 119, 122, 127, 140, 151]
CaO_5	957	979	23	[1, 89, 101, 125, 133, 151]
CaO_7	973	976	4	[2, 71, 83, 118, 119, 122, 140, 151]
CaO_8	977	998	22	[2, 71, 83, 100, 118, 119, 122, 140, 151]
CaO_6	980	983	4	[1, 89, 94, 101, 125, 133, 151]
CaO_7	984	985	2	[1, 70, 89, 94, 101, 125, 133, 151]
CaO_8	986	997	12	[1, 70, 89, 94, 101, 110, 125, 133, 151]
CaO_7	998	1015	18	[1, 70, 89, 94, 101, 110, 125, 151]
CaO_7	999	1012	14	[2, 71, 83, 100, 118, 119, 140, 151]
CaO_6	1013	1026	14	[2, 71, 83, 118, 119, 140, 151]
CaO_6	1016	1022	7	[1, 70, 89, 101, 110, 125, 151]
CaO_7	1023	1033	11	[1, 70, 89, 101, 110, 125, 133, 151]
CaO_7	1027	1060	34	[2, 71, 75, 83, 118, 119, 140, 151]
CaO_8	1034	1081	48	[1, 70, 89, 101, 110, 125, 133, 146, 151]
CaO_8	1061	1086	26	[2, 71, 75, 83, 106, 118, 119, 140, 151]
CaO_7	1082	1091	10	[1, 70, 101, 110, 125, 133, 146, 151]
CaO_9	1087	1127	41	[2, 71, 75, 83, 106, 118, 119, 127, 140, 151]
CaO_6	1092	1114	23	[1, 70, 101, 110, 125, 146, 151]
CaO_7	1115	1115	1	[1, 70, 101, 110, 125, 133, 146, 151]
CaO_6	1116	1118	3	[1, 70, 101, 125, 133, 146, 151]
CaO_7	1119	1146	28	[1, 70, 94, 101, 125, 133, 146, 151]
CaO_8	1128	1138	11	[2, 71, 75, 106, 118, 119, 127, 140, 151]
CaO_6	1139	1157	19	[2, 71, 75, 106, 127, 140, 151]
CaO_6	1147	1180	34	[1, 70, 94, 101, 125, 133, 151]
CaO_7	1158	1170	13	[2, 71, 75, 106, 119, 127, 140, 151]
CaO_8	1171	1210	40	[2, 71, 75, 106, 119, 127, 137, 140, 151]
CaO_7	1181	1188	8	[1, 70, 94, 101, 110, 125, 133, 151]
CaO_8	1189	1200	12	[1, 70, 94, 101, 103, 110, 125, 133, 151]
CaO_7	1201	1221	21	[1, 94, 101, 103, 110, 125, 133, 151]
CaO_9	1211	1219	9	[2, 71, 75, 106, 119, 127, 133, 137, 140, 151]
CaO_10	1220	1251	32	[2, 71, 75, 106, 119, 125, 127, 133, 137, 140, 151]
CaO_7	1222	1235	14	[1, 70, 94, 101, 110, 125, 133, 151]
CaO_7	1236	1279	44	[1, 70, 94, 101, 125, 133, 146, 151]
CaO_9	1252	1253	2	[2, 71, 75, 106, 119, 125, 127, 133, 137, 151]
CaO_8	1254	1273	20	[2, 71, 75, 106, 125, 127, 133, 137, 151]
CaO_9	1274	1295	22	[2, 71, 75, 106, 125, 127, 133, 137, 151, 152]
CaO_8	1280	1283	4	[1, 70, 94, 101, 103, 125, 133, 146, 151]
CaO_7	1284	1294	11	[1, 70, 94, 101, 125, 133, 146, 151]
CaO_8	1295	1335	41	[1, 70, 94, 101, 125, 133, 141, 146, 151]
CaO_8	1296	1326	31	[2, 71, 75, 125, 127, 133, 137, 151, 152]
CaO_6	1327	1389	63	[2, 71, 75, 127, 137, 151, 152]
CaO_9	1336	1352	17	[1, 70, 71, 94, 101, 125, 133, 141, 146, 151]
CaO_8	1353	1356	4	[1, 70, 71, 94, 101, 125, 133, 146, 151]
CaO_7	1357	1396	40	[1, 70, 71, 94, 101, 133, 146, 151]
CaO_7	1390	1398	9	[2, 71, 75, 127, 133, 137, 151, 152]
CaO_8	1397	1408	12	[1, 70, 71, 94, 101, 133, 146, 148, 151]
CaO_6	1399	1421	23	[2, 71, 75, 127, 137, 151, 152]
CaO_7	1409	1422	14	[1, 70, 71, 94, 101, 133, 146, 151]
CaO_7	1422	1438	17	[2, 71, 75, 89, 127, 137, 151, 152]
CaO_6	1423	1439	17	[1, 70, 71, 94, 133, 146, 151]
CaO_6	1439	1446	8	[2, 71, 75, 127, 137, 151, 152]
CaO_7	1440	1443	4	[1, 70, 71, 94, 133, 146, 148, 151]
CaO_6	1444	1446	3	[1, 70, 71, 94, 133, 148, 151]
CaO_5	1447	1469	23	[1, 70, 71, 94, 133, 151]
CaO_7	1447	1456	10	[2, 71, 75, 106, 127, 137, 151, 152]
CaO_6	1457	1469	13	[2, 75, 106, 127, 137, 151, 152]
CaO_6	1470	1493	24	[1, 70, 71, 94, 125, 133, 151]
CaO_7	1470	1478	9	[2, 75, 106, 127, 137, 140, 151, 152]
CaO_8	1479	1539	61	[2, 75, 106, 119, 127, 137, 140, 151, 152]
CaO_7	1494	1499	6	[1, 70, 71, 94, 125, 133, 141, 151]
CaO_6	1500	1522	23	[1, 70, 71, 94, 133, 141, 151]
CaO_6	1523	1557	35	[1, 70, 94, 101, 133, 141, 151]
CaO_7	1540	1562	23	[2, 75, 106, 119, 127, 137, 151, 152]
CaO_7	1558	1582	25	[1, 70, 94, 101, 125, 133, 141, 151]
CaO_6	1563	1617	55	[2, 75, 106, 119, 127, 151, 152]
CaO_8	1583	1585	3	[1, 70, 71, 94, 101, 125, 133, 141, 151]
CaO_7	1586	1622	37	[1, 70, 71, 94, 101, 125, 133, 151]
CaO_7	1618	1646	29	[2, 75, 89, 106, 119, 127, 151, 152]
CaO_6	1623	1629	7	[1, 70, 71, 101, 125, 133, 151]
CaO_7	1630	1639	10	[1, 70, 71, 101, 125, 127, 133, 151]
CaO_6	1640	1644	5	[1, 71, 101, 125, 127, 133, 151]
CaO_7	1645	1675	31	[1, 70, 71, 101, 125, 127, 133, 151]
CaO_8	1647	1660	14	[2, 75, 89, 106, 119, 127, 140, 151, 152]
CaO_7	1661	1699	39	[2, 75, 89, 119, 127, 140, 151, 152]
CaO_6	1676	1676	1	[1, 70, 71, 125, 127, 133, 151]
CaO_7	1677	1679	3	[1, 70, 71, 125, 127, 133, 146, 151]
CaO_8	1680	1683	4	[1, 70, 71, 125, 127, 133, 141, 146, 151]
CaO_7	1684	1690	7	[1, 70, 71, 125, 133, 141, 146, 151]
CaO_6	1691	1717	27	[1, 70, 71, 125, 133, 146, 151]
CaO_8	1700	1738	39	[2, 75, 89, 106, 119, 127, 140, 151, 152]
CaO_7	1718	1726	9	[1, 70, 71, 94, 125, 133, 146, 151]
CaO_6	1727	1734	8	[1, 71, 94, 125, 133, 146, 151]
CaO_7	1735	1736	2	[1, 71, 94, 101, 125, 133, 146, 151]
CaO_8	1737	1805	69	[1, 70, 71, 94, 101, 125, 133, 146, 151]
CaO_7	1739	1791	53	[2, 75, 89, 106, 119, 127, 151, 152]
CaO_8	1792	1812	21	[2, 75, 89, 106, 119, 127, 137, 151, 152]
CaO_7	1806	1808	3	[1, 70, 94, 101, 125, 133, 146, 151]
CaO_6	1809	1828	20	[1, 94, 101, 125, 133, 146, 151]
CaO_7	1813	1819	7	[2, 75, 89, 106, 119, 127, 151, 152]
CaO_8	1820	1833	14	[2, 75, 89, 106, 119, 127, 140, 151, 152]
CaO_7	1829	1837	9	[1, 70, 94, 101, 125, 133, 146, 151]
CaO_9	1834	1838	5	[2, 75, 89, 106, 119, 127, 137, 140, 151, 152]
CaO_6	1838	1845	8	[1, 70, 94, 125, 133, 146, 151]
CaO_8	1839	1858	20	[2, 75, 106, 119, 127, 137, 140, 151, 152]
CaO_7	1846	1902	57	[1, 70, 94, 101, 125, 133, 146, 151]
CaO_9	1859	1862	4	[2, 75, 106, 119, 125, 127, 137, 140, 151, 152]
CaO_8	1863	1879	17	[2, 75, 106, 119, 125, 127, 140, 151, 152]
CaO_7	1880	1922	43	[2, 75, 106, 119, 127, 140, 151, 152]
CaO_8	1903	1910	8	[1, 70, 71, 94, 101, 125, 133, 146, 151]
CaO_9	1911	1926	16	[1, 70, 71, 94, 101, 125, 133, 141, 146, 151]
CaO_8	1923	1930	8	[2, 75, 89, 106, 119, 127, 140, 151, 152]
CaO_8	1927	1946	20	[1, 70, 71, 94, 101, 125, 141, 146, 151]
CaO_7	1931	1959	29	[2, 75, 89, 106, 119, 127, 151, 152]
CaO_9	1947	1947	1	[1, 70, 71, 94, 98, 101, 125, 141, 146, 151]
CaO_8	1948	1953	6	[1, 70, 71, 94, 101, 125, 141, 146, 151]
CaO_9	1954	1964	11	[1, 70, 71, 94, 98, 101, 125, 141, 146, 151]
CaO_8	1960	1969	10	[2, 75, 89, 106, 119, 127, 137, 151, 152]
CaO_8	1965	1978	14	[1, 70, 71, 94, 98, 101, 125, 141, 151]
CaO_9	1970	1975	6	[2, 75, 89, 106, 119, 127, 137, 140, 151, 152]
CaO_8	1976	1984	9	[2, 75, 106, 119, 127, 137, 140, 151, 152]
CaO_7	1979	1988	10	[1, 70, 71, 94, 101, 125, 141, 151]
CaO_9	1985	1999	15	[2, 75, 94, 106, 119, 127, 137, 140, 151, 152]
CaO_8	1989	2011	23	[1, 70, 71, 94, 101, 125, 141, 146, 151]
CaO_8	2000	2079	80	[2, 94, 106, 119, 127, 137, 140, 151, 152]
CaO_7	2012	2031	20	[1, 70, 71, 94, 101, 125, 141, 146]
CaO_6	2032	2036	5	[1, 70, 71, 94, 101, 125, 141]
CaO_7	2037	2065	29	[1, 70, 71, 94, 101, 125, 133, 141]
CaO_8	2066	2077	12	[1, 70, 71, 74, 94, 101, 125, 133, 141]
CaO_9	2078	2090	13	[1, 70, 71, 74, 94, 101, 125, 133, 141, 146]
CaO_7	2080	2083	4	[2, 94, 106, 119, 127, 137, 151, 152]
CaO_6	2084	2091	8	[2, 94, 119, 127, 137, 151, 152]
CaO_8	2091	2138	48	[1, 70, 71, 74, 94, 101, 125, 141, 146]
CaO_7	2092	2114	23	[2, 94, 106, 119, 127, 137, 151, 152]
CaO_8	2115	2162	48	[2, 94, 106, 119, 125, 127, 137, 151, 152]
CaO_7	2139	2143	5	[1, 70, 71, 74, 94, 101, 125, 141]
CaO_6	2144	2165	22	[1, 70, 71, 94, 101, 125, 141]
CaO_9	2163	2185	23	[2, 94, 106, 118, 119, 125, 127, 137, 151, 152]
CaO_5	2166	2174	9	[1, 71, 94, 101, 125, 141]
CaO_6	2175	2232	58	[1, 71, 94, 101, 125, 141, 146]
CaO_8	2186	2187	2	[2, 94, 106, 118, 119, 127, 137, 151, 152]
CaO_7	2188	2209	22	[2, 94, 106, 119, 127, 137, 151, 152]
CaO_8	2210	2214	5	[2, 94, 106, 119, 126, 127, 137, 151, 152]
CaO_9	2215	2222	8	[2, 75, 94, 106, 119, 126, 127, 137, 151, 152]
CaO_10	2223	2255	33	[2, 75, 78, 94, 106, 119, 126, 127, 137, 151, 152]
CaO_7	2233	2298	66	[1, 70, 71, 94, 101, 125, 141, 146]
CaO_9	2256	2257	2	[2, 75, 78, 94, 106, 119, 126, 127, 137, 151]
CaO_8	2258	2275	18	[2, 75, 78, 94, 106, 119, 127, 137, 151]
CaO_8	2276	2286	11	[2, 75, 78, 94, 106, 118, 119, 127, 137]
CaO_7	2287	2296	10	[2, 75, 78, 94, 118, 119, 127, 137]
CaO_8	2297	2302	6	[2, 75, 78, 82, 94, 118, 119, 127, 137]
CaO_8	2299	2311	13	[1, 70, 71, 94, 101, 116, 125, 141, 146]
CaO_9	2303	2318	16	[2, 75, 78, 82, 94, 106, 118, 119, 127, 137]
CaO_9	2312	2315	4	[1, 70, 71, 74, 94, 101, 116, 125, 141, 146]
CaO_8	2316	2334	19	[1, 71, 74, 94, 101, 116, 125, 141, 146]
CaO_10	2319	2330	12	[2, 75, 78, 82, 94, 106, 118, 119, 127, 137, 151]
CaO_9	2331	2348	18	[2, 75, 78, 82, 94, 118, 119, 127, 137, 151]
CaO_9	2335	2349	15	[1, 70, 71, 74, 94, 101, 116, 125, 141, 146]
CaO_8	2349	2352	4	[2, 75, 78, 94, 118, 119, 127, 137, 151]
CaO_8	2350	2424	75	[1, 70, 71, 74, 94, 101, 125, 141, 146]
CaO_7	2353	2364	12	[2, 75, 94, 118, 119, 127, 137, 151]
CaO_8	2365	2375	11	[2, 75, 94, 118, 119, 127, 137, 151, 152]
CaO_9	2376	2382	7	[2, 75, 94, 118, 119, 126, 127, 137, 151, 152]
CaO_8	2383	2400	18	[2, 75, 118, 119, 126, 127, 137, 151, 152]
CaO_7	2401	2401	1	[2, 75, 119, 126, 127, 137, 151, 152]
CaO_8	2402	2407	6	[2, 75, 118, 119, 126, 127, 137, 151, 152]
CaO_9	2408	2409	2	[2, 71, 75, 118, 119, 126, 127, 137, 151, 152]
CaO_10	2410	2414	5	[2, 71, 75, 94, 118, 119, 126, 127, 137, 151, 152]
CaO_9	2415	2416	2	[2, 71, 94, 118, 119, 126, 127, 137, 151, 152]
CaO_8	2417	2447	31	[2, 71, 94, 119, 126, 127, 137, 151, 152]
CaO_9	2425	2435	11	[1, 70, 71, 74, 94, 101, 116, 125, 141, 146]
CaO_8	2436	2438	3	[1, 70, 71, 74, 94, 101, 116, 125, 141]
CaO_7	2439	2447	9	[1, 70, 74, 94, 101, 116, 125, 141]
CaO_6	2448	2450	3	[1, 70, 74, 94, 101, 125, 141]
CaO_7	2448	2464	17	[2, 71, 94, 119, 126, 127, 151, 152]
CaO_7	2451	2454	4	[1, 70, 74, 94, 101, 125, 141, 146]
CaO_6	2455	2483	29	[1, 70, 74, 101, 125, 141, 146]
CaO_6	2465	2576	112	[2, 71, 94, 119, 127, 151, 152]
CaO_7	2484	2487	4	[1, 70, 74, 94, 101, 125, 141, 146]
CaO_6	2488	2498	11	[1, 70, 74, 94, 101, 125, 141]
CaO_7	2499	2502	4	[1, 70, 74, 89, 94, 101, 125, 141]
CaO_8	2503	2504	2	[1, 70, 74, 89, 94, 101, 116, 125, 141]
CaO_9	2505	2506	2	[1, 70, 71, 74, 89, 94, 101, 116, 125, 141]
CaO_10	2507	2515	9	[1, 70, 71, 74, 89, 94, 101, 116, 125, 133, 141]
CaO_9	2516	2525	10	[1, 70, 71, 74, 94, 101, 116, 125, 133, 141]
CaO_8	2526	2532	7	[1, 70, 74, 94, 101, 116, 125, 133, 141]
CaO_7	2533	2544	12	[1, 70, 94, 101, 116, 125, 133, 141]
CaO_8	2545	2616	72	[1, 70, 94, 101, 116, 125, 133, 141, 146]
CaO_7	2577	2607	31	[2, 71, 94, 119, 126, 127, 151, 152]
CaO_8	2608	2617	10	[2, 71, 94, 119, 125, 126, 127, 151, 152]
CaO_8	2617	2618	2	[1, 70, 89, 94, 116, 125, 133, 141, 146]
CaO_9	2618	2619	2	[2, 71, 94, 119, 125, 126, 127, 137, 151, 152]
CaO_7	2619	2623	5	[1, 70, 89, 94, 116, 125, 141, 146]
CaO_8	2620	2657	38	[2, 71, 94, 119, 125, 126, 127, 137, 151]
CaO_6	2624	2638	15	[1, 70, 89, 94, 116, 125, 141]
CaO_7	2639	2655	17	[1, 70, 89, 94, 116, 125, 133, 141]
CaO_8	2656	2660	5	[1, 70, 89, 94, 116, 125, 133, 141, 146]
CaO_9	2658	2659	2	[2, 71, 75, 94, 119, 125, 126, 127, 137, 151]
CaO_10	2660	2704	45	[2, 71, 75, 94, 119, 125, 126, 127, 137, 141, 151]
CaO_9	2661	2668	8	[1, 70, 89, 94, 101, 116, 125, 133, 141, 146]
CaO_8	2669	2701	33	[1, 70, 94, 101, 116, 125, 133, 141, 146]
CaO_7	2702	2740	39	[1, 70, 101, 116, 125, 133, 141, 146]
CaO_8	2705	2712	8	[2, 75, 94, 119, 125, 127, 137, 141, 151]
CaO_7	2713	2728	16	[2, 75, 94, 119, 125, 127, 137, 151]
CaO_6	2729	2734	6	[2, 75, 94, 119, 127, 137, 151]
CaO_8	2735	2737	3	[2, 75, 94, 119, 126, 127, 137, 151, 152]
CaO_9	2738	2744	7	[2, 75, 94, 118, 119, 126, 127, 137, 151, 152]
CaO_8	2741	2746	6	[1, 70, 94, 101, 116, 125, 133, 141, 146]
CaO_10	2745	2760	16	[2, 75, 94, 96, 118, 119, 126, 127, 137, 151, 152]
CaO_7	2747	2755	9	[1, 70, 94, 101, 116, 125, 133, 141]
CaO_6	2756	2774	19	[1, 94, 101, 116, 125, 133, 141]
CaO_9	2761	2766	6	[2, 75, 96, 118, 119, 126, 127, 137, 151, 152]
CaO_8	2767	2781	15	[2, 75, 96, 119, 126, 127, 137, 151, 152]
CaO_7	2775	2847	73	[1, 94, 101, 116, 125, 132, 133, 141]
CaO_7	2782	2785	4	[2, 75, 96, 119, 126, 127, 137, 151]
CaO_6	2786	2810	25	[2, 96, 119, 126, 127, 137, 151]
CaO_5	2811	2812	2	[2, 96, 119, 127, 137, 151]
CaO_6	2813	2822	10	[2, 94, 96, 119, 127, 137, 151]
CaO_5	2823	2830	8	[2, 94, 96, 119, 127, 151]
CaO_6	2831	2836	6	[2, 71, 94, 96, 119, 127, 151]
CaO_7	2837	2845	9	[2, 71, 94, 96, 119, 125, 127, 151]
CaO_8	2846	2854	9	[2, 71, 94, 96, 119, 125, 127, 151, 152]
CaO_6	2848	2852	5	[1, 101, 116, 125, 132, 133, 141]
CaO_7	2853	2872	20	[1, 101, 116, 125, 132, 133, 141, 146]
CaO_9	2855	2855	1	[2, 71, 82, 94, 96, 119, 125, 127, 151, 152]
CaO_10	2856	2863	8	[2, 71, 82, 94, 96, 118, 119, 125, 127, 151, 152]
CaO_9	2864	2872	9	[2, 71, 82, 94, 96, 118, 119, 125, 127, 151]
CaO_6	2873	2875	3	[1, 101, 116, 125, 133, 141, 146]
CaO_8	2873	2885	13	[2, 71, 82, 96, 118, 119, 125, 127, 151]
CaO_7	2876	2913	38	[1, 101, 103, 116, 125, 133, 141, 146]
CaO_10	2886	2892	7	[2, 71, 82, 94, 96, 118, 119, 125, 127, 151, 152]
CaO_11	2893	2917	25	[2, 71, 82, 94, 96, 118, 119, 125, 126, 127, 151, 152]
CaO_6	2914	2929	16	[1, 103, 116, 125, 133, 141, 146]
CaO_10	2918	2920	3	[2, 71, 82, 94, 96, 118, 119, 125, 127, 151, 152]
CaO_9	2921	2942	22	[2, 71, 82, 94, 118, 119, 125, 127, 151, 152]
CaO_7	2930	2937	8	[1, 94, 103, 116, 125, 133, 141, 146]
CaO_6	2938	2966	29	[1, 94, 103, 116, 125, 133, 141]
CaO_8	2943	2956	14	[2, 82, 94, 118, 119, 125, 127, 151, 152]
CaO_9	2957	2987	31	[2, 82, 94, 118, 119, 125, 127, 137, 151, 152]
CaO_7	2967	2985	19	[1, 94, 101, 103, 116, 125, 133, 141]
CaO_6	2986	3017	32	[1, 94, 101, 103, 116, 125, 141]
CaO_8	2988	3002	15	[2, 82, 118, 119, 125, 127, 137, 151, 152]
CaO_7	3003	3053	51	[2, 82, 118, 125, 127, 137, 151, 152]
CaO_7	3018	3018	1	[1, 94, 101, 103, 116, 125, 141, 151]
CaO_8	3019	3023	5	[1, 94, 98, 101, 103, 116, 125, 141, 151]
CaO_7	3024	3030	7	[1, 94, 98, 101, 116, 125, 141, 151]
CaO_6	3031	3099	69	[1, 94, 98, 101, 116, 125, 141]
CaO_8	3054	3062	9	[2, 71, 82, 118, 125, 127, 137, 151, 152]
CaO_9	3063	3072	10	[2, 71, 82, 94, 118, 125, 127, 137, 151, 152]
CaO_8	3073	3081	9	[2, 71, 82, 94, 118, 125, 127, 151, 152]
CaO_7	3082	3088	7	[2, 71, 82, 94, 118, 125, 151, 152]
CaO_6	3089	3092	4	[2, 71, 82, 94, 118, 151, 152]
CaO_7	3093	3097	5	[2, 71, 82, 94, 118, 119, 151, 152]
CaO_6	3098	3099	2	[2, 71, 94, 118, 119, 151, 152]
CaO_5	3100	3172	73	[1, 98, 101, 116, 125, 141]
CaO_7	3100	3104	5	[2, 71, 94, 96, 118, 119, 151, 152]
CaO_8	3105	3109	5	[2, 71, 94, 96, 118, 119, 137, 151, 152]
CaO_7	3110	3133	24	[2, 71, 94, 118, 119, 137, 151, 152]
CaO_6	3134	3152	19	[2, 71, 94, 118, 119, 137, 151]
CaO_7	3153	3176	24	[2, 71, 94, 118, 119, 127, 137, 151]
CaO_6	3173	3183	11	[1, 70, 98, 101, 116, 125, 141]
CaO_6	3177	3177	1	[2, 71, 118, 119, 127, 137, 151]
CaO_7	3178	3189	12	[2, 71, 118, 119, 125, 127, 137, 151]
CaO_7	3184	3266	83	[1, 70, 94, 98, 101, 116, 125, 141]
CaO_6	3190	3305	116	[2, 71, 118, 119, 127, 137, 151]
CaO_8	3267	3282	16	[1, 70, 71, 94, 98, 101, 116, 125, 141]
CaO_9	3283	3306	24	[1, 70, 71, 94, 98, 101, 110, 116, 125, 141]
CaO_7	3306	3334	29	[2, 71, 118, 119, 125, 127, 137, 151]
CaO_8	3307	3308	2	[1, 70, 71, 94, 101, 110, 116, 125, 141]
CaO_7	3309	3341	33	[1, 71, 94, 101, 110, 116, 125, 141]
CaO_6	3335	3338	4	[2, 71, 118, 119, 127, 137, 151]
CaO_7	3339	3375	37	[2, 71, 118, 119, 127, 137, 141, 151]
CaO_8	3342	3375	34	[1, 70, 71, 94, 101, 110, 116, 125, 141]
CaO_7	3376	3378	3	[1, 70, 71, 101, 110, 116, 125, 141]
CaO_6	3376	3379	4	[2, 71, 118, 119, 127, 141, 151]
CaO_6	3379	3393	15	[1, 70, 71, 101, 110, 125, 141]
CaO_7	3380	3386	7	[2, 71, 96, 118, 119, 127, 141, 151]
CaO_6	3387	3393	7	[2, 71, 96, 118, 119, 127, 151]
CaO_7	3394	3412	19	[1, 70, 71, 94, 101, 110, 125, 141]
CaO_5	3394	3420	27	[2, 71, 96, 119, 127, 151]
CaO_8	3413	3419	7	[1, 70, 71, 94, 101, 110, 125, 141, 146]
CaO_7	3420	3463	44	[1, 70, 71, 101, 110, 125, 141, 146]
CaO_6	3421	3434	14	[2, 71, 96, 118, 119, 127, 151]
CaO_7	3435	3445	11	[2, 71, 96, 118, 119, 127, 151, 152]
CaO_6	3446	3492	47	[2, 96, 118, 119, 127, 151, 152]
CaO_6	3464	3467	4	[1, 70, 71, 101, 110, 125, 146]
CaO_7	3468	3495	28	[1, 70, 71, 101, 110, 116, 125, 146]
CaO_7	3493	3510	18	[2, 82, 96, 118, 119, 127, 151, 152]
CaO_6	3496	3497	2	[1, 70, 71, 101, 110, 125, 146]
CaO_5	3498	3543	46	[1, 70, 71, 101, 125, 146]
CaO_6	3511	3516	6	[2, 96, 118, 119, 127, 151, 152]
CaO_7	3517	3570	54	[2, 96, 118, 119, 127, 141, 151, 152]
CaO_6	3544	3551	8	[1, 70, 71, 94, 101, 125, 146]
CaO_7	3552	3552	1	[1, 70, 71, 94, 101, 125, 146, 148]
CaO_6	3553	3571	19	[1, 70, 71, 94, 101, 146, 148]
CaO_8	3571	3579	9	[2, 71, 96, 118, 119, 127, 141, 151, 152]
CaO_7	3572	3572	1	[1, 70, 71, 94, 101, 116, 146, 148]
CaO_8	3573	3573	1	[1, 70, 71, 82, 94, 101, 116, 146, 148]
CaO_7	3574	3582	9	[1, 70, 82, 94, 101, 116, 146, 148]
CaO_9	3580	3597	18	[2, 71, 96, 118, 119, 126, 127, 141, 151, 152]
CaO_6	3583	3622	40	[1, 70, 82, 101, 116, 146, 148]
CaO_8	3598	3605	8	[2, 71, 96, 119, 126, 127, 141, 151, 152]
CaO_9	3606	3622	17	[2, 71, 96, 118, 119, 126, 127, 141, 151, 152]
CaO_5	3623	3629	7	[1, 70, 101, 116, 146, 148]
CaO_8	3623	3636	14	[2, 71, 96, 119, 126, 127, 141, 151, 152]
CaO_8	3630	3630	1	[1, 70, 71, 94, 101, 116, 125, 141, 148]
CaO_7	3631	3683	53	[1, 70, 71, 94, 101, 116, 125, 141]
CaO_9	3637	3662	26	[2, 71, 96, 119, 125, 126, 127, 141, 151, 152]
CaO_8	3663	3666	4	[2, 71, 96, 119, 125, 126, 127, 141, 151]
CaO_9	3667	3708	42	[2, 71, 96, 119, 125, 126, 127, 137, 141, 151]
CaO_6	3684	3689	6	[1, 70, 71, 94, 101, 116, 141]
CaO_7	3690	3726	37	[1, 70, 71, 94, 101, 116, 125, 141]
CaO_8	3709	3715	7	[2, 71, 96, 119, 125, 126, 127, 137, 151]
CaO_9	3716	3718	3	[2, 71, 94, 96, 119, 125, 126, 127, 137, 151]
CaO_8	3719	3728	10	[2, 71, 94, 96, 119, 125, 126, 127, 151]
CaO_6	3727	3743	17	[1, 71, 94, 101, 116, 125, 141]
CaO_9	3729	3732	4	[2, 71, 94, 96, 118, 119, 125, 126, 127, 151]
CaO_8	3733	3733	1	[2, 71, 94, 96, 118, 119, 126, 127, 151]
CaO_9	3734	3737	4	[2, 71, 94, 96, 118, 119, 126, 127, 141, 151]
CaO_8	3738	3741	4	[2, 71, 94, 96, 118, 119, 127, 141, 151]
CaO_7	3742	3747	6	[2, 71, 96, 118, 119, 127, 141, 151]
CaO_7	3744	3782	39	[1, 71, 94, 101, 116, 125, 141, 146]
CaO_6	3748	3765	18	[2, 96, 118, 119, 127, 141, 151]
CaO_5	3766	3797	32	[2, 118, 119, 127, 141, 151]
CaO_6	3783	3784	2	[1, 71, 94, 101, 116, 125, 141]
CaO_5	3785	3829	45	[1, 71, 94, 116, 125, 141]
CaO_6	3798	3801	4	[2, 118, 119, 127, 141, 151, 152]
CaO_7	3802	3826	25	[2, 71, 118, 119, 127, 141, 151, 152]
CaO_6	3827	3831	5	[2, 71, 118, 119, 127, 151, 152]
CaO_6	3830	3879	50	[1, 71, 94, 115, 116, 125, 141]
CaO_5	3832	3839	8	[2, 118, 119, 127, 151, 152]
CaO_4	3840	3860	21	[2, 118, 119, 127, 152]
CaO_5	3861	3881	21	[2, 118, 119, 127, 141, 152]
CaO_7	3880	3885	6	[1, 70, 71, 94, 115, 116, 125, 141]
CaO_6	3882	3883	2	[2, 78, 118, 119, 127, 141, 152]
CaO_7	3884	3885	2	[2, 78, 82, 118, 119, 127, 141, 152]
CaO_8	3886	3894	9	[1, 70, 71, 94, 101, 115, 116, 125, 141]
CaO_8	3886	3887	2	[2, 78, 82, 96, 118, 119, 127, 141, 152]
CaO_7	3888	3906	19	[2, 78, 82, 96, 118, 119, 127, 152]
CaO_7	3895	3911	17	[1, 71, 94, 101, 115, 116, 125, 141]
CaO_8	3907	3926	20	[2, 67, 78, 82, 96, 118, 119, 127, 152]
CaO_6	3912	3918	7	[1, 71, 101, 115, 116, 125, 141]
CaO_7	3919	3920	2	[1, 71, 98, 101, 115, 116, 125, 141]
CaO_8	3921	3921	1	[1, 70, 71, 98, 101, 115, 116, 125, 141]
CaO_7	3922	3939	18	[1, 70, 71, 98, 115, 116, 125, 141]
CaO_9	3927	3969	43	[2, 67, 78, 82, 96, 118, 119, 126, 127, 152]
CaO_6	3940	3952	13	[1, 70, 71, 98, 116, 125, 141]
CaO_7	3953	3977	25	[1, 70, 71, 98, 115, 116, 125, 141]
CaO_8	3970	3987	18	[2, 67, 82, 96, 118, 119, 126, 127, 152]
CaO_6	3978	3992	15	[1, 70, 71, 98, 116, 125, 141]
CaO_7	3988	4014	27	[2, 67, 96, 118, 119, 126, 127, 152]
CaO_5	3993	3999	7	[1, 70, 71, 98, 116, 141]
CaO_6	4000	4009	10	[1, 70, 71, 94, 98, 116, 141]
CaO_7	4010	4017	8	[1, 70, 71, 94, 98, 115, 116, 141]
CaO_6	4015	4033	19	[2, 96, 118, 119, 126, 127, 152]
CaO_6	4018	4024	7	[1, 70, 71, 94, 115, 116, 141]
CaO_7	4025	4029	5	[1, 70, 71, 94, 115, 116, 125, 141]
CaO_8	4030	4053	24	[1, 70, 71, 94, 101, 115, 116, 125, 141]
CaO_7	4034	4034	1	[2, 96, 118, 119, 126, 127, 151, 152]
CaO_6	4035	4064	30	[2, 96, 118, 119, 127, 151, 152]
CaO_7	4054	4062	9	[1, 71, 94, 101, 115, 116, 125, 141]
CaO_8	4063	4105	43	[1, 71, 94, 98, 101, 115, 116, 125, 141]
CaO_7	4065	4073	9	[2, 94, 96, 118, 119, 127, 151, 152]
CaO_8	4074	4086	13	[2, 94, 96, 118, 119, 127, 141, 151, 152]
CaO_9	4087	4097	11	[2, 82, 94, 96, 118, 119, 127, 141, 151, 152]
CaO_8	4098	4138	41	[2, 82, 94, 96, 118, 119, 127, 141, 151]
CaO_9	4106	4112	7	[1, 70, 71, 94, 98, 101, 115, 116, 125, 141]
CaO_8	4113	4134	22	[1, 70, 71, 94, 101, 115, 116, 125, 141]
CaO_7	4135	4138	4	[1, 70, 71, 94, 101, 116, 125, 141]
CaO_6	4139	4164	26	[1, 70, 71, 94, 101, 116, 141]
CaO_9	4139	4139	1	[2, 82, 94, 96, 118, 119, 127, 140, 141, 151]
CaO_8	4140	4154	15	[2, 82, 96, 118, 119, 127, 140, 141, 151]
CaO_9	4155	4180	26	[2, 82, 96, 118, 119, 127, 140, 141, 151, 152]
CaO_5	4165	4187	23	[1, 70, 71, 101, 116, 141]
CaO_8	4181	4197	17	[2, 82, 96, 118, 119, 127, 140, 151, 152]
CaO_6	4188	4195	8	[1, 70, 71, 101, 115, 116, 141]
CaO_5	4196	4205	10	[1, 70, 71, 115, 116, 141]
CaO_9	4198	4207	10	[2, 78, 82, 96, 118, 119, 127, 140, 151, 152]
CaO_6	4206	4208	3	[1, 70, 71, 98, 115, 116, 141]
CaO_8	4208	4245	38	[2, 78, 82, 96, 119, 127, 140, 151, 152]
CaO_5	4209	4232	24	[1, 70, 71, 98, 116, 141]
CaO_6	4233	4233	1	[1, 70, 71, 98, 115, 116, 141]
CaO_7	4234	4279	46	[1, 70, 71, 98, 115, 116, 141, 144]
CaO_9	4246	4253	8	[2, 78, 82, 96, 118, 119, 127, 140, 151, 152]
CaO_8	4254	4269	16	[2, 78, 82, 96, 118, 119, 127, 151, 152]
CaO_9	4270	4272	3	[2, 78, 82, 96, 118, 119, 127, 141, 151, 152]
CaO_8	4273	4290	18	[2, 78, 82, 96, 118, 127, 141, 151, 152]
CaO_6	4280	4293	14	[1, 70, 71, 98, 115, 141, 144]
CaO_7	4291	4307	17	[2, 78, 82, 118, 127, 141, 151, 152]
CaO_5	4294	4296	3	[1, 70, 71, 98, 141, 144]
CaO_4	4297	4303	7	[1, 70, 71, 141, 144]
CaO_5	4304	4375	72	[1, 70, 71, 125, 141, 144]
CaO_8	4308	4317	10	[2, 78, 82, 106, 118, 127, 141, 151, 152]
CaO_7	4318	4321	4	[2, 78, 82, 106, 118, 127, 151, 152]
CaO_6	4322	4355	34	[2, 78, 106, 118, 127, 151, 152]
CaO_5	4356	4382	27	[2, 78, 118, 127, 151, 152]
CaO_6	4376	4379	4	[1, 70, 71, 98, 125, 141, 144]
CaO_5	4380	4389	10	[1, 70, 71, 98, 125, 141]
CaO_6	4383	4394	12	[2, 78, 106, 118, 127, 151, 152]
CaO_6	4390	4396	7	[1, 70, 71, 94, 98, 125, 141]
CaO_7	4395	4405	11	[2, 78, 106, 118, 119, 127, 151, 152]
CaO_7	4397	4435	39	[1, 70, 71, 94, 98, 116, 125, 141]
CaO_6	4406	4407	2	[2, 78, 106, 119, 127, 151, 152]
CaO_7	4408	4426	19	[2, 78, 106, 119, 127, 137, 151, 152]
CaO_6	4427	4427	1	[2, 78, 119, 127, 137, 151, 152]
CaO_8	4428	4443	16	[2, 78, 94, 119, 127, 137, 147, 151, 152]
CaO_6	4436	4446	11	[1, 70, 71, 98, 116, 125, 141]
CaO_6	4444	4450	7	[2, 78, 94, 127, 137, 151, 152]
CaO_5	4447	4455	9	[1, 70, 71, 116, 125, 141]
CaO_7	4451	4467	17	[2, 78, 82, 94, 127, 137, 151, 152]
CaO_4	4456	4472	17	[1, 71, 116, 125, 141]
CaO_8	4468	4470	3	[2, 78, 82, 94, 96, 127, 137, 151, 152]
CaO_7	4471	4501	31	[2, 78, 82, 96, 127, 137, 151, 152]
CaO_6	4473	4509	37	[1, 71, 115, 116, 125, 141, 144]
CaO_6	4502	4505	4	[2, 78, 82, 127, 137, 151, 152]
CaO_5	4506	4506	1	[2, 78, 127, 137, 151, 152]
CaO_6	4507	4510	4	[2, 78, 127, 137, 141, 151, 152]
CaO_7	4510	4513	4	[1, 71, 115, 116, 125, 137, 141, 144]
CaO_7	4511	4513	3	[2, 78, 127, 137, 141, 144, 151, 152]
CaO_6	4514	4514	1	[1, 71, 115, 116, 125, 141, 144]
CaO_6	4514	4528	15	[2, 78, 127, 137, 141, 151, 152]
CaO_7	4515	4521	7	[1, 70, 71, 115, 116, 125, 141, 144]
CaO_6	4522	4539	18	[1, 70, 71, 116, 125, 141, 144]
CaO_7	4529	4565	37	[2, 78, 96, 127, 137, 141, 151, 152]
CaO_5	4540	4545	6	[1, 70, 71, 116, 125, 141]
CaO_6	4546	4551	6	[1, 70, 71, 98, 116, 125, 141]
CaO_7	4552	4556	5	[1, 70, 71, 98, 115, 116, 125, 141]
CaO_6	4557	4594	38	[1, 70, 71, 115, 116, 125, 141]
CaO_8	4566	4568	3	[2, 78, 96, 118, 127, 137, 141, 151, 152]
CaO_9	4569	4583	15	[2, 78, 96, 118, 127, 137, 141, 147, 151, 152]
CaO_8	4584	4588	5	[2, 78, 96, 118, 127, 137, 141, 147, 151]
CaO_9	4589	4600	12	[2, 78, 96, 118, 127, 137, 141, 147, 151, 152]
CaO_7	4595	4605	11	[1, 70, 71, 98, 115, 116, 125, 141]
CaO_8	4601	4626	26	[2, 78, 118, 127, 137, 141, 147, 151, 152]
CaO_6	4606	4662	57	[1, 71, 98, 115, 116, 125, 141]
CaO_9	4627	4634	8	[2, 78, 118, 127, 137, 141, 144, 147, 151, 152]
CaO_10	4635	4655	21	[2, 78, 96, 118, 127, 137, 141, 144, 147, 151, 152]
CaO_9	4656	4657	2	[2, 78, 118, 127, 137, 141, 144, 147, 151, 152]
CaO_7	4658	4671	14	[2, 78, 118, 127, 137, 141, 144, 152]
CaO_7	4663	4677	15	[1, 71, 94, 98, 115, 116, 125, 141]
CaO_8	4672	4687	16	[2, 78, 96, 118, 127, 137, 141, 144, 152]
CaO_8	4678	4686	9	[1, 71, 89, 94, 98, 115, 116, 125, 141]
CaO_7	4687	4706	20	[1, 71, 89, 98, 115, 116, 125, 141]
CaO_7	4688	4807	120	[2, 78, 118, 127, 137, 141, 144, 152]
CaO_6	4707	4739	33	[1, 89, 98, 115, 116, 125, 141]
CaO_7	4740	4742	3	[1, 71, 89, 98, 115, 116, 125, 141]
CaO_7	4743	4766	24	[1, 71, 89, 98, 116, 125, 141, 144]
CaO_6	4767	4771	5	[1, 71, 89, 98, 116, 125, 141]
CaO_7	4772	4776	5	[1, 71, 89, 98, 115, 116, 125, 141]
CaO_8	4777	4782	6	[1, 71, 89, 95, 98, 115, 116, 125, 141]
CaO_7	4783	4786	4	[1, 71, 95, 98, 115, 116, 125, 141]
CaO_8	4787	4821	35	[1, 71, 95, 98, 115, 116, 125, 141, 144]
CaO_8	4808	4816	9	[2, 78, 83, 118, 127, 137, 141, 144, 152]
CaO_9	4817	4831	15	[2, 78, 83, 118, 127, 137, 141, 144, 147, 152]
CaO_7	4822	4867	46	[1, 71, 98, 115, 116, 125, 141, 144]
CaO_8	4832	4834	3	[2, 78, 83, 118, 127, 137, 144, 147, 152]
CaO_7	4835	4853	19	[2, 78, 118, 127, 137, 144, 147, 152]
CaO_8	4854	4873	20	[2, 78, 118, 127, 137, 141, 144, 147, 152]
CaO_8	4868	4872	5	[1, 71, 98, 115, 116, 125, 137, 141, 144]
CaO_7	4873	4902	30	[1, 71, 98, 115, 125, 137, 141, 144]
CaO_7	4874	4890	17	[2, 78, 118, 127, 137, 141, 147, 152]
CaO_6	4891	4900	10	[2, 78, 118, 127, 137, 147, 152]
CaO_7	4901	4924	24	[2, 78, 118, 127, 137, 141, 147, 152]
CaO_8	4903	4919	17	[1, 71, 95, 98, 115, 125, 137, 141, 144]
CaO_9	4920	4921	2	[1, 70, 71, 95, 98, 115, 125, 137, 141, 144]
CaO_8	4922	4922	1	[1, 70, 71, 95, 98, 115, 125, 141, 144]
CaO_7	4923	4933	11	[1, 70, 71, 98, 115, 125, 141, 144]
CaO_6	4925	4961	37	[2, 78, 118, 127, 137, 141, 147]
CaO_6	4934	4936	3	[1, 71, 98, 115, 125, 141, 144]
CaO_7	4937	4968	32	[1, 70, 71, 98, 115, 125, 141, 144]
CaO_7	4962	4962	1	[2, 78, 118, 127, 137, 141, 147, 151]
CaO_6	4963	4984	22	[2, 78, 127, 137, 141, 147, 151]
CaO_8	4969	4989	21	[1, 70, 71, 98, 115, 125, 137, 141, 144]
CaO_7	4985	4999	15	[2, 78, 127, 137, 141, 144, 147, 151]
CaO_9	4990	4992	3	[1, 70, 71, 95, 98, 115, 125, 137, 141, 144]
CaO_8	4993	5016	24	[1, 71, 95, 98, 115, 125, 137, 141, 144]
CaO_6	5000	5002	3	[2, 78, 127, 137, 141, 147, 151]
CaO_7	5003	5024	22	[2, 78, 127, 137, 141, 147, 151, 152]
CaO_7	5017	5032	16	[1, 71, 95, 98, 125, 137, 141, 144]
CaO_8	5025	5028	4	[2, 78, 118, 127, 137, 141, 147, 151, 152]
CaO_9	5029	5029	1	[2, 78, 89, 118, 127, 137, 141, 147, 151, 152]
CaO_8	5030	5038	9	[2, 78, 118, 127, 137, 141, 147, 151, 152]
CaO_8	5033	5066	34	[1, 71, 95, 98, 125, 126, 137, 141, 144]
CaO_9	5039	5050	12	[2, 78, 89, 118, 127, 137, 141, 147, 151, 152]
CaO_10	5051	5054	4	[2, 78, 89, 118, 123, 127, 137, 141, 147, 151, 152]
CaO_9	5055	5057	3	[2, 78, 89, 118, 123, 127, 137, 147, 151, 152]
CaO_8	5058	5063	6	[2, 89, 118, 123, 127, 137, 147, 151, 152]
CaO_7	5064	5071	8	[2, 89, 118, 123, 127, 147, 151, 152]
CaO_7	5067	5076	10	[1, 71, 95, 98, 125, 126, 141, 144]
CaO_6	5072	5077	6	[2, 118, 123, 127, 147, 151, 152]
CaO_8	5077	5078	2	[1, 71, 95, 98, 125, 126, 141, 144, 152]
CaO_7	5078	5089	12	[2, 78, 118, 123, 127, 147, 151, 152]
CaO_7	5079	5091	13	[1, 71, 95, 98, 125, 141, 144, 152]
CaO_6	5090	5093	4	[2, 78, 118, 123, 147, 151, 152]
CaO_6	5092	5092	1	[1, 71, 95, 98, 125, 141, 144]
CaO_7	5093	5099	7	[1, 71, 95, 98, 115, 125, 141, 144]
CaO_7	5094	5105	12	[2, 78, 106, 118, 123, 147, 151, 152]
CaO_6	5100	5101	2	[1, 71, 95, 98, 115, 125, 144]
CaO_5	5102	5128	27	[1, 71, 95, 98, 115, 144]
CaO_8	5106	5110	5	[2, 78, 106, 118, 123, 127, 147, 151, 152]
CaO_6	5111	5152	42	[2, 78, 118, 127, 147, 151, 152]
CaO_6	5129	5141	13	[1, 71, 95, 98, 115, 125, 144]
CaO_7	5142	5146	5	[1, 71, 95, 98, 115, 116, 125, 144]
CaO_8	5147	5148	2	[1, 71, 89, 95, 98, 115, 116, 125, 144]
CaO_9	5149	5150	2	[1, 71, 89, 95, 98, 115, 116, 125, 137, 144]
CaO_10	5151	5157	7	[1, 71, 89, 95, 98, 115, 116, 125, 137, 141, 144]
CaO_7	5153	5174	22	[2, 78, 118, 127, 137, 147, 151, 152]
CaO_9	5158	5171	14	[1, 89, 95, 98, 115, 116, 125, 137, 141, 144]
CaO_8	5172	5186	15	[1, 89, 95, 115, 116, 125, 137, 141, 144]
CaO_9	5175	5202	28	[2, 78, 96, 118, 127, 137, 141, 147, 151, 152]
CaO_7	5187	5196	10	[1, 89, 95, 116, 125, 137, 141, 144]
CaO_8	5197	5198	2	[1, 89, 95, 116, 125, 137, 141, 144, 151]
CaO_9	5199	5202	4	[1, 89, 95, 98, 116, 125, 137, 141, 144, 151]
CaO_8	5203	5210	8	[1, 89, 95, 98, 116, 125, 137, 141, 144]
CaO_8	5203	5234	32	[2, 78, 118, 127, 137, 141, 147, 151, 152]
CaO_9	5211	5221	11	[1, 89, 95, 98, 115, 116, 125, 137, 141, 144]
CaO_8	5222	5231	10	[1, 89, 95, 98, 115, 125, 137, 141, 144]
CaO_7	5232	5242	11	[1, 89, 95, 98, 115, 125, 141, 144]
CaO_7	5235	5321	87	[2, 78, 127, 137, 141, 147, 151, 152]
CaO_8	5243	5269	27	[1, 71, 89, 95, 98, 115, 125, 141, 144]
CaO_7	5270	5308	39	[1, 71, 89, 95, 98, 115, 125, 144]
CaO_8	5309	5349	41	[1, 71, 89, 95, 98, 115, 125, 141, 144]
CaO_6	5322	5329	8	[2, 78, 127, 137, 141, 147, 152]
CaO_5	5330	5338	9	[2, 78, 127, 137, 141, 147]
CaO_6	5339	5365	27	[2, 78, 127, 137, 141, 147, 152]
CaO_8	5350	5378	29	[1, 71, 89, 95, 98, 115, 125, 144, 152]
CaO_7	5366	5374	9	[2, 78, 118, 127, 137, 141, 147, 152]
CaO_8	5375	5380	6	[2, 78, 118, 127, 136, 137, 141, 147, 152]
CaO_9	5379	5383	5	[1, 71, 89, 95, 98, 115, 125, 141, 144, 152]
CaO_7	5381	5383	3	[2, 78, 118, 127, 136, 141, 147, 152]
CaO_8	5384	5396	13	[1, 71, 89, 95, 115, 125, 141, 144, 152]
CaO_8	5384	5387	4	[2, 78, 96, 118, 127, 136, 141, 147, 152]
CaO_7	5388	5396	9	[2, 78, 96, 118, 127, 136, 141, 152]
CaO_7	5397	5410	14	[1, 89, 95, 115, 125, 141, 144, 152]
CaO_6	5397	5402	6	[2, 78, 96, 118, 127, 141, 152]
CaO_5	5403	5456	54	[2, 78, 96, 118, 127, 152]
CaO_8	5411	5414	4	[1, 89, 95, 115, 125, 126, 141, 144, 152]
CaO_9	5415	5440	26	[1, 89, 95, 115, 125, 126, 137, 141, 144, 152]
CaO_8	5441	5447	7	[1, 89, 95, 125, 126, 137, 141, 144, 152]
CaO_9	5448	5479	32	[1, 89, 95, 98, 125, 126, 137, 141, 144, 152]
CaO_6	5457	5485	29	[2, 78, 96, 118, 127, 136, 152]
CaO_7	5480	5492	13	[1, 89, 95, 98, 125, 137, 144, 152]
CaO_7	5486	5501	16	[2, 78, 96, 118, 127, 136, 147, 152]
CaO_9	5493	5497	5	[1, 71, 89, 95, 98, 115, 125, 137, 144, 152]
CaO_8	5498	5510	13	[1, 71, 89, 95, 98, 115, 125, 137, 152]
CaO_6	5502	5526	25	[2, 78, 96, 118, 127, 147, 152]
CaO_7	5511	5524	14	[1, 71, 89, 95, 98, 115, 125, 152]
CaO_8	5525	5541	17	[1, 71, 89, 95, 98, 115, 125, 141, 152]
CaO_7	5527	5602	76	[2, 78, 96, 118, 127, 141, 147, 152]
CaO_7	5542	5561	20	[1, 71, 89, 95, 98, 115, 125, 152]
CaO_8	5562	5586	25	[1, 71, 89, 95, 98, 115, 125, 141, 152]
CaO_7	5587	5602	16	[1, 71, 89, 95, 115, 125, 141, 152]
CaO_8	5603	5624	22	[1, 71, 89, 95, 98, 115, 125, 141, 152]
CaO_6	5603	5623	21	[2, 78, 118, 127, 141, 147, 152]
CaO_7	5624	5642	19	[2, 78, 118, 127, 141, 144, 147, 152]
CaO_7	5625	5640	16	[1, 89, 95, 98, 115, 125, 141, 152]
CaO_6	5641	5641	1	[1, 89, 95, 98, 115, 125, 152]
CaO_7	5642	5663	22	[1, 71, 89, 95, 98, 115, 125, 152]
CaO_6	5643	5658	16	[2, 78, 118, 127, 141, 147, 152]
CaO_7	5659	5691	33	[2, 78, 118, 127, 141, 147, 151, 152]
CaO_8	5664	5668	5	[1, 71, 89, 95, 98, 115, 125, 135, 152]
CaO_9	5669	5698	30	[1, 71, 89, 95, 98, 115, 125, 135, 144, 152]
CaO_8	5692	5694	3	[2, 78, 118, 127, 137, 141, 147, 151, 152]
CaO_9	5695	5734	40	[2, 68, 78, 118, 127, 137, 141, 147, 151, 152]
CaO_8	5699	5719	21	[1, 71, 89, 95, 98, 115, 125, 144, 152]
CaO_7	5720	5770	51	[1, 71, 89, 95, 98, 115, 125, 152]
CaO_8	5735	5740	6	[2, 68, 118, 127, 137, 141, 147, 151, 152]
CaO_7	5741	5748	8	[2, 68, 118, 127, 141, 147, 151, 152]
CaO_6	5749	5769	21	[2, 118, 127, 141, 147, 151, 152]
CaO_7	5770	5775	6	[2, 118, 127, 137, 141, 147, 151, 152]
CaO_8	5771	5775	5	[1, 71, 89, 95, 98, 115, 125, 144, 152]
CaO_9	5776	5799	24	[1, 71, 89, 95, 98, 115, 125, 141, 144, 152]
CaO_6	5776	5805	30	[2, 118, 127, 141, 147, 151, 152]
CaO_8	5800	5813	14	[1, 71, 89, 98, 115, 125, 141, 144, 152]
CaO_7	5806	5846	41	[2, 78, 118, 127, 141, 147, 151, 152]
CaO_7	5814	5823	10	[1, 71, 89, 98, 115, 125, 141, 144]
CaO_8	5824	5827	4	[1, 71, 89, 98, 115, 125, 141, 144, 152]
CaO_7	5828	5839	12	[1, 71, 89, 98, 125, 141, 144, 152]
CaO_8	5840	5863	24	[1, 71, 89, 95, 98, 125, 141, 144, 152]
CaO_6	5847	5875	29	[2, 78, 118, 127, 141, 147, 152]
CaO_9	5864	5864	1	[1, 71, 89, 95, 98, 115, 125, 141, 144, 152]
CaO_8	5865	5874	10	[1, 71, 89, 95, 98, 115, 125, 144, 152]
CaO_7	5875	5878	4	[1, 71, 89, 95, 98, 115, 125, 144]
CaO_7	5876	5881	6	[2, 68, 78, 118, 127, 141, 147, 152]
CaO_8	5879	5885	7	[1, 71, 89, 95, 98, 115, 125, 135, 144]
CaO_8	5882	5901	20	[2, 68, 78, 118, 127, 141, 147, 151, 152]
CaO_7	5886	5887	2	[1, 71, 89, 95, 98, 125, 135, 144]
CaO_6	5888	5910	23	[1, 71, 95, 98, 125, 135, 144]
CaO_9	5902	5925	24	[2, 68, 78, 118, 127, 137, 141, 147, 151, 152]
CaO_7	5911	5924	14	[1, 71, 95, 98, 115, 125, 135, 144]
CaO_8	5925	5949	25	[1, 71, 89, 95, 98, 115, 125, 135, 144]
CaO_10	5926	5935	10	[2, 68, 78, 118, 127, 137, 141, 144, 147, 151, 152]
CaO_9	5936	5936	1	[2, 68, 78, 118, 127, 137, 141, 144, 147, 152]
CaO_8	5937	5937	1	[2, 68, 78, 118, 127, 137, 141, 144, 147]
CaO_7	5938	5976	39	[2, 68, 118, 127, 137, 141, 144, 147]
CaO_7	5950	5971	22	[1, 71, 95, 98, 115, 125, 135, 144]
CaO_6	5972	5976	5	[1, 71, 95, 98, 125, 135, 144]
CaO_7	5977	6028	52	[1, 71, 95, 98, 115, 125, 135, 144]
CaO_8	5977	6013	37	[2, 68, 118, 127, 137, 141, 144, 147, 152]
CaO_9	6014	6031	18	[2, 68, 89, 118, 127, 137, 141, 144, 147, 152]
CaO_8	6029	6031	3	[1, 71, 89, 95, 98, 115, 125, 135, 144]
CaO_9	6032	6045	14	[1, 71, 89, 95, 98, 115, 125, 135, 144, 152]
CaO_8	6032	6061	30	[2, 68, 89, 118, 127, 141, 144, 147, 152]
CaO_8	6046	6082	37	[1, 71, 89, 95, 115, 125, 135, 144, 152]
CaO_7	6062	6063	2	[2, 68, 89, 118, 127, 141, 144, 152]
CaO_8	6064	6093	30	[2, 68, 78, 89, 118, 127, 141, 144, 152]
CaO_7	6083	6085	3	[1, 71, 89, 95, 115, 125, 144, 152]
CaO_6	6086	6101	16	[1, 71, 89, 95, 115, 125, 144]
CaO_7	6094	6094	1	[2, 68, 78, 89, 118, 127, 144, 152]
CaO_6	6095	6122	28	[2, 68, 78, 118, 127, 144, 152]
CaO_7	6102	6115	14	[1, 71, 89, 95, 115, 116, 125, 144]
CaO_6	6116	6120	5	[1, 71, 89, 115, 116, 125, 144]
CaO_5	6121	6126	6	[1, 71, 89, 115, 116, 125]
CaO_5	6123	6128	6	[2, 68, 78, 118, 127, 144]
CaO_6	6127	6166	40	[1, 71, 89, 115, 116, 125, 149]
CaO_6	6129	6152	24	[2, 68, 78, 89, 118, 127, 144]
CaO_7	6153	6178	26	[2, 68, 78, 89, 118, 127, 141, 144]
CaO_7	6167	6251	85	[1, 71, 89, 95, 115, 116, 125, 149]
CaO_8	6179	6196	18	[2, 68, 78, 89, 118, 127, 141, 144, 147]
CaO_9	6197	6202	6	[2, 68, 78, 89, 118, 127, 137, 141, 144, 147]
CaO_8	6203	6279	77	[2, 68, 89, 118, 127, 137, 141, 144, 147]
CaO_8	6252	6254	3	[1, 71, 89, 95, 115, 116, 125, 144, 149]
CaO_6	6255	6261	7	[1, 71, 89, 95, 115, 125, 144]
CaO_5	6262	6276	15	[1, 71, 89, 95, 125, 144]
CaO_6	6277	6313	37	[1, 71, 89, 95, 115, 125, 144]
CaO_9	6280	6281	2	[2, 68, 78, 89, 118, 127, 137, 141, 144, 147]
CaO_8	6282	6286	5	[2, 68, 78, 89, 118, 127, 141, 144, 147]
CaO_7	6287	6313	27	[2, 68, 78, 89, 118, 127, 144, 147]
CaO_7	6314	6376	63	[1, 71, 89, 95, 115, 125, 126, 144]
CaO_8	6314	6319	6	[2, 68, 78, 89, 118, 127, 135, 144, 147]
CaO_7	6320	6351	32	[2, 68, 78, 89, 118, 127, 135, 144]
CaO_8	6352	6365	14	[2, 68, 78, 89, 96, 118, 127, 135, 144]
CaO_9	6366	6376	11	[2, 68, 78, 89, 96, 100, 118, 127, 135, 144]
CaO_6	6377	6383	7	[1, 71, 89, 115, 125, 126, 144]
CaO_8	6377	6378	2	[2, 68, 78, 96, 100, 118, 127, 135, 144]
CaO_9	6379	6397	19	[2, 68, 78, 96, 100, 118, 127, 135, 144, 147]
CaO_7	6384	6386	3	[1, 71, 89, 115, 125, 126, 127, 144]
CaO_8	6387	6415	29	[1, 71, 89, 95, 115, 125, 126, 127, 144]
CaO_8	6398	6432	35	[2, 68, 78, 100, 118, 127, 135, 144, 147]
CaO_7	6416	6441	26	[1, 71, 89, 115, 125, 126, 127, 144]
CaO_9	6433	6448	16	[2, 68, 78, 89, 100, 118, 127, 135, 144, 147]
CaO_6	6442	6452	11	[1, 71, 89, 115, 125, 127, 144]
CaO_8	6449	6450	2	[2, 68, 78, 89, 118, 127, 135, 144, 147]
CaO_9	6451	6487	37	[2, 68, 78, 89, 96, 118, 127, 135, 144, 147]
CaO_7	6453	6458	6	[1, 71, 89, 115, 125, 126, 127, 144]
CaO_6	6459	6461	3	[1, 71, 89, 115, 125, 126, 127]
CaO_7	6462	6482	21	[1, 71, 89, 115, 125, 126, 127, 144]
CaO_6	6483	6534	52	[1, 71, 89, 115, 125, 126, 144]
CaO_8	6488	6499	12	[2, 68, 89, 96, 118, 127, 135, 144, 147]
CaO_7	6500	6518	19	[2, 68, 89, 96, 118, 127, 135, 144]
CaO_8	6519	6533	15	[2, 68, 89, 96, 118, 127, 135, 141, 144]
CaO_7	6534	6536	3	[2, 68, 89, 96, 118, 127, 141, 144]
CaO_8	6535	6568	34	[1, 71, 89, 98, 115, 125, 126, 132, 144]
CaO_8	6537	6544	8	[2, 68, 89, 96, 118, 127, 141, 144, 147]
CaO_7	6545	6610	66	[2, 68, 89, 96, 118, 127, 141, 147]
CaO_7	6569	6601	33	[1, 71, 89, 115, 125, 126, 132, 144]
CaO_6	6602	6624	23	[1, 71, 89, 115, 125, 132, 144]
CaO_8	6611	6625	15	[2, 68, 78, 89, 96, 118, 127, 141, 147]
CaO_5	6625	6632	8	[1, 71, 89, 115, 125, 144]
CaO_7	6626	6630	5	[2, 68, 78, 89, 96, 118, 127, 141]
CaO_8	6631	6640	10	[2, 68, 78, 89, 96, 118, 127, 135, 141]
CaO_6	6633	6642	10	[1, 71, 89, 96, 115, 125, 144]
CaO_7	6641	6662	22	[2, 68, 78, 89, 96, 118, 127, 135]
CaO_7	6643	6666	24	[1, 71, 89, 95, 96, 115, 125, 144]
CaO_8	6663	6685	23	[2, 68, 78, 89, 96, 118, 127, 135, 147]
CaO_8	6667	6700	34	[1, 71, 89, 95, 96, 115, 116, 125, 144]
CaO_7	6686	6687	2	[2, 68, 89, 96, 118, 127, 135, 147]
CaO_8	6688	6694	7	[2, 68, 89, 96, 118, 127, 135, 141, 147]
CaO_7	6695	6708	14	[2, 68, 89, 96, 127, 135, 141, 147]
CaO_7	6701	6726	26	[1, 71, 89, 95, 96, 115, 125, 144]
CaO_6	6709	6719	11	[2, 68, 89, 96, 127, 135, 147]
CaO_7	6720	6747	28	[2, 68, 89, 96, 125, 127, 135, 147]
CaO_6	6727	6736	10	[1, 71, 89, 96, 115, 125, 144]
CaO_5	6737	6771	35	[1, 71, 89, 96, 115, 125]
CaO_8	6748	6771	24	[2, 68, 78, 89, 96, 125, 127, 135, 147]
CaO_7	6772	6780	9	[1, 71, 89, 95, 96, 115, 125, 144]
CaO_7	6772	6779	8	[2, 68, 78, 89, 96, 127, 135, 147]
CaO_6	6780	6782	3	[2, 68, 78, 96, 127, 135, 147]
CaO_6	6781	6788	8	[1, 71, 95, 96, 115, 125, 144]
CaO_7	6783	6795	13	[2, 68, 78, 96, 127, 135, 137, 147]
CaO_7	6789	6795	7	[1, 71, 95, 96, 115, 125, 126, 144]
CaO_8	6796	6831	36	[1, 71, 73, 95, 96, 115, 125, 126, 144]
CaO_6	6796	6809	14	[2, 68, 96, 127, 135, 137, 147]
CaO_7	6810	6823	14	[2, 68, 96, 126, 127, 135, 137, 147]
CaO_8	6824	6844	21	[2, 68, 96, 126, 127, 135, 137, 141, 147]
CaO_7	6832	6885	54	[1, 71, 73, 95, 96, 115, 125, 144]
CaO_7	6845	6853	9	[2, 68, 96, 127, 135, 137, 141, 147]
CaO_8	6854	6880	27	[2, 68, 96, 127, 135, 137, 141, 144, 147]
CaO_7	6881	6897	17	[2, 68, 96, 127, 135, 137, 141, 147]
CaO_6	6886	6918	33	[1, 71, 73, 95, 96, 125, 144]
CaO_8	6898	6909	12	[2, 68, 96, 125, 127, 135, 137, 141, 147]
CaO_7	6910	6920	11	[2, 68, 96, 127, 135, 137, 141, 147]
CaO_7	6919	6921	3	[1, 71, 73, 95, 96, 125, 126, 144]
CaO_6	6921	6961	41	[2, 96, 127, 135, 137, 141, 147]
CaO_8	6922	6935	14	[1, 71, 73, 95, 96, 125, 126, 141, 144]
CaO_7	6936	6967	32	[1, 71, 73, 95, 96, 125, 141, 144]
CaO_5	6962	6984	23	[2, 96, 127, 137, 141, 147]
CaO_6	6968	6983	16	[1, 71, 73, 95, 96, 125, 144]
CaO_7	6984	7007	24	[1, 71, 73, 95, 96, 115, 125, 144]
CaO_6	6985	6993	9	[2, 87, 96, 127, 137, 141, 147]
CaO_7	6994	7010	17	[2, 87, 96, 118, 127, 137, 141, 147]
CaO_8	7008	7015	8	[1, 71, 73, 95, 96, 115, 125, 141, 144]
CaO_6	7011	7020	10	[2, 87, 96, 127, 137, 141, 147]
CaO_7	7016	7042	27	[1, 71, 95, 96, 115, 125, 141, 144]
CaO_7	7021	7025	5	[2, 87, 96, 118, 127, 137, 141, 147]
CaO_8	7026	7044	19	[2, 87, 96, 118, 123, 127, 137, 141, 147]
CaO_6	7043	7077	35	[1, 71, 95, 115, 125, 141, 144]
CaO_9	7045	7062	18	[2, 78, 87, 96, 118, 123, 127, 137, 141, 147]
CaO_8	7063	7069	7	[2, 78, 96, 118, 123, 127, 137, 141, 147]
CaO_7	7070	7071	2	[2, 78, 96, 118, 123, 137, 141, 147]
CaO_7	7072	7085	14	[2, 78, 96, 118, 123, 141, 147, 151]
CaO_7	7078	7091	14	[1, 71, 89, 95, 115, 125, 141, 144]
CaO_8	7086	7096	11	[2, 78, 89, 96, 118, 123, 141, 147, 151]
CaO_8	7092	7105	14	[1, 71, 89, 95, 115, 116, 125, 141, 144]
CaO_8	7097	7149	53	[2, 78, 79, 96, 118, 123, 141, 147, 151]
CaO_7	7106	7112	7	[1, 71, 89, 95, 115, 125, 141, 144]
CaO_8	7113	7130	18	[1, 71, 89, 95, 96, 115, 125, 141, 144]
CaO_7	7131	7144	14	[1, 71, 89, 95, 115, 125, 141, 144]
CaO_8	7145	7183	39	[1, 71, 89, 95, 96, 115, 125, 141, 144]
CaO_7	7150	7158	9	[2, 78, 96, 118, 123, 141, 147, 151]
CaO_8	7159	7165	7	[2, 78, 89, 96, 118, 123, 141, 147, 151]
CaO_6	7166	7166	1	[2, 89, 96, 118, 141, 147, 151]
CaO_7	7167	7204	38	[2, 78, 89, 96, 118, 141, 147, 151]
CaO_9	7184	7185	2	[1, 71, 89, 95, 96, 98, 115, 125, 141, 144]
CaO_8	7186	7240	55	[1, 71, 89, 95, 96, 98, 125, 141, 144]
CaO_8	7205	7211	7	[2, 78, 89, 96, 106, 118, 141, 147, 151]
CaO_9	7212	7228	17	[2, 78, 89, 96, 106, 118, 137, 141, 147, 151]
CaO_8	7229	7252	24	[2, 78, 89, 96, 106, 118, 137, 141, 147]
CaO_7	7241	7298	58	[1, 71, 89, 95, 96, 125, 141, 144]
CaO_7	7253	7264	12	[2, 78, 96, 106, 118, 137, 141, 147]
CaO_8	7265	7265	1	[2, 78, 83, 96, 106, 118, 137, 141, 147]
CaO_9	7266	7285	20	[2, 78, 83, 96, 106, 118, 135, 137, 141, 147]
CaO_8	7286	7289	4	[2, 78, 83, 96, 118, 135, 137, 141, 147]
CaO_9	7290	7297	8	[2, 78, 83, 96, 118, 127, 135, 137, 141, 147]
CaO_10	7298	7306	9	[2, 68, 78, 83, 96, 118, 127, 135, 137, 141, 147]
CaO_8	7299	7312	14	[1, 71, 89, 95, 96, 98, 125, 141, 144]
CaO_9	7307	7316	10	[2, 68, 78, 83, 96, 118, 127, 137, 141, 147]
CaO_9	7313	7337	25	[1, 71, 89, 95, 96, 98, 115, 125, 141, 144]
CaO_8	7317	7329	13	[2, 68, 78, 83, 96, 127, 137, 141, 147]
CaO_7	7330	7333	4	[2, 68, 83, 96, 127, 137, 141, 147]
CaO_6	7334	7337	4	[2, 68, 83, 96, 127, 137, 147]
CaO_10	7338	7341	4	[1, 71, 89, 95, 96, 98, 115, 125, 132, 141, 144]
CaO_7	7338	7338	1	[2, 68, 78, 83, 96, 127, 137, 147]
CaO_6	7339	7370	32	[2, 68, 78, 96, 127, 137, 147]
CaO_9	7342	7344	3	[1, 71, 89, 95, 98, 115, 125, 132, 141, 144]
CaO_9	7345	7349	5	[1, 71, 89, 95, 98, 115, 116, 125, 132, 141]
CaO_10	7350	7365	16	[1, 71, 89, 94, 95, 98, 115, 116, 125, 132, 141]
CaO_9	7366	7392	27	[1, 71, 94, 95, 98, 115, 116, 125, 132, 141]
CaO_7	7371	7382	12	[2, 68, 78, 83, 96, 127, 137, 147]
CaO_8	7383	7398	16	[2, 68, 78, 83, 96, 127, 137, 141, 147]
CaO_8	7393	7418	26	[1, 71, 94, 95, 98, 116, 125, 132, 141]
CaO_7	7399	7413	15	[2, 68, 83, 96, 127, 137, 141, 147]
CaO_6	7414	7421	8	[2, 68, 83, 96, 127, 137, 147]
CaO_7	7419	7422	4	[1, 71, 94, 95, 98, 116, 125, 141]
CaO_7	7422	7427	6	[2, 68, 83, 96, 127, 136, 137, 147]
CaO_8	7423	7423	1	[1, 71, 85, 94, 95, 98, 116, 125, 141]
CaO_7	7424	7433	10	[1, 71, 85, 94, 95, 98, 125, 141]
CaO_6	7428	7432	5	[2, 68, 96, 127, 136, 137, 147]
CaO_5	7433	7436	4	[2, 68, 96, 127, 137, 147]
CaO_6	7434	7445	12	[1, 71, 85, 94, 95, 125, 141]
CaO_6	7437	7448	12	[2, 68, 78, 96, 127, 137, 147]
CaO_7	7446	7474	29	[1, 71, 85, 94, 95, 115, 125, 141]
CaO_7	7449	7458	10	[2, 68, 78, 96, 127, 135, 137, 147]
CaO_8	7459	7462	4	[2, 68, 78, 96, 127, 135, 136, 137, 147]
CaO_8	7463	7494	32	[2, 68, 78, 96, 127, 135, 137, 141, 147]
CaO_6	7475	7494	20	[1, 71, 85, 95, 115, 125, 141]
CaO_7	7495	7496	2	[1, 71, 85, 95, 115, 125, 141, 149]
CaO_9	7495	7498	4	[2, 68, 78, 83, 96, 127, 135, 137, 141, 147]
CaO_6	7497	7505	9	[1, 71, 85, 95, 125, 141, 149]
CaO_8	7499	7503	5	[2, 68, 78, 83, 96, 127, 135, 137, 147]
CaO_9	7504	7548	45	[2, 68, 78, 83, 96, 118, 127, 135, 137, 147]
CaO_5	7506	7514	9	[1, 71, 95, 125, 141, 149]
CaO_6	7515	7524	10	[1, 71, 95, 116, 125, 141, 149]
CaO_7	7525	7529	5	[1, 71, 95, 116, 125, 141, 145, 149]
CaO_6	7530	7544	15	[1, 71, 95, 116, 125, 141, 145]
CaO_5	7545	7558	14	[1, 71, 95, 116, 125, 141]
CaO_8	7549	7550	2	[2, 68, 78, 83, 96, 118, 127, 137, 147]
CaO_9	7551	7556	6	[2, 68, 78, 83, 96, 118, 127, 137, 141, 147]
CaO_10	7557	7569	13	[2, 68, 78, 83, 96, 118, 127, 137, 141, 147, 151]
CaO_6	7559	7582	24	[1, 71, 85, 95, 116, 125, 141]
CaO_9	7570	7571	2	[2, 78, 83, 96, 118, 127, 137, 141, 147, 151]
CaO_8	7572	7579	8	[2, 78, 83, 96, 118, 137, 141, 147, 151]
CaO_9	7580	7587	8	[2, 78, 83, 96, 106, 118, 137, 141, 147, 151]
CaO_5	7583	7585	3	[1, 71, 95, 116, 125, 141]
CaO_6	7586	7607	22	[1, 71, 94, 95, 116, 125, 141]
CaO_8	7588	7588	1	[2, 78, 83, 96, 118, 137, 141, 147, 151]
CaO_7	7589	7617	29	[2, 83, 96, 118, 137, 141, 147, 151]
CaO_7	7608	7612	5	[1, 71, 94, 95, 115, 116, 125, 141]
CaO_8	7613	7617	5	[1, 71, 94, 95, 115, 116, 125, 137, 141]
CaO_9	7618	7651	34	[1, 71, 89, 94, 95, 115, 116, 125, 137, 141]
CaO_8	7618	7631	14	[2, 83, 89, 96, 118, 137, 141, 147, 151]
CaO_9	7632	7636	5	[2, 83, 89, 96, 106, 118, 137, 141, 147, 151]
CaO_8	7637	7640	4	[2, 83, 89, 96, 106, 118, 137, 141, 147]
CaO_7	7641	7641	1	[2, 83, 89, 96, 106, 137, 141, 147]
CaO_8	7642	7664	23	[2, 78, 83, 89, 96, 106, 137, 141, 147]
CaO_8	7652	7678	27	[1, 71, 89, 94, 95, 115, 116, 125, 137]
CaO_9	7665	7692	28	[2, 78, 83, 89, 96, 106, 127, 137, 141, 147]
CaO_7	7679	7689	11	[1, 71, 89, 94, 95, 115, 116, 125]
CaO_6	7690	7697	8	[1, 71, 89, 94, 115, 116, 125]
CaO_8	7693	7720	28	[2, 78, 89, 96, 106, 127, 137, 141, 147]
CaO_7	7698	7698	1	[1, 71, 89, 94, 95, 115, 116, 125]
CaO_6	7699	7720	22	[1, 71, 89, 95, 115, 116, 125]
CaO_5	7721	7728	8	[1, 71, 95, 115, 116, 125]
CaO_7	7721	7732	12	[2, 78, 96, 106, 127, 137, 141, 147]
CaO_6	7729	7739	11	[1, 71, 89, 95, 115, 116, 125]
CaO_8	7733	7739	7	[2, 78, 89, 96, 106, 127, 137, 141, 147]
CaO_7	7740	7741	2	[1, 71, 89, 94, 95, 115, 116, 125]
CaO_7	7740	7762	23	[2, 78, 89, 96, 127, 137, 141, 147]
CaO_8	7742	7746	5	[1, 71, 89, 94, 95, 115, 116, 125, 137]
CaO_9	7747	7766	20	[1, 71, 89, 94, 95, 115, 116, 125, 137, 141]
CaO_6	7763	7783	21	[2, 78, 89, 96, 127, 137, 147]
CaO_8	7767	7786	20	[1, 71, 89, 94, 115, 116, 125, 137, 141]
CaO_7	7784	7790	7	[2, 68, 78, 89, 96, 127, 137, 147]
CaO_7	7787	7828	42	[1, 71, 89, 115, 116, 125, 137, 141]
CaO_6	7791	7792	2	[2, 68, 78, 96, 127, 137, 147]
CaO_7	7793	7799	7	[2, 68, 78, 96, 127, 137, 141, 147]
CaO_8	7800	7819	20	[2, 68, 78, 96, 127, 137, 141, 147, 151]
CaO_9	7820	7825	6	[2, 68, 78, 89, 96, 127, 137, 141, 147, 151]
CaO_8	7826	7826	1	[2, 68, 78, 89, 96, 127, 141, 147, 151]
CaO_7	7827	7829	3	[2, 68, 89, 96, 127, 141, 147, 151]
CaO_6	7829	7832	4	[1, 71, 115, 116, 125, 137, 141]
CaO_6	7830	7841	12	[2, 89, 96, 127, 141, 147, 151]
CaO_5	7833	7892	60	[1, 71, 116, 125, 137, 141]
CaO_5	7842	7868	27	[2, 89, 127, 141, 147, 151]
CaO_6	7869	7870	2	[2, 89, 96, 127, 141, 147, 151]
CaO_7	7871	7878	8	[2, 89, 96, 118, 127, 141, 147, 151]
CaO_8	7879	7879	1	[2, 83, 89, 96, 118, 127, 141, 147, 151]
CaO_9	7880	7902	23	[2, 83, 89, 96, 106, 118, 127, 141, 147, 151]
CaO_4	7893	7898	6	[1, 71, 116, 125, 137]
CaO_5	7899	7904	6	[1, 71, 116, 125, 132, 137]
CaO_8	7903	7915	13	[2, 83, 89, 96, 118, 127, 141, 147, 151]
CaO_6	7905	7914	10	[1, 71, 116, 121, 125, 132, 137]
CaO_7	7915	7916	2	[1, 71, 116, 121, 125, 132, 137, 145]
CaO_9	7916	7942	27	[2, 78, 83, 89, 96, 118, 127, 141, 147, 151]
CaO_8	7917	7925	9	[1, 71, 85, 116, 121, 125, 132, 137, 145]
CaO_7	7926	7953	28	[1, 71, 85, 116, 121, 125, 132, 145]
CaO_8	7943	7967	25	[2, 78, 83, 89, 96, 118, 127, 141, 147]
CaO_6	7954	7956	3	[1, 71, 85, 116, 121, 125, 132]
CaO_5	7957	7958	2	[1, 71, 116, 121, 125, 132]
CaO_4	7959	7973	15	[1, 71, 116, 121, 125]
CaO_9	7968	7986	19	[2, 68, 78, 83, 89, 96, 118, 127, 141, 147]
CaO_5	7974	8005	32	[1, 71, 116, 121, 125, 137]
CaO_8	7987	7991	5	[2, 68, 83, 89, 96, 118, 127, 141, 147]
CaO_9	7992	7992	1	[2, 68, 83, 89, 96, 118, 127, 141, 147, 151]
CaO_8	7993	8004	12	[2, 83, 89, 96, 118, 127, 141, 147, 151]
CaO_7	8005	8010	6	[2, 83, 89, 96, 127, 141, 147, 151]
CaO_6	8006	8013	8	[1, 71, 116, 121, 125, 137, 141]
CaO_6	8011	8027	17	[2, 83, 96, 127, 141, 147, 151]
CaO_7	8014	8040	27	[1, 71, 116, 121, 125, 137, 141, 144]
CaO_5	8028	8039	12	[2, 83, 127, 141, 147, 151]
CaO_6	8040	8054	15	[2, 83, 127, 133, 141, 147, 151]
CaO_6	8041	8065	25	[1, 71, 116, 121, 125, 137, 141]
CaO_7	8055	8090	36	[2, 83, 96, 127, 133, 141, 147, 151]
CaO_7	8066	8083	18	[1, 71, 116, 121, 125, 137, 141, 144]
CaO_6	8084	8087	4	[1, 71, 116, 121, 137, 141, 144]
CaO_5	8088	8140	53	[1, 71, 116, 121, 137, 141]
CaO_8	8091	8112	22	[2, 83, 96, 106, 127, 133, 141, 147, 151]
CaO_7	8113	8116	4	[2, 83, 96, 106, 127, 133, 147, 151]
CaO_8	8117	8143	27	[2, 78, 83, 96, 106, 127, 133, 147, 151]
CaO_6	8141	8143	3	[1, 71, 116, 121, 125, 137, 141]
CaO_7	8144	8157	14	[1, 71, 102, 116, 121, 125, 137, 141]
CaO_7	8144	8149	6	[2, 83, 96, 106, 127, 133, 147, 151]
CaO_8	8150	8192	43	[2, 83, 96, 106, 127, 133, 141, 147, 151]
CaO_6	8158	8160	3	[1, 71, 102, 116, 121, 137, 141]
CaO_5	8161	8170	10	[1, 71, 116, 121, 137, 141]
CaO_6	8171	8185	15	[1, 71, 115, 116, 121, 137, 141]
CaO_7	8186	8236	51	[1, 71, 115, 116, 121, 137, 141, 144]
CaO_7	8193	8209	17	[2, 83, 106, 127, 133, 141, 147, 151]
CaO_8	8210	8210	1	[2, 68, 83, 106, 127, 133, 141, 147, 151]
CaO_7	8211	8243	33	[2, 68, 83, 106, 127, 133, 141, 147]
CaO_8	8237	8245	9	[1, 71, 115, 116, 121, 125, 137, 141, 144]
CaO_6	8244	8276	33	[2, 68, 83, 106, 127, 133, 147]
CaO_7	8246	8265	20	[1, 71, 116, 121, 125, 137, 141, 144]
CaO_6	8266	8273	8	[1, 71, 116, 121, 137, 141, 144]
CaO_7	8274	8279	6	[1, 71, 115, 116, 121, 137, 141, 144]
CaO_5	8277	8293	17	[2, 68, 106, 127, 133, 147]
CaO_8	8280	8285	6	[1, 71, 115, 116, 121, 132, 137, 141, 144]
CaO_7	8286	8296	11	[1, 71, 116, 121, 132, 137, 141, 144]
CaO_6	8294	8348	55	[2, 68, 78, 106, 127, 133, 147]
CaO_6	8297	8305	9	[1, 71, 116, 121, 137, 141, 144]
CaO_7	8306	8382	77	[1, 71, 116, 121, 125, 137, 141, 144]
CaO_7	8349	8385	37	[2, 68, 78, 106, 127, 133, 141, 147]
CaO_6	8383	8466	84	[1, 71, 116, 121, 125, 137, 141]
CaO_8	8386	8412	27	[2, 68, 78, 96, 106, 127, 133, 141, 147]
CaO_9	8413	8415	3	[2, 68, 78, 83, 96, 106, 127, 133, 141, 147]
CaO_8	8416	8460	45	[2, 68, 78, 83, 96, 127, 133, 141, 147]
CaO_7	8461	8467	7	[2, 68, 83, 96, 127, 133, 141, 147]
CaO_7	8467	8469	3	[1, 71, 115, 116, 121, 125, 137, 141]
CaO_6	8468	8474	7	[2, 68, 96, 127, 133, 141, 147]
CaO_8	8470	8491	22	[1, 71, 115, 116, 121, 125, 137, 141, 145]
CaO_7	8475	8487	13	[2, 68, 96, 127, 133, 137, 141, 147]
CaO_6	8488	8517	30	[2, 96, 127, 133, 137, 141, 147]
CaO_7	8492	8492	1	[1, 71, 115, 116, 121, 125, 137, 145]
CaO_8	8493	8513	21	[1, 71, 94, 115, 116, 121, 125, 137, 145]
CaO_7	8514	8547	34	[1, 71, 115, 116, 121, 125, 137, 145]
CaO_7	8518	8528	11	[2, 89, 96, 127, 133, 137, 141, 147]
CaO_6	8529	8534	6	[2, 89, 96, 127, 137, 141, 147]
CaO_7	8535	8568	34	[2, 68, 89, 96, 127, 137, 141, 147]
CaO_6	8548	8565	18	[1, 71, 116, 121, 125, 137, 145]
CaO_5	8566	8571	6	[1, 71, 116, 121, 125, 137]
CaO_8	8569	8583	15	[2, 68, 78, 89, 96, 127, 137, 141, 147]
CaO_6	8572	8577	6	[1, 71, 89, 116, 121, 125, 137]
CaO_5	8578	8580	3	[1, 71, 89, 121, 125, 137]
CaO_6	8581	8586	6	[1, 71, 89, 115, 121, 125, 137]
CaO_8	8584	8610	27	[2, 68, 78, 89, 96, 127, 141, 147, 151]
CaO_7	8587	8597	11	[1, 71, 89, 115, 116, 121, 125, 137]
CaO_8	8598	8613	16	[1, 71, 89, 98, 115, 116, 121, 125, 137]
CaO_7	8611	8800	190	[2, 68, 78, 96, 127, 141, 147, 151]
CaO_7	8614	8627	14	[1, 71, 89, 98, 115, 121, 125, 137]
CaO_6	8628	8641	14	[1, 71, 89, 115, 121, 125, 137]
CaO_7	8642	8667	26	[1, 71, 89, 115, 121, 125, 137, 141]
CaO_8	8668	8682	15	[1, 71, 89, 115, 121, 125, 137, 141, 144]
CaO_9	8683	8687	5	[1, 71, 89, 115, 121, 125, 126, 137, 141, 144]
CaO_8	8688	8691	4	[1, 71, 89, 115, 125, 126, 137, 141, 144]
CaO_7	8692	8745	54	[1, 71, 89, 115, 125, 126, 141, 144]
CaO_8	8746	8751	6	[1, 71, 89, 96, 115, 125, 126, 141, 144]
CaO_7	8752	8762	11	[1, 89, 96, 115, 125, 126, 141, 144]
CaO_8	8763	8794	32	[1, 73, 89, 96, 115, 125, 126, 141, 144]
CaO_7	8795	8805	11	[1, 73, 89, 96, 125, 126, 141, 144]
CaO_8	8801	8817	17	[2, 68, 78, 83, 96, 127, 141, 147, 151]
CaO_6	8806	8816	11	[1, 73, 89, 96, 125, 141, 144]
CaO_7	8817	8830	14	[1, 73, 89, 96, 123, 125, 141, 144]
CaO_9	8818	8845	28	[2, 68, 78, 83, 89, 96, 127, 141, 147, 151]
CaO_8	8831	8842	12	[1, 73, 89, 96, 115, 123, 125, 141, 144]
CaO_9	8843	8849	7	[1, 73, 89, 96, 115, 123, 125, 141, 144, 152]
CaO_8	8846	8849	4	[2, 68, 78, 89, 96, 127, 141, 147, 151]
CaO_8	8850	8861	12	[1, 73, 89, 96, 115, 123, 141, 144, 152]
CaO_7	8850	8868	19	[2, 68, 78, 89, 96, 127, 141, 151]
CaO_9	8862	8874	13	[1, 73, 89, 96, 115, 123, 125, 141, 144, 152]
CaO_8	8869	8872	4	[2, 68, 78, 89, 96, 114, 127, 141, 151]
CaO_7	8873	8879	7	[2, 68, 89, 96, 114, 127, 141, 151]
CaO_8	8875	8881	7	[1, 73, 89, 96, 115, 123, 125, 141, 144]
CaO_6	8880	8891	12	[2, 68, 96, 114, 127, 141, 151]
CaO_7	8882	8930	49	[1, 73, 89, 96, 123, 125, 141, 144]
CaO_5	8892	8927	36	[2, 68, 96, 127, 141, 151]
CaO_6	8928	9000	73	[2, 68, 96, 114, 127, 141, 151]
CaO_8	8931	8931	1	[1, 73, 89, 96, 98, 123, 125, 141, 144]
CaO_7	8932	8958	27	[1, 73, 96, 98, 123, 125, 141, 144]
CaO_6	8959	8966	8	[1, 73, 96, 98, 125, 141, 144]
CaO_5	8967	8973	7	[1, 96, 98, 125, 141, 144]
CaO_6	8974	9000	27	[1, 96, 98, 123, 125, 141, 144]
CaO_7	9001	9001	1	[1, 96, 98, 115, 123, 125, 141, 144]
CaO_7	9001	9019	19	[2, 68, 96, 114, 123, 127, 141, 151]
CaO_6	9002	9013	12	[1, 96, 115, 123, 125, 141, 144]
CaO_5	9014	9022	9	[1, 115, 123, 125, 141, 144]
CaO_6	9020	9020	1	[2, 68, 96, 114, 127, 141, 151]
CaO_7	9021	9082	62	[2, 68, 96, 114, 117, 127, 141, 151]
CaO_6	9023	9074	52	[1, 73, 115, 123, 125, 141, 144]
CaO_5	9075	9076	2	[1, 115, 123, 125, 141, 144]
CaO_7	9077	9081	5	[1, 73, 89, 115, 123, 125, 141, 144]
CaO_6	9082	9090	9	[1, 89, 115, 123, 125, 141, 144]
CaO_8	9083	9107	25	[2, 68, 96, 114, 117, 127, 138, 141, 151]
CaO_7	9091	9112	22	[1, 89, 98, 115, 123, 125, 141, 144]
CaO_7	9108	9115	8	[2, 68, 96, 114, 117, 127, 141, 151]
CaO_8	9113	9135	23	[1, 73, 89, 98, 115, 123, 125, 141, 144]
CaO_8	9116	9131	16	[2, 68, 78, 96, 114, 117, 127, 141, 151]
CaO_7	9132	9174	43	[2, 68, 96, 114, 117, 127, 141, 151]
CaO_7	9136	9152	17	[1, 73, 89, 98, 123, 125, 141, 144]
CaO_8	9153	9193	41	[1, 73, 89, 96, 98, 123, 125, 141, 144]
CaO_8	9175	9214	40	[2, 68, 78, 96, 114, 117, 127, 141, 151]
CaO_7	9194	9196	3	[1, 73, 89, 96, 123, 125, 141, 144]
CaO_8	9197	9198	2	[1, 73, 89, 96, 115, 123, 125, 141, 144]
CaO_7	9199	9201	3	[1, 73, 89, 96, 115, 123, 125, 141]
CaO_6	9202	9203	2	[1, 73, 89, 96, 115, 123, 141]
CaO_7	9204	9207	4	[1, 73, 89, 96, 104, 115, 123, 141]
CaO_6	9208	9215	8	[1, 73, 89, 96, 104, 115, 123]
CaO_7	9215	9234	20	[2, 68, 78, 96, 114, 127, 141, 151]
CaO_7	9216	9218	3	[1, 73, 89, 96, 98, 104, 115, 123]
CaO_6	9219	9234	16	[1, 73, 89, 96, 98, 115, 123]
CaO_7	9235	9259	25	[1, 73, 89, 96, 98, 115, 123, 144]
CaO_8	9235	9272	38	[2, 68, 78, 96, 114, 123, 127, 141, 151]
CaO_6	9260	9260	1	[1, 89, 96, 98, 115, 123, 144]
CaO_7	9261	9269	9	[1, 89, 96, 98, 104, 115, 123, 144]
CaO_6	9270	9287	18	[1, 89, 96, 98, 104, 115, 144]
CaO_9	9273	9332	60	[2, 68, 78, 89, 96, 114, 123, 127, 141, 151]
CaO_7	9288	9293	6	[1, 89, 96, 98, 104, 115, 125, 144]
CaO_6	9294	9330	37	[1, 89, 96, 98, 104, 125, 144]
CaO_7	9331	9340	10	[1, 89, 96, 98, 104, 115, 125, 144]
CaO_8	9333	9357	25	[2, 68, 78, 89, 96, 114, 123, 127, 151]
CaO_5	9341	9341	1	[1, 89, 98, 115, 125, 144]
CaO_6	9342	9370	29	[1, 89, 98, 115, 125, 133, 144]
CaO_7	9358	9399	42	[2, 68, 78, 89, 96, 114, 123, 127]
CaO_5	9371	9376	6	[1, 89, 98, 115, 133, 144]
CaO_6	9377	9387	11	[1, 66, 89, 98, 115, 133, 144]
CaO_7	9388	9403	16	[1, 66, 73, 89, 98, 115, 133, 144]
CaO_6	9400	9418	19	[2, 68, 89, 96, 114, 123, 127]
CaO_6	9404	9418	15	[1, 66, 89, 98, 115, 133, 144]
CaO_5	9419	9423	5	[1, 66, 89, 98, 115, 144]
CaO_7	9419	9475	57	[2, 68, 78, 89, 96, 114, 123, 127]
CaO_6	9424	9431	8	[1, 66, 89, 94, 98, 115, 144]
CaO_5	9432	9444	13	[1, 66, 89, 94, 115, 144]
CaO_6	9445	9447	3	[1, 66, 73, 89, 94, 115, 144]
CaO_7	9448	9449	2	[1, 66, 73, 89, 94, 115, 125, 144]
CaO_9	9450	9461	12	[1, 66, 73, 89, 94, 98, 115, 125, 144, 148]
CaO_10	9462	9475	14	[1, 66, 73, 89, 94, 98, 115, 125, 141, 144, 148]
CaO_9	9476	9477	2	[1, 66, 73, 89, 94, 98, 115, 141, 144, 148]
CaO_8	9476	9493	18	[2, 68, 78, 83, 89, 96, 114, 123, 127]
CaO_8	9478	9489	12	[1, 66, 73, 89, 98, 115, 141, 144, 148]
CaO_7	9490	9502	13	[1, 66, 73, 89, 115, 141, 144, 148]
CaO_7	9494	9506	13	[2, 68, 78, 83, 89, 96, 114, 127]
CaO_6	9503	9516	14	[1, 66, 73, 89, 115, 144, 148]
CaO_6	9507	9516	10	[2, 68, 78, 89, 96, 114, 127]
CaO_6	9517	9575	59	[1, 73, 89, 98, 115, 144, 148]
CaO_5	9517	9517	1	[2, 68, 89, 96, 114, 127]
CaO_6	9518	9526	9	[2, 68, 89, 96, 114, 127, 144]
CaO_7	9527	9534	8	[2, 68, 89, 96, 114, 125, 127, 144]
CaO_6	9535	9630	96	[2, 68, 89, 96, 125, 127, 144]
CaO_7	9576	9579	4	[1, 73, 89, 98, 115, 144, 148, 152]
CaO_8	9580	9585	6	[1, 73, 89, 98, 104, 115, 144, 148, 152]
CaO_7	9586	9609	24	[1, 73, 89, 104, 115, 144, 148, 152]
CaO_6	9610	9624	15	[1, 73, 89, 115, 144, 148, 152]
CaO_7	9625	9630	6	[1, 73, 89, 115, 125, 144, 148, 152]
CaO_6	9631	9663	33	[1, 73, 89, 115, 125, 144, 152]
CaO_7	9631	9637	7	[2, 68, 89, 96, 125, 127, 140, 144]
CaO_8	9638	9647	10	[2, 68, 89, 96, 125, 127, 140, 141, 144]
CaO_7	9648	9683	36	[2, 68, 89, 96, 125, 127, 140, 144]
CaO_5	9664	9665	2	[1, 73, 89, 115, 144, 152]
CaO_5	9666	9687	22	[1, 73, 89, 98, 115, 144]
CaO_8	9684	9702	19	[2, 68, 89, 96, 125, 127, 140, 141, 144]
CaO_6	9688	9706	19	[1, 73, 89, 98, 104, 115, 144]
CaO_9	9703	9716	14	[2, 68, 89, 96, 125, 127, 140, 141, 144, 151]
CaO_7	9707	9711	5	[1, 73, 89, 96, 98, 104, 115, 144]
CaO_6	9712	9727	16	[1, 73, 89, 98, 104, 115, 144]
CaO_8	9717	9730	14	[2, 68, 89, 125, 127, 140, 141, 144, 151]
CaO_7	9728	9782	55	[1, 73, 89, 96, 98, 104, 115, 144]
CaO_7	9731	9742	12	[2, 68, 89, 125, 127, 140, 141, 144]
CaO_8	9743	9875	133	[2, 68, 89, 96, 125, 127, 140, 141, 144]
CaO_6	9783	9791	9	[1, 73, 89, 96, 98, 115, 144]
CaO_7	9792	9793	2	[1, 73, 89, 96, 98, 104, 115, 144]
CaO_6	9794	9796	3	[1, 73, 96, 98, 104, 115, 144]
CaO_5	9797	9807	11	[1, 73, 98, 104, 115, 144]
CaO_6	9808	9841	34	[1, 73, 98, 104, 115, 144, 152]
CaO_7	9842	9891	50	[1, 73, 89, 98, 104, 115, 144, 152]
CaO_7	9876	9904	29	[2, 89, 96, 125, 127, 140, 141, 144]
CaO_6	9892	9912	21	[1, 73, 89, 104, 115, 144, 152]
CaO_6	9905	9942	38	[2, 89, 96, 125, 127, 141, 144]
CaO_7	9913	9913	1	[1, 66, 73, 89, 104, 115, 144, 152]
CaO_6	9914	9918	5	[1, 66, 73, 89, 104, 115, 144]
CaO_7	9919	9937	19	[1, 66, 73, 89, 104, 115, 141, 144]
CaO_8	9938	9939	2	[1, 66, 73, 89, 104, 115, 141, 144, 148]
CaO_7	9940	9941	2	[1, 73, 89, 104, 115, 141, 144, 148]
CaO_6	9942	9949	8	[1, 73, 89, 115, 141, 144, 148]
CaO_7	9943	9954	12	[2, 89, 96, 125, 127, 140, 141, 144]
CaO_7	9950	9967	18	[1, 73, 89, 94, 115, 141, 144, 148]
CaO_8	9955	9970	16	[2, 89, 96, 99, 125, 127, 140, 141, 144]
CaO_6	9968	9973	6	[1, 89, 94, 115, 141, 144, 148]
CaO_7	9971	9978	8	[2, 89, 96, 125, 127, 140, 141, 144]
CaO_7	9974	9990	17	[1, 89, 94, 115, 141, 144, 148, 152]
CaO_8	9979	10096	118	[2, 68, 89, 96, 125, 127, 140, 141, 144]
CaO_6	9991	10010	20	[1, 89, 94, 115, 141, 144, 148]
CaO_5	10011	10011	1	[1, 94, 115, 141, 144, 148]
CaO_6	10012	10029	18	[1, 94, 98, 115, 141, 144, 148]
CaO_5	10030	10043	14	[1, 98, 115, 141, 144, 148]
CaO_6	10044	10074	31	[1, 98, 115, 141, 144, 148, 152]
CaO_7	10075	10108	34	[1, 98, 115, 119, 141, 144, 148, 152]
CaO_9	10097	10125	29	[2, 68, 89, 96, 125, 127, 140, 141, 144, 151]
CaO_6	10109	10118	10	[1, 98, 115, 119, 141, 144, 148]
CaO_7	10119	10120	2	[1, 98, 115, 119, 141, 144, 148, 152]
CaO_8	10121	10123	3	[1, 89, 98, 115, 119, 141, 144, 148, 152]
CaO_9	10124	10127	4	[1, 66, 89, 98, 115, 119, 141, 144, 148, 152]
CaO_8	10126	10126	1	[2, 68, 89, 96, 125, 127, 140, 144, 151]
CaO_7	10127	10150	24	[2, 68, 89, 125, 127, 140, 144, 151]
CaO_8	10128	10131	4	[1, 66, 89, 115, 119, 141, 144, 148, 152]
CaO_7	10132	10138	7	[1, 89, 115, 119, 141, 144, 148, 152]
CaO_8	10139	10146	8	[1, 84, 89, 115, 119, 141, 144, 148, 152]
CaO_7	10147	10192	46	[1, 84, 89, 115, 141, 144, 148, 152]
CaO_6	10151	10177	27	[2, 68, 125, 127, 140, 144, 151]
CaO_7	10178	10219	42	[2, 68, 125, 127, 140, 141, 144, 151]
CaO_6	10193	10196	4	[1, 84, 89, 115, 141, 148, 152]
CaO_5	10197	10204	8	[1, 84, 115, 141, 148, 152]
CaO_6	10205	10229	25	[1, 84, 115, 119, 141, 148, 152]
CaO_8	10220	10256	37	[2, 68, 89, 125, 127, 140, 141, 144, 151]
CaO_7	10230	10238	9	[1, 84, 104, 115, 119, 141, 148, 152]
CaO_8	10239	10251	13	[1, 84, 89, 104, 115, 119, 141, 148, 152]
CaO_9	10252	10260	9	[1, 73, 84, 89, 104, 115, 119, 141, 148, 152]
CaO_7	10257	10283	27	[2, 68, 125, 127, 140, 141, 144, 151]
CaO_7	10261	10279	19	[1, 73, 84, 89, 104, 115, 119, 152]
CaO_6	10280	10282	3	[1, 73, 84, 89, 104, 115, 119]
CaO_5	10283	10285	3	[1, 73, 84, 104, 115, 119]
CaO_6	10284	10290	7	[2, 68, 125, 140, 141, 144, 151]
CaO_4	10286	10288	3	[1, 73, 84, 115, 119]
CaO_5	10289	10314	26	[1, 73, 84, 98, 115, 119]
CaO_7	10291	10314	24	[2, 68, 89, 125, 140, 141, 144, 151]
CaO_6	10315	10328	14	[1, 73, 84, 98, 115, 119, 148]
CaO_8	10315	10326	12	[2, 68, 89, 125, 140, 141, 144, 151, 152]
CaO_7	10327	10334	8	[2, 68, 125, 140, 141, 144, 151, 152]
CaO_7	10329	10338	10	[1, 73, 84, 98, 115, 119, 141, 148]
CaO_6	10335	10359	25	[2, 68, 125, 140, 141, 144, 151]
CaO_6	10339	10367	29	[1, 84, 98, 115, 119, 141, 148]
CaO_7	10360	10365	6	[2, 68, 125, 140, 141, 144, 151, 152]
CaO_8	10366	10368	3	[2, 68, 125, 137, 140, 141, 144, 151, 152]
CaO_7	10368	10382	15	[1, 84, 89, 98, 115, 119, 141, 148]
CaO_9	10369	10389	21	[2, 68, 93, 125, 137, 140, 141, 144, 151, 152]
CaO_8	10383	10385	3	[1, 84, 89, 98, 115, 119, 141, 148, 152]
CaO_7	10386	10391	6	[1, 84, 89, 115, 119, 141, 148, 152]
CaO_8	10390	10400	11	[2, 68, 93, 125, 140, 141, 144, 151, 152]
CaO_6	10392	10410	19	[1, 84, 89, 115, 141, 148, 152]
CaO_7	10401	10444	44	[2, 68, 93, 125, 140, 141, 144, 151]
CaO_5	10411	10459	49	[1, 84, 89, 141, 148, 152]
CaO_8	10445	10445	1	[2, 68, 93, 125, 140, 141, 144, 151, 152]
CaO_8	10446	10470	25	[2, 93, 102, 125, 140, 141, 144, 151, 152]
CaO_6	10460	10469	10	[1, 84, 89, 98, 141, 148, 152]
CaO_7	10470	10486	17	[1, 84, 89, 98, 115, 141, 148, 152]
CaO_7	10471	10474	4	[2, 93, 102, 125, 140, 144, 151, 152]
CaO_6	10475	10555	81	[2, 93, 102, 125, 140, 144, 151]
CaO_6	10487	10499	13	[1, 84, 89, 98, 115, 141, 148]
CaO_7	10500	10527	28	[1, 84, 89, 98, 115, 141, 148, 152]
CaO_6	10528	10538	11	[1, 84, 89, 98, 115, 141, 148]
CaO_7	10539	10739	201	[1, 84, 89, 98, 115, 141, 148, 152]
CaO_7	10556	10566	11	[2, 89, 93, 102, 125, 140, 144, 151]
CaO_6	10567	10567	1	[2, 89, 93, 125, 140, 144, 151]
CaO_7	10568	10617	50	[2, 89, 93, 125, 140, 141, 144, 151]
CaO_8	10618	10627	10	[2, 89, 93, 102, 125, 140, 141, 144, 151]
CaO_7	10628	10651	24	[2, 89, 93, 102, 125, 140, 144, 151]
CaO_6	10652	10676	25	[2, 93, 102, 125, 140, 144, 151]
CaO_7	10677	10688	12	[2, 88, 93, 102, 125, 140, 144, 151]
CaO_8	10689	10733	45	[2, 88, 93, 102, 125, 127, 140, 144, 151]
CaO_7	10734	10747	14	[2, 88, 93, 102, 125, 140, 144, 151]
CaO_6	10740	10740	1	[1, 84, 89, 115, 141, 148, 152]
CaO_5	10741	10751	11	[1, 84, 89, 141, 148, 152]
CaO_8	10748	10750	3	[2, 88, 93, 102, 125, 140, 144, 148, 151]
CaO_7	10751	10756	6	[2, 88, 93, 102, 125, 140, 144, 151]
CaO_6	10752	10780	29	[1, 84, 89, 115, 141, 148, 152]
CaO_6	10757	10757	1	[2, 93, 102, 125, 140, 144, 151]
CaO_7	10758	10798	41	[2, 93, 102, 125, 140, 144, 151, 152]
CaO_5	10781	10860	80	[1, 84, 89, 141, 148, 152]
CaO_6	10799	10799	1	[2, 93, 102, 125, 140, 144, 151]
CaO_7	10800	10817	18	[2, 93, 102, 125, 140, 141, 144, 151]
CaO_8	10818	10822	5	[2, 93, 102, 125, 140, 141, 144, 148, 151]
CaO_7	10823	10836	14	[2, 93, 102, 125, 140, 144, 148, 151]
CaO_8	10837	10861	25	[2, 93, 102, 125, 127, 140, 144, 148, 151]
CaO_6	10861	10885	25	[1, 84, 89, 101, 141, 148, 152]
CaO_7	10862	10881	20	[2, 93, 102, 125, 140, 144, 148, 151]
CaO_8	10882	10933	52	[2, 89, 93, 102, 125, 140, 144, 148, 151]
CaO_5	10886	10907	22	[1, 84, 89, 101, 141, 152]
CaO_6	10908	10912	5	[1, 84, 89, 101, 115, 141, 152]
CaO_5	10913	10921	9	[1, 84, 89, 101, 115, 141]
CaO_6	10922	10959	38	[1, 84, 89, 98, 101, 115, 141]
CaO_7	10934	10939	6	[2, 89, 102, 125, 140, 144, 148, 151]
CaO_6	10940	10947	8	[2, 89, 125, 140, 144, 148, 151]
CaO_6	10948	10954	7	[2, 89, 125, 144, 148, 151, 152]
CaO_5	10955	10972	18	[2, 89, 125, 144, 148, 151]
CaO_5	10960	10986	27	[1, 84, 89, 98, 101, 141]
CaO_4	10973	10977	5	[2, 89, 144, 148, 151]
CaO_5	10978	11006	29	[2, 89, 144, 148, 151, 152]
CaO_4	10987	11012	26	[1, 89, 98, 101, 141]
CaO_6	11007	11014	8	[2, 89, 96, 144, 148, 151, 152]
CaO_5	11013	11032	20	[1, 89, 98, 101, 141, 148]
CaO_5	11015	11020	6	[2, 89, 144, 148, 151, 152]
CaO_6	11021	11025	5	[2, 89, 141, 144, 148, 151, 152]
CaO_7	11026	11039	14	[2, 89, 107, 141, 144, 148, 151, 152]
CaO_6	11033	11067	35	[1, 84, 89, 98, 101, 141, 148]
CaO_8	11040	11047	8	[2, 84, 89, 107, 141, 144, 148, 151, 152]
CaO_7	11048	11064	17	[2, 89, 107, 141, 144, 148, 151, 152]
CaO_6	11065	11096	32	[2, 89, 141, 144, 148, 151, 152]
CaO_5	11068	11081	14	[1, 84, 98, 101, 141, 148]
CaO_3	11082	11085	4	[1, 84, 98, 101]
CaO_4	11086	11101	16	[1, 84, 98, 101, 124]
CaO_5	11097	11100	4	[2, 89, 141, 144, 148, 151]
CaO_6	11101	11111	11	[2, 89, 93, 141, 144, 148, 151]
CaO_5	11102	11102	1	[1, 84, 89, 98, 101, 124]
CaO_6	11103	11123	21	[1, 84, 89, 98, 101, 124, 141]
CaO_7	11112	11163	52	[2, 89, 93, 125, 141, 144, 148, 151]
CaO_7	11124	11138	15	[1, 84, 89, 98, 101, 103, 124, 141]
CaO_7	11139	11141	3	[1, 84, 89, 98, 101, 124, 141, 148]
CaO_8	11142	11167	26	[1, 84, 89, 98, 101, 103, 124, 141, 148]
CaO_8	11164	11216	53	[2, 89, 93, 102, 125, 141, 144, 148, 151]
CaO_9	11168	11174	7	[1, 84, 89, 98, 101, 103, 124, 141, 148, 152]
CaO_8	11175	11176	2	[1, 84, 89, 98, 103, 124, 141, 148, 152]
CaO_7	11177	11182	6	[1, 84, 89, 98, 103, 141, 148, 152]
CaO_8	11183	11183	1	[1, 84, 89, 98, 103, 107, 141, 148, 152]
CaO_9	11184	11185	2	[1, 84, 89, 98, 101, 103, 107, 141, 148, 152]
CaO_10	11186	11210	25	[1, 84, 89, 98, 101, 103, 107, 124, 141, 148, 152]
CaO_9	11211	11212	2	[1, 84, 89, 98, 101, 103, 107, 124, 148, 152]
CaO_9	11213	11258	46	[1, 84, 89, 101, 103, 107, 124, 144, 148, 152]
CaO_9	11217	11273	57	[2, 89, 93, 102, 125, 140, 141, 144, 148, 151]
CaO_8	11259	11263	5	[1, 84, 89, 101, 103, 124, 144, 148, 152]
CaO_9	11264	11279	16	[1, 84, 89, 101, 103, 124, 141, 144, 148, 152]
CaO_10	11274	11288	15	[2, 89, 93, 102, 125, 140, 141, 144, 147, 148, 151]
CaO_10	11280	11297	18	[1, 84, 89, 101, 103, 107, 124, 141, 144, 148, 152]
CaO_9	11289	11295	7	[2, 89, 93, 102, 125, 140, 141, 144, 148, 151]
CaO_8	11296	11314	19	[2, 89, 93, 102, 125, 140, 141, 144, 151]
CaO_9	11298	11298	1	[1, 84, 89, 103, 107, 124, 141, 144, 148, 152]
CaO_8	11299	11304	6	[1, 84, 89, 103, 107, 124, 141, 144, 148]
CaO_7	11305	11311	7	[1, 84, 89, 107, 124, 141, 144, 148]
CaO_6	11312	11319	8	[1, 84, 107, 124, 141, 144, 148]
CaO_6	11315	11319	5	[2, 89, 102, 140, 141, 144, 151]
CaO_7	11320	11338	19	[1, 70, 84, 107, 124, 141, 144, 148]
CaO_5	11320	11330	11	[2, 89, 140, 141, 144, 151]
CaO_6	11331	11336	6	[2, 89, 96, 140, 141, 144, 151]
CaO_5	11337	11343	7	[2, 96, 140, 141, 144, 151]
CaO_6	11339	11351	13	[1, 70, 84, 124, 141, 144, 148]
CaO_6	11344	11344	1	[2, 89, 96, 140, 141, 144, 151]
CaO_7	11345	11363	19	[2, 89, 96, 140, 141, 144, 147, 151]
CaO_7	11352	11353	2	[1, 70, 84, 97, 124, 141, 144, 148]
CaO_8	11354	11376	23	[1, 64, 70, 84, 97, 124, 141, 144, 148]
CaO_6	11364	11377	14	[2, 89, 96, 140, 141, 144, 147]
CaO_9	11377	11383	7	[1, 64, 70, 84, 97, 107, 124, 141, 144, 148]
CaO_7	11378	11392	15	[2, 83, 89, 96, 140, 141, 144, 147]
CaO_8	11384	11391	8	[1, 64, 70, 84, 97, 107, 124, 144, 148]
CaO_7	11392	11407	16	[1, 64, 70, 84, 97, 107, 144, 148]
CaO_8	11393	11402	10	[2, 83, 89, 96, 140, 141, 144, 147, 151]
CaO_9	11403	11420	18	[2, 68, 83, 89, 96, 140, 141, 144, 147, 151]
CaO_8	11408	11408	1	[1, 64, 70, 84, 97, 107, 144, 148, 152]
CaO_9	11409	11409	1	[1, 64, 70, 84, 88, 97, 107, 144, 148, 152]
CaO_8	11410	11453	44	[1, 64, 84, 88, 97, 107, 144, 148, 152]
CaO_8	11421	11520	100	[2, 68, 83, 89, 140, 141, 144, 147, 151]
CaO_7	11454	11454	1	[1, 64, 84, 88, 97, 107, 144, 148]
CaO_6	11455	11490	36	[1, 64, 88, 97, 107, 144, 148]
CaO_5	11491	11491	1	[1, 64, 88, 107, 144, 148]
CaO_6	11492	11546	55	[1, 64, 88, 107, 141, 144, 148]
CaO_9	11521	11551	31	[2, 68, 83, 89, 102, 140, 141, 144, 147, 151]
CaO_5	11547	11547	1	[1, 88, 107, 141, 144, 148]
CaO_6	11548	11549	2	[1, 88, 107, 141, 144, 148, 152]
CaO_7	11550	11591	42	[1, 88, 101, 107, 141, 144, 148, 152]
CaO_8	11552	11557	6	[2, 68, 83, 89, 102, 140, 141, 144, 151]
CaO_7	11558	11566	9	[2, 83, 89, 102, 140, 141, 144, 151]
CaO_6	11567	11580	14	[2, 83, 102, 140, 141, 144, 151]
CaO_7	11581	11595	15	[2, 83, 102, 125, 140, 141, 144, 151]
CaO_6	11592	11631	40	[1, 101, 107, 141, 144, 148, 152]
CaO_8	11596	11630	35	[2, 83, 88, 102, 125, 140, 141, 144, 151]
CaO_7	11631	11632	2	[2, 83, 88, 102, 140, 141, 144, 151]
CaO_5	11632	11632	1	[1, 101, 107, 144, 148, 152]
CaO_6	11633	11730	98	[1, 101, 107, 124, 144, 148, 152]
CaO_8	11633	11642	10	[2, 83, 88, 102, 126, 140, 141, 144, 151]
CaO_7	11643	11663	21	[2, 83, 88, 102, 140, 141, 144, 151]
CaO_8	11664	11689	26	[2, 83, 88, 89, 102, 140, 141, 144, 151]
CaO_7	11690	11706	17	[2, 83, 88, 89, 140, 141, 144, 151]
CaO_8	11707	11726	20	[2, 83, 88, 89, 102, 140, 141, 144, 151]
CaO_7	11727	11729	3	[2, 83, 88, 89, 102, 140, 141, 144]
CaO_6	11730	11747	18	[2, 83, 88, 89, 140, 141, 144]
CaO_7	11731	11731	1	[1, 84, 101, 107, 124, 144, 148, 152]
CaO_6	11732	11736	5	[1, 84, 101, 107, 124, 144, 148]
CaO_7	11737	11766	30	[1, 84, 88, 101, 107, 124, 144, 148]
CaO_7	11748	11757	10	[2, 83, 88, 89, 101, 140, 141, 144]
CaO_6	11758	11769	12	[2, 88, 89, 101, 140, 141, 144]
CaO_8	11767	11795	29	[1, 84, 88, 101, 107, 124, 144, 148, 152]
CaO_5	11770	11791	22	[2, 88, 101, 140, 141, 144]
CaO_6	11792	11806	15	[2, 80, 88, 101, 140, 141, 144]
CaO_7	11796	11796	1	[1, 84, 88, 101, 107, 124, 144, 148]
CaO_6	11797	11842	46	[1, 84, 101, 107, 124, 144, 148]
CaO_5	11807	11815	9	[2, 88, 101, 140, 141, 144]
CaO_6	11816	11824	9	[2, 83, 88, 101, 140, 141, 144]
CaO_5	11825	11851	27	[2, 83, 88, 140, 141, 144]
CaO_7	11843	11850	8	[1, 84, 101, 107, 124, 144, 148, 152]
CaO_8	11851	11866	16	[1, 64, 84, 101, 107, 124, 144, 148, 152]
CaO_6	11852	11852	1	[2, 83, 88, 89, 140, 141, 144]
CaO_7	11853	11948	96	[2, 83, 88, 89, 101, 140, 141, 144]
CaO_7	11867	11881	15	[1, 84, 101, 107, 124, 144, 148, 152]
CaO_6	11882	11890	9	[1, 84, 101, 107, 144, 148, 152]
CaO_7	11891	11901	11	[1, 84, 101, 107, 124, 144, 148, 152]
CaO_6	11902	11935	34	[1, 84, 101, 107, 124, 144, 148]
CaO_7	11936	11953	18	[1, 84, 88, 101, 107, 124, 144, 148]
CaO_6	11949	11958	10	[2, 83, 88, 89, 140, 141, 144]
CaO_8	11954	11958	5	[1, 84, 88, 101, 107, 124, 144, 148, 152]
CaO_7	11959	12003	45	[1, 88, 101, 107, 124, 144, 148, 152]
CaO_7	11959	11988	30	[2, 83, 88, 89, 127, 140, 141, 144]
CaO_6	11989	11991	3	[2, 83, 88, 127, 140, 141, 144]
CaO_7	11992	11999	8	[2, 83, 88, 125, 127, 140, 141, 144]
CaO_6	12000	12006	7	[2, 83, 88, 125, 140, 141, 144]
CaO_8	12004	12022	19	[1, 80, 88, 101, 107, 124, 144, 148, 152]
CaO_7	12007	12015	9	[2, 83, 88, 93, 125, 140, 141, 144]
CaO_8	12016	12049	34	[2, 83, 88, 93, 102, 125, 140, 141, 144]
CaO_7	12023	12039	17	[1, 80, 88, 101, 107, 144, 148, 152]
CaO_8	12040	12052	13	[1, 80, 88, 101, 107, 124, 144, 148, 152]
CaO_7	12050	12052	3	[2, 83, 88, 93, 102, 125, 140, 141]
CaO_9	12053	12088	36	[1, 80, 88, 101, 107, 124, 141, 144, 148, 152]
CaO_6	12053	12081	29	[2, 83, 88, 93, 125, 140, 141]
CaO_7	12082	12102	21	[2, 83, 88, 93, 125, 140, 141, 151]
CaO_8	12089	12091	3	[1, 80, 88, 101, 107, 141, 144, 148, 152]
CaO_7	12092	12159	68	[1, 80, 88, 101, 107, 144, 148, 152]
CaO_8	12103	12115	13	[2, 83, 88, 93, 125, 140, 141, 147, 151]
CaO_7	12116	12127	12	[2, 83, 88, 125, 140, 141, 147, 151]
CaO_8	12128	12134	7	[2, 83, 88, 100, 125, 140, 141, 147, 151]
CaO_7	12135	12139	5	[2, 83, 100, 125, 140, 141, 147, 151]
CaO_6	12140	12142	3	[2, 83, 125, 140, 141, 147, 151]
CaO_7	12143	12151	9	[2, 83, 125, 133, 140, 141, 147, 151]
CaO_8	12152	12197	46	[2, 83, 125, 133, 140, 141, 142, 147, 151]
CaO_9	12160	12162	3	[1, 80, 84, 88, 101, 107, 141, 144, 148, 152]
CaO_8	12163	12163	1	[1, 80, 84, 101, 107, 141, 144, 148, 152]
CaO_7	12164	12183	20	[1, 84, 101, 107, 141, 144, 148, 152]
CaO_8	12184	12194	11	[1, 84, 89, 101, 107, 141, 144, 148, 152]
CaO_7	12195	12226	32	[1, 84, 89, 101, 107, 144, 148, 152]
CaO_6	12198	12205	8	[2, 125, 133, 140, 142, 147, 151]
CaO_5	12206	12231	26	[2, 125, 133, 140, 142, 151]
CaO_8	12227	12233	7	[1, 84, 88, 89, 101, 107, 144, 148, 152]
CaO_6	12232	12241	10	[2, 109, 125, 133, 140, 142, 151]
CaO_7	12234	12239	6	[1, 84, 89, 101, 107, 144, 148, 152]
CaO_6	12240	12244	5	[1, 89, 101, 107, 144, 148, 152]
CaO_7	12242	12248	7	[2, 109, 125, 133, 140, 142, 147, 151]
CaO_5	12245	12248	4	[1, 89, 101, 144, 148, 152]
CaO_6	12249	12290	42	[1, 89, 101, 141, 144, 148, 152]
CaO_8	12249	12261	13	[2, 88, 109, 125, 133, 140, 142, 147, 151]
CaO_7	12262	12296	35	[2, 109, 125, 133, 140, 142, 147, 151]
CaO_7	12291	12321	31	[1, 89, 101, 121, 141, 144, 148, 152]
CaO_6	12297	12324	28	[2, 109, 125, 140, 142, 147, 151]
CaO_8	12322	12325	4	[1, 80, 89, 101, 121, 141, 144, 148, 152]
CaO_7	12325	12344	20	[2, 83, 109, 125, 140, 142, 147, 151]
CaO_7	12326	12333	8	[1, 80, 101, 121, 141, 144, 148, 152]
CaO_6	12334	12362	29	[1, 80, 101, 141, 144, 148, 152]
CaO_8	12345	12356	12	[2, 83, 109, 125, 133, 140, 142, 147, 151]
CaO_7	12357	12361	5	[2, 83, 125, 133, 140, 142, 147, 151]
CaO_8	12362	12369	8	[2, 83, 125, 133, 140, 141, 142, 147, 151]
CaO_7	12363	12380	18	[1, 80, 91, 101, 141, 144, 148, 152]
CaO_7	12370	12375	6	[2, 83, 125, 140, 141, 142, 147, 151]
CaO_8	12376	12422	47	[2, 83, 89, 125, 140, 141, 142, 147, 151]
CaO_6	12381	12383	3	[1, 80, 101, 141, 144, 148, 152]
CaO_7	12384	12416	33	[1, 80, 101, 107, 141, 144, 148, 152]
CaO_6	12417	12448	32	[1, 80, 101, 141, 144, 148, 152]
CaO_9	12423	12423	1	[2, 83, 88, 89, 125, 140, 141, 142, 147, 151]
CaO_8	12424	12437	14	[2, 83, 88, 89, 125, 140, 141, 147, 151]
CaO_6	12438	12467	30	[2, 83, 88, 125, 140, 141, 151]
CaO_7	12449	12494	46	[1, 80, 101, 107, 141, 144, 148, 152]
CaO_7	12468	12472	5	[2, 83, 88, 89, 125, 140, 141, 151]
CaO_8	12473	12500	28	[2, 83, 88, 89, 125, 140, 141, 147, 151]
CaO_8	12495	12505	11	[1, 80, 91, 101, 107, 141, 144, 148, 152]
CaO_7	12501	12514	14	[2, 83, 88, 89, 125, 140, 141, 151]
CaO_9	12506	12585	80	[1, 80, 84, 91, 101, 107, 141, 144, 148, 152]
CaO_6	12515	12517	3	[2, 83, 88, 125, 140, 141, 151]
CaO_7	12518	12625	108	[2, 83, 88, 125, 127, 140, 141, 151]
CaO_8	12586	12592	7	[1, 80, 84, 101, 107, 141, 144, 148, 152]
CaO_7	12593	12632	40	[1, 80, 84, 101, 107, 141, 148, 152]
CaO_8	12626	12659	34	[2, 83, 88, 94, 125, 127, 140, 141, 151]
CaO_8	12633	12642	10	[1, 80, 84, 94, 101, 107, 141, 148, 152]
CaO_7	12643	12650	8	[1, 84, 94, 101, 107, 141, 148, 152]
CaO_8	12651	12657	7	[1, 84, 94, 98, 101, 107, 141, 148, 152]
CaO_9	12658	12672	15	[1, 80, 84, 94, 98, 101, 107, 141, 148, 152]
CaO_7	12660	12665	6	[2, 88, 94, 125, 127, 140, 141, 151]
CaO_6	12666	12669	4	[2, 94, 125, 127, 140, 141, 151]
CaO_7	12670	12682	13	[2, 89, 94, 125, 127, 140, 141, 151]
CaO_8	12673	12676	4	[1, 80, 84, 94, 98, 107, 141, 148, 152]
CaO_7	12677	12688	12	[1, 84, 94, 98, 107, 141, 148, 152]
CaO_6	12683	12689	7	[2, 89, 94, 125, 127, 140, 141]
CaO_8	12689	12701	13	[1, 80, 84, 94, 98, 107, 141, 148, 152]
CaO_7	12690	12708	19	[2, 89, 94, 125, 127, 133, 140, 141]
CaO_9	12702	12715	14	[1, 80, 84, 94, 98, 107, 141, 144, 148, 152]
CaO_6	12709	12712	4	[2, 89, 94, 125, 127, 140, 141]
CaO_7	12713	12716	4	[2, 83, 89, 94, 125, 127, 140, 141]
CaO_8	12716	12716	1	[1, 80, 84, 94, 107, 141, 144, 148, 152]
CaO_7	12717	12773	57	[1, 80, 84, 94, 107, 144, 148, 152]
CaO_8	12717	12755	39	[2, 83, 89, 94, 125, 127, 133, 140, 141]
CaO_9	12756	12756	1	[2, 83, 89, 94, 125, 127, 133, 140, 141, 147]
CaO_8	12757	12760	4	[2, 83, 89, 94, 125, 133, 140, 141, 147]
CaO_7	12761	12770	10	[2, 89, 94, 125, 133, 140, 141, 147]
CaO_6	12771	12813	43	[2, 89, 94, 125, 133, 140, 141]
CaO_6	12774	12780	7	[1, 80, 84, 94, 107, 144, 152]
CaO_7	12781	12811	31	[1, 80, 84, 94, 101, 107, 144, 152]
CaO_8	12812	12816	5	[1, 80, 84, 94, 101, 107, 144, 148, 152]
CaO_6	12814	12824	11	[2, 89, 94, 111, 125, 133, 140]
CaO_7	12817	12840	24	[1, 80, 84, 94, 107, 144, 148, 152]
CaO_7	12825	12844	20	[2, 88, 89, 94, 111, 125, 133, 140]
CaO_6	12841	12865	25	[1, 80, 94, 107, 144, 148, 152]
CaO_6	12845	12845	1	[2, 88, 89, 94, 125, 133, 140]
CaO_7	12846	12853	8	[2, 88, 89, 94, 99, 125, 133, 140]
CaO_8	12854	12864	11	[2, 88, 89, 94, 99, 111, 125, 133, 140]
CaO_9	12865	12868	4	[2, 88, 89, 94, 99, 111, 125, 133, 140, 142]
CaO_7	12866	12881	16	[1, 64, 80, 94, 107, 144, 148, 152]
CaO_8	12869	12891	23	[2, 88, 89, 94, 111, 125, 133, 140, 142]
CaO_8	12882	12927	46	[1, 64, 80, 94, 101, 107, 144, 148, 152]
CaO_7	12892	12905	14	[2, 88, 89, 94, 125, 133, 140, 142]
CaO_8	12906	12945	40	[2, 88, 89, 94, 125, 133, 140, 141, 142]
CaO_7	12928	12935	8	[1, 80, 94, 101, 107, 144, 148, 152]
CaO_6	12936	12939	4	[1, 80, 94, 101, 107, 144, 148]
CaO_7	12940	12944	5	[1, 64, 80, 94, 101, 107, 144, 148]
CaO_6	12945	12968	24	[1, 64, 80, 94, 107, 144, 148]
CaO_7	12946	13046	101	[2, 88, 94, 125, 133, 140, 141, 142]
CaO_7	12969	13073	105	[1, 64, 80, 94, 107, 141, 144, 148]
CaO_8	13047	13078	32	[2, 88, 89, 94, 125, 133, 140, 141, 142]
CaO_6	13074	13076	3	[1, 64, 80, 94, 107, 141, 144]
CaO_5	13077	13080	4	[1, 80, 94, 107, 141, 144]
CaO_9	13079	13084	6	[2, 80, 88, 89, 94, 125, 133, 140, 141, 142]
CaO_6	13081	13089	9	[1, 80, 94, 107, 141, 144, 148]
CaO_10	13085	13106	22	[2, 80, 88, 89, 94, 109, 125, 133, 140, 141, 142]
CaO_7	13090	13112	23	[1, 80, 94, 101, 107, 141, 144, 148]
CaO_9	13107	13122	16	[2, 80, 88, 94, 109, 125, 133, 140, 141, 142]
CaO_6	13113	13119	7	[1, 80, 94, 107, 141, 144, 148]
CaO_5	13120	13124	5	[1, 80, 94, 107, 141, 144]
CaO_8	13123	13129	7	[2, 88, 94, 109, 125, 133, 140, 141, 142]
CaO_4	13125	13182	58	[1, 80, 94, 141, 144]
CaO_9	13130	13137	8	[2, 88, 94, 109, 125, 133, 137, 140, 141, 142]
CaO_8	13138	13162	25	[2, 88, 94, 109, 125, 133, 137, 140, 142]
CaO_7	13163	13177	15	[2, 88, 94, 109, 125, 133, 140, 142]
CaO_6	13178	13217	40	[2, 88, 94, 109, 125, 133, 140]
CaO_5	13183	13200	18	[1, 80, 94, 140, 141, 144]
CaO_6	13201	13202	2	[1, 77, 80, 94, 140, 141, 144]
CaO_7	13203	13209	7	[1, 77, 80, 93, 94, 140, 141, 144]
CaO_8	13210	13214	5	[1, 77, 80, 88, 93, 94, 140, 141, 144]
CaO_7	13215	13221	7	[1, 77, 80, 88, 93, 94, 141, 144]
CaO_7	13218	13266	49	[2, 88, 94, 109, 111, 125, 133, 140]
CaO_6	13222	13222	1	[1, 77, 80, 88, 93, 94, 144]
CaO_7	13223	13234	12	[1, 67, 77, 80, 88, 93, 94, 144]
CaO_8	13235	13245	11	[1, 67, 77, 80, 88, 93, 94, 144, 148]
CaO_9	13246	13256	11	[1, 67, 77, 80, 88, 93, 94, 127, 144, 148]
CaO_8	13257	13260	4	[1, 67, 77, 80, 88, 93, 94, 127, 144]
CaO_7	13261	13261	1	[1, 67, 77, 80, 93, 94, 127, 144]
CaO_6	13262	13272	11	[1, 67, 77, 80, 93, 127, 144]
CaO_8	13267	13283	17	[2, 88, 94, 109, 111, 125, 133, 140, 142]
CaO_5	13273	13301	29	[1, 67, 77, 80, 93, 144]
CaO_9	13284	13305	22	[2, 88, 94, 102, 109, 111, 125, 133, 140, 142]
CaO_6	13302	13313	12	[1, 64, 67, 77, 80, 93, 144]
CaO_8	13306	13329	24	[2, 88, 94, 102, 111, 125, 133, 140, 142]
CaO_7	13314	13427	114	[1, 64, 67, 77, 80, 93, 112, 144]
CaO_9	13330	13343	14	[2, 88, 94, 102, 111, 125, 133, 137, 140, 142]
CaO_8	13344	13379	36	[2, 88, 94, 102, 111, 125, 133, 137, 140]
CaO_9	13380	13393	14	[2, 88, 94, 102, 111, 125, 133, 137, 140, 142]
CaO_8	13394	13397	4	[2, 88, 102, 111, 125, 133, 137, 140, 142]
CaO_9	13398	13413	16	[2, 88, 102, 111, 125, 133, 137, 140, 142, 143]
CaO_8	13414	13419	6	[2, 88, 102, 111, 125, 133, 137, 140, 142]
CaO_9	13420	13427	8	[2, 88, 94, 102, 111, 125, 133, 137, 140, 142]
CaO_8	13428	13440	13	[1, 64, 67, 77, 80, 93, 112, 127, 144]
CaO_8	13428	13443	16	[2, 88, 94, 102, 111, 125, 133, 137, 140]
CaO_7	13441	13445	5	[1, 64, 67, 77, 80, 93, 112, 127]
CaO_7	13444	13462	19	[2, 88, 94, 102, 111, 125, 137, 140]
CaO_6	13446	13472	27	[1, 64, 67, 80, 93, 112, 127]
CaO_6	13463	13475	13	[2, 94, 102, 111, 125, 137, 140]
CaO_5	13473	13474	2	[1, 64, 67, 93, 112, 127]
CaO_6	13475	13521	47	[1, 64, 67, 93, 112, 117, 127]
CaO_7	13476	13477	2	[2, 88, 94, 102, 111, 125, 137, 140]
CaO_8	13478	13503	26	[2, 88, 94, 102, 111, 125, 137, 140, 142]
CaO_7	13504	13535	32	[2, 88, 94, 102, 111, 125, 137, 140]
CaO_5	13522	13524	3	[1, 67, 93, 112, 117, 127]
CaO_6	13525	13533	9	[1, 67, 87, 93, 112, 117, 127]
CaO_7	13534	13547	14	[1, 67, 87, 93, 112, 117, 119, 127]
CaO_8	13536	13547	12	[2, 88, 94, 102, 111, 125, 137, 140, 142]
CaO_8	13548	13564	17	[1, 67, 87, 90, 93, 112, 117, 119, 127]
CaO_7	13548	13551	4	[2, 88, 94, 102, 111, 137, 140, 142]
CaO_6	13552	13556	5	[2, 88, 94, 102, 137, 140, 142]
CaO_5	13557	13561	5	[2, 88, 94, 102, 137, 140]
CaO_6	13562	13566	5	[2, 88, 94, 102, 127, 137, 140]
CaO_7	13565	13569	5	[1, 67, 87, 93, 112, 117, 119, 127]
CaO_5	13567	13568	2	[2, 88, 94, 127, 137, 140]
CaO_7	13569	13573	5	[2, 88, 94, 127, 137, 140, 141, 144]
CaO_8	13570	13597	28	[1, 67, 87, 90, 93, 112, 117, 119, 127]
CaO_6	13574	13587	14	[2, 88, 94, 137, 140, 141, 144]
CaO_7	13588	13593	6	[2, 88, 94, 111, 137, 140, 141, 144]
CaO_6	13594	13600	7	[2, 88, 94, 137, 140, 141, 144]
CaO_9	13598	13598	1	[1, 67, 87, 90, 93, 100, 112, 117, 119, 127]
CaO_8	13599	13609	11	[1, 67, 87, 93, 100, 112, 117, 119, 127]
CaO_7	13601	13604	4	[2, 88, 89, 94, 137, 140, 141, 144]
CaO_5	13605	13615	11	[2, 88, 89, 94, 140, 141]
CaO_7	13610	13622	13	[1, 67, 87, 100, 112, 117, 119, 127]
CaO_6	13616	13633	18	[2, 88, 89, 94, 140, 141, 142]
CaO_8	13623	13630	8	[1, 67, 87, 93, 100, 112, 117, 119, 127]
CaO_9	13631	13640	10	[1, 64, 67, 87, 93, 100, 112, 117, 119, 127]
CaO_7	13634	13637	4	[2, 88, 89, 94, 125, 140, 141, 142]
CaO_8	13638	13638	1	[2, 88, 89, 94, 111, 125, 140, 141, 142]
CaO_7	13639	13652	14	[2, 88, 94, 111, 125, 140, 141, 142]
CaO_8	13641	13645	5	[1, 64, 67, 87, 100, 112, 117, 119, 127]
CaO_7	13646	13667	22	[1, 64, 67, 87, 112, 117, 119, 127]
CaO_8	13653	13660	8	[2, 88, 94, 111, 125, 137, 140, 141, 142]
CaO_7	13661	13695	35	[2, 88, 94, 111, 125, 137, 140, 142]
CaO_8	13668	13668	1	[1, 64, 67, 87, 93, 112, 117, 119, 127]
CaO_7	13669	13757	89	[1, 67, 87, 93, 112, 117, 119, 127]
CaO_6	13696	13710	15	[2, 88, 111, 125, 137, 140, 142]
CaO_7	13711	13735	25	[2, 88, 94, 111, 125, 137, 140, 142]
CaO_8	13736	13744	9	[2, 88, 94, 102, 111, 125, 137, 140, 142]
CaO_7	13745	13826	82	[2, 88, 94, 102, 125, 137, 140, 142]
CaO_8	13758	13812	55	[1, 67, 87, 93, 111, 112, 117, 119, 127]
CaO_9	13813	13840	28	[1, 67, 87, 93, 111, 112, 117, 119, 127, 132]
CaO_6	13827	13848	22	[2, 88, 94, 102, 125, 140, 142]
CaO_10	13841	13848	8	[1, 67, 87, 93, 100, 111, 112, 117, 119, 127, 132]
CaO_9	13849	13853	5	[1, 67, 87, 93, 100, 111, 112, 117, 127, 132]
CaO_7	13849	13877	29	[2, 88, 94, 102, 125, 133, 140, 142]
CaO_8	13854	13861	8	[1, 67, 87, 93, 100, 111, 112, 117, 132]
CaO_9	13862	13867	6	[1, 67, 87, 93, 100, 111, 112, 117, 127, 132]
CaO_8	13868	13870	3	[1, 67, 87, 93, 111, 112, 117, 127, 132]
CaO_7	13871	13874	4	[1, 67, 87, 93, 112, 117, 127, 132]
CaO_6	13875	13889	15	[1, 67, 87, 93, 117, 127, 132]
CaO_6	13878	13888	11	[2, 88, 94, 125, 133, 140, 142]
CaO_7	13889	13892	4	[2, 79, 88, 94, 125, 133, 140, 142]
CaO_7	13890	13906	17	[1, 67, 87, 93, 112, 117, 127, 132]
CaO_8	13893	13935	43	[2, 79, 88, 94, 125, 133, 137, 140, 142]
CaO_8	13907	13916	10	[1, 67, 87, 93, 112, 117, 119, 127, 132]
CaO_7	13917	13923	7	[1, 87, 93, 112, 117, 119, 127, 132]
CaO_6	13924	13924	1	[1, 87, 93, 112, 117, 119, 127]
CaO_5	13925	13965	41	[1, 87, 93, 112, 117, 127]
CaO_7	13936	13951	16	[2, 88, 94, 125, 133, 137, 140, 142]
CaO_6	13952	13954	3	[2, 88, 94, 125, 133, 140, 142]
CaO_7	13955	13998	44	[2, 88, 89, 94, 125, 133, 140, 142]
CaO_6	13966	14028	63	[1, 87, 93, 102, 112, 117, 127]
CaO_6	13999	14004	6	[2, 89, 94, 125, 133, 140, 142]
CaO_7	14005	14025	21	[2, 89, 94, 111, 125, 133, 140, 142]
CaO_8	14026	14043	18	[2, 89, 94, 111, 125, 133, 137, 140, 142]
CaO_7	14029	14040	12	[1, 67, 87, 93, 102, 112, 117, 127]
CaO_8	14041	14045	5	[1, 67, 87, 93, 102, 112, 117, 127, 132]
CaO_7	14044	14047	4	[2, 89, 94, 125, 133, 137, 140, 142]
CaO_9	14046	14074	29	[1, 67, 87, 93, 102, 111, 112, 117, 127, 132]
CaO_8	14048	14053	6	[2, 83, 89, 94, 125, 133, 137, 140, 142]
CaO_7	14054	14071	18	[2, 83, 89, 94, 125, 137, 140, 142]
CaO_8	14072	14090	19	[2, 83, 89, 94, 102, 125, 137, 140, 142]
CaO_8	14075	14083	9	[1, 67, 87, 93, 102, 112, 117, 127, 132]
CaO_7	14084	14118	35	[1, 67, 87, 93, 102, 112, 117, 127]
CaO_9	14091	14094	4	[2, 83, 89, 94, 102, 125, 137, 140, 141, 142]
CaO_8	14095	14099	5	[2, 83, 89, 94, 102, 137, 140, 141, 142]
CaO_7	14100	14104	5	[2, 83, 89, 94, 102, 137, 140, 142]
CaO_8	14105	14109	5	[2, 83, 89, 94, 102, 137, 140, 142, 147]
CaO_9	14110	14119	10	[2, 83, 89, 94, 102, 125, 137, 140, 142, 147]
CaO_6	14119	14120	2	[1, 67, 87, 93, 112, 117, 127]
CaO_8	14120	14124	5	[2, 83, 89, 94, 102, 125, 140, 142, 147]
CaO_7	14121	14125	5	[1, 67, 87, 93, 112, 117, 119, 127]
CaO_9	14125	14125	1	[2, 83, 88, 89, 94, 102, 125, 140, 142, 147]
CaO_7	14126	14136	11	[1, 67, 80, 87, 93, 117, 119, 127]
CaO_8	14126	14152	27	[2, 83, 88, 89, 94, 125, 140, 142, 147]
CaO_6	14137	14140	4	[1, 67, 80, 87, 93, 117, 127]
CaO_7	14141	14183	43	[1, 67, 80, 87, 93, 102, 117, 127]
CaO_7	14153	14167	15	[2, 83, 88, 89, 94, 125, 140, 142]
CaO_8	14168	14183	16	[2, 83, 88, 89, 94, 111, 125, 140, 142]
CaO_6	14184	14210	27	[1, 67, 80, 87, 93, 117, 127]
CaO_7	14184	14188	5	[2, 83, 88, 89, 94, 125, 140, 142]
CaO_8	14189	14193	5	[2, 83, 88, 89, 94, 125, 140, 142, 147]
CaO_9	14194	14194	1	[2, 83, 88, 89, 94, 125, 137, 140, 142, 147]
CaO_10	14195	14210	16	[2, 83, 88, 89, 94, 111, 125, 137, 140, 142, 147]
CaO_7	14211	14213	3	[1, 67, 80, 87, 93, 114, 117, 127]
CaO_9	14211	14224	14	[2, 83, 88, 89, 94, 125, 137, 140, 142, 147]
CaO_8	14214	14268	55	[1, 67, 80, 87, 93, 114, 117, 119, 127]
CaO_8	14225	14254	30	[2, 83, 88, 89, 94, 125, 137, 140, 142]
CaO_9	14255	14255	1	[2, 83, 88, 89, 94, 125, 137, 140, 142, 147]
CaO_8	14256	14274	19	[2, 88, 89, 94, 125, 137, 140, 142, 147]
CaO_9	14269	14296	28	[1, 67, 80, 87, 93, 114, 117, 119, 127, 140]
CaO_7	14275	14341	67	[2, 88, 89, 94, 137, 140, 142, 147]
CaO_8	14297	14338	42	[1, 67, 87, 93, 114, 117, 119, 127, 140]
CaO_7	14339	14363	25	[1, 67, 87, 114, 117, 119, 127, 140]
CaO_8	14342	14381	40	[2, 88, 89, 94, 126, 137, 140, 142, 147]
CaO_8	14364	14367	4	[1, 67, 87, 93, 114, 117, 119, 127, 140]
CaO_9	14368	14368	1	[1, 67, 87, 93, 109, 114, 117, 119, 127, 140]
CaO_8	14369	14379	11	[1, 67, 87, 109, 114, 117, 119, 127, 140]
CaO_7	14380	14415	36	[1, 67, 87, 114, 117, 119, 127, 140]
CaO_9	14382	14386	5	[2, 80, 88, 89, 94, 126, 137, 140, 142, 147]
CaO_8	14387	14407	21	[2, 80, 88, 89, 94, 137, 140, 142, 147]
CaO_7	14408	14423	16	[2, 80, 88, 94, 137, 140, 142, 147]
CaO_8	14416	14471	56	[1, 67, 87, 100, 114, 117, 119, 127, 140]
CaO_8	14424	14427	4	[2, 80, 88, 94, 125, 137, 140, 142, 147]
CaO_7	14428	14442	15	[2, 88, 94, 125, 137, 140, 142, 147]
CaO_8	14443	14443	1	[2, 88, 94, 125, 126, 137, 140, 142, 147]
CaO_9	14444	14444	1	[2, 88, 94, 102, 125, 126, 137, 140, 142, 147]
CaO_8	14445	14446	2	[2, 88, 94, 102, 126, 137, 140, 142, 147]
CaO_7	14447	14447	1	[2, 88, 94, 102, 126, 137, 140, 147]
CaO_6	14448	14452	5	[2, 88, 94, 102, 126, 137, 140]
CaO_5	14453	14466	14	[2, 88, 94, 102, 137, 140]
CaO_6	14467	14476	10	[2, 88, 94, 102, 137, 140, 151]
CaO_7	14472	14492	21	[1, 67, 87, 100, 117, 119, 127, 140]
CaO_7	14477	14479	3	[2, 88, 94, 102, 126, 137, 140, 151]
CaO_6	14480	14502	23	[2, 88, 94, 102, 137, 140, 151]
CaO_8	14493	14501	9	[1, 67, 87, 100, 109, 117, 119, 127, 140]
CaO_9	14502	14524	23	[1, 67, 87, 100, 102, 109, 117, 119, 127, 140]
CaO_7	14503	14517	15	[2, 80, 88, 94, 102, 137, 140, 151]
CaO_6	14518	14544	27	[2, 80, 88, 94, 102, 137, 140]
CaO_8	14525	14535	11	[1, 67, 87, 100, 109, 117, 119, 127, 140]
CaO_9	14536	14552	17	[1, 67, 87, 100, 102, 109, 117, 119, 127, 140]
CaO_7	14545	14592	48	[2, 80, 88, 93, 94, 102, 137, 140]
CaO_8	14553	14593	41	[1, 67, 87, 100, 109, 117, 119, 127, 140]
CaO_6	14593	14665	73	[2, 80, 88, 94, 102, 137, 140]
CaO_7	14594	14619	26	[1, 67, 87, 100, 109, 117, 119, 140]
CaO_8	14620	14622	3	[1, 67, 87, 100, 109, 117, 119, 127, 140]
CaO_9	14623	14639	17	[1, 67, 87, 100, 109, 114, 117, 119, 127, 140]
CaO_8	14640	14728	89	[1, 67, 100, 109, 114, 117, 119, 127, 140]
CaO_7	14666	14699	34	[2, 80, 88, 94, 102, 137, 140, 151]
CaO_6	14700	14713	14	[2, 80, 88, 94, 102, 137, 151]
CaO_7	14714	14734	21	[2, 80, 88, 94, 102, 125, 137, 151]
CaO_9	14729	14747	19	[1, 67, 87, 100, 109, 114, 117, 119, 127, 140]
CaO_6	14735	14802	68	[2, 88, 94, 102, 125, 137, 151]
CaO_8	14748	14758	11	[1, 67, 87, 100, 114, 117, 119, 127, 140]
CaO_9	14759	14810	52	[1, 67, 87, 100, 109, 114, 117, 119, 127, 140]
CaO_7	14803	14822	20	[2, 88, 94, 101, 102, 125, 137, 151]
CaO_10	14811	14811	1	[1, 67, 87, 100, 109, 114, 117, 119, 127, 140, 142]
CaO_11	14812	14822	11	[1, 67, 87, 100, 102, 109, 114, 117, 119, 127, 140, 142]
