# Supplementary material for: Pressure‐Induced Coordination Changes in a Pyrolitic Silicate Melt From Ab Initio Molecular Dynamics Simulations
Source: J Geophys Res Solid Earth. 2019 Nov 29;124(11):11232–50. doi: 10.1029/2019JB018238 (PMC6988478; doi:10.1029/2019JB018238)
Supplement: Supplementary file 2 — Data Set S1 [file JGRB-124-11232-s002.zip › Data/3000K/CaO/a12.5-pyr-100-nvt.T3K.outcar.umd.dat.r0.stat.dat]

Cluster	Time	Percent
CaO_7	10844	0.36578290494501786	8
CaO_8	7350	0.24792552114956487	9
CaO_6	6549	0.22090669904877555	7
CaO_5	1721	0.05805167644876206	6
CaO_9	2566	0.0865546785401066	10
CaO_10	402	0.013560008095527222	11
CaO_11	36	0.0012143290831815423	12
CaO_4	174	0.005869257235377454	5
CaO_3	4	0.00013492545368683803	4
