# Supplementary material for: Pressure‐Induced Coordination Changes in a Pyrolitic Silicate Melt From Ab Initio Molecular Dynamics Simulations
Source: J Geophys Res Solid Earth. 2019 Nov 29;124(11):11232–50. doi: 10.1029/2019JB018238 (PMC6988478; doi:10.1029/2019JB018238)
Supplement: Supplementary file 2 — Data Set S1 [file JGRB-124-11232-s002.zip › Data/3000K/CaO/a13.0-pyr-100-nvt.T3K.outcar.umd.dat.r0.popul.dat]

Formula	Begin	End	Lifetime	[Composition]
CaO_7	0	14	15	[1, 93, 112, 116, 123, 135, 136, 144]
CaO_7	0	34	35	[2, 70, 71, 88, 113, 127, 130, 141]
CaO_8	15	33	19	[1, 79, 93, 112, 116, 123, 135, 136, 144]
CaO_9	34	71	38	[1, 79, 83, 93, 112, 116, 123, 135, 136, 144]
CaO_6	35	45	11	[2, 70, 71, 113, 127, 130, 141]
CaO_7	46	46	1	[2, 70, 71, 75, 113, 127, 130, 141]
CaO_8	47	63	17	[2, 70, 71, 75, 89, 113, 127, 130, 141]
CaO_9	64	98	35	[2, 70, 71, 75, 88, 89, 113, 127, 130, 141]
CaO_8	72	79	8	[1, 79, 83, 93, 112, 116, 123, 135, 136]
CaO_7	80	89	10	[1, 79, 83, 93, 112, 116, 135, 136]
CaO_6	90	109	20	[1, 79, 83, 112, 116, 135, 136]
CaO_8	99	111	13	[2, 70, 71, 88, 89, 113, 127, 130, 141]
CaO_5	110	144	35	[1, 79, 112, 116, 135, 136]
CaO_7	112	125	14	[2, 71, 88, 89, 113, 127, 130, 141]
CaO_6	126	134	9	[2, 71, 88, 89, 127, 130, 141]
CaO_5	135	150	16	[2, 88, 89, 127, 130, 141]
CaO_6	145	160	16	[1, 79, 112, 116, 123, 135, 136]
CaO_6	151	151	1	[2, 88, 89, 123, 127, 130, 141]
CaO_7	152	161	10	[2, 88, 89, 113, 123, 127, 130, 141]
CaO_5	161	178	18	[1, 79, 112, 116, 135, 136]
CaO_8	162	185	24	[2, 75, 88, 89, 113, 123, 127, 130, 141]
CaO_6	179	202	24	[1, 79, 112, 116, 117, 135, 136]
CaO_9	186	190	5	[2, 71, 75, 88, 89, 113, 123, 127, 130, 141]
CaO_7	191	201	11	[2, 75, 88, 89, 123, 127, 130, 141]
CaO_8	202	207	6	[2, 75, 88, 89, 92, 123, 127, 130, 141]
CaO_7	203	226	24	[1, 79, 112, 116, 117, 123, 135, 136]
CaO_7	208	210	3	[2, 75, 88, 89, 92, 127, 130, 141]
CaO_6	211	216	6	[2, 75, 88, 92, 127, 130, 141]
CaO_5	217	226	10	[2, 75, 88, 127, 130, 141]
CaO_8	227	262	36	[1, 79, 112, 116, 117, 123, 135, 136, 144]
CaO_6	227	244	18	[2, 75, 88, 123, 127, 130, 141]
CaO_7	245	250	6	[2, 75, 88, 97, 123, 127, 130, 141]
CaO_8	251	271	21	[2, 75, 88, 97, 119, 123, 127, 130, 141]
CaO_9	263	294	32	[1, 79, 88, 112, 116, 117, 123, 135, 136, 144]
CaO_7	272	283	12	[2, 75, 88, 119, 123, 127, 130, 141]
CaO_6	284	288	5	[2, 75, 88, 119, 123, 127, 141]
CaO_5	289	309	21	[2, 75, 88, 119, 123, 127]
CaO_10	295	316	22	[1, 79, 88, 93, 112, 116, 117, 123, 135, 136, 144]
CaO_6	310	328	19	[2, 75, 88, 119, 123, 127, 137]
CaO_9	317	317	1	[1, 79, 88, 93, 112, 116, 123, 135, 136, 144]
CaO_10	318	332	15	[1, 79, 83, 88, 93, 112, 116, 123, 135, 136, 144]
CaO_7	329	358	30	[2, 70, 75, 88, 119, 123, 127, 137]
CaO_9	333	340	8	[1, 79, 83, 88, 93, 112, 116, 135, 136, 144]
CaO_8	341	346	6	[1, 79, 83, 88, 93, 112, 116, 135, 136]
CaO_9	347	352	6	[1, 79, 83, 88, 93, 112, 116, 117, 135, 136]
CaO_8	353	417	65	[1, 79, 83, 93, 112, 116, 117, 135, 136]
CaO_6	359	359	1	[2, 75, 88, 119, 123, 127, 137]
CaO_7	360	390	31	[2, 75, 88, 89, 119, 123, 127, 137]
CaO_6	391	407	17	[2, 75, 88, 89, 119, 127, 137]
CaO_7	408	418	11	[2, 75, 87, 88, 89, 119, 127, 137]
CaO_7	418	440	23	[1, 79, 83, 93, 112, 116, 135, 136]
CaO_8	419	442	24	[2, 75, 87, 88, 89, 113, 119, 127, 137]
CaO_6	441	481	41	[1, 79, 93, 112, 116, 135, 136]
CaO_7	443	543	101	[2, 75, 88, 89, 113, 119, 127, 137]
CaO_7	482	519	38	[1, 79, 93, 112, 116, 123, 135, 136]
CaO_6	520	521	2	[1, 79, 112, 116, 123, 135, 136]
CaO_5	522	549	28	[1, 79, 112, 116, 135, 136]
CaO_6	544	618	75	[2, 88, 89, 113, 119, 127, 137]
CaO_6	550	572	23	[1, 79, 83, 112, 116, 135, 136]
CaO_7	573	602	30	[1, 79, 83, 112, 116, 123, 135, 136]
CaO_6	603	610	8	[1, 79, 112, 116, 123, 135, 136]
CaO_7	611	666	56	[1, 79, 112, 116, 123, 135, 136, 144]
CaO_5	619	623	5	[2, 88, 89, 113, 127, 137]
CaO_6	624	695	72	[2, 75, 88, 89, 113, 127, 137]
CaO_8	667	671	5	[1, 79, 94, 112, 116, 123, 135, 136, 144]
CaO_7	672	680	9	[1, 79, 94, 112, 116, 135, 136, 144]
CaO_6	681	687	7	[1, 79, 94, 112, 116, 135, 136]
CaO_5	688	695	8	[1, 79, 94, 112, 116, 136]
CaO_6	696	731	36	[1, 79, 87, 94, 112, 116, 136]
CaO_7	696	707	12	[2, 75, 88, 89, 96, 113, 127, 137]
CaO_8	708	717	10	[2, 75, 88, 89, 96, 113, 127, 130, 137]
CaO_9	718	727	10	[2, 75, 88, 89, 96, 113, 127, 130, 137, 148]
CaO_10	728	736	9	[2, 75, 88, 89, 96, 106, 113, 127, 130, 137, 148]
CaO_7	732	732	1	[1, 72, 79, 87, 94, 112, 116, 136]
CaO_6	733	742	10	[1, 72, 79, 87, 112, 116, 136]
CaO_9	737	753	17	[2, 75, 88, 89, 96, 106, 113, 127, 130, 137]
CaO_5	743	755	13	[1, 72, 87, 112, 116, 136]
CaO_8	754	787	34	[2, 88, 89, 96, 106, 113, 127, 130, 137]
CaO_6	756	760	5	[1, 72, 87, 94, 112, 116, 136]
CaO_7	761	780	20	[1, 72, 87, 94, 112, 116, 135, 136]
CaO_6	781	799	19	[1, 72, 87, 112, 116, 135, 136]
CaO_7	788	800	13	[2, 88, 89, 106, 113, 127, 130, 137]
CaO_7	800	805	6	[1, 72, 79, 87, 112, 116, 135, 136]
CaO_8	801	817	17	[2, 88, 89, 106, 113, 127, 130, 137, 148]
CaO_8	806	822	17	[1, 72, 79, 87, 94, 112, 116, 135, 136]
CaO_7	818	861	44	[2, 88, 89, 106, 113, 127, 130, 137]
CaO_7	823	851	29	[1, 72, 79, 87, 94, 112, 116, 136]
CaO_8	852	857	6	[1, 72, 79, 87, 94, 112, 116, 135, 136]
CaO_7	858	888	31	[1, 72, 79, 87, 94, 116, 135, 136]
CaO_6	862	864	3	[2, 88, 106, 113, 127, 130, 137]
CaO_7	865	882	18	[2, 75, 88, 106, 113, 127, 130, 137]
CaO_8	883	895	13	[2, 75, 88, 106, 113, 127, 130, 137, 141]
CaO_6	889	893	5	[1, 72, 87, 94, 116, 135, 136]
CaO_7	894	901	8	[1, 72, 87, 94, 112, 116, 135, 136]
CaO_7	896	908	13	[2, 88, 106, 113, 127, 130, 137, 141]
CaO_6	902	906	5	[1, 72, 87, 94, 112, 116, 136]
CaO_7	907	919	13	[1, 72, 87, 94, 112, 116, 118, 136]
CaO_8	909	923	15	[2, 88, 106, 113, 119, 127, 130, 137, 141]
CaO_6	920	927	8	[1, 72, 87, 112, 116, 118, 136]
CaO_9	924	928	5	[2, 88, 106, 113, 119, 123, 127, 130, 137, 141]
CaO_5	928	953	26	[1, 72, 87, 112, 116, 136]
CaO_8	929	929	1	[2, 88, 106, 119, 123, 127, 130, 137, 141]
CaO_7	930	930	1	[2, 88, 106, 123, 127, 130, 137, 141]
CaO_8	931	960	30	[2, 88, 106, 123, 127, 130, 137, 141, 145]
CaO_6	954	977	24	[1, 72, 87, 104, 112, 116, 136]
CaO_9	961	963	3	[2, 70, 88, 106, 123, 127, 130, 137, 141, 145]
CaO_8	964	989	26	[2, 88, 106, 123, 127, 130, 137, 141, 145]
CaO_5	978	978	1	[1, 72, 87, 112, 116, 136]
CaO_6	979	987	9	[1, 72, 87, 112, 116, 135, 136]
CaO_5	988	1036	49	[1, 72, 87, 112, 116, 136]
CaO_7	990	996	7	[2, 88, 106, 123, 130, 137, 141, 145]
CaO_8	997	999	3	[2, 88, 89, 106, 123, 130, 137, 141, 145]
CaO_7	1000	1010	11	[2, 88, 106, 123, 130, 137, 141, 145]
CaO_8	1011	1011	1	[2, 87, 88, 106, 123, 130, 137, 141, 145]
CaO_9	1012	1033	22	[2, 87, 88, 106, 123, 130, 137, 141, 144, 145]
CaO_10	1034	1050	17	[2, 87, 88, 89, 106, 123, 130, 137, 141, 144, 145]
CaO_6	1037	1046	10	[1, 72, 79, 87, 112, 116, 136]
CaO_7	1047	1056	10	[1, 72, 79, 87, 94, 112, 116, 136]
CaO_9	1051	1071	21	[2, 87, 88, 89, 106, 123, 130, 141, 144, 145]
CaO_8	1057	1067	11	[1, 72, 79, 87, 94, 112, 116, 135, 136]
CaO_7	1068	1077	10	[1, 72, 79, 87, 112, 116, 135, 136]
CaO_8	1072	1079	8	[2, 87, 88, 89, 106, 123, 130, 141, 145]
CaO_8	1078	1081	4	[1, 72, 79, 87, 112, 116, 123, 135, 136]
CaO_7	1080	1082	3	[2, 87, 88, 89, 106, 123, 130, 141]
CaO_7	1082	1089	8	[1, 72, 79, 87, 112, 116, 123, 136]
CaO_8	1083	1113	31	[2, 87, 88, 89, 106, 123, 130, 141, 144]
CaO_8	1090	1114	25	[1, 72, 79, 87, 112, 116, 123, 135, 136]
CaO_7	1114	1153	40	[2, 87, 88, 89, 106, 123, 141, 144]
CaO_7	1115	1164	50	[1, 79, 87, 112, 116, 123, 135, 136]
CaO_8	1154	1161	8	[2, 87, 88, 89, 106, 123, 141, 144, 145]
CaO_9	1162	1203	42	[2, 87, 88, 89, 106, 123, 130, 141, 144, 145]
CaO_5	1165	1176	12	[1, 79, 87, 112, 116, 123]
CaO_6	1177	1202	26	[1, 79, 87, 112, 116, 123, 135]
CaO_7	1203	1261	59	[1, 79, 87, 112, 116, 123, 135, 136]
CaO_8	1204	1225	22	[2, 87, 88, 106, 123, 130, 141, 144, 145]
CaO_9	1226	1233	8	[2, 87, 88, 89, 106, 123, 130, 141, 144, 145]
CaO_8	1234	1236	3	[2, 87, 88, 89, 123, 130, 141, 144, 145]
CaO_7	1237	1240	4	[2, 87, 88, 123, 130, 141, 144, 145]
CaO_8	1241	1247	7	[2, 87, 88, 123, 130, 137, 141, 144, 145]
CaO_9	1248	1262	15	[2, 87, 88, 123, 127, 130, 137, 141, 144, 145]
CaO_8	1262	1269	8	[1, 79, 81, 87, 112, 116, 123, 135, 136]
CaO_8	1263	1271	9	[2, 87, 88, 123, 127, 130, 137, 141, 144]
CaO_7	1270	1278	9	[1, 79, 81, 112, 116, 123, 135, 136]
CaO_7	1272	1276	5	[2, 87, 88, 123, 127, 130, 137, 141]
CaO_6	1277	1370	94	[2, 87, 88, 123, 127, 137, 141]
CaO_6	1279	1288	10	[1, 79, 81, 112, 116, 135, 136]
CaO_5	1289	1312	24	[1, 79, 112, 116, 135, 136]
CaO_6	1313	1371	59	[1, 79, 100, 112, 116, 135, 136]
CaO_5	1371	1389	19	[2, 87, 88, 127, 137, 141]
CaO_7	1372	1404	33	[1, 79, 83, 100, 112, 116, 135, 136]
CaO_6	1390	1406	17	[2, 87, 88, 113, 127, 137, 141]
CaO_8	1405	1423	19	[1, 79, 83, 88, 100, 112, 116, 135, 136]
CaO_5	1407	1407	1	[2, 87, 88, 127, 137, 141]
CaO_6	1408	1425	18	[2, 87, 88, 106, 127, 137, 141]
CaO_7	1424	1438	15	[1, 79, 88, 100, 112, 116, 135, 136]
CaO_7	1426	1442	17	[2, 87, 88, 106, 127, 137, 141, 145]
CaO_6	1439	1446	8	[1, 79, 88, 100, 112, 135, 136]
CaO_8	1443	1455	13	[2, 70, 87, 88, 106, 127, 137, 141, 145]
CaO_7	1447	1460	14	[1, 79, 88, 100, 112, 116, 135, 136]
CaO_9	1456	1475	20	[2, 70, 87, 88, 106, 127, 129, 137, 141, 145]
CaO_8	1461	1484	24	[1, 79, 82, 88, 100, 112, 116, 135, 136]
CaO_8	1476	1496	21	[2, 70, 87, 88, 106, 127, 129, 141, 145]
CaO_9	1485	1494	10	[1, 79, 82, 87, 88, 100, 112, 116, 135, 136]
CaO_8	1495	1545	51	[1, 79, 82, 87, 88, 100, 112, 116, 136]
CaO_7	1497	1498	2	[2, 70, 87, 88, 106, 127, 141, 145]
CaO_8	1499	1502	4	[2, 70, 87, 88, 106, 127, 137, 141, 145]
CaO_7	1503	1542	40	[2, 87, 88, 106, 127, 137, 141, 145]
CaO_8	1543	1596	54	[2, 70, 87, 88, 106, 127, 137, 141, 145]
CaO_7	1546	1546	1	[1, 79, 87, 88, 100, 112, 116, 136]
CaO_8	1547	1589	43	[1, 79, 87, 88, 100, 112, 116, 136, 144]
CaO_7	1590	1616	27	[1, 79, 88, 100, 112, 116, 136, 144]
CaO_9	1597	1599	3	[2, 70, 87, 88, 93, 106, 127, 137, 141, 145]
CaO_8	1600	1703	104	[2, 70, 87, 93, 106, 127, 137, 141, 145]
CaO_8	1617	1628	12	[1, 79, 88, 100, 112, 116, 135, 136, 144]
CaO_7	1629	1637	9	[1, 79, 88, 100, 112, 135, 136, 144]
CaO_6	1638	1651	14	[1, 79, 88, 100, 112, 136, 144]
CaO_7	1652	1673	22	[1, 79, 88, 100, 112, 135, 136, 144]
CaO_6	1674	1685	12	[1, 79, 100, 112, 135, 136, 144]
CaO_7	1686	1687	2	[1, 79, 88, 100, 112, 135, 136, 144]
CaO_6	1688	1691	4	[1, 79, 88, 100, 112, 136, 144]
CaO_7	1692	1705	14	[1, 79, 88, 100, 112, 135, 136, 144]
CaO_7	1704	1717	14	[2, 70, 87, 93, 127, 137, 141, 145]
CaO_6	1706	1718	13	[1, 79, 88, 100, 112, 135, 136]
CaO_8	1718	1760	43	[2, 70, 87, 93, 106, 127, 137, 141, 145]
CaO_5	1719	1777	59	[1, 79, 88, 100, 112, 136]
CaO_7	1761	1877	117	[2, 87, 93, 106, 127, 137, 141, 145]
CaO_6	1778	1868	91	[1, 79, 88, 100, 112, 116, 136]
CaO_5	1869	1944	76	[1, 79, 88, 112, 116, 136]
CaO_8	1878	1987	110	[2, 87, 88, 93, 106, 127, 137, 141, 145]
CaO_6	1945	2009	65	[1, 79, 88, 112, 116, 136, 144]
CaO_7	1988	2022	35	[2, 87, 88, 106, 127, 137, 141, 145]
CaO_7	2010	2011	2	[1, 79, 87, 88, 112, 116, 136, 144]
CaO_8	2012	2046	35	[1, 79, 81, 87, 88, 112, 116, 136, 144]
CaO_8	2023	2032	10	[2, 87, 88, 106, 127, 137, 141, 144, 145]
CaO_7	2033	2052	20	[2, 87, 88, 106, 137, 141, 144, 145]
CaO_7	2047	2074	28	[1, 79, 87, 88, 112, 116, 136, 144]
CaO_6	2053	2107	55	[2, 87, 88, 106, 137, 141, 145]
CaO_6	2075	2095	21	[1, 87, 88, 112, 116, 136, 144]
CaO_7	2096	2096	1	[1, 87, 88, 112, 116, 135, 136, 144]
CaO_6	2097	2097	1	[1, 87, 88, 116, 135, 136, 144]
CaO_7	2098	2103	6	[1, 87, 88, 96, 116, 135, 136, 144]
CaO_6	2104	2113	10	[1, 87, 88, 96, 116, 135, 136]
CaO_5	2108	2128	21	[2, 87, 106, 137, 141, 145]
CaO_5	2114	2143	30	[1, 88, 96, 116, 135, 136]
CaO_6	2129	2134	6	[2, 87, 106, 127, 137, 141, 145]
CaO_7	2135	2154	20	[2, 84, 87, 106, 127, 137, 141, 145]
CaO_6	2144	2168	25	[1, 88, 96, 112, 116, 135, 136]
CaO_6	2155	2172	18	[2, 87, 106, 127, 137, 141, 145]
CaO_5	2169	2169	1	[1, 88, 112, 116, 135, 136]
CaO_6	2170	2172	3	[1, 79, 88, 112, 116, 135, 136]
CaO_7	2173	2207	35	[1, 79, 87, 88, 112, 116, 135, 136]
CaO_5	2173	2183	11	[2, 87, 106, 127, 137, 141]
CaO_6	2184	2185	2	[2, 84, 87, 106, 127, 137, 141]
CaO_7	2186	2193	8	[2, 84, 87, 98, 106, 127, 137, 141]
CaO_6	2194	2233	40	[2, 84, 98, 106, 127, 137, 141]
CaO_8	2208	2224	17	[1, 79, 87, 88, 97, 112, 116, 135, 136]
CaO_7	2225	2256	32	[1, 79, 87, 88, 97, 112, 116, 135]
CaO_7	2234	2251	18	[2, 68, 84, 98, 106, 127, 137, 141]
CaO_8	2252	2254	3	[2, 68, 84, 98, 106, 127, 129, 137, 141]
CaO_8	2255	2290	36	[2, 68, 84, 106, 127, 129, 137, 141, 145]
CaO_6	2257	2268	12	[1, 79, 87, 97, 112, 116, 135]
CaO_7	2269	2327	59	[1, 79, 87, 97, 112, 116, 135, 145]
CaO_9	2291	2317	27	[2, 68, 84, 87, 106, 127, 129, 137, 141, 145]
CaO_10	2318	2321	4	[2, 68, 84, 87, 106, 122, 127, 129, 137, 141, 145]
CaO_9	2322	2358	37	[2, 68, 84, 87, 106, 122, 127, 137, 141, 145]
CaO_8	2328	2338	11	[1, 79, 87, 96, 97, 112, 116, 135, 145]
CaO_7	2339	2353	15	[1, 79, 87, 97, 112, 116, 135, 145]
CaO_8	2354	2394	41	[1, 79, 87, 88, 97, 112, 116, 135, 145]
CaO_10	2359	2371	13	[2, 68, 84, 87, 106, 122, 127, 130, 137, 141, 145]
CaO_9	2372	2389	18	[2, 68, 87, 106, 122, 127, 130, 137, 141, 145]
CaO_8	2390	2390	1	[2, 68, 87, 106, 122, 127, 130, 137, 145]
CaO_7	2391	2410	20	[2, 68, 87, 106, 122, 127, 137, 145]
CaO_7	2395	2404	10	[1, 79, 87, 88, 112, 116, 135, 145]
CaO_6	2405	2461	57	[1, 79, 88, 112, 116, 135, 145]
CaO_8	2411	2425	15	[2, 68, 87, 91, 106, 122, 127, 137, 145]
CaO_7	2426	2430	5	[2, 68, 87, 91, 122, 127, 137, 145]
CaO_8	2431	2433	3	[2, 68, 87, 91, 122, 127, 137, 141, 145]
CaO_7	2434	2445	12	[2, 87, 91, 122, 127, 137, 141, 145]
CaO_6	2446	2465	20	[2, 87, 122, 127, 137, 141, 145]
CaO_5	2462	2471	10	[1, 79, 88, 112, 116, 135]
CaO_5	2466	2529	64	[2, 122, 127, 137, 141, 145]
CaO_6	2472	2473	2	[1, 79, 88, 112, 116, 135, 136]
CaO_7	2474	2503	30	[1, 79, 88, 97, 112, 116, 135, 136]
CaO_8	2504	2528	25	[1, 79, 88, 96, 97, 112, 116, 135, 136]
CaO_7	2529	2530	2	[1, 79, 96, 97, 112, 116, 135, 136]
CaO_6	2530	2536	7	[2, 84, 122, 127, 137, 141, 145]
CaO_6	2531	2533	3	[1, 79, 96, 112, 116, 135, 136]
CaO_7	2534	2549	16	[1, 79, 87, 96, 112, 116, 135, 136]
CaO_7	2537	2538	2	[2, 84, 122, 127, 129, 137, 141, 145]
CaO_6	2539	2540	2	[2, 84, 122, 129, 137, 141, 145]
CaO_7	2541	2557	17	[2, 84, 110, 122, 129, 137, 141, 145]
CaO_8	2550	2627	78	[1, 79, 87, 96, 97, 112, 116, 135, 136]
CaO_6	2558	2593	36	[2, 84, 110, 122, 137, 141, 145]
CaO_7	2594	2610	17	[2, 84, 110, 122, 127, 137, 141, 145]
CaO_6	2611	2611	1	[2, 84, 110, 127, 137, 141, 145]
CaO_5	2612	2615	4	[2, 84, 110, 127, 137, 141]
CaO_6	2616	2625	10	[2, 70, 84, 110, 127, 137, 141]
CaO_6	2626	2669	44	[2, 84, 110, 122, 127, 137, 141]
CaO_7	2628	2682	55	[1, 79, 87, 96, 97, 112, 116, 135]
CaO_5	2670	2675	6	[2, 84, 122, 127, 137, 141]
CaO_6	2676	2710	35	[2, 84, 93, 122, 127, 137, 141]
CaO_8	2683	2687	5	[1, 79, 87, 89, 96, 97, 112, 116, 135]
CaO_7	2688	2705	18	[1, 79, 87, 89, 96, 97, 116, 135]
CaO_7	2706	2711	6	[1, 79, 87, 89, 96, 97, 100, 116]
CaO_7	2711	2823	113	[2, 84, 93, 122, 127, 137, 141, 145]
CaO_8	2712	2745	34	[1, 79, 87, 89, 96, 97, 100, 116, 122]
CaO_7	2746	2782	37	[1, 79, 87, 89, 96, 97, 100, 116]
CaO_8	2783	2797	15	[1, 79, 87, 89, 96, 97, 100, 116, 136]
CaO_9	2798	2829	32	[1, 79, 87, 89, 96, 97, 100, 112, 116, 136]
CaO_6	2824	2830	7	[2, 84, 93, 122, 127, 137, 141]
CaO_8	2830	2874	45	[1, 79, 87, 96, 97, 100, 112, 116, 136]
CaO_7	2831	2831	1	[2, 84, 93, 122, 127, 137, 141, 145]
CaO_8	2832	2838	7	[2, 84, 93, 110, 122, 127, 137, 141, 145]
CaO_7	2839	2900	62	[2, 84, 93, 110, 122, 127, 137, 141]
CaO_7	2875	2903	29	[1, 79, 96, 97, 100, 112, 116, 136]
CaO_6	2901	2901	1	[2, 93, 110, 122, 127, 137, 141]
CaO_7	2902	2924	23	[2, 93, 106, 110, 122, 127, 137, 141]
CaO_7	2904	2904	1	[1, 69, 79, 96, 97, 100, 116, 136]
CaO_6	2905	2950	46	[1, 69, 96, 97, 100, 116, 136]
CaO_8	2925	2941	17	[2, 87, 93, 106, 110, 122, 127, 137, 141]
CaO_9	2942	2949	8	[2, 87, 93, 106, 110, 122, 127, 130, 137, 141]
CaO_10	2950	2960	11	[2, 87, 91, 93, 106, 110, 122, 127, 130, 137, 141]
CaO_7	2951	2957	7	[1, 69, 96, 97, 100, 112, 116, 136]
CaO_6	2958	2973	16	[1, 69, 96, 97, 100, 112, 136]
CaO_9	2961	2970	10	[2, 87, 91, 93, 106, 110, 122, 127, 137, 141]
CaO_10	2971	2991	21	[2, 87, 91, 93, 106, 110, 122, 127, 137, 141, 145]
CaO_5	2974	3020	47	[1, 69, 96, 97, 100, 136]
CaO_9	2992	2995	4	[2, 87, 93, 106, 110, 122, 127, 137, 141, 145]
CaO_8	2996	3009	14	[2, 87, 93, 106, 122, 127, 137, 141, 145]
CaO_9	3010	3024	15	[2, 84, 87, 93, 106, 122, 127, 137, 141, 145]
CaO_6	3021	3037	17	[1, 69, 96, 97, 100, 123, 136]
CaO_8	3025	3027	3	[2, 84, 87, 106, 122, 127, 137, 141, 145]
CaO_7	3028	3048	21	[2, 84, 87, 122, 127, 137, 141, 145]
CaO_5	3038	3052	15	[1, 69, 96, 97, 100, 136]
CaO_6	3049	3068	20	[2, 84, 87, 122, 137, 141, 145]
CaO_6	3053	3068	16	[1, 69, 96, 97, 100, 136, 139]
CaO_7	3069	3091	23	[1, 69, 96, 97, 100, 133, 136, 139]
CaO_5	3069	3073	5	[2, 84, 122, 137, 141, 145]
CaO_6	3074	3089	16	[2, 84, 93, 122, 137, 141, 145]
CaO_7	3090	3099	10	[2, 84, 93, 106, 122, 137, 141, 145]
CaO_8	3092	3103	12	[1, 69, 96, 97, 100, 112, 133, 136, 139]
CaO_8	3100	3110	11	[2, 84, 93, 106, 122, 127, 137, 141, 145]
CaO_7	3104	3116	13	[1, 69, 96, 97, 100, 112, 136, 139]
CaO_7	3111	3167	57	[2, 84, 93, 106, 122, 137, 141, 145]
CaO_8	3117	3135	19	[1, 69, 96, 97, 100, 112, 123, 136, 139]
CaO_7	3136	3142	7	[1, 69, 97, 100, 112, 123, 136, 139]
CaO_8	3143	3151	9	[1, 69, 97, 100, 112, 123, 133, 136, 139]
CaO_9	3152	3162	11	[1, 69, 96, 97, 100, 112, 123, 133, 136, 139]
CaO_8	3163	3169	7	[1, 69, 96, 97, 100, 123, 133, 136, 139]
CaO_6	3168	3174	7	[2, 84, 93, 122, 137, 141, 145]
CaO_7	3170	3173	4	[1, 69, 97, 100, 123, 133, 136, 139]
CaO_6	3174	3236	63	[1, 97, 100, 123, 133, 136, 139]
CaO_7	3175	3187	13	[2, 84, 93, 106, 122, 137, 141, 145]
CaO_8	3188	3195	8	[2, 84, 93, 106, 122, 127, 137, 141, 145]
CaO_7	3196	3217	22	[2, 84, 106, 122, 127, 137, 141, 145]
CaO_7	3218	3219	2	[2, 84, 87, 106, 122, 127, 137, 141]
CaO_8	3220	3235	16	[2, 84, 87, 106, 122, 127, 130, 137, 141]
CaO_9	3236	3256	21	[2, 84, 87, 91, 106, 122, 127, 130, 137, 141]
CaO_7	3237	3269	33	[1, 97, 100, 108, 123, 133, 136, 139]
CaO_8	3257	3267	11	[2, 87, 91, 106, 122, 127, 130, 137, 141]
CaO_7	3268	3284	17	[2, 87, 91, 106, 122, 127, 137, 141]
CaO_8	3270	3277	8	[1, 69, 97, 100, 108, 123, 133, 136, 139]
CaO_7	3278	3350	73	[1, 69, 97, 100, 108, 123, 133, 139]
CaO_6	3285	3288	4	[2, 87, 91, 106, 122, 127, 137]
CaO_7	3289	3294	6	[2, 87, 91, 101, 106, 122, 127, 137]
CaO_6	3295	3303	9	[2, 87, 91, 101, 106, 122, 137]
CaO_7	3304	3308	5	[2, 84, 87, 91, 101, 106, 122, 137]
CaO_8	3309	3321	13	[2, 84, 87, 91, 101, 106, 122, 137, 141]
CaO_9	3322	3337	16	[2, 84, 87, 91, 93, 101, 106, 122, 137, 141]
CaO_8	3338	3340	3	[2, 84, 87, 91, 93, 106, 122, 137, 141]
CaO_7	3341	3359	19	[2, 84, 87, 91, 106, 122, 137, 141]
CaO_8	3351	3387	37	[1, 65, 69, 97, 100, 108, 123, 133, 139]
CaO_6	3360	3371	12	[2, 84, 87, 106, 122, 137, 141]
CaO_5	3372	3383	12	[2, 84, 87, 106, 122, 137]
CaO_6	3384	3407	24	[2, 84, 87, 106, 122, 137, 141]
CaO_9	3388	3400	13	[1, 65, 69, 97, 100, 108, 123, 133, 136, 139]
CaO_8	3401	3494	94	[1, 65, 69, 97, 100, 108, 133, 136, 139]
CaO_7	3408	3432	25	[2, 84, 87, 88, 106, 122, 137, 141]
CaO_8	3433	3504	72	[2, 84, 87, 88, 106, 122, 137, 141, 145]
CaO_7	3495	3518	24	[1, 69, 97, 100, 108, 133, 136, 139]
CaO_6	3505	3517	13	[2, 84, 87, 106, 122, 137, 145]
CaO_7	3518	3524	7	[2, 84, 87, 106, 114, 122, 137, 145]
CaO_6	3519	3532	14	[1, 69, 97, 100, 133, 136, 139]
CaO_6	3525	3528	4	[2, 84, 87, 106, 114, 122, 145]
CaO_7	3529	3542	14	[2, 84, 87, 91, 106, 114, 122, 145]
CaO_7	3533	3553	21	[1, 69, 97, 100, 108, 133, 136, 139]
CaO_6	3543	3555	13	[2, 84, 87, 106, 114, 122, 145]
CaO_8	3554	3564	11	[1, 65, 69, 97, 100, 108, 133, 136, 139]
CaO_7	3556	3573	18	[2, 68, 84, 87, 106, 114, 122, 145]
CaO_9	3565	3575	11	[1, 65, 69, 97, 100, 108, 133, 136, 139, 148]
CaO_8	3574	3587	14	[2, 68, 84, 87, 93, 106, 114, 122, 145]
CaO_10	3576	3578	3	[1, 65, 69, 97, 100, 108, 123, 133, 136, 139, 148]
CaO_9	3579	3582	4	[1, 65, 69, 97, 100, 108, 123, 133, 136, 139]
CaO_8	3583	3588	6	[1, 65, 69, 97, 108, 123, 133, 136, 139]
CaO_7	3588	3593	6	[2, 68, 84, 93, 106, 114, 122, 145]
CaO_7	3589	3589	1	[1, 65, 69, 97, 123, 133, 136, 139]
CaO_8	3590	3621	32	[1, 65, 69, 97, 100, 123, 133, 136, 139]
CaO_6	3594	3618	25	[2, 84, 93, 106, 114, 122, 145]
CaO_7	3619	3634	16	[2, 84, 93, 106, 114, 122, 134, 145]
CaO_7	3622	3639	18	[1, 65, 97, 100, 123, 133, 136, 139]
CaO_8	3635	3645	11	[2, 84, 93, 106, 114, 122, 130, 134, 145]
CaO_6	3640	3652	13	[1, 65, 97, 100, 133, 136, 139]
CaO_9	3646	3649	4	[2, 84, 91, 93, 106, 114, 122, 130, 134, 145]
CaO_8	3650	3661	12	[2, 84, 91, 93, 106, 114, 122, 130, 145]
CaO_7	3653	3739	87	[1, 65, 97, 100, 123, 133, 136, 139]
CaO_9	3662	3680	19	[2, 68, 84, 91, 93, 106, 114, 122, 130, 145]
CaO_8	3681	3686	6	[2, 68, 84, 91, 93, 106, 114, 122, 130]
CaO_9	3687	3705	19	[2, 68, 84, 87, 91, 93, 106, 114, 122, 130]
CaO_8	3706	3721	16	[2, 84, 87, 91, 93, 106, 114, 122, 130]
CaO_7	3722	3729	8	[2, 84, 87, 91, 106, 114, 122, 130]
CaO_6	3730	3811	82	[2, 84, 91, 106, 114, 122, 130]
CaO_6	3740	3773	34	[1, 65, 97, 100, 123, 136, 139]
CaO_7	3774	3815	42	[1, 65, 75, 97, 100, 123, 136, 139]
CaO_5	3812	3823	12	[2, 84, 91, 106, 114, 122]
CaO_8	3816	3820	5	[1, 65, 75, 97, 100, 112, 123, 136, 139]
CaO_7	3821	3848	28	[1, 65, 75, 97, 112, 123, 136, 139]
CaO_6	3824	3846	23	[2, 84, 91, 106, 114, 122, 141]
CaO_5	3847	3849	3	[2, 84, 91, 106, 114, 122]
CaO_6	3849	3900	52	[1, 65, 75, 97, 123, 136, 139]
CaO_6	3850	3889	40	[2, 84, 91, 106, 114, 122, 141]
CaO_5	3890	3902	13	[2, 84, 91, 106, 122, 141]
CaO_7	3901	3957	57	[1, 65, 75, 97, 112, 123, 136, 139]
CaO_6	3903	3912	10	[2, 84, 91, 93, 106, 122, 141]
CaO_7	3913	3951	39	[2, 84, 91, 93, 106, 122, 141, 145]
CaO_6	3952	3974	23	[2, 84, 91, 93, 122, 141, 145]
CaO_6	3958	3978	21	[1, 65, 75, 97, 112, 136, 139]
CaO_7	3975	3996	22	[2, 84, 91, 93, 101, 122, 141, 145]
CaO_7	3979	4000	22	[1, 65, 75, 97, 112, 135, 136, 139]
CaO_8	3997	4040	44	[2, 84, 87, 91, 93, 101, 122, 141, 145]
CaO_6	4001	4027	27	[1, 65, 97, 112, 135, 136, 139]
CaO_7	4028	4039	12	[1, 65, 97, 112, 123, 135, 136, 139]
CaO_6	4040	4042	3	[1, 65, 97, 123, 135, 136, 139]
CaO_9	4041	4067	27	[2, 84, 87, 91, 93, 101, 122, 137, 141, 145]
CaO_4	4043	4087	45	[1, 65, 97, 136, 139]
CaO_8	4068	4121	54	[2, 84, 87, 91, 93, 122, 137, 141, 145]
CaO_5	4088	4179	92	[1, 65, 97, 136, 139, 148]
CaO_7	4122	4158	37	[2, 87, 91, 93, 122, 137, 141, 145]
CaO_6	4159	4161	3	[2, 87, 91, 122, 137, 141, 145]
CaO_5	4162	4180	19	[2, 87, 91, 122, 137, 145]
CaO_6	4180	4204	25	[1, 65, 96, 97, 136, 139, 148]
CaO_6	4181	4209	29	[2, 79, 87, 91, 122, 137, 145]
CaO_5	4205	4215	11	[1, 96, 97, 136, 139, 148]
CaO_5	4210	4247	38	[2, 79, 87, 91, 137, 145]
CaO_6	4216	4251	36	[1, 96, 97, 133, 136, 139, 148]
CaO_5	4248	4252	5	[2, 79, 87, 134, 137, 145]
CaO_7	4252	4255	4	[1, 96, 97, 133, 136, 139, 146, 148]
CaO_6	4253	4266	14	[2, 79, 84, 87, 134, 137, 145]
CaO_8	4256	4256	1	[1, 96, 97, 103, 133, 136, 139, 146, 148]
CaO_7	4257	4261	5	[1, 96, 97, 103, 133, 136, 139, 146]
CaO_8	4262	4269	8	[1, 82, 96, 97, 103, 133, 136, 139, 146]
CaO_5	4267	4278	12	[2, 79, 87, 134, 137, 145]
CaO_6	4270	4278	9	[1, 82, 96, 97, 133, 136, 139]
CaO_5	4279	4279	1	[1, 96, 97, 133, 136, 139]
CaO_6	4279	4280	2	[2, 79, 87, 134, 137, 141, 145]
CaO_6	4280	4290	11	[1, 96, 97, 103, 133, 136, 139]
CaO_5	4281	4292	12	[2, 79, 87, 137, 141, 145]
CaO_7	4291	4320	30	[1, 96, 97, 103, 133, 136, 139, 146]
CaO_6	4293	4312	20	[2, 79, 87, 122, 137, 141, 145]
CaO_5	4313	4330	18	[2, 79, 87, 122, 137, 145]
CaO_6	4321	4360	40	[1, 96, 97, 103, 133, 136, 146]
CaO_6	4331	4339	9	[2, 79, 87, 122, 134, 137, 145]
CaO_7	4340	4355	16	[2, 70, 79, 87, 122, 134, 137, 145]
CaO_6	4356	4384	29	[2, 79, 87, 122, 134, 137, 145]
CaO_7	4361	4368	8	[1, 69, 96, 97, 103, 133, 136, 146]
CaO_6	4369	4399	31	[1, 69, 96, 97, 103, 133, 136]
CaO_7	4385	4410	26	[2, 79, 87, 91, 122, 134, 137, 145]
CaO_7	4400	4404	5	[1, 69, 82, 96, 97, 103, 133, 136]
CaO_8	4405	4414	10	[1, 69, 82, 96, 97, 103, 112, 133, 136]
CaO_6	4411	4411	1	[2, 79, 87, 91, 122, 134, 137]
CaO_5	4412	4430	19	[2, 87, 91, 122, 134, 137]
CaO_7	4415	4426	12	[1, 69, 82, 96, 97, 103, 133, 136]
CaO_6	4427	4428	2	[1, 69, 82, 96, 97, 103, 133]
CaO_7	4429	4509	81	[1, 69, 74, 82, 96, 97, 103, 133]
CaO_6	4431	4441	11	[2, 87, 91, 122, 134, 137, 145]
CaO_7	4442	4504	63	[2, 84, 87, 91, 122, 134, 137, 145]
CaO_8	4505	4505	1	[2, 84, 87, 91, 122, 134, 137, 141, 145]
CaO_9	4506	4506	1	[2, 84, 87, 91, 122, 130, 134, 137, 141, 145]
CaO_8	4507	4508	2	[2, 84, 87, 91, 122, 130, 134, 137, 141]
CaO_7	4509	4509	1	[2, 84, 87, 91, 130, 134, 137, 141]
CaO_8	4510	4522	13	[1, 69, 74, 82, 96, 97, 103, 133, 136]
CaO_6	4510	4531	22	[2, 87, 91, 130, 134, 137, 141]
CaO_9	4523	4524	2	[1, 69, 74, 82, 96, 97, 103, 131, 133, 136]
CaO_8	4525	4540	16	[1, 69, 74, 82, 96, 97, 103, 131, 133]
CaO_5	4532	4533	2	[2, 87, 91, 134, 137, 141]
CaO_6	4534	4553	20	[2, 87, 91, 92, 134, 137, 141]
CaO_7	4541	4550	10	[1, 69, 74, 82, 96, 97, 103, 133]
CaO_8	4551	4609	59	[1, 69, 74, 82, 96, 97, 103, 133, 136]
CaO_7	4554	4562	9	[2, 84, 87, 91, 92, 134, 137, 141]
CaO_8	4563	4565	3	[2, 84, 87, 88, 91, 92, 134, 137, 141]
CaO_9	4566	4584	19	[2, 84, 87, 88, 91, 92, 98, 134, 137, 141]
CaO_8	4585	4600	16	[2, 84, 87, 88, 91, 92, 134, 137, 141]
CaO_7	4601	4610	10	[2, 84, 88, 91, 92, 134, 137, 141]
CaO_7	4610	4622	13	[1, 69, 74, 96, 97, 103, 133, 136]
CaO_6	4611	4621	11	[2, 84, 91, 92, 134, 137, 141]
CaO_5	4622	4637	16	[2, 84, 91, 134, 137, 141]
CaO_6	4623	4626	4	[1, 69, 74, 96, 97, 133, 136]
CaO_7	4627	4629	3	[1, 69, 74, 82, 96, 97, 133, 136]
CaO_8	4630	4646	17	[1, 69, 74, 82, 96, 97, 103, 133, 136]
CaO_6	4638	4644	7	[2, 84, 91, 134, 137, 141, 145]
CaO_7	4645	4661	17	[2, 84, 91, 93, 134, 137, 141, 145]
CaO_7	4647	4663	17	[1, 69, 74, 96, 97, 103, 133, 136]
CaO_8	4662	4693	32	[2, 84, 91, 93, 130, 134, 137, 141, 145]
CaO_6	4664	4694	31	[1, 69, 96, 97, 103, 133, 136]
CaO_7	4694	4695	2	[2, 84, 91, 130, 134, 137, 141, 145]
CaO_5	4695	4704	10	[1, 96, 97, 103, 133, 136]
CaO_6	4696	4708	13	[2, 84, 91, 134, 137, 141, 145]
CaO_6	4705	4719	15	[1, 96, 97, 103, 133, 136, 138]
CaO_5	4709	4742	34	[2, 84, 134, 137, 141, 145]
CaO_7	4720	4800	81	[1, 96, 97, 103, 133, 135, 136, 138]
CaO_6	4743	4743	1	[2, 84, 118, 134, 137, 141, 145]
CaO_7	4744	4748	5	[2, 84, 118, 127, 134, 137, 141, 145]
CaO_8	4749	4759	11	[2, 84, 91, 118, 127, 134, 137, 141, 145]
CaO_9	4760	4766	7	[2, 84, 91, 107, 118, 127, 134, 137, 141, 145]
CaO_8	4767	4807	41	[2, 84, 91, 118, 127, 134, 137, 141, 145]
CaO_6	4801	4803	3	[1, 96, 97, 103, 133, 135, 136]
CaO_5	4804	4843	40	[1, 96, 97, 103, 135, 136]
CaO_7	4808	4812	5	[2, 84, 91, 118, 127, 134, 137, 141]
CaO_8	4813	4813	1	[2, 84, 91, 118, 127, 130, 134, 137, 141]
CaO_7	4814	4832	19	[2, 84, 91, 118, 127, 130, 137, 141]
CaO_8	4833	4852	20	[2, 84, 91, 118, 127, 130, 137, 141, 145]
CaO_6	4844	4860	17	[1, 64, 96, 97, 103, 135, 136]
CaO_7	4853	4861	9	[2, 84, 91, 118, 130, 137, 141, 145]
CaO_7	4861	4884	24	[1, 64, 82, 96, 97, 103, 135, 136]
CaO_8	4862	4868	7	[2, 84, 91, 118, 130, 134, 137, 141, 145]
CaO_9	4869	4876	8	[2, 84, 91, 93, 118, 130, 134, 137, 141, 145]
CaO_8	4877	4880	4	[2, 84, 91, 93, 130, 134, 137, 141, 145]
CaO_7	4881	4901	21	[2, 84, 91, 130, 134, 137, 141, 145]
CaO_6	4885	4891	7	[1, 64, 82, 96, 97, 103, 135]
CaO_7	4892	4924	33	[1, 64, 79, 82, 96, 97, 103, 135]
CaO_6	4902	5007	106	[2, 84, 130, 134, 137, 141, 145]
CaO_6	4925	4947	23	[1, 79, 82, 96, 97, 103, 135]
CaO_7	4948	4948	1	[1, 79, 82, 96, 97, 103, 117, 135]
CaO_6	4949	4951	3	[1, 82, 96, 97, 103, 117, 135]
CaO_7	4952	4961	10	[1, 82, 96, 97, 103, 117, 133, 135]
CaO_8	4962	4975	14	[1, 82, 96, 97, 103, 117, 133, 135, 138]
CaO_9	4976	5005	30	[1, 64, 82, 96, 97, 103, 117, 133, 135, 138]
CaO_8	5006	5054	49	[1, 64, 82, 96, 97, 103, 117, 135, 138]
CaO_7	5008	5040	33	[2, 84, 122, 130, 134, 137, 141, 145]
CaO_6	5041	5045	5	[2, 84, 122, 134, 137, 141, 145]
CaO_7	5046	5052	7	[2, 84, 122, 130, 134, 137, 141, 145]
CaO_6	5053	5069	17	[2, 84, 122, 130, 134, 137, 141]
CaO_7	5055	5057	3	[1, 64, 82, 97, 103, 117, 135, 138]
CaO_6	5058	5071	14	[1, 64, 82, 103, 117, 135, 138]
CaO_5	5070	5084	15	[2, 84, 122, 130, 137, 141]
CaO_5	5072	5103	32	[1, 64, 82, 117, 135, 138]
CaO_6	5085	5089	5	[2, 84, 122, 130, 134, 137, 141]
CaO_7	5090	5091	2	[2, 70, 84, 122, 130, 134, 137, 141]
CaO_8	5092	5115	24	[2, 70, 84, 87, 122, 130, 134, 137, 141]
CaO_6	5104	5111	8	[1, 64, 82, 97, 117, 135, 138]
CaO_7	5112	5155	44	[1, 64, 82, 97, 103, 117, 135, 138]
CaO_7	5116	5124	9	[2, 70, 87, 122, 130, 134, 137, 141]
CaO_6	5125	5147	23	[2, 87, 122, 130, 134, 137, 141]
CaO_7	5148	5177	30	[2, 84, 87, 122, 130, 134, 137, 141]
CaO_6	5156	5176	21	[1, 64, 82, 97, 103, 117, 138]
CaO_7	5177	5233	57	[1, 64, 82, 97, 103, 117, 135, 138]
CaO_8	5178	5180	3	[2, 84, 87, 122, 130, 134, 137, 141, 145]
CaO_7	5181	5188	8	[2, 84, 87, 122, 134, 137, 141, 145]
CaO_6	5189	5192	4	[2, 84, 87, 122, 134, 141, 145]
CaO_7	5193	5247	55	[2, 84, 87, 122, 129, 134, 141, 145]
CaO_8	5234	5250	17	[1, 64, 79, 82, 97, 103, 117, 135, 138]
CaO_6	5248	5255	8	[2, 84, 87, 122, 129, 134, 145]
CaO_7	5251	5310	60	[1, 79, 82, 97, 103, 117, 135, 138]
CaO_7	5256	5260	5	[2, 84, 87, 105, 122, 129, 134, 145]
CaO_6	5261	5286	26	[2, 87, 105, 122, 129, 134, 145]
CaO_5	5287	5303	17	[2, 87, 105, 122, 134, 145]
CaO_6	5304	5316	13	[2, 87, 105, 122, 134, 141, 145]
CaO_6	5311	5313	3	[1, 79, 82, 97, 103, 135, 138]
CaO_5	5314	5318	5	[1, 82, 97, 103, 135, 138]
CaO_5	5317	5324	8	[2, 87, 105, 122, 134, 145]
CaO_6	5319	5344	26	[1, 82, 97, 103, 135, 136, 138]
CaO_6	5325	5332	8	[2, 87, 105, 122, 130, 134, 145]
CaO_7	5333	5356	24	[2, 79, 87, 105, 122, 130, 134, 145]
CaO_5	5345	5346	2	[1, 82, 97, 103, 135, 138]
CaO_6	5347	5388	42	[1, 82, 97, 103, 135, 138, 139]
CaO_8	5357	5374	18	[2, 79, 87, 89, 105, 122, 130, 134, 145]
CaO_7	5375	5377	3	[2, 87, 89, 105, 122, 130, 134, 145]
CaO_8	5378	5395	18	[2, 73, 87, 89, 105, 122, 130, 134, 145]
CaO_7	5389	5395	7	[1, 82, 97, 103, 133, 135, 138, 139]
CaO_6	5396	5418	23	[1, 82, 97, 103, 133, 135, 138]
CaO_7	5396	5410	15	[2, 73, 87, 89, 105, 122, 130, 134]
CaO_6	5411	5433	23	[2, 87, 89, 105, 122, 130, 134]
CaO_7	5419	5424	6	[1, 82, 97, 103, 117, 133, 135, 138]
CaO_6	5425	5448	24	[1, 82, 97, 103, 117, 135, 138]
CaO_7	5434	5434	1	[2, 87, 89, 105, 122, 130, 134, 145]
CaO_8	5435	5446	12	[2, 87, 89, 105, 122, 130, 134, 137, 145]
CaO_7	5447	5452	6	[2, 87, 89, 105, 122, 130, 137, 145]
CaO_7	5449	5452	4	[1, 68, 82, 97, 103, 117, 135, 138]
CaO_8	5453	5476	24	[1, 68, 79, 82, 97, 103, 117, 135, 138]
CaO_6	5453	5470	18	[2, 87, 89, 122, 130, 137, 145]
CaO_5	5471	5473	3	[2, 87, 122, 130, 137, 145]
CaO_5	5474	5530	57	[2, 75, 87, 130, 137, 145]
CaO_9	5477	5478	2	[1, 64, 68, 79, 82, 97, 103, 117, 135, 138]
CaO_8	5479	5482	4	[1, 64, 68, 79, 82, 97, 103, 117, 135]
CaO_7	5483	5501	19	[1, 68, 79, 82, 97, 103, 117, 135]
CaO_6	5502	5503	2	[1, 68, 79, 82, 97, 117, 135]
CaO_5	5504	5608	105	[1, 68, 82, 97, 117, 135]
CaO_4	5531	5549	19	[2, 75, 87, 130, 145]
CaO_3	5550	5557	8	[2, 87, 130, 145]
CaO_4	5558	5558	1	[2, 87, 89, 130, 145]
CaO_5	5559	5563	5	[2, 73, 87, 89, 130, 145]
CaO_6	5564	5586	23	[2, 73, 79, 87, 89, 130, 145]
CaO_7	5587	5607	21	[2, 73, 79, 87, 89, 105, 130, 145]
CaO_6	5608	5637	30	[2, 73, 79, 87, 105, 130, 145]
CaO_4	5609	5615	7	[1, 82, 97, 117, 135]
CaO_5	5616	5623	8	[1, 82, 97, 103, 117, 135]
CaO_6	5624	5627	4	[1, 68, 82, 97, 103, 117, 135]
CaO_7	5628	5635	8	[1, 68, 82, 97, 103, 117, 133, 135]
CaO_8	5636	5667	32	[1, 68, 75, 82, 97, 103, 117, 133, 135]
CaO_5	5638	5661	24	[2, 73, 79, 87, 105, 145]
CaO_6	5662	5665	4	[2, 73, 79, 87, 105, 145, 147]
CaO_5	5666	5675	10	[2, 73, 87, 105, 145, 147]
CaO_7	5668	5691	24	[1, 75, 82, 97, 103, 117, 133, 135]
CaO_6	5676	5694	19	[2, 73, 79, 87, 105, 145, 147]
CaO_6	5692	5697	6	[1, 75, 82, 97, 103, 133, 135]
CaO_5	5695	5710	16	[2, 79, 87, 105, 145, 147]
CaO_7	5698	5703	6	[1, 68, 75, 82, 97, 103, 133, 135]
CaO_6	5704	5733	30	[1, 68, 75, 82, 97, 103, 135]
CaO_6	5711	5722	12	[2, 79, 87, 105, 142, 145, 147]
CaO_7	5723	5780	58	[2, 79, 87, 88, 105, 142, 145, 147]
CaO_7	5734	5739	6	[1, 68, 75, 82, 97, 103, 135, 136]
CaO_7	5740	5747	8	[1, 75, 82, 97, 103, 135, 136, 138]
CaO_7	5748	5753	6	[1, 68, 75, 82, 97, 135, 136, 138]
CaO_7	5754	5764	11	[1, 68, 75, 82, 97, 133, 135, 138]
CaO_8	5765	5784	20	[1, 68, 75, 82, 97, 133, 135, 136, 138]
CaO_8	5781	5783	3	[2, 79, 87, 88, 105, 114, 142, 145, 147]
CaO_7	5784	5838	55	[2, 79, 87, 88, 105, 114, 145, 147]
CaO_7	5785	5786	2	[1, 68, 75, 82, 97, 133, 135, 136]
CaO_6	5787	5798	12	[1, 68, 75, 82, 97, 133, 135]
CaO_7	5799	5806	8	[1, 68, 75, 82, 97, 117, 133, 135]
CaO_6	5807	5808	2	[1, 75, 82, 97, 117, 133, 135]
CaO_7	5809	5849	41	[1, 75, 82, 97, 103, 117, 133, 135]
CaO_7	5839	5863	25	[2, 87, 88, 105, 114, 142, 145, 147]
CaO_6	5850	5881	32	[1, 75, 82, 97, 103, 117, 135]
CaO_6	5864	5868	5	[2, 87, 88, 105, 114, 145, 147]
CaO_7	5869	5869	1	[2, 79, 87, 88, 105, 114, 145, 147]
CaO_6	5870	5875	6	[2, 79, 87, 105, 114, 145, 147]
CaO_7	5876	5940	65	[2, 73, 79, 87, 105, 114, 145, 147]
CaO_7	5882	5883	2	[1, 75, 82, 97, 103, 117, 122, 135]
CaO_6	5884	5905	22	[1, 75, 82, 97, 103, 117, 122]
CaO_5	5906	5907	2	[1, 75, 82, 97, 103, 122]
CaO_6	5908	5908	1	[1, 68, 75, 82, 97, 103, 122]
CaO_7	5909	5918	10	[1, 68, 75, 82, 97, 103, 122, 133]
CaO_6	5919	5939	21	[1, 75, 82, 97, 103, 122, 133]
CaO_7	5940	5988	49	[1, 75, 82, 97, 103, 122, 133, 135]
CaO_8	5941	5971	31	[2, 73, 79, 84, 87, 105, 114, 145, 147]
CaO_9	5972	6021	50	[2, 73, 79, 84, 87, 105, 114, 142, 145, 147]
CaO_6	5989	5996	8	[1, 75, 82, 97, 103, 133, 135]
CaO_5	5997	6004	8	[1, 75, 82, 97, 103, 133]
CaO_6	6005	6019	15	[1, 75, 82, 97, 103, 122, 133]
CaO_7	6020	6059	40	[1, 75, 82, 97, 103, 117, 122, 133]
CaO_8	6022	6026	5	[2, 73, 84, 87, 105, 114, 142, 145, 147]
CaO_7	6027	6036	10	[2, 73, 84, 105, 114, 142, 145, 147]
CaO_6	6037	6127	91	[2, 73, 84, 105, 142, 145, 147]
CaO_6	6060	6074	15	[1, 75, 82, 97, 103, 117, 133]
CaO_7	6075	6106	32	[1, 75, 82, 97, 103, 117, 125, 133]
CaO_8	6107	6113	7	[1, 75, 82, 92, 97, 103, 117, 125, 133]
CaO_7	6114	6116	3	[1, 75, 82, 92, 97, 103, 117, 133]
CaO_8	6117	6117	1	[1, 75, 82, 92, 97, 103, 117, 123, 133]
CaO_9	6118	6122	5	[1, 75, 82, 92, 97, 103, 117, 123, 133, 136]
CaO_8	6123	6146	24	[1, 75, 82, 92, 97, 117, 123, 133, 136]
CaO_5	6128	6151	24	[2, 84, 105, 142, 145, 147]
CaO_7	6147	6172	26	[1, 75, 82, 92, 97, 123, 133, 136]
CaO_6	6152	6187	36	[2, 84, 105, 114, 142, 145, 147]
CaO_6	6173	6180	8	[1, 82, 92, 97, 123, 133, 136]
CaO_5	6181	6202	22	[1, 82, 92, 97, 133, 136]
CaO_7	6188	6223	36	[2, 84, 105, 114, 135, 142, 145, 147]
CaO_6	6203	6242	40	[1, 75, 82, 92, 97, 133, 136]
CaO_6	6224	6234	11	[2, 84, 105, 114, 142, 145, 147]
CaO_7	6235	6264	30	[2, 73, 84, 105, 114, 142, 145, 147]
CaO_7	6243	6247	5	[1, 75, 82, 92, 97, 117, 133, 136]
CaO_6	6248	6255	8	[1, 75, 82, 92, 97, 133, 136]
CaO_7	6256	6258	3	[1, 75, 82, 92, 97, 103, 133, 136]
CaO_8	6259	6279	21	[1, 68, 75, 82, 92, 97, 103, 133, 136]
CaO_8	6265	6272	8	[2, 73, 79, 84, 105, 114, 142, 145, 147]
CaO_7	6273	6276	4	[2, 73, 79, 84, 105, 114, 145, 147]
CaO_6	6277	6325	49	[2, 73, 79, 84, 105, 114, 147]
CaO_7	6280	6284	5	[1, 68, 75, 82, 92, 97, 103, 133]
CaO_8	6285	6295	11	[1, 68, 75, 82, 88, 92, 97, 103, 133]
CaO_7	6296	6306	11	[1, 68, 75, 82, 92, 97, 103, 133]
CaO_7	6307	6307	1	[1, 68, 75, 82, 88, 97, 103, 133]
CaO_8	6308	6324	17	[1, 68, 75, 82, 88, 92, 97, 103, 133]
CaO_7	6325	6425	101	[1, 68, 75, 82, 92, 97, 103, 133]
CaO_7	6326	6328	3	[2, 73, 79, 84, 105, 114, 137, 147]
CaO_6	6329	6329	1	[2, 73, 79, 84, 105, 114, 137]
CaO_7	6330	6330	1	[2, 73, 79, 84, 105, 106, 114, 137]
CaO_6	6331	6343	13	[2, 73, 84, 105, 106, 114, 137]
CaO_5	6344	6393	50	[2, 73, 84, 106, 114, 137]
CaO_6	6394	6397	4	[2, 70, 73, 84, 106, 114, 137]
CaO_7	6398	6406	9	[2, 70, 73, 84, 87, 106, 114, 137]
CaO_8	6407	6456	50	[2, 70, 73, 84, 87, 106, 114, 130, 137]
CaO_8	6426	6466	41	[1, 68, 75, 82, 92, 97, 103, 133, 136]
CaO_9	6457	6458	2	[2, 70, 73, 84, 87, 91, 106, 114, 130, 137]
CaO_8	6459	6460	2	[2, 70, 73, 87, 91, 106, 114, 130, 137]
CaO_6	6461	6490	30	[2, 70, 73, 87, 91, 106, 130]
CaO_7	6467	6471	5	[1, 68, 75, 82, 97, 103, 133, 136]
CaO_8	6472	6473	2	[1, 68, 75, 82, 97, 103, 122, 133, 136]
CaO_7	6474	6487	14	[1, 68, 75, 82, 97, 103, 122, 136]
CaO_6	6488	6509	22	[1, 68, 75, 82, 97, 103, 122]
CaO_5	6491	6504	14	[2, 70, 73, 87, 106, 130]
CaO_6	6505	6520	16	[2, 70, 73, 87, 105, 106, 130]
CaO_7	6510	6537	28	[1, 68, 75, 82, 97, 103, 122, 132]
CaO_5	6521	6543	23	[2, 70, 73, 87, 106, 130]
CaO_6	6538	6540	3	[1, 68, 75, 82, 103, 122, 132]
CaO_7	6541	6601	61	[1, 68, 75, 82, 103, 120, 122, 132]
CaO_6	6544	6544	1	[2, 70, 73, 87, 106, 114, 130]
CaO_7	6545	6597	53	[2, 70, 73, 87, 105, 106, 114, 130]
CaO_8	6598	6606	9	[2, 70, 73, 87, 105, 106, 114, 130, 137]
CaO_6	6602	6649	48	[1, 75, 82, 103, 120, 122, 132]
CaO_7	6607	6608	2	[2, 73, 87, 105, 106, 114, 130, 137]
CaO_6	6609	6613	5	[2, 73, 87, 105, 106, 114, 137]
CaO_7	6614	6631	18	[2, 73, 84, 87, 105, 106, 114, 137]
CaO_8	6632	6641	10	[2, 73, 84, 87, 105, 106, 114, 130, 137]
CaO_7	6642	6647	6	[2, 73, 84, 87, 105, 114, 130, 137]
CaO_8	6648	6650	3	[2, 73, 84, 87, 89, 105, 114, 130, 137]
CaO_7	6650	6654	5	[1, 68, 75, 82, 103, 120, 122, 132]
CaO_9	6651	6706	56	[2, 73, 79, 84, 87, 89, 105, 114, 130, 137]
CaO_8	6655	6669	15	[1, 68, 75, 82, 103, 120, 122, 132, 135]
CaO_7	6670	6673	4	[1, 68, 75, 82, 103, 120, 122, 132]
CaO_8	6674	6714	41	[1, 68, 75, 82, 103, 120, 122, 132, 135]
CaO_7	6707	6713	7	[2, 73, 84, 87, 89, 114, 130, 137]
CaO_6	6714	6724	11	[2, 73, 84, 87, 89, 114, 130]
CaO_7	6715	6773	59	[1, 68, 75, 82, 103, 120, 122, 132]
CaO_7	6725	6740	16	[2, 73, 84, 87, 89, 106, 114, 130]
CaO_6	6741	6755	15	[2, 73, 87, 89, 106, 114, 130]
CaO_5	6756	6756	1	[2, 73, 87, 89, 114, 130]
CaO_6	6757	6820	64	[2, 73, 87, 89, 105, 114, 130]
CaO_8	6774	6779	6	[1, 68, 75, 82, 103, 117, 120, 122, 132]
CaO_7	6780	6787	8	[1, 68, 75, 82, 117, 120, 122, 132]
CaO_6	6788	6827	40	[1, 75, 82, 117, 120, 122, 132]
CaO_7	6821	6829	9	[2, 73, 87, 89, 105, 106, 114, 130]
CaO_7	6828	6841	14	[1, 68, 75, 82, 117, 120, 122, 132]
CaO_6	6830	6864	35	[2, 73, 87, 89, 105, 106, 130]
CaO_6	6842	6843	2	[1, 68, 75, 82, 117, 122, 132]
CaO_7	6844	6856	13	[1, 68, 75, 82, 117, 122, 132, 149]
CaO_6	6857	6862	6	[1, 75, 82, 117, 122, 132, 149]
CaO_7	6863	6873	11	[1, 75, 82, 117, 122, 132, 143, 149]
CaO_5	6865	6871	7	[2, 73, 87, 89, 105, 130]
CaO_6	6872	6884	13	[2, 73, 87, 89, 105, 106, 130]
CaO_8	6874	6880	7	[1, 75, 82, 104, 117, 122, 132, 143, 149]
CaO_7	6881	6896	16	[1, 82, 104, 117, 122, 132, 143, 149]
CaO_7	6885	6888	4	[2, 73, 84, 87, 89, 105, 106, 130]
CaO_6	6889	6898	10	[2, 73, 84, 87, 105, 106, 130]
CaO_8	6897	6900	4	[1, 64, 82, 104, 117, 122, 132, 143, 149]
CaO_7	6899	6933	35	[2, 73, 84, 87, 105, 106, 114, 130]
CaO_7	6901	6934	34	[1, 64, 104, 117, 122, 132, 143, 149]
CaO_8	6934	6941	8	[2, 73, 75, 84, 87, 105, 106, 114, 130]
CaO_8	6935	6957	23	[1, 64, 104, 117, 122, 128, 132, 143, 149]
CaO_7	6942	6980	39	[2, 73, 84, 87, 105, 106, 114, 130]
CaO_7	6958	6988	31	[1, 64, 104, 117, 122, 128, 132, 143]
CaO_8	6981	6984	4	[2, 73, 84, 87, 89, 105, 106, 114, 130]
CaO_9	6985	6994	10	[2, 73, 75, 84, 87, 89, 105, 106, 114, 130]
CaO_6	6989	6995	7	[1, 64, 104, 117, 122, 128, 143]
CaO_8	6995	7054	60	[2, 73, 75, 84, 87, 89, 105, 106, 130]
CaO_7	6996	6997	2	[1, 64, 104, 117, 122, 128, 143, 149]
CaO_8	6998	7012	15	[1, 64, 104, 117, 122, 128, 132, 143, 149]
CaO_7	7013	7024	12	[1, 64, 104, 117, 122, 128, 132, 149]
CaO_8	7025	7043	19	[1, 64, 82, 104, 117, 122, 128, 132, 149]
CaO_7	7044	7044	1	[1, 64, 104, 117, 122, 128, 132, 149]
CaO_6	7045	7056	12	[1, 64, 104, 117, 122, 128, 149]
CaO_7	7055	7063	9	[2, 73, 75, 87, 89, 105, 106, 130]
CaO_7	7057	7057	1	[1, 64, 96, 104, 117, 122, 128, 149]
CaO_8	7058	7111	54	[1, 64, 96, 104, 117, 122, 128, 135, 149]
CaO_8	7064	7072	9	[2, 73, 75, 87, 89, 105, 106, 130, 138]
CaO_7	7073	7095	23	[2, 73, 87, 89, 105, 106, 130, 138]
CaO_8	7096	7115	20	[2, 73, 75, 87, 89, 105, 106, 130, 138]
CaO_7	7112	7133	22	[1, 64, 104, 117, 122, 128, 135, 149]
CaO_7	7116	7118	3	[2, 73, 87, 89, 105, 106, 130, 138]
CaO_6	7119	7149	31	[2, 73, 87, 89, 106, 130, 138]
CaO_8	7134	7167	34	[1, 64, 96, 104, 117, 122, 128, 135, 149]
CaO_7	7150	7175	26	[2, 69, 73, 87, 89, 106, 130, 138]
CaO_7	7168	7173	6	[1, 64, 96, 104, 117, 122, 128, 135]
CaO_6	7174	7185	12	[1, 64, 104, 117, 122, 128, 135]
CaO_8	7176	7184	9	[2, 69, 73, 85, 87, 89, 106, 130, 138]
CaO_7	7185	7187	3	[2, 73, 85, 87, 89, 106, 130, 138]
CaO_5	7186	7189	4	[1, 64, 104, 117, 122, 128]
CaO_6	7188	7253	66	[2, 73, 85, 87, 89, 130, 138]
CaO_6	7190	7234	45	[1, 64, 82, 104, 117, 122, 128]
CaO_7	7235	7257	23	[1, 64, 82, 104, 117, 122, 128, 135]
CaO_7	7254	7291	38	[2, 73, 85, 87, 89, 106, 130, 138]
CaO_8	7258	7268	11	[1, 64, 78, 82, 104, 117, 122, 128, 135]
CaO_7	7269	7280	12	[1, 64, 82, 104, 117, 122, 128, 135]
CaO_6	7281	7290	10	[1, 64, 82, 104, 117, 122, 128]
CaO_7	7291	7336	46	[1, 64, 82, 96, 104, 117, 122, 128]
CaO_8	7292	7300	9	[2, 73, 75, 85, 87, 89, 106, 130, 138]
CaO_7	7301	7344	44	[2, 75, 85, 87, 89, 106, 130, 138]
CaO_8	7337	7355	19	[1, 64, 78, 82, 96, 104, 117, 122, 128]
CaO_6	7345	7372	28	[2, 75, 85, 87, 106, 130, 138]
CaO_7	7356	7356	1	[1, 64, 78, 82, 96, 117, 122, 128]
CaO_6	7357	7372	16	[1, 64, 82, 96, 117, 122, 128]
CaO_7	7373	7386	14	[1, 64, 82, 96, 117, 122, 128, 143]
CaO_5	7373	7376	4	[2, 75, 85, 87, 106, 130]
CaO_6	7377	7394	18	[2, 75, 85, 87, 89, 106, 130]
CaO_8	7387	7387	1	[1, 64, 82, 96, 117, 122, 128, 143, 149]
CaO_9	7388	7395	8	[1, 64, 82, 96, 104, 117, 122, 128, 143, 149]
CaO_7	7395	7424	30	[2, 73, 75, 85, 87, 89, 106, 130]
CaO_8	7396	7410	15	[1, 64, 82, 96, 104, 117, 122, 128, 149]
CaO_7	7411	7419	9	[1, 64, 82, 96, 104, 117, 122, 128]
CaO_8	7420	7438	19	[1, 64, 82, 96, 104, 117, 122, 128, 135]
CaO_6	7425	7541	117	[2, 73, 75, 87, 89, 106, 130]
CaO_7	7439	7477	39	[1, 64, 82, 96, 117, 122, 128, 135]
CaO_6	7478	7505	28	[1, 64, 82, 96, 117, 122, 135]
CaO_7	7506	7526	21	[1, 64, 79, 82, 96, 117, 122, 135]
CaO_6	7527	7536	10	[1, 79, 82, 96, 117, 122, 135]
CaO_7	7537	7645	109	[1, 64, 79, 82, 96, 117, 122, 135]
CaO_7	7542	7593	52	[2, 73, 75, 87, 89, 106, 130, 140]
CaO_8	7594	7596	3	[2, 73, 75, 87, 89, 106, 111, 130, 140]
CaO_7	7597	7616	20	[2, 73, 75, 87, 89, 106, 111, 130]
CaO_8	7617	7623	7	[2, 73, 75, 85, 87, 89, 106, 111, 130]
CaO_7	7624	7678	55	[2, 73, 75, 85, 87, 89, 106, 130]
CaO_6	7646	7650	5	[1, 64, 82, 96, 117, 122, 135]
CaO_7	7651	7681	31	[1, 64, 75, 82, 96, 117, 122, 135]
CaO_8	7679	7691	13	[2, 73, 75, 85, 87, 89, 106, 130, 138]
CaO_6	7682	7690	9	[1, 64, 75, 82, 96, 122, 135]
CaO_7	7691	7714	24	[1, 64, 68, 75, 82, 96, 122, 135]
CaO_9	7692	7746	55	[2, 73, 75, 85, 87, 89, 106, 113, 130, 138]
CaO_8	7715	7716	2	[1, 64, 68, 75, 82, 96, 122, 135, 149]
CaO_7	7717	7724	8	[1, 64, 75, 82, 96, 122, 135, 149]
CaO_8	7725	7733	9	[1, 64, 68, 75, 82, 96, 122, 135, 149]
CaO_9	7734	7754	21	[1, 64, 68, 75, 82, 96, 116, 122, 135, 149]
CaO_8	7747	7750	4	[2, 73, 75, 87, 89, 106, 113, 130, 138]
CaO_7	7751	7794	44	[2, 73, 87, 89, 106, 113, 130, 138]
CaO_10	7755	7762	8	[1, 64, 68, 75, 82, 96, 116, 120, 122, 135, 149]
CaO_9	7763	7765	3	[1, 64, 68, 75, 82, 96, 116, 120, 135, 149]
CaO_8	7766	7788	23	[1, 64, 68, 75, 82, 96, 116, 120, 135]
CaO_9	7789	7798	10	[1, 64, 68, 75, 82, 96, 116, 120, 135, 149]
CaO_9	7795	7797	3	[2, 66, 73, 75, 87, 89, 106, 113, 130, 138]
CaO_8	7798	7808	11	[2, 66, 73, 75, 87, 89, 106, 130, 138]
CaO_8	7799	7803	5	[1, 64, 68, 75, 82, 96, 116, 120, 149]
CaO_9	7804	7808	5	[1, 64, 68, 75, 82, 96, 116, 120, 132, 149]
CaO_8	7809	7818	10	[1, 64, 68, 75, 82, 96, 120, 132, 149]
CaO_7	7809	7838	30	[2, 66, 73, 75, 87, 89, 106, 130]
CaO_7	7819	7836	18	[1, 64, 75, 82, 96, 120, 132, 149]
CaO_6	7837	7840	4	[1, 64, 82, 96, 120, 132, 149]
CaO_6	7839	7849	11	[2, 73, 75, 87, 89, 106, 130]
CaO_7	7841	7841	1	[1, 64, 82, 96, 117, 120, 132, 149]
CaO_8	7842	7850	9	[1, 64, 82, 96, 117, 120, 128, 132, 149]
CaO_7	7850	7940	91	[2, 73, 75, 87, 89, 106, 113, 130]
CaO_7	7851	7853	3	[1, 64, 82, 96, 117, 120, 132, 149]
CaO_6	7854	7896	43	[1, 64, 96, 117, 120, 132, 149]
CaO_7	7897	7897	1	[1, 64, 96, 104, 117, 120, 132, 149]
CaO_8	7898	7900	3	[1, 64, 78, 96, 104, 117, 120, 132, 149]
CaO_7	7901	7929	29	[1, 64, 78, 96, 104, 117, 120, 132]
CaO_6	7930	7934	5	[1, 64, 78, 96, 104, 117, 120]
CaO_5	7935	7947	13	[1, 64, 78, 96, 104, 117]
CaO_8	7941	7946	6	[2, 73, 75, 87, 89, 106, 113, 122, 130]
CaO_7	7947	7953	7	[2, 73, 75, 87, 89, 106, 122, 130]
CaO_6	7948	7959	12	[1, 64, 78, 96, 104, 117, 132]
CaO_8	7954	7970	17	[2, 73, 75, 87, 89, 106, 122, 130, 138]
CaO_5	7960	7960	1	[1, 64, 78, 96, 117, 132]
CaO_6	7961	7980	20	[1, 64, 78, 96, 117, 132, 152]
CaO_9	7971	7984	14	[2, 73, 75, 87, 89, 106, 113, 122, 130, 138]
CaO_5	7981	7987	7	[1, 64, 78, 96, 117, 132]
CaO_8	7985	7993	9	[2, 73, 75, 87, 89, 106, 122, 130, 138]
CaO_6	7988	8024	37	[1, 64, 78, 96, 117, 128, 132]
CaO_7	7994	7998	5	[2, 73, 75, 87, 89, 106, 130, 138]
CaO_6	7999	8005	7	[2, 73, 75, 87, 89, 106, 130]
CaO_5	8006	8019	14	[2, 75, 87, 89, 106, 130]
CaO_6	8020	8093	74	[2, 73, 75, 87, 89, 106, 130]
CaO_5	8025	8030	6	[1, 64, 78, 96, 117, 132]
CaO_6	8031	8039	9	[1, 64, 78, 96, 117, 132, 152]
CaO_5	8040	8065	26	[1, 64, 78, 96, 117, 132]
CaO_6	8066	8073	8	[1, 64, 78, 96, 117, 132, 152]
CaO_5	8074	8091	18	[1, 64, 78, 96, 117, 132]
CaO_6	8092	8131	40	[1, 64, 78, 96, 117, 132, 152]
CaO_7	8094	8117	24	[2, 73, 75, 85, 87, 89, 106, 130]
CaO_6	8118	8125	8	[2, 73, 85, 87, 89, 106, 130]
CaO_5	8126	8151	26	[2, 73, 87, 89, 106, 130]
CaO_7	8132	8147	16	[1, 64, 78, 96, 117, 132, 149, 152]
CaO_8	8148	8160	13	[1, 64, 78, 96, 104, 117, 132, 149, 152]
CaO_6	8152	8167	16	[2, 73, 87, 89, 106, 130, 140]
CaO_7	8161	8162	2	[1, 64, 78, 96, 104, 117, 132, 152]
CaO_8	8163	8163	1	[1, 64, 78, 90, 96, 104, 117, 132, 152]
CaO_7	8164	8181	18	[1, 64, 78, 90, 96, 104, 117, 152]
CaO_5	8168	8175	8	[2, 73, 89, 106, 130, 140]
CaO_6	8176	8197	22	[2, 73, 85, 89, 106, 130, 140]
CaO_8	8182	8187	6	[1, 64, 78, 90, 96, 104, 117, 149, 152]
CaO_7	8188	8192	5	[1, 64, 78, 90, 96, 104, 117, 152]
CaO_6	8193	8197	5	[1, 64, 78, 96, 104, 117, 152]
CaO_7	8198	8201	4	[1, 64, 78, 96, 104, 117, 149, 152]
CaO_5	8198	8198	1	[2, 73, 89, 106, 130, 140]
CaO_6	8199	8203	5	[2, 73, 89, 106, 126, 130, 140]
CaO_6	8202	8208	7	[1, 64, 78, 96, 104, 149, 152]
CaO_5	8204	8215	12	[2, 73, 89, 126, 130, 140]
CaO_7	8209	8224	16	[1, 64, 78, 96, 104, 149, 151, 152]
CaO_6	8216	8222	7	[2, 71, 73, 89, 126, 130, 140]
CaO_7	8223	8227	5	[2, 71, 73, 89, 126, 130, 140, 143]
CaO_8	8225	8226	2	[1, 64, 78, 96, 104, 132, 149, 151, 152]
CaO_9	8227	8230	4	[1, 64, 78, 96, 104, 129, 132, 149, 151, 152]
CaO_6	8228	8233	6	[2, 73, 89, 126, 130, 140, 143]
CaO_10	8231	8240	10	[1, 64, 78, 90, 96, 104, 129, 132, 149, 151, 152]
CaO_5	8234	8245	12	[2, 73, 89, 126, 130, 140]
CaO_9	8241	8246	6	[1, 78, 90, 96, 104, 129, 132, 149, 151, 152]
CaO_6	8246	8260	15	[2, 73, 89, 111, 126, 130, 140]
CaO_8	8247	8259	13	[1, 78, 90, 96, 104, 132, 149, 151, 152]
CaO_9	8260	8278	19	[1, 78, 90, 96, 99, 104, 132, 149, 151, 152]
CaO_7	8261	8270	10	[2, 71, 73, 89, 111, 126, 130, 140]
CaO_6	8271	8289	19	[2, 71, 73, 89, 111, 130, 140]
CaO_8	8279	8283	5	[1, 78, 96, 99, 104, 132, 149, 151, 152]
CaO_7	8284	8284	1	[1, 96, 99, 104, 132, 149, 151, 152]
CaO_6	8285	8300	16	[1, 99, 104, 132, 149, 151, 152]
CaO_7	8290	8291	2	[2, 71, 73, 89, 111, 130, 140, 150]
CaO_6	8292	8314	23	[2, 73, 89, 111, 130, 140, 150]
CaO_5	8301	8305	5	[1, 104, 132, 149, 151, 152]
CaO_6	8306	8321	16	[1, 104, 120, 132, 149, 151, 152]
CaO_5	8315	8336	22	[2, 73, 89, 111, 130, 140]
CaO_5	8322	8365	44	[1, 104, 120, 132, 149, 151]
CaO_6	8337	8357	21	[2, 73, 89, 111, 130, 140, 152]
CaO_5	8358	8384	27	[2, 73, 89, 111, 130, 152]
CaO_6	8366	8380	15	[1, 64, 104, 120, 132, 149, 151]
CaO_7	8381	8385	5	[1, 64, 104, 120, 128, 132, 149, 151]
CaO_4	8385	8405	21	[2, 73, 89, 111, 130]
CaO_8	8386	8412	27	[1, 64, 78, 104, 120, 128, 132, 149, 151]
CaO_5	8406	8415	10	[2, 71, 73, 89, 111, 130]
CaO_9	8413	8414	2	[1, 64, 78, 104, 120, 128, 132, 149, 151, 152]
CaO_8	8415	8429	15	[1, 78, 104, 120, 128, 132, 149, 151, 152]
CaO_6	8416	8435	20	[2, 71, 73, 89, 106, 111, 130]
CaO_7	8430	8435	6	[1, 78, 104, 128, 132, 149, 151, 152]
CaO_6	8436	8502	67	[1, 78, 104, 128, 149, 151, 152]
CaO_7	8436	8443	8	[2, 71, 73, 89, 106, 111, 122, 130]
CaO_8	8444	8450	7	[2, 66, 71, 73, 89, 106, 111, 122, 130]
CaO_7	8451	8490	40	[2, 66, 71, 73, 89, 106, 122, 130]
CaO_8	8491	8495	5	[2, 66, 71, 73, 75, 89, 106, 122, 130]
CaO_7	8496	8510	15	[2, 71, 73, 75, 89, 106, 122, 130]
CaO_7	8503	8504	2	[1, 78, 104, 128, 132, 149, 151, 152]
CaO_8	8505	8509	5	[1, 78, 104, 118, 128, 132, 149, 151, 152]
CaO_7	8510	8511	2	[1, 78, 104, 128, 132, 149, 151, 152]
CaO_8	8511	8522	12	[2, 66, 71, 73, 75, 89, 106, 122, 130]
CaO_6	8512	8532	21	[1, 78, 104, 128, 149, 151, 152]
CaO_7	8523	8529	7	[2, 71, 73, 75, 89, 106, 122, 130]
CaO_6	8530	8544	15	[2, 71, 73, 75, 89, 106, 130]
CaO_7	8533	8537	5	[1, 78, 104, 117, 128, 149, 151, 152]
CaO_8	8538	8576	39	[1, 78, 104, 117, 128, 132, 149, 151, 152]
CaO_5	8545	8574	30	[2, 71, 73, 89, 106, 130]
CaO_6	8575	8576	2	[2, 71, 73, 89, 90, 106, 130]
CaO_7	8577	8607	31	[1, 78, 104, 128, 132, 149, 151, 152]
CaO_7	8577	8584	8	[2, 71, 73, 89, 90, 106, 126, 130]
CaO_6	8585	8591	7	[2, 71, 73, 89, 106, 126, 130]
CaO_7	8592	8610	19	[2, 71, 73, 89, 90, 106, 126, 130]
CaO_6	8608	8619	12	[1, 78, 104, 128, 149, 151, 152]
CaO_8	8611	8612	2	[2, 71, 73, 89, 90, 106, 126, 130, 152]
CaO_9	8613	8621	9	[2, 71, 73, 89, 90, 106, 118, 126, 130, 152]
CaO_7	8620	8622	3	[1, 78, 104, 107, 128, 149, 151, 152]
CaO_8	8622	8636	15	[2, 71, 73, 89, 106, 118, 126, 130, 152]
CaO_8	8623	8636	14	[1, 78, 96, 104, 107, 128, 149, 151, 152]
CaO_7	8637	8639	3	[1, 78, 96, 104, 128, 149, 151, 152]
CaO_9	8637	8637	1	[2, 71, 73, 89, 90, 106, 118, 126, 130, 152]
CaO_8	8638	8638	1	[2, 71, 73, 89, 106, 118, 126, 130, 152]
CaO_7	8639	8641	3	[2, 71, 89, 106, 118, 126, 130, 152]
CaO_6	8640	8650	11	[1, 78, 104, 128, 149, 151, 152]
CaO_8	8642	8673	32	[2, 71, 89, 105, 106, 118, 126, 130, 152]
CaO_5	8651	8656	6	[1, 104, 128, 149, 151, 152]
CaO_6	8657	8672	16	[1, 78, 104, 128, 149, 151, 152]
CaO_5	8673	8701	29	[1, 104, 128, 149, 151, 152]
CaO_7	8674	8677	4	[2, 71, 89, 105, 106, 118, 126, 152]
CaO_6	8678	8678	1	[2, 71, 89, 105, 106, 118, 126]
CaO_7	8679	8698	20	[2, 71, 73, 89, 105, 106, 118, 126]
CaO_8	8699	8709	11	[2, 71, 73, 89, 105, 106, 111, 118, 126]
CaO_6	8702	8732	31	[1, 104, 128, 132, 149, 151, 152]
CaO_7	8710	8752	43	[2, 71, 73, 89, 105, 106, 111, 118]
CaO_7	8733	8788	56	[1, 104, 120, 128, 132, 149, 151, 152]
CaO_8	8753	8761	9	[2, 71, 73, 89, 105, 106, 111, 118, 126]
CaO_7	8762	8780	19	[2, 71, 73, 89, 105, 111, 118, 126]
CaO_8	8781	8816	36	[2, 71, 73, 89, 105, 111, 118, 126, 130]
CaO_6	8789	8795	7	[1, 104, 120, 128, 132, 149, 152]
CaO_7	8796	8821	26	[1, 96, 104, 120, 128, 132, 149, 152]
CaO_7	8817	8817	1	[2, 71, 73, 89, 111, 118, 126, 130]
CaO_6	8818	8865	48	[2, 71, 89, 111, 118, 126, 130]
CaO_8	8822	8862	41	[1, 96, 104, 120, 128, 132, 149, 151, 152]
CaO_7	8863	8866	4	[1, 96, 104, 120, 128, 132, 149, 152]
CaO_7	8866	8899	34	[2, 71, 89, 105, 111, 118, 126, 130]
CaO_6	8867	8869	3	[1, 96, 104, 128, 132, 149, 152]
CaO_5	8870	8881	12	[1, 96, 104, 128, 132, 152]
CaO_5	8882	8887	6	[1, 104, 115, 128, 132, 152]
CaO_6	8888	8894	7	[1, 104, 115, 128, 132, 151, 152]
CaO_7	8895	8902	8	[1, 104, 115, 128, 132, 141, 151, 152]
CaO_8	8900	8904	5	[2, 71, 79, 89, 105, 111, 118, 126, 130]
CaO_6	8903	8906	4	[1, 104, 115, 128, 132, 151, 152]
CaO_9	8905	8929	25	[2, 71, 73, 79, 89, 105, 111, 118, 126, 130]
CaO_7	8907	8908	2	[1, 104, 115, 118, 128, 132, 151, 152]
CaO_6	8909	8909	1	[1, 104, 115, 118, 128, 151, 152]
CaO_7	8910	8994	85	[1, 78, 104, 115, 118, 128, 151, 152]
CaO_8	8930	8935	6	[2, 71, 73, 79, 105, 111, 118, 126, 130]
CaO_9	8936	8951	16	[2, 71, 73, 79, 105, 106, 111, 118, 126, 130]
CaO_8	8952	8976	25	[2, 71, 79, 105, 106, 111, 118, 126, 130]
CaO_7	8977	8978	2	[2, 71, 79, 106, 111, 118, 126, 130]
CaO_6	8979	9009	31	[2, 71, 106, 111, 118, 126, 130]
CaO_6	8995	9005	11	[1, 78, 104, 115, 118, 128, 152]
CaO_7	9006	9014	9	[1, 78, 100, 104, 115, 118, 128, 152]
CaO_5	9010	9033	24	[2, 71, 106, 111, 126, 130]
CaO_6	9015	9057	43	[1, 78, 100, 104, 115, 118, 128]
CaO_6	9034	9034	1	[2, 71, 73, 106, 111, 126, 130]
CaO_7	9035	9046	12	[2, 71, 73, 79, 106, 111, 126, 130]
CaO_6	9047	9052	6	[2, 71, 73, 79, 106, 126, 130]
CaO_7	9053	9066	14	[2, 71, 73, 79, 105, 106, 126, 130]
CaO_5	9058	9082	25	[1, 78, 100, 115, 118, 128]
CaO_8	9067	9105	39	[2, 71, 73, 79, 105, 106, 111, 126, 130]
CaO_6	9083	9100	18	[1, 78, 100, 115, 118, 128, 152]
CaO_5	9101	9117	17	[1, 78, 100, 115, 118, 128]
CaO_7	9106	9120	15	[2, 71, 73, 79, 105, 106, 111, 126]
CaO_6	9118	9133	16	[1, 78, 100, 115, 118, 128, 143]
CaO_8	9121	9135	15	[2, 71, 73, 79, 105, 106, 111, 121, 126]
CaO_7	9134	9136	3	[1, 78, 100, 115, 118, 128, 143, 152]
CaO_9	9136	9149	14	[2, 71, 73, 79, 105, 106, 111, 121, 126, 130]
CaO_8	9137	9193	57	[1, 78, 100, 104, 115, 118, 128, 143, 152]
CaO_8	9150	9158	9	[2, 71, 73, 79, 105, 106, 121, 126, 130]
CaO_7	9159	9179	21	[2, 71, 73, 79, 105, 106, 126, 130]
CaO_8	9180	9222	43	[2, 71, 73, 79, 89, 105, 106, 126, 130]
CaO_7	9194	9208	15	[1, 78, 100, 104, 115, 118, 128, 152]
CaO_6	9209	9210	2	[1, 100, 104, 115, 118, 128, 152]
CaO_7	9211	9230	20	[1, 100, 104, 115, 118, 128, 149, 152]
CaO_7	9223	9270	48	[2, 71, 73, 79, 89, 106, 126, 130]
CaO_6	9231	9240	10	[1, 104, 115, 118, 128, 149, 152]
CaO_7	9241	9260	20	[1, 104, 115, 118, 128, 132, 149, 152]
CaO_8	9261	9285	25	[1, 104, 115, 118, 128, 132, 149, 151, 152]
CaO_6	9271	9322	52	[2, 71, 73, 89, 106, 126, 130]
CaO_7	9286	9304	19	[1, 104, 115, 118, 128, 132, 149, 152]
CaO_6	9305	9327	23	[1, 104, 115, 118, 128, 132, 152]
CaO_5	9323	9349	27	[2, 71, 73, 106, 126, 130]
CaO_7	9328	9333	6	[1, 104, 115, 118, 128, 132, 149, 152]
CaO_8	9334	9338	5	[1, 78, 104, 115, 118, 128, 132, 149, 152]
CaO_7	9339	9351	13	[1, 78, 104, 115, 118, 128, 132, 149]
CaO_6	9350	9359	10	[2, 66, 71, 73, 106, 126, 130]
CaO_6	9352	9355	4	[1, 104, 115, 118, 128, 132, 149]
CaO_7	9356	9364	9	[1, 104, 115, 118, 128, 132, 149, 152]
CaO_7	9360	9369	10	[2, 66, 71, 73, 106, 126, 130, 150]
CaO_6	9365	9396	32	[1, 104, 115, 118, 128, 132, 152]
CaO_6	9370	9383	14	[2, 71, 73, 106, 126, 130, 150]
CaO_7	9384	9400	17	[2, 71, 73, 106, 126, 130, 143, 150]
CaO_5	9397	9432	36	[1, 104, 115, 118, 128, 152]
CaO_6	9401	9442	42	[2, 71, 73, 106, 126, 130, 143]
CaO_6	9433	9475	43	[1, 104, 115, 118, 128, 145, 152]
CaO_5	9443	9493	51	[2, 71, 73, 106, 126, 130]
CaO_7	9476	9486	11	[1, 78, 104, 115, 118, 128, 145, 152]
CaO_6	9487	9515	29	[1, 104, 115, 118, 128, 145, 152]
CaO_6	9494	9504	11	[2, 71, 73, 105, 106, 126, 130]
CaO_7	9505	9505	1	[2, 71, 73, 105, 106, 126, 130, 151]
CaO_8	9506	9508	3	[2, 71, 73, 89, 105, 106, 126, 130, 151]
CaO_9	9509	9547	39	[2, 71, 73, 79, 89, 105, 106, 126, 130, 151]
CaO_5	9516	9535	20	[1, 104, 115, 118, 128, 152]
CaO_6	9536	9577	42	[1, 78, 104, 115, 118, 128, 152]
CaO_8	9548	9556	9	[2, 71, 73, 89, 105, 106, 126, 130, 151]
CaO_7	9557	9567	11	[2, 71, 73, 105, 106, 126, 130, 151]
CaO_8	9568	9606	39	[2, 71, 73, 89, 105, 106, 126, 130, 151]
CaO_7	9578	9588	11	[1, 78, 104, 115, 118, 128, 150, 152]
CaO_6	9589	9599	11	[1, 78, 104, 115, 128, 150, 152]
CaO_6	9600	9612	13	[1, 104, 115, 128, 132, 150, 152]
CaO_7	9607	9625	19	[2, 71, 73, 89, 106, 126, 130, 151]
CaO_5	9613	9628	16	[1, 104, 115, 128, 132, 152]
CaO_8	9626	9676	51	[2, 71, 73, 89, 105, 106, 126, 130, 151]
CaO_6	9629	9666	38	[1, 78, 104, 115, 128, 132, 152]
CaO_6	9667	9671	5	[1, 78, 104, 115, 132, 150, 152]
CaO_5	9672	9681	10	[1, 78, 104, 115, 132, 152]
CaO_7	9677	9683	7	[2, 71, 73, 89, 106, 126, 130, 151]
CaO_6	9682	9690	9	[1, 78, 104, 107, 115, 132, 152]
CaO_6	9684	9696	13	[2, 71, 73, 106, 126, 130, 151]
CaO_5	9691	9762	72	[1, 78, 104, 115, 132, 152]
CaO_7	9697	9711	15	[2, 71, 73, 89, 106, 126, 130, 151]
CaO_6	9712	9716	5	[2, 71, 73, 89, 106, 126, 130]
CaO_5	9717	9720	4	[2, 71, 73, 106, 126, 130]
CaO_6	9721	9744	24	[2, 71, 73, 106, 126, 130, 151]
CaO_7	9745	9755	11	[2, 71, 73, 106, 122, 126, 130, 151]
CaO_6	9756	9762	7	[2, 71, 106, 122, 126, 130, 151]
CaO_6	9763	9805	43	[1, 78, 104, 115, 132, 145, 152]
CaO_7	9763	9776	14	[2, 71, 89, 106, 122, 126, 130, 151]
CaO_8	9777	9794	18	[2, 71, 73, 89, 106, 122, 126, 130, 151]
CaO_9	9795	9799	5	[2, 71, 73, 89, 106, 111, 122, 126, 130, 151]
CaO_8	9800	9812	13	[2, 71, 73, 106, 111, 122, 126, 130, 151]
CaO_5	9806	9827	22	[1, 78, 104, 115, 132, 152]
CaO_9	9813	9823	11	[2, 66, 71, 73, 106, 111, 122, 126, 130, 151]
CaO_8	9824	9824	1	[2, 71, 73, 106, 111, 122, 126, 130, 151]
CaO_9	9825	9833	9	[2, 71, 73, 105, 106, 111, 122, 126, 130, 151]
CaO_4	9828	9854	27	[1, 78, 104, 115, 152]
CaO_8	9834	9840	7	[2, 71, 73, 105, 106, 111, 122, 126, 151]
CaO_7	9841	9853	13	[2, 71, 73, 105, 106, 111, 122, 126]
CaO_6	9854	9877	24	[2, 71, 73, 105, 111, 122, 126]
CaO_5	9855	9865	11	[1, 78, 104, 115, 132, 152]
CaO_4	9866	9884	19	[1, 78, 104, 115, 152]
CaO_5	9878	9893	16	[2, 71, 73, 111, 122, 126]
CaO_3	9885	9893	9	[1, 78, 115, 152]
CaO_4	9894	9901	8	[1, 78, 115, 150, 152]
CaO_4	9894	9900	7	[2, 71, 111, 122, 126]
CaO_6	9901	9916	16	[2, 64, 71, 111, 122, 126, 130]
CaO_5	9902	9906	5	[1, 78, 100, 115, 150, 152]
CaO_6	9907	9914	8	[1, 78, 100, 115, 145, 150, 152]
CaO_7	9915	9916	2	[1, 78, 100, 115, 132, 145, 150, 152]
CaO_8	9917	9930	14	[1, 78, 100, 104, 115, 132, 145, 150, 152]
CaO_7	9917	9935	19	[2, 64, 71, 89, 111, 122, 126, 130]
CaO_9	9931	9941	11	[1, 78, 100, 104, 107, 115, 132, 145, 150, 152]
CaO_8	9936	9965	30	[2, 64, 71, 89, 111, 122, 126, 130, 151]
CaO_8	9942	9981	40	[1, 78, 104, 107, 115, 132, 145, 150, 152]
CaO_9	9966	9971	6	[2, 64, 71, 89, 111, 122, 126, 130, 143, 151]
CaO_8	9972	9981	10	[2, 64, 71, 111, 122, 126, 130, 143, 151]
CaO_7	9982	9983	2	[1, 78, 104, 115, 132, 145, 150, 152]
CaO_9	9982	9993	12	[2, 64, 71, 111, 118, 122, 126, 130, 143, 151]
CaO_6	9984	10011	28	[1, 78, 104, 115, 132, 150, 152]
CaO_10	9994	10011	18	[2, 64, 71, 73, 111, 118, 122, 126, 130, 143, 151]
CaO_5	10012	10320	309	[1, 78, 104, 115, 150, 152]
CaO_9	10012	10062	51	[2, 71, 73, 111, 118, 122, 126, 130, 143, 151]
CaO_8	10063	10064	2	[2, 71, 73, 111, 118, 122, 126, 130, 143]
CaO_7	10065	10075	11	[2, 73, 111, 118, 122, 126, 130, 143]
CaO_8	10076	10076	1	[2, 64, 73, 111, 118, 122, 126, 130, 143]
CaO_9	10077	10105	29	[2, 64, 73, 111, 118, 122, 126, 130, 143, 151]
CaO_8	10106	10113	8	[2, 64, 73, 111, 118, 122, 126, 130, 151]
CaO_9	10114	10123	10	[2, 64, 71, 73, 111, 118, 122, 126, 130, 151]
CaO_10	10124	10126	3	[2, 64, 71, 73, 105, 111, 118, 122, 126, 130, 151]
CaO_9	10127	10149	23	[2, 64, 71, 73, 105, 111, 118, 122, 126, 130]
CaO_8	10150	10170	21	[2, 64, 71, 73, 105, 111, 122, 126, 130]
CaO_7	10171	10177	7	[2, 64, 73, 105, 111, 122, 126, 130]
CaO_8	10178	10243	66	[2, 64, 73, 105, 106, 111, 122, 126, 130]
CaO_7	10244	10253	10	[2, 73, 105, 106, 111, 122, 126, 130]
CaO_6	10254	10292	39	[2, 73, 105, 106, 111, 122, 126]
CaO_7	10293	10302	10	[2, 73, 105, 106, 111, 122, 126, 144]
CaO_8	10303	10311	9	[2, 73, 105, 106, 111, 117, 122, 126, 144]
CaO_7	10312	10344	33	[2, 73, 106, 111, 117, 122, 126, 144]
CaO_6	10321	10323	3	[1, 78, 104, 115, 149, 150, 152]
CaO_7	10324	10349	26	[1, 71, 78, 104, 115, 149, 150, 152]
CaO_8	10345	10347	3	[2, 73, 105, 106, 111, 117, 122, 126, 144]
CaO_7	10348	10350	3	[2, 73, 105, 111, 117, 122, 126, 144]
CaO_6	10350	10366	17	[1, 78, 104, 115, 149, 150, 152]
CaO_6	10351	10351	1	[2, 73, 111, 117, 122, 126, 144]
CaO_7	10352	10365	14	[2, 73, 79, 111, 117, 122, 126, 144]
CaO_8	10366	10376	11	[2, 73, 79, 111, 117, 122, 126, 144, 148]
CaO_5	10367	10397	31	[1, 78, 104, 149, 150, 152]
CaO_7	10377	10380	4	[2, 73, 111, 117, 122, 126, 144, 148]
CaO_8	10381	10381	1	[2, 73, 106, 111, 117, 122, 126, 144, 148]
CaO_7	10382	10386	5	[2, 73, 106, 111, 117, 122, 126, 148]
CaO_6	10387	10406	20	[2, 73, 106, 111, 117, 122, 126]
CaO_6	10398	10425	28	[1, 78, 104, 115, 149, 150, 152]
CaO_7	10407	10437	31	[2, 73, 79, 106, 111, 117, 122, 126]
CaO_7	10426	10474	49	[1, 78, 104, 115, 118, 149, 150, 152]
CaO_8	10438	10453	16	[2, 73, 79, 106, 111, 117, 122, 126, 130]
CaO_7	10454	10459	6	[2, 73, 79, 106, 117, 122, 126, 130]
CaO_8	10460	10501	42	[2, 73, 79, 89, 106, 117, 122, 126, 130]
CaO_6	10475	10477	3	[1, 78, 104, 115, 118, 150, 152]
CaO_5	10478	10495	18	[1, 78, 104, 115, 150, 152]
CaO_6	10496	10533	38	[1, 78, 104, 115, 118, 150, 152]
CaO_7	10502	10512	11	[2, 73, 79, 89, 106, 122, 126, 130]
CaO_8	10513	10575	63	[2, 73, 79, 89, 106, 122, 126, 130, 138]
CaO_7	10534	10546	13	[1, 78, 98, 104, 115, 118, 150, 152]
CaO_6	10547	10559	13	[1, 78, 98, 115, 118, 150, 152]
CaO_5	10560	10570	11	[1, 78, 98, 115, 150, 152]
CaO_6	10571	10577	7	[1, 71, 78, 98, 115, 150, 152]
CaO_9	10576	10582	7	[2, 73, 79, 89, 105, 106, 122, 126, 130, 138]
CaO_7	10578	10595	18	[1, 71, 78, 98, 114, 115, 150, 152]
CaO_10	10583	10583	1	[2, 66, 73, 79, 89, 105, 106, 122, 126, 130, 138]
CaO_11	10584	10589	6	[2, 66, 73, 79, 88, 89, 105, 106, 122, 126, 130, 138]
CaO_10	10590	10602	13	[2, 66, 73, 79, 88, 89, 105, 106, 122, 130, 138]
CaO_8	10596	10607	12	[1, 71, 78, 98, 104, 114, 115, 150, 152]
CaO_9	10603	10608	6	[2, 66, 73, 88, 89, 105, 106, 122, 130, 138]
CaO_7	10608	10609	2	[1, 71, 78, 98, 104, 115, 150, 152]
CaO_8	10609	10610	2	[2, 73, 88, 89, 105, 106, 122, 130, 138]
CaO_8	10610	10617	8	[1, 71, 78, 98, 104, 115, 118, 150, 152]
CaO_7	10611	10615	5	[2, 73, 88, 89, 106, 122, 130, 138]
CaO_6	10616	10703	88	[2, 88, 89, 106, 122, 130, 138]
CaO_7	10618	10680	63	[1, 78, 98, 104, 115, 118, 150, 152]
CaO_6	10681	10695	15	[1, 78, 98, 104, 115, 150, 152]
CaO_5	10696	10696	1	[1, 78, 98, 104, 150, 152]
CaO_6	10697	10721	25	[1, 78, 98, 104, 150, 151, 152]
CaO_5	10704	10717	14	[2, 89, 106, 122, 130, 138]
CaO_6	10718	10722	5	[2, 89, 106, 122, 127, 130, 138]
CaO_5	10722	10746	25	[1, 78, 98, 104, 150, 152]
CaO_7	10723	10734	12	[2, 84, 89, 106, 122, 127, 130, 138]
CaO_8	10735	10761	27	[2, 84, 87, 89, 106, 122, 127, 130, 138]
CaO_6	10747	10755	9	[1, 78, 98, 104, 115, 150, 152]
CaO_7	10756	10789	34	[1, 78, 98, 104, 115, 149, 150, 152]
CaO_7	10762	10799	38	[2, 84, 87, 89, 106, 122, 130, 138]
CaO_6	10790	10807	18	[1, 78, 98, 104, 115, 150, 152]
CaO_6	10800	10822	23	[2, 87, 89, 106, 122, 130, 138]
CaO_7	10808	10808	1	[1, 78, 98, 100, 104, 115, 150, 152]
CaO_6	10809	10813	5	[1, 78, 98, 100, 115, 150, 152]
CaO_7	10814	10823	10	[1, 78, 98, 100, 104, 115, 150, 152]
CaO_7	10823	10866	44	[2, 64, 87, 89, 106, 122, 130, 138]
CaO_8	10824	10829	6	[1, 71, 78, 98, 100, 104, 115, 150, 152]
CaO_9	10830	10848	19	[1, 71, 78, 98, 100, 104, 115, 128, 150, 152]
CaO_8	10849	10849	1	[1, 71, 78, 100, 104, 115, 128, 150, 152]
CaO_7	10850	10860	11	[1, 71, 100, 104, 115, 128, 150, 152]
CaO_8	10861	10862	2	[1, 71, 98, 100, 104, 115, 128, 150, 152]
CaO_7	10863	10867	5	[1, 71, 98, 104, 115, 128, 150, 152]
CaO_6	10867	10871	5	[2, 64, 89, 106, 122, 130, 138]
CaO_6	10868	10893	26	[1, 71, 98, 104, 128, 150, 152]
CaO_5	10872	10885	14	[2, 89, 106, 122, 130, 138]
CaO_6	10886	10919	34	[2, 79, 89, 106, 122, 130, 138]
CaO_5	10894	10977	84	[1, 71, 104, 128, 150, 152]
CaO_5	10920	10924	5	[2, 79, 89, 106, 122, 130]
CaO_4	10925	10928	4	[2, 89, 106, 122, 130]
CaO_5	10929	10931	3	[2, 73, 89, 106, 122, 130]
CaO_4	10932	10946	15	[2, 73, 106, 122, 130]
CaO_5	10947	10968	22	[2, 73, 88, 106, 122, 130]
CaO_6	10969	10970	2	[2, 66, 73, 88, 106, 122, 130]
CaO_7	10971	10990	20	[2, 66, 73, 75, 88, 106, 122, 130]
CaO_6	10978	11014	37	[1, 71, 103, 104, 128, 150, 152]
CaO_8	10991	11015	25	[2, 66, 73, 75, 88, 106, 122, 130, 134]
CaO_5	11015	11015	1	[1, 71, 103, 104, 150, 152]
CaO_6	11016	11047	32	[1, 71, 78, 103, 104, 150, 152]
CaO_7	11016	11019	4	[2, 66, 73, 88, 106, 122, 130, 134]
CaO_8	11020	11034	15	[2, 66, 73, 88, 106, 122, 128, 130, 134]
CaO_7	11035	11051	17	[2, 66, 73, 88, 106, 122, 130, 134]
CaO_7	11048	11062	15	[1, 71, 78, 103, 104, 118, 150, 152]
CaO_8	11052	11089	38	[2, 66, 73, 88, 106, 122, 128, 130, 134]
CaO_6	11063	11081	19	[1, 71, 78, 103, 104, 118, 152]
CaO_7	11082	11090	9	[1, 71, 78, 80, 103, 104, 118, 152]
CaO_7	11090	11094	5	[2, 66, 73, 88, 106, 122, 128, 134]
CaO_6	11091	11092	2	[1, 71, 78, 80, 104, 118, 152]
CaO_5	11093	11093	1	[1, 71, 78, 80, 118, 152]
CaO_4	11094	11104	11	[1, 78, 80, 118, 152]
CaO_6	11095	11188	94	[2, 66, 73, 88, 106, 122, 134]
CaO_3	11105	11124	20	[1, 78, 80, 118]
CaO_4	11125	11129	5	[1, 78, 80, 115, 118]
CaO_5	11130	11220	91	[1, 78, 80, 101, 115, 118]
CaO_7	11189	11210	22	[2, 66, 73, 88, 105, 106, 122, 134]
CaO_8	11211	11215	5	[2, 66, 73, 75, 88, 105, 106, 122, 134]
CaO_9	11216	11216	1	[2, 66, 73, 75, 88, 105, 106, 122, 128, 134]
CaO_8	11217	11244	28	[2, 66, 75, 88, 105, 106, 122, 128, 134]
CaO_6	11221	11232	12	[1, 78, 80, 101, 115, 118, 148]
CaO_5	11233	11248	16	[1, 78, 80, 101, 118, 148]
CaO_9	11245	11269	25	[2, 66, 75, 88, 105, 106, 111, 122, 128, 134]
CaO_6	11249	11298	50	[1, 78, 80, 101, 117, 118, 148]
CaO_8	11270	11279	10	[2, 66, 75, 88, 105, 106, 122, 128, 134]
CaO_7	11280	11294	15	[2, 66, 88, 105, 106, 122, 128, 134]
CaO_6	11295	11324	30	[2, 66, 88, 106, 122, 128, 134]
CaO_7	11299	11327	29	[1, 78, 80, 89, 101, 117, 118, 148]
CaO_7	11325	11350	26	[2, 66, 72, 88, 106, 122, 128, 134]
CaO_8	11328	11333	6	[1, 78, 80, 89, 101, 117, 118, 126, 148]
CaO_7	11334	11353	20	[1, 80, 89, 101, 117, 118, 126, 148]
CaO_8	11351	11352	2	[2, 66, 72, 88, 106, 122, 128, 134, 138]
CaO_7	11353	11359	7	[2, 66, 72, 88, 122, 128, 134, 138]
CaO_6	11354	11354	1	[1, 89, 101, 117, 118, 126, 148]
CaO_5	11355	11392	38	[1, 89, 101, 118, 126, 148]
CaO_6	11360	11373	14	[2, 66, 88, 122, 128, 134, 138]
CaO_7	11374	11382	9	[2, 66, 75, 88, 122, 128, 134, 138]
CaO_8	11383	11397	15	[2, 66, 75, 88, 106, 122, 128, 134, 138]
CaO_4	11393	11396	4	[1, 89, 101, 118, 126]
CaO_5	11397	11441	45	[1, 89, 101, 105, 118, 126]
CaO_7	11398	11411	14	[2, 66, 88, 106, 122, 128, 134, 138]
CaO_8	11412	11416	5	[2, 66, 88, 105, 106, 122, 128, 134, 138]
CaO_9	11417	11425	9	[2, 66, 88, 105, 106, 122, 128, 130, 134, 138]
CaO_10	11426	11435	10	[2, 66, 75, 88, 105, 106, 122, 128, 130, 134, 138]
CaO_9	11436	11438	3	[2, 66, 75, 88, 105, 106, 122, 128, 134, 138]
CaO_8	11439	11450	12	[2, 75, 88, 105, 106, 122, 128, 134, 138]
CaO_4	11442	11452	11	[1, 89, 101, 118, 126]
CaO_7	11451	11452	2	[2, 75, 88, 105, 106, 122, 134, 138]
CaO_5	11453	11456	4	[1, 89, 101, 118, 126, 148]
CaO_8	11453	11506	54	[2, 75, 87, 88, 105, 106, 122, 134, 138]
CaO_4	11457	11462	6	[1, 89, 101, 118, 148]
CaO_5	11463	11465	3	[1, 89, 101, 118, 148, 151]
CaO_6	11466	11504	39	[1, 89, 101, 118, 126, 148, 151]
CaO_5	11505	11507	3	[1, 89, 101, 118, 148, 151]
CaO_7	11507	11522	16	[2, 87, 88, 105, 106, 122, 134, 138]
CaO_6	11508	11538	31	[1, 89, 96, 101, 118, 148, 151]
CaO_8	11523	11544	22	[2, 87, 88, 105, 106, 122, 134, 138, 144]
CaO_5	11539	11587	49	[1, 89, 96, 101, 118, 148]
CaO_6	11545	11575	31	[2, 88, 105, 106, 134, 138, 144]
CaO_5	11576	11576	1	[2, 88, 105, 106, 134, 138]
CaO_6	11577	11603	27	[2, 66, 88, 105, 106, 134, 138]
CaO_4	11588	11589	2	[1, 89, 96, 101, 118]
CaO_5	11590	11599	10	[1, 89, 96, 101, 118, 151]
CaO_6	11600	11661	62	[1, 79, 89, 96, 101, 118, 151]
CaO_5	11604	11640	37	[2, 88, 105, 106, 134, 138]
CaO_6	11641	11667	27	[2, 66, 88, 105, 106, 134, 138]
CaO_5	11662	11681	20	[1, 79, 96, 101, 118, 151]
CaO_7	11668	11682	15	[2, 66, 72, 88, 105, 106, 134, 138]
CaO_4	11682	11697	16	[1, 96, 101, 118, 151]
CaO_6	11683	11689	7	[2, 66, 88, 105, 106, 134, 138]
CaO_7	11690	11703	14	[2, 66, 72, 88, 105, 106, 134, 138]
CaO_5	11698	11699	2	[1, 96, 101, 118, 126, 151]
CaO_6	11700	11716	17	[1, 79, 96, 101, 118, 126, 151]
CaO_6	11704	11737	34	[2, 66, 88, 105, 106, 134, 138]
CaO_5	11717	11721	5	[1, 79, 96, 101, 118, 151]
CaO_6	11722	11746	25	[1, 79, 89, 96, 101, 118, 151]
CaO_5	11738	11741	4	[2, 88, 105, 106, 134, 138]
CaO_6	11742	11777	36	[2, 88, 105, 106, 134, 138, 141]
CaO_5	11747	11755	9	[1, 79, 96, 101, 118, 151]
CaO_4	11756	11781	26	[1, 79, 96, 101, 118]
CaO_7	11778	11797	20	[2, 88, 105, 106, 122, 134, 138, 141]
CaO_5	11782	11801	20	[1, 78, 79, 96, 101, 118]
CaO_8	11798	11811	14	[2, 72, 88, 105, 106, 122, 134, 138, 141]
CaO_6	11802	11812	11	[1, 78, 79, 89, 96, 101, 118]
CaO_7	11812	11830	19	[2, 72, 88, 105, 122, 134, 138, 141]
CaO_7	11813	11832	20	[1, 69, 78, 79, 89, 96, 101, 118]
CaO_6	11831	11913	83	[2, 72, 88, 105, 122, 134, 138]
CaO_8	11833	11841	9	[1, 69, 78, 79, 89, 96, 101, 118, 126]
CaO_7	11842	11900	59	[1, 69, 78, 79, 89, 96, 101, 118]
CaO_6	11901	11920	20	[1, 69, 79, 89, 96, 101, 118]
CaO_5	11914	11937	24	[2, 72, 88, 105, 122, 134]
CaO_7	11921	11927	7	[1, 69, 79, 89, 96, 101, 118, 128]
CaO_6	11928	11944	17	[1, 69, 89, 96, 101, 118, 128]
CaO_5	11938	11954	17	[2, 88, 105, 106, 122, 134]
CaO_8	11945	11974	30	[1, 69, 79, 89, 96, 101, 118, 128, 151]
CaO_6	11955	11981	27	[2, 88, 105, 106, 122, 134, 138]
CaO_7	11975	11995	21	[1, 79, 89, 96, 101, 118, 128, 151]
CaO_5	11982	12004	23	[2, 88, 105, 122, 134, 138]
CaO_6	11996	12013	18	[1, 79, 89, 96, 101, 118, 128]
CaO_4	12005	12053	49	[2, 88, 105, 122, 138]
CaO_7	12014	12046	33	[1, 69, 79, 89, 96, 101, 118, 128]
CaO_8	12047	12051	5	[1, 69, 79, 89, 96, 101, 118, 128, 150]
CaO_7	12052	12057	6	[1, 69, 89, 96, 101, 118, 128, 150]
CaO_5	12054	12065	12	[2, 75, 88, 105, 122, 138]
CaO_6	12058	12063	6	[1, 69, 89, 96, 101, 128, 150]
CaO_5	12064	12127	64	[1, 69, 96, 101, 128, 150]
CaO_6	12066	12112	47	[2, 75, 88, 105, 122, 138, 143]
CaO_7	12113	12122	10	[2, 75, 88, 105, 122, 134, 138, 143]
CaO_6	12123	12142	20	[2, 75, 88, 105, 122, 134, 143]
CaO_6	12128	12137	10	[1, 69, 78, 96, 101, 128, 150]
CaO_7	12138	12145	8	[1, 69, 71, 78, 96, 101, 128, 150]
CaO_5	12143	12164	22	[2, 88, 105, 122, 134, 143]
CaO_6	12146	12161	16	[1, 71, 78, 96, 101, 128, 150]
CaO_7	12162	12196	35	[1, 71, 78, 96, 100, 101, 128, 150]
CaO_5	12165	12177	13	[2, 88, 105, 122, 134, 144]
CaO_4	12178	12228	51	[2, 88, 105, 122, 144]
CaO_8	12197	12201	5	[1, 71, 78, 96, 100, 101, 103, 128, 150]
CaO_9	12202	12222	21	[1, 71, 78, 96, 100, 101, 103, 128, 150, 151]
CaO_8	12223	12223	1	[1, 71, 78, 96, 100, 101, 128, 150, 151]
CaO_7	12224	12243	20	[1, 71, 78, 96, 101, 128, 150, 151]
CaO_5	12229	12232	4	[2, 84, 88, 105, 122, 144]
CaO_6	12233	12273	41	[2, 84, 88, 89, 105, 122, 144]
CaO_8	12244	12254	11	[1, 71, 78, 96, 101, 103, 128, 150, 151]
CaO_7	12255	12260	6	[1, 71, 78, 96, 101, 103, 150, 151]
CaO_6	12261	12270	10	[1, 71, 78, 96, 101, 150, 151]
CaO_7	12271	12355	85	[1, 69, 71, 78, 96, 101, 150, 151]
CaO_8	12274	12274	1	[2, 84, 87, 88, 89, 105, 106, 122, 144]
CaO_7	12275	12280	6	[2, 84, 87, 89, 105, 106, 122, 144]
CaO_6	12281	12298	18	[2, 84, 87, 89, 106, 122, 144]
CaO_7	12299	12305	7	[2, 79, 84, 87, 89, 106, 122, 144]
CaO_6	12306	12309	4	[2, 84, 87, 89, 106, 122, 144]
CaO_5	12310	12344	35	[2, 84, 87, 89, 122, 144]
CaO_6	12345	12380	36	[2, 84, 87, 89, 122, 137, 144]
CaO_8	12356	12373	18	[1, 69, 71, 78, 96, 101, 128, 150, 151]
CaO_7	12374	12380	7	[1, 71, 78, 96, 101, 128, 150, 151]
CaO_6	12381	12388	8	[1, 71, 78, 96, 101, 128, 151]
CaO_5	12381	12385	5	[2, 84, 89, 122, 137, 144]
CaO_6	12386	12388	3	[2, 79, 84, 89, 122, 137, 144]
CaO_5	12389	12422	34	[1, 78, 96, 101, 128, 151]
CaO_7	12389	12410	22	[2, 79, 84, 89, 122, 137, 141, 144]
CaO_8	12411	12420	10	[2, 79, 84, 89, 122, 137, 138, 141, 144]
CaO_8	12421	12432	12	[2, 79, 84, 88, 89, 122, 138, 141, 144]
CaO_6	12423	12449	27	[1, 69, 78, 96, 101, 128, 151]
CaO_7	12433	12450	18	[2, 84, 88, 89, 122, 138, 141, 144]
CaO_7	12450	12455	6	[1, 69, 71, 78, 96, 101, 128, 151]
CaO_6	12451	12482	32	[2, 84, 88, 89, 122, 138, 144]
CaO_8	12456	12456	1	[1, 69, 71, 78, 96, 101, 128, 150, 151]
CaO_9	12457	12474	18	[1, 69, 71, 78, 96, 101, 116, 128, 150, 151]
CaO_8	12475	12475	1	[1, 69, 71, 78, 96, 101, 128, 150, 151]
CaO_7	12476	12511	36	[1, 69, 71, 78, 96, 101, 128, 151]
CaO_7	12483	12511	29	[2, 84, 88, 89, 122, 138, 143, 144]
CaO_8	12512	12519	8	[1, 69, 71, 78, 96, 101, 115, 128, 151]
CaO_6	12512	12516	5	[2, 84, 88, 89, 122, 143, 144]
CaO_7	12517	12523	7	[2, 84, 88, 89, 122, 134, 143, 144]
CaO_9	12520	12528	9	[1, 69, 71, 78, 96, 100, 101, 115, 128, 151]
CaO_8	12524	12551	28	[2, 84, 88, 89, 105, 122, 134, 143, 144]
CaO_10	12529	12542	14	[1, 69, 71, 78, 96, 100, 101, 115, 128, 150, 151]
CaO_9	12543	12544	2	[1, 69, 71, 78, 96, 101, 115, 128, 150, 151]
CaO_8	12545	12552	8	[1, 71, 78, 96, 101, 115, 128, 150, 151]
CaO_9	12552	12571	20	[2, 84, 88, 89, 105, 111, 122, 134, 143, 144]
CaO_7	12553	12557	5	[1, 71, 96, 101, 115, 128, 150, 151]
CaO_8	12558	12558	1	[1, 71, 96, 101, 115, 126, 128, 150, 151]
CaO_9	12559	12574	16	[1, 69, 71, 96, 101, 115, 126, 128, 150, 151]
CaO_8	12572	12590	19	[2, 84, 89, 105, 111, 122, 134, 143, 144]
CaO_8	12575	12590	16	[1, 69, 71, 96, 101, 115, 126, 150, 151]
CaO_8	12591	12641	51	[1, 69, 71, 96, 101, 115, 126, 151, 152]
CaO_7	12591	12644	54	[2, 89, 105, 111, 122, 134, 143, 144]
CaO_9	12642	12642	1	[1, 69, 71, 96, 101, 115, 116, 126, 151, 152]
CaO_10	12643	12643	1	[1, 69, 71, 79, 96, 101, 115, 116, 126, 151, 152]
CaO_9	12644	12647	4	[1, 69, 79, 96, 101, 115, 116, 126, 151, 152]
CaO_6	12645	12698	54	[2, 89, 105, 111, 122, 143, 144]
CaO_10	12648	12658	11	[1, 69, 79, 89, 96, 101, 115, 116, 126, 151, 152]
CaO_9	12659	12664	6	[1, 69, 79, 89, 96, 101, 115, 116, 151, 152]
CaO_8	12665	12693	29	[1, 69, 79, 89, 96, 101, 115, 151, 152]
CaO_7	12694	12714	21	[1, 69, 79, 89, 96, 101, 151, 152]
CaO_5	12699	12704	6	[2, 89, 105, 111, 122, 144]
CaO_6	12705	12713	9	[2, 84, 89, 105, 111, 122, 144]
CaO_7	12714	12727	14	[2, 84, 89, 101, 105, 111, 122, 144]
CaO_6	12715	12718	4	[1, 69, 79, 89, 101, 151, 152]
CaO_7	12719	12737	19	[1, 69, 79, 89, 101, 115, 151, 152]
CaO_6	12728	12740	13	[2, 84, 89, 101, 111, 122, 144]
CaO_6	12738	12745	8	[1, 69, 89, 101, 115, 151, 152]
CaO_5	12741	12800	60	[2, 84, 89, 111, 122, 144]
CaO_7	12746	12754	9	[1, 69, 79, 89, 101, 115, 151, 152]
CaO_6	12755	12756	2	[1, 69, 79, 89, 101, 151, 152]
CaO_5	12757	12757	1	[1, 69, 89, 101, 151, 152]
CaO_6	12758	12767	10	[1, 69, 89, 96, 101, 151, 152]
CaO_7	12768	12783	16	[1, 69, 71, 89, 96, 101, 151, 152]
CaO_8	12784	12793	10	[1, 69, 71, 89, 96, 101, 115, 151, 152]
CaO_7	12794	12798	5	[1, 69, 89, 96, 101, 115, 151, 152]
CaO_6	12799	12829	31	[1, 69, 89, 96, 101, 151, 152]
CaO_6	12801	12829	29	[2, 84, 89, 101, 111, 122, 144]
CaO_5	12830	12990	161	[1, 69, 96, 101, 151, 152]
CaO_5	12830	12836	7	[2, 89, 101, 111, 122, 144]
CaO_6	12837	12891	55	[2, 79, 89, 101, 111, 122, 144]
CaO_7	12892	12919	28	[2, 69, 79, 89, 101, 111, 122, 144]
CaO_6	12920	12931	12	[2, 69, 89, 101, 111, 122, 144]
CaO_5	12932	12960	29	[2, 89, 101, 111, 122, 144]
CaO_6	12961	12992	32	[2, 89, 101, 111, 122, 134, 144]
CaO_6	12991	13088	98	[1, 69, 96, 101, 124, 151, 152]
CaO_5	12993	13016	24	[2, 89, 101, 111, 122, 144]
CaO_6	13017	13051	35	[2, 89, 101, 111, 122, 144, 148]
CaO_7	13052	13058	7	[2, 89, 94, 101, 111, 122, 144, 148]
CaO_6	13059	13061	3	[2, 89, 94, 101, 111, 122, 144]
CaO_5	13062	13076	15	[2, 89, 94, 101, 111, 144]
CaO_6	13077	13091	15	[2, 89, 94, 101, 111, 117, 144]
CaO_7	13089	13094	6	[1, 69, 96, 101, 115, 124, 151, 152]
CaO_5	13092	13101	10	[2, 89, 94, 101, 111, 144]
CaO_8	13095	13129	35	[1, 69, 96, 101, 111, 115, 124, 151, 152]
CaO_4	13102	13111	10	[2, 89, 101, 111, 144]
CaO_5	13112	13131	20	[2, 69, 89, 101, 111, 144]
CaO_7	13130	13130	1	[1, 69, 96, 101, 111, 124, 151, 152]
CaO_7	13131	13161	31	[1, 69, 96, 101, 120, 124, 151, 152]
CaO_6	13132	13144	13	[2, 69, 89, 101, 111, 117, 144]
CaO_5	13145	13172	28	[2, 69, 89, 101, 111, 144]
CaO_8	13162	13179	18	[1, 69, 96, 101, 111, 120, 124, 151, 152]
CaO_4	13173	13189	17	[2, 89, 101, 111, 144]
CaO_7	13180	13185	6	[1, 69, 96, 101, 111, 124, 151, 152]
CaO_6	13186	13207	22	[1, 69, 96, 101, 111, 151, 152]
CaO_5	13190	13219	30	[2, 69, 89, 101, 111, 144]
CaO_7	13208	13263	56	[1, 69, 96, 101, 111, 124, 151, 152]
CaO_6	13220	13236	17	[2, 69, 79, 89, 101, 111, 144]
CaO_5	13237	13245	9	[2, 69, 89, 101, 111, 144]
CaO_4	13246	13250	5	[2, 89, 101, 111, 144]
CaO_5	13251	13267	17	[2, 69, 89, 101, 111, 144]
CaO_8	13264	13292	29	[1, 69, 96, 101, 111, 118, 124, 151, 152]
CaO_4	13268	13291	24	[2, 89, 101, 111, 144]
CaO_5	13292	13300	9	[2, 89, 101, 111, 122, 144]
CaO_7	13293	13311	19	[1, 69, 96, 111, 118, 124, 151, 152]
CaO_6	13301	13309	9	[2, 89, 101, 105, 111, 122, 144]
CaO_5	13310	13348	39	[2, 89, 101, 105, 111, 144]
CaO_6	13312	13344	33	[1, 69, 96, 118, 124, 151, 152]
CaO_7	13345	13362	18	[1, 69, 89, 96, 118, 124, 151, 152]
CaO_6	13349	13352	4	[2, 89, 101, 105, 111, 144, 148]
CaO_7	13353	13364	12	[2, 89, 101, 105, 111, 117, 144, 148]
CaO_8	13363	13374	12	[1, 69, 89, 96, 101, 118, 124, 151, 152]
CaO_6	13365	13373	9	[2, 101, 105, 111, 117, 144, 148]
CaO_6	13374	13387	14	[2, 89, 101, 105, 111, 144, 148]
CaO_9	13375	13423	49	[1, 69, 89, 96, 101, 111, 118, 124, 151, 152]
CaO_7	13388	13389	2	[2, 89, 101, 105, 111, 122, 144, 148]
CaO_6	13390	13398	9	[2, 101, 105, 111, 122, 144, 148]
CaO_7	13399	13408	10	[2, 80, 101, 105, 111, 122, 144, 148]
CaO_8	13409	13420	12	[2, 80, 89, 101, 105, 111, 122, 144, 148]
CaO_9	13421	13430	10	[2, 80, 89, 101, 105, 111, 117, 122, 144, 148]
CaO_8	13424	13436	13	[1, 69, 89, 96, 101, 111, 118, 151, 152]
CaO_8	13431	13437	7	[2, 80, 89, 101, 105, 111, 117, 144, 148]
CaO_7	13437	13437	1	[1, 69, 89, 96, 101, 111, 118, 151]
CaO_6	13438	13490	53	[1, 69, 89, 96, 101, 111, 118]
CaO_7	13438	13451	14	[2, 80, 89, 101, 105, 111, 144, 148]
CaO_8	13452	13459	8	[2, 80, 89, 101, 105, 111, 122, 144, 148]
CaO_7	13460	13474	15	[2, 80, 101, 105, 111, 122, 144, 148]
CaO_6	13475	13487	13	[2, 80, 101, 105, 111, 144, 148]
CaO_5	13488	13509	22	[2, 80, 101, 105, 111, 144]
CaO_5	13491	13555	65	[1, 69, 89, 101, 111, 118]
CaO_6	13510	13546	37	[2, 80, 101, 105, 111, 122, 144]
CaO_5	13547	13550	4	[2, 80, 101, 105, 111, 144]
CaO_6	13551	13553	3	[2, 80, 101, 105, 111, 134, 144]
CaO_5	13554	13641	88	[2, 80, 101, 105, 111, 144]
CaO_6	13556	13627	72	[1, 69, 89, 101, 111, 118, 126]
CaO_5	13628	13654	27	[1, 89, 101, 111, 118, 126]
CaO_4	13642	13688	47	[2, 80, 101, 105, 144]
CaO_4	13655	13677	23	[1, 89, 101, 111, 126]
CaO_5	13678	13909	232	[1, 69, 89, 101, 111, 126]
CaO_5	13689	13715	27	[2, 80, 101, 105, 144, 148]
CaO_6	13716	13717	2	[2, 80, 86, 101, 105, 144, 148]
CaO_7	13718	13775	58	[2, 80, 86, 101, 105, 144, 146, 148]
CaO_8	13776	13813	38	[2, 80, 86, 101, 105, 144, 146, 147, 148]
CaO_7	13814	13825	12	[2, 80, 86, 101, 105, 144, 146, 147]
CaO_6	13826	13901	76	[2, 80, 101, 105, 144, 146, 147]
CaO_7	13902	13913	12	[2, 80, 101, 105, 111, 144, 146, 147]
CaO_6	13910	13926	17	[1, 69, 89, 101, 111, 126, 144]
CaO_6	13914	13915	2	[2, 80, 101, 111, 144, 146, 147]
CaO_5	13916	13921	6	[2, 80, 101, 144, 146, 147]
CaO_4	13922	13968	47	[2, 80, 144, 146, 147]
CaO_5	13927	13940	14	[1, 69, 89, 101, 111, 126]
CaO_6	13941	13949	9	[1, 69, 79, 89, 101, 111, 126]
CaO_5	13950	13969	20	[1, 69, 79, 89, 101, 111]
CaO_5	13969	13980	12	[2, 80, 86, 144, 146, 147]
CaO_6	13970	14018	49	[1, 69, 79, 89, 101, 111, 128]
CaO_4	13981	13982	2	[2, 80, 144, 146, 147]
CaO_5	13983	14009	27	[2, 80, 105, 144, 146, 147]
CaO_6	14010	14021	12	[2, 72, 80, 105, 144, 146, 147]
CaO_7	14019	14035	17	[1, 69, 79, 89, 101, 111, 128, 144]
CaO_7	14022	14022	1	[2, 72, 80, 105, 109, 144, 146, 147]
CaO_6	14023	14042	20	[2, 72, 80, 109, 144, 146, 147]
CaO_6	14036	14041	6	[1, 69, 89, 101, 111, 128, 144]
CaO_7	14042	14063	22	[1, 69, 78, 89, 101, 111, 128, 144]
CaO_7	14043	14072	30	[2, 72, 80, 106, 109, 144, 146, 147]
CaO_6	14064	14072	9	[1, 69, 78, 101, 111, 128, 144]
CaO_5	14073	14127	55	[1, 69, 78, 101, 111, 144]
CaO_6	14073	14077	5	[2, 80, 106, 109, 144, 146, 147]
CaO_5	14078	14086	9	[2, 80, 106, 109, 144, 147]
CaO_6	14087	14096	10	[2, 80, 106, 109, 117, 144, 147]
CaO_7	14097	14103	7	[2, 80, 106, 109, 117, 144, 145, 147]
CaO_6	14104	14117	14	[2, 80, 109, 117, 144, 145, 147]
CaO_7	14118	14174	57	[2, 80, 106, 109, 117, 144, 145, 147]
CaO_6	14128	14129	2	[1, 69, 78, 101, 111, 126, 144]
CaO_5	14130	14134	5	[1, 78, 101, 111, 126, 144]
CaO_4	14135	14141	7	[1, 78, 101, 111, 144]
CaO_5	14142	14179	38	[1, 78, 101, 111, 115, 144]
CaO_6	14175	14183	9	[2, 80, 106, 109, 117, 144, 147]
CaO_4	14180	14245	66	[1, 78, 101, 111, 144]
CaO_5	14184	14191	8	[2, 80, 106, 117, 144, 147]
CaO_6	14192	14193	2	[2, 80, 106, 117, 144, 145, 147]
CaO_7	14194	14198	5	[2, 80, 86, 106, 117, 144, 145, 147]
CaO_8	14199	14207	9	[2, 80, 86, 106, 117, 144, 145, 146, 147]
CaO_7	14208	14251	44	[2, 80, 86, 106, 144, 145, 146, 147]
CaO_5	14246	14256	11	[1, 78, 101, 111, 115, 144]
CaO_6	14252	14254	3	[2, 80, 86, 106, 144, 145, 147]
CaO_5	14255	14274	20	[2, 80, 86, 106, 144, 147]
CaO_6	14257	14292	36	[1, 78, 98, 101, 111, 115, 144]
CaO_4	14275	14278	4	[2, 80, 86, 144, 147]
CaO_5	14279	14330	52	[2, 80, 86, 115, 144, 147]
CaO_5	14293	14299	7	[1, 78, 98, 101, 115, 144]
CaO_4	14300	14302	3	[1, 78, 98, 101, 144]
CaO_3	14303	14327	25	[1, 78, 98, 101]
CaO_4	14328	14350	23	[1, 78, 98, 101, 144]
CaO_6	14331	14340	10	[2, 80, 86, 115, 117, 144, 147]
CaO_7	14341	14369	29	[2, 78, 80, 86, 115, 117, 144, 147]
CaO_5	14351	14354	4	[1, 78, 98, 101, 126, 144]
CaO_6	14355	14374	20	[1, 78, 98, 101, 126, 129, 144]
CaO_8	14370	14399	30	[2, 78, 80, 86, 115, 117, 144, 146, 147]
CaO_5	14375	14417	43	[1, 78, 98, 101, 129, 144]
CaO_7	14400	14440	41	[2, 78, 80, 86, 115, 144, 146, 147]
CaO_6	14418	14488	71	[1, 78, 96, 98, 101, 129, 144]
CaO_6	14441	14465	25	[2, 78, 80, 115, 144, 146, 147]
CaO_7	14466	14530	65	[2, 78, 80, 86, 115, 144, 146, 147]
CaO_5	14489	14492	4	[1, 96, 98, 101, 129, 144]
CaO_6	14493	14542	50	[1, 89, 96, 98, 101, 129, 144]
CaO_6	14531	14539	9	[2, 78, 80, 115, 144, 146, 147]
CaO_7	14540	14553	14	[2, 78, 80, 115, 117, 144, 146, 147]
CaO_5	14543	14547	5	[1, 89, 96, 98, 101, 129]
CaO_4	14548	14558	11	[1, 89, 96, 101, 129]
CaO_8	14554	14571	18	[2, 78, 80, 86, 115, 117, 144, 146, 147]
CaO_5	14559	14628	70	[1, 89, 96, 98, 101, 129]
CaO_7	14572	14573	2	[2, 78, 80, 86, 115, 144, 146, 147]
CaO_8	14574	14584	11	[2, 78, 80, 86, 94, 115, 144, 146, 147]
CaO_9	14585	14585	1	[2, 78, 80, 86, 94, 99, 115, 144, 146, 147]
CaO_8	14586	14603	18	[2, 78, 80, 86, 94, 99, 115, 144, 147]
CaO_7	14604	14605	2	[2, 78, 80, 86, 94, 115, 144, 147]
CaO_8	14606	14606	1	[2, 78, 80, 86, 94, 99, 115, 144, 147]
CaO_7	14607	14635	29	[2, 78, 80, 86, 94, 99, 115, 147]
CaO_4	14629	14647	19	[1, 89, 96, 98, 129]
CaO_9	14636	14640	5	[2, 78, 80, 86, 94, 99, 115, 117, 144, 147]
CaO_8	14641	14644	4	[2, 78, 80, 86, 94, 99, 115, 117, 144]
CaO_7	14645	14675	31	[2, 78, 80, 86, 94, 115, 117, 144]
CaO_5	14648	14650	3	[1, 89, 96, 98, 129, 151]
CaO_6	14651	14750	100	[1, 78, 89, 96, 98, 129, 151]
CaO_6	14676	14689	14	[2, 78, 80, 86, 94, 117, 144]
CaO_5	14690	14702	13	[2, 78, 80, 94, 117, 144]
CaO_4	14703	14703	1	[2, 78, 94, 117, 144]
CaO_5	14704	14724	21	[2, 78, 94, 108, 117, 144]
CaO_4	14725	14757	33	[2, 78, 94, 117, 144]
CaO_5	14751	14801	51	[1, 89, 96, 98, 129, 151]
CaO_5	14758	14853	96	[2, 78, 94, 108, 117, 144]
CaO_6	14802	14825	24	[1, 89, 96, 98, 124, 129, 151]
CaO_7	14826	14878	53	[1, 69, 89, 96, 98, 124, 129, 151]
CaO_4	14854	14903	50	[2, 78, 94, 117, 144]
CaO_8	14879	14893	15	[1, 69, 78, 89, 96, 98, 124, 129, 151]
CaO_7	14894	14949	56	[1, 69, 78, 89, 96, 98, 129, 151]
CaO_3	14904	14905	2	[2, 78, 94, 144]
CaO_4	14906	14916	11	[2, 78, 89, 94, 144]
CaO_5	14917	14930	14	[2, 78, 89, 94, 108, 144]
CaO_6	14931	14935	5	[2, 78, 89, 94, 108, 117, 144]
CaO_7	14936	14969	34	[2, 78, 89, 94, 108, 115, 117, 144]
CaO_8	14950	14962	13	[1, 69, 78, 89, 96, 98, 124, 129, 151]
CaO_7	14963	14980	18	[1, 69, 89, 96, 98, 124, 129, 151]
CaO_6	14970	14973	4	[2, 78, 89, 94, 108, 115, 144]
CaO_5	14974	14998	25	[2, 78, 89, 94, 115, 144]
CaO_6	14981	14996	16	[1, 69, 89, 96, 98, 129, 151]
CaO_7	14997	15013	17	[1, 69, 89, 96, 98, 124, 129, 151]
CaO_6	14999	15012	14	[2, 78, 89, 94, 115, 117, 144]
CaO_7	15013	15050	38	[2, 78, 89, 94, 108, 115, 117, 144]
CaO_6	15014	15043	30	[1, 69, 89, 96, 124, 129, 151]
CaO_5	15044	15052	9	[1, 69, 89, 96, 124, 129]
CaO_6	15051	15055	5	[2, 89, 94, 108, 115, 117, 144]
CaO_6	15053	15069	17	[1, 69, 89, 96, 98, 124, 129]
CaO_5	15056	15068	13	[2, 94, 108, 115, 117, 144]
CaO_6	15069	15094	26	[2, 94, 108, 115, 117, 144, 145]
CaO_6	15070	15126	57	[1, 69, 78, 89, 96, 124, 129]
CaO_5	15095	15146	52	[2, 94, 108, 115, 117, 144]
CaO_7	15127	15137	11	[1, 69, 78, 89, 96, 98, 124, 129]
CaO_8	15138	15145	8	[1, 69, 78, 89, 96, 98, 120, 124, 129]
CaO_9	15146	15161	16	[1, 69, 78, 89, 96, 98, 115, 120, 124, 129]
CaO_4	15147	15149	3	[2, 94, 108, 117, 144]
CaO_5	15150	15161	12	[2, 94, 108, 117, 144, 146]
CaO_8	15162	15163	2	[1, 69, 78, 96, 98, 115, 120, 124, 129]
CaO_6	15162	15201	40	[2, 94, 108, 115, 117, 144, 146]
CaO_7	15164	15164	1	[1, 69, 78, 96, 98, 115, 124, 129]
CaO_6	15165	15171	7	[1, 69, 78, 96, 98, 124, 129]
CaO_5	15172	15180	9	[1, 78, 96, 98, 124, 129]
CaO_6	15181	15194	14	[1, 78, 96, 98, 124, 129, 151]
CaO_7	15195	15199	5	[1, 78, 96, 98, 124, 129, 151, 152]
CaO_8	15200	15210	11	[1, 76, 78, 96, 98, 124, 129, 151, 152]
CaO_7	15202	15212	11	[2, 92, 94, 108, 115, 117, 144, 146]
CaO_7	15211	15221	11	[1, 76, 78, 96, 98, 124, 129, 152]
CaO_6	15213	15218	6	[2, 94, 108, 115, 117, 144, 146]
CaO_5	15219	15225	7	[2, 94, 115, 117, 144, 146]
CaO_6	15222	15249	28	[1, 78, 96, 98, 124, 129, 152]
CaO_6	15226	15233	8	[2, 78, 94, 115, 117, 144, 146]
CaO_5	15234	15240	7	[2, 78, 94, 115, 117, 144]
CaO_4	15241	15264	24	[2, 78, 94, 115, 117]
CaO_7	15250	15255	6	[1, 78, 96, 98, 100, 124, 129, 152]
CaO_8	15256	15323	68	[1, 78, 96, 98, 100, 115, 124, 129, 152]
CaO_5	15265	15265	1	[2, 78, 89, 94, 115, 117]
CaO_6	15266	15288	23	[2, 78, 89, 94, 114, 115, 117]
CaO_7	15289	15289	1	[2, 78, 89, 94, 108, 114, 115, 117]
CaO_6	15290	15290	1	[2, 78, 89, 94, 108, 115, 117]
CaO_7	15291	15293	3	[2, 78, 89, 92, 94, 108, 115, 117]
CaO_6	15294	15395	102	[2, 78, 92, 94, 108, 115, 117]
CaO_7	15324	15329	6	[1, 78, 96, 98, 100, 124, 129, 152]
CaO_8	15330	15337	8	[1, 69, 78, 96, 98, 100, 124, 129, 152]
CaO_9	15338	15353	16	[1, 69, 78, 89, 96, 98, 100, 124, 129, 152]
CaO_8	15354	15357	4	[1, 69, 78, 89, 96, 98, 100, 129, 152]
CaO_7	15358	15414	57	[1, 69, 78, 89, 96, 98, 129, 152]
CaO_7	15396	15411	16	[2, 78, 92, 94, 108, 114, 115, 117]
CaO_6	15412	15421	10	[2, 78, 92, 94, 108, 115, 117]
CaO_8	15415	15445	31	[1, 69, 78, 89, 96, 98, 129, 151, 152]
CaO_7	15422	15551	130	[2, 78, 92, 94, 108, 114, 115, 117]
CaO_7	15446	15460	15	[1, 78, 89, 96, 98, 129, 151, 152]
CaO_6	15461	15480	20	[1, 78, 89, 96, 98, 129, 152]
CaO_7	15481	15488	8	[1, 78, 89, 96, 98, 110, 129, 152]
CaO_6	15489	15494	6	[1, 78, 96, 98, 110, 129, 152]
CaO_7	15495	15509	15	[1, 78, 96, 98, 110, 116, 129, 152]
CaO_6	15510	15521	12	[1, 78, 96, 98, 116, 129, 152]
CaO_7	15522	15528	7	[1, 69, 78, 96, 98, 116, 129, 152]
CaO_8	15529	15529	1	[1, 69, 78, 89, 96, 98, 116, 129, 152]
CaO_7	15530	15543	14	[1, 69, 78, 89, 96, 98, 116, 129]
CaO_6	15544	15577	34	[1, 69, 78, 89, 96, 98, 116]
CaO_6	15552	15555	4	[2, 78, 92, 94, 108, 114, 115]
CaO_5	15556	15559	4	[2, 78, 92, 94, 108, 115]
CaO_6	15560	15598	39	[2, 78, 92, 94, 108, 115, 117]
CaO_7	15578	15582	5	[1, 69, 78, 87, 89, 96, 98, 116]
CaO_6	15583	15583	1	[1, 69, 78, 87, 89, 96, 98]
CaO_7	15584	15635	52	[1, 69, 78, 87, 89, 96, 98, 129]
CaO_5	15599	15599	1	[2, 78, 92, 94, 108, 115]
CaO_6	15600	15620	21	[2, 78, 89, 92, 94, 108, 115]
CaO_5	15621	15628	8	[2, 78, 92, 94, 108, 115]
CaO_4	15629	15637	9	[2, 78, 92, 94, 108]
CaO_8	15636	15636	1	[1, 69, 78, 87, 89, 96, 98, 116, 129]
CaO_9	15637	15683	47	[1, 69, 78, 87, 89, 96, 98, 116, 124, 129]
CaO_5	15638	15649	12	[2, 78, 92, 94, 108, 145]
CaO_6	15650	15678	29	[2, 78, 92, 94, 108, 117, 145]
CaO_7	15679	15683	5	[2, 78, 92, 94, 108, 117, 145, 147]
CaO_8	15684	15684	1	[1, 69, 78, 87, 89, 96, 116, 124, 129]
CaO_6	15684	15686	3	[2, 92, 94, 108, 117, 145, 147]
CaO_7	15685	15696	12	[1, 69, 78, 87, 96, 116, 124, 129]
CaO_7	15687	15687	1	[2, 92, 94, 108, 117, 144, 145, 147]
CaO_6	15688	15742	55	[2, 92, 108, 117, 144, 145, 147]
CaO_6	15697	15712	16	[1, 69, 78, 87, 96, 116, 124]
CaO_7	15713	15724	12	[1, 69, 78, 87, 96, 116, 120, 124]
CaO_6	15725	15725	1	[1, 69, 78, 87, 116, 120, 124]
CaO_7	15726	15733	8	[1, 69, 78, 87, 116, 120, 124, 128]
CaO_8	15734	15743	10	[1, 69, 78, 87, 89, 116, 120, 124, 128]
CaO_5	15743	15760	18	[2, 92, 108, 117, 144, 145]
CaO_7	15744	15745	2	[1, 69, 78, 87, 89, 116, 120, 128]
CaO_6	15746	15758	13	[1, 69, 78, 87, 116, 120, 128]
CaO_7	15759	15806	48	[1, 69, 78, 87, 96, 116, 120, 128]
CaO_4	15761	15775	15	[2, 92, 108, 144, 145]
CaO_5	15776	15788	13	[2, 92, 108, 115, 144, 145]
CaO_4	15789	15789	1	[2, 92, 115, 144, 145]
CaO_5	15790	15794	5	[2, 69, 92, 115, 144, 145]
CaO_4	15795	15830	36	[2, 92, 115, 144, 145]
CaO_6	15807	15901	95	[1, 69, 78, 87, 96, 116, 128]
CaO_5	15831	15845	15	[2, 92, 115, 144, 145, 147]
CaO_4	15846	15846	1	[2, 92, 115, 145, 147]
CaO_5	15847	15858	12	[2, 84, 92, 115, 145, 147]
CaO_4	15859	15871	13	[2, 92, 115, 145, 147]
CaO_3	15872	15879	8	[2, 92, 115, 147]
CaO_4	15880	15886	7	[2, 92, 115, 117, 147]
CaO_3	15887	15897	11	[2, 92, 115, 117]
CaO_4	15898	15923	26	[2, 92, 115, 117, 147]
CaO_7	15902	15918	17	[1, 69, 78, 87, 89, 96, 116, 128]
CaO_6	15919	15921	3	[1, 69, 78, 89, 96, 116, 128]
CaO_5	15922	15970	49	[1, 69, 78, 89, 96, 128]
CaO_5	15924	15933	10	[2, 92, 115, 117, 144, 147]
CaO_6	15934	15959	26	[2, 78, 92, 115, 117, 144, 147]
CaO_7	15960	15989	30	[2, 78, 92, 108, 115, 117, 144, 147]
CaO_6	15971	15994	24	[1, 69, 78, 89, 96, 128, 129]
CaO_6	15990	16031	42	[2, 78, 92, 115, 117, 144, 147]
CaO_7	15995	16141	147	[1, 69, 78, 89, 96, 100, 128, 129]
CaO_5	16032	16078	47	[2, 78, 115, 117, 144, 147]
CaO_6	16079	16113	35	[2, 78, 115, 117, 144, 145, 147]
CaO_5	16114	16118	5	[2, 78, 117, 144, 145, 147]
CaO_6	16119	16124	6	[2, 78, 84, 117, 144, 145, 147]
CaO_7	16125	16139	15	[2, 78, 84, 109, 117, 144, 145, 147]
CaO_8	16140	16225	86	[2, 78, 84, 108, 109, 117, 144, 145, 147]
CaO_8	16142	16155	14	[1, 69, 78, 87, 89, 96, 100, 128, 129]
CaO_7	16156	16167	12	[1, 69, 78, 89, 96, 100, 128, 129]
CaO_6	16168	16199	32	[1, 69, 78, 89, 100, 128, 129]
CaO_7	16200	16211	12	[1, 69, 78, 89, 100, 114, 128, 129]
CaO_6	16212	16298	87	[1, 69, 78, 89, 100, 128, 129]
CaO_7	16226	16259	34	[2, 78, 84, 108, 109, 144, 145, 147]
CaO_6	16260	16280	21	[2, 78, 108, 109, 144, 145, 147]
CaO_5	16281	16295	15	[2, 78, 108, 109, 145, 147]
CaO_6	16296	16310	15	[2, 78, 108, 109, 115, 145, 147]
CaO_5	16299	16303	5	[1, 69, 78, 89, 128, 129]
CaO_6	16304	16406	103	[1, 69, 78, 89, 96, 128, 129]
CaO_7	16311	16364	54	[2, 78, 108, 109, 115, 144, 145, 147]
CaO_6	16365	16391	27	[2, 78, 108, 109, 115, 145, 147]
CaO_7	16392	16408	17	[2, 78, 84, 108, 109, 115, 145, 147]
CaO_5	16407	16409	3	[1, 78, 89, 96, 128, 129]
CaO_6	16409	16418	10	[2, 78, 108, 109, 115, 145, 147]
CaO_7	16410	16436	27	[1, 78, 89, 96, 100, 124, 128, 129]
CaO_5	16419	16436	18	[2, 78, 109, 115, 145, 147]
CaO_6	16437	16474	38	[1, 78, 89, 96, 124, 128, 129]
CaO_6	16437	16437	1	[2, 78, 109, 115, 145, 146, 147]
CaO_7	16438	16464	27	[2, 78, 109, 114, 115, 145, 146, 147]
CaO_8	16465	16474	10	[2, 78, 109, 114, 115, 145, 146, 147, 148]
CaO_7	16475	16476	2	[1, 78, 89, 96, 116, 124, 128, 129]
CaO_7	16475	16486	12	[2, 78, 109, 114, 115, 145, 146, 147]
CaO_8	16477	16493	17	[1, 78, 89, 96, 100, 116, 124, 128, 129]
CaO_8	16487	16504	18	[2, 78, 109, 114, 115, 145, 146, 147, 148]
CaO_7	16494	16520	27	[1, 78, 89, 96, 100, 116, 128, 129]
CaO_7	16505	16508	4	[2, 78, 114, 115, 145, 146, 147, 148]
CaO_6	16509	16538	30	[2, 78, 114, 115, 145, 147, 148]
CaO_6	16521	16548	28	[1, 78, 89, 96, 100, 128, 129]
CaO_5	16539	16546	8	[2, 78, 115, 145, 147, 148]
CaO_6	16547	16560	14	[2, 78, 114, 115, 145, 147, 148]
CaO_7	16549	16551	3	[1, 78, 89, 96, 100, 124, 128, 129]
CaO_6	16552	16649	98	[1, 78, 89, 96, 100, 128, 129]
CaO_7	16561	16596	36	[2, 78, 114, 115, 145, 146, 147, 148]
CaO_6	16597	16647	51	[2, 78, 115, 145, 146, 147, 148]
CaO_7	16648	16676	29	[2, 78, 115, 144, 145, 146, 147, 148]
CaO_7	16650	16654	5	[1, 78, 89, 96, 100, 124, 128, 129]
CaO_6	16655	16672	18	[1, 89, 96, 100, 124, 128, 129]
CaO_5	16673	16673	1	[1, 89, 96, 100, 124, 128]
CaO_4	16674	16683	10	[1, 89, 96, 124, 128]
CaO_6	16677	16685	9	[2, 78, 115, 145, 146, 147, 148]
CaO_4	16684	16702	19	[1, 87, 89, 96, 128]
CaO_7	16686	16692	7	[2, 78, 101, 115, 145, 146, 147, 148]
CaO_6	16693	16741	49	[2, 78, 101, 115, 145, 146, 147]
CaO_5	16703	16706	4	[1, 87, 89, 96, 111, 128]
CaO_4	16707	16713	7	[1, 87, 96, 111, 128]
CaO_5	16714	16715	2	[1, 87, 96, 111, 128, 149]
CaO_6	16716	16719	4	[1, 87, 96, 111, 128, 138, 149]
CaO_5	16720	16748	29	[1, 87, 111, 128, 138, 149]
CaO_7	16742	16755	14	[2, 69, 78, 101, 115, 145, 146, 147]
CaO_6	16749	16774	26	[1, 87, 97, 111, 128, 138, 149]
CaO_8	16756	16787	32	[2, 69, 78, 89, 101, 115, 145, 146, 147]
CaO_7	16775	16800	26	[1, 87, 96, 97, 111, 128, 138, 149]
CaO_7	16788	16788	1	[2, 69, 78, 89, 115, 145, 146, 147]
CaO_8	16789	16799	11	[2, 69, 78, 89, 115, 145, 146, 147, 148]
CaO_7	16800	16821	22	[2, 69, 78, 89, 115, 145, 146, 147]
CaO_6	16801	16811	11	[1, 87, 97, 111, 128, 138, 149]
CaO_5	16812	16821	10	[1, 87, 97, 111, 128, 149]
CaO_6	16822	16852	31	[1, 87, 97, 111, 116, 128, 149]
CaO_8	16822	16842	21	[2, 69, 78, 89, 114, 115, 145, 146, 147]
CaO_7	16843	16880	38	[2, 69, 78, 114, 115, 145, 146, 147]
CaO_5	16853	16893	41	[1, 87, 97, 111, 128, 149]
CaO_8	16881	16896	16	[2, 69, 78, 89, 114, 115, 145, 146, 147]
CaO_6	16894	16900	7	[1, 87, 97, 111, 122, 128, 149]
CaO_7	16897	16907	11	[2, 78, 89, 114, 115, 145, 146, 147]
CaO_7	16901	16901	1	[1, 69, 87, 97, 111, 122, 128, 149]
CaO_6	16902	16906	5	[1, 69, 87, 97, 111, 122, 128]
CaO_7	16907	16941	35	[1, 69, 87, 97, 111, 116, 122, 128]
CaO_6	16908	16930	23	[2, 89, 114, 115, 145, 146, 147]
CaO_7	16931	16941	11	[2, 89, 114, 115, 145, 146, 147, 148]
CaO_6	16942	16970	29	[1, 69, 87, 97, 111, 116, 128]
CaO_6	16942	16943	2	[2, 89, 114, 115, 145, 146, 147]
CaO_7	16944	16969	26	[2, 78, 89, 114, 115, 145, 146, 147]
CaO_6	16970	16971	2	[2, 89, 114, 115, 145, 146, 147]
CaO_7	16971	17004	34	[1, 69, 87, 96, 97, 111, 116, 128]
CaO_7	16972	16982	11	[2, 89, 114, 115, 145, 146, 147, 148]
CaO_8	16983	16984	2	[2, 78, 89, 114, 115, 145, 146, 147, 148]
CaO_9	16985	16989	5	[2, 78, 89, 92, 114, 115, 145, 146, 147, 148]
CaO_8	16990	17012	23	[2, 78, 89, 92, 114, 115, 145, 146, 148]
CaO_6	17005	17031	27	[1, 69, 96, 97, 111, 116, 128]
CaO_9	17013	17031	19	[2, 78, 89, 92, 114, 115, 145, 146, 147, 148]
CaO_5	17032	17092	61	[1, 96, 97, 111, 116, 128]
CaO_8	17032	17034	3	[2, 89, 92, 114, 115, 145, 146, 147, 148]
CaO_9	17035	17041	7	[2, 89, 92, 109, 114, 115, 145, 146, 147, 148]
CaO_8	17042	17070	29	[2, 89, 92, 109, 115, 145, 146, 147, 148]
CaO_9	17071	17084	14	[2, 84, 89, 92, 109, 115, 145, 146, 147, 148]
CaO_8	17085	17097	13	[2, 84, 89, 92, 109, 115, 145, 147, 148]
CaO_6	17093	17147	55	[1, 96, 97, 111, 112, 116, 128]
CaO_7	17098	17122	25	[2, 84, 89, 92, 115, 145, 147, 148]
CaO_6	17123	17123	1	[2, 89, 92, 115, 145, 147, 148]
CaO_5	17124	17124	1	[2, 89, 92, 115, 145, 148]
CaO_6	17125	17141	17	[2, 79, 89, 92, 115, 145, 148]
CaO_7	17142	17142	1	[2, 79, 89, 92, 115, 117, 145, 148]
CaO_6	17143	17145	3	[2, 79, 89, 92, 115, 117, 145]
CaO_7	17146	17148	3	[2, 69, 79, 89, 92, 115, 117, 145]
CaO_5	17148	17157	10	[1, 96, 97, 111, 116, 128]
CaO_8	17149	17167	19	[2, 69, 79, 89, 92, 114, 115, 117, 145]
CaO_4	17158	17161	4	[1, 96, 97, 111, 128]
CaO_5	17162	17246	85	[1, 96, 97, 107, 111, 128]
CaO_7	17168	17184	17	[2, 69, 79, 89, 92, 114, 115, 117]
CaO_6	17185	17230	46	[2, 79, 89, 92, 114, 115, 117]
CaO_7	17231	17237	7	[2, 79, 89, 92, 114, 115, 117, 148]
CaO_6	17238	17244	7	[2, 89, 92, 114, 115, 117, 148]
CaO_7	17245	17272	28	[2, 89, 92, 109, 114, 115, 117, 148]
CaO_6	17247	17257	11	[1, 96, 97, 107, 111, 128, 149]
CaO_7	17258	17263	6	[1, 96, 97, 107, 111, 116, 128, 149]
CaO_8	17264	17269	6	[1, 96, 97, 105, 107, 111, 116, 128, 149]
CaO_7	17270	17298	29	[1, 96, 97, 105, 111, 116, 128, 149]
CaO_8	17273	17286	14	[2, 89, 92, 109, 114, 115, 117, 147, 148]
CaO_9	17287	17297	11	[2, 89, 92, 94, 109, 114, 115, 117, 147, 148]
CaO_8	17298	17316	19	[2, 89, 92, 94, 109, 114, 115, 117, 148]
CaO_6	17299	17404	106	[1, 96, 97, 105, 111, 116, 128]
CaO_7	17317	17330	14	[2, 89, 92, 94, 109, 114, 115, 148]
CaO_6	17331	17348	18	[2, 92, 94, 109, 114, 115, 148]
CaO_7	17349	17355	7	[2, 92, 94, 109, 114, 115, 147, 148]
CaO_8	17356	17390	35	[2, 92, 94, 109, 114, 115, 117, 147, 148]
CaO_7	17391	17465	75	[2, 92, 94, 114, 115, 117, 147, 148]
CaO_5	17405	17480	76	[1, 96, 97, 111, 116, 128]
CaO_6	17466	17478	13	[2, 92, 94, 114, 115, 117, 147]
CaO_7	17479	17500	22	[2, 92, 94, 109, 114, 115, 117, 147]
CaO_6	17481	17503	23	[1, 78, 96, 97, 111, 116, 128]
CaO_8	17501	17505	5	[2, 92, 94, 108, 109, 114, 115, 117, 147]
CaO_7	17504	17509	6	[1, 69, 78, 96, 97, 111, 116, 128]
CaO_7	17506	17510	5	[2, 92, 94, 109, 114, 115, 117, 147]
CaO_6	17510	17533	24	[1, 69, 96, 97, 111, 116, 128]
CaO_8	17511	17531	21	[2, 92, 94, 108, 109, 114, 115, 117, 147]
CaO_7	17532	17550	19	[2, 92, 94, 109, 114, 115, 117, 147]
CaO_7	17534	17546	13	[1, 69, 96, 97, 107, 111, 116, 128]
CaO_6	17547	17560	14	[1, 69, 96, 97, 107, 111, 128]
CaO_8	17551	17552	2	[2, 92, 94, 108, 109, 114, 115, 117, 147]
CaO_9	17553	17597	45	[2, 92, 94, 108, 109, 114, 115, 117, 147, 148]
CaO_5	17561	17570	10	[1, 69, 96, 107, 111, 128]
CaO_4	17571	17583	13	[1, 69, 96, 107, 128]
CaO_5	17584	17604	21	[1, 69, 96, 107, 114, 128]
CaO_8	17598	17659	62	[2, 92, 94, 108, 114, 115, 117, 147, 148]
CaO_6	17605	17608	4	[1, 69, 96, 107, 114, 128, 138]
CaO_7	17609	17626	18	[1, 69, 96, 107, 114, 116, 128, 138]
CaO_8	17627	17653	27	[1, 69, 96, 100, 107, 114, 116, 128, 138]
CaO_7	17654	17690	37	[1, 69, 96, 100, 107, 114, 116, 128]
CaO_7	17660	17676	17	[2, 92, 108, 114, 115, 117, 147, 148]
CaO_8	17677	17695	19	[2, 92, 100, 108, 114, 115, 117, 147, 148]
CaO_6	17691	17715	25	[1, 69, 96, 107, 114, 116, 128]
CaO_7	17696	17698	3	[2, 92, 108, 114, 115, 117, 147, 148]
CaO_6	17699	17711	13	[2, 108, 114, 115, 117, 147, 148]
CaO_8	17712	17718	7	[2, 92, 94, 108, 114, 115, 117, 147, 148]
CaO_5	17716	17732	17	[1, 69, 107, 114, 116, 128]
CaO_9	17719	17742	24	[2, 92, 94, 108, 109, 114, 115, 117, 147, 148]
CaO_6	17733	17758	26	[1, 69, 107, 114, 116, 117, 128]
CaO_10	17743	17746	4	[2, 71, 92, 94, 108, 109, 114, 115, 117, 147, 148]
CaO_10	17747	17748	2	[2, 71, 92, 94, 100, 108, 114, 115, 117, 147, 148]
CaO_9	17749	17767	19	[2, 71, 92, 94, 100, 108, 114, 115, 117, 147]
CaO_5	17759	17760	2	[1, 69, 107, 114, 117, 128]
CaO_6	17761	17777	17	[1, 69, 92, 107, 114, 117, 128]
CaO_8	17768	17776	9	[2, 71, 92, 94, 100, 108, 114, 115, 117]
CaO_7	17777	17777	1	[2, 71, 92, 94, 100, 108, 114, 117]
CaO_7	17778	17831	54	[1, 69, 79, 92, 107, 114, 117, 128]
CaO_8	17778	17796	19	[2, 71, 92, 94, 100, 108, 114, 117, 128]
CaO_8	17797	17804	8	[2, 71, 92, 94, 108, 114, 117, 128, 147]
CaO_7	17805	17807	3	[2, 71, 92, 94, 108, 114, 128, 147]
CaO_8	17808	17841	34	[2, 71, 92, 94, 100, 108, 114, 128, 147]
CaO_6	17832	17843	12	[1, 69, 79, 92, 107, 114, 117]
CaO_7	17842	17879	38	[2, 71, 92, 94, 100, 108, 114, 128]
CaO_5	17844	17847	4	[1, 69, 92, 107, 114, 117]
CaO_6	17848	17854	7	[1, 69, 92, 107, 114, 117, 145]
CaO_7	17855	17903	49	[1, 69, 79, 92, 107, 114, 117, 145]
CaO_8	17880	17887	8	[2, 71, 92, 94, 99, 100, 108, 114, 128]
CaO_7	17888	17896	9	[2, 71, 92, 94, 100, 108, 114, 128]
CaO_8	17897	17936	40	[2, 71, 72, 92, 94, 100, 108, 114, 128]
CaO_8	17904	17911	8	[1, 69, 79, 92, 107, 114, 117, 128, 145]
CaO_9	17912	17918	7	[1, 69, 79, 89, 92, 107, 114, 117, 128, 145]
CaO_8	17919	17932	14	[1, 69, 89, 92, 107, 114, 117, 128, 145]
CaO_7	17933	18005	73	[1, 69, 89, 92, 107, 114, 117, 128]
CaO_7	17937	17950	14	[2, 71, 72, 92, 94, 100, 114, 128]
CaO_6	17951	17964	14	[2, 71, 72, 92, 100, 114, 128]
CaO_5	17965	17975	11	[2, 71, 72, 92, 114, 128]
CaO_6	17976	17988	13	[2, 71, 72, 92, 108, 114, 128]
CaO_7	17989	18003	15	[2, 71, 72, 92, 108, 114, 128, 139]
CaO_6	18004	18034	31	[2, 71, 72, 92, 108, 114, 128]
CaO_8	18006	18027	22	[1, 69, 79, 89, 92, 107, 114, 117, 128]
CaO_7	18028	18034	7	[1, 69, 79, 92, 107, 114, 117, 128]
CaO_6	18035	18037	3	[1, 69, 92, 107, 114, 117, 128]
CaO_7	18035	18077	43	[2, 71, 72, 92, 108, 114, 117, 128]
CaO_7	18038	18059	22	[1, 69, 92, 107, 114, 117, 122, 128]
CaO_6	18060	18067	8	[1, 69, 92, 114, 117, 122, 128]
CaO_5	18068	18089	22	[1, 69, 92, 114, 117, 128]
CaO_6	18078	18090	13	[2, 71, 72, 92, 108, 114, 128]
CaO_6	18090	18121	32	[1, 69, 79, 92, 114, 117, 128]
CaO_7	18091	18141	51	[2, 71, 72, 92, 100, 108, 114, 128]
CaO_7	18122	18162	41	[1, 69, 79, 89, 92, 114, 117, 128]
CaO_6	18142	18163	22	[2, 71, 92, 100, 108, 114, 128]
CaO_6	18163	18166	4	[1, 69, 79, 89, 92, 114, 117]
CaO_5	18164	18164	1	[2, 71, 92, 108, 114, 128]
CaO_6	18165	18200	36	[2, 71, 92, 108, 114, 128, 150]
CaO_7	18167	18188	22	[1, 69, 79, 89, 92, 114, 117, 145]
CaO_6	18189	18194	6	[1, 69, 79, 89, 92, 114, 117]
CaO_7	18195	18221	27	[1, 69, 79, 89, 92, 114, 117, 128]
CaO_6	18201	18221	21	[2, 71, 72, 92, 108, 114, 128]
CaO_8	18222	18241	20	[1, 69, 78, 79, 89, 92, 114, 117, 128]
CaO_5	18222	18372	151	[2, 71, 92, 108, 114, 128]
CaO_7	18242	18249	8	[1, 69, 79, 89, 92, 114, 117, 128]
CaO_8	18250	18250	1	[1, 69, 78, 79, 89, 92, 114, 117, 128]
CaO_7	18251	18265	15	[1, 69, 78, 79, 92, 114, 117, 128]
CaO_6	18266	18309	44	[1, 69, 78, 79, 92, 114, 128]
CaO_5	18310	18338	29	[1, 69, 78, 92, 114, 128]
CaO_4	18339	18350	12	[1, 78, 92, 114, 128]
CaO_5	18351	18366	16	[1, 78, 79, 92, 114, 128]
CaO_6	18367	18392	26	[1, 78, 79, 92, 114, 128, 150]
CaO_4	18373	18376	4	[2, 71, 108, 114, 128]
CaO_5	18377	18387	11	[2, 71, 100, 108, 114, 128]
CaO_4	18388	18395	8	[2, 71, 108, 114, 128]
CaO_7	18393	18418	26	[1, 78, 79, 92, 104, 114, 128, 150]
CaO_5	18396	18444	49	[2, 71, 72, 108, 114, 128]
CaO_8	18419	18427	9	[1, 78, 79, 92, 104, 114, 122, 128, 150]
CaO_7	18428	18428	1	[1, 78, 79, 92, 104, 114, 122, 150]
CaO_8	18429	18463	35	[1, 69, 78, 79, 92, 104, 114, 122, 150]
CaO_4	18445	18455	11	[2, 71, 108, 114, 128]
CaO_5	18456	18456	1	[2, 71, 108, 114, 128, 150]
CaO_6	18457	18480	24	[2, 71, 92, 108, 114, 128, 150]
CaO_9	18464	18489	26	[1, 69, 78, 79, 92, 104, 114, 122, 128, 150]
CaO_5	18481	18600	120	[2, 71, 108, 114, 128, 150]
CaO_8	18490	18512	23	[1, 69, 78, 79, 92, 104, 114, 128, 150]
CaO_9	18513	18514	2	[1, 69, 78, 79, 92, 104, 108, 114, 128, 150]
CaO_8	18515	18518	4	[1, 69, 78, 92, 104, 108, 114, 128, 150]
CaO_9	18519	18519	1	[1, 69, 78, 92, 104, 108, 114, 122, 128, 150]
CaO_8	18520	18563	44	[1, 69, 78, 92, 104, 108, 114, 128, 150]
CaO_7	18564	18589	26	[1, 69, 78, 92, 108, 114, 128, 150]
CaO_8	18590	18633	44	[1, 69, 78, 79, 92, 108, 114, 128, 150]
CaO_4	18601	18626	26	[2, 71, 108, 114, 128]
CaO_4	18627	18627	1	[2, 71, 99, 108, 114]
CaO_5	18628	18711	84	[2, 71, 94, 99, 108, 114]
CaO_7	18634	18685	52	[1, 69, 78, 92, 108, 114, 128, 150]
CaO_6	18686	18689	4	[1, 69, 78, 92, 108, 114, 150]
CaO_5	18690	18713	24	[1, 69, 92, 108, 114, 150]
CaO_6	18712	18823	112	[2, 71, 94, 99, 108, 114, 148]
CaO_4	18714	18715	2	[1, 92, 108, 114, 150]
CaO_5	18716	18723	8	[1, 79, 92, 108, 114, 150]
CaO_6	18724	18731	8	[1, 69, 79, 92, 108, 114, 150]
CaO_5	18732	18737	6	[1, 69, 92, 108, 114, 150]
CaO_6	18738	18835	98	[1, 69, 92, 108, 114, 128, 150]
CaO_5	18824	18824	1	[2, 71, 94, 108, 114, 148]
CaO_4	18825	18835	11	[2, 71, 94, 108, 114]
