# Supplementary material for: Pressure‐Induced Coordination Changes in a Pyrolitic Silicate Melt From Ab Initio Molecular Dynamics Simulations
Source: J Geophys Res Solid Earth. 2019 Nov 29;124(11):11232–50. doi: 10.1029/2019JB018238 (PMC6988478; doi:10.1029/2019JB018238)
Supplement: Supplementary file 2 — Data Set S1 [file JGRB-124-11232-s002.zip › Data/3000K/CaO/a13.0-pyr-100-nvt.T3K.outcar.umd.dat.r0.stat.dat]

Cluster	Time	Percent
CaO_7	11276	0.29932045020174136	8
CaO_8	6182	0.16410065831386705	9
CaO_9	1701	0.045152898704608195	10
CaO_6	11055	0.29345402420896155	7
CaO_5	6139	0.16295922701210447	6
CaO_10	210	0.005574431938840518	11
CaO_4	1020	0.02707581227436823	5
CaO_3	83	0.0022032278615417285	4
CaO_11	6	0.00015926948396687195	12
