# Supplementary material for: Pressure‐Induced Coordination Changes in a Pyrolitic Silicate Melt From Ab Initio Molecular Dynamics Simulations
Source: J Geophys Res Solid Earth. 2019 Nov 29;124(11):11232–50. doi: 10.1029/2019JB018238 (PMC6988478; doi:10.1029/2019JB018238)
Supplement: Supplementary file 2 — Data Set S1 [file JGRB-124-11232-s002.zip › Data/3000K/CaO/a13.5-pyr-100-nvt.T3K.outcar.umd.dat.r0.popul.dat]

Formula	Begin	End	Lifetime	[Composition]
CaO_6	0	32	33	[1, 79, 88, 93, 104, 139, 149]
CaO_8	0	1	2	[2, 74, 85, 119, 127, 131, 132, 141, 151]
CaO_7	2	17	16	[2, 85, 119, 127, 131, 132, 141, 151]
CaO_8	18	20	3	[2, 85, 105, 119, 127, 131, 132, 141, 151]
CaO_7	21	25	5	[2, 85, 105, 119, 127, 131, 132, 141]
CaO_6	26	26	1	[2, 85, 105, 119, 127, 132, 141]
CaO_5	27	28	2	[2, 85, 105, 119, 132, 141]
CaO_6	29	37	9	[2, 85, 105, 119, 130, 132, 141]
CaO_5	33	291	259	[1, 79, 88, 93, 139, 149]
CaO_7	38	53	16	[2, 85, 105, 119, 130, 131, 132, 141]
CaO_8	54	60	7	[2, 85, 105, 119, 130, 131, 132, 141, 151]
CaO_7	61	66	6	[2, 85, 105, 119, 130, 131, 132, 141]
CaO_6	67	68	2	[2, 85, 105, 119, 131, 132, 141]
CaO_5	69	98	30	[2, 85, 119, 131, 132, 141]
CaO_6	99	116	18	[2, 85, 95, 119, 131, 132, 141]
CaO_5	117	119	3	[2, 85, 95, 119, 131, 141]
CaO_6	120	123	4	[2, 85, 95, 100, 119, 131, 141]
CaO_5	124	140	17	[2, 85, 100, 119, 131, 141]
CaO_4	141	176	36	[2, 85, 119, 131, 141]
CaO_5	177	212	36	[2, 82, 85, 119, 131, 141]
CaO_4	213	218	6	[2, 82, 85, 131, 141]
CaO_3	219	222	4	[2, 85, 131, 141]
CaO_4	223	253	31	[2, 85, 119, 131, 141]
CaO_5	254	258	5	[2, 85, 119, 131, 141, 147]
CaO_6	259	267	9	[2, 81, 85, 119, 131, 141, 147]
CaO_7	268	286	19	[2, 81, 82, 85, 119, 131, 141, 147]
CaO_6	287	290	4	[2, 81, 82, 119, 131, 141, 147]
CaO_5	291	306	16	[2, 81, 82, 119, 131, 141]
CaO_7	292	296	5	[1, 69, 79, 88, 93, 104, 139, 149]
CaO_6	297	351	55	[1, 69, 79, 88, 93, 139, 149]
CaO_6	307	313	7	[2, 69, 81, 82, 119, 131, 141]
CaO_7	314	378	65	[2, 69, 80, 81, 82, 119, 131, 141]
CaO_5	352	390	39	[1, 79, 88, 93, 139, 149]
CaO_6	379	391	13	[2, 69, 80, 81, 82, 119, 141]
CaO_6	391	466	76	[1, 79, 83, 88, 93, 139, 149]
CaO_7	392	400	9	[2, 69, 80, 81, 82, 100, 119, 141]
CaO_6	401	428	28	[2, 69, 80, 81, 82, 100, 119]
CaO_7	429	456	28	[2, 69, 80, 81, 82, 100, 105, 119]
CaO_6	457	469	13	[2, 69, 80, 81, 82, 100, 105]
CaO_5	467	557	91	[1, 79, 88, 93, 139, 149]
CaO_5	470	538	69	[2, 69, 80, 82, 100, 105]
CaO_4	539	547	9	[2, 69, 80, 82, 105]
CaO_5	548	550	3	[2, 69, 80, 82, 105, 131]
CaO_4	551	565	15	[2, 69, 80, 82, 105]
CaO_6	558	731	174	[1, 79, 83, 88, 93, 139, 149]
CaO_5	566	591	26	[2, 69, 80, 82, 105, 131]
CaO_4	592	601	10	[2, 69, 80, 82, 105]
CaO_5	602	629	28	[2, 69, 80, 82, 105, 148]
CaO_6	630	654	25	[2, 69, 80, 82, 105, 131, 148]
CaO_7	655	679	25	[2, 69, 80, 81, 82, 105, 131, 148]
CaO_6	680	722	43	[2, 69, 80, 81, 82, 105, 148]
CaO_5	723	732	10	[2, 69, 80, 82, 105, 148]
CaO_7	732	749	18	[1, 65, 79, 83, 88, 93, 139, 149]
CaO_6	733	753	21	[2, 69, 80, 82, 105, 147, 148]
CaO_6	750	770	21	[1, 79, 83, 88, 93, 139, 149]
CaO_7	754	778	25	[2, 69, 80, 82, 105, 116, 147, 148]
CaO_7	771	781	11	[1, 69, 79, 83, 88, 93, 139, 149]
CaO_6	779	790	12	[2, 80, 82, 105, 116, 147, 148]
CaO_6	782	803	22	[1, 69, 83, 88, 93, 139, 149]
CaO_7	791	805	15	[2, 80, 81, 82, 105, 116, 147, 148]
CaO_7	804	815	12	[1, 69, 83, 88, 93, 131, 139, 149]
CaO_6	806	813	8	[2, 80, 81, 82, 105, 116, 147]
CaO_7	814	826	13	[2, 69, 80, 81, 82, 105, 116, 147]
CaO_6	816	870	55	[1, 83, 88, 93, 131, 139, 149]
CaO_6	827	829	3	[2, 69, 80, 82, 105, 116, 147]
CaO_7	830	830	1	[2, 69, 80, 82, 105, 116, 134, 147]
CaO_8	831	843	13	[2, 69, 80, 81, 82, 105, 116, 134, 147]
CaO_9	844	856	13	[2, 69, 80, 81, 82, 105, 116, 134, 147, 148]
CaO_8	857	878	22	[2, 69, 80, 81, 82, 105, 116, 147, 148]
CaO_5	871	954	84	[1, 83, 88, 131, 139, 149]
CaO_9	879	880	2	[2, 69, 80, 81, 82, 105, 116, 126, 147, 148]
CaO_8	881	912	32	[2, 69, 80, 81, 82, 105, 116, 126, 148]
CaO_9	913	935	23	[2, 69, 80, 81, 82, 105, 116, 126, 147, 148]
CaO_8	936	943	8	[2, 69, 80, 82, 105, 116, 126, 147, 148]
CaO_7	944	965	22	[2, 69, 80, 82, 105, 116, 126, 147]
CaO_6	955	981	27	[1, 83, 88, 123, 131, 139, 149]
CaO_6	966	967	2	[2, 69, 80, 105, 116, 126, 147]
CaO_7	968	1007	40	[2, 69, 80, 105, 116, 126, 147, 152]
CaO_5	982	985	4	[1, 83, 88, 123, 139, 149]
CaO_6	986	1003	18	[1, 83, 88, 123, 131, 139, 149]
CaO_5	1004	1028	25	[1, 83, 88, 131, 139, 149]
CaO_6	1008	1010	3	[2, 69, 80, 105, 116, 126, 147]
CaO_5	1011	1014	4	[2, 80, 105, 116, 126, 147]
CaO_6	1015	1064	50	[2, 80, 105, 116, 126, 147, 150]
CaO_6	1029	1056	28	[1, 83, 88, 95, 131, 139, 149]
CaO_7	1057	1058	2	[1, 83, 88, 95, 131, 139, 148, 149]
CaO_8	1059	1074	16	[1, 83, 88, 93, 95, 131, 139, 148, 149]
CaO_7	1065	1081	17	[2, 80, 81, 105, 116, 126, 147, 150]
CaO_9	1075	1084	10	[1, 83, 88, 93, 95, 104, 131, 139, 148, 149]
CaO_6	1082	1089	8	[2, 80, 81, 105, 116, 147, 150]
CaO_8	1085	1085	1	[1, 83, 88, 93, 104, 131, 139, 148, 149]
CaO_7	1086	1094	9	[1, 83, 88, 93, 104, 139, 148, 149]
CaO_5	1090	1143	54	[2, 81, 105, 116, 147, 150]
CaO_6	1095	1166	72	[1, 83, 88, 93, 139, 148, 149]
CaO_6	1144	1149	6	[2, 81, 105, 116, 134, 147, 150]
CaO_5	1150	1164	15	[2, 105, 116, 134, 147, 150]
CaO_4	1165	1168	4	[2, 105, 134, 147, 150]
CaO_7	1167	1174	8	[1, 72, 83, 88, 93, 139, 148, 149]
CaO_3	1169	1187	19	[2, 105, 134, 150]
CaO_6	1175	1225	51	[1, 72, 83, 88, 93, 139, 149]
CaO_4	1188	1370	183	[2, 105, 134, 146, 150]
CaO_7	1226	1229	4	[1, 68, 72, 83, 88, 93, 139, 149]
CaO_6	1230	1247	18	[1, 68, 72, 83, 88, 93, 139]
CaO_7	1248	1300	53	[1, 68, 72, 79, 83, 88, 93, 139]
CaO_8	1301	1311	11	[1, 68, 71, 72, 79, 83, 88, 93, 139]
CaO_7	1312	1365	54	[1, 68, 71, 72, 79, 83, 93, 139]
CaO_6	1366	1387	22	[1, 68, 71, 72, 83, 93, 139]
CaO_5	1371	1434	64	[2, 81, 105, 134, 146, 150]
CaO_7	1388	1430	43	[1, 68, 71, 72, 83, 93, 139, 148]
CaO_6	1431	1549	119	[1, 68, 71, 72, 83, 139, 148]
CaO_6	1435	1458	24	[2, 81, 105, 126, 134, 146, 150]
CaO_5	1459	1513	55	[2, 105, 126, 134, 146, 150]
CaO_6	1514	1536	23	[2, 81, 105, 126, 134, 146, 150]
CaO_5	1537	1573	37	[2, 81, 105, 134, 146, 150]
CaO_5	1550	1555	6	[1, 68, 71, 72, 83, 139]
CaO_6	1556	1562	7	[1, 68, 71, 72, 83, 88, 139]
CaO_7	1563	1616	54	[1, 68, 71, 72, 83, 88, 139, 148]
CaO_4	1574	1601	28	[2, 81, 105, 134, 150]
CaO_5	1602	1602	1	[2, 81, 82, 105, 134, 150]
CaO_6	1603	1621	19	[2, 81, 82, 105, 126, 134, 150]
CaO_6	1617	1617	1	[1, 68, 71, 83, 88, 139, 148]
CaO_5	1618	1686	69	[1, 71, 83, 88, 139, 148]
CaO_5	1622	1628	7	[2, 81, 105, 126, 134, 150]
CaO_6	1629	1683	55	[2, 81, 82, 105, 126, 134, 150]
CaO_5	1684	1695	12	[2, 82, 105, 126, 134, 150]
CaO_4	1687	1736	50	[1, 71, 83, 88, 139]
CaO_6	1696	1697	2	[2, 82, 95, 105, 126, 134, 150]
CaO_5	1698	1754	57	[2, 82, 95, 105, 126, 134]
CaO_5	1737	1780	44	[1, 71, 83, 88, 139, 148]
CaO_4	1755	1831	77	[2, 82, 95, 126, 134]
CaO_4	1781	1804	24	[1, 83, 88, 139, 148]
CaO_5	1805	1817	13	[1, 71, 83, 88, 139, 148]
CaO_6	1818	1879	62	[1, 71, 83, 88, 93, 139, 148]
CaO_5	1832	1847	16	[2, 82, 95, 126, 134, 141]
CaO_4	1848	1877	30	[2, 82, 95, 126, 134]
CaO_5	1878	1893	16	[2, 81, 82, 95, 126, 134]
CaO_5	1880	1894	15	[1, 83, 88, 93, 139, 148]
CaO_4	1894	1903	10	[2, 81, 82, 95, 134]
CaO_4	1895	1919	25	[1, 83, 88, 139, 148]
CaO_5	1904	1928	25	[2, 81, 82, 95, 134, 148]
CaO_5	1920	1944	25	[1, 83, 88, 97, 139, 148]
CaO_4	1929	1945	17	[2, 81, 95, 134, 148]
CaO_4	1945	1968	24	[1, 88, 97, 139, 148]
CaO_5	1946	1956	11	[2, 81, 95, 134, 144, 148]
CaO_6	1957	1957	1	[2, 80, 81, 95, 134, 144, 148]
CaO_7	1958	1959	2	[2, 65, 80, 81, 95, 134, 144, 148]
CaO_6	1960	1977	18	[2, 65, 80, 81, 95, 134, 148]
CaO_3	1969	2038	70	[1, 88, 139, 148]
CaO_5	1978	1984	7	[2, 65, 80, 81, 95, 148]
CaO_6	1985	1990	6	[2, 65, 80, 81, 95, 144, 148]
CaO_7	1991	2026	36	[2, 65, 80, 81, 95, 125, 144, 148]
CaO_8	2027	2030	4	[2, 65, 80, 81, 95, 114, 125, 144, 148]
CaO_7	2031	2035	5	[2, 65, 81, 95, 114, 125, 144, 148]
CaO_6	2036	2047	12	[2, 65, 81, 114, 125, 144, 148]
CaO_4	2039	2041	3	[1, 83, 88, 139, 148]
CaO_5	2042	2056	15	[1, 69, 83, 88, 139, 148]
CaO_7	2048	2053	6	[2, 65, 81, 95, 114, 125, 144, 148]
CaO_6	2054	2058	5	[2, 81, 95, 114, 125, 144, 148]
CaO_4	2057	2059	3	[1, 83, 88, 139, 148]
CaO_7	2059	2077	19	[2, 81, 86, 95, 114, 125, 144, 148]
CaO_5	2060	2092	33	[1, 83, 88, 139, 148, 149]
CaO_8	2078	2088	11	[2, 81, 86, 95, 114, 125, 131, 144, 148]
CaO_7	2089	2110	22	[2, 81, 86, 95, 114, 131, 144, 148]
CaO_6	2093	2106	14	[1, 83, 88, 131, 139, 148, 149]
CaO_5	2107	2124	18	[1, 83, 88, 131, 148, 149]
CaO_6	2111	2120	10	[2, 86, 95, 114, 131, 144, 148]
CaO_5	2121	2156	36	[2, 86, 95, 114, 131, 144]
CaO_4	2125	2262	138	[1, 83, 88, 148, 149]
CaO_6	2157	2165	9	[2, 86, 95, 105, 114, 131, 144]
CaO_7	2166	2179	14	[2, 81, 86, 95, 105, 114, 131, 144]
CaO_6	2180	2192	13	[2, 81, 95, 105, 114, 131, 144]
CaO_7	2193	2195	3	[2, 76, 81, 95, 105, 114, 131, 144]
CaO_6	2196	2203	8	[2, 76, 81, 95, 105, 131, 144]
CaO_5	2204	2224	21	[2, 81, 95, 105, 131, 144]
CaO_6	2225	2258	34	[2, 81, 95, 105, 131, 141, 144]
CaO_7	2259	2295	37	[2, 81, 95, 105, 107, 131, 141, 144]
CaO_5	2263	2263	1	[1, 64, 83, 88, 148, 149]
CaO_6	2264	2268	5	[1, 64, 71, 83, 88, 148, 149]
CaO_7	2269	2274	6	[1, 64, 71, 72, 83, 88, 148, 149]
CaO_6	2275	2333	59	[1, 64, 71, 72, 83, 88, 149]
CaO_6	2296	2320	25	[2, 81, 95, 105, 131, 141, 144]
CaO_5	2321	2351	31	[2, 81, 95, 131, 141, 144]
CaO_7	2334	2384	51	[1, 64, 68, 71, 72, 83, 88, 149]
CaO_6	2352	2362	11	[2, 81, 95, 131, 141, 144, 148]
CaO_5	2363	2366	4	[2, 81, 95, 131, 141, 148]
CaO_6	2367	2367	1	[2, 81, 95, 131, 134, 141, 148]
CaO_7	2368	2385	18	[2, 81, 95, 114, 131, 134, 141, 148]
CaO_6	2385	2419	35	[1, 64, 68, 71, 72, 83, 88]
CaO_6	2386	2413	28	[2, 81, 95, 114, 131, 134, 148]
CaO_7	2414	2444	31	[2, 65, 81, 95, 114, 131, 134, 148]
CaO_7	2420	2436	17	[1, 64, 68, 71, 72, 79, 83, 88]
CaO_6	2437	2447	11	[1, 64, 68, 71, 72, 79, 83]
CaO_8	2445	2488	44	[2, 65, 81, 95, 111, 114, 131, 134, 148]
CaO_5	2448	2467	20	[1, 68, 71, 72, 79, 83]
CaO_6	2468	2477	10	[1, 68, 71, 72, 79, 83, 108]
CaO_5	2478	2510	33	[1, 68, 71, 72, 83, 108]
CaO_7	2489	2506	18	[2, 65, 81, 95, 111, 114, 131, 134]
CaO_6	2507	2509	3	[2, 65, 81, 95, 111, 131, 134]
CaO_5	2510	2510	1	[2, 65, 81, 95, 131, 134]
CaO_6	2511	2516	6	[1, 68, 71, 72, 79, 83, 108]
CaO_4	2511	2573	63	[2, 81, 95, 131, 134]
CaO_5	2517	2526	10	[1, 68, 71, 72, 79, 108]
CaO_4	2527	2539	13	[1, 68, 71, 72, 79]
CaO_5	2540	2561	22	[1, 68, 71, 72, 79, 108]
CaO_4	2562	2570	9	[1, 68, 71, 72, 79]
CaO_5	2571	2590	20	[1, 68, 71, 72, 79, 83]
CaO_5	2574	2574	1	[2, 81, 95, 131, 134, 141]
CaO_6	2575	2577	3	[2, 81, 95, 107, 131, 134, 141]
CaO_5	2578	2597	20	[2, 81, 95, 131, 134, 141]
CaO_4	2591	2604	14	[1, 68, 71, 72, 83]
CaO_6	2598	2626	29	[2, 81, 95, 107, 131, 134, 141]
CaO_5	2605	2606	2	[1, 68, 71, 72, 83, 148]
CaO_6	2607	2613	7	[1, 68, 71, 72, 79, 83, 148]
CaO_7	2614	2621	8	[1, 68, 71, 72, 79, 83, 88, 148]
CaO_6	2622	2639	18	[1, 68, 71, 72, 83, 88, 148]
CaO_7	2627	2654	28	[2, 81, 95, 107, 131, 134, 141, 144]
CaO_5	2640	2679	40	[1, 68, 71, 83, 88, 148]
CaO_8	2655	2671	17	[2, 81, 95, 107, 116, 131, 134, 141, 144]
CaO_7	2672	2694	23	[2, 81, 95, 107, 116, 131, 134, 141]
CaO_6	2680	2701	22	[1, 68, 71, 83, 88, 139, 148]
CaO_8	2695	2709	15	[2, 65, 81, 95, 107, 116, 131, 134, 141]
CaO_7	2702	2779	78	[1, 68, 69, 71, 83, 88, 139, 148]
CaO_7	2710	2722	13	[2, 65, 81, 95, 116, 131, 134, 141]
CaO_8	2723	2728	6	[2, 65, 81, 95, 111, 116, 131, 134, 141]
CaO_7	2729	2735	7	[2, 65, 81, 95, 111, 116, 131, 134]
CaO_6	2736	2759	24	[2, 65, 81, 95, 111, 116, 131]
CaO_5	2760	2760	1	[2, 65, 81, 111, 116, 131]
CaO_6	2761	2762	2	[2, 65, 81, 111, 114, 116, 131]
CaO_5	2763	2831	69	[2, 65, 111, 114, 116, 131]
CaO_6	2780	2780	1	[1, 68, 71, 83, 88, 139, 148]
CaO_5	2781	2786	6	[1, 68, 71, 83, 139, 148]
CaO_4	2787	2802	16	[1, 68, 71, 139, 148]
CaO_5	2803	2804	2	[1, 68, 71, 88, 139, 148]
CaO_6	2805	2837	33	[1, 68, 71, 88, 97, 139, 148]
CaO_6	2832	2864	33	[2, 65, 111, 114, 116, 125, 131]
CaO_7	2838	2838	1	[1, 68, 71, 79, 88, 97, 139, 148]
CaO_8	2839	2852	14	[1, 68, 69, 71, 79, 88, 97, 139, 148]
CaO_7	2853	2865	13	[1, 68, 69, 71, 79, 88, 97, 148]
CaO_5	2865	2872	8	[2, 65, 111, 114, 116, 131]
CaO_6	2866	2887	22	[1, 68, 71, 79, 88, 97, 148]
CaO_6	2873	2917	45	[2, 65, 82, 111, 114, 116, 131]
CaO_7	2888	2897	10	[1, 68, 69, 71, 79, 88, 97, 148]
CaO_6	2898	2916	19	[1, 68, 69, 79, 88, 97, 148]
CaO_5	2917	2954	38	[1, 68, 79, 88, 97, 148]
CaO_7	2918	2949	32	[2, 65, 82, 111, 114, 116, 125, 131]
CaO_6	2950	2975	26	[2, 65, 82, 114, 116, 125, 131]
CaO_6	2955	2962	8	[1, 64, 68, 79, 88, 97, 148]
CaO_5	2963	2964	2	[1, 64, 68, 79, 88, 97]
CaO_6	2965	2967	3	[1, 64, 68, 71, 79, 88, 97]
CaO_7	2968	3010	43	[1, 64, 68, 71, 72, 79, 88, 97]
CaO_5	2976	2997	22	[2, 65, 114, 116, 125, 131]
CaO_6	2998	3012	15	[2, 65, 111, 114, 116, 125, 131]
CaO_6	3011	3038	28	[1, 64, 68, 71, 72, 79, 88]
CaO_7	3013	3030	18	[2, 65, 81, 111, 114, 116, 125, 131]
CaO_6	3031	3032	2	[2, 81, 111, 114, 116, 125, 131]
CaO_7	3033	3054	22	[2, 81, 111, 114, 116, 125, 131, 141]
CaO_7	3039	3039	1	[1, 64, 68, 71, 72, 79, 88, 108]
CaO_6	3040	3057	18	[1, 64, 68, 71, 72, 79, 108]
CaO_6	3055	3057	3	[2, 81, 114, 116, 125, 131, 141]
CaO_7	3058	3067	10	[1, 64, 68, 71, 72, 73, 79, 108]
CaO_7	3058	3058	1	[2, 81, 111, 114, 116, 125, 131, 141]
CaO_8	3059	3071	13	[2, 81, 95, 111, 114, 116, 125, 131, 141]
CaO_6	3068	3073	6	[1, 64, 68, 71, 72, 79, 108]
CaO_9	3072	3074	3	[2, 81, 95, 111, 114, 116, 125, 131, 134, 141]
CaO_5	3074	3081	8	[1, 64, 68, 71, 72, 79]
CaO_8	3075	3083	9	[2, 81, 95, 111, 114, 116, 131, 134, 141]
CaO_4	3082	3083	2	[1, 64, 68, 72, 79]
CaO_5	3084	3084	1	[1, 64, 68, 72, 79, 145]
CaO_9	3084	3113	30	[2, 81, 95, 111, 114, 116, 125, 131, 134, 141]
CaO_6	3085	3156	72	[1, 64, 68, 72, 73, 79, 145]
CaO_8	3114	3117	4	[2, 81, 95, 111, 114, 116, 125, 131, 141]
CaO_9	3118	3123	6	[2, 80, 81, 95, 111, 114, 116, 125, 131, 141]
CaO_8	3124	3124	1	[2, 80, 81, 111, 114, 116, 125, 131, 141]
CaO_7	3125	3161	37	[2, 80, 81, 114, 116, 125, 131, 141]
CaO_5	3157	3184	28	[1, 64, 68, 72, 79, 145]
CaO_7	3162	3166	5	[2, 65, 80, 81, 114, 116, 125, 131]
CaO_6	3167	3199	33	[2, 65, 80, 81, 116, 125, 131]
CaO_4	3185	3206	22	[1, 64, 68, 72, 79]
CaO_7	3200	3259	60	[2, 65, 80, 81, 113, 116, 125, 131]
CaO_5	3207	3226	20	[1, 64, 68, 72, 79, 145]
CaO_6	3227	3239	13	[1, 64, 68, 72, 79, 145, 148]
CaO_5	3240	3249	10	[1, 64, 68, 72, 79, 148]
CaO_6	3250	3257	8	[1, 64, 68, 72, 79, 97, 148]
CaO_7	3258	3264	7	[1, 64, 68, 71, 72, 79, 97, 148]
CaO_6	3260	3265	6	[2, 65, 80, 113, 116, 125, 131]
CaO_6	3265	3274	10	[1, 64, 68, 71, 72, 79, 148]
CaO_5	3266	3284	19	[2, 65, 80, 113, 116, 125]
CaO_7	3275	3299	25	[1, 64, 68, 71, 72, 79, 88, 148]
CaO_6	3285	3286	2	[2, 65, 80, 113, 116, 125, 131]
CaO_7	3287	3291	5	[2, 65, 80, 113, 116, 125, 131, 136]
CaO_8	3292	3307	16	[2, 65, 80, 113, 114, 116, 125, 131, 136]
CaO_6	3300	3303	4	[1, 64, 68, 71, 72, 79, 148]
CaO_5	3304	3318	15	[1, 64, 68, 72, 79, 148]
CaO_7	3308	3338	31	[2, 65, 113, 114, 116, 125, 131, 136]
CaO_6	3319	3407	89	[1, 64, 68, 72, 79, 139, 148]
CaO_8	3339	3349	11	[2, 65, 81, 113, 114, 116, 125, 131, 136]
CaO_7	3350	3414	65	[2, 65, 113, 114, 116, 125, 131, 136]
CaO_7	3408	3471	64	[1, 64, 68, 69, 72, 79, 139, 148]
CaO_6	3415	3430	16	[2, 65, 113, 114, 116, 131, 136]
CaO_5	3431	3444	14	[2, 65, 113, 114, 116, 136]
CaO_4	3445	3467	23	[2, 65, 113, 116, 136]
CaO_5	3468	3488	21	[2, 65, 111, 113, 116, 136]
CaO_8	3472	3481	10	[1, 64, 68, 69, 71, 72, 79, 139, 148]
CaO_7	3482	3503	22	[1, 64, 68, 71, 72, 79, 139, 148]
CaO_6	3489	3491	3	[2, 65, 80, 111, 113, 116, 136]
CaO_7	3492	3512	21	[2, 65, 80, 111, 113, 116, 136, 140]
CaO_6	3504	3504	1	[1, 64, 68, 72, 79, 139, 148]
CaO_5	3505	3512	8	[1, 64, 68, 72, 79, 139]
CaO_6	3513	3526	14	[1, 64, 68, 71, 72, 79, 139]
CaO_6	3513	3547	35	[2, 65, 80, 113, 116, 136, 140]
CaO_7	3527	3534	8	[1, 64, 68, 71, 72, 79, 108, 139]
CaO_6	3535	3546	12	[1, 64, 68, 72, 79, 108, 139]
CaO_7	3547	3575	29	[1, 64, 68, 71, 72, 79, 108, 139]
CaO_5	3548	3611	64	[2, 80, 113, 116, 136, 140]
CaO_6	3576	3636	61	[1, 64, 68, 72, 79, 108, 139]
CaO_6	3612	3623	12	[2, 80, 81, 113, 116, 136, 140]
CaO_5	3624	3634	11	[2, 80, 81, 113, 116, 136]
CaO_4	3635	3678	44	[2, 80, 81, 116, 136]
CaO_5	3637	3699	63	[1, 64, 68, 72, 108, 139]
CaO_3	3679	3697	19	[2, 80, 116, 136]
CaO_4	3698	3709	12	[2, 80, 113, 116, 136]
CaO_4	3700	3709	10	[1, 64, 72, 108, 139]
CaO_5	3710	3754	45	[1, 64, 72, 79, 108, 139]
CaO_5	3710	3736	27	[2, 80, 111, 113, 116, 136]
CaO_4	3737	3744	8	[2, 111, 113, 116, 136]
CaO_5	3745	3780	36	[2, 82, 111, 113, 116, 136]
CaO_6	3755	3783	29	[1, 64, 69, 72, 79, 108, 139]
CaO_6	3781	3803	23	[2, 82, 111, 113, 116, 136, 148]
CaO_5	3784	3830	47	[1, 69, 72, 79, 108, 139]
CaO_7	3804	3807	4	[2, 80, 82, 111, 113, 116, 136, 148]
CaO_8	3808	3821	14	[2, 80, 82, 111, 113, 116, 136, 140, 148]
CaO_7	3822	3834	13	[2, 82, 111, 113, 116, 136, 140, 148]
CaO_6	3831	3838	8	[1, 69, 72, 79, 97, 108, 139]
CaO_8	3835	3847	13	[2, 80, 82, 111, 113, 116, 136, 140, 148]
CaO_5	3839	3842	4	[1, 69, 72, 79, 97, 139]
CaO_4	3843	3858	16	[1, 69, 72, 97, 139]
CaO_7	3848	3859	12	[2, 80, 111, 113, 116, 136, 140, 148]
CaO_5	3859	3865	7	[1, 69, 72, 97, 108, 139]
CaO_6	3860	3864	5	[2, 80, 111, 113, 116, 136, 140]
CaO_7	3865	3874	10	[2, 80, 111, 113, 116, 125, 136, 140]
CaO_6	3866	3912	47	[1, 69, 72, 75, 97, 108, 139]
CaO_6	3875	3885	11	[2, 80, 111, 116, 125, 136, 140]
CaO_7	3886	3983	98	[2, 80, 82, 111, 116, 125, 136, 140]
CaO_7	3913	3948	36	[1, 69, 72, 75, 97, 108, 139, 148]
CaO_6	3949	4050	102	[1, 69, 72, 97, 108, 139, 148]
CaO_6	3984	4020	37	[2, 80, 82, 111, 116, 125, 140]
CaO_5	4021	4043	23	[2, 80, 82, 116, 125, 140]
CaO_6	4044	4056	13	[2, 79, 80, 82, 116, 125, 140]
CaO_7	4051	4070	20	[1, 69, 72, 88, 97, 108, 139, 148]
CaO_7	4057	4057	1	[2, 79, 80, 82, 116, 125, 132, 140]
CaO_8	4058	4071	14	[2, 79, 80, 82, 116, 125, 132, 140, 142]
CaO_6	4071	4095	25	[1, 69, 72, 97, 108, 139, 148]
CaO_7	4072	4078	7	[2, 79, 80, 82, 116, 125, 140, 142]
CaO_6	4079	4096	18	[2, 79, 80, 116, 125, 140, 142]
CaO_5	4096	4158	63	[1, 69, 72, 97, 139, 148]
CaO_5	4097	4108	12	[2, 79, 80, 116, 125, 140]
CaO_6	4109	4145	37	[2, 79, 80, 114, 116, 125, 140]
CaO_7	4146	4157	12	[2, 79, 80, 95, 114, 116, 125, 140]
CaO_6	4158	4160	3	[2, 79, 80, 95, 116, 125, 140]
CaO_4	4159	4171	13	[1, 69, 72, 139, 148]
CaO_7	4161	4216	56	[2, 79, 80, 95, 116, 125, 136, 140]
CaO_5	4172	4200	29	[1, 69, 72, 97, 139, 148]
CaO_6	4201	4208	8	[1, 69, 72, 97, 139, 145, 148]
CaO_5	4209	4229	21	[1, 69, 72, 97, 139, 145]
CaO_8	4217	4225	9	[2, 79, 80, 82, 95, 116, 125, 136, 140]
CaO_7	4226	4267	42	[2, 80, 82, 95, 116, 125, 136, 140]
CaO_4	4230	4246	17	[1, 69, 72, 139, 145]
CaO_5	4247	4275	29	[1, 69, 72, 75, 139, 145]
CaO_8	4268	4275	8	[2, 80, 82, 95, 116, 125, 132, 136, 140]
CaO_6	4276	4287	12	[1, 69, 72, 75, 97, 139, 145]
CaO_7	4276	4276	1	[2, 80, 82, 116, 125, 132, 136, 140]
CaO_6	4277	4286	10	[2, 80, 82, 116, 125, 132, 140]
CaO_5	4287	4299	13	[2, 80, 116, 125, 132, 140]
CaO_7	4288	4303	16	[1, 69, 72, 75, 97, 106, 139, 145]
CaO_4	4300	4302	3	[2, 80, 116, 125, 140]
CaO_5	4303	4308	6	[2, 80, 116, 125, 136, 140]
CaO_6	4304	4314	11	[1, 69, 72, 75, 97, 106, 139]
CaO_6	4309	4312	4	[2, 80, 111, 116, 125, 136, 140]
CaO_7	4313	4322	10	[2, 79, 80, 111, 116, 125, 136, 140]
CaO_5	4315	4324	10	[1, 69, 72, 75, 97, 139]
CaO_6	4323	4378	56	[2, 79, 80, 116, 125, 136, 140]
CaO_4	4325	4358	34	[1, 69, 72, 75, 139]
CaO_5	4359	4363	5	[1, 69, 72, 75, 97, 139]
CaO_7	4364	4376	13	[1, 69, 72, 75, 97, 106, 122, 139]
CaO_6	4377	4401	25	[1, 69, 72, 75, 106, 122, 139]
CaO_7	4379	4430	52	[2, 79, 80, 111, 116, 125, 136, 140]
CaO_5	4402	4421	20	[1, 69, 72, 75, 106, 122]
CaO_6	4422	4425	4	[1, 69, 72, 75, 106, 122, 139]
CaO_7	4426	4444	19	[1, 69, 72, 75, 89, 106, 122, 139]
CaO_6	4431	4484	54	[2, 79, 80, 116, 125, 136, 140]
CaO_8	4445	4455	11	[1, 69, 72, 75, 89, 106, 108, 122, 139]
CaO_9	4456	4478	23	[1, 68, 69, 72, 75, 89, 106, 108, 122, 139]
CaO_8	4479	4535	57	[1, 68, 69, 72, 75, 89, 106, 122, 139]
CaO_7	4485	4511	27	[2, 79, 80, 114, 116, 125, 136, 140]
CaO_6	4512	4537	26	[2, 79, 80, 114, 116, 125, 136]
CaO_8	4536	4568	33	[1, 69, 72, 75, 89, 106, 122, 128, 139]
CaO_5	4538	4566	29	[2, 79, 80, 116, 125, 136]
CaO_6	4567	4628	62	[2, 79, 80, 116, 125, 136, 140]
CaO_7	4569	4573	5	[1, 69, 75, 89, 106, 122, 128, 139]
CaO_8	4574	4584	11	[1, 69, 72, 75, 89, 106, 122, 128, 139]
CaO_7	4585	4601	17	[1, 69, 72, 75, 106, 122, 128, 139]
CaO_8	4602	4625	24	[1, 69, 72, 75, 89, 106, 122, 128, 139]
CaO_7	4626	4636	11	[1, 69, 72, 75, 89, 106, 122, 128]
CaO_5	4629	4676	48	[2, 79, 80, 116, 125, 136]
CaO_8	4637	4660	24	[1, 68, 69, 72, 75, 89, 106, 122, 128]
CaO_7	4661	4764	104	[1, 68, 69, 72, 75, 89, 122, 128]
CaO_6	4677	4692	16	[2, 79, 80, 116, 125, 134, 136]
CaO_5	4693	4693	1	[2, 79, 80, 116, 125, 134]
CaO_4	4694	4702	9	[2, 80, 116, 125, 134]
CaO_5	4703	4748	46	[2, 80, 116, 125, 126, 134]
CaO_6	4749	4751	3	[2, 80, 116, 125, 126, 132, 134]
CaO_5	4752	4764	13	[2, 80, 116, 126, 132, 134]
CaO_6	4765	4789	25	[1, 68, 69, 72, 75, 89, 122]
CaO_6	4765	4778	14	[2, 80, 82, 116, 126, 132, 134]
CaO_5	4779	4815	37	[2, 80, 82, 116, 126, 134]
CaO_5	4790	4795	6	[1, 69, 72, 75, 89, 122]
CaO_4	4796	4826	31	[1, 69, 72, 75, 89]
CaO_6	4816	4821	6	[2, 80, 82, 116, 125, 126, 134]
CaO_7	4822	4830	9	[2, 80, 82, 116, 125, 126, 132, 134]
CaO_5	4827	4853	27	[1, 69, 72, 75, 89, 145]
CaO_6	4831	4844	14	[2, 80, 116, 125, 126, 132, 134]
CaO_5	4845	4926	82	[2, 80, 116, 125, 126, 134]
CaO_4	4854	4882	29	[1, 69, 72, 75, 89]
CaO_4	4883	4889	7	[1, 69, 75, 89, 145]
CaO_5	4890	4917	28	[1, 69, 75, 89, 145, 148]
CaO_6	4918	4960	43	[1, 69, 72, 75, 89, 145, 148]
CaO_4	4927	4939	13	[2, 116, 125, 126, 134]
CaO_6	4940	4961	22	[2, 74, 116, 125, 126, 134, 136]
CaO_7	4961	4979	19	[1, 65, 69, 72, 75, 89, 145, 148]
CaO_5	4962	4986	25	[2, 116, 125, 126, 134, 136]
CaO_6	4980	4990	11	[1, 69, 72, 75, 89, 145, 148]
CaO_6	4987	5031	45	[2, 79, 116, 125, 126, 134, 136]
CaO_7	4991	5041	51	[1, 68, 69, 72, 75, 89, 145, 148]
CaO_7	5032	5034	3	[2, 79, 113, 116, 125, 126, 134, 136]
CaO_6	5035	5059	25	[2, 79, 116, 125, 126, 134, 136]
CaO_6	5042	5099	58	[1, 68, 69, 75, 89, 145, 148]
CaO_7	5060	5084	25	[2, 79, 82, 116, 125, 126, 134, 136]
CaO_6	5085	5087	3	[2, 82, 116, 125, 126, 134, 136]
CaO_5	5088	5105	18	[2, 116, 125, 126, 134, 136]
CaO_7	5100	5125	26	[1, 68, 69, 75, 89, 115, 145, 148]
CaO_4	5106	5110	5	[2, 116, 125, 134, 136]
CaO_5	5111	5116	6	[2, 116, 125, 134, 136, 151]
CaO_4	5117	5118	2	[2, 116, 125, 134, 151]
CaO_5	5119	5119	1	[2, 82, 116, 125, 134, 151]
CaO_6	5120	5174	55	[2, 79, 82, 116, 125, 134, 151]
CaO_6	5126	5156	31	[1, 68, 69, 89, 115, 145, 148]
CaO_7	5157	5158	2	[1, 68, 69, 84, 89, 115, 145, 148]
CaO_6	5159	5187	29	[1, 68, 69, 84, 89, 145, 148]
CaO_5	5175	5193	19	[2, 79, 116, 125, 134, 151]
CaO_5	5188	5190	3	[1, 68, 69, 84, 89, 148]
CaO_6	5191	5216	26	[1, 68, 69, 84, 89, 148, 150]
CaO_6	5194	5194	1	[2, 74, 79, 116, 125, 134, 151]
CaO_5	5195	5202	8	[2, 74, 116, 125, 134, 151]
CaO_6	5203	5211	9	[2, 74, 79, 116, 125, 134, 151]
CaO_7	5212	5224	13	[2, 74, 79, 82, 116, 125, 134, 151]
CaO_7	5217	5244	28	[1, 68, 69, 84, 89, 145, 148, 150]
CaO_6	5225	5240	16	[2, 79, 82, 116, 125, 134, 151]
CaO_5	5241	5252	12	[2, 82, 116, 125, 134, 151]
CaO_6	5245	5271	27	[1, 68, 69, 89, 145, 148, 150]
CaO_6	5253	5287	35	[2, 82, 85, 116, 125, 134, 151]
CaO_7	5272	5288	17	[1, 65, 68, 69, 89, 145, 148, 150]
CaO_7	5288	5299	12	[2, 82, 85, 116, 125, 134, 151, 152]
CaO_8	5289	5294	6	[1, 65, 68, 69, 89, 115, 145, 148, 150]
CaO_7	5295	5297	3	[1, 65, 69, 89, 115, 145, 148, 150]
CaO_6	5298	5319	22	[1, 65, 69, 89, 115, 148, 150]
CaO_8	5300	5325	26	[2, 82, 85, 116, 125, 134, 141, 151, 152]
CaO_5	5320	5352	33	[1, 65, 69, 89, 115, 148]
CaO_7	5326	5381	56	[2, 82, 85, 116, 125, 134, 151, 152]
CaO_6	5353	5385	33	[1, 65, 69, 89, 115, 129, 148]
CaO_6	5382	5405	24	[2, 82, 85, 116, 125, 134, 151]
CaO_5	5386	5413	28	[1, 65, 69, 89, 115, 148]
CaO_7	5406	5421	16	[2, 82, 85, 116, 125, 134, 141, 151]
CaO_6	5414	5418	5	[1, 65, 69, 89, 115, 142, 148]
CaO_5	5419	5546	128	[1, 69, 89, 115, 142, 148]
CaO_8	5422	5440	19	[2, 82, 85, 116, 125, 134, 136, 141, 151]
CaO_7	5441	5451	11	[2, 82, 85, 116, 125, 134, 136, 151]
CaO_6	5452	5458	7	[2, 82, 85, 116, 125, 134, 151]
CaO_5	5459	5500	42	[2, 82, 85, 116, 125, 134]
CaO_4	5501	5512	12	[2, 85, 116, 125, 134]
CaO_5	5513	5539	27	[2, 79, 85, 116, 125, 134]
CaO_6	5540	5575	36	[2, 79, 80, 85, 116, 125, 134]
CaO_6	5547	5547	1	[1, 69, 88, 89, 115, 142, 148]
CaO_7	5548	5595	48	[1, 65, 69, 88, 89, 115, 142, 148]
CaO_5	5576	5577	2	[2, 79, 80, 85, 125, 134]
CaO_4	5578	5595	18	[2, 79, 80, 125, 134]
CaO_6	5596	5632	37	[1, 69, 88, 89, 115, 142, 148]
CaO_5	5596	5607	12	[2, 79, 80, 116, 125, 134]
CaO_6	5608	5657	50	[2, 79, 80, 85, 116, 125, 134]
CaO_5	5633	5669	37	[1, 69, 88, 89, 115, 142]
CaO_7	5658	5677	20	[2, 79, 80, 85, 114, 116, 125, 134]
CaO_4	5670	5708	39	[1, 69, 88, 89, 115]
CaO_6	5678	5734	57	[2, 79, 80, 85, 114, 125, 134]
CaO_5	5709	5755	47	[1, 69, 75, 88, 89, 115]
CaO_5	5735	5744	10	[2, 79, 80, 85, 125, 134]
CaO_6	5745	5747	3	[2, 79, 80, 85, 116, 125, 134]
CaO_5	5748	5748	1	[2, 79, 80, 85, 116, 134]
CaO_6	5749	5763	15	[2, 79, 80, 82, 85, 116, 134]
CaO_4	5756	5770	15	[1, 75, 88, 89, 115]
CaO_7	5764	5791	28	[2, 79, 80, 82, 85, 116, 134, 151]
CaO_5	5771	5882	112	[1, 75, 88, 89, 115, 148]
CaO_8	5792	5796	5	[2, 79, 80, 82, 85, 116, 134, 141, 151]
CaO_7	5797	5802	6	[2, 79, 82, 85, 116, 134, 141, 151]
CaO_6	5803	5819	17	[2, 79, 82, 116, 134, 141, 151]
CaO_5	5820	5862	43	[2, 79, 82, 116, 134, 141]
CaO_6	5863	5872	10	[2, 79, 80, 82, 116, 134, 141]
CaO_7	5873	5876	4	[2, 79, 80, 82, 116, 134, 136, 141]
CaO_8	5877	5899	23	[2, 79, 80, 82, 85, 116, 134, 136, 141]
CaO_4	5883	5990	108	[1, 88, 89, 115, 148]
CaO_7	5900	5906	7	[2, 79, 80, 82, 85, 116, 136, 141]
CaO_6	5907	5910	4	[2, 79, 80, 82, 85, 116, 136]
CaO_5	5911	5936	26	[2, 79, 80, 85, 116, 136]
CaO_6	5937	5979	43	[2, 69, 79, 80, 85, 116, 136]
CaO_7	5980	5985	6	[2, 69, 79, 80, 85, 116, 133, 136]
CaO_6	5986	5987	2	[2, 69, 79, 80, 85, 116, 136]
CaO_7	5988	5997	10	[2, 69, 79, 80, 85, 116, 136, 151]
CaO_5	5991	5991	1	[1, 88, 89, 97, 115, 148]
CaO_6	5992	6009	18	[1, 88, 89, 97, 115, 139, 148]
CaO_8	5998	6008	11	[2, 69, 79, 80, 85, 111, 116, 136, 151]
CaO_9	6009	6054	46	[2, 69, 79, 80, 82, 85, 111, 116, 136, 151]
CaO_5	6010	6012	3	[1, 88, 89, 97, 115, 148]
CaO_6	6013	6026	14	[1, 88, 89, 97, 115, 118, 148]
CaO_7	6027	6032	6	[1, 78, 88, 89, 97, 115, 118, 148]
CaO_6	6033	6046	14	[1, 88, 89, 97, 115, 118, 148]
CaO_5	6047	6079	33	[1, 88, 89, 97, 115, 148]
CaO_8	6055	6065	11	[2, 79, 80, 82, 85, 111, 116, 136, 151]
CaO_9	6066	6070	5	[2, 79, 80, 82, 85, 111, 113, 116, 136, 151]
CaO_8	6071	6076	6	[2, 79, 82, 85, 111, 113, 116, 136, 151]
CaO_7	6077	6102	26	[2, 79, 82, 85, 113, 116, 136, 151]
CaO_4	6080	6103	24	[1, 88, 89, 97, 115]
CaO_6	6103	6120	18	[2, 79, 82, 85, 113, 116, 136]
CaO_5	6104	6122	19	[1, 88, 89, 97, 115, 139]
CaO_5	6121	6137	17	[2, 82, 85, 113, 116, 136]
CaO_6	6123	6151	29	[1, 88, 89, 97, 115, 139, 142]
CaO_6	6138	6202	65	[2, 82, 85, 103, 113, 116, 136]
CaO_5	6152	6166	15	[1, 88, 89, 97, 115, 139]
CaO_6	6167	6179	13	[1, 88, 89, 97, 115, 139, 148]
CaO_5	6180	6323	144	[1, 88, 89, 97, 115, 139]
CaO_5	6203	6225	23	[2, 82, 85, 103, 116, 136]
CaO_6	6226	6238	13	[2, 79, 82, 85, 103, 116, 136]
CaO_7	6239	6252	14	[2, 79, 82, 85, 103, 116, 136, 141]
CaO_8	6253	6272	20	[2, 79, 82, 85, 103, 107, 116, 136, 141]
CaO_9	6273	6274	2	[2, 79, 82, 85, 103, 107, 114, 116, 136, 141]
CaO_7	6275	6285	11	[2, 79, 85, 103, 107, 114, 116, 136]
CaO_8	6286	6293	8	[2, 74, 79, 85, 103, 107, 114, 116, 136]
CaO_7	6294	6304	11	[2, 74, 79, 103, 107, 114, 116, 136]
CaO_8	6305	6309	5	[2, 74, 79, 103, 107, 114, 116, 136, 141]
CaO_7	6310	6315	6	[2, 79, 103, 107, 114, 116, 136, 141]
CaO_8	6316	6326	11	[2, 79, 85, 103, 107, 114, 116, 136, 141]
CaO_4	6324	6426	103	[1, 88, 89, 115, 139]
CaO_7	6327	6391	65	[2, 79, 85, 103, 107, 116, 136, 141]
CaO_6	6392	6403	12	[2, 79, 85, 103, 116, 136, 141]
CaO_7	6404	6412	9	[2, 79, 82, 85, 103, 116, 136, 141]
CaO_6	6413	6426	14	[2, 79, 82, 103, 116, 136, 141]
CaO_3	6427	6589	163	[1, 89, 115, 139]
CaO_5	6427	6457	31	[2, 79, 82, 103, 116, 141]
CaO_6	6458	6466	9	[2, 79, 82, 103, 111, 116, 141]
CaO_5	6467	6474	8	[2, 79, 103, 111, 116, 141]
CaO_6	6475	6481	7	[2, 79, 103, 111, 113, 116, 141]
CaO_5	6482	6509	28	[2, 79, 103, 111, 113, 116]
CaO_6	6510	6510	1	[2, 79, 103, 111, 113, 116, 136]
CaO_5	6511	6529	19	[2, 79, 103, 111, 113, 136]
CaO_6	6530	6557	28	[2, 79, 82, 103, 111, 113, 136]
CaO_5	6558	6566	9	[2, 79, 82, 103, 111, 113]
CaO_6	6567	6591	25	[2, 79, 82, 103, 111, 113, 116]
CaO_4	6590	6605	16	[1, 88, 89, 115, 139]
CaO_5	6592	6648	57	[2, 79, 82, 103, 113, 116]
CaO_5	6606	6617	12	[1, 88, 89, 106, 115, 139]
CaO_4	6618	6675	58	[1, 89, 106, 115, 139]
CaO_4	6649	6671	23	[2, 79, 82, 103, 116]
CaO_5	6672	6681	10	[2, 79, 82, 103, 116, 141]
CaO_3	6676	6677	2	[1, 89, 106, 115]
CaO_4	6678	6683	6	[1, 89, 106, 115, 122]
CaO_4	6682	6697	16	[2, 79, 103, 116, 141]
CaO_5	6684	6715	32	[1, 89, 106, 115, 122, 139]
CaO_5	6698	6734	37	[2, 74, 79, 103, 116, 141]
CaO_7	6716	6716	1	[1, 89, 106, 112, 115, 122, 134, 139]
CaO_8	6717	6722	6	[1, 89, 106, 112, 115, 122, 134, 139, 150]
CaO_9	6723	6743	21	[1, 68, 89, 106, 112, 115, 122, 134, 139, 150]
CaO_6	6735	6751	17	[2, 74, 79, 85, 103, 116, 141]
CaO_8	6744	6746	3	[1, 68, 89, 106, 115, 122, 134, 139, 150]
CaO_7	6747	6760	14	[1, 68, 89, 106, 115, 122, 139, 150]
CaO_7	6752	6768	17	[2, 74, 79, 85, 103, 107, 116, 141]
CaO_8	6761	6766	6	[1, 68, 89, 106, 115, 122, 128, 139, 150]
CaO_7	6767	6801	35	[1, 68, 89, 106, 115, 122, 128, 150]
CaO_6	6769	6775	7	[2, 74, 79, 85, 103, 107, 116]
CaO_5	6776	6831	56	[2, 74, 79, 103, 107, 116]
CaO_6	6802	6834	33	[1, 68, 89, 106, 115, 122, 150]
CaO_6	6832	6861	30	[2, 74, 79, 85, 103, 107, 116]
CaO_7	6835	6875	41	[1, 68, 89, 106, 115, 122, 134, 150]
CaO_7	6862	6881	20	[2, 69, 74, 79, 85, 103, 107, 116]
CaO_8	6876	6885	10	[1, 68, 89, 106, 115, 122, 128, 134, 150]
CaO_6	6882	6910	29	[2, 69, 74, 79, 103, 107, 116]
CaO_7	6886	6900	15	[1, 68, 89, 106, 115, 122, 128, 150]
CaO_8	6901	6920	20	[1, 68, 89, 106, 115, 121, 122, 128, 150]
CaO_7	6911	6913	3	[2, 69, 74, 79, 103, 107, 116, 141]
CaO_6	6914	6921	8	[2, 69, 74, 79, 103, 107, 116]
CaO_9	6921	6939	19	[1, 68, 89, 106, 115, 121, 122, 128, 139, 150]
CaO_7	6922	6933	12	[2, 69, 74, 79, 82, 103, 107, 116]
CaO_6	6934	6936	3	[2, 69, 74, 79, 103, 107, 116]
CaO_7	6937	6971	35	[2, 69, 74, 79, 103, 107, 113, 116]
CaO_8	6940	6944	5	[1, 68, 89, 106, 115, 121, 122, 128, 139]
CaO_9	6945	6948	4	[1, 68, 89, 106, 115, 121, 122, 128, 139, 142]
CaO_8	6949	6952	4	[1, 68, 89, 106, 115, 121, 122, 128, 142]
CaO_9	6953	6962	10	[1, 68, 89, 106, 115, 121, 122, 128, 139, 142]
CaO_8	6963	6978	16	[1, 68, 89, 106, 121, 122, 128, 139, 142]
CaO_6	6972	6985	14	[2, 69, 74, 79, 103, 113, 116]
CaO_7	6979	6980	2	[1, 68, 89, 121, 122, 128, 139, 142]
CaO_6	6981	6997	17	[1, 68, 89, 122, 128, 139, 142]
CaO_5	6986	7036	51	[2, 69, 79, 103, 113, 116]
CaO_5	6998	7021	24	[1, 89, 122, 128, 139, 142]
CaO_4	7022	7074	53	[1, 89, 122, 139, 142]
CaO_4	7037	7039	3	[2, 79, 103, 113, 116]
CaO_5	7040	7061	22	[2, 79, 103, 111, 113, 116]
CaO_6	7062	7107	46	[2, 79, 103, 111, 113, 116, 136]
CaO_5	7075	7117	43	[1, 89, 106, 122, 139, 142]
CaO_7	7108	7110	3	[2, 79, 103, 111, 113, 116, 133, 136]
CaO_6	7111	7115	5	[2, 79, 103, 111, 113, 116, 133]
CaO_5	7116	7156	41	[2, 79, 111, 113, 116, 133]
CaO_6	7118	7181	64	[1, 68, 89, 106, 122, 139, 142]
CaO_6	7157	7177	21	[2, 79, 111, 113, 116, 133, 136]
CaO_5	7178	7224	47	[2, 79, 111, 113, 116, 133]
CaO_5	7182	7192	11	[1, 68, 106, 122, 139, 142]
CaO_6	7193	7197	5	[1, 68, 89, 106, 122, 139, 142]
CaO_7	7198	7201	4	[1, 65, 68, 89, 106, 122, 139, 142]
CaO_8	7202	7224	23	[1, 65, 68, 89, 106, 122, 134, 139, 142]
CaO_7	7225	7231	7	[1, 65, 68, 106, 122, 134, 139, 142]
CaO_6	7225	7245	21	[2, 78, 79, 111, 113, 116, 133]
CaO_8	7232	7250	19	[1, 65, 68, 106, 122, 134, 139, 142, 150]
CaO_5	7246	7256	11	[2, 78, 79, 111, 116, 133]
CaO_7	7251	7264	14	[1, 65, 68, 106, 122, 134, 139, 150]
CaO_6	7257	7298	42	[2, 78, 79, 111, 116, 126, 133]
CaO_8	7265	7274	10	[1, 65, 68, 99, 106, 122, 134, 139, 150]
CaO_9	7275	7284	10	[1, 65, 68, 80, 99, 106, 122, 134, 139, 150]
CaO_8	7285	7360	76	[1, 65, 80, 99, 106, 122, 134, 139, 150]
CaO_5	7299	7304	6	[2, 78, 79, 111, 116, 126]
CaO_6	7305	7315	11	[2, 78, 79, 111, 116, 126, 143]
CaO_5	7316	7320	5	[2, 78, 79, 116, 126, 143]
CaO_6	7321	7323	3	[2, 78, 79, 82, 116, 126, 143]
CaO_5	7324	7325	2	[2, 78, 79, 82, 116, 126]
CaO_6	7326	7326	1	[2, 78, 79, 82, 116, 126, 151]
CaO_7	7327	7347	21	[2, 78, 79, 82, 116, 126, 151, 152]
CaO_8	7348	7354	7	[2, 78, 79, 82, 111, 116, 126, 151, 152]
CaO_9	7355	7369	15	[2, 78, 79, 82, 111, 116, 118, 126, 151, 152]
CaO_9	7361	7366	6	[1, 65, 68, 80, 99, 106, 122, 134, 139, 150]
CaO_8	7367	7377	11	[1, 65, 68, 80, 106, 122, 134, 139, 150]
CaO_8	7370	7376	7	[2, 78, 79, 82, 111, 116, 126, 151, 152]
CaO_7	7377	7393	17	[2, 78, 79, 82, 116, 126, 151, 152]
CaO_7	7378	7398	21	[1, 65, 68, 80, 122, 134, 139, 150]
CaO_8	7394	7443	50	[2, 78, 79, 82, 111, 116, 126, 151, 152]
CaO_6	7399	7426	28	[1, 65, 80, 122, 134, 139, 150]
CaO_6	7427	7472	46	[1, 65, 68, 80, 122, 139, 150]
CaO_9	7444	7453	10	[2, 78, 79, 82, 111, 116, 118, 126, 151, 152]
CaO_8	7454	7464	11	[2, 78, 79, 82, 111, 116, 118, 151, 152]
CaO_7	7465	7475	11	[2, 78, 79, 82, 111, 116, 151, 152]
CaO_7	7473	7497	25	[1, 65, 68, 80, 115, 122, 139, 150]
CaO_6	7476	7510	35	[2, 78, 79, 82, 111, 116, 152]
CaO_8	7498	7515	18	[1, 65, 68, 80, 89, 115, 122, 139, 150]
CaO_5	7511	7581	71	[2, 78, 79, 111, 116, 152]
CaO_7	7516	7525	10	[1, 65, 68, 80, 115, 122, 139, 150]
CaO_6	7526	7535	10	[1, 65, 68, 115, 122, 139, 150]
CaO_5	7536	7554	19	[1, 65, 68, 115, 122, 139]
CaO_6	7555	7582	28	[1, 65, 68, 115, 122, 139, 150]
CaO_6	7582	7585	4	[2, 78, 79, 94, 111, 116, 152]
CaO_7	7583	7596	14	[1, 65, 68, 80, 115, 122, 139, 150]
CaO_5	7586	7642	57	[2, 78, 79, 111, 116, 152]
CaO_6	7597	7657	61	[1, 68, 80, 115, 122, 139, 150]
CaO_6	7643	7672	30	[2, 78, 79, 111, 113, 116, 152]
CaO_7	7658	7670	13	[1, 65, 68, 80, 115, 122, 139, 150]
CaO_6	7671	7678	8	[1, 65, 68, 80, 122, 139, 150]
CaO_5	7673	7673	1	[2, 78, 79, 111, 116, 152]
CaO_4	7674	7689	16	[2, 78, 79, 111, 152]
CaO_7	7679	7697	19	[1, 65, 68, 80, 122, 134, 139, 150]
CaO_5	7690	7717	28	[2, 78, 79, 111, 116, 152]
CaO_8	7698	7707	10	[1, 65, 68, 80, 99, 122, 134, 139, 150]
CaO_7	7708	7718	11	[1, 65, 68, 80, 122, 134, 139, 150]
CaO_6	7718	7728	11	[2, 78, 79, 111, 113, 116, 152]
CaO_8	7719	7724	6	[1, 65, 68, 80, 122, 134, 139, 148, 150]
CaO_7	7725	7739	15	[1, 65, 68, 80, 122, 139, 148, 150]
CaO_7	7729	7729	1	[2, 78, 79, 82, 111, 113, 116, 152]
CaO_6	7730	7771	42	[2, 79, 82, 111, 113, 116, 152]
CaO_8	7740	7754	15	[1, 65, 68, 80, 115, 122, 139, 148, 150]
CaO_7	7755	7776	22	[1, 65, 68, 80, 122, 139, 148, 150]
CaO_5	7772	7809	38	[2, 79, 82, 111, 116, 152]
CaO_8	7777	7788	12	[1, 65, 68, 80, 122, 134, 139, 148, 150]
CaO_7	7789	7849	61	[1, 65, 68, 80, 122, 134, 139, 150]
CaO_6	7810	7851	42	[2, 79, 82, 111, 113, 116, 152]
CaO_6	7850	7855	6	[1, 65, 68, 80, 122, 134, 139]
CaO_7	7852	7859	8	[2, 79, 82, 108, 111, 113, 116, 152]
CaO_5	7856	7891	36	[1, 65, 80, 122, 134, 139]
CaO_6	7860	7860	1	[2, 79, 82, 111, 113, 116, 152]
CaO_5	7861	7895	35	[2, 79, 111, 113, 116, 152]
CaO_6	7892	7919	28	[1, 65, 80, 99, 122, 134, 139]
CaO_4	7896	7925	30	[2, 79, 111, 116, 152]
CaO_7	7920	7922	3	[1, 65, 80, 99, 122, 134, 139, 150]
CaO_6	7923	7939	17	[1, 65, 99, 122, 134, 139, 150]
CaO_5	7926	7947	22	[2, 79, 82, 111, 116, 152]
CaO_7	7940	7968	29	[1, 65, 80, 99, 122, 134, 139, 150]
CaO_4	7948	8037	90	[2, 79, 111, 116, 152]
CaO_8	7969	7979	11	[1, 65, 68, 80, 99, 122, 134, 139, 150]
CaO_7	7980	8018	39	[1, 65, 68, 80, 99, 122, 139, 150]
CaO_8	8019	8025	7	[1, 65, 68, 80, 84, 99, 122, 139, 150]
CaO_7	8026	8127	102	[1, 65, 68, 80, 84, 122, 139, 150]
CaO_5	8038	8057	20	[2, 79, 94, 111, 116, 152]
CaO_4	8058	8082	25	[2, 79, 111, 116, 152]
CaO_5	8083	8090	8	[2, 79, 94, 111, 116, 152]
CaO_4	8091	8106	16	[2, 79, 111, 116, 152]
CaO_5	8107	8122	16	[2, 79, 90, 111, 116, 152]
CaO_6	8123	8158	36	[2, 79, 90, 111, 116, 151, 152]
CaO_6	8128	8157	30	[1, 65, 80, 84, 122, 139, 150]
CaO_7	8158	8159	2	[1, 65, 80, 84, 99, 122, 139, 150]
CaO_7	8159	8164	6	[2, 79, 90, 111, 116, 142, 151, 152]
CaO_6	8160	8166	7	[1, 65, 80, 99, 122, 139, 150]
CaO_8	8165	8173	9	[2, 79, 90, 111, 116, 140, 142, 151, 152]
CaO_7	8167	8204	38	[1, 65, 68, 80, 99, 122, 139, 150]
CaO_7	8174	8175	2	[2, 79, 111, 116, 140, 142, 151, 152]
CaO_6	8176	8177	2	[2, 111, 116, 140, 142, 151, 152]
CaO_5	8178	8185	8	[2, 111, 116, 142, 151, 152]
CaO_6	8186	8202	17	[2, 111, 116, 132, 142, 151, 152]
CaO_7	8203	8205	3	[2, 79, 111, 116, 132, 142, 151, 152]
CaO_6	8205	8241	37	[1, 65, 68, 80, 122, 139, 150]
CaO_6	8206	8207	2	[2, 79, 111, 116, 142, 151, 152]
CaO_5	8208	8227	20	[2, 79, 111, 116, 142, 151]
CaO_6	8228	8239	12	[2, 79, 90, 111, 116, 142, 151]
CaO_5	8240	8267	28	[2, 79, 90, 111, 116, 142]
CaO_5	8242	8253	12	[1, 65, 68, 80, 122, 139]
CaO_6	8254	8295	42	[1, 65, 68, 80, 122, 139, 150]
CaO_4	8268	8270	3	[2, 79, 111, 116, 142]
CaO_5	8271	8306	36	[2, 79, 111, 113, 116, 142]
CaO_7	8296	8350	55	[1, 65, 68, 80, 99, 122, 139, 150]
CaO_6	8307	8322	16	[2, 79, 111, 113, 116, 136, 142]
CaO_7	8323	8327	5	[2, 79, 108, 111, 113, 116, 136, 142]
CaO_6	8328	8347	20	[2, 79, 108, 111, 113, 116, 136]
CaO_5	8348	8351	4	[2, 79, 111, 113, 116, 136]
CaO_6	8351	8373	23	[1, 68, 80, 99, 122, 139, 150]
CaO_6	8352	8387	36	[2, 79, 111, 113, 116, 131, 136]
CaO_7	8374	8376	3	[1, 68, 80, 99, 122, 134, 139, 150]
CaO_8	8377	8385	9	[1, 68, 80, 84, 99, 122, 134, 139, 150]
CaO_7	8386	8389	4	[1, 68, 80, 84, 99, 134, 139, 150]
CaO_7	8388	8393	6	[2, 79, 85, 111, 113, 116, 131, 136]
CaO_8	8390	8398	9	[1, 68, 80, 84, 99, 101, 134, 139, 150]
CaO_8	8394	8399	6	[2, 79, 85, 94, 111, 113, 116, 131, 136]
CaO_7	8399	8399	1	[1, 80, 84, 99, 101, 134, 139, 150]
CaO_6	8400	8436	37	[1, 80, 99, 101, 134, 139, 150]
CaO_7	8400	8431	32	[2, 79, 85, 94, 111, 113, 116, 131]
CaO_6	8432	8471	40	[2, 85, 94, 111, 113, 116, 131]
CaO_7	8437	8441	5	[1, 65, 80, 99, 101, 134, 139, 150]
CaO_6	8442	8470	29	[1, 65, 80, 99, 101, 134, 139]
CaO_5	8471	8499	29	[1, 65, 80, 99, 134, 139]
CaO_7	8472	8474	3	[2, 79, 85, 94, 111, 113, 116, 131]
CaO_6	8475	8485	11	[2, 79, 94, 111, 113, 116, 131]
CaO_7	8486	8502	17	[2, 79, 94, 111, 113, 116, 131, 142]
CaO_4	8500	8559	60	[1, 65, 99, 134, 139]
CaO_8	8503	8534	32	[2, 79, 94, 111, 113, 116, 131, 136, 142]
CaO_7	8535	8561	27	[2, 79, 94, 111, 116, 131, 136, 142]
CaO_5	8560	8573	14	[1, 65, 99, 101, 134, 139]
CaO_6	8562	8572	11	[2, 79, 94, 111, 116, 131, 142]
CaO_7	8573	8573	1	[2, 79, 94, 100, 111, 116, 131, 142]
CaO_4	8574	8617	44	[1, 65, 99, 134, 139]
CaO_6	8574	8578	5	[2, 79, 94, 100, 111, 131, 142]
CaO_7	8579	8592	14	[2, 79, 85, 94, 100, 111, 131, 142]
CaO_8	8593	8631	39	[2, 79, 85, 94, 100, 111, 116, 131, 142]
CaO_5	8618	8648	31	[1, 65, 99, 101, 134, 139]
CaO_7	8632	8672	41	[2, 79, 85, 94, 100, 111, 116, 131]
CaO_4	8649	8670	22	[1, 65, 101, 134, 139]
CaO_5	8671	8729	59	[1, 65, 68, 101, 134, 139]
CaO_6	8673	8673	1	[2, 79, 85, 94, 100, 111, 131]
CaO_5	8674	8688	15	[2, 79, 85, 100, 111, 131]
CaO_4	8689	8712	24	[2, 79, 100, 111, 131]
CaO_3	8713	8718	6	[2, 79, 111, 131]
CaO_4	8719	8775	57	[2, 79, 95, 111, 131]
CaO_6	8730	8771	42	[1, 65, 68, 89, 101, 134, 139]
CaO_5	8772	8775	4	[1, 65, 68, 89, 101, 134]
CaO_6	8776	8785	10	[1, 65, 68, 89, 101, 134, 144]
CaO_5	8776	8784	9	[2, 74, 79, 95, 111, 131]
CaO_6	8785	8800	16	[2, 74, 79, 85, 95, 111, 131]
CaO_5	8786	8799	14	[1, 65, 68, 101, 134, 144]
CaO_4	8800	8883	84	[1, 65, 68, 101, 134]
CaO_5	8801	8803	3	[2, 74, 85, 95, 111, 131]
CaO_4	8804	8806	3	[2, 85, 95, 111, 131]
CaO_3	8807	8826	20	[2, 95, 111, 131]
CaO_4	8827	8840	14	[2, 85, 95, 111, 131]
CaO_5	8841	8845	5	[2, 85, 95, 111, 113, 131]
CaO_6	8846	8849	4	[2, 85, 94, 95, 111, 113, 131]
CaO_5	8850	8856	7	[2, 85, 94, 95, 111, 131]
CaO_6	8857	8858	2	[2, 85, 94, 95, 111, 116, 131]
CaO_5	8859	8880	22	[2, 85, 94, 95, 111, 116]
CaO_4	8881	8894	14	[2, 94, 95, 111, 116]
CaO_5	8884	8896	13	[1, 65, 68, 101, 134, 150]
CaO_3	8895	8925	31	[2, 94, 111, 116]
CaO_4	8897	8973	77	[1, 65, 68, 101, 134]
CaO_4	8926	9011	86	[2, 94, 111, 116, 139]
CaO_5	8974	9049	76	[1, 65, 68, 101, 134, 150]
CaO_5	9012	9033	22	[2, 94, 111, 116, 139, 140]
CaO_6	9034	9037	4	[2, 94, 111, 116, 139, 140, 142]
CaO_5	9038	9047	10	[2, 111, 116, 139, 140, 142]
CaO_4	9048	9052	5	[2, 111, 139, 140, 142]
CaO_6	9050	9063	14	[1, 65, 68, 101, 134, 148, 150]
CaO_5	9053	9064	12	[2, 111, 118, 139, 140, 142]
CaO_5	9064	9075	12	[1, 65, 68, 101, 134, 150]
CaO_6	9065	9072	8	[2, 94, 111, 118, 139, 140, 142]
CaO_5	9073	9086	14	[2, 94, 111, 118, 139, 142]
CaO_4	9076	9133	58	[1, 65, 68, 101, 134]
CaO_6	9087	9090	4	[2, 90, 94, 111, 118, 139, 142]
CaO_5	9091	9133	43	[2, 90, 111, 118, 139, 142]
CaO_5	9134	9160	27	[1, 65, 68, 101, 134, 148]
CaO_6	9134	9142	9	[2, 90, 111, 118, 139, 142, 151]
CaO_7	9143	9144	2	[2, 79, 90, 111, 118, 139, 142, 151]
CaO_6	9145	9154	10	[2, 79, 90, 111, 118, 142, 151]
CaO_5	9155	9172	18	[2, 90, 111, 118, 142, 151]
CaO_6	9161	9190	30	[1, 65, 68, 89, 101, 134, 148]
CaO_6	9173	9186	14	[2, 79, 90, 111, 118, 142, 151]
CaO_5	9187	9201	15	[2, 90, 111, 118, 142, 151]
CaO_5	9191	9193	3	[1, 65, 68, 101, 134, 148]
CaO_6	9194	9205	12	[1, 65, 68, 70, 101, 134, 148]
CaO_6	9202	9202	1	[2, 90, 94, 111, 118, 142, 151]
CaO_5	9203	9243	41	[2, 90, 94, 118, 142, 151]
CaO_5	9206	9207	2	[1, 65, 68, 70, 101, 134]
CaO_6	9208	9239	32	[1, 65, 68, 70, 101, 110, 134]
CaO_5	9240	9243	4	[1, 65, 68, 101, 110, 134]
CaO_4	9244	9297	54	[1, 65, 68, 101, 134]
CaO_5	9244	9250	7	[2, 94, 111, 118, 139, 142]
CaO_6	9251	9254	4	[2, 90, 94, 111, 118, 139, 142]
CaO_5	9255	9297	43	[2, 90, 111, 118, 139, 142]
CaO_5	9298	9324	27	[1, 65, 68, 101, 134, 148]
CaO_6	9298	9306	9	[2, 90, 111, 118, 139, 142, 151]
CaO_7	9307	9308	2	[2, 79, 90, 111, 118, 139, 142, 151]
CaO_6	9309	9318	10	[2, 79, 90, 111, 118, 142, 151]
CaO_5	9319	9336	18	[2, 90, 111, 118, 142, 151]
CaO_6	9325	9354	30	[1, 65, 68, 89, 101, 134, 148]
CaO_6	9337	9350	14	[2, 79, 90, 111, 118, 142, 151]
CaO_5	9351	9365	15	[2, 90, 111, 118, 142, 151]
CaO_5	9355	9357	3	[1, 65, 68, 101, 134, 148]
CaO_6	9358	9369	12	[1, 65, 68, 70, 101, 134, 148]
CaO_6	9366	9366	1	[2, 90, 94, 111, 118, 142, 151]
CaO_5	9367	9423	57	[2, 90, 94, 118, 142, 151]
CaO_5	9370	9371	2	[1, 65, 68, 70, 101, 134]
CaO_6	9372	9403	32	[1, 65, 68, 70, 101, 110, 134]
CaO_5	9404	9450	47	[1, 65, 68, 101, 110, 134]
CaO_4	9424	9463	40	[2, 90, 94, 118, 151]
CaO_6	9451	9457	7	[1, 65, 68, 84, 101, 110, 134]
CaO_7	9458	9470	13	[1, 65, 68, 84, 101, 110, 134, 150]
CaO_5	9464	9485	22	[2, 90, 94, 118, 126, 151]
CaO_6	9471	9496	26	[1, 65, 68, 101, 110, 134, 150]
CaO_6	9486	9499	14	[2, 90, 94, 118, 126, 140, 151]
CaO_5	9497	9529	33	[1, 65, 68, 101, 110, 134]
CaO_7	9500	9530	31	[2, 90, 94, 111, 118, 126, 140, 151]
CaO_6	9530	9586	57	[1, 65, 68, 101, 110, 134, 150]
CaO_6	9531	9566	36	[2, 90, 94, 118, 126, 140, 151]
CaO_5	9567	9585	19	[2, 90, 94, 126, 140, 151]
CaO_6	9586	9596	11	[2, 85, 90, 94, 126, 140, 151]
CaO_7	9587	9588	2	[1, 65, 68, 101, 110, 122, 134, 150]
CaO_9	9589	9609	21	[1, 65, 68, 69, 101, 110, 122, 134, 148, 150]
CaO_7	9597	9602	6	[2, 85, 90, 94, 116, 126, 140, 151]
CaO_8	9603	9627	25	[2, 82, 85, 90, 94, 116, 126, 140, 151]
CaO_8	9610	9621	12	[1, 68, 69, 101, 110, 122, 134, 148, 150]
CaO_7	9622	9631	10	[1, 68, 69, 110, 122, 134, 148, 150]
CaO_7	9628	9636	9	[2, 82, 85, 90, 94, 116, 140, 151]
CaO_8	9632	9637	6	[1, 68, 69, 80, 110, 122, 134, 148, 150]
CaO_8	9637	9637	1	[2, 82, 85, 90, 94, 116, 140, 151, 152]
CaO_7	9638	9663	26	[1, 68, 69, 80, 110, 122, 134, 150]
CaO_7	9638	9674	37	[2, 85, 90, 94, 116, 140, 151, 152]
CaO_8	9664	9675	12	[1, 68, 69, 80, 101, 110, 122, 134, 150]
CaO_6	9675	9712	38	[2, 90, 94, 116, 140, 151, 152]
CaO_7	9676	9678	3	[1, 68, 69, 80, 110, 122, 134, 150]
CaO_7	9679	9712	34	[1, 68, 69, 98, 110, 122, 134, 150]
CaO_8	9713	9801	89	[1, 65, 68, 69, 98, 110, 122, 134, 150]
CaO_5	9713	9724	12	[2, 90, 94, 140, 151, 152]
CaO_4	9725	9736	12	[2, 90, 94, 140, 152]
CaO_4	9737	9759	23	[2, 78, 90, 94, 140]
CaO_3	9760	9773	14	[2, 90, 94, 140]
CaO_4	9774	9777	4	[2, 78, 90, 94, 140]
CaO_5	9778	9785	8	[2, 78, 90, 94, 126, 140]
CaO_6	9786	9793	8	[2, 78, 90, 94, 126, 139, 140]
CaO_8	9794	9801	8	[2, 78, 90, 94, 97, 126, 139, 140, 152]
CaO_7	9802	9806	5	[1, 65, 68, 69, 110, 122, 134, 150]
CaO_7	9802	9808	7	[2, 78, 90, 94, 97, 126, 139, 140]
CaO_6	9807	9825	19	[1, 65, 68, 69, 122, 134, 150]
CaO_8	9809	9814	6	[2, 78, 90, 94, 97, 117, 126, 139, 140]
CaO_7	9815	9831	17	[2, 90, 94, 97, 117, 126, 139, 140]
CaO_7	9826	9828	3	[1, 65, 68, 69, 122, 128, 134, 150]
CaO_6	9829	9846	18	[1, 65, 68, 69, 122, 128, 150]
CaO_6	9832	9862	31	[2, 90, 94, 117, 126, 139, 140]
CaO_5	9847	9852	6	[1, 65, 68, 122, 128, 150]
CaO_6	9853	9874	22	[1, 65, 68, 122, 128, 148, 150]
CaO_5	9863	9863	1	[2, 90, 94, 117, 126, 139]
CaO_4	9864	9878	15	[2, 90, 94, 117, 139]
CaO_7	9875	9933	59	[1, 65, 68, 98, 122, 128, 148, 150]
CaO_5	9879	9879	1	[2, 90, 94, 111, 117, 139]
CaO_4	9880	9895	16	[2, 90, 94, 111, 139]
CaO_5	9896	9898	3	[2, 90, 94, 111, 116, 139]
CaO_6	9899	9935	37	[2, 90, 94, 111, 116, 139, 142]
CaO_6	9934	10058	125	[1, 65, 68, 98, 122, 128, 148]
CaO_5	9936	9947	12	[2, 90, 94, 111, 116, 142]
CaO_6	9948	9955	8	[2, 90, 94, 111, 116, 142, 151]
CaO_7	9956	9973	18	[2, 85, 90, 94, 111, 116, 142, 151]
CaO_8	9974	10012	39	[2, 85, 90, 94, 111, 116, 139, 142, 151]
CaO_6	10013	10038	26	[2, 85, 90, 94, 111, 116, 151]
CaO_7	10039	10042	4	[2, 85, 90, 94, 111, 116, 139, 151]
CaO_6	10043	10052	10	[2, 85, 94, 111, 116, 139, 151]
CaO_5	10053	10065	13	[2, 94, 111, 116, 139, 151]
CaO_5	10059	10102	44	[1, 68, 98, 122, 128, 148]
CaO_4	10066	10075	10	[2, 94, 116, 139, 151]
CaO_5	10076	10107	32	[2, 65, 94, 116, 139, 151]
CaO_6	10103	10138	36	[1, 68, 98, 122, 128, 129, 148]
CaO_6	10108	10113	6	[2, 65, 94, 111, 116, 139, 151]
CaO_5	10114	10147	34	[2, 94, 111, 116, 139, 151]
CaO_5	10139	10144	6	[1, 68, 98, 122, 128, 129]
CaO_6	10145	10147	3	[1, 68, 98, 122, 128, 129, 150]
CaO_5	10148	10159	12	[1, 68, 98, 122, 129, 150]
CaO_4	10148	10235	88	[2, 94, 116, 139, 151]
CaO_6	10160	10186	27	[1, 68, 97, 98, 122, 129, 150]
CaO_5	10187	10193	7	[1, 97, 98, 122, 129, 150]
CaO_6	10194	10209	16	[1, 97, 98, 122, 129, 148, 150]
CaO_5	10210	10220	11	[1, 97, 98, 122, 129, 148]
CaO_6	10221	10229	9	[1, 97, 98, 121, 122, 129, 148]
CaO_7	10230	10259	30	[1, 97, 98, 115, 121, 122, 129, 148]
CaO_5	10236	10250	15	[2, 64, 94, 116, 139, 151]
CaO_6	10251	10253	3	[2, 64, 94, 116, 139, 142, 151]
CaO_5	10254	10281	28	[2, 64, 94, 139, 142, 151]
CaO_6	10260	10278	19	[1, 97, 98, 121, 122, 129, 148]
CaO_7	10279	10291	13	[1, 97, 98, 115, 121, 122, 129, 148]
CaO_6	10282	10327	46	[2, 64, 94, 111, 139, 142, 151]
CaO_6	10292	10320	29	[1, 97, 98, 115, 122, 129, 148]
CaO_5	10321	10339	19	[1, 97, 98, 122, 129, 148]
CaO_7	10328	10335	8	[2, 64, 94, 111, 116, 139, 142, 151]
CaO_6	10336	10350	15	[2, 94, 111, 116, 139, 142, 151]
CaO_6	10340	10366	27	[1, 65, 97, 98, 122, 129, 148]
CaO_5	10351	10404	54	[2, 94, 111, 139, 142, 151]
CaO_7	10367	10410	44	[1, 65, 97, 98, 122, 128, 129, 148]
CaO_6	10405	10464	60	[2, 85, 94, 111, 139, 142, 151]
CaO_6	10411	10430	20	[1, 65, 97, 98, 128, 129, 148]
CaO_7	10431	10448	18	[1, 65, 68, 97, 98, 128, 129, 148]
CaO_8	10449	10475	27	[1, 65, 68, 97, 98, 122, 128, 129, 148]
CaO_7	10465	10486	22	[2, 85, 94, 107, 111, 139, 142, 151]
CaO_7	10476	10493	18	[1, 65, 68, 97, 98, 128, 129, 148]
CaO_8	10487	10494	8	[2, 85, 94, 107, 111, 116, 139, 142, 151]
CaO_6	10494	10496	3	[1, 65, 68, 97, 98, 129, 148]
CaO_7	10495	10509	15	[2, 85, 94, 107, 111, 116, 139, 142]
CaO_7	10497	10517	21	[1, 65, 68, 97, 98, 122, 129, 148]
CaO_6	10510	10577	68	[2, 85, 94, 111, 116, 139, 142]
CaO_8	10518	10547	30	[1, 65, 68, 97, 98, 122, 128, 129, 148]
CaO_7	10548	10569	22	[1, 65, 68, 97, 98, 128, 129, 148]
CaO_5	10570	10614	45	[1, 65, 97, 98, 128, 129]
CaO_5	10578	10621	44	[2, 85, 94, 111, 139, 142]
CaO_6	10615	10654	40	[1, 65, 97, 98, 122, 128, 129]
CaO_4	10622	10672	51	[2, 85, 111, 139, 142]
CaO_7	10655	10720	66	[1, 65, 97, 98, 122, 128, 129, 148]
CaO_5	10673	10674	2	[2, 85, 111, 138, 139, 142]
CaO_6	10675	10685	11	[2, 85, 111, 138, 139, 142, 148]
CaO_7	10686	10687	2	[2, 85, 94, 111, 138, 139, 142, 148]
CaO_6	10688	10695	8	[2, 85, 94, 138, 139, 142, 148]
CaO_7	10696	10719	24	[2, 85, 94, 138, 139, 142, 148, 151]
CaO_8	10720	10728	9	[2, 67, 85, 94, 138, 139, 142, 148, 151]
CaO_6	10721	10724	4	[1, 65, 97, 98, 122, 128, 129]
CaO_5	10725	10767	43	[1, 65, 98, 122, 128, 129]
CaO_7	10729	10740	12	[2, 67, 85, 94, 138, 139, 142, 148]
CaO_6	10741	10753	13	[2, 67, 85, 94, 138, 139, 148]
CaO_7	10754	10839	86	[2, 67, 78, 85, 94, 138, 139, 148]
CaO_4	10768	10782	15	[1, 65, 98, 122, 129]
CaO_5	10783	10803	21	[1, 65, 98, 122, 128, 129]
CaO_4	10804	10814	11	[1, 65, 98, 122, 129]
CaO_3	10815	10892	78	[1, 65, 98, 129]
CaO_6	10840	10843	4	[2, 67, 78, 85, 138, 139, 148]
CaO_5	10844	10929	86	[2, 67, 85, 138, 139, 148]
CaO_4	10893	10983	91	[1, 65, 98, 129, 148]
CaO_6	10930	10973	44	[2, 67, 77, 85, 138, 139, 148]
CaO_5	10974	10977	4	[2, 67, 85, 138, 139, 148]
CaO_6	10978	11010	33	[2, 67, 77, 85, 138, 139, 148]
CaO_5	10984	11001	18	[1, 65, 98, 128, 129, 148]
CaO_4	11002	11012	11	[1, 65, 98, 128, 148]
CaO_5	11011	11016	6	[2, 67, 85, 138, 139, 148]
CaO_5	11013	11024	12	[1, 65, 98, 128, 129, 148]
CaO_6	11017	11037	21	[2, 67, 85, 138, 139, 142, 148]
CaO_6	11025	11052	28	[1, 65, 89, 98, 128, 129, 148]
CaO_5	11038	11049	12	[2, 67, 85, 138, 139, 148]
CaO_4	11050	11086	37	[2, 67, 85, 139, 148]
CaO_6	11053	11120	68	[1, 65, 98, 109, 128, 129, 148]
CaO_5	11087	11109	23	[2, 67, 85, 139, 142, 148]
CaO_6	11110	11182	73	[2, 67, 82, 85, 139, 142, 148]
CaO_7	11121	11168	48	[1, 65, 98, 109, 128, 129, 131, 148]
CaO_8	11169	11184	16	[1, 65, 98, 109, 121, 128, 129, 131, 148]
CaO_7	11183	11211	29	[2, 67, 82, 85, 111, 139, 142, 148]
CaO_7	11185	11191	7	[1, 65, 98, 109, 121, 128, 131, 148]
CaO_6	11192	11196	5	[1, 65, 98, 109, 121, 128, 131]
CaO_5	11197	11215	19	[1, 65, 98, 109, 121, 128]
CaO_8	11212	11286	75	[2, 64, 67, 82, 85, 111, 139, 142, 148]
CaO_6	11216	11251	36	[1, 65, 97, 98, 109, 121, 128]
CaO_6	11252	11277	26	[1, 65, 97, 98, 109, 121, 131]
CaO_5	11278	11283	6	[1, 65, 97, 98, 121, 131]
CaO_4	11284	11409	126	[1, 65, 98, 121, 131]
CaO_9	11287	11288	2	[2, 64, 67, 77, 82, 85, 111, 139, 142, 148]
CaO_8	11289	11334	46	[2, 64, 67, 77, 85, 111, 139, 142, 148]
CaO_7	11335	11369	35	[2, 67, 77, 85, 111, 139, 142, 148]
CaO_6	11370	11395	26	[2, 77, 85, 111, 139, 142, 148]
CaO_5	11396	11430	35	[2, 85, 111, 139, 142, 148]
CaO_5	11410	11488	79	[1, 65, 98, 109, 121, 131]
CaO_6	11431	11463	33	[2, 82, 85, 111, 139, 142, 148]
CaO_7	11464	11476	13	[2, 81, 82, 85, 111, 139, 142, 148]
CaO_6	11477	11501	25	[2, 81, 82, 85, 111, 139, 148]
CaO_6	11489	11499	11	[1, 65, 98, 109, 121, 128, 131]
CaO_7	11500	11512	13	[1, 65, 98, 109, 121, 128, 131, 134]
CaO_7	11502	11510	9	[2, 74, 81, 82, 85, 111, 139, 148]
CaO_6	11511	11531	21	[2, 74, 81, 82, 85, 139, 148]
CaO_8	11513	11513	1	[1, 65, 97, 98, 109, 121, 128, 131, 134]
CaO_7	11514	11520	7	[1, 65, 97, 98, 109, 121, 128, 134]
CaO_6	11521	11556	36	[1, 65, 97, 98, 109, 121, 128]
CaO_5	11532	11545	14	[2, 74, 81, 82, 85, 139]
CaO_6	11546	11628	83	[2, 74, 81, 82, 85, 100, 139]
CaO_5	11557	11565	9	[1, 65, 98, 109, 121, 128]
CaO_6	11566	11588	23	[1, 65, 98, 109, 121, 128, 131]
CaO_5	11589	11629	41	[1, 65, 98, 109, 121, 128]
CaO_7	11629	11641	13	[2, 74, 81, 82, 85, 100, 139, 149]
CaO_6	11630	11687	58	[1, 65, 98, 109, 121, 128, 148]
CaO_6	11642	11653	12	[2, 74, 81, 82, 85, 100, 139]
CaO_5	11654	11669	16	[2, 74, 81, 82, 85, 139]
CaO_4	11670	11679	10	[2, 74, 81, 82, 139]
CaO_5	11680	11684	5	[2, 74, 81, 82, 102, 139]
CaO_4	11685	11695	11	[2, 74, 81, 82, 102]
CaO_7	11688	11690	3	[1, 65, 98, 109, 121, 128, 131, 148]
CaO_8	11691	11703	13	[1, 65, 97, 98, 109, 121, 128, 131, 148]
CaO_5	11696	11696	1	[2, 74, 81, 82, 102, 149]
CaO_6	11697	11714	18	[2, 74, 80, 81, 82, 102, 149]
CaO_7	11704	11724	21	[1, 65, 97, 98, 109, 128, 131, 148]
CaO_5	11715	11734	20	[2, 74, 80, 81, 82, 102]
CaO_6	11725	11785	61	[1, 65, 98, 109, 128, 131, 148]
CaO_6	11735	11773	39	[2, 74, 80, 81, 82, 95, 102]
CaO_7	11774	11778	5	[2, 74, 80, 81, 82, 95, 102, 139]
CaO_6	11779	11791	13	[2, 80, 81, 82, 95, 102, 139]
CaO_5	11786	11805	20	[1, 65, 98, 128, 131, 148]
CaO_5	11792	11829	38	[2, 80, 81, 82, 95, 102]
CaO_6	11806	11831	26	[1, 65, 77, 98, 128, 131, 148]
CaO_6	11830	11870	41	[2, 80, 81, 82, 95, 102, 129]
CaO_5	11832	11833	2	[1, 65, 77, 98, 128, 131]
CaO_6	11834	11876	43	[1, 65, 77, 97, 98, 128, 131]
CaO_7	11871	11876	6	[2, 80, 81, 82, 95, 100, 102, 129]
