# Supplementary material for: Pressure‐Induced Coordination Changes in a Pyrolitic Silicate Melt From Ab Initio Molecular Dynamics Simulations
Source: J Geophys Res Solid Earth. 2019 Nov 29;124(11):11232–50. doi: 10.1029/2019JB018238 (PMC6988478; doi:10.1029/2019JB018238)
Supplement: Supplementary file 2 — Data Set S1 [file JGRB-124-11232-s002.zip › Data/3000K/CaO/a13.5-pyr-100-nvt.T3K.outcar.umd.dat.r0.stat.dat]

Cluster	Time	Percent
CaO_6	7520	0.31657826050349414	7
CaO_8	1549	0.06521006988296708	9
CaO_7	4549	0.19150458870085038	8
CaO_5	6444	0.27128062642081335	6
CaO_4	2985	0.1256630462237939	5
CaO_3	426	0.01793382167213943	4
CaO_9	281	0.011829586595941737	10
