# Supplementary material for: Pressure‐Induced Coordination Changes in a Pyrolitic Silicate Melt From Ab Initio Molecular Dynamics Simulations
Source: J Geophys Res Solid Earth. 2019 Nov 29;124(11):11232–50. doi: 10.1029/2019JB018238 (PMC6988478; doi:10.1029/2019JB018238)
Supplement: Supplementary file 2 — Data Set S1 [file JGRB-124-11232-s002.zip › Data/3000K/FeO/a10.0-pyr-100-nvt.T3K.outcar.umd.dat.r0.popul.dat]

Formula	Begin	End	Lifetime	[Composition]
FeO_7	0	4	5	[3, 66, 71, 73, 107, 113, 127, 134]
FeO_5	0	4	5	[4, 69, 84, 92, 103, 132]
FeO_7	0	86	87	[5, 64, 75, 87, 94, 136, 138, 149]
FeO_6	0	39	40	[6, 65, 78, 95, 96, 105, 142]
FeO_8	5	11	7	[3, 66, 71, 73, 96, 107, 113, 127, 134]
FeO_6	5	10	6	[4, 69, 84, 92, 103, 112, 132]
FeO_5	11	33	23	[4, 69, 84, 92, 103, 132]
FeO_9	12	15	4	[3, 66, 71, 73, 96, 107, 113, 127, 134, 143]
FeO_8	16	19	4	[3, 71, 73, 96, 107, 113, 127, 134, 143]
FeO_9	20	43	24	[3, 66, 71, 73, 96, 107, 113, 127, 134, 143]
FeO_6	34	45	12	[4, 69, 84, 92, 103, 112, 132]
FeO_7	40	67	28	[6, 65, 78, 95, 96, 105, 109, 142]
FeO_8	44	132	89	[3, 71, 73, 96, 107, 113, 127, 134, 143]
FeO_7	46	137	92	[4, 69, 84, 92, 103, 112, 123, 132]
FeO_6	68	77	10	[6, 65, 78, 95, 96, 105, 142]
FeO_7	78	88	11	[6, 65, 78, 95, 96, 105, 111, 142]
FeO_8	87	100	14	[5, 64, 75, 87, 94, 136, 137, 138, 149]
FeO_6	89	89	1	[6, 65, 78, 95, 96, 105, 142]
FeO_5	90	90	1	[6, 65, 78, 95, 105, 142]
FeO_6	91	95	5	[6, 65, 78, 95, 105, 109, 142]
FeO_7	96	102	7	[6, 65, 78, 86, 95, 105, 109, 142]
FeO_7	101	103	3	[5, 64, 87, 94, 136, 137, 138, 149]
FeO_6	103	236	134	[6, 65, 78, 86, 95, 105, 142]
FeO_6	104	127	24	[5, 64, 87, 94, 136, 138, 149]
FeO_7	128	135	8	[5, 64, 75, 87, 94, 136, 138, 149]
FeO_9	133	136	4	[3, 66, 71, 73, 96, 107, 113, 127, 134, 143]
FeO_8	136	136	1	[5, 64, 75, 87, 94, 95, 136, 138, 149]
FeO_8	137	150	14	[3, 66, 71, 73, 107, 113, 127, 134, 143]
FeO_7	137	161	25	[5, 64, 87, 94, 95, 136, 138, 149]
FeO_8	138	166	29	[4, 69, 84, 90, 92, 103, 112, 123, 132]
FeO_8	151	174	24	[3, 71, 73, 96, 107, 113, 127, 134, 143]
FeO_8	162	176	15	[5, 64, 75, 87, 94, 95, 136, 138, 149]
FeO_7	167	248	82	[4, 69, 84, 92, 103, 112, 123, 132]
FeO_7	175	189	15	[3, 71, 73, 96, 107, 113, 127, 134]
FeO_7	177	179	3	[5, 64, 75, 87, 94, 136, 138, 149]
FeO_6	180	229	50	[5, 64, 87, 94, 136, 138, 149]
FeO_8	190	203	14	[3, 66, 71, 73, 96, 107, 113, 127, 134]
FeO_9	204	218	15	[3, 66, 71, 73, 96, 107, 113, 127, 134, 143]
FeO_8	219	255	37	[3, 66, 71, 73, 107, 113, 127, 134, 143]
FeO_7	230	261	32	[5, 64, 87, 94, 136, 137, 138, 149]
FeO_7	237	244	8	[6, 65, 78, 86, 95, 96, 105, 142]
FeO_6	245	280	36	[6, 65, 78, 95, 96, 105, 142]
FeO_6	249	273	25	[4, 69, 84, 92, 103, 112, 132]
FeO_7	256	279	24	[3, 66, 71, 107, 113, 127, 134, 143]
FeO_8	262	269	8	[5, 64, 87, 92, 94, 136, 137, 138, 149]
FeO_9	270	274	5	[5, 64, 75, 87, 92, 94, 136, 137, 138, 149]
FeO_7	274	410	137	[4, 69, 84, 92, 103, 112, 123, 132]
FeO_8	275	275	1	[5, 75, 87, 92, 94, 136, 137, 138, 149]
FeO_7	276	288	13	[5, 75, 87, 94, 136, 137, 138, 149]
FeO_8	280	284	5	[3, 66, 71, 73, 107, 113, 127, 134, 143]
FeO_7	281	286	6	[6, 65, 78, 95, 96, 105, 109, 142]
FeO_7	285	328	44	[3, 66, 71, 73, 107, 113, 127, 134]
FeO_6	287	295	9	[6, 65, 78, 95, 96, 105, 142]
FeO_6	289	337	49	[5, 87, 94, 136, 137, 138, 149]
FeO_7	296	311	16	[6, 65, 78, 95, 96, 105, 109, 142]
FeO_6	312	335	24	[6, 65, 78, 95, 96, 105, 142]
FeO_6	329	342	14	[3, 66, 71, 107, 113, 127, 134]
FeO_7	336	364	29	[6, 65, 78, 86, 95, 96, 105, 142]
FeO_7	338	357	20	[5, 64, 87, 94, 136, 137, 138, 149]
FeO_7	343	381	39	[3, 66, 71, 73, 107, 113, 127, 134]
FeO_6	358	363	6	[5, 64, 87, 94, 136, 138, 149]
FeO_7	364	377	14	[5, 64, 75, 87, 94, 136, 138, 149]
FeO_6	365	392	28	[6, 65, 78, 95, 96, 105, 142]
FeO_6	378	389	12	[5, 64, 87, 94, 136, 138, 149]
FeO_6	382	421	40	[3, 66, 71, 107, 113, 127, 134]
FeO_7	390	398	9	[5, 64, 75, 87, 94, 136, 138, 149]
FeO_7	393	408	16	[6, 65, 78, 95, 96, 105, 109, 142]
FeO_6	399	463	65	[5, 64, 87, 94, 136, 138, 149]
FeO_6	409	467	59	[6, 65, 78, 95, 96, 105, 142]
FeO_6	411	421	11	[4, 69, 84, 92, 112, 123, 132]
FeO_7	422	475	54	[3, 66, 71, 73, 107, 113, 127, 134]
FeO_5	422	438	17	[4, 69, 84, 92, 123, 132]
FeO_6	439	450	12	[4, 69, 84, 92, 103, 123, 132]
FeO_7	451	538	88	[4, 69, 84, 92, 103, 112, 123, 132]
FeO_5	464	468	5	[5, 87, 94, 136, 138, 149]
FeO_7	468	485	18	[6, 65, 78, 95, 96, 105, 109, 142]
FeO_6	469	487	19	[5, 75, 87, 94, 136, 138, 149]
FeO_6	476	482	7	[3, 71, 73, 107, 113, 127, 134]
FeO_7	483	496	14	[3, 66, 71, 73, 107, 113, 127, 134]
FeO_6	486	575	90	[6, 65, 78, 95, 96, 105, 142]
FeO_7	488	509	22	[5, 64, 75, 87, 94, 136, 138, 149]
FeO_9	497	504	8	[3, 66, 71, 73, 96, 107, 113, 127, 134, 143]
FeO_8	505	514	10	[3, 66, 71, 73, 96, 107, 113, 127, 134]
FeO_6	510	518	9	[5, 75, 87, 94, 136, 138, 149]
FeO_7	515	517	3	[3, 66, 71, 73, 107, 113, 127, 134]
FeO_8	518	538	21	[3, 66, 71, 73, 107, 113, 127, 134, 143]
FeO_7	519	599	81	[5, 75, 87, 94, 136, 137, 138, 149]
FeO_7	539	540	2	[3, 66, 71, 73, 107, 113, 127, 134]
FeO_6	539	563	25	[4, 84, 92, 103, 112, 123, 132]
FeO_6	541	544	4	[3, 71, 73, 107, 113, 127, 134]
FeO_7	545	549	5	[3, 66, 71, 73, 107, 113, 127, 134]
FeO_8	550	569	20	[3, 66, 71, 73, 107, 113, 127, 134, 143]
FeO_5	564	573	10	[4, 84, 92, 103, 112, 132]
FeO_7	570	596	27	[3, 71, 73, 107, 113, 127, 134, 143]
FeO_6	574	576	3	[4, 69, 84, 92, 103, 112, 132]
FeO_7	576	678	103	[6, 65, 78, 86, 95, 96, 105, 142]
FeO_5	577	602	26	[4, 84, 92, 103, 112, 132]
FeO_8	597	612	16	[3, 66, 71, 73, 107, 113, 127, 134, 143]
FeO_6	600	604	5	[5, 75, 87, 94, 136, 138, 149]
FeO_6	603	605	3	[4, 84, 92, 103, 112, 123, 132]
FeO_7	605	630	26	[5, 64, 75, 87, 94, 136, 138, 149]
FeO_7	606	635	30	[4, 69, 84, 92, 103, 112, 123, 132]
FeO_7	613	631	19	[3, 66, 71, 73, 107, 113, 127, 134]
FeO_6	631	631	1	[5, 64, 87, 94, 136, 138, 149]
FeO_6	632	680	49	[3, 66, 71, 107, 113, 127, 134]
FeO_5	632	652	21	[5, 87, 94, 136, 138, 149]
FeO_6	636	652	17	[4, 69, 84, 92, 112, 123, 132]
FeO_7	653	670	18	[4, 69, 84, 92, 103, 112, 123, 132]
FeO_6	653	673	21	[5, 75, 87, 94, 136, 138, 149]
FeO_6	671	718	48	[4, 69, 84, 92, 103, 123, 132]
FeO_7	674	706	33	[5, 75, 87, 94, 136, 137, 138, 149]
FeO_6	679	840	162	[6, 65, 78, 86, 95, 105, 142]
FeO_7	681	698	18	[3, 66, 71, 73, 107, 113, 127, 134]
FeO_8	699	707	9	[3, 66, 71, 73, 107, 113, 127, 134, 143]
FeO_6	707	718	12	[5, 75, 87, 94, 136, 137, 149]
FeO_7	708	711	4	[3, 66, 71, 73, 113, 127, 134, 143]
FeO_6	712	716	5	[3, 71, 73, 113, 127, 134, 143]
FeO_7	717	718	2	[3, 71, 73, 96, 113, 127, 134, 143]
FeO_8	719	771	53	[3, 71, 73, 96, 107, 113, 127, 134, 143]
FeO_5	719	803	85	[4, 69, 84, 92, 123, 132]
FeO_7	719	769	51	[5, 75, 87, 94, 136, 137, 138, 149]
FeO_8	770	779	10	[5, 64, 75, 87, 94, 136, 137, 138, 149]
FeO_7	772	775	4	[3, 71, 73, 96, 107, 113, 127, 134]
FeO_8	776	784	9	[3, 71, 73, 96, 107, 113, 127, 134, 143]
FeO_9	780	789	10	[5, 64, 75, 87, 92, 94, 136, 137, 138, 149]
FeO_9	785	799	15	[3, 66, 71, 73, 96, 107, 113, 127, 134, 143]
FeO_8	790	790	1	[5, 64, 75, 87, 92, 94, 136, 137, 138]
FeO_7	791	797	7	[5, 64, 75, 87, 94, 136, 137, 138]
FeO_6	798	803	6	[5, 64, 87, 94, 136, 137, 138]
FeO_8	800	831	32	[3, 66, 71, 73, 96, 107, 113, 127, 134]
FeO_6	804	820	17	[4, 69, 84, 92, 103, 123, 132]
FeO_5	804	810	7	[5, 64, 87, 94, 136, 138]
FeO_6	811	846	36	[5, 64, 87, 94, 95, 136, 138]
FeO_7	821	912	92	[4, 69, 84, 92, 103, 112, 123, 132]
FeO_7	832	841	10	[3, 66, 71, 96, 107, 113, 127, 134]
FeO_5	841	872	32	[6, 65, 78, 95, 105, 142]
FeO_8	842	869	28	[3, 66, 71, 73, 96, 107, 113, 127, 134]
FeO_7	847	864	18	[5, 64, 87, 94, 95, 136, 138, 149]
FeO_6	865	891	27	[5, 64, 87, 94, 95, 136, 138]
FeO_9	870	883	14	[3, 66, 71, 73, 96, 107, 113, 127, 134, 143]
FeO_6	873	885	13	[6, 65, 78, 95, 105, 109, 142]
FeO_8	884	891	8	[3, 66, 71, 73, 96, 107, 113, 127, 134]
FeO_7	886	905	20	[6, 65, 78, 95, 96, 105, 109, 142]
FeO_7	892	900	9	[3, 71, 73, 96, 107, 113, 127, 134]
FeO_5	892	908	17	[5, 64, 87, 94, 136, 138]
FeO_8	901	907	7	[3, 66, 71, 73, 96, 107, 113, 127, 134]
FeO_6	906	968	63	[6, 65, 78, 95, 96, 105, 142]
FeO_7	908	951	44	[3, 66, 71, 73, 107, 113, 127, 134]
FeO_6	909	979	71	[5, 64, 87, 94, 136, 138, 149]
FeO_6	913	962	50	[4, 69, 84, 92, 103, 112, 132]
FeO_8	952	998	47	[3, 66, 71, 73, 96, 107, 113, 127, 134]
FeO_5	963	995	33	[4, 84, 92, 103, 112, 132]
FeO_5	969	979	11	[6, 65, 78, 95, 105, 142]
FeO_7	980	992	13	[5, 64, 75, 87, 94, 136, 138, 149]
FeO_6	980	990	11	[6, 65, 78, 95, 96, 105, 142]
FeO_7	991	1012	22	[6, 65, 78, 95, 96, 105, 109, 142]
FeO_6	993	1019	27	[5, 64, 87, 94, 136, 138, 149]
FeO_6	996	1008	13	[4, 69, 84, 92, 103, 112, 132]
FeO_7	999	1005	7	[3, 66, 71, 73, 96, 107, 127, 134]
FeO_6	1006	1021	16	[3, 71, 73, 96, 107, 127, 134]
FeO_7	1009	1017	9	[4, 69, 84, 92, 103, 112, 123, 132]
FeO_6	1013	1039	27	[6, 65, 78, 95, 96, 105, 142]
FeO_6	1018	1044	27	[4, 69, 84, 92, 112, 123, 132]
FeO_5	1020	1042	23	[5, 64, 87, 94, 136, 138]
FeO_7	1022	1032	11	[3, 71, 73, 96, 107, 113, 127, 134]
FeO_8	1033	1040	8	[3, 71, 73, 96, 107, 113, 127, 134, 143]
FeO_7	1040	1054	15	[6, 65, 78, 95, 96, 105, 109, 142]
FeO_7	1041	1053	13	[3, 71, 73, 96, 107, 113, 127, 134]
FeO_6	1043	1055	13	[5, 64, 87, 94, 136, 138, 149]
FeO_7	1045	1089	45	[4, 69, 84, 92, 103, 112, 123, 132]
FeO_6	1054	1063	10	[3, 71, 73, 107, 113, 127, 134]
FeO_6	1055	1088	34	[6, 65, 78, 95, 96, 105, 142]
FeO_7	1056	1076	21	[5, 64, 87, 94, 95, 136, 138, 149]
FeO_5	1064	1074	11	[3, 71, 73, 107, 127, 134]
FeO_6	1075	1109	35	[3, 71, 73, 80, 107, 127, 134]
FeO_6	1077	1100	24	[5, 64, 87, 94, 95, 136, 138]
FeO_7	1089	1103	15	[6, 65, 78, 88, 95, 96, 105, 142]
FeO_6	1090	1107	18	[4, 69, 84, 92, 103, 112, 132]
FeO_7	1101	1152	52	[5, 64, 87, 94, 95, 136, 138, 149]
FeO_6	1104	1227	124	[6, 65, 78, 95, 96, 105, 142]
FeO_7	1108	1115	8	[4, 69, 84, 92, 103, 112, 123, 132]
FeO_5	1110	1123	14	[3, 71, 73, 80, 127, 134]
FeO_6	1116	1117	2	[4, 69, 84, 92, 103, 112, 132]
FeO_5	1118	1135	18	[4, 84, 92, 103, 112, 132]
FeO_6	1124	1130	7	[3, 71, 73, 80, 96, 127, 134]
FeO_7	1131	1136	6	[3, 71, 73, 80, 96, 127, 134, 143]
FeO_6	1136	1234	99	[4, 84, 92, 101, 103, 112, 132]
FeO_8	1137	1145	9	[3, 71, 73, 80, 96, 113, 127, 134, 143]
FeO_9	1146	1147	2	[3, 71, 73, 80, 96, 107, 113, 127, 134, 143]
FeO_8	1148	1153	6	[3, 71, 73, 80, 96, 107, 113, 127, 134]
FeO_6	1153	1175	23	[5, 64, 87, 94, 95, 136, 138]
FeO_7	1154	1166	13	[3, 71, 73, 96, 107, 113, 127, 134]
FeO_8	1167	1173	7	[3, 71, 73, 96, 107, 113, 127, 134, 143]
FeO_7	1174	1177	4	[3, 71, 73, 96, 107, 127, 134, 143]
FeO_5	1176	1201	26	[5, 64, 87, 94, 136, 138]
FeO_6	1178	1187	10	[3, 71, 73, 96, 127, 134, 143]
FeO_5	1188	1195	8	[3, 71, 73, 96, 127, 134]
FeO_6	1196	1233	38	[3, 71, 73, 80, 96, 127, 134]
FeO_6	1202	1231	30	[5, 64, 87, 94, 95, 136, 138]
FeO_7	1228	1238	11	[6, 65, 78, 95, 96, 105, 109, 142]
FeO_5	1232	1249	18	[5, 64, 94, 95, 136, 138]
FeO_7	1234	1267	34	[3, 71, 73, 80, 96, 107, 127, 134]
FeO_7	1235	1253	19	[4, 69, 84, 92, 101, 103, 112, 132]
FeO_6	1239	1744	506	[6, 65, 78, 95, 96, 105, 142]
FeO_6	1250	1254	5	[5, 64, 87, 94, 95, 136, 138]
FeO_6	1254	1258	5	[4, 69, 84, 92, 103, 112, 132]
FeO_7	1255	1257	3	[5, 64, 87, 94, 95, 136, 138, 149]
FeO_6	1258	1271	14	[5, 64, 94, 95, 136, 138, 149]
FeO_5	1259	1268	10	[4, 84, 92, 103, 112, 132]
FeO_6	1268	1305	38	[3, 71, 73, 80, 107, 127, 134]
FeO_6	1269	1275	7	[4, 69, 84, 92, 103, 112, 132]
FeO_5	1272	1286	15	[5, 64, 94, 95, 136, 138]
FeO_7	1276	1293	18	[4, 69, 84, 92, 103, 112, 123, 132]
FeO_6	1287	1361	75	[5, 64, 87, 94, 95, 136, 138]
FeO_6	1294	1336	43	[4, 69, 84, 92, 103, 112, 132]
FeO_7	1306	1341	36	[3, 71, 73, 80, 107, 113, 127, 134]
FeO_5	1337	1343	7	[4, 69, 84, 103, 112, 132]
FeO_6	1342	1363	22	[3, 71, 73, 80, 107, 127, 134]
FeO_6	1344	1373	30	[4, 69, 84, 92, 103, 112, 132]
FeO_5	1362	1383	22	[5, 64, 87, 94, 136, 138]
FeO_7	1364	1364	1	[3, 71, 73, 80, 96, 107, 127, 134]
FeO_6	1365	1373	9	[3, 71, 73, 80, 96, 127, 134]
FeO_5	1374	1383	10	[3, 71, 73, 80, 127, 134]
FeO_6	1374	1385	12	[4, 84, 92, 103, 112, 123, 132]
FeO_6	1384	1431	48	[3, 71, 73, 80, 113, 127, 134]
FeO_6	1384	1429	46	[5, 64, 87, 94, 136, 138, 149]
FeO_5	1386	1387	2	[4, 84, 92, 103, 112, 123]
FeO_6	1388	1388	1	[4, 69, 84, 92, 103, 112, 123]
FeO_7	1389	1413	25	[4, 69, 84, 92, 103, 112, 123, 132]
FeO_6	1414	1435	22	[4, 69, 84, 92, 103, 112, 132]
FeO_7	1430	1458	29	[5, 64, 87, 94, 95, 136, 138, 149]
FeO_7	1432	1440	9	[3, 71, 73, 80, 96, 113, 127, 134]
FeO_5	1436	1513	78	[4, 84, 92, 103, 112, 132]
FeO_6	1441	1537	97	[3, 71, 73, 80, 96, 127, 134]
FeO_6	1459	1465	7	[5, 64, 87, 94, 136, 138, 149]
FeO_5	1466	1470	5	[5, 64, 87, 94, 136, 138]
FeO_4	1471	1475	5	[5, 87, 94, 136, 138]
FeO_5	1476	1481	6	[5, 64, 87, 94, 136, 138]
FeO_6	1482	1486	5	[5, 64, 87, 94, 136, 138, 149]
FeO_7	1487	1503	17	[5, 64, 87, 94, 136, 137, 138, 149]
FeO_6	1504	1531	28	[5, 64, 87, 94, 136, 138, 149]
FeO_7	1514	1533	20	[4, 84, 92, 101, 103, 112, 123, 132]
FeO_7	1532	1538	7	[5, 64, 87, 94, 136, 137, 138, 149]
FeO_6	1534	1534	1	[4, 84, 92, 103, 112, 123, 132]
FeO_5	1535	1599	65	[4, 84, 92, 103, 112, 132]
FeO_7	1538	1556	19	[3, 71, 73, 80, 96, 127, 134, 151]
FeO_6	1539	1657	119	[5, 64, 87, 94, 136, 138, 149]
FeO_6	1557	1617	61	[3, 71, 73, 80, 96, 127, 134]
FeO_6	1600	1632	33	[4, 84, 92, 103, 112, 123, 132]
FeO_7	1618	1639	22	[3, 71, 73, 80, 96, 127, 134, 151]
FeO_7	1633	1641	9	[4, 69, 84, 92, 103, 112, 123, 132]
FeO_8	1640	1647	8	[3, 71, 73, 80, 96, 113, 127, 134, 151]
FeO_6	1642	1684	43	[4, 69, 84, 92, 103, 112, 132]
FeO_7	1648	1677	30	[3, 71, 73, 80, 96, 127, 134, 151]
FeO_7	1658	1673	16	[5, 64, 75, 87, 94, 136, 138, 149]
FeO_6	1674	1721	48	[5, 64, 87, 94, 136, 138, 149]
FeO_6	1678	1722	45	[3, 71, 73, 80, 96, 127, 134]
FeO_7	1685	1691	7	[4, 68, 69, 84, 92, 103, 112, 132]
FeO_8	1692	1701	10	[4, 68, 69, 84, 92, 102, 103, 112, 132]
FeO_7	1702	1710	9	[4, 69, 84, 92, 102, 103, 112, 132]
FeO_8	1711	1716	6	[4, 68, 69, 84, 92, 102, 103, 112, 132]
FeO_7	1717	1748	32	[4, 68, 69, 84, 92, 103, 112, 132]
FeO_7	1722	1766	45	[5, 64, 87, 94, 136, 137, 138, 149]
FeO_7	1723	1737	15	[3, 71, 73, 80, 96, 127, 134, 151]
FeO_6	1738	1824	87	[3, 71, 73, 80, 96, 127, 134]
FeO_7	1745	1766	22	[6, 65, 78, 95, 96, 105, 109, 142]
FeO_6	1749	1751	3	[4, 69, 84, 92, 103, 112, 132]
FeO_7	1752	1768	17	[4, 69, 84, 92, 103, 112, 123, 132]
FeO_6	1767	1771	5	[5, 64, 87, 94, 136, 138, 149]
FeO_6	1767	1812	46	[6, 65, 78, 95, 96, 105, 142]
FeO_6	1769	1804	36	[4, 69, 84, 92, 103, 112, 132]
FeO_7	1772	1795	24	[5, 64, 87, 94, 136, 137, 138, 149]
FeO_6	1796	1817	22	[5, 64, 87, 94, 136, 138, 149]
FeO_5	1805	1918	114	[4, 84, 92, 103, 112, 132]
FeO_7	1813	1820	8	[6, 65, 78, 86, 95, 96, 105, 142]
FeO_7	1818	1830	13	[5, 64, 75, 87, 94, 136, 138, 149]
FeO_6	1821	1831	11	[6, 65, 78, 95, 96, 105, 142]
FeO_7	1825	1834	10	[3, 71, 73, 80, 96, 106, 127, 134]
FeO_6	1831	1957	127	[5, 64, 87, 94, 136, 138, 149]
FeO_7	1832	1844	13	[6, 65, 78, 95, 96, 105, 109, 142]
FeO_6	1835	1913	79	[3, 71, 73, 80, 96, 127, 134]
FeO_6	1845	1866	22	[6, 65, 78, 95, 96, 105, 142]
FeO_7	1867	1891	25	[6, 65, 78, 95, 96, 105, 109, 142]
FeO_6	1892	2028	137	[6, 65, 78, 95, 96, 105, 142]
FeO_7	1914	1942	29	[3, 71, 73, 80, 96, 127, 134, 151]
FeO_6	1919	1961	43	[4, 84, 92, 101, 103, 112, 132]
FeO_6	1943	1958	16	[3, 71, 80, 96, 127, 134, 151]
FeO_7	1958	1973	16	[5, 64, 87, 94, 95, 136, 138, 149]
FeO_7	1959	1980	22	[3, 71, 77, 80, 96, 127, 134, 151]
FeO_5	1962	1971	10	[4, 84, 92, 103, 112, 132]
FeO_6	1972	1991	20	[4, 69, 84, 92, 103, 112, 132]
FeO_6	1974	2022	49	[5, 64, 87, 94, 136, 138, 149]
FeO_6	1981	2030	50	[3, 71, 80, 96, 127, 134, 151]
FeO_7	1992	2005	14	[4, 69, 84, 92, 103, 112, 123, 132]
FeO_6	2006	2073	68	[4, 84, 92, 103, 112, 123, 132]
FeO_7	2023	2028	6	[5, 64, 87, 94, 136, 137, 138, 149]
FeO_6	2029	2030	2	[5, 64, 87, 94, 136, 138, 149]
FeO_7	2029	2037	9	[6, 65, 78, 95, 96, 105, 109, 142]
FeO_7	2031	2033	3	[3, 71, 73, 80, 96, 127, 134, 151]
FeO_5	2031	2038	8	[5, 87, 94, 136, 138, 149]
FeO_6	2034	2067	34	[3, 71, 80, 96, 127, 134, 151]
FeO_6	2038	2154	117	[6, 65, 78, 95, 96, 105, 142]
FeO_6	2039	2082	44	[5, 64, 87, 94, 136, 138, 149]
FeO_5	2068	2079	12	[3, 71, 80, 96, 127, 151]
FeO_7	2074	2076	3	[4, 84, 92, 102, 103, 112, 123, 132]
FeO_6	2077	2077	1	[4, 84, 92, 103, 112, 123, 132]
FeO_7	2078	2086	9	[4, 69, 84, 92, 103, 112, 123, 132]
FeO_6	2080	2080	1	[3, 71, 77, 80, 96, 127, 151]
FeO_7	2081	2114	34	[3, 71, 77, 80, 96, 127, 134, 151]
FeO_7	2083	2110	28	[5, 64, 87, 94, 95, 136, 138, 149]
FeO_6	2087	2142	56	[4, 69, 84, 92, 103, 112, 132]
FeO_6	2111	2154	44	[5, 64, 87, 94, 95, 136, 138]
FeO_8	2115	2125	11	[3, 71, 73, 77, 80, 96, 127, 134, 151]
FeO_7	2126	2186	61	[3, 71, 77, 80, 96, 127, 134, 151]
FeO_5	2143	2156	14	[4, 84, 92, 103, 112, 132]
FeO_7	2155	2157	3	[5, 64, 87, 94, 95, 136, 138, 149]
FeO_7	2155	2175	21	[6, 65, 78, 95, 96, 105, 109, 142]
FeO_6	2157	2163	7	[4, 84, 92, 102, 103, 112, 132]
FeO_6	2158	2250	93	[5, 64, 87, 94, 136, 138, 149]
FeO_5	2164	2190	27	[4, 84, 92, 103, 112, 132]
FeO_6	2176	2271	96	[6, 65, 78, 95, 96, 105, 142]
FeO_6	2187	2193	7	[3, 71, 80, 96, 127, 134, 151]
FeO_6	2191	2219	29	[4, 84, 92, 101, 103, 112, 132]
FeO_7	2194	2202	9	[3, 71, 73, 80, 96, 127, 134, 151]
FeO_8	2203	2206	4	[3, 71, 73, 80, 96, 106, 127, 134, 151]
FeO_7	2207	2212	6	[3, 71, 73, 80, 96, 127, 134, 151]
FeO_6	2213	2222	10	[3, 71, 80, 96, 127, 134, 151]
FeO_5	2220	2227	8	[4, 84, 92, 103, 112, 132]
FeO_7	2223	2258	36	[3, 71, 73, 80, 96, 127, 134, 151]
FeO_6	2228	2264	37	[4, 84, 92, 103, 112, 123, 132]
FeO_7	2251	2262	12	[5, 64, 87, 94, 95, 136, 138, 149]
FeO_6	2259	2273	15	[3, 71, 80, 96, 127, 134, 151]
FeO_6	2263	2266	4	[5, 64, 87, 94, 95, 136, 138]
FeO_7	2265	2267	3	[4, 69, 84, 92, 103, 112, 123, 132]
FeO_5	2267	2282	16	[5, 64, 87, 94, 136, 138]
FeO_6	2268	2293	26	[4, 69, 84, 92, 103, 112, 132]
FeO_7	2272	2272	1	[6, 65, 78, 89, 95, 96, 105, 142]
FeO_6	2273	2335	63	[6, 65, 78, 95, 96, 105, 142]
FeO_7	2274	2351	78	[3, 71, 77, 80, 96, 127, 134, 151]
FeO_6	2283	2292	10	[5, 64, 87, 94, 136, 138, 149]
FeO_7	2293	2299	7	[5, 64, 87, 94, 136, 137, 138, 149]
FeO_5	2294	2305	12	[4, 84, 92, 103, 112, 132]
FeO_7	2300	2322	23	[5, 64, 75, 87, 94, 136, 138, 149]
FeO_6	2306	2326	21	[4, 84, 92, 103, 112, 123, 132]
FeO_8	2323	2324	2	[5, 64, 75, 87, 94, 136, 137, 138, 149]
FeO_7	2325	2329	5	[5, 75, 87, 94, 136, 137, 138, 149]
FeO_5	2327	2339	13	[4, 84, 92, 103, 112, 132]
FeO_7	2330	2358	29	[5, 64, 87, 94, 136, 137, 138, 149]
FeO_7	2336	2348	13	[6, 65, 78, 95, 96, 105, 109, 142]
FeO_6	2340	2424	85	[4, 69, 84, 92, 103, 112, 132]
FeO_6	2349	2679	331	[6, 65, 78, 95, 96, 105, 142]
FeO_6	2352	2356	5	[3, 71, 80, 96, 127, 134, 151]
FeO_7	2357	2377	21	[3, 71, 77, 80, 96, 127, 134, 151]
FeO_6	2359	2386	28	[5, 64, 87, 94, 136, 138, 149]
FeO_6	2378	2384	7	[3, 71, 80, 96, 127, 134, 151]
FeO_7	2385	2510	126	[3, 71, 73, 80, 96, 127, 134, 151]
FeO_7	2387	2387	1	[5, 64, 87, 94, 95, 136, 138, 149]
FeO_6	2388	2410	23	[5, 64, 87, 94, 136, 138, 149]
FeO_7	2411	2422	12	[5, 64, 87, 94, 95, 136, 138, 149]
FeO_6	2423	2572	150	[5, 64, 87, 94, 95, 136, 138]
FeO_5	2425	2432	8	[4, 84, 92, 103, 112, 132]
FeO_6	2433	2442	10	[4, 69, 84, 92, 103, 112, 132]
FeO_5	2443	2477	35	[4, 84, 92, 103, 112, 132]
FeO_6	2478	2605	128	[4, 84, 92, 101, 103, 112, 132]
FeO_6	2511	2525	15	[3, 71, 80, 96, 127, 134, 151]
FeO_7	2526	2540	15	[3, 71, 77, 80, 96, 127, 134, 151]
FeO_6	2541	2572	32	[3, 71, 80, 96, 127, 134, 151]
FeO_7	2573	2595	23	[3, 71, 77, 80, 96, 127, 134, 151]
FeO_5	2573	2585	13	[5, 64, 87, 94, 136, 138]
FeO_4	2586	2594	9	[5, 64, 94, 136, 138]
FeO_5	2595	2598	4	[5, 64, 94, 95, 136, 138]
FeO_8	2596	2609	14	[3, 71, 73, 77, 80, 96, 127, 134, 151]
FeO_6	2599	2627	29	[5, 64, 87, 94, 95, 136, 138]
FeO_5	2606	2653	48	[4, 84, 92, 103, 112, 132]
FeO_7	2610	2636	27	[3, 71, 77, 80, 96, 127, 134, 151]
FeO_5	2628	2642	15	[5, 64, 87, 94, 136, 138]
FeO_6	2637	2639	3	[3, 71, 80, 96, 127, 134, 151]
FeO_7	2640	2723	84	[3, 71, 77, 80, 96, 127, 134, 151]
FeO_6	2643	2651	9	[5, 64, 87, 94, 136, 138, 149]
FeO_7	2652	2697	46	[5, 64, 87, 94, 95, 136, 138, 149]
FeO_6	2654	2663	10	[4, 69, 84, 92, 103, 112, 132]
FeO_7	2664	2696	33	[4, 69, 84, 92, 103, 112, 123, 132]
FeO_5	2680	2685	6	[6, 65, 78, 96, 105, 142]
FeO_6	2686	2935	250	[6, 65, 78, 95, 96, 105, 142]
FeO_6	2697	2708	12	[4, 69, 84, 92, 103, 112, 132]
FeO_6	2698	2709	12	[5, 64, 87, 94, 136, 138, 149]
FeO_5	2709	2713	5	[4, 69, 84, 92, 103, 112]
FeO_5	2710	2713	4	[5, 87, 94, 136, 138, 149]
FeO_6	2714	2718	5	[4, 69, 84, 92, 103, 112, 132]
FeO_6	2714	2717	4	[5, 75, 87, 94, 136, 138, 149]
FeO_5	2718	2719	2	[5, 75, 87, 94, 136, 138]
FeO_7	2719	2753	35	[4, 69, 84, 92, 103, 112, 123, 132]
FeO_4	2720	2726	7	[5, 87, 94, 136, 138]
FeO_6	2724	2833	110	[3, 71, 80, 96, 127, 134, 151]
FeO_5	2727	2736	10	[5, 64, 87, 94, 136, 138]
FeO_6	2737	2781	45	[5, 64, 87, 94, 136, 138, 149]
FeO_6	2754	2756	3	[4, 69, 84, 92, 103, 112, 132]
FeO_5	2757	2824	68	[4, 84, 92, 103, 112, 132]
FeO_7	2782	2795	14	[5, 64, 87, 94, 95, 136, 138, 149]
FeO_6	2796	2815	20	[5, 64, 87, 94, 95, 136, 138]
FeO_5	2816	2830	15	[5, 64, 87, 94, 136, 138]
FeO_6	2825	2849	25	[4, 84, 92, 102, 103, 112, 132]
FeO_6	2831	2840	10	[5, 64, 87, 94, 136, 138, 149]
FeO_7	2834	2856	23	[3, 71, 80, 96, 113, 127, 134, 151]
FeO_7	2841	2896	56	[5, 64, 87, 94, 95, 136, 138, 149]
FeO_5	2850	2856	7	[4, 84, 92, 103, 112, 132]
FeO_8	2857	2859	3	[3, 71, 77, 80, 96, 113, 127, 134, 151]
FeO_6	2857	2889	33	[4, 84, 92, 102, 103, 112, 132]
FeO_7	2860	2876	17	[3, 71, 77, 80, 96, 127, 134, 151]
FeO_8	2877	2880	4	[3, 71, 73, 77, 80, 96, 127, 134, 151]
FeO_7	2881	2896	16	[3, 71, 73, 80, 96, 127, 134, 151]
FeO_5	2890	2902	13	[4, 84, 102, 103, 112, 132]
FeO_6	2897	2911	15	[3, 71, 80, 96, 127, 134, 151]
FeO_6	2897	2910	14	[5, 64, 87, 94, 136, 138, 149]
FeO_6	2903	2907	5	[4, 84, 101, 102, 103, 112, 132]
FeO_7	2908	2926	19	[4, 84, 92, 101, 102, 103, 112, 132]
FeO_5	2911	2919	9	[5, 64, 87, 94, 136, 138]
FeO_7	2912	2918	7	[3, 71, 73, 80, 96, 127, 134, 151]
FeO_8	2919	2933	15	[3, 71, 73, 80, 96, 106, 127, 134, 151]
FeO_6	2920	2942	23	[5, 64, 87, 94, 95, 136, 138]
FeO_6	2927	2952	26	[4, 84, 92, 101, 103, 112, 132]
FeO_7	2934	2939	6	[3, 71, 73, 80, 96, 127, 134, 151]
FeO_7	2936	2954	19	[6, 65, 78, 95, 96, 105, 109, 142]
FeO_6	2940	2975	36	[3, 71, 80, 96, 127, 134, 151]
FeO_5	2943	2964	22	[5, 64, 87, 94, 136, 138]
FeO_7	2953	2966	14	[4, 84, 92, 101, 102, 103, 112, 132]
FeO_6	2955	3112	158	[6, 65, 78, 95, 96, 105, 142]
FeO_6	2965	2990	26	[5, 64, 87, 94, 95, 136, 138]
FeO_6	2967	2975	9	[4, 84, 101, 102, 103, 112, 132]
FeO_7	2976	3035	60	[3, 71, 73, 80, 96, 127, 134, 151]
FeO_5	2976	2981	6	[4, 84, 101, 103, 112, 132]
FeO_6	2982	3000	19	[4, 84, 92, 101, 103, 112, 132]
FeO_7	2991	2997	7	[5, 64, 87, 94, 95, 136, 138, 149]
FeO_6	2998	3020	23	[5, 64, 87, 94, 136, 138, 149]
FeO_7	3001	3010	10	[4, 84, 92, 101, 103, 112, 132, 148]
FeO_6	3011	3019	9	[4, 84, 101, 103, 112, 132, 148]
FeO_7	3020	3020	1	[4, 84, 101, 102, 103, 112, 132, 148]
FeO_6	3021	3024	4	[4, 84, 101, 102, 103, 112, 148]
FeO_7	3021	3027	7	[5, 64, 87, 94, 95, 136, 138, 149]
FeO_5	3025	3035	11	[4, 84, 101, 102, 103, 112]
FeO_6	3028	3052	25	[5, 64, 87, 94, 95, 136, 138]
FeO_6	3036	3050	15	[3, 71, 73, 80, 96, 127, 151]
FeO_6	3036	3157	122	[4, 84, 101, 102, 103, 112, 148]
FeO_5	3051	3055	5	[3, 71, 73, 80, 96, 127]
FeO_7	3053	3074	22	[5, 64, 87, 94, 95, 136, 138, 149]
FeO_6	3056	3059	4	[3, 71, 73, 80, 96, 127, 134]
FeO_7	3060	3081	22	[3, 71, 73, 80, 96, 127, 134, 151]
FeO_6	3075	3081	7	[5, 64, 87, 94, 136, 138, 149]
FeO_8	3082	3110	29	[3, 71, 73, 80, 96, 106, 127, 134, 151]
FeO_5	3082	3107	26	[5, 64, 87, 94, 136, 138]
FeO_6	3108	3137	30	[5, 64, 87, 94, 136, 138, 149]
FeO_7	3111	3126	16	[3, 71, 73, 80, 96, 127, 134, 151]
FeO_7	3113	3138	26	[6, 65, 78, 95, 96, 105, 109, 142]
FeO_6	3127	3135	9	[3, 71, 80, 96, 127, 134, 151]
FeO_7	3136	3137	2	[3, 71, 77, 80, 96, 127, 134, 151]
FeO_8	3138	3143	6	[3, 71, 73, 77, 80, 96, 127, 134, 151]
FeO_7	3138	3189	52	[5, 64, 87, 94, 136, 137, 138, 149]
FeO_6	3139	3234	96	[6, 65, 78, 95, 96, 105, 142]
FeO_7	3144	3188	45	[3, 71, 77, 80, 96, 127, 134, 151]
FeO_7	3158	3166	9	[4, 84, 101, 102, 103, 112, 132, 148]
FeO_6	3167	3188	22	[4, 84, 101, 102, 103, 112, 148]
FeO_6	3189	3207	19	[3, 71, 80, 96, 127, 134, 151]
FeO_5	3189	3194	6	[4, 84, 101, 102, 103, 112]
FeO_8	3190	3193	4	[5, 64, 75, 87, 94, 136, 137, 138, 149]
FeO_7	3194	3213	20	[5, 64, 75, 87, 94, 136, 138, 149]
FeO_6	3195	3211	17	[4, 84, 101, 102, 103, 112, 132]
FeO_7	3208	3232	25	[3, 71, 77, 80, 96, 127, 134, 151]
FeO_7	3212	3223	12	[4, 84, 92, 101, 102, 103, 112, 132]
FeO_6	3214	3230	17	[5, 64, 87, 94, 136, 138, 149]
FeO_6	3224	3236	13	[4, 84, 92, 101, 103, 112, 132]
FeO_5	3231	3243	13	[5, 64, 87, 94, 136, 138]
FeO_8	3233	3242	10	[3, 71, 73, 77, 80, 96, 127, 134, 151]
FeO_7	3235	3275	41	[6, 65, 78, 95, 96, 105, 109, 142]
FeO_5	3237	3247	11	[4, 84, 101, 103, 112, 132]
FeO_7	3243	3355	113	[3, 71, 77, 80, 96, 127, 134, 151]
FeO_6	3244	3289	46	[5, 64, 87, 94, 95, 136, 138]
FeO_6	3248	3281	34	[4, 84, 92, 101, 103, 112, 132]
FeO_6	3276	3365	90	[6, 65, 78, 95, 96, 105, 142]
FeO_5	3282	3302	21	[4, 84, 92, 103, 112, 132]
FeO_5	3290	3311	22	[5, 64, 87, 94, 136, 138]
FeO_6	3303	3304	2	[4, 69, 84, 92, 103, 112, 132]
FeO_7	3305	3313	9	[4, 69, 84, 92, 103, 112, 123, 132]
FeO_6	3312	3544	233	[5, 64, 87, 94, 136, 138, 149]
FeO_6	3314	3323	10	[4, 69, 84, 92, 103, 112, 132]
FeO_7	3324	3339	16	[4, 69, 84, 92, 103, 112, 123, 132]
FeO_6	3340	3360	21	[4, 84, 92, 103, 112, 123, 132]
FeO_6	3356	3398	43	[3, 71, 80, 96, 127, 134, 151]
FeO_7	3361	3383	23	[4, 69, 84, 92, 103, 112, 123, 132]
FeO_7	3366	3380	15	[6, 65, 78, 95, 96, 105, 109, 142]
FeO_6	3381	3404	24	[6, 65, 78, 95, 96, 105, 142]
FeO_5	3384	3427	44	[4, 84, 92, 103, 112, 132]
FeO_7	3399	3401	3	[3, 71, 73, 80, 96, 127, 134, 151]
FeO_6	3402	3431	30	[3, 71, 80, 96, 127, 134, 151]
FeO_5	3405	3411	7	[6, 65, 78, 96, 105, 142]
FeO_6	3412	3420	9	[6, 65, 78, 96, 105, 111, 142]
FeO_7	3421	3422	2	[6, 65, 78, 96, 105, 109, 111, 142]
FeO_8	3423	3425	3	[6, 65, 78, 95, 96, 105, 109, 111, 142]
FeO_7	3426	3442	17	[6, 65, 78, 95, 96, 105, 109, 142]
FeO_4	3428	3431	4	[4, 84, 103, 112, 132]
FeO_7	3432	3493	62	[3, 71, 77, 80, 96, 127, 134, 151]
FeO_5	3432	3438	7	[4, 84, 102, 103, 112, 132]
FeO_6	3439	3451	13	[4, 84, 101, 102, 103, 112, 132]
FeO_8	3443	3450	8	[6, 65, 72, 78, 95, 96, 105, 109, 142]
FeO_7	3451	3462	12	[6, 65, 72, 78, 95, 96, 105, 142]
FeO_5	3452	3498	47	[4, 84, 102, 103, 112, 132]
FeO_8	3463	3489	27	[6, 65, 72, 78, 95, 96, 105, 109, 142]
FeO_7	3490	3492	3	[6, 65, 72, 78, 95, 96, 105, 142]
FeO_6	3493	3755	263	[6, 65, 78, 95, 96, 105, 142]
FeO_6	3494	3559	66	[3, 71, 80, 96, 127, 134, 151]
FeO_6	3499	3508	10	[4, 69, 84, 102, 103, 112, 132]
FeO_7	3509	3529	21	[4, 69, 84, 92, 102, 103, 112, 132]
FeO_8	3530	3550	21	[4, 69, 84, 92, 102, 103, 112, 123, 132]
FeO_7	3545	3561	17	[5, 64, 87, 94, 136, 137, 138, 149]
FeO_7	3551	3566	16	[4, 69, 84, 92, 102, 103, 112, 132]
FeO_7	3560	3578	19	[3, 71, 77, 80, 96, 127, 134, 151]
FeO_6	3562	3563	2	[5, 87, 94, 136, 137, 138, 149]
FeO_7	3564	3575	12	[5, 75, 87, 94, 136, 137, 138, 149]
FeO_8	3567	3615	49	[4, 69, 84, 92, 102, 103, 112, 123, 132]
FeO_6	3576	3621	46	[5, 87, 94, 136, 137, 138, 149]
FeO_6	3579	3605	27	[3, 71, 80, 96, 127, 134, 151]
FeO_7	3606	3628	23	[3, 71, 73, 80, 96, 127, 134, 151]
FeO_7	3616	3636	21	[4, 69, 84, 92, 102, 103, 112, 132]
FeO_7	3622	3628	7	[5, 64, 87, 94, 136, 137, 138, 149]
FeO_6	3629	3656	28	[3, 71, 80, 96, 127, 134, 151]
FeO_6	3629	3667	39	[5, 64, 87, 94, 136, 138, 149]
FeO_6	3637	3661	25	[4, 84, 92, 102, 103, 112, 132]
FeO_7	3657	3662	6	[3, 71, 77, 80, 96, 127, 134, 151]
FeO_7	3662	3692	31	[4, 84, 92, 101, 102, 103, 112, 132]
FeO_8	3663	3683	21	[3, 71, 73, 77, 80, 96, 127, 134, 151]
FeO_5	3668	3688	21	[5, 64, 87, 94, 136, 138]
FeO_7	3684	3833	150	[3, 71, 77, 80, 96, 127, 134, 151]
FeO_6	3689	3709	21	[5, 64, 87, 94, 95, 136, 138]
FeO_6	3693	3704	12	[4, 84, 101, 102, 103, 112, 132]
FeO_7	3705	3709	5	[4, 84, 92, 101, 102, 103, 112, 132]
FeO_6	3710	3725	16	[4, 84, 92, 102, 103, 112, 132]
FeO_5	3710	3729	20	[5, 64, 87, 94, 136, 138]
FeO_7	3726	3729	4	[4, 84, 92, 101, 102, 103, 112, 132]
FeO_6	3730	3741	12	[4, 84, 92, 101, 103, 112, 132]
FeO_6	3730	3735	6	[5, 64, 87, 94, 136, 138, 149]
FeO_5	3736	3778	43	[5, 64, 87, 94, 136, 138]
FeO_5	3742	3778	37	[4, 84, 92, 103, 112, 132]
FeO_7	3756	3768	13	[6, 65, 78, 95, 96, 105, 109, 142]
FeO_6	3769	3918	150	[6, 65, 78, 95, 96, 105, 142]
FeO_6	3779	3780	2	[4, 69, 84, 92, 103, 112, 132]
FeO_6	3779	3796	18	[5, 64, 87, 94, 136, 138, 149]
FeO_7	3781	3796	16	[4, 69, 84, 92, 103, 112, 123, 132]
FeO_6	3797	3800	4	[4, 69, 84, 92, 103, 112, 132]
FeO_7	3797	3800	4	[5, 64, 87, 94, 136, 137, 138, 149]
FeO_5	3801	3827	27	[4, 84, 92, 103, 112, 132]
FeO_6	3801	3840	40	[5, 87, 94, 136, 137, 138, 149]
FeO_6	3828	3865	38	[4, 69, 84, 92, 103, 112, 132]
FeO_6	3834	3843	10	[3, 71, 80, 96, 127, 134, 151]
FeO_7	3841	3889	49	[5, 75, 87, 94, 136, 137, 138, 149]
FeO_5	3844	3845	2	[3, 71, 80, 96, 127, 151]
FeO_6	3846	3858	13	[3, 71, 77, 80, 96, 127, 151]
FeO_7	3859	3871	13	[3, 71, 73, 77, 80, 96, 127, 151]
FeO_5	3866	3866	1	[4, 84, 92, 103, 112, 132]
FeO_6	3867	3875	9	[4, 84, 92, 102, 103, 112, 132]
FeO_8	3872	3889	18	[3, 71, 73, 77, 80, 96, 127, 134, 151]
FeO_5	3876	3889	14	[4, 84, 102, 103, 112, 132]
FeO_7	3890	3996	107	[3, 71, 77, 80, 96, 127, 134, 151]
FeO_7	3890	3892	3	[4, 84, 92, 101, 102, 103, 112, 132]
FeO_5	3890	3892	3	[5, 64, 87, 94, 136, 138]
FeO_6	3893	3904	12	[4, 84, 92, 101, 103, 112, 132]
FeO_6	3893	3898	6	[5, 64, 87, 94, 136, 138, 149]
FeO_5	3899	3941	43	[5, 64, 87, 94, 136, 138]
FeO_5	3905	3941	37	[4, 84, 92, 103, 112, 132]
FeO_7	3919	3931	13	[6, 65, 78, 95, 96, 105, 109, 142]
FeO_6	3932	4274	343	[6, 65, 78, 95, 96, 105, 142]
FeO_6	3942	3943	2	[4, 69, 84, 92, 103, 112, 132]
FeO_6	3942	3959	18	[5, 64, 87, 94, 136, 138, 149]
FeO_7	3944	3959	16	[4, 69, 84, 92, 103, 112, 123, 132]
FeO_6	3960	3963	4	[4, 69, 84, 92, 103, 112, 132]
FeO_7	3960	3963	4	[5, 64, 87, 94, 136, 137, 138, 149]
FeO_5	3964	3990	27	[4, 84, 92, 103, 112, 132]
FeO_6	3964	4003	40	[5, 87, 94, 136, 137, 138, 149]
FeO_6	3991	4028	38	[4, 69, 84, 92, 103, 112, 132]
FeO_6	3997	4006	10	[3, 71, 80, 96, 127, 134, 151]
FeO_7	4004	4067	64	[5, 75, 87, 94, 136, 137, 138, 149]
FeO_5	4007	4008	2	[3, 71, 80, 96, 127, 151]
FeO_6	4009	4021	13	[3, 71, 77, 80, 96, 127, 151]
FeO_7	4022	4034	13	[3, 71, 73, 77, 80, 96, 127, 151]
FeO_5	4029	4029	1	[4, 84, 92, 103, 112, 132]
FeO_6	4030	4038	9	[4, 84, 92, 102, 103, 112, 132]
FeO_8	4035	4058	24	[3, 71, 73, 77, 80, 96, 127, 134, 151]
FeO_5	4039	4063	25	[4, 84, 102, 103, 112, 132]
FeO_7	4059	4112	54	[3, 71, 77, 80, 96, 127, 134, 151]
FeO_6	4064	4075	12	[4, 69, 84, 102, 103, 112, 132]
FeO_6	4068	4084	17	[5, 75, 87, 94, 136, 138, 149]
FeO_5	4076	4077	2	[4, 84, 102, 103, 112, 132]
FeO_6	4078	4085	8	[4, 84, 102, 103, 112, 132, 148]
FeO_5	4085	4085	1	[5, 75, 94, 136, 138, 149]
FeO_5	4086	4093	8	[4, 84, 102, 103, 112, 148]
FeO_6	4086	4087	2	[5, 75, 87, 94, 136, 138, 149]
FeO_7	4088	4093	6	[5, 75, 87, 94, 136, 137, 138, 149]
FeO_6	4094	4119	26	[4, 84, 102, 103, 112, 132, 148]
FeO_6	4094	4109	16	[5, 75, 87, 94, 136, 138, 149]
FeO_7	4110	4140	31	[5, 75, 87, 94, 136, 137, 138, 149]
FeO_6	4113	4125	13	[3, 71, 80, 96, 127, 134, 151]
FeO_7	4120	4208	89	[4, 84, 101, 102, 103, 112, 132, 148]
FeO_7	4126	4145	20	[3, 71, 77, 80, 96, 127, 134, 151]
FeO_6	4141	4143	3	[5, 75, 94, 136, 137, 138, 149]
FeO_7	4144	4159	16	[5, 75, 87, 94, 136, 137, 138, 149]
FeO_6	4146	4172	27	[3, 71, 80, 96, 127, 134, 151]
FeO_8	4160	4163	4	[5, 75, 87, 92, 94, 136, 137, 138, 149]
FeO_7	4164	4182	19	[5, 75, 87, 94, 136, 137, 138, 149]
FeO_7	4173	4180	8	[3, 71, 77, 80, 96, 127, 134, 151]
FeO_6	4181	4200	20	[3, 71, 80, 96, 127, 134, 151]
FeO_6	4183	4212	30	[5, 75, 87, 94, 136, 138, 149]
FeO_7	4201	4223	23	[3, 71, 77, 80, 96, 127, 134, 151]
FeO_6	4209	4213	5	[4, 84, 102, 103, 112, 132, 148]
FeO_7	4213	4219	7	[5, 75, 87, 94, 95, 136, 138, 149]
FeO_5	4214	4230	17	[4, 84, 102, 103, 112, 148]
FeO_6	4220	4260	41	[5, 75, 87, 94, 136, 138, 149]
FeO_6	4224	4272	49	[3, 71, 80, 96, 127, 134, 151]
FeO_6	4231	4235	5	[4, 84, 102, 103, 112, 132, 148]
FeO_7	4236	4289	54	[4, 84, 101, 102, 103, 112, 132, 148]
FeO_7	4261	4309	49	[5, 75, 87, 94, 136, 137, 138, 149]
FeO_7	4273	4285	13	[3, 71, 80, 96, 113, 127, 134, 151]
FeO_7	4275	4304	30	[6, 65, 78, 95, 96, 105, 109, 142]
FeO_6	4286	4297	12	[3, 71, 80, 96, 127, 134, 151]
FeO_6	4290	4318	29	[4, 84, 101, 102, 103, 112, 148]
FeO_7	4298	4321	24	[3, 71, 73, 80, 96, 127, 134, 151]
FeO_6	4305	4431	127	[6, 65, 78, 95, 96, 105, 142]
FeO_6	4310	4324	15	[5, 75, 87, 94, 136, 137, 149]
FeO_7	4319	4325	7	[4, 84, 101, 102, 103, 112, 128, 148]
FeO_6	4322	4337	16	[3, 71, 80, 96, 127, 134, 151]
FeO_7	4325	4347	23	[5, 75, 87, 94, 136, 137, 138, 149]
FeO_8	4326	4331	6	[4, 84, 101, 102, 103, 108, 112, 128, 148]
FeO_7	4332	4371	40	[4, 84, 101, 102, 103, 112, 128, 148]
FeO_7	4338	4356	19	[3, 71, 73, 80, 96, 127, 134, 151]
FeO_6	4348	4361	14	[5, 75, 87, 94, 136, 137, 149]
FeO_6	4357	4376	20	[3, 71, 80, 96, 127, 134, 151]
FeO_7	4362	4380	19	[5, 75, 87, 94, 136, 137, 138, 149]
FeO_6	4372	4379	8	[4, 84, 101, 102, 103, 112, 148]
FeO_7	4377	4417	41	[3, 71, 73, 80, 96, 127, 134, 151]
FeO_7	4380	4422	43	[4, 84, 101, 102, 103, 112, 128, 148]
FeO_6	4381	4418	38	[5, 75, 87, 94, 136, 138, 149]
FeO_6	4418	4418	1	[3, 71, 80, 96, 127, 134, 151]
FeO_7	4419	4438	20	[3, 71, 80, 96, 113, 127, 134, 151]
FeO_7	4419	4475	57	[5, 75, 87, 94, 136, 137, 138, 149]
FeO_6	4423	4429	7	[4, 84, 101, 103, 112, 128, 148]
FeO_7	4430	4517	88	[4, 84, 101, 102, 103, 112, 128, 148]
FeO_7	4432	4475	44	[6, 65, 78, 95, 96, 105, 109, 142]
FeO_6	4439	4475	37	[3, 71, 80, 96, 127, 134, 151]
FeO_7	4476	4512	37	[3, 71, 73, 80, 96, 127, 134, 151]
FeO_6	4476	4513	38	[5, 75, 87, 94, 136, 138, 149]
FeO_6	4476	4526	51	[6, 65, 78, 95, 96, 105, 142]
FeO_6	4513	4513	1	[3, 71, 80, 96, 127, 134, 151]
FeO_7	4514	4533	20	[3, 71, 80, 96, 113, 127, 134, 151]
FeO_7	4514	4624	111	[5, 75, 87, 94, 136, 137, 138, 149]
FeO_6	4518	4524	7	[4, 84, 101, 103, 112, 128, 148]
FeO_7	4525	4583	59	[4, 84, 101, 102, 103, 112, 128, 148]
FeO_7	4527	4572	46	[6, 65, 78, 95, 96, 105, 109, 142]
FeO_6	4534	4586	53	[3, 71, 80, 96, 127, 134, 151]
FeO_6	4573	4642	70	[6, 65, 78, 95, 96, 105, 142]
FeO_6	4584	4603	20	[4, 84, 102, 103, 112, 128, 148]
FeO_7	4587	4618	32	[3, 71, 73, 80, 96, 127, 134, 151]
FeO_7	4604	4632	29	[4, 84, 101, 102, 103, 112, 128, 148]
FeO_6	4619	4622	4	[3, 71, 73, 80, 96, 127, 151]
FeO_5	4623	4636	14	[3, 71, 80, 96, 127, 151]
FeO_8	4625	4637	13	[5, 75, 87, 92, 94, 136, 137, 138, 149]
FeO_6	4633	4713	81	[4, 84, 101, 102, 103, 112, 148]
FeO_6	4637	4664	28	[3, 71, 80, 96, 127, 134, 151]
FeO_7	4638	4659	22	[5, 87, 92, 94, 136, 137, 138, 149]
FeO_7	4643	4665	23	[6, 65, 78, 95, 96, 105, 109, 142]
FeO_8	4660	4669	10	[5, 75, 87, 92, 94, 136, 137, 138, 149]
FeO_7	4665	4677	13	[3, 71, 77, 80, 96, 127, 134, 151]
FeO_6	4666	4729	64	[6, 65, 78, 95, 96, 105, 142]
FeO_7	4670	4691	22	[5, 75, 87, 94, 136, 137, 138, 149]
FeO_6	4678	4727	50	[3, 71, 80, 96, 127, 134, 151]
FeO_8	4692	4693	2	[5, 75, 87, 92, 94, 136, 137, 138, 149]
FeO_7	4694	4710	17	[5, 75, 87, 92, 94, 136, 138, 149]
FeO_8	4711	4716	6	[5, 75, 87, 92, 94, 136, 137, 138, 149]
FeO_7	4714	4732	19	[4, 84, 101, 102, 103, 108, 112, 148]
FeO_7	4717	4722	6	[5, 87, 92, 94, 136, 137, 138, 149]
FeO_8	4723	4724	2	[5, 75, 87, 92, 94, 136, 137, 138, 149]
FeO_7	4725	4749	25	[5, 75, 87, 94, 136, 137, 138, 149]
FeO_7	4728	4734	7	[3, 71, 77, 80, 96, 127, 134, 151]
FeO_7	4730	4744	15	[6, 65, 78, 95, 96, 105, 111, 142]
FeO_6	4733	4739	7	[4, 84, 101, 102, 103, 112, 148]
FeO_6	4735	4739	5	[3, 71, 77, 80, 96, 127, 134]
FeO_5	4740	4744	5	[3, 71, 80, 96, 127, 134]
FeO_7	4740	4748	9	[4, 84, 101, 102, 103, 108, 112, 148]
FeO_6	4745	4759	15	[3, 71, 80, 96, 127, 134, 151]
FeO_6	4745	4768	24	[6, 65, 78, 95, 96, 105, 142]
FeO_6	4749	4761	13	[4, 84, 101, 102, 103, 112, 148]
FeO_6	4750	4752	3	[5, 75, 87, 94, 136, 138, 149]
FeO_7	4753	4756	4	[5, 75, 87, 94, 136, 137, 138, 149]
FeO_8	4757	4757	1	[5, 64, 75, 87, 94, 136, 137, 138, 149]
FeO_7	4758	4767	10	[5, 64, 87, 94, 136, 137, 138, 149]
FeO_7	4760	4786	27	[3, 71, 73, 80, 96, 127, 134, 151]
FeO_7	4762	4794	33	[4, 84, 101, 102, 103, 112, 128, 148]
FeO_6	4768	4794	27	[5, 87, 94, 136, 137, 138, 149]
FeO_7	4769	4775	7	[6, 65, 78, 95, 96, 105, 109, 142]
FeO_6	4776	4901	126	[6, 65, 78, 95, 96, 105, 142]
FeO_6	4787	4797	11	[3, 71, 80, 96, 127, 134, 151]
FeO_6	4795	4841	47	[4, 84, 102, 103, 112, 128, 148]
FeO_7	4795	4834	40	[5, 75, 87, 94, 136, 137, 138, 149]
FeO_7	4798	4835	38	[3, 71, 73, 80, 96, 127, 134, 151]
FeO_8	4835	4884	50	[5, 75, 87, 92, 94, 136, 137, 138, 149]
FeO_6	4836	4885	50	[3, 71, 80, 96, 127, 134, 151]
FeO_7	4842	4963	122	[4, 84, 101, 102, 103, 112, 128, 148]
FeO_7	4885	4910	26	[5, 75, 87, 94, 136, 137, 138, 149]
FeO_7	4886	4899	14	[3, 71, 73, 80, 96, 127, 134, 151]
FeO_6	4900	4934	35	[3, 71, 80, 96, 127, 134, 151]
FeO_7	4902	4918	17	[6, 65, 78, 95, 96, 105, 109, 142]
FeO_8	4911	4929	19	[5, 75, 87, 92, 94, 136, 137, 138, 149]
FeO_6	4919	4952	34	[6, 65, 78, 95, 96, 105, 142]
FeO_7	4930	5015	86	[5, 75, 87, 94, 136, 137, 138, 149]
FeO_7	4935	4949	15	[3, 71, 73, 80, 96, 127, 134, 151]
FeO_6	4950	5030	81	[3, 71, 80, 96, 127, 134, 151]
FeO_7	4953	4967	15	[6, 65, 78, 95, 96, 105, 109, 142]
FeO_6	4964	4985	22	[4, 84, 101, 102, 103, 112, 148]
FeO_6	4968	5012	45	[6, 65, 78, 95, 96, 105, 142]
FeO_7	4986	5129	144	[4, 84, 101, 102, 103, 112, 128, 148]
FeO_7	5013	5049	37	[6, 65, 78, 95, 96, 105, 109, 142]
FeO_8	5016	5057	42	[5, 75, 87, 92, 94, 136, 137, 138, 149]
FeO_7	5031	5071	41	[3, 71, 73, 80, 96, 127, 134, 151]
FeO_6	5050	5560	511	[6, 65, 78, 95, 96, 105, 142]
FeO_7	5058	5115	58	[5, 75, 87, 92, 94, 136, 137, 138]
FeO_6	5072	5091	20	[3, 71, 80, 96, 127, 134, 151]
FeO_7	5092	5093	2	[3, 71, 73, 80, 96, 127, 134, 151]
FeO_8	5094	5094	1	[3, 71, 73, 77, 80, 96, 127, 134, 151]
FeO_7	5095	5106	12	[3, 71, 77, 80, 96, 127, 134, 151]
FeO_6	5107	5152	46	[3, 71, 80, 96, 127, 134, 151]
FeO_8	5116	5140	25	[5, 75, 87, 92, 94, 136, 137, 138, 149]
FeO_6	5130	5250	121	[4, 84, 101, 102, 103, 112, 148]
FeO_7	5141	5170	30	[5, 75, 87, 94, 136, 137, 138, 149]
FeO_7	5153	5169	17	[3, 71, 73, 80, 96, 127, 134, 151]
FeO_6	5170	5257	88	[3, 71, 80, 96, 127, 134, 151]
FeO_8	5171	5184	14	[5, 75, 87, 92, 94, 136, 137, 138, 149]
FeO_7	5185	5206	22	[5, 75, 87, 94, 136, 137, 138, 149]
FeO_8	5207	5217	11	[5, 75, 87, 92, 94, 136, 137, 138, 149]
FeO_7	5218	5312	95	[5, 75, 87, 94, 136, 137, 138, 149]
FeO_7	5251	5287	37	[4, 84, 101, 102, 103, 112, 128, 148]
FeO_7	5258	5428	171	[3, 71, 73, 80, 96, 127, 134, 151]
FeO_6	5288	5297	10	[4, 84, 101, 103, 112, 128, 148]
FeO_7	5298	5395	98	[4, 84, 101, 102, 103, 112, 128, 148]
FeO_6	5313	5323	11	[5, 75, 87, 94, 136, 138, 149]
FeO_7	5324	5414	91	[5, 75, 87, 94, 136, 137, 138, 149]
FeO_6	5396	5423	28	[4, 84, 101, 102, 103, 112, 148]
FeO_6	5415	5418	4	[5, 75, 87, 94, 136, 138, 149]
FeO_7	5419	5430	12	[5, 75, 87, 92, 94, 136, 138, 149]
FeO_7	5424	5439	16	[4, 84, 101, 102, 103, 108, 112, 148]
FeO_6	5429	5441	13	[3, 71, 80, 96, 127, 134, 151]
FeO_8	5431	5476	46	[5, 75, 87, 92, 94, 136, 137, 138, 149]
FeO_6	5440	5452	13	[4, 84, 101, 102, 103, 112, 148]
FeO_7	5442	5473	32	[3, 71, 73, 80, 96, 127, 134, 151]
FeO_7	5453	5483	31	[4, 84, 101, 102, 103, 112, 128, 148]
FeO_8	5474	5474	1	[3, 71, 73, 77, 80, 96, 127, 134, 151]
FeO_7	5475	5528	54	[3, 71, 77, 80, 96, 127, 134, 151]
FeO_7	5477	5488	12	[5, 75, 87, 94, 136, 137, 138, 149]
FeO_6	5484	5504	21	[4, 84, 101, 102, 103, 112, 148]
FeO_8	5489	5553	65	[5, 75, 87, 92, 94, 136, 137, 138, 149]
FeO_7	5505	5733	229	[4, 84, 101, 102, 103, 112, 128, 148]
FeO_8	5529	5532	4	[3, 71, 73, 77, 80, 96, 127, 134, 151]
FeO_7	5533	5539	7	[3, 71, 73, 80, 96, 127, 134, 151]
FeO_6	5540	5549	10	[3, 71, 80, 96, 127, 134, 151]
FeO_7	5550	5574	25	[3, 71, 73, 80, 96, 127, 134, 151]
FeO_7	5554	5558	5	[5, 75, 87, 94, 136, 137, 138, 149]
FeO_6	5559	5574	16	[5, 75, 87, 94, 136, 138, 149]
FeO_7	5561	5562	2	[6, 65, 78, 95, 96, 105, 109, 142]
FeO_6	5563	5676	114	[6, 65, 78, 95, 96, 105, 142]
FeO_6	5575	5614	40	[3, 71, 73, 80, 96, 127, 134]
FeO_7	5575	5580	6	[5, 75, 87, 94, 136, 137, 138, 149]
FeO_6	5581	5619	39	[5, 75, 87, 94, 136, 138, 149]
FeO_7	5615	5683	69	[3, 71, 73, 80, 96, 127, 134, 151]
FeO_7	5620	5629	10	[5, 75, 87, 94, 136, 137, 138, 149]
FeO_6	5630	5642	13	[5, 75, 87, 94, 136, 138, 149]
FeO_7	5643	5697	55	[5, 75, 87, 94, 136, 137, 138, 149]
FeO_7	5677	5722	46	[6, 65, 78, 95, 96, 105, 109, 142]
FeO_6	5684	5687	4	[3, 71, 80, 96, 127, 134, 151]
FeO_5	5688	5699	12	[3, 71, 80, 96, 127, 151]
FeO_8	5698	5721	24	[5, 75, 87, 92, 94, 136, 137, 138, 149]
FeO_6	5700	5708	9	[3, 71, 73, 80, 96, 127, 151]
FeO_7	5709	5763	55	[3, 71, 73, 80, 96, 127, 134, 151]
FeO_7	5722	5728	7	[5, 75, 87, 94, 136, 137, 138, 149]
FeO_6	5723	5824	102	[6, 65, 78, 95, 96, 105, 142]
FeO_8	5729	5758	30	[5, 75, 87, 92, 94, 136, 137, 138, 149]
FeO_6	5734	5830	97	[4, 84, 101, 102, 103, 112, 148]
FeO_7	5759	5764	6	[5, 75, 87, 92, 94, 136, 138, 149]
FeO_6	5764	5809	46	[3, 71, 73, 80, 96, 127, 134]
FeO_8	5765	5787	23	[5, 75, 87, 92, 94, 136, 137, 138, 149]
FeO_7	5788	5836	49	[5, 75, 87, 94, 136, 137, 138, 149]
FeO_7	5810	5822	13	[3, 71, 73, 80, 96, 107, 127, 134]
FeO_6	5823	5932	110	[3, 71, 73, 80, 96, 127, 134]
FeO_7	5825	5850	26	[6, 65, 78, 95, 96, 105, 109, 142]
FeO_7	5831	5945	115	[4, 84, 101, 102, 103, 112, 128, 148]
FeO_6	5837	5852	16	[5, 75, 87, 94, 136, 138, 149]
FeO_6	5851	5948	98	[6, 65, 78, 95, 96, 105, 142]
FeO_7	5853	5873	21	[5, 75, 87, 94, 136, 137, 138, 149]
FeO_6	5874	5900	27	[5, 87, 94, 136, 137, 138, 149]
FeO_7	5901	5919	19	[5, 75, 87, 94, 136, 137, 138, 149]
FeO_6	5920	6000	81	[5, 75, 87, 94, 136, 137, 149]
FeO_7	5933	5963	31	[3, 71, 73, 80, 96, 106, 127, 134]
FeO_6	5946	5956	11	[4, 84, 101, 103, 112, 128, 148]
FeO_7	5949	5984	36	[6, 65, 78, 95, 96, 105, 109, 142]
FeO_7	5957	5970	14	[4, 84, 101, 102, 103, 112, 128, 148]
FeO_6	5964	5964	1	[3, 71, 73, 80, 96, 106, 134]
FeO_7	5965	5981	17	[3, 71, 73, 80, 96, 106, 107, 134]
FeO_6	5971	6051	81	[4, 84, 101, 102, 103, 112, 148]
FeO_6	5982	5993	12	[3, 71, 73, 96, 106, 107, 134]
FeO_6	5985	6197	213	[6, 65, 78, 95, 96, 105, 142]
FeO_7	5994	5996	3	[3, 71, 73, 80, 96, 106, 107, 134]
FeO_6	5997	6024	28	[3, 71, 73, 80, 96, 106, 134]
FeO_7	6001	6104	104	[5, 75, 87, 94, 136, 137, 138, 149]
FeO_5	6025	6030	6	[3, 71, 73, 80, 96, 134]
FeO_6	6031	6038	8	[3, 71, 73, 80, 96, 106, 134]
FeO_7	6039	6084	46	[3, 71, 73, 80, 96, 106, 127, 134]
FeO_7	6052	6068	17	[4, 84, 101, 102, 103, 108, 112, 148]
FeO_6	6069	6108	40	[4, 84, 101, 102, 103, 112, 148]
FeO_6	6085	6131	47	[3, 71, 73, 80, 96, 127, 134]
FeO_8	6105	6125	21	[5, 75, 87, 92, 94, 136, 137, 138, 149]
FeO_7	6109	6116	8	[4, 84, 101, 102, 103, 112, 128, 148]
FeO_6	6117	6130	14	[4, 84, 101, 103, 112, 128, 148]
FeO_7	6126	6231	106	[5, 75, 87, 94, 136, 137, 138, 149]
FeO_7	6131	6154	24	[4, 84, 101, 102, 103, 112, 128, 148]
FeO_7	6132	6183	52	[3, 71, 73, 80, 96, 127, 134, 151]
FeO_8	6155	6158	4	[4, 84, 101, 102, 103, 108, 112, 128, 148]
FeO_7	6159	6163	5	[4, 84, 101, 102, 103, 112, 128, 148]
FeO_6	6164	6263	100	[4, 84, 101, 102, 103, 112, 148]
FeO_6	6184	6233	50	[3, 71, 80, 96, 127, 134, 151]
FeO_7	6198	6206	9	[6, 65, 78, 95, 96, 105, 133, 142]
FeO_6	6207	6221	15	[6, 65, 78, 95, 96, 105, 142]
FeO_7	6222	6239	18	[6, 65, 78, 86, 95, 96, 105, 142]
FeO_6	6232	6272	41	[5, 75, 87, 94, 136, 138, 149]
FeO_7	6234	6234	1	[3, 71, 77, 80, 96, 127, 134, 151]
FeO_6	6235	6236	2	[3, 71, 80, 96, 127, 134, 151]
FeO_7	6237	6247	11	[3, 71, 73, 80, 96, 127, 134, 151]
FeO_7	6240	6251	12	[6, 65, 78, 95, 96, 105, 109, 142]
FeO_6	6248	6279	32	[3, 71, 80, 96, 127, 134, 151]
FeO_6	6252	6275	24	[6, 65, 78, 95, 96, 105, 142]
FeO_7	6264	6277	14	[4, 84, 101, 102, 103, 112, 128, 148]
FeO_7	6273	6318	46	[5, 75, 87, 94, 136, 137, 138, 149]
FeO_7	6276	6290	15	[6, 65, 78, 89, 95, 96, 105, 142]
FeO_6	6278	6300	23	[4, 84, 101, 102, 103, 112, 148]
FeO_7	6280	6293	14	[3, 71, 73, 80, 96, 127, 134, 151]
FeO_6	6291	6436	146	[6, 65, 78, 95, 96, 105, 142]
FeO_6	6294	6299	6	[3, 71, 80, 96, 127, 134, 151]
FeO_7	6300	6302	3	[3, 71, 73, 80, 96, 127, 134, 151]
FeO_7	6301	6319	19	[4, 84, 101, 102, 103, 112, 128, 148]
FeO_6	6303	6315	13	[3, 71, 73, 80, 96, 127, 134]
FeO_7	6316	6361	46	[3, 71, 73, 80, 96, 127, 134, 151]
FeO_8	6319	6321	3	[5, 64, 75, 87, 94, 136, 137, 138, 149]
FeO_6	6320	6345	26	[4, 84, 101, 102, 103, 112, 148]
FeO_7	6322	6347	26	[5, 75, 87, 94, 136, 137, 138, 149]
FeO_5	6346	6347	2	[4, 84, 101, 103, 112, 148]
FeO_6	6348	6355	8	[4, 84, 101, 103, 112, 128, 148]
FeO_6	6348	6400	53	[5, 75, 87, 94, 136, 137, 149]
FeO_7	6356	6368	13	[4, 84, 101, 102, 103, 112, 128, 148]
FeO_8	6362	6368	7	[3, 71, 73, 80, 96, 106, 127, 134, 151]
FeO_7	6369	6376	8	[3, 71, 73, 80, 96, 106, 127, 134]
FeO_6	6369	6387	19	[4, 84, 101, 102, 103, 112, 148]
FeO_8	6377	6397	21	[3, 71, 73, 80, 96, 106, 127, 134, 151]
FeO_7	6388	6402	15	[4, 84, 101, 102, 103, 112, 128, 148]
FeO_7	6398	6427	30	[3, 71, 73, 80, 96, 106, 127, 134]
FeO_7	6401	6431	31	[5, 75, 87, 94, 136, 137, 138, 149]
FeO_6	6403	6411	9	[4, 84, 101, 102, 103, 112, 148]
FeO_7	6412	6480	69	[4, 84, 101, 102, 103, 112, 128, 148]
FeO_6	6428	6432	5	[3, 71, 73, 80, 96, 127, 134]
FeO_6	6432	6475	44	[5, 75, 87, 94, 136, 138, 149]
FeO_7	6433	6454	22	[3, 71, 73, 80, 96, 107, 127, 134]
FeO_7	6437	6459	23	[6, 65, 78, 95, 96, 105, 109, 142]
FeO_6	6455	6491	37	[3, 71, 73, 80, 96, 127, 134]
FeO_6	6460	6470	11	[6, 65, 78, 95, 96, 105, 142]
FeO_7	6471	6487	17	[6, 65, 78, 95, 96, 105, 109, 142]
FeO_7	6476	6494	19	[5, 75, 87, 94, 136, 137, 138, 149]
FeO_5	6481	6491	11	[4, 84, 101, 103, 112, 148]
FeO_6	6488	6511	24	[6, 65, 78, 95, 96, 105, 142]
FeO_5	6492	6493	2	[3, 71, 73, 80, 96, 134]
FeO_6	6492	6574	83	[4, 84, 101, 102, 103, 112, 148]
FeO_6	6494	6500	7	[3, 71, 73, 80, 96, 106, 134]
FeO_6	6495	6507	13	[5, 75, 87, 94, 136, 138, 149]
FeO_7	6501	6502	2	[3, 71, 73, 80, 96, 106, 127, 134]
FeO_8	6503	6507	5	[3, 71, 73, 80, 96, 106, 127, 134, 151]
FeO_7	6508	6514	7	[3, 71, 73, 80, 96, 127, 134, 151]
FeO_7	6508	6572	65	[5, 75, 87, 94, 136, 137, 138, 149]
FeO_7	6512	6537	26	[6, 65, 78, 86, 95, 96, 105, 142]
FeO_6	6515	6518	4	[3, 71, 73, 80, 96, 127, 134]
FeO_7	6519	6531	13	[3, 71, 73, 80, 96, 105, 127, 134]
FeO_6	6532	6535	4	[3, 71, 73, 80, 96, 105, 134]
FeO_7	6536	6539	4	[3, 71, 73, 80, 96, 105, 106, 134]
FeO_6	6538	6570	33	[6, 65, 78, 86, 95, 105, 142]
FeO_8	6540	6547	8	[3, 71, 73, 80, 96, 105, 106, 127, 134]
FeO_7	6548	6572	25	[3, 71, 73, 80, 96, 105, 127, 134]
FeO_7	6571	6686	116	[6, 65, 78, 86, 95, 96, 105, 142]
FeO_8	6573	6581	9	[3, 71, 73, 80, 96, 105, 127, 134, 151]
FeO_8	6573	6583	11	[5, 75, 87, 94, 111, 136, 137, 138, 149]
FeO_7	6575	6591	17	[4, 84, 101, 102, 103, 108, 112, 148]
FeO_7	6582	6586	5	[3, 71, 73, 80, 96, 105, 127, 151]
FeO_7	6584	6638	55	[5, 75, 87, 94, 136, 137, 138, 149]
FeO_6	6587	6601	15	[3, 71, 80, 96, 105, 127, 151]
FeO_6	6592	6607	16	[4, 84, 101, 102, 103, 112, 148]
FeO_7	6602	6627	26	[3, 71, 80, 96, 105, 127, 134, 151]
FeO_7	6608	6652	45	[4, 84, 101, 102, 103, 112, 128, 148]
FeO_6	6628	6633	6	[3, 71, 80, 96, 105, 134, 151]
FeO_5	6634	6640	7	[3, 71, 80, 96, 134, 151]
FeO_8	6639	6655	17	[5, 75, 87, 94, 95, 136, 137, 138, 149]
FeO_6	6641	6682	42	[3, 71, 80, 96, 127, 134, 151]
FeO_8	6653	6657	5	[4, 84, 101, 102, 103, 108, 112, 128, 148]
FeO_7	6656	6754	99	[5, 75, 87, 94, 136, 137, 138, 149]
FeO_7	6658	6672	15	[4, 84, 101, 102, 103, 108, 112, 148]
FeO_6	6673	6684	12	[4, 84, 101, 102, 103, 112, 148]
FeO_7	6683	6702	20	[3, 71, 73, 80, 96, 127, 134, 151]
FeO_7	6685	6694	10	[4, 84, 101, 102, 103, 108, 112, 148]
FeO_6	6687	6707	21	[6, 65, 78, 95, 96, 105, 142]
FeO_6	6695	6751	57	[4, 84, 101, 102, 103, 112, 148]
FeO_6	6703	6713	11	[3, 71, 80, 96, 127, 134, 151]
FeO_7	6708	6723	16	[6, 65, 78, 86, 95, 96, 105, 142]
FeO_7	6714	6736	23	[3, 71, 73, 80, 96, 127, 134, 151]
FeO_6	6724	6864	141	[6, 65, 78, 95, 96, 105, 142]
FeO_6	6737	6771	35	[3, 71, 73, 80, 96, 127, 151]
FeO_7	6752	6757	6	[4, 84, 101, 102, 103, 108, 112, 148]
FeO_6	6755	6766	12	[5, 87, 94, 136, 137, 138, 149]
FeO_6	6758	6771	14	[4, 84, 101, 102, 103, 112, 148]
FeO_5	6767	6778	12	[5, 87, 94, 136, 138, 149]
FeO_7	6772	6772	1	[3, 71, 73, 80, 96, 127, 134, 151]
FeO_7	6772	6799	28	[4, 84, 101, 102, 103, 112, 128, 148]
FeO_6	6773	6778	6	[3, 71, 73, 80, 96, 127, 151]
FeO_5	6779	6795	17	[3, 71, 80, 96, 127, 151]
FeO_6	6779	6793	15	[5, 87, 94, 136, 137, 138, 149]
FeO_7	6794	6799	6	[5, 75, 87, 94, 136, 137, 138, 149]
FeO_6	6796	6806	11	[3, 71, 77, 80, 96, 127, 151]
FeO_7	6800	6802	3	[4, 84, 101, 102, 103, 112, 132, 148]
FeO_6	6800	6817	18	[5, 75, 87, 94, 136, 138, 149]
FeO_8	6803	6812	10	[4, 84, 101, 102, 103, 112, 128, 132, 148]
FeO_7	6807	6821	15	[3, 71, 77, 80, 96, 127, 134, 151]
FeO_7	6813	6816	4	[4, 84, 101, 102, 103, 112, 128, 148]
FeO_6	6817	6886	70	[4, 84, 101, 102, 103, 112, 148]
FeO_7	6818	6913	96	[5, 75, 87, 94, 136, 137, 138, 149]
FeO_6	6822	6844	23	[3, 71, 80, 96, 127, 134, 151]
FeO_7	6845	6876	32	[3, 71, 73, 80, 96, 127, 134, 151]
FeO_7	6865	6873	9	[6, 65, 78, 95, 96, 105, 109, 142]
FeO_6	6874	6924	51	[6, 65, 78, 95, 96, 105, 142]
FeO_6	6877	6886	10	[3, 71, 80, 96, 127, 134, 151]
FeO_7	6887	6985	99	[3, 71, 73, 80, 96, 127, 134, 151]
FeO_7	6887	6910	24	[4, 84, 101, 102, 103, 108, 112, 148]
FeO_6	6911	6996	86	[4, 84, 101, 102, 103, 112, 148]
FeO_6	6914	6916	3	[5, 75, 87, 94, 136, 138, 149]
FeO_7	6917	6922	6	[5, 75, 87, 94, 136, 137, 138, 149]
FeO_8	6923	6945	23	[5, 75, 87, 94, 95, 136, 137, 138, 149]
FeO_5	6925	6947	23	[6, 65, 78, 96, 105, 142]
FeO_7	6946	6948	3	[5, 75, 94, 95, 136, 137, 138, 149]
FeO_6	6948	6960	13	[6, 65, 78, 95, 96, 105, 142]
FeO_8	6949	6949	1	[5, 75, 87, 94, 95, 136, 137, 138, 149]
FeO_7	6950	6966	17	[5, 75, 87, 94, 95, 136, 138, 149]
FeO_7	6961	7000	40	[6, 65, 78, 86, 95, 96, 105, 142]
FeO_8	6967	6969	3	[5, 75, 87, 94, 95, 136, 137, 138, 149]
FeO_7	6970	6980	11	[5, 75, 87, 94, 136, 137, 138, 149]
FeO_6	6981	6990	10	[5, 75, 94, 136, 137, 138, 149]
FeO_8	6986	6993	8	[3, 71, 73, 77, 80, 96, 127, 134, 151]
FeO_7	6991	6999	9	[5, 75, 94, 95, 136, 137, 138, 149]
FeO_7	6994	6994	1	[3, 71, 73, 80, 96, 127, 134, 151]
FeO_6	6995	6998	4	[3, 71, 80, 96, 127, 134, 151]
FeO_7	6997	7013	17	[4, 84, 101, 102, 103, 108, 112, 148]
FeO_7	6999	7012	14	[3, 71, 80, 96, 105, 127, 134, 151]
FeO_8	7000	7012	13	[5, 75, 87, 94, 95, 136, 137, 138, 149]
FeO_6	7001	7109	109	[6, 65, 78, 86, 95, 105, 142]
FeO_8	7013	7020	8	[3, 71, 77, 80, 96, 105, 127, 134, 151]
FeO_7	7013	7021	9	[5, 75, 87, 94, 136, 137, 138, 149]
FeO_6	7014	7041	28	[4, 84, 101, 102, 103, 112, 148]
FeO_7	7021	7026	6	[3, 71, 77, 80, 96, 105, 127, 151]
FeO_6	7022	7024	3	[5, 75, 87, 94, 136, 138, 149]
FeO_6	7025	7047	23	[5, 75, 94, 136, 137, 138, 149]
FeO_6	7027	7030	4	[3, 71, 77, 80, 96, 127, 151]
FeO_5	7031	7040	10	[3, 71, 80, 96, 127, 151]
FeO_6	7041	7046	6	[3, 71, 77, 80, 96, 127, 151]
FeO_7	7042	7061	20	[4, 84, 101, 102, 103, 108, 112, 148]
FeO_7	7047	7061	15	[3, 71, 77, 80, 96, 127, 134, 151]
FeO_7	7048	7069	22	[5, 75, 87, 94, 136, 137, 138, 149]
FeO_8	7062	7064	3	[3, 71, 77, 80, 96, 113, 127, 134, 151]
FeO_6	7062	7150	89	[4, 84, 101, 102, 103, 112, 148]
FeO_7	7065	7094	30	[3, 71, 80, 96, 113, 127, 134, 151]
FeO_6	7070	7115	46	[5, 87, 94, 136, 137, 138, 149]
FeO_6	7095	7109	15	[3, 71, 80, 96, 127, 134, 151]
FeO_7	7110	7124	15	[3, 71, 77, 80, 96, 127, 134, 151]
FeO_7	7110	7151	42	[6, 65, 78, 86, 95, 96, 105, 142]
FeO_5	7116	7120	5	[5, 87, 94, 136, 138, 149]
FeO_6	7121	7121	1	[5, 75, 87, 94, 136, 138, 149]
FeO_7	7122	7194	73	[5, 75, 87, 94, 136, 137, 138, 149]
FeO_6	7125	7127	3	[3, 71, 80, 96, 127, 134, 151]
FeO_7	7128	7131	4	[3, 71, 73, 80, 96, 127, 134, 151]
FeO_6	7132	7151	20	[3, 71, 73, 80, 96, 127, 151]
FeO_7	7151	7164	14	[4, 84, 101, 102, 103, 108, 112, 148]
FeO_5	7152	7164	13	[3, 71, 80, 96, 127, 151]
FeO_6	7152	7261	110	[6, 65, 78, 95, 96, 105, 142]
FeO_6	7165	7165	1	[3, 71, 73, 80, 96, 127, 151]
FeO_6	7165	7191	27	[4, 84, 101, 102, 103, 112, 148]
FeO_7	7166	7185	20	[3, 71, 73, 80, 96, 127, 134, 151]
FeO_6	7186	7220	35	[3, 71, 80, 96, 127, 134, 151]
FeO_7	7192	7197	6	[4, 84, 101, 102, 103, 108, 112, 148]
FeO_6	7195	7210	16	[5, 75, 87, 94, 136, 137, 149]
FeO_6	7198	7405	208	[4, 84, 101, 102, 103, 112, 148]
FeO_7	7211	7248	38	[5, 75, 87, 94, 136, 137, 138, 149]
FeO_7	7221	7231	11	[3, 71, 77, 80, 96, 127, 134, 151]
FeO_8	7232	7248	17	[3, 71, 73, 77, 80, 96, 127, 134, 151]
FeO_7	7249	7337	89	[3, 71, 73, 80, 96, 127, 134, 151]
FeO_6	7249	7252	4	[5, 87, 94, 136, 137, 138, 149]
FeO_5	7253	7256	4	[5, 87, 94, 136, 138, 149]
FeO_6	7257	7265	9	[5, 87, 94, 95, 136, 138, 149]
FeO_5	7262	7287	26	[6, 65, 78, 96, 105, 142]
FeO_7	7266	7309	44	[5, 87, 94, 95, 136, 137, 138, 149]
FeO_6	7288	7497	210	[6, 65, 78, 95, 96, 105, 142]
FeO_6	7310	7331	22	[5, 87, 94, 136, 137, 138, 149]
FeO_7	7332	7357	26	[5, 75, 87, 94, 136, 137, 138, 149]
FeO_6	7338	7367	30	[3, 71, 73, 80, 96, 127, 134]
FeO_6	7358	7392	35	[5, 75, 87, 94, 136, 137, 149]
FeO_7	7368	7382	15	[3, 71, 73, 80, 96, 106, 127, 134]
FeO_6	7383	7402	20	[3, 71, 73, 80, 96, 127, 134]
FeO_7	7393	7401	9	[5, 75, 87, 94, 136, 137, 138, 149]
FeO_6	7402	7415	14	[5, 75, 87, 94, 136, 137, 149]
FeO_7	7403	7419	17	[3, 71, 73, 80, 96, 106, 127, 134]
FeO_7	7406	7437	32	[4, 84, 101, 102, 103, 108, 112, 148]
FeO_7	7416	7462	47	[5, 75, 87, 94, 136, 137, 138, 149]
FeO_6	7420	7432	13	[3, 71, 73, 80, 96, 106, 134]
FeO_7	7433	7461	29	[3, 71, 73, 80, 96, 106, 127, 134]
FeO_6	7438	7510	73	[4, 84, 101, 102, 103, 112, 148]
FeO_6	7462	7464	3	[3, 71, 73, 80, 96, 106, 134]
FeO_6	7463	7479	17	[5, 75, 87, 94, 136, 138, 149]
FeO_7	7465	7475	11	[3, 71, 73, 80, 96, 106, 109, 134]
FeO_6	7476	7486	11	[3, 71, 73, 80, 96, 106, 134]
FeO_7	7480	7496	17	[5, 75, 87, 94, 136, 137, 138, 149]
FeO_5	7487	7489	3	[3, 71, 73, 80, 96, 134]
FeO_6	7490	7510	21	[3, 71, 73, 80, 96, 127, 134]
FeO_8	7497	7534	38	[5, 75, 87, 94, 95, 136, 137, 138, 149]
FeO_7	7498	7501	4	[6, 65, 78, 88, 95, 96, 105, 142]
FeO_6	7502	7603	102	[6, 65, 78, 95, 96, 105, 142]
FeO_7	7511	7535	25	[3, 71, 73, 80, 96, 106, 127, 134]
FeO_7	7511	7525	15	[4, 84, 101, 102, 103, 112, 128, 148]
FeO_6	7526	7531	6	[4, 84, 101, 102, 103, 112, 148]
FeO_7	7532	7590	59	[4, 84, 101, 102, 103, 108, 112, 148]
FeO_7	7535	7677	143	[5, 75, 87, 94, 136, 137, 138, 149]
FeO_8	7536	7541	6	[3, 71, 73, 80, 96, 106, 109, 127, 134]
FeO_7	7542	7570	29	[3, 71, 73, 80, 96, 106, 127, 134]
FeO_6	7571	7575	5	[3, 71, 73, 80, 96, 106, 134]
FeO_7	7576	7585	10	[3, 71, 73, 80, 96, 106, 127, 134]
FeO_8	7586	7603	18	[3, 71, 73, 80, 96, 106, 109, 127, 134]
FeO_6	7591	7645	55	[4, 84, 101, 102, 103, 112, 148]
FeO_7	7604	7612	9	[3, 71, 73, 80, 96, 106, 127, 134]
FeO_7	7604	7627	24	[6, 65, 78, 88, 95, 96, 105, 142]
FeO_6	7613	7618	6	[3, 71, 73, 80, 96, 127, 134]
FeO_7	7619	7638	20	[3, 71, 73, 80, 96, 106, 127, 134]
FeO_6	7628	7688	61	[6, 65, 78, 95, 96, 105, 142]
FeO_6	7639	7666	28	[3, 71, 73, 80, 96, 127, 134]
FeO_7	7646	7659	14	[4, 84, 101, 102, 103, 108, 112, 148]
FeO_6	7660	7745	86	[4, 84, 101, 102, 103, 112, 148]
FeO_7	7667	7700	34	[3, 71, 73, 80, 96, 106, 127, 134]
FeO_6	7678	7701	24	[5, 75, 87, 94, 136, 138, 149]
FeO_7	7689	7689	1	[6, 65, 78, 95, 96, 105, 109, 142]
FeO_8	7690	7693	4	[6, 65, 78, 88, 95, 96, 105, 109, 142]
FeO_7	7694	7713	20	[6, 65, 78, 95, 96, 105, 109, 142]
FeO_6	7701	7723	23	[3, 71, 73, 80, 96, 127, 134]
FeO_5	7702	7707	6	[5, 75, 94, 136, 138, 149]
FeO_6	7708	7714	7	[5, 75, 94, 136, 137, 138, 149]
FeO_6	7714	7751	38	[6, 65, 78, 95, 96, 105, 142]
FeO_5	7715	7748	34	[5, 75, 94, 136, 138, 149]
FeO_7	7724	7794	71	[3, 71, 73, 80, 96, 127, 134, 151]
FeO_7	7746	7750	5	[4, 84, 101, 102, 103, 108, 112, 148]
FeO_6	7749	7750	2	[5, 75, 87, 94, 136, 138, 149]
FeO_6	7751	7822	72	[4, 84, 101, 102, 103, 112, 148]
FeO_7	7751	7756	6	[5, 75, 87, 94, 136, 137, 138, 149]
FeO_7	7752	7787	36	[6, 65, 78, 86, 95, 96, 105, 142]
FeO_8	7757	7759	3	[5, 75, 87, 94, 95, 136, 137, 138, 149]
FeO_7	7760	7761	2	[5, 75, 87, 94, 95, 136, 138, 149]
FeO_6	7762	7782	21	[5, 75, 87, 94, 136, 138, 149]
FeO_7	7783	7785	3	[5, 75, 87, 94, 136, 137, 138, 149]
FeO_6	7786	7789	4	[5, 75, 87, 94, 136, 137, 138]
FeO_6	7788	8000	213	[6, 65, 78, 95, 96, 105, 142]
FeO_5	7790	7790	1	[5, 75, 87, 94, 136, 138]
FeO_6	7791	7808	18	[5, 75, 87, 94, 95, 136, 138]
FeO_6	7795	7804	10	[3, 71, 73, 80, 96, 127, 134]
FeO_7	7805	7831	27	[3, 71, 73, 80, 96, 106, 127, 134]
FeO_7	7809	7811	3	[5, 75, 87, 94, 95, 136, 138, 149]
FeO_6	7812	7830	19	[5, 75, 87, 94, 136, 138, 149]
FeO_7	7823	7834	12	[4, 84, 101, 102, 103, 108, 112, 148]
FeO_7	7831	7834	4	[5, 75, 87, 94, 136, 137, 138, 149]
FeO_8	7832	7837	6	[3, 71, 73, 80, 96, 106, 107, 127, 134]
FeO_6	7835	8028	194	[4, 84, 101, 102, 103, 112, 148]
FeO_6	7835	7865	31	[5, 75, 94, 136, 137, 138, 149]
FeO_7	7838	7852	15	[3, 71, 73, 80, 96, 106, 107, 134]
FeO_6	7853	7869	17	[3, 71, 73, 80, 96, 106, 134]
FeO_7	7866	7962	97	[5, 75, 87, 94, 136, 137, 138, 149]
FeO_7	7870	7876	7	[3, 71, 73, 80, 96, 106, 109, 134]
FeO_8	7877	7878	2	[3, 71, 73, 80, 96, 106, 109, 127, 134]
FeO_7	7879	7897	19	[3, 71, 73, 80, 96, 109, 127, 134]
FeO_6	7898	7919	22	[3, 71, 73, 80, 96, 109, 134]
FeO_5	7920	7928	9	[3, 71, 73, 80, 96, 134]
FeO_6	7929	7967	39	[3, 71, 73, 80, 96, 127, 134]
FeO_8	7963	7973	11	[5, 75, 87, 94, 95, 136, 137, 138, 149]
FeO_7	7968	7977	10	[3, 71, 73, 80, 96, 106, 127, 134]
FeO_7	7974	7999	26	[5, 75, 87, 94, 95, 136, 138, 149]
FeO_6	7978	7986	9	[3, 71, 73, 80, 96, 106, 134]
FeO_7	7987	7996	10	[3, 71, 73, 80, 96, 106, 109, 134]
FeO_6	7997	8026	30	[3, 71, 73, 80, 96, 106, 134]
FeO_6	8000	8052	53	[5, 75, 94, 95, 136, 138, 149]
FeO_7	8001	8027	27	[6, 65, 78, 88, 95, 96, 105, 142]
FeO_5	8027	8037	11	[3, 71, 73, 80, 96, 134]
FeO_6	8028	8040	13	[6, 65, 78, 88, 96, 105, 142]
FeO_7	8029	8068	40	[4, 84, 101, 102, 103, 108, 112, 148]
FeO_6	8038	8056	19	[3, 71, 73, 80, 96, 109, 134]
FeO_7	8041	8071	31	[6, 65, 78, 88, 95, 96, 105, 142]
FeO_7	8053	8072	20	[5, 75, 94, 95, 136, 137, 138, 149]
FeO_7	8057	8069	13	[3, 71, 73, 80, 96, 106, 109, 134]
FeO_6	8069	8224	156	[4, 84, 101, 102, 103, 112, 148]
FeO_6	8070	8087	18	[3, 71, 73, 80, 96, 109, 134]
FeO_6	8072	8260	189	[6, 65, 78, 95, 96, 105, 142]
FeO_6	8073	8086	14	[5, 75, 94, 95, 136, 138, 149]
FeO_7	8087	8087	1	[5, 75, 87, 94, 95, 136, 138, 149]
FeO_7	8088	8089	2	[3, 71, 73, 80, 96, 106, 109, 134]
FeO_8	8088	8088	1	[5, 75, 87, 94, 95, 136, 137, 138, 149]
FeO_7	8089	8111	23	[5, 75, 87, 95, 136, 137, 138, 149]
FeO_6	8090	8092	3	[3, 71, 73, 80, 96, 106, 134]
FeO_7	8093	8117	25	[3, 71, 73, 80, 96, 106, 127, 134]
FeO_8	8112	8155	44	[5, 75, 87, 94, 95, 136, 137, 138, 149]
FeO_6	8118	8145	28	[3, 71, 73, 80, 96, 106, 134]
FeO_7	8146	8147	2	[3, 71, 73, 80, 96, 106, 127, 134]
FeO_6	8148	8148	1	[3, 71, 73, 80, 96, 106, 134]
FeO_7	8149	8330	182	[3, 71, 73, 80, 96, 106, 109, 134]
FeO_7	8156	8187	32	[5, 75, 87, 94, 136, 137, 138, 149]
FeO_6	8188	8197	10	[5, 75, 94, 136, 137, 138, 149]
FeO_5	8198	8207	10	[5, 75, 94, 136, 137, 149]
FeO_6	8208	8230	23	[5, 75, 94, 136, 137, 138, 149]
FeO_7	8225	8239	15	[4, 84, 101, 102, 103, 108, 112, 148]
FeO_5	8231	8249	19	[5, 75, 94, 136, 137, 149]
FeO_6	8240	8244	5	[4, 84, 101, 102, 103, 112, 148]
FeO_5	8245	8261	17	[4, 84, 101, 102, 103, 148]
FeO_6	8250	8252	3	[5, 75, 87, 94, 136, 137, 149]
FeO_7	8253	8258	6	[5, 75, 87, 94, 136, 137, 138, 149]
FeO_6	8259	8283	25	[5, 75, 94, 136, 137, 138, 149]
FeO_7	8261	8269	9	[6, 65, 78, 88, 95, 96, 105, 142]
FeO_6	8262	8264	3	[4, 84, 101, 102, 103, 112, 148]
FeO_7	8265	8266	2	[4, 84, 101, 102, 103, 108, 112, 148]
FeO_8	8267	8271	5	[4, 84, 101, 102, 103, 108, 112, 148, 150]
FeO_6	8270	8347	78	[6, 65, 78, 95, 96, 105, 142]
FeO_7	8272	8294	23	[4, 84, 101, 102, 103, 108, 112, 148]
FeO_7	8284	8300	17	[5, 75, 87, 94, 136, 137, 138, 149]
FeO_6	8295	8397	103	[4, 84, 101, 102, 103, 112, 148]
FeO_6	8301	8308	8	[5, 87, 94, 136, 137, 138, 149]
FeO_7	8309	8327	19	[5, 87, 94, 95, 136, 137, 138, 149]
FeO_7	8328	8399	72	[5, 75, 87, 94, 136, 137, 138, 149]
FeO_8	8331	8347	17	[3, 71, 73, 80, 96, 106, 109, 134, 140]
FeO_7	8348	8348	1	[3, 71, 73, 80, 96, 106, 109, 134]
FeO_7	8348	8372	25	[6, 65, 78, 89, 95, 96, 105, 142]
FeO_8	8349	8369	21	[3, 71, 73, 80, 96, 106, 109, 127, 134]
FeO_7	8370	8379	10	[3, 71, 73, 80, 96, 106, 127, 134]
FeO_6	8373	8386	14	[6, 65, 78, 95, 96, 105, 142]
FeO_6	8380	8386	7	[3, 71, 73, 80, 96, 127, 134]
FeO_7	8387	8460	74	[3, 71, 73, 80, 96, 127, 134, 151]
FeO_7	8387	8408	22	[6, 65, 78, 88, 95, 96, 105, 142]
FeO_7	8398	8407	10	[4, 84, 101, 102, 103, 108, 112, 148]
FeO_8	8400	8427	28	[5, 75, 87, 94, 95, 136, 137, 138, 149]
FeO_6	8408	8424	17	[4, 84, 101, 102, 103, 112, 148]
FeO_6	8409	8568	160	[6, 65, 78, 95, 96, 105, 142]
FeO_7	8425	8475	51	[4, 84, 101, 102, 103, 112, 128, 148]
FeO_7	8428	8498	71	[5, 75, 87, 94, 95, 136, 138, 149]
FeO_8	8461	8478	18	[3, 71, 73, 77, 80, 96, 127, 134, 151]
FeO_6	8476	8522	47	[4, 84, 101, 103, 112, 128, 148]
FeO_7	8479	8488	10	[3, 71, 73, 80, 96, 127, 134, 151]
FeO_6	8489	8506	18	[3, 71, 73, 80, 96, 127, 151]
FeO_6	8499	8521	23	[5, 75, 87, 94, 136, 138, 149]
FeO_7	8507	8628	122	[3, 71, 73, 80, 96, 127, 134, 151]
FeO_5	8522	8528	7	[5, 75, 87, 94, 136, 149]
FeO_7	8523	8538	16	[4, 84, 101, 102, 103, 112, 128, 148]
FeO_7	8529	8571	43	[5, 75, 87, 94, 136, 137, 138, 149]
FeO_6	8539	8729	191	[4, 84, 101, 102, 103, 112, 148]
FeO_7	8569	8574	6	[6, 65, 78, 88, 95, 96, 105, 142]
FeO_6	8572	8610	39	[5, 87, 94, 136, 137, 138, 149]
FeO_6	8575	8772	198	[6, 65, 78, 95, 96, 105, 142]
FeO_7	8611	8614	4	[5, 75, 87, 94, 136, 137, 138, 149]
FeO_6	8615	8643	29	[5, 75, 87, 94, 136, 138, 149]
FeO_8	8629	8634	6	[3, 71, 73, 77, 80, 96, 127, 134, 151]
FeO_7	8635	8665	31	[3, 71, 73, 80, 96, 127, 134, 151]
FeO_7	8644	8648	5	[5, 75, 87, 94, 136, 137, 138, 149]
FeO_6	8649	8664	16	[5, 75, 94, 136, 137, 138, 149]
FeO_5	8665	8675	11	[5, 75, 94, 136, 137, 138]
FeO_6	8666	8677	12	[3, 71, 73, 80, 96, 127, 134]
FeO_6	8676	8686	11	[5, 75, 87, 94, 136, 137, 138]
FeO_7	8678	8690	13	[3, 71, 73, 80, 96, 106, 127, 134]
FeO_5	8687	8694	8	[5, 75, 87, 94, 136, 138]
FeO_8	8691	8696	6	[3, 71, 73, 80, 96, 106, 109, 127, 134]
FeO_6	8695	8708	14	[5, 75, 87, 94, 136, 138, 149]
FeO_7	8697	8697	1	[3, 71, 73, 80, 96, 106, 109, 134]
FeO_8	8698	8713	16	[3, 71, 73, 80, 96, 106, 109, 134, 140]
FeO_7	8709	8741	33	[5, 75, 87, 94, 136, 137, 138, 149]
FeO_7	8714	8717	4	[3, 71, 73, 80, 96, 106, 109, 134]
FeO_6	8718	8731	14	[3, 71, 73, 80, 96, 106, 134]
FeO_7	8730	8732	3	[4, 84, 101, 102, 103, 108, 112, 148]
FeO_7	8732	8744	13	[3, 71, 73, 80, 96, 106, 109, 134]
FeO_6	8733	8783	51	[4, 84, 101, 102, 103, 112, 148]
FeO_6	8742	8750	9	[5, 75, 87, 94, 136, 137, 149]
FeO_6	8745	8785	41	[3, 73, 80, 96, 106, 109, 134]
FeO_7	8751	8768	18	[5, 75, 87, 94, 95, 136, 137, 149]
FeO_6	8769	8779	11	[5, 75, 87, 94, 95, 136, 149]
FeO_5	8773	8783	11	[6, 65, 78, 96, 105, 142]
FeO_7	8780	8781	2	[5, 75, 87, 94, 95, 136, 138, 149]
FeO_7	8782	8816	35	[5, 75, 94, 95, 136, 137, 138, 149]
FeO_7	8784	8801	18	[4, 84, 101, 102, 103, 112, 148, 150]
FeO_6	8784	9241	458	[6, 65, 78, 95, 96, 105, 142]
FeO_5	8786	8800	15	[3, 73, 80, 96, 106, 134]
FeO_6	8801	8815	15	[3, 73, 80, 96, 106, 109, 134]
FeO_8	8802	8808	7	[4, 84, 101, 102, 103, 108, 112, 148, 150]
FeO_7	8809	8820	12	[4, 84, 101, 102, 103, 108, 112, 148]
FeO_7	8816	8817	2	[3, 71, 73, 80, 96, 106, 109, 134]
FeO_6	8817	8832	16	[5, 75, 94, 136, 137, 138, 149]
FeO_6	8818	8818	1	[3, 71, 73, 80, 96, 106, 134]
FeO_7	8819	8834	16	[3, 71, 73, 80, 96, 106, 127, 134]
FeO_6	8821	8860	40	[4, 84, 101, 102, 103, 112, 148]
FeO_7	8833	8850	18	[5, 75, 87, 94, 136, 137, 138, 149]
FeO_6	8835	8839	5	[3, 71, 73, 80, 96, 127, 134]
FeO_5	8840	8851	12	[3, 71, 73, 80, 96, 134]
FeO_6	8851	8854	4	[5, 75, 87, 94, 136, 138, 149]
FeO_6	8852	8858	7	[3, 71, 73, 80, 96, 109, 134]
FeO_5	8855	8876	22	[5, 75, 94, 136, 138, 149]
FeO_7	8859	8882	24	[3, 71, 73, 80, 96, 109, 127, 134]
FeO_7	8861	8914	54	[4, 84, 101, 102, 103, 112, 128, 148]
FeO_6	8877	8886	10	[5, 75, 94, 136, 137, 138, 149]
FeO_6	8883	8904	22	[3, 71, 73, 80, 96, 127, 134]
FeO_7	8887	8952	66	[5, 75, 87, 94, 136, 137, 138, 149]
FeO_7	8905	8914	10	[3, 71, 73, 80, 96, 106, 127, 134]
FeO_6	8915	8988	74	[3, 71, 73, 80, 96, 127, 134]
FeO_6	8915	8947	33	[4, 84, 101, 102, 103, 112, 148]
FeO_7	8948	8953	6	[4, 84, 101, 102, 103, 108, 112, 148]
FeO_6	8953	8986	34	[5, 87, 94, 136, 137, 138, 149]
FeO_6	8954	9014	61	[4, 84, 101, 102, 103, 112, 148]
FeO_5	8987	9047	61	[5, 87, 94, 136, 138, 149]
FeO_7	8989	9043	55	[3, 71, 73, 80, 96, 106, 127, 134]
FeO_7	9015	9030	16	[4, 84, 101, 102, 103, 112, 128, 148]
FeO_6	9031	9095	65	[4, 84, 101, 102, 103, 112, 148]
FeO_6	9044	9123	80	[3, 71, 73, 80, 96, 127, 134]
FeO_6	9048	9050	3	[5, 75, 87, 94, 136, 138, 149]
FeO_7	9051	9086	36	[5, 75, 87, 94, 136, 137, 138, 149]
FeO_6	9087	9114	28	[5, 75, 87, 94, 136, 137, 149]
FeO_7	9096	9116	21	[4, 84, 101, 102, 103, 112, 128, 148]
FeO_7	9115	9200	86	[5, 75, 87, 94, 136, 137, 138, 149]
FeO_6	9117	9160	44	[4, 84, 101, 102, 103, 112, 148]
FeO_7	9124	9139	16	[3, 71, 73, 80, 96, 127, 134, 151]
FeO_6	9140	9167	28	[3, 71, 73, 80, 96, 127, 134]
FeO_7	9161	9167	7	[4, 84, 101, 102, 103, 108, 112, 148]
FeO_7	9168	9182	15	[3, 71, 73, 80, 96, 127, 134, 151]
FeO_6	9168	9265	98	[4, 84, 101, 102, 103, 112, 148]
FeO_6	9183	9215	33	[3, 71, 73, 80, 96, 127, 134]
FeO_6	9201	9241	41	[5, 87, 94, 136, 137, 138, 149]
FeO_7	9216	9221	6	[3, 71, 73, 80, 96, 106, 127, 134]
FeO_8	9222	9236	15	[3, 71, 73, 80, 96, 106, 127, 134, 151]
FeO_7	9237	9274	38	[3, 71, 73, 80, 96, 106, 127, 134]
FeO_5	9242	9265	24	[5, 87, 94, 136, 137, 149]
FeO_7	9242	9250	9	[6, 65, 78, 86, 95, 96, 105, 142]
FeO_6	9251	9260	10	[6, 65, 78, 95, 96, 105, 142]
FeO_7	9261	9319	59	[6, 65, 78, 86, 95, 96, 105, 142]
FeO_7	9266	9275	10	[4, 84, 101, 102, 103, 108, 112, 148]
FeO_6	9266	9283	18	[5, 87, 94, 136, 137, 138, 149]
FeO_6	9275	9298	24	[3, 71, 73, 80, 96, 127, 134]
FeO_6	9276	9337	62	[4, 84, 101, 102, 103, 112, 148]
FeO_7	9284	9444	161	[5, 75, 87, 94, 136, 137, 138, 149]
FeO_7	9299	9312	14	[3, 71, 73, 80, 96, 106, 127, 134]
FeO_5	9313	9319	7	[3, 73, 80, 96, 127, 134]
FeO_6	9320	9336	17	[3, 71, 73, 80, 96, 127, 134]
FeO_6	9320	9349	30	[6, 65, 78, 95, 96, 105, 142]
FeO_7	9337	9345	9	[3, 71, 73, 80, 96, 106, 127, 134]
FeO_7	9338	9357	20	[4, 84, 101, 102, 103, 112, 128, 148]
FeO_6	9346	9346	1	[3, 71, 73, 80, 96, 127, 134]
FeO_7	9347	9371	25	[3, 71, 73, 80, 96, 127, 134, 151]
FeO_7	9350	9359	10	[6, 65, 78, 86, 95, 96, 105, 142]
FeO_6	9358	9417	60	[4, 84, 101, 102, 103, 112, 148]
FeO_8	9360	9360	1	[6, 65, 78, 86, 88, 95, 96, 105, 142]
FeO_7	9361	9375	15	[6, 65, 78, 88, 95, 96, 105, 142]
FeO_6	9372	9391	20	[3, 71, 80, 96, 127, 134, 151]
FeO_6	9376	9907	532	[6, 65, 78, 95, 96, 105, 142]
FeO_7	9392	9400	9	[3, 71, 73, 80, 96, 127, 134, 151]
FeO_6	9401	9410	10	[3, 71, 73, 80, 96, 127, 151]
FeO_5	9411	9413	3	[3, 71, 80, 96, 127, 151]
FeO_6	9414	9438	25	[3, 71, 80, 96, 127, 134, 151]
FeO_7	9418	9419	2	[4, 84, 101, 102, 103, 112, 132, 148]
FeO_8	9420	9423	4	[4, 84, 101, 102, 103, 112, 132, 148, 150]
FeO_7	9424	9436	13	[4, 84, 101, 102, 103, 112, 148, 150]
FeO_6	9437	9482	46	[4, 84, 101, 102, 103, 112, 148]
FeO_7	9439	9442	4	[3, 71, 73, 80, 96, 127, 134, 151]
FeO_6	9443	9445	3	[3, 71, 73, 80, 96, 127, 151]
FeO_6	9445	9482	38	[5, 75, 87, 94, 136, 138, 149]
FeO_5	9446	9460	15	[3, 71, 80, 96, 127, 151]
FeO_6	9461	9469	9	[3, 71, 80, 96, 127, 134, 151]
FeO_7	9470	9531	62	[3, 71, 73, 80, 96, 127, 134, 151]
FeO_7	9483	9502	20	[4, 84, 101, 102, 103, 112, 128, 148]
FeO_7	9483	9502	20	[5, 75, 87, 94, 136, 137, 138, 149]
FeO_6	9503	9569	67	[4, 84, 101, 102, 103, 112, 148]
FeO_6	9503	9516	14	[5, 75, 87, 94, 136, 137, 149]
FeO_7	9517	9568	52	[5, 75, 87, 94, 136, 137, 138, 149]
FeO_6	9532	9544	13	[3, 71, 73, 80, 96, 127, 134]
FeO_7	9545	9547	3	[3, 71, 73, 80, 96, 107, 127, 134]
FeO_7	9548	9624	77	[3, 71, 73, 80, 96, 106, 127, 134]
FeO_6	9569	9594	26	[5, 75, 87, 94, 136, 138, 149]
FeO_7	9570	9571	2	[4, 84, 101, 102, 103, 112, 128, 148]
FeO_8	9572	9583	12	[4, 84, 101, 102, 103, 108, 112, 128, 148]
FeO_7	9584	9588	5	[4, 84, 101, 102, 103, 112, 128, 148]
FeO_6	9589	9684	96	[4, 84, 101, 102, 103, 112, 148]
FeO_7	9595	9712	118	[5, 75, 87, 94, 136, 137, 138, 149]
FeO_8	9625	9654	30	[3, 71, 73, 80, 96, 106, 109, 127, 134]
FeO_7	9655	9655	1	[3, 71, 73, 80, 96, 106, 109, 134]
FeO_6	9656	9665	10	[3, 71, 73, 80, 96, 106, 134]
FeO_7	9666	9679	14	[3, 71, 73, 80, 96, 106, 134, 151]
FeO_8	9680	9688	9	[3, 71, 73, 80, 96, 106, 127, 134, 151]
FeO_7	9685	9690	6	[4, 84, 101, 102, 103, 112, 148, 150]
FeO_7	9689	9720	32	[3, 71, 73, 80, 96, 127, 134, 151]
FeO_6	9691	9746	56	[4, 84, 101, 102, 103, 112, 148]
FeO_6	9713	9758	46	[5, 75, 87, 94, 136, 137, 149]
FeO_6	9721	9737	17	[3, 71, 73, 80, 96, 127, 134]
FeO_7	9738	9774	37	[3, 71, 73, 80, 96, 127, 134, 151]
FeO_7	9747	9752	6	[4, 84, 101, 102, 103, 112, 128, 148]
FeO_6	9753	9792	40	[4, 84, 101, 102, 103, 112, 148]
FeO_7	9759	9821	63	[5, 75, 87, 94, 136, 137, 138, 149]
FeO_6	9775	9828	54	[3, 71, 73, 80, 96, 127, 134]
FeO_7	9793	9809	17	[4, 84, 101, 102, 103, 112, 132, 148]
FeO_6	9810	9819	10	[4, 84, 101, 102, 103, 112, 148]
FeO_5	9820	9822	3	[4, 84, 102, 103, 112, 148]
FeO_8	9822	9829	8	[5, 75, 87, 94, 95, 136, 137, 138, 149]
FeO_6	9823	9994	172	[4, 84, 101, 102, 103, 112, 148]
FeO_7	9829	9872	44	[3, 71, 73, 80, 96, 106, 127, 134]
FeO_7	9830	9879	50	[5, 75, 87, 94, 95, 136, 138, 149]
FeO_6	9873	9934	62	[3, 71, 73, 80, 96, 127, 134]
FeO_6	9880	9891	12	[5, 75, 87, 94, 136, 138, 149]
FeO_7	9892	9900	9	[5, 75, 87, 94, 136, 137, 138, 149]
FeO_6	9901	9951	51	[5, 75, 87, 94, 136, 138, 149]
FeO_7	9908	9928	21	[6, 65, 78, 95, 96, 105, 109, 142]
FeO_6	9929	10378	450	[6, 65, 78, 95, 96, 105, 142]
FeO_5	9935	9955	21	[3, 71, 73, 80, 96, 134]
FeO_7	9952	9962	11	[5, 75, 87, 94, 136, 137, 138, 149]
FeO_6	9956	9965	10	[3, 71, 73, 80, 96, 127, 134]
FeO_8	9963	10000	38	[5, 75, 87, 94, 95, 136, 137, 138, 149]
FeO_7	9966	10015	50	[3, 71, 73, 80, 96, 106, 127, 134]
FeO_7	9995	10022	28	[4, 84, 101, 102, 103, 108, 112, 148]
FeO_7	10001	10095	95	[5, 75, 87, 94, 136, 137, 138, 149]
FeO_6	10016	10019	4	[3, 71, 73, 80, 96, 127, 134]
FeO_5	10020	10029	10	[3, 71, 73, 80, 96, 134]
FeO_6	10023	10152	130	[4, 84, 101, 102, 103, 112, 148]
FeO_6	10030	10049	20	[3, 71, 73, 80, 96, 127, 134]
FeO_7	10050	10067	18	[3, 71, 73, 80, 96, 106, 127, 134]
FeO_6	10068	10116	49	[3, 71, 73, 80, 96, 127, 134]
FeO_6	10096	10105	10	[5, 75, 94, 136, 137, 138, 149]
FeO_7	10106	10107	2	[5, 75, 87, 94, 136, 137, 138, 149]
FeO_6	10108	10133	26	[5, 87, 94, 136, 137, 138, 149]
FeO_7	10117	10146	30	[3, 71, 73, 80, 96, 106, 127, 134]
FeO_7	10134	10148	15	[5, 75, 87, 94, 136, 137, 138, 149]
FeO_6	10147	10162	16	[3, 71, 73, 80, 96, 127, 134]
FeO_6	10149	10172	24	[5, 87, 94, 136, 137, 138, 149]
FeO_5	10153	10159	7	[4, 84, 101, 103, 112, 148]
FeO_6	10160	10172	13	[4, 84, 101, 103, 112, 128, 148]
FeO_7	10163	10169	7	[3, 71, 73, 80, 96, 106, 127, 134]
FeO_8	10170	10186	17	[3, 71, 73, 80, 96, 106, 107, 127, 134]
FeO_7	10173	10187	15	[4, 84, 101, 102, 103, 112, 128, 148]
FeO_7	10173	10183	11	[5, 75, 87, 94, 136, 137, 138, 149]
FeO_6	10184	10188	5	[5, 87, 94, 136, 137, 138, 149]
FeO_7	10187	10202	16	[3, 71, 73, 80, 96, 106, 127, 134]
FeO_6	10188	10241	54	[4, 84, 101, 102, 103, 112, 148]
FeO_7	10189	10268	80	[5, 75, 87, 94, 136, 137, 138, 149]
FeO_6	10203	10269	67	[3, 71, 73, 80, 96, 127, 134]
FeO_7	10242	10268	27	[4, 84, 101, 102, 103, 108, 112, 148]
FeO_6	10269	10444	176	[4, 84, 101, 102, 103, 112, 148]
FeO_8	10269	10284	16	[5, 75, 87, 94, 95, 136, 137, 138, 149]
FeO_7	10270	10275	6	[3, 71, 73, 80, 96, 106, 127, 134]
FeO_6	10276	10291	16	[3, 71, 73, 80, 96, 127, 134]
FeO_7	10285	10285	1	[5, 75, 94, 95, 136, 137, 138, 149]
FeO_6	10286	10299	14	[5, 75, 94, 95, 136, 138, 149]
FeO_7	10292	10338	47	[3, 71, 73, 80, 96, 127, 134, 151]
FeO_7	10300	10310	11	[5, 75, 87, 94, 95, 136, 138, 149]
FeO_6	10311	10338	28	[5, 75, 87, 94, 95, 136, 138]
FeO_6	10339	10383	45	[3, 71, 73, 80, 96, 127, 134]
FeO_5	10339	10349	11	[5, 75, 94, 95, 136, 138]
FeO_6	10350	10352	3	[5, 75, 94, 95, 136, 138, 149]
FeO_7	10353	10361	9	[5, 75, 87, 94, 95, 136, 138, 149]
FeO_6	10362	10375	14	[5, 75, 87, 94, 136, 138, 149]
FeO_7	10376	10390	15	[5, 75, 87, 94, 136, 137, 138, 149]
FeO_7	10379	10401	23	[6, 65, 78, 88, 95, 96, 105, 142]
FeO_7	10384	10400	17	[3, 71, 73, 80, 96, 106, 127, 134]
FeO_6	10391	10395	5	[5, 75, 94, 136, 137, 138, 149]
FeO_7	10396	10402	7	[5, 75, 94, 95, 136, 137, 138, 149]
FeO_8	10401	10416	16	[3, 71, 73, 80, 96, 106, 109, 127, 134]
FeO_6	10402	10500	99	[6, 65, 78, 95, 96, 105, 142]
FeO_6	10403	10425	23	[5, 75, 94, 95, 136, 138, 149]
FeO_7	10417	10427	11	[3, 71, 73, 80, 96, 106, 109, 134]
FeO_5	10426	10427	2	[5, 75, 94, 136, 138, 149]
FeO_6	10428	10436	9	[3, 71, 73, 80, 96, 106, 134]
FeO_6	10428	10445	18	[5, 75, 94, 136, 137, 138, 149]
FeO_7	10437	10447	11	[3, 71, 73, 80, 96, 106, 109, 134]
FeO_5	10445	10464	20	[4, 84, 101, 103, 112, 148]
FeO_7	10446	10474	29	[5, 75, 87, 94, 136, 137, 138, 149]
FeO_6	10448	10463	16	[3, 71, 73, 80, 96, 109, 134]
FeO_5	10464	10471	8	[3, 71, 73, 80, 96, 134]
FeO_6	10465	10504	40	[4, 84, 101, 102, 103, 112, 148]
FeO_6	10472	10501	30	[3, 71, 73, 80, 96, 106, 134]
FeO_6	10475	10494	20	[5, 75, 87, 94, 136, 138, 149]
FeO_7	10495	10520	26	[5, 75, 87, 94, 136, 137, 138, 149]
FeO_7	10501	10510	10	[6, 65, 78, 88, 95, 96, 105, 142]
FeO_7	10502	10518	17	[3, 71, 73, 80, 96, 106, 109, 134]
FeO_7	10505	10549	45	[4, 84, 101, 102, 103, 112, 128, 148]
FeO_6	10511	10749	239	[6, 65, 78, 95, 96, 105, 142]
FeO_6	10519	10531	13	[3, 71, 73, 80, 96, 106, 134]
FeO_6	10521	10538	18	[5, 75, 87, 94, 136, 138, 149]
FeO_7	10532	10532	1	[3, 71, 73, 80, 96, 106, 127, 134]
FeO_8	10533	10540	8	[3, 71, 73, 80, 96, 106, 109, 127, 134]
FeO_7	10539	10644	106	[5, 75, 87, 94, 136, 137, 138, 149]
FeO_7	10541	10541	1	[3, 71, 73, 80, 96, 106, 127, 134]
FeO_8	10542	10552	11	[3, 71, 73, 80, 96, 106, 127, 134, 151]
FeO_8	10550	10556	7	[4, 84, 101, 102, 103, 108, 112, 128, 148]
FeO_7	10553	10566	14	[3, 71, 73, 80, 96, 106, 127, 134]
FeO_7	10557	10560	4	[4, 84, 101, 102, 103, 112, 128, 148]
FeO_6	10561	10591	31	[4, 84, 101, 102, 103, 112, 148]
FeO_6	10567	10619	53	[3, 71, 73, 80, 96, 127, 134]
FeO_7	10592	10600	9	[4, 84, 101, 102, 103, 108, 112, 148]
FeO_6	10601	10688	88	[4, 84, 101, 102, 103, 112, 148]
FeO_7	10620	10636	17	[3, 71, 73, 80, 96, 106, 127, 134]
FeO_6	10637	10644	8	[3, 71, 73, 80, 96, 127, 134]
FeO_5	10645	10660	16	[3, 73, 80, 96, 127, 134]
FeO_6	10645	10645	1	[5, 75, 87, 94, 136, 138, 149]
FeO_7	10646	10669	24	[5, 75, 87, 94, 136, 137, 138, 149]
FeO_6	10661	10690	30	[3, 71, 73, 80, 96, 127, 134]
FeO_6	10670	10708	39	[5, 87, 94, 136, 137, 138, 149]
FeO_7	10689	10702	14	[4, 84, 101, 102, 103, 108, 112, 148]
FeO_7	10691	10718	28	[3, 71, 73, 80, 96, 106, 127, 134]
FeO_6	10703	10728	26	[4, 84, 101, 102, 103, 112, 148]
FeO_7	10709	10713	5	[5, 75, 87, 94, 136, 137, 138, 149]
FeO_6	10714	10755	42	[5, 75, 87, 94, 136, 137, 149]
FeO_8	10719	10725	7	[3, 71, 73, 80, 96, 106, 107, 127, 134]
FeO_7	10726	10735	10	[3, 71, 73, 80, 96, 106, 127, 134]
FeO_7	10729	10742	14	[4, 84, 101, 102, 103, 108, 112, 148]
FeO_6	10736	10739	4	[3, 71, 73, 96, 106, 127, 134]
FeO_5	10740	10748	9	[3, 71, 73, 96, 106, 134]
FeO_6	10743	10776	34	[4, 84, 101, 102, 103, 112, 148]
FeO_6	10749	10751	3	[3, 71, 73, 96, 106, 109, 134]
FeO_7	10750	10761	12	[6, 65, 78, 89, 95, 96, 105, 142]
FeO_7	10752	10805	54	[3, 71, 73, 80, 96, 106, 109, 134]
FeO_7	10756	10776	21	[5, 75, 87, 94, 136, 137, 138, 149]
FeO_6	10762	11049	288	[6, 65, 78, 95, 96, 105, 142]
FeO_7	10777	10793	17	[4, 84, 101, 102, 103, 112, 128, 148]
FeO_6	10777	10780	4	[5, 75, 87, 94, 136, 138, 149]
FeO_7	10781	10798	18	[5, 75, 87, 94, 95, 136, 138, 149]
FeO_6	10794	10843	50	[4, 84, 101, 102, 103, 112, 148]
FeO_6	10799	10838	40	[5, 75, 87, 94, 136, 138, 149]
FeO_8	10806	10806	1	[3, 71, 73, 80, 96, 106, 109, 127, 134]
FeO_7	10807	10815	9	[3, 73, 80, 96, 106, 109, 127, 134]
FeO_6	10816	10824	9	[3, 73, 80, 96, 106, 127, 134]
FeO_5	10825	10825	1	[3, 73, 80, 96, 127, 134]
FeO_6	10826	10902	77	[3, 71, 73, 80, 96, 127, 134]
FeO_5	10839	10850	12	[5, 75, 94, 136, 138, 149]
FeO_7	10844	10853	10	[4, 84, 101, 102, 103, 108, 112, 148]
FeO_6	10851	10860	10	[5, 75, 94, 136, 137, 138, 149]
FeO_6	10854	10854	1	[4, 84, 101, 102, 103, 112, 148]
FeO_7	10855	10911	57	[4, 84, 101, 102, 103, 112, 128, 148]
FeO_7	10861	10922	62	[5, 75, 87, 94, 136, 137, 138, 149]
FeO_7	10903	10914	12	[3, 71, 73, 80, 96, 106, 127, 134]
FeO_6	10912	10912	1	[4, 84, 101, 103, 112, 128, 148]
FeO_7	10913	10938	26	[4, 84, 101, 102, 103, 112, 128, 148]
FeO_8	10915	10928	14	[3, 71, 73, 80, 96, 106, 109, 127, 134]
FeO_6	10923	10929	7	[5, 87, 94, 136, 137, 138, 149]
FeO_7	10929	10943	15	[3, 71, 73, 80, 96, 106, 127, 134]
FeO_5	10930	10950	21	[5, 87, 94, 136, 137, 149]
FeO_6	10939	10983	45	[4, 84, 101, 102, 103, 112, 148]
FeO_6	10944	10969	26	[3, 71, 73, 80, 96, 127, 134]
FeO_6	10951	10963	13	[5, 87, 94, 136, 137, 138, 149]
FeO_7	10964	10970	7	[5, 75, 87, 94, 136, 137, 138, 149]
FeO_7	10970	11021	52	[3, 71, 73, 80, 96, 106, 127, 134]
FeO_6	10971	10977	7	[5, 75, 87, 94, 136, 137, 149]
FeO_7	10978	11076	99	[5, 75, 87, 94, 136, 137, 138, 149]
FeO_5	10984	10984	1	[4, 84, 101, 102, 103, 112]
FeO_6	10985	10989	5	[4, 84, 101, 102, 103, 112, 132]
FeO_5	10990	10993	4	[4, 84, 102, 103, 112, 132]
FeO_6	10994	11101	108	[4, 84, 101, 102, 103, 112, 132]
FeO_6	11022	11097	76	[3, 71, 73, 80, 96, 127, 134]
FeO_7	11050	11067	18	[6, 65, 78, 88, 95, 96, 105, 142]
FeO_6	11068	11131	64	[6, 65, 78, 95, 96, 105, 142]
FeO_6	11077	11118	42	[5, 87, 94, 136, 137, 138, 149]
FeO_7	11098	11121	24	[3, 71, 73, 80, 96, 107, 127, 134]
FeO_7	11102	11115	14	[4, 84, 101, 102, 103, 112, 132, 148]
FeO_6	11116	11116	1	[4, 84, 101, 102, 103, 112, 148]
FeO_7	11117	11127	11	[4, 84, 101, 102, 103, 112, 128, 148]
FeO_5	11119	11136	18	[5, 87, 94, 136, 138, 149]
FeO_6	11122	11178	57	[3, 71, 73, 80, 96, 127, 134]
FeO_6	11128	11130	3	[4, 84, 101, 102, 103, 112, 148]
FeO_5	11131	11137	7	[4, 84, 101, 103, 112, 148]
FeO_7	11132	11152	21	[6, 65, 78, 95, 96, 105, 109, 142]
FeO_6	11137	11155	19	[5, 87, 94, 136, 137, 138, 149]
FeO_6	11138	11138	1	[4, 84, 101, 103, 112, 128, 148]
FeO_7	11139	11158	20	[4, 84, 101, 102, 103, 112, 128, 148]
FeO_6	11153	11473	321	[6, 65, 78, 95, 96, 105, 142]
FeO_5	11156	11164	9	[5, 87, 94, 136, 138, 149]
FeO_6	11159	11453	295	[4, 84, 101, 103, 112, 128, 148]
FeO_6	11165	11203	39	[5, 87, 94, 136, 137, 138, 149]
FeO_7	11179	11194	16	[3, 71, 73, 80, 96, 106, 127, 134]
FeO_6	11195	11203	9	[3, 71, 73, 80, 96, 127, 134]
FeO_7	11204	11235	32	[3, 71, 73, 80, 96, 127, 134, 151]
FeO_7	11204	11219	16	[5, 64, 87, 94, 136, 137, 138, 149]
FeO_6	11220	11255	36	[5, 64, 87, 94, 136, 138, 149]
FeO_6	11236	11250	15	[3, 71, 73, 80, 96, 127, 134]
FeO_7	11251	11284	34	[3, 71, 73, 80, 96, 127, 134, 151]
FeO_5	11256	11264	9	[5, 87, 94, 136, 138, 149]
FeO_6	11265	11285	21	[5, 87, 94, 136, 137, 138, 149]
FeO_6	11285	11326	42	[3, 71, 73, 80, 96, 127, 134]
FeO_5	11286	11306	21	[5, 87, 94, 136, 138, 149]
FeO_6	11307	11359	53	[5, 87, 94, 136, 137, 138, 149]
FeO_7	11327	11343	17	[3, 71, 73, 80, 96, 127, 134, 151]
FeO_8	11344	11363	20	[3, 71, 73, 80, 96, 106, 127, 134, 151]
FeO_5	11360	11428	69	[5, 87, 94, 136, 138, 149]
FeO_7	11364	11372	9	[3, 71, 73, 80, 96, 127, 134, 151]
FeO_6	11373	11427	55	[3, 71, 73, 80, 96, 127, 134]
FeO_7	11428	11495	68	[3, 71, 73, 80, 96, 106, 127, 134]
FeO_6	11429	11481	53	[5, 64, 87, 94, 136, 138, 149]
FeO_7	11454	11461	8	[4, 84, 101, 102, 103, 112, 128, 148]
FeO_6	11462	11479	18	[4, 84, 101, 102, 103, 112, 148]
FeO_7	11474	11483	10	[6, 65, 78, 88, 95, 96, 105, 142]
FeO_5	11480	11487	8	[4, 84, 101, 103, 112, 148]
FeO_7	11482	11493	12	[5, 64, 87, 94, 136, 137, 138, 149]
FeO_8	11484	11489	6	[6, 65, 78, 88, 95, 96, 105, 109, 142]
FeO_6	11488	11582	95	[4, 84, 101, 103, 112, 128, 148]
FeO_7	11490	11492	3	[6, 65, 78, 88, 95, 96, 105, 142]
FeO_6	11493	11562	70	[6, 65, 78, 95, 96, 105, 142]
FeO_6	11494	11507	14	[5, 64, 87, 94, 136, 138, 149]
FeO_6	11496	11511	16	[3, 71, 73, 80, 96, 127, 134]
FeO_5	11508	11512	5	[5, 87, 94, 136, 138, 149]
FeO_7	11512	11526	15	[3, 71, 73, 80, 96, 106, 127, 134]
FeO_6	11513	11557	45	[5, 87, 94, 136, 137, 138, 149]
FeO_8	11527	11541	15	[3, 71, 73, 80, 96, 106, 127, 134, 151]
FeO_7	11542	11565	24	[3, 71, 73, 80, 96, 106, 127, 134]
FeO_5	11558	11558	1	[5, 87, 94, 136, 137, 149]
FeO_6	11559	11610	52	[5, 87, 94, 112, 136, 137, 149]
FeO_7	11563	11580	18	[6, 65, 78, 95, 96, 105, 109, 142]
FeO_6	11566	11626	61	[3, 71, 73, 80, 96, 127, 134]
FeO_6	11581	11626	46	[6, 65, 78, 95, 96, 105, 142]
FeO_5	11583	11605	23	[4, 84, 101, 103, 128, 148]
FeO_6	11606	11668	63	[4, 84, 101, 102, 103, 128, 148]
FeO_7	11611	11805	195	[5, 87, 94, 112, 136, 137, 138, 149]
FeO_7	11627	11688	62	[3, 71, 73, 80, 96, 127, 134, 151]
FeO_7	11627	11631	5	[6, 65, 78, 95, 96, 105, 109, 142]
FeO_6	11632	11733	102	[6, 65, 78, 95, 96, 105, 142]
FeO_7	11669	11680	12	[4, 84, 101, 102, 103, 108, 128, 148]
FeO_6	11681	11712	32	[4, 84, 101, 102, 103, 128, 148]
FeO_6	11689	11717	29	[3, 71, 73, 80, 96, 127, 134]
FeO_5	11713	11773	61	[4, 84, 101, 102, 103, 148]
FeO_7	11718	11764	47	[3, 71, 73, 80, 96, 127, 134, 151]
FeO_7	11734	11740	7	[6, 65, 78, 86, 95, 96, 105, 142]
FeO_6	11741	11756	16	[6, 65, 78, 95, 96, 105, 142]
FeO_7	11757	11787	31	[6, 65, 78, 95, 96, 105, 109, 142]
FeO_6	11765	11771	7	[3, 71, 80, 96, 127, 134, 151]
FeO_7	11772	11780	9	[3, 71, 73, 80, 96, 127, 134, 151]
FeO_6	11774	11784	11	[4, 84, 101, 102, 103, 108, 148]
FeO_8	11781	11788	8	[3, 71, 73, 77, 80, 96, 127, 134, 151]
FeO_7	11785	11796	12	[4, 84, 101, 102, 103, 108, 148, 150]
FeO_6	11788	11811	24	[6, 65, 78, 95, 96, 105, 142]
FeO_7	11789	11801	13	[3, 71, 77, 80, 96, 127, 134, 151]
FeO_6	11797	11806	10	[4, 84, 101, 102, 103, 148, 150]
FeO_6	11802	11811	10	[3, 71, 77, 80, 96, 127, 151]
FeO_6	11806	11861	56	[5, 87, 94, 112, 136, 137, 149]
FeO_5	11807	11814	8	[4, 84, 101, 102, 103, 148]
FeO_5	11812	11825	14	[3, 71, 80, 96, 127, 151]
FeO_7	11812	11825	14	[6, 65, 78, 86, 95, 96, 105, 142]
FeO_6	11815	11932	118	[4, 84, 101, 102, 103, 128, 148]
FeO_6	11826	11838	13	[3, 71, 77, 80, 96, 127, 151]
FeO_6	11826	11846	21	[6, 65, 78, 95, 96, 105, 142]
FeO_7	11839	11872	34	[3, 71, 77, 80, 96, 127, 134, 151]
FeO_7	11847	11872	26	[6, 65, 78, 95, 96, 105, 109, 142]
FeO_7	11862	11867	6	[5, 87, 94, 112, 136, 137, 138, 149]
FeO_6	11868	11876	9	[5, 87, 94, 112, 136, 137, 138]
FeO_6	11873	11880	8	[3, 71, 80, 96, 127, 134, 151]
FeO_6	11873	11923	51	[6, 65, 78, 95, 96, 105, 142]
FeO_7	11877	12070	194	[5, 87, 94, 112, 136, 137, 138, 149]
FeO_7	11881	11904	24	[3, 71, 73, 80, 96, 127, 134, 151]
FeO_6	11905	11939	35	[3, 71, 73, 80, 96, 127, 134]
FeO_7	11924	11970	47	[6, 65, 78, 86, 95, 96, 105, 142]
FeO_5	11933	11943	11	[4, 84, 101, 102, 103, 148]
FeO_7	11940	11953	14	[3, 71, 73, 80, 96, 106, 127, 134]
FeO_6	11944	11959	16	[4, 84, 101, 102, 103, 108, 148]
FeO_6	11954	11968	15	[3, 71, 73, 80, 96, 106, 134]
FeO_5	11960	11974	15	[4, 84, 101, 102, 103, 148]
FeO_5	11969	11980	12	[3, 73, 80, 96, 106, 134]
FeO_6	11971	11990	20	[6, 65, 86, 95, 96, 105, 142]
FeO_6	11975	12002	28	[4, 84, 101, 102, 103, 108, 148]
FeO_6	11981	12009	29	[3, 73, 80, 96, 106, 109, 134]
FeO_7	11991	12093	103	[6, 65, 78, 86, 95, 96, 105, 142]
FeO_5	12003	12016	14	[4, 84, 101, 102, 103, 148]
FeO_7	12010	12011	2	[3, 73, 80, 96, 106, 109, 127, 134]
FeO_8	12012	12027	16	[3, 71, 73, 80, 96, 106, 109, 127, 134]
FeO_6	12017	12037	21	[4, 84, 101, 102, 103, 128, 148]
FeO_7	12028	12048	21	[3, 71, 73, 80, 96, 106, 127, 134]
FeO_5	12038	12156	119	[4, 84, 101, 102, 103, 148]
FeO_6	12049	12096	48	[3, 71, 73, 80, 96, 127, 134]
FeO_6	12071	12076	6	[5, 94, 112, 136, 137, 138, 149]
FeO_7	12077	12087	11	[5, 75, 94, 112, 136, 137, 138, 149]
FeO_6	12088	12120	33	[5, 75, 94, 112, 136, 137, 149]
FeO_6	12094	12118	25	[6, 65, 78, 95, 96, 105, 142]
FeO_7	12097	12129	33	[3, 71, 73, 80, 96, 127, 134, 151]
FeO_7	12119	12122	4	[6, 65, 78, 95, 96, 105, 109, 142]
FeO_7	12121	12133	13	[5, 75, 87, 94, 112, 136, 137, 149]
FeO_6	12123	12237	115	[6, 65, 78, 95, 96, 105, 142]
FeO_8	12130	12136	7	[3, 71, 73, 77, 80, 96, 127, 134, 151]
FeO_8	12134	12171	38	[5, 75, 87, 94, 112, 136, 137, 138, 149]
FeO_7	12137	12184	48	[3, 71, 77, 80, 96, 127, 134, 151]
FeO_6	12157	12166	10	[4, 84, 101, 102, 103, 128, 148]
FeO_5	12167	12179	13	[4, 84, 101, 102, 103, 148]
FeO_7	12172	12192	21	[5, 75, 87, 94, 112, 136, 137, 138]
FeO_6	12180	12203	24	[4, 84, 101, 102, 103, 128, 148]
FeO_8	12185	12200	16	[3, 71, 73, 77, 80, 96, 127, 134, 151]
FeO_6	12193	12204	12	[5, 87, 94, 112, 136, 137, 138]
FeO_7	12201	12292	92	[3, 71, 73, 80, 96, 127, 134, 151]
FeO_5	12204	12231	28	[4, 84, 101, 102, 103, 148]
FeO_5	12205	12209	5	[5, 94, 112, 136, 137, 138]
FeO_6	12210	12217	8	[5, 87, 94, 112, 136, 137, 138]
FeO_7	12218	12282	65	[5, 87, 94, 112, 136, 137, 138, 149]
FeO_6	12232	12258	27	[4, 84, 101, 102, 103, 108, 148]
FeO_7	12238	12256	19	[6, 65, 78, 95, 96, 105, 109, 142]
FeO_6	12257	12272	16	[6, 65, 78, 95, 96, 105, 142]
FeO_5	12259	12296	38	[4, 84, 101, 102, 103, 148]
FeO_7	12273	12275	3	[6, 65, 78, 88, 95, 96, 105, 142]
FeO_8	12276	12283	8	[6, 65, 78, 86, 88, 95, 96, 105, 142]
FeO_8	12283	12317	35	[5, 75, 87, 94, 112, 136, 137, 138, 149]
FeO_7	12284	12290	7	[6, 65, 78, 86, 95, 96, 105, 142]
FeO_6	12291	12317	27	[6, 65, 78, 95, 96, 105, 142]
FeO_6	12293	12322	30	[3, 71, 73, 80, 96, 127, 151]
FeO_6	12297	12334	38	[4, 84, 101, 102, 103, 128, 148]
FeO_7	12318	12347	30	[5, 75, 87, 94, 136, 137, 138, 149]
FeO_7	12318	12351	34	[6, 65, 78, 95, 96, 105, 109, 142]
FeO_7	12323	12516	194	[3, 71, 73, 80, 96, 127, 134, 151]
FeO_5	12335	12358	24	[4, 84, 101, 102, 103, 148]
FeO_8	12348	12370	23	[5, 75, 87, 94, 112, 136, 137, 138, 149]
FeO_6	12352	12473	122	[6, 65, 78, 95, 96, 105, 142]
FeO_6	12359	12363	5	[4, 84, 101, 102, 103, 108, 148]
FeO_7	12364	12368	5	[4, 84, 101, 102, 103, 108, 128, 148]
FeO_6	12369	12387	19	[4, 84, 101, 102, 103, 128, 148]
FeO_7	12371	12519	149	[5, 87, 94, 112, 136, 137, 138, 149]
FeO_5	12388	12401	14	[4, 84, 101, 102, 103, 148]
FeO_6	12402	12455	54	[4, 84, 101, 102, 103, 128, 148]
FeO_5	12456	12459	4	[4, 84, 101, 102, 103, 148]
FeO_6	12460	12470	11	[4, 84, 101, 102, 103, 128, 148]
FeO_5	12471	12475	5	[4, 84, 101, 103, 128, 148]
FeO_7	12474	12488	15	[6, 65, 78, 86, 95, 96, 105, 142]
FeO_6	12476	12501	26	[4, 84, 101, 102, 103, 128, 148]
FeO_6	12489	12495	7	[6, 65, 78, 95, 96, 105, 142]
FeO_7	12496	12538	43	[6, 65, 78, 95, 96, 105, 109, 142]
FeO_7	12502	12506	5	[4, 84, 101, 102, 103, 108, 128, 148]
FeO_6	12507	12519	13	[4, 84, 101, 102, 103, 128, 148]
FeO_8	12517	12530	14	[3, 71, 73, 77, 80, 96, 127, 134, 151]
FeO_5	12520	12529	10	[4, 84, 101, 102, 103, 148]
FeO_6	12520	12521	2	[5, 87, 94, 112, 136, 137, 149]
FeO_7	12522	12554	33	[5, 75, 87, 94, 112, 136, 137, 149]
FeO_6	12530	12535	6	[4, 84, 101, 102, 103, 108, 148]
FeO_7	12531	12556	26	[3, 71, 73, 77, 80, 96, 127, 151]
FeO_7	12536	12543	8	[4, 84, 101, 102, 103, 108, 128, 148]
FeO_6	12539	12616	78	[6, 65, 78, 95, 96, 105, 142]
FeO_6	12544	12663	120	[4, 84, 101, 102, 103, 128, 148]
FeO_6	12555	12593	39	[5, 87, 94, 112, 136, 137, 149]
FeO_6	12557	12567	11	[3, 71, 73, 80, 96, 127, 151]
FeO_7	12568	12568	1	[3, 71, 73, 80, 96, 127, 134, 151]
FeO_8	12569	12612	44	[3, 71, 73, 77, 80, 96, 127, 134, 151]
FeO_7	12594	12599	6	[5, 87, 94, 112, 136, 137, 138, 149]
FeO_6	12600	12600	1	[5, 87, 94, 112, 136, 137, 138]
FeO_5	12601	12614	14	[5, 87, 94, 112, 136, 138]
FeO_7	12613	12634	22	[3, 71, 73, 77, 80, 96, 127, 151]
FeO_6	12615	12810	196	[5, 87, 94, 112, 136, 137, 138]
FeO_7	12617	12626	10	[6, 65, 78, 88, 95, 96, 105, 142]
FeO_6	12627	12676	50	[6, 65, 78, 95, 96, 105, 142]
FeO_8	12635	12644	10	[3, 71, 73, 77, 80, 96, 127, 134, 151]
FeO_7	12645	12653	9	[3, 71, 73, 77, 80, 96, 127, 151]
FeO_8	12654	12681	28	[3, 71, 73, 77, 80, 96, 127, 134, 151]
FeO_7	12664	12699	36	[4, 84, 101, 102, 103, 128, 133, 148]
FeO_7	12677	12702	26	[6, 65, 78, 95, 96, 105, 109, 142]
FeO_7	12682	12706	25	[3, 71, 73, 77, 80, 96, 127, 151]
FeO_6	12700	12710	11	[4, 84, 101, 102, 103, 128, 148]
FeO_6	12703	12801	99	[6, 65, 78, 95, 96, 105, 142]
FeO_8	12707	12754	48	[3, 71, 73, 77, 80, 96, 127, 134, 151]
FeO_5	12711	12741	31	[4, 84, 102, 103, 128, 148]
FeO_4	12742	12746	5	[4, 84, 102, 128, 148]
FeO_5	12747	12757	11	[4, 84, 102, 128, 133, 148]
FeO_7	12755	12763	9	[3, 71, 73, 80, 96, 127, 134, 151]
FeO_4	12758	12780	23	[4, 84, 102, 128, 148]
FeO_6	12764	12774	11	[3, 71, 73, 80, 96, 127, 151]
FeO_7	12775	12793	19	[3, 71, 73, 80, 96, 127, 134, 151]
FeO_5	12781	12802	22	[4, 84, 101, 102, 128, 148]
FeO_6	12794	12829	36	[3, 71, 73, 80, 96, 127, 151]
FeO_7	12802	12818	17	[6, 65, 78, 95, 96, 105, 109, 142]
FeO_6	12803	12870	68	[4, 84, 101, 102, 103, 128, 148]
FeO_5	12811	12813	3	[5, 87, 94, 112, 136, 137]
FeO_6	12814	12832	19	[5, 87, 94, 112, 136, 137, 149]
FeO_6	12819	12843	25	[6, 65, 78, 95, 96, 105, 142]
FeO_7	12830	12836	7	[3, 71, 73, 80, 96, 127, 134, 151]
FeO_7	12833	12869	37	[5, 87, 94, 112, 136, 137, 138, 149]
FeO_8	12837	12879	43	[3, 71, 73, 77, 80, 96, 127, 134, 151]
FeO_7	12844	12878	35	[6, 65, 78, 86, 95, 96, 105, 142]
FeO_8	12870	12899	30	[5, 87, 94, 95, 112, 136, 137, 138, 149]
FeO_5	12871	12878	8	[4, 84, 101, 102, 128, 148]
FeO_6	12879	12900	22	[4, 84, 101, 102, 103, 128, 148]
FeO_6	12879	12926	48	[6, 65, 78, 86, 96, 105, 142]
FeO_7	12880	12884	5	[3, 71, 73, 77, 80, 96, 127, 151]
FeO_6	12885	12886	2	[3, 71, 77, 80, 96, 127, 151]
FeO_7	12887	12904	18	[3, 71, 77, 80, 96, 105, 127, 151]
FeO_7	12900	12938	39	[5, 87, 94, 95, 112, 136, 137, 138]
FeO_5	12901	12963	63	[4, 84, 101, 102, 128, 148]
FeO_8	12905	12908	4	[3, 71, 73, 77, 80, 96, 105, 127, 151]
FeO_9	12909	12927	19	[3, 71, 73, 77, 80, 96, 105, 127, 134, 151]
FeO_7	12927	12969	43	[6, 65, 78, 86, 95, 96, 105, 142]
FeO_8	12928	12932	5	[3, 71, 73, 77, 80, 96, 127, 134, 151]
FeO_7	12933	12933	1	[3, 71, 73, 77, 80, 96, 127, 151]
FeO_6	12934	12937	4	[3, 71, 73, 80, 96, 127, 151]
FeO_7	12938	12989	52	[3, 71, 73, 80, 96, 127, 134, 151]
FeO_6	12939	12958	20	[5, 87, 94, 112, 136, 137, 138]
FeO_7	12959	13015	57	[5, 87, 94, 112, 136, 137, 138, 149]
FeO_4	12964	12985	22	[4, 84, 102, 128, 148]
FeO_6	12970	13012	43	[6, 65, 78, 95, 96, 105, 142]
FeO_5	12986	12996	11	[4, 84, 101, 102, 128, 148]
FeO_6	12990	13005	16	[3, 71, 73, 80, 96, 127, 151]
FeO_6	12997	13014	18	[4, 84, 101, 102, 103, 128, 148]
FeO_7	13006	13018	13	[3, 71, 73, 80, 96, 127, 134, 151]
FeO_7	13013	13064	52	[6, 65, 78, 86, 95, 96, 105, 142]
FeO_5	13015	13025	11	[4, 84, 101, 102, 128, 148]
FeO_6	13016	13025	10	[5, 87, 94, 112, 136, 137, 149]
FeO_6	13019	13029	11	[3, 71, 73, 80, 96, 127, 151]
FeO_6	13026	13052	27	[4, 84, 101, 102, 103, 128, 148]
FeO_7	13026	13069	44	[5, 87, 94, 112, 136, 137, 138, 149]
FeO_7	13030	13072	43	[3, 71, 73, 80, 96, 127, 134, 151]
FeO_7	13053	13078	26	[4, 84, 101, 102, 103, 108, 128, 148]
FeO_6	13065	13250	186	[6, 65, 78, 95, 96, 105, 142]
FeO_6	13070	13116	47	[5, 87, 94, 112, 137, 138, 149]
FeO_6	13073	13142	70	[3, 71, 80, 96, 127, 134, 151]
FeO_6	13079	13093	15	[4, 84, 101, 102, 103, 128, 148]
FeO_7	13094	13108	15	[4, 84, 101, 102, 103, 108, 128, 148]
FeO_6	13109	13228	120	[4, 84, 101, 102, 103, 128, 148]
FeO_7	13117	13117	1	[5, 87, 94, 112, 136, 137, 138, 149]
FeO_6	13118	13139	22	[5, 94, 112, 136, 137, 138, 149]
FeO_7	13140	13164	25	[5, 87, 94, 112, 136, 137, 138, 149]
FeO_5	13143	13157	15	[3, 71, 80, 96, 127, 151]
FeO_6	13158	13180	23	[3, 71, 77, 80, 96, 127, 151]
FeO_6	13165	13174	10	[5, 87, 94, 112, 137, 138, 149]
FeO_5	13175	13190	16	[5, 87, 94, 112, 137, 138]
FeO_7	13181	13231	51	[3, 71, 77, 80, 96, 127, 134, 151]
FeO_6	13191	13198	8	[5, 87, 94, 112, 137, 138, 149]
FeO_7	13199	13267	69	[5, 64, 87, 94, 112, 137, 138, 149]
FeO_5	13229	13246	18	[4, 101, 102, 103, 128, 148]
FeO_8	13232	13234	3	[3, 71, 77, 80, 96, 106, 127, 134, 151]
FeO_7	13235	13239	5	[3, 71, 77, 80, 96, 106, 127, 134]
FeO_6	13240	13243	4	[3, 71, 80, 96, 106, 127, 134]
FeO_5	13244	13249	6	[3, 71, 80, 96, 127, 134]
FeO_6	13247	13328	82	[4, 84, 101, 102, 103, 128, 148]
FeO_6	13250	13256	7	[3, 71, 73, 80, 96, 127, 134]
FeO_7	13251	13277	27	[6, 65, 78, 95, 96, 105, 109, 142]
FeO_7	13257	13259	3	[3, 71, 73, 80, 96, 127, 134, 151]
FeO_7	13260	13277	18	[3, 71, 77, 80, 96, 127, 134, 151]
FeO_6	13268	13270	3	[5, 87, 94, 112, 137, 138, 149]
FeO_5	13271	13296	26	[5, 87, 94, 112, 137, 149]
FeO_6	13278	13301	24	[3, 71, 77, 80, 96, 127, 151]
FeO_6	13278	13376	99	[6, 65, 78, 95, 96, 105, 142]
FeO_6	13297	13305	9	[5, 87, 94, 112, 137, 138, 149]
FeO_5	13302	13331	30	[3, 71, 80, 96, 127, 151]
FeO_5	13306	13333	28	[5, 87, 94, 112, 137, 149]
FeO_7	13329	13381	53	[4, 84, 101, 102, 103, 108, 128, 148]
FeO_6	13332	13357	26	[3, 71, 80, 96, 127, 134, 151]
FeO_6	13334	13386	53	[5, 87, 94, 112, 137, 138, 149]
FeO_7	13358	13360	3	[3, 71, 73, 80, 96, 127, 134, 151]
FeO_6	13361	13384	24	[3, 71, 80, 96, 127, 134, 151]
FeO_7	13377	13429	53	[6, 65, 78, 86, 95, 96, 105, 142]
FeO_6	13382	13447	66	[4, 84, 101, 102, 103, 128, 148]
FeO_7	13385	13409	25	[3, 71, 73, 80, 96, 127, 134, 151]
FeO_7	13387	13589	203	[5, 87, 94, 95, 112, 137, 138, 149]
FeO_6	13410	13429	20	[3, 71, 73, 80, 96, 127, 151]
FeO_7	13430	13434	5	[3, 71, 73, 80, 96, 127, 134, 151]
FeO_6	13430	13434	5	[6, 65, 78, 86, 95, 105, 142]
FeO_6	13435	13465	31	[3, 71, 80, 96, 127, 134, 151]
FeO_7	13435	13443	9	[6, 65, 78, 86, 88, 95, 105, 142]
FeO_6	13444	13468	25	[6, 65, 78, 86, 95, 105, 142]
FeO_7	13448	13452	5	[4, 84, 101, 102, 103, 108, 128, 148]
FeO_8	13453	13499	47	[4, 84, 101, 102, 103, 108, 128, 148, 150]
FeO_7	13466	13487	22	[3, 71, 77, 80, 96, 127, 134, 151]
FeO_7	13469	13478	10	[6, 65, 78, 86, 89, 95, 105, 142]
FeO_8	13479	13496	18	[6, 65, 78, 86, 88, 89, 95, 105, 142]
FeO_6	13488	13535	48	[3, 71, 80, 96, 127, 134, 151]
FeO_7	13497	13505	9	[6, 65, 78, 86, 88, 95, 105, 142]
FeO_7	13500	13535	36	[4, 84, 101, 102, 103, 108, 128, 148]
FeO_6	13506	13513	8	[6, 65, 78, 86, 88, 105, 142]
FeO_7	13514	13514	1	[6, 65, 78, 86, 88, 96, 105, 142]
FeO_6	13515	13544	30	[6, 65, 78, 86, 96, 105, 142]
FeO_5	13536	13546	11	[3, 71, 80, 96, 127, 151]
FeO_6	13536	13609	74	[4, 84, 101, 102, 103, 128, 148]
FeO_5	13545	13561	17	[6, 65, 78, 86, 105, 142]
FeO_7	13547	13580	34	[3, 71, 73, 80, 96, 127, 134, 151]
FeO_6	13562	13565	4	[6, 65, 78, 86, 95, 105, 142]
FeO_7	13566	13580	15	[6, 65, 78, 86, 95, 96, 105, 142]
FeO_6	13581	13586	6	[3, 71, 80, 96, 127, 134, 151]
FeO_6	13581	13624	44	[6, 65, 78, 86, 95, 105, 142]
FeO_7	13587	13596	10	[3, 71, 77, 80, 96, 127, 134, 151]
FeO_6	13590	13594	5	[5, 87, 94, 112, 137, 138, 149]
FeO_7	13595	13602	8	[5, 87, 94, 95, 112, 137, 138, 149]
FeO_6	13597	13612	16	[3, 71, 80, 96, 127, 134, 151]
FeO_8	13603	13613	11	[5, 87, 94, 95, 112, 136, 137, 138, 149]
FeO_5	13610	13642	33	[4, 84, 102, 103, 128, 148]
FeO_7	13613	13617	5	[3, 71, 73, 80, 96, 127, 134, 151]
FeO_7	13614	13642	29	[5, 87, 94, 95, 112, 136, 137, 138]
FeO_6	13618	13633	16	[3, 71, 73, 80, 96, 127, 134]
FeO_7	13625	13636	12	[6, 65, 78, 86, 89, 95, 105, 142]
FeO_7	13634	13704	71	[3, 71, 73, 80, 96, 127, 134, 151]
FeO_6	13637	13637	1	[6, 65, 78, 86, 95, 105, 142]
FeO_7	13638	13663	26	[6, 65, 78, 86, 95, 96, 105, 142]
FeO_6	13643	13691	49	[4, 84, 101, 102, 103, 128, 148]
FeO_8	13643	13663	21	[5, 87, 94, 95, 112, 136, 137, 138, 149]
FeO_7	13664	13677	14	[5, 87, 94, 95, 112, 136, 137, 138]
FeO_8	13664	13669	6	[6, 65, 78, 86, 88, 95, 96, 105, 142]
FeO_7	13670	13674	5	[6, 65, 78, 86, 88, 95, 105, 142]
FeO_6	13675	13736	62	[6, 65, 78, 86, 95, 105, 142]
FeO_8	13678	13679	2	[5, 87, 94, 95, 112, 136, 137, 138, 149]
FeO_7	13680	13685	6	[5, 87, 94, 95, 112, 136, 137, 149]
FeO_6	13686	13709	24	[5, 87, 94, 112, 136, 137, 149]
FeO_5	13692	13712	21	[4, 84, 101, 102, 128, 148]
FeO_6	13705	13715	11	[3, 71, 73, 80, 96, 127, 134]
FeO_5	13710	13710	1	[5, 87, 94, 112, 137, 149]
FeO_7	13711	13760	50	[5, 87, 94, 95, 112, 137, 138, 149]
FeO_6	13713	13744	32	[4, 84, 101, 102, 103, 128, 148]
FeO_7	13716	13779	64	[3, 71, 73, 80, 96, 106, 127, 134]
FeO_7	13737	13754	18	[6, 65, 78, 86, 88, 95, 105, 142]
FeO_7	13745	13763	19	[4, 84, 101, 102, 103, 108, 128, 148]
FeO_8	13755	13784	30	[6, 65, 78, 86, 88, 95, 96, 105, 142]
FeO_6	13761	13769	9	[5, 87, 94, 95, 112, 137, 149]
FeO_6	13764	13781	18	[4, 84, 101, 102, 103, 128, 148]
FeO_5	13770	13777	8	[5, 87, 94, 95, 112, 137]
FeO_6	13778	13779	2	[5, 87, 94, 95, 112, 136, 137]
FeO_6	13780	13840	61	[3, 71, 73, 80, 96, 106, 134]
FeO_7	13780	13804	25	[5, 87, 94, 95, 112, 136, 137, 138]
FeO_7	13782	13793	12	[4, 84, 101, 102, 103, 108, 128, 148]
FeO_7	13785	13810	26	[6, 65, 78, 86, 95, 96, 105, 142]
FeO_6	13794	13827	34	[4, 84, 101, 102, 103, 128, 148]
FeO_6	13805	13824	20	[5, 87, 94, 112, 136, 137, 138]
FeO_6	13811	13849	39	[6, 65, 78, 95, 96, 105, 142]
FeO_5	13825	13831	7	[5, 87, 94, 112, 137, 138]
FeO_5	13828	13978	151	[4, 84, 102, 103, 128, 148]
FeO_6	13832	13847	16	[5, 87, 94, 112, 137, 138, 149]
FeO_7	13841	13858	18	[3, 71, 73, 80, 96, 106, 109, 134]
FeO_7	13848	13900	53	[5, 87, 94, 112, 136, 137, 138, 149]
FeO_7	13850	13875	26	[6, 65, 78, 88, 95, 96, 105, 142]
FeO_6	13859	13864	6	[3, 71, 73, 80, 96, 106, 134]
FeO_7	13865	13894	30	[3, 71, 73, 80, 96, 106, 109, 134]
FeO_6	13876	13897	22	[6, 65, 78, 95, 96, 105, 142]
FeO_8	13895	13898	4	[3, 71, 73, 80, 96, 106, 109, 134, 140]
FeO_7	13898	13900	3	[6, 65, 78, 89, 95, 96, 105, 142]
FeO_7	13899	13938	40	[3, 71, 73, 80, 96, 106, 109, 134]
FeO_6	13901	13919	19	[5, 87, 94, 112, 137, 138, 149]
FeO_6	13901	13936	36	[6, 65, 78, 95, 96, 105, 142]
FeO_7	13920	13993	74	[5, 87, 94, 112, 136, 137, 138, 149]
FeO_7	13937	13961	25	[6, 65, 78, 88, 95, 96, 105, 142]
FeO_6	13939	13954	16	[3, 71, 73, 80, 96, 106, 134]
FeO_7	13955	13987	33	[3, 71, 73, 80, 96, 106, 127, 134]
FeO_6	13962	14060	99	[6, 65, 78, 95, 96, 105, 142]
FeO_6	13979	13986	8	[4, 84, 101, 102, 103, 128, 148]
FeO_5	13987	14005	19	[4, 84, 102, 103, 128, 148]
FeO_8	13988	14012	25	[3, 71, 73, 80, 96, 106, 127, 134, 151]
FeO_6	13994	14012	19	[5, 87, 94, 112, 137, 138, 149]
FeO_6	14006	14006	1	[4, 84, 101, 102, 103, 128, 148]
FeO_7	14007	14020	14	[4, 84, 101, 102, 103, 108, 128, 148]
FeO_6	14013	14047	35	[3, 71, 73, 80, 96, 127, 134]
FeO_5	14013	14022	10	[5, 94, 112, 137, 138, 149]
FeO_6	14021	14023	3	[4, 84, 102, 103, 108, 128, 148]
FeO_6	14023	14049	27	[5, 87, 94, 112, 137, 138, 149]
FeO_5	14024	14087	64	[4, 84, 102, 103, 128, 148]
FeO_7	14048	14083	36	[3, 71, 73, 80, 96, 106, 127, 134]
FeO_5	14050	14057	8	[5, 87, 94, 112, 137, 149]
FeO_6	14058	14138	81	[5, 87, 94, 112, 137, 138, 149]
FeO_7	14061	14065	5	[6, 65, 78, 95, 96, 105, 109, 142]
FeO_6	14066	14100	35	[6, 65, 78, 95, 96, 105, 142]
FeO_6	14084	14109	26	[3, 71, 73, 80, 96, 127, 134]
FeO_6	14088	14105	18	[4, 84, 101, 102, 103, 128, 148]
FeO_7	14101	14111	11	[6, 65, 78, 95, 96, 105, 109, 142]
FeO_5	14106	14214	109	[4, 84, 102, 103, 128, 148]
FeO_7	14110	14120	11	[3, 71, 73, 80, 96, 106, 127, 134]
FeO_6	14112	14133	22	[6, 65, 78, 95, 96, 105, 142]
FeO_6	14121	14140	20	[3, 71, 73, 80, 96, 127, 134]
FeO_7	14134	14154	21	[6, 65, 78, 86, 95, 96, 105, 142]
FeO_7	14139	14201	63	[5, 87, 94, 112, 136, 137, 138, 149]
FeO_7	14141	14205	65	[3, 71, 73, 80, 96, 106, 127, 134]
FeO_6	14155	14162	8	[6, 65, 78, 95, 96, 105, 142]
FeO_7	14163	14221	59	[6, 65, 78, 86, 95, 96, 105, 142]
FeO_6	14202	14240	39	[5, 87, 94, 112, 137, 138, 149]
FeO_8	14206	14212	7	[3, 71, 73, 80, 96, 106, 109, 127, 134]
FeO_7	14213	14262	50	[3, 71, 73, 80, 96, 106, 127, 134]
FeO_6	14215	14227	13	[4, 84, 102, 103, 108, 128, 148]
FeO_8	14222	14226	5	[6, 65, 78, 86, 95, 96, 105, 109, 142]
FeO_7	14227	14242	16	[6, 65, 78, 95, 96, 105, 109, 142]
FeO_5	14228	14259	32	[4, 84, 102, 103, 128, 148]
FeO_7	14241	14344	104	[5, 87, 94, 112, 136, 137, 138, 149]
FeO_6	14243	14281	39	[6, 65, 78, 95, 96, 105, 142]
FeO_6	14260	14282	23	[4, 84, 102, 103, 128, 148, 150]
FeO_8	14263	14268	6	[3, 71, 73, 80, 96, 106, 107, 127, 134]
FeO_7	14269	14276	8	[3, 71, 73, 80, 96, 106, 107, 134]
FeO_6	14277	14319	43	[3, 71, 73, 80, 96, 106, 134]
FeO_7	14282	14347	66	[6, 65, 78, 86, 95, 96, 105, 142]
FeO_5	14283	14321	39	[4, 84, 102, 103, 128, 148]
FeO_7	14320	14332	13	[3, 71, 73, 80, 96, 106, 109, 134]
FeO_6	14322	14327	6	[4, 84, 102, 103, 128, 133, 148]
FeO_5	14328	14336	9	[4, 84, 102, 103, 128, 148]
FeO_6	14333	14359	27	[3, 73, 80, 96, 106, 109, 134]
FeO_6	14337	14355	19	[4, 84, 102, 103, 128, 133, 148]
FeO_6	14345	14370	26	[5, 87, 94, 112, 137, 138, 149]
FeO_6	14348	14363	16	[6, 65, 78, 95, 96, 105, 142]
FeO_5	14356	14366	11	[4, 84, 102, 103, 128, 148]
FeO_7	14360	14363	4	[3, 71, 73, 80, 96, 106, 109, 134]
FeO_6	14364	14376	13	[3, 71, 73, 80, 96, 106, 134]
FeO_7	14364	14368	5	[6, 65, 78, 95, 96, 105, 109, 142]
FeO_6	14367	14379	13	[4, 84, 102, 103, 128, 147, 148]
FeO_6	14369	14380	12	[6, 65, 78, 96, 105, 109, 142]
FeO_7	14371	14407	37	[5, 87, 94, 112, 136, 137, 138, 149]
FeO_7	14377	14393	17	[3, 71, 73, 80, 96, 106, 107, 134]
FeO_5	14380	14409	30	[4, 84, 102, 103, 128, 148]
FeO_7	14381	14394	14	[6, 65, 78, 95, 96, 105, 109, 142]
FeO_8	14394	14406	13	[3, 71, 73, 80, 96, 106, 107, 127, 134]
FeO_6	14395	14396	2	[6, 65, 78, 95, 96, 105, 142]
FeO_5	14397	14405	9	[6, 65, 78, 96, 105, 142]
FeO_6	14406	14417	12	[6, 65, 78, 86, 96, 105, 142]
FeO_7	14407	14412	6	[3, 71, 73, 80, 96, 106, 127, 134]
FeO_8	14408	14408	1	[5, 87, 94, 101, 112, 136, 137, 138, 149]
FeO_7	14409	14427	19	[5, 94, 101, 112, 136, 137, 138, 149]
FeO_4	14410	14442	33	[4, 84, 102, 128, 148]
FeO_6	14413	14417	5	[3, 71, 73, 80, 96, 106, 134]
FeO_7	14418	14424	7	[3, 71, 73, 80, 96, 106, 107, 134]
FeO_5	14418	14451	34	[6, 65, 78, 96, 105, 142]
FeO_8	14425	14435	11	[3, 71, 73, 80, 96, 106, 107, 127, 134]
FeO_6	14428	14462	35	[5, 94, 101, 112, 136, 137, 149]
FeO_7	14436	14480	45	[3, 71, 73, 80, 96, 106, 127, 134]
FeO_5	14443	14518	76	[4, 84, 102, 103, 128, 148]
FeO_6	14452	14452	1	[6, 65, 78, 95, 96, 105, 142]
FeO_7	14453	14455	3	[6, 65, 78, 86, 95, 96, 105, 142]
FeO_8	14456	14462	7	[6, 65, 78, 86, 95, 96, 105, 109, 142]
FeO_7	14463	14466	4	[5, 94, 101, 112, 136, 137, 138, 149]
FeO_7	14463	14471	9	[6, 65, 78, 86, 95, 96, 105, 142]
FeO_8	14467	14472	6	[5, 87, 94, 101, 112, 136, 137, 138, 149]
FeO_6	14472	14494	23	[6, 65, 78, 95, 96, 105, 142]
FeO_7	14473	14527	55	[5, 87, 94, 112, 136, 137, 138, 149]
FeO_6	14481	14481	1	[3, 71, 73, 80, 96, 106, 134]
FeO_7	14482	14508	27	[3, 71, 73, 80, 96, 106, 134, 151]
FeO_7	14495	14507	13	[6, 65, 78, 86, 95, 96, 105, 142]
FeO_6	14508	14537	30	[6, 65, 86, 95, 96, 105, 142]
FeO_8	14509	14535	27	[3, 71, 73, 80, 96, 106, 127, 134, 151]
FeO_6	14519	14540	22	[4, 84, 102, 103, 108, 128, 148]
FeO_8	14528	14560	33	[5, 87, 94, 95, 112, 136, 137, 138, 149]
FeO_7	14536	14540	5	[3, 71, 73, 80, 96, 106, 134, 151]
FeO_7	14538	14609	72	[6, 65, 78, 86, 95, 96, 105, 142]
FeO_6	14541	14546	6	[3, 71, 73, 80, 96, 106, 134]
FeO_7	14541	14543	3	[4, 84, 101, 102, 103, 108, 128, 148]
FeO_6	14544	14564	21	[4, 84, 101, 102, 103, 128, 148]
FeO_7	14547	14609	63	[3, 71, 73, 80, 96, 106, 109, 134]
FeO_7	14561	14602	42	[5, 87, 94, 112, 136, 137, 138, 149]
FeO_7	14565	14571	7	[4, 84, 101, 102, 103, 128, 145, 148]
FeO_6	14572	14610	39	[4, 84, 102, 103, 128, 145, 148]
FeO_8	14603	14633	31	[5, 87, 94, 101, 112, 136, 137, 138, 149]
FeO_8	14610	14614	5	[3, 71, 73, 80, 96, 106, 109, 134, 144]
FeO_6	14610	14726	117	[6, 65, 78, 95, 96, 105, 142]
FeO_5	14611	14635	25	[4, 84, 102, 103, 128, 148]
FeO_7	14615	14652	38	[3, 71, 73, 80, 96, 106, 134, 144]
FeO_7	14634	14643	10	[5, 94, 101, 112, 136, 137, 138, 149]
FeO_6	14636	14639	4	[4, 84, 102, 103, 108, 128, 148]
FeO_5	14640	14692	53	[4, 84, 102, 103, 128, 148]
FeO_6	14644	14678	35	[5, 94, 101, 112, 136, 137, 149]
FeO_6	14653	14659	7	[3, 71, 73, 80, 96, 106, 134]
FeO_5	14660	14663	4	[3, 71, 73, 96, 106, 134]
FeO_6	14664	14676	13	[3, 71, 73, 96, 106, 109, 134]
FeO_7	14677	14693	17	[3, 71, 73, 80, 96, 106, 109, 134]
FeO_5	14679	14684	6	[5, 94, 112, 136, 137, 149]
FeO_6	14685	14698	14	[5, 87, 94, 112, 136, 137, 149]
FeO_6	14693	14697	5	[4, 84, 101, 102, 103, 128, 148]
FeO_6	14694	14711	18	[3, 71, 73, 80, 96, 106, 134]
FeO_5	14698	14730	33	[4, 84, 102, 103, 128, 148]
FeO_5	14699	14717	19	[5, 94, 112, 136, 137, 149]
FeO_7	14712	14778	67	[3, 71, 73, 80, 96, 106, 127, 134]
FeO_6	14718	14723	6	[5, 94, 112, 136, 137, 138, 149]
FeO_7	14724	14728	5	[5, 94, 95, 112, 136, 137, 138, 149]
FeO_7	14727	14793	67	[6, 65, 78, 86, 95, 96, 105, 142]
FeO_6	14729	14739	11	[5, 94, 95, 112, 136, 138, 149]
FeO_6	14731	14751	21	[4, 84, 102, 103, 128, 133, 148]
FeO_7	14740	14746	7	[5, 87, 94, 95, 112, 136, 138, 149]
FeO_8	14747	14750	4	[5, 87, 94, 95, 112, 136, 137, 138, 149]
FeO_7	14751	14754	4	[5, 94, 95, 112, 136, 137, 138, 149]
FeO_5	14752	14853	102	[4, 84, 102, 103, 128, 148]
FeO_8	14755	14760	6	[5, 87, 94, 95, 112, 136, 137, 138, 149]
FeO_7	14761	14781	21	[5, 87, 94, 112, 136, 137, 138, 149]
FeO_6	14779	14797	19	[3, 71, 73, 80, 96, 106, 134]
FeO_6	14782	14799	18	[5, 87, 94, 112, 137, 138, 149]
FeO_6	14794	14899	106	[6, 65, 78, 95, 96, 105, 142]
FeO_7	14798	14817	20	[3, 71, 73, 80, 96, 106, 109, 134]
FeO_7	14800	14856	57	[5, 87, 94, 112, 136, 137, 138, 149]
FeO_6	14818	14850	33	[3, 71, 73, 80, 96, 106, 134]
FeO_7	14851	14852	2	[3, 71, 73, 80, 96, 106, 127, 134]
FeO_6	14853	14884	32	[3, 71, 73, 80, 96, 106, 134]
FeO_6	14854	14875	22	[4, 84, 102, 103, 108, 128, 148]
FeO_6	14857	14902	46	[5, 94, 112, 136, 137, 138, 149]
FeO_7	14876	14886	11	[4, 84, 101, 102, 103, 108, 128, 148]
FeO_5	14885	14895	11	[3, 73, 80, 96, 106, 134]
FeO_8	14887	14888	2	[4, 84, 101, 102, 103, 108, 128, 148, 150]
FeO_7	14889	14901	13	[4, 84, 102, 103, 108, 128, 148, 150]
FeO_6	14896	14924	29	[3, 73, 80, 96, 106, 127, 134]
FeO_7	14900	14923	24	[6, 65, 78, 86, 95, 96, 105, 142]
FeO_6	14902	14907	6	[4, 84, 102, 103, 108, 128, 148]
FeO_7	14903	14904	2	[5, 87, 94, 112, 136, 137, 138, 149]
FeO_6	14905	14918	14	[5, 87, 94, 112, 136, 137, 138]
FeO_5	14908	14915	8	[4, 84, 102, 103, 128, 148]
FeO_6	14916	14932	17	[4, 84, 102, 103, 108, 128, 148]
FeO_7	14919	14925	7	[5, 87, 94, 95, 112, 136, 137, 138]
FeO_6	14924	14928	5	[6, 65, 78, 95, 96, 105, 142]
FeO_7	14925	14928	4	[3, 71, 73, 80, 96, 106, 127, 134]
[truncated: 39 more rows]
