# Supplementary material for: Pressure‐Induced Coordination Changes in a Pyrolitic Silicate Melt From Ab Initio Molecular Dynamics Simulations
Source: J Geophys Res Solid Earth. 2019 Nov 29;124(11):11232–50. doi: 10.1029/2019JB018238 (PMC6988478; doi:10.1029/2019JB018238)
Supplement: Supplementary file 2 — Data Set S1 [file JGRB-124-11232-s002.zip › Data/3000K/FeO/a10.0-pyr-100-nvt.T3K.outcar.umd.dat.r0.stat.dat]

Cluster	Time	Percent
FeO_7	21782	0.36036662034279665	8
FeO_5	4268	0.07061081331480379	6
FeO_6	31461	0.5204983124875918	7
FeO_8	2690	0.0445040037059096	9
FeO_9	120	0.0019853087155052612	10
FeO_4	123	0.0020349414333928925	5
