# Supplementary material for: Pressure‐Induced Coordination Changes in a Pyrolitic Silicate Melt From Ab Initio Molecular Dynamics Simulations
Source: J Geophys Res Solid Earth. 2019 Nov 29;124(11):11232–50. doi: 10.1029/2019JB018238 (PMC6988478; doi:10.1029/2019JB018238)
Supplement: Supplementary file 2 — Data Set S1 [file JGRB-124-11232-s002.zip › Data/3000K/FeO/a10.5-pyr-100-nvt.T3K.outcar.umd.dat.r0.popul.dat]

Formula	Begin	End	Lifetime	[Composition]
FeO_6	0	27	28	[3, 87, 95, 98, 120, 125, 132]
FeO_6	0	83	84	[4, 71, 94, 113, 119, 120, 152]
FeO_6	0	8	9	[5, 89, 102, 104, 118, 135, 136]
FeO_5	0	22	23	[6, 65, 80, 94, 121, 129]
FeO_5	9	15	7	[5, 89, 102, 104, 135, 136]
FeO_6	16	21	6	[5, 66, 89, 102, 104, 135, 136]
FeO_5	22	33	12	[5, 66, 89, 102, 104, 135]
FeO_6	23	47	25	[6, 65, 80, 82, 94, 121, 129]
FeO_5	28	35	8	[3, 95, 98, 120, 125, 132]
FeO_4	34	100	67	[5, 89, 102, 104, 135]
FeO_6	36	36	1	[3, 95, 98, 120, 121, 125, 132]
FeO_7	37	43	7	[3, 88, 95, 98, 120, 121, 125, 132]
FeO_6	44	53	10	[3, 95, 98, 120, 121, 125, 132]
FeO_5	48	58	11	[6, 65, 80, 94, 121, 129]
FeO_7	54	65	12	[3, 87, 95, 98, 120, 121, 125, 132]
FeO_4	59	63	5	[6, 65, 80, 94, 129]
FeO_5	64	122	59	[6, 65, 80, 94, 121, 129]
FeO_8	66	83	18	[3, 87, 88, 95, 98, 120, 121, 125, 132]
FeO_7	84	84	1	[3, 87, 95, 98, 120, 121, 125, 132]
FeO_5	84	96	13	[4, 94, 113, 119, 120, 152]
FeO_6	85	107	23	[3, 95, 98, 120, 121, 125, 132]
FeO_6	97	103	7	[4, 65, 94, 113, 119, 120, 152]
FeO_5	101	126	26	[5, 66, 89, 102, 104, 135]
FeO_7	104	104	1	[4, 65, 71, 94, 113, 119, 120, 152]
FeO_6	105	353	249	[4, 71, 94, 113, 119, 120, 152]
FeO_7	108	116	9	[3, 88, 95, 98, 120, 121, 125, 132]
FeO_6	117	127	11	[3, 95, 98, 120, 121, 125, 132]
FeO_4	123	149	27	[6, 65, 80, 94, 121]
FeO_4	127	145	19	[5, 89, 102, 104, 135]
FeO_7	128	146	19	[3, 87, 95, 98, 120, 121, 125, 132]
FeO_5	146	163	18	[5, 89, 102, 104, 116, 135]
FeO_8	147	158	12	[3, 87, 88, 95, 98, 120, 121, 125, 132]
FeO_5	150	168	19	[6, 65, 80, 94, 121, 129]
FeO_7	159	160	2	[3, 87, 88, 95, 98, 120, 125, 132]
FeO_6	161	174	14	[3, 87, 95, 98, 120, 125, 132]
FeO_4	164	226	63	[5, 89, 102, 104, 135]
FeO_6	169	183	15	[6, 65, 80, 94, 121, 129, 144]
FeO_7	175	182	8	[3, 87, 95, 98, 120, 125, 132, 147]
FeO_6	183	213	31	[3, 95, 98, 120, 125, 132, 147]
FeO_7	184	195	12	[6, 65, 80, 82, 94, 121, 129, 144]
FeO_6	196	202	7	[6, 65, 80, 82, 94, 121, 129]
FeO_5	203	210	8	[6, 65, 80, 82, 94, 129]
FeO_6	211	223	13	[6, 65, 80, 82, 94, 121, 129]
FeO_7	214	224	11	[3, 89, 95, 98, 120, 125, 132, 147]
FeO_5	224	225	2	[6, 65, 80, 94, 121, 129]
FeO_6	225	250	26	[3, 89, 95, 120, 125, 132, 147]
FeO_6	226	238	13	[6, 65, 71, 80, 94, 121, 129]
FeO_5	227	235	9	[5, 89, 102, 104, 116, 135]
FeO_7	236	339	104	[5, 66, 89, 102, 104, 116, 135, 136]
FeO_7	239	244	6	[6, 65, 71, 80, 82, 94, 121, 129]
FeO_6	245	257	13	[6, 65, 71, 80, 82, 94, 129]
FeO_7	251	316	66	[3, 89, 95, 98, 120, 125, 132, 147]
FeO_5	258	271	14	[6, 65, 71, 80, 94, 129]
FeO_4	272	280	9	[6, 65, 80, 94, 129]
FeO_5	281	285	5	[6, 65, 80, 94, 121, 129]
FeO_6	286	324	39	[6, 65, 71, 80, 94, 121, 129]
FeO_6	317	329	13	[3, 89, 95, 120, 125, 132, 147]
FeO_5	325	338	14	[6, 65, 80, 94, 121, 129]
FeO_7	330	353	24	[3, 89, 95, 98, 120, 125, 132, 147]
FeO_6	339	339	1	[6, 65, 80, 82, 94, 121, 129]
FeO_6	340	364	25	[5, 89, 102, 104, 116, 135, 136]
FeO_7	340	366	27	[6, 65, 80, 82, 94, 112, 121, 129]
FeO_8	354	395	42	[3, 87, 89, 95, 98, 120, 125, 132, 147]
FeO_7	354	358	5	[4, 71, 94, 96, 113, 119, 120, 152]
FeO_6	359	400	42	[4, 71, 94, 113, 119, 120, 152]
FeO_7	365	376	12	[5, 89, 102, 104, 116, 118, 135, 136]
FeO_6	367	368	2	[6, 65, 80, 94, 112, 121, 129]
FeO_5	369	389	21	[6, 65, 80, 94, 121, 129]
FeO_6	377	387	11	[5, 89, 102, 104, 116, 135, 136]
FeO_5	388	428	41	[5, 89, 102, 104, 116, 135]
FeO_6	390	429	40	[6, 65, 80, 94, 112, 121, 129]
FeO_7	396	396	1	[3, 87, 89, 95, 98, 120, 125, 132]
FeO_6	397	408	12	[3, 87, 95, 98, 120, 125, 132]
FeO_7	401	421	21	[4, 65, 71, 94, 113, 119, 120, 152]
FeO_7	409	423	15	[3, 87, 95, 98, 120, 125, 132, 147]
FeO_6	422	591	170	[4, 71, 94, 113, 119, 120, 152]
FeO_6	424	430	7	[3, 95, 98, 120, 125, 132, 147]
FeO_6	429	443	15	[5, 89, 99, 102, 104, 116, 135]
FeO_7	430	434	5	[6, 65, 80, 94, 112, 121, 129, 144]
FeO_5	431	474	44	[3, 95, 98, 120, 125, 132]
FeO_6	435	437	3	[6, 65, 80, 94, 121, 129, 144]
FeO_5	438	466	29	[6, 65, 80, 94, 121, 129]
FeO_7	444	449	6	[5, 89, 99, 102, 104, 116, 118, 135]
FeO_6	450	461	12	[5, 89, 102, 104, 116, 118, 135]
FeO_7	462	469	8	[5, 66, 89, 102, 104, 116, 118, 135]
FeO_6	467	486	20	[6, 65, 80, 94, 113, 121, 129]
FeO_8	470	541	72	[5, 66, 89, 102, 104, 116, 118, 135, 136]
FeO_6	475	478	4	[3, 87, 95, 98, 120, 125, 132]
FeO_7	479	542	64	[3, 87, 95, 98, 120, 125, 132, 147]
FeO_5	487	490	4	[6, 65, 80, 94, 121, 129]
FeO_6	491	497	7	[6, 65, 80, 94, 112, 121, 129]
FeO_7	498	532	35	[6, 65, 80, 82, 94, 112, 121, 129]
FeO_6	533	549	17	[6, 65, 80, 82, 94, 121, 129]
FeO_7	542	553	12	[5, 66, 89, 104, 116, 118, 135, 136]
FeO_6	543	543	1	[3, 95, 98, 120, 125, 132, 147]
FeO_7	544	554	11	[3, 95, 98, 120, 121, 125, 132, 147]
FeO_7	550	575	26	[6, 65, 80, 82, 94, 112, 121, 129]
FeO_6	554	599	46	[5, 66, 89, 104, 116, 135, 136]
FeO_6	555	617	63	[3, 95, 98, 120, 125, 132, 147]
FeO_6	576	583	8	[6, 65, 80, 82, 94, 121, 129]
FeO_7	584	681	98	[6, 65, 80, 82, 94, 112, 121, 129]
FeO_7	592	598	7	[4, 65, 71, 94, 113, 119, 120, 152]
FeO_6	599	621	23	[4, 65, 71, 94, 113, 119, 152]
FeO_5	600	611	12	[5, 66, 89, 104, 116, 135]
FeO_4	612	627	16	[5, 66, 89, 104, 135]
FeO_6	618	648	31	[3, 95, 98, 120, 121, 125, 132]
FeO_7	622	627	6	[4, 65, 71, 94, 113, 119, 120, 152]
FeO_6	628	631	4	[4, 71, 94, 113, 119, 120, 152]
FeO_5	628	636	9	[5, 66, 73, 89, 104, 135]
FeO_5	632	661	30	[4, 71, 94, 113, 119, 152]
FeO_6	637	641	5	[5, 66, 73, 89, 104, 135, 136]
FeO_5	642	655	14	[5, 66, 89, 104, 135, 136]
FeO_7	649	689	41	[3, 87, 95, 98, 120, 121, 125, 132]
FeO_6	656	672	17	[5, 66, 89, 102, 104, 135, 136]
FeO_6	662	664	3	[4, 71, 94, 113, 119, 129, 152]
FeO_7	665	683	19	[4, 71, 94, 113, 119, 120, 129, 152]
FeO_6	673	693	21	[5, 66, 89, 104, 116, 135, 136]
FeO_6	682	694	13	[6, 65, 80, 94, 112, 121, 129]
FeO_6	684	686	3	[4, 71, 94, 113, 119, 120, 152]
FeO_5	687	704	18	[4, 71, 94, 113, 119, 152]
FeO_6	690	690	1	[3, 87, 95, 98, 120, 125, 132]
FeO_7	691	699	9	[3, 77, 87, 95, 98, 120, 125, 132]
FeO_7	694	699	6	[5, 66, 89, 95, 104, 116, 135, 136]
FeO_7	695	714	20	[6, 65, 80, 94, 112, 113, 121, 129]
FeO_6	700	704	5	[3, 77, 95, 98, 120, 125, 132]
FeO_6	700	760	61	[5, 66, 89, 104, 116, 135, 136]
FeO_5	705	710	6	[3, 95, 98, 120, 125, 132]
FeO_6	705	724	20	[4, 71, 94, 113, 119, 120, 152]
FeO_6	711	714	4	[3, 88, 95, 98, 120, 125, 132]
FeO_5	715	731	17	[3, 95, 98, 120, 125, 132]
FeO_6	715	758	44	[6, 65, 80, 94, 112, 121, 129]
FeO_7	725	730	6	[4, 71, 94, 113, 119, 120, 129, 152]
FeO_6	731	736	6	[4, 71, 94, 113, 119, 120, 152]
FeO_6	732	742	11	[3, 87, 95, 98, 120, 125, 132]
FeO_5	737	746	10	[4, 71, 94, 113, 119, 152]
FeO_5	743	766	24	[3, 95, 98, 120, 125, 132]
FeO_6	747	751	5	[4, 71, 94, 113, 119, 120, 152]
FeO_7	752	752	1	[4, 65, 71, 94, 113, 119, 120, 152]
FeO_6	753	874	122	[4, 71, 94, 113, 119, 120, 152]
FeO_5	759	769	11	[6, 65, 80, 94, 112, 121]
FeO_7	761	762	2	[5, 66, 89, 102, 104, 116, 135, 136]
FeO_8	763	781	19	[5, 66, 89, 102, 104, 116, 118, 135, 136]
FeO_6	767	801	35	[3, 87, 95, 98, 120, 125, 132]
FeO_7	770	780	11	[6, 65, 80, 94, 112, 119, 121, 129]
FeO_6	781	784	4	[6, 65, 80, 94, 112, 121, 129]
FeO_7	782	793	12	[5, 66, 89, 102, 104, 118, 135, 136]
FeO_7	785	841	57	[6, 65, 80, 82, 94, 112, 121, 129]
FeO_6	794	805	12	[5, 66, 89, 102, 104, 135, 136]
FeO_7	802	865	64	[3, 87, 95, 98, 120, 121, 125, 132]
FeO_7	806	816	11	[5, 66, 89, 102, 104, 116, 135, 136]
FeO_6	817	849	33	[5, 66, 89, 102, 104, 135, 136]
FeO_6	842	853	12	[6, 65, 80, 82, 94, 121, 129]
FeO_5	850	854	5	[5, 66, 89, 102, 104, 135]
FeO_7	854	871	18	[6, 65, 80, 82, 94, 112, 121, 129]
FeO_6	855	910	56	[5, 66, 89, 102, 104, 110, 135]
FeO_5	866	869	4	[3, 95, 98, 120, 125, 132]
FeO_6	870	882	13	[3, 77, 95, 98, 120, 125, 132]
FeO_6	872	880	9	[6, 65, 80, 94, 112, 121, 129]
FeO_7	875	886	12	[4, 71, 94, 113, 119, 120, 129, 152]
FeO_5	881	884	4	[6, 65, 80, 94, 121, 129]
FeO_7	883	903	21	[3, 77, 87, 95, 98, 120, 125, 132]
FeO_6	885	948	64	[6, 65, 80, 94, 112, 121, 129]
FeO_6	887	962	76	[4, 71, 94, 113, 119, 120, 152]
FeO_6	904	905	2	[3, 77, 87, 98, 120, 125, 132]
FeO_7	906	996	91	[3, 77, 87, 97, 98, 120, 125, 132]
FeO_7	911	930	20	[5, 66, 89, 102, 104, 110, 135, 136]
FeO_6	931	970	40	[5, 66, 89, 102, 104, 135, 136]
FeO_7	949	964	16	[6, 65, 80, 82, 94, 112, 121, 129]
FeO_7	963	988	26	[4, 65, 71, 94, 113, 119, 120, 152]
FeO_6	965	973	9	[6, 65, 80, 82, 94, 112, 129]
FeO_5	971	985	15	[5, 89, 102, 104, 135, 136]
FeO_7	974	975	2	[6, 65, 80, 82, 94, 112, 121, 129]
FeO_6	976	978	3	[6, 65, 80, 94, 112, 121, 129]
FeO_5	979	996	18	[6, 65, 80, 94, 121, 129]
FeO_6	986	1000	15	[5, 89, 102, 104, 118, 135, 136]
FeO_6	989	1036	48	[4, 71, 94, 113, 119, 120, 152]
FeO_8	997	1053	57	[3, 77, 87, 97, 98, 119, 120, 125, 132]
FeO_7	997	1003	7	[6, 65, 80, 82, 94, 112, 121, 129]
FeO_5	1001	1012	12	[5, 89, 102, 104, 135, 136]
FeO_6	1004	1013	10	[6, 65, 80, 94, 112, 121, 129]
FeO_6	1013	1036	24	[5, 89, 102, 104, 118, 135, 136]
FeO_7	1014	1101	88	[6, 65, 80, 82, 94, 112, 121, 129]
FeO_7	1037	1048	12	[4, 71, 94, 96, 113, 119, 120, 152]
FeO_5	1037	1056	20	[5, 89, 102, 104, 135, 136]
FeO_6	1049	1061	13	[4, 71, 94, 113, 119, 120, 152]
FeO_7	1054	1067	14	[3, 77, 87, 97, 98, 119, 120, 132]
FeO_7	1057	1081	25	[5, 66, 89, 102, 104, 116, 135, 136]
FeO_7	1062	1081	20	[4, 71, 94, 96, 113, 119, 120, 152]
FeO_6	1068	1138	71	[3, 77, 97, 98, 119, 120, 132]
FeO_6	1082	1130	49	[4, 71, 94, 113, 119, 120, 152]
FeO_6	1082	1118	37	[5, 66, 89, 102, 104, 135, 136]
FeO_6	1102	1104	3	[6, 65, 80, 82, 94, 121, 129]
FeO_5	1105	1107	3	[6, 80, 82, 94, 121, 129]
FeO_4	1108	1108	1	[6, 80, 94, 121, 129]
FeO_5	1109	1112	4	[6, 65, 80, 94, 121, 129]
FeO_4	1113	1113	1	[6, 65, 80, 94, 129]
FeO_5	1114	1120	7	[6, 65, 80, 94, 112, 129]
FeO_7	1119	1141	23	[5, 66, 89, 102, 104, 116, 135, 136]
FeO_6	1121	1138	18	[6, 65, 80, 94, 112, 113, 129]
FeO_4	1131	1156	26	[4, 71, 113, 120, 152]
FeO_7	1139	1143	5	[3, 77, 88, 97, 98, 119, 120, 132]
FeO_5	1139	1152	14	[6, 65, 80, 94, 112, 129]
FeO_6	1142	1163	22	[5, 66, 89, 102, 104, 135, 136]
FeO_6	1144	1197	54	[3, 77, 97, 98, 119, 120, 132]
FeO_6	1153	1165	13	[6, 65, 71, 80, 94, 112, 129]
FeO_5	1157	1174	18	[4, 71, 94, 113, 120, 152]
FeO_7	1164	1192	29	[5, 66, 89, 102, 104, 116, 135, 136]
FeO_7	1166	1171	6	[6, 65, 71, 80, 94, 112, 121, 129]
FeO_6	1172	1232	61	[6, 65, 80, 94, 112, 121, 129]
FeO_6	1175	1263	89	[4, 71, 94, 113, 119, 120, 152]
FeO_8	1193	1210	18	[5, 66, 89, 102, 104, 110, 116, 135, 136]
FeO_7	1198	1217	20	[3, 77, 87, 97, 98, 119, 120, 132]
FeO_7	1211	1214	4	[5, 66, 89, 102, 104, 110, 135, 136]
FeO_6	1215	1268	54	[5, 66, 89, 102, 104, 135, 136]
FeO_6	1218	1224	7	[3, 77, 87, 97, 98, 120, 132]
FeO_5	1225	1257	33	[3, 77, 97, 98, 120, 132]
FeO_7	1233	1254	22	[6, 65, 71, 80, 94, 112, 121, 129]
FeO_6	1255	1256	2	[6, 65, 80, 94, 112, 121, 129]
FeO_7	1257	1279	23	[6, 65, 80, 82, 94, 112, 121, 129]
FeO_6	1258	1264	7	[3, 77, 81, 97, 98, 120, 132]
FeO_7	1264	1276	13	[4, 71, 94, 96, 113, 119, 120, 152]
FeO_7	1265	1271	7	[3, 77, 81, 87, 97, 98, 120, 132]
FeO_7	1269	1315	47	[5, 66, 89, 102, 104, 116, 135, 136]
FeO_8	1272	1299	28	[3, 77, 81, 87, 97, 98, 119, 120, 132]
FeO_6	1277	1306	30	[4, 71, 94, 113, 119, 120, 152]
FeO_6	1280	1294	15	[6, 65, 80, 94, 112, 121, 129]
FeO_7	1295	1501	207	[6, 65, 80, 82, 94, 112, 121, 129]
FeO_7	1300	1324	25	[3, 77, 87, 97, 98, 119, 120, 132]
FeO_7	1307	1318	12	[4, 71, 94, 96, 113, 119, 120, 152]
FeO_8	1316	1351	36	[5, 66, 89, 95, 102, 104, 116, 135, 136]
FeO_6	1319	1367	49	[4, 71, 94, 113, 119, 120, 152]
FeO_6	1325	1379	55	[3, 77, 97, 98, 119, 120, 132]
FeO_7	1352	1359	8	[5, 66, 89, 102, 104, 116, 135, 136]
FeO_6	1360	1365	6	[5, 66, 89, 102, 104, 135, 136]
FeO_7	1366	1440	75	[5, 66, 89, 102, 104, 110, 135, 136]
FeO_7	1368	1380	13	[4, 71, 94, 96, 113, 119, 120, 152]
FeO_7	1380	1388	9	[3, 77, 87, 97, 98, 119, 120, 132]
FeO_6	1381	1508	128	[4, 71, 94, 113, 119, 120, 152]
FeO_6	1389	1641	253	[3, 77, 97, 98, 119, 120, 132]
FeO_6	1441	1449	9	[5, 66, 89, 104, 110, 135, 136]
FeO_5	1450	1479	30	[5, 66, 89, 104, 135, 136]
FeO_6	1480	1511	32	[5, 66, 89, 104, 116, 135, 136]
FeO_6	1502	1508	7	[6, 65, 80, 82, 94, 121, 129]
FeO_7	1509	1541	33	[4, 71, 94, 96, 113, 119, 120, 152]
FeO_7	1509	1520	12	[6, 65, 80, 82, 94, 112, 121, 129]
FeO_7	1512	1558	47	[5, 66, 89, 102, 104, 116, 135, 136]
FeO_6	1521	1535	15	[6, 65, 80, 82, 94, 112, 129]
FeO_5	1536	1537	2	[6, 65, 80, 82, 94, 129]
FeO_6	1538	1544	7	[6, 65, 80, 82, 94, 96, 129]
FeO_6	1542	1563	22	[4, 71, 94, 96, 113, 119, 120]
FeO_7	1545	1556	12	[6, 65, 71, 80, 82, 94, 96, 129]
FeO_8	1557	1558	2	[6, 65, 71, 80, 82, 94, 96, 112, 129]
FeO_8	1559	1594	36	[5, 66, 89, 95, 102, 104, 116, 135, 136]
FeO_7	1559	1560	2	[6, 65, 71, 80, 82, 94, 112, 129]
FeO_6	1561	1564	4	[6, 65, 71, 80, 82, 112, 129]
FeO_7	1564	1617	54	[4, 71, 94, 96, 113, 119, 120, 152]
FeO_7	1565	1577	13	[6, 65, 71, 80, 82, 112, 121, 129]
FeO_6	1578	1578	1	[6, 65, 80, 82, 112, 121, 129]
FeO_7	1579	1599	21	[6, 65, 80, 82, 94, 112, 121, 129]
FeO_7	1595	1614	20	[5, 66, 89, 95, 102, 116, 135, 136]
FeO_6	1600	1604	5	[6, 65, 80, 82, 112, 121, 129]
FeO_5	1605	1608	4	[6, 65, 80, 82, 112, 129]
FeO_4	1609	1627	19	[6, 65, 80, 82, 129]
FeO_6	1615	1620	6	[5, 66, 89, 95, 116, 135, 136]
FeO_6	1618	1618	1	[4, 71, 94, 96, 113, 119, 120]
FeO_5	1619	1622	4	[4, 71, 94, 96, 113, 120]
FeO_7	1621	1638	18	[5, 66, 89, 95, 104, 116, 135, 136]
FeO_6	1623	1632	10	[4, 71, 94, 96, 113, 120, 152]
FeO_5	1628	1628	1	[6, 65, 80, 82, 121, 129]
FeO_6	1629	1643	15	[6, 65, 80, 82, 112, 121, 129]
FeO_7	1633	1688	56	[4, 71, 94, 96, 113, 119, 120, 152]
FeO_6	1639	1714	76	[5, 66, 89, 104, 116, 135, 136]
FeO_7	1642	1674	33	[3, 77, 87, 97, 98, 119, 120, 132]
FeO_5	1644	1673	30	[6, 65, 80, 82, 121, 129]
FeO_6	1674	1695	22	[6, 65, 80, 82, 112, 121, 129]
FeO_6	1675	1686	12	[3, 77, 97, 98, 119, 120, 132]
FeO_7	1687	1712	26	[3, 77, 97, 98, 119, 120, 132, 152]
FeO_6	1689	1717	29	[4, 71, 94, 113, 119, 120, 152]
FeO_7	1696	1781	86	[6, 65, 80, 82, 94, 112, 121, 129]
FeO_6	1713	1797	85	[3, 77, 97, 98, 119, 120, 132]
FeO_5	1715	1731	17	[5, 66, 89, 104, 116, 135]
FeO_5	1718	1740	23	[4, 71, 94, 113, 119, 120]
FeO_7	1732	1761	30	[5, 66, 89, 95, 104, 116, 135, 136]
FeO_6	1741	1783	43	[4, 71, 94, 113, 119, 120, 152]
FeO_8	1762	1799	38	[5, 66, 89, 95, 102, 104, 116, 135, 136]
FeO_6	1782	1830	49	[6, 65, 80, 82, 112, 121, 129]
FeO_7	1784	1813	30	[4, 71, 94, 96, 113, 119, 120, 152]
FeO_7	1798	1801	4	[3, 77, 97, 98, 113, 119, 120, 132]
FeO_7	1800	1804	5	[5, 66, 89, 102, 104, 116, 135, 136]
FeO_8	1802	1806	5	[3, 77, 97, 98, 113, 119, 120, 132, 152]
FeO_6	1805	1817	13	[5, 66, 89, 104, 116, 135, 136]
FeO_7	1807	1810	4	[3, 77, 97, 98, 119, 120, 132, 152]
FeO_6	1811	1835	25	[3, 77, 97, 98, 119, 120, 132]
FeO_6	1814	1853	40	[4, 71, 94, 96, 113, 119, 120]
FeO_5	1818	1824	7	[5, 66, 89, 104, 135, 136]
FeO_6	1825	1837	13	[5, 66, 89, 104, 116, 135, 136]
FeO_5	1831	1835	5	[6, 65, 80, 82, 121, 129]
FeO_7	1836	1836	1	[3, 77, 87, 97, 98, 119, 120, 132]
FeO_6	1836	1848	13	[6, 65, 80, 82, 94, 121, 129]
FeO_8	1837	1840	4	[3, 77, 87, 97, 98, 119, 120, 125, 132]
FeO_7	1838	1875	38	[5, 66, 89, 102, 104, 116, 135, 136]
FeO_7	1841	1864	24	[3, 77, 97, 98, 119, 120, 125, 132]
FeO_7	1849	1857	9	[6, 65, 71, 80, 82, 94, 121, 129]
FeO_7	1854	1854	1	[4, 71, 80, 94, 96, 113, 119, 120]
FeO_6	1855	1858	4	[4, 71, 80, 94, 113, 119, 120]
FeO_8	1858	1863	6	[6, 65, 71, 80, 82, 94, 112, 121, 129]
FeO_5	1859	1952	94	[4, 71, 94, 113, 119, 120]
FeO_7	1864	1870	7	[6, 65, 71, 80, 82, 112, 121, 129]
FeO_8	1865	1871	7	[3, 77, 87, 97, 98, 119, 120, 125, 132]
FeO_6	1871	1928	58	[6, 65, 80, 82, 112, 121, 129]
FeO_7	1872	1874	3	[3, 77, 87, 97, 98, 119, 120, 132]
FeO_8	1875	1881	7	[3, 77, 87, 97, 98, 119, 120, 132, 152]
FeO_6	1876	1878	3	[5, 66, 89, 104, 116, 135, 136]
FeO_7	1879	1885	7	[5, 66, 89, 104, 110, 116, 135, 136]
FeO_9	1882	1888	7	[3, 77, 87, 97, 98, 119, 120, 125, 132, 152]
FeO_6	1886	1890	5	[5, 66, 89, 110, 116, 135, 136]
FeO_8	1889	1914	26	[3, 77, 87, 97, 98, 119, 120, 125, 132]
FeO_7	1891	1891	1	[5, 66, 89, 95, 110, 116, 135, 136]
FeO_6	1892	1904	13	[5, 66, 89, 95, 110, 135, 136]
FeO_7	1905	1910	6	[5, 66, 89, 95, 102, 110, 135, 136]
FeO_6	1911	1912	2	[5, 66, 89, 102, 110, 135, 136]
FeO_7	1913	1940	28	[5, 66, 89, 102, 104, 110, 135, 136]
FeO_7	1915	1935	21	[3, 77, 87, 97, 98, 119, 120, 132]
FeO_5	1929	1993	65	[6, 65, 80, 112, 121, 129]
FeO_8	1936	1948	13	[3, 77, 87, 95, 97, 98, 119, 120, 132]
FeO_6	1941	1944	4	[5, 66, 89, 102, 104, 135, 136]
FeO_7	1945	1968	24	[5, 66, 89, 102, 104, 116, 135, 136]
FeO_7	1949	2017	69	[3, 77, 87, 97, 98, 119, 120, 132]
FeO_6	1953	1954	2	[4, 71, 94, 113, 119, 120, 129]
FeO_7	1955	1968	14	[4, 71, 94, 96, 113, 119, 120, 129]
FeO_7	1969	2000	32	[4, 71, 94, 96, 113, 119, 120, 152]
FeO_6	1969	1981	13	[5, 66, 89, 104, 116, 135, 136]
FeO_7	1982	2053	72	[5, 66, 89, 102, 104, 116, 135, 136]
FeO_6	1994	2017	24	[6, 65, 80, 82, 112, 121, 129]
FeO_6	2001	2005	5	[4, 94, 96, 113, 119, 120, 152]
FeO_5	2006	2014	9	[4, 94, 96, 113, 119, 120]
FeO_6	2015	2080	66	[4, 71, 94, 96, 113, 119, 120]
FeO_6	2018	2029	12	[3, 77, 97, 98, 119, 120, 132]
FeO_7	2018	2104	87	[6, 65, 80, 82, 94, 112, 121, 129]
FeO_7	2030	2030	1	[3, 77, 87, 97, 98, 119, 120, 132]
FeO_8	2031	2053	23	[3, 77, 87, 97, 98, 119, 120, 125, 132]
FeO_7	2054	2079	26	[3, 77, 97, 98, 119, 120, 125, 132]
FeO_8	2054	2115	62	[5, 66, 89, 95, 102, 104, 116, 135, 136]
FeO_8	2080	2081	2	[3, 77, 97, 98, 113, 119, 120, 125, 132]
FeO_5	2081	2088	8	[4, 71, 94, 113, 119, 120]
FeO_7	2082	2083	2	[3, 77, 97, 98, 119, 120, 125, 132]
FeO_8	2084	2104	21	[3, 77, 87, 97, 98, 119, 120, 125, 132]
FeO_6	2089	2107	19	[4, 71, 94, 113, 119, 120, 152]
FeO_7	2105	2132	28	[3, 77, 87, 97, 98, 119, 120, 132]
FeO_6	2105	2132	28	[6, 65, 80, 82, 112, 121, 129]
FeO_7	2108	2127	20	[4, 71, 94, 96, 113, 119, 120, 152]
FeO_7	2116	2139	24	[5, 66, 89, 102, 104, 116, 135, 136]
FeO_6	2128	2153	26	[4, 71, 94, 113, 119, 120, 152]
FeO_6	2133	2153	21	[3, 77, 97, 98, 119, 120, 132]
FeO_7	2133	2138	6	[6, 65, 80, 82, 94, 112, 121, 129]
FeO_8	2139	2142	4	[6, 65, 80, 82, 94, 112, 121, 129, 144]
FeO_8	2140	2154	15	[5, 66, 89, 102, 104, 110, 116, 135, 136]
FeO_7	2143	2310	168	[6, 65, 80, 82, 94, 112, 121, 129]
FeO_7	2154	2214	61	[3, 77, 87, 97, 98, 119, 120, 132]
FeO_5	2154	2190	37	[4, 71, 94, 113, 119, 120]
FeO_7	2155	2159	5	[5, 66, 89, 102, 104, 116, 135, 136]
FeO_6	2160	2232	73	[5, 66, 89, 102, 104, 135, 136]
FeO_6	2191	2246	56	[4, 71, 94, 113, 119, 120, 152]
FeO_6	2215	2277	63	[3, 77, 97, 98, 119, 120, 132]
FeO_7	2233	2240	8	[5, 66, 89, 95, 102, 104, 135, 136]
FeO_8	2241	2269	29	[5, 66, 89, 95, 102, 104, 116, 135, 136]
FeO_7	2247	2307	61	[4, 71, 94, 96, 113, 119, 120, 152]
FeO_7	2270	2286	17	[5, 66, 89, 102, 104, 116, 135, 136]
FeO_7	2278	2325	48	[3, 77, 87, 97, 98, 119, 120, 132]
FeO_8	2287	2298	12	[5, 66, 89, 95, 102, 104, 116, 135, 136]
FeO_7	2299	2336	38	[5, 66, 89, 102, 104, 116, 135, 136]
FeO_6	2308	2314	7	[4, 71, 94, 113, 119, 120, 152]
FeO_8	2311	2335	25	[6, 65, 71, 80, 82, 94, 112, 121, 129]
FeO_7	2315	2315	1	[4, 71, 94, 96, 113, 119, 120, 152]
FeO_6	2316	2343	28	[4, 71, 94, 96, 113, 119, 120]
FeO_6	2326	2333	8	[3, 77, 97, 98, 119, 120, 132]
FeO_7	2334	2383	50	[3, 77, 87, 97, 98, 119, 120, 132]
FeO_7	2336	2338	3	[6, 65, 71, 80, 94, 112, 121, 129]
FeO_8	2337	2344	8	[5, 66, 89, 95, 102, 104, 116, 135, 136]
FeO_8	2339	2341	3	[6, 65, 71, 80, 94, 112, 113, 121, 129]
FeO_7	2342	2349	8	[6, 65, 80, 94, 112, 113, 121, 129]
FeO_7	2344	2396	53	[4, 71, 94, 96, 113, 119, 120, 152]
FeO_7	2345	2372	28	[5, 66, 89, 102, 104, 116, 135, 136]
FeO_6	2350	2375	26	[6, 65, 80, 94, 112, 121, 129]
FeO_6	2373	2379	7	[5, 66, 89, 102, 104, 135, 136]
FeO_7	2376	2414	39	[6, 65, 80, 82, 94, 112, 121, 129]
FeO_7	2380	2382	3	[5, 66, 89, 95, 102, 104, 135, 136]
FeO_8	2383	2390	8	[5, 66, 89, 95, 102, 104, 116, 135, 136]
FeO_6	2384	2526	143	[3, 77, 97, 98, 119, 120, 132]
FeO_9	2391	2393	3	[5, 66, 89, 95, 102, 104, 110, 116, 135, 136]
FeO_8	2394	2406	13	[5, 66, 89, 95, 104, 110, 116, 135, 136]
FeO_6	2397	2463	67	[4, 71, 94, 113, 119, 120, 152]
FeO_7	2407	2410	4	[5, 66, 89, 104, 110, 116, 135, 136]
FeO_8	2411	2411	1	[5, 66, 89, 102, 104, 110, 116, 135, 136]
FeO_7	2412	2420	9	[5, 66, 89, 102, 110, 116, 135, 136]
FeO_6	2415	2416	2	[6, 80, 82, 94, 112, 121, 129]
FeO_7	2417	2431	15	[6, 65, 80, 82, 94, 112, 121, 129]
FeO_8	2421	2423	3	[5, 66, 89, 102, 104, 110, 116, 135, 136]
FeO_7	2424	2425	2	[5, 66, 89, 102, 104, 116, 135, 136]
FeO_6	2426	2453	28	[5, 66, 89, 102, 104, 135, 136]
FeO_6	2432	2441	10	[6, 65, 80, 82, 94, 112, 129]
FeO_7	2442	2445	4	[6, 65, 80, 82, 94, 112, 121, 129]
FeO_8	2446	2453	8	[6, 65, 71, 80, 82, 94, 112, 121, 129]
FeO_7	2454	2482	29	[5, 66, 89, 95, 102, 104, 135, 136]
FeO_7	2454	2528	75	[6, 65, 80, 82, 94, 112, 121, 129]
FeO_7	2464	2514	51	[4, 71, 94, 96, 113, 119, 120, 152]
FeO_8	2483	2484	2	[5, 66, 89, 95, 99, 102, 104, 135, 136]
FeO_7	2485	2499	15	[5, 66, 89, 99, 102, 104, 135, 136]
FeO_6	2500	2576	77	[5, 66, 89, 102, 104, 135, 136]
FeO_6	2515	2573	59	[4, 71, 94, 113, 119, 120, 152]
FeO_5	2527	2547	21	[3, 77, 97, 98, 119, 132]
FeO_8	2529	2539	11	[6, 65, 80, 82, 94, 112, 113, 121, 129]
FeO_9	2540	2542	3	[6, 65, 71, 80, 82, 94, 112, 113, 121, 129]
FeO_8	2543	2556	14	[6, 65, 71, 80, 82, 94, 112, 121, 129]
FeO_6	2548	2680	133	[3, 77, 97, 98, 119, 120, 132]
FeO_7	2557	2566	10	[6, 65, 80, 82, 94, 112, 121, 129]
FeO_6	2567	2573	7	[6, 65, 80, 82, 112, 121, 129]
FeO_5	2574	2582	9	[4, 71, 94, 113, 119, 120]
FeO_5	2574	2582	9	[6, 65, 80, 112, 121, 129]
FeO_7	2577	2632	56	[5, 66, 89, 102, 104, 116, 135, 136]
FeO_6	2583	2590	8	[4, 71, 94, 113, 119, 120, 144]
FeO_6	2583	2647	65	[6, 65, 80, 94, 112, 121, 129]
FeO_5	2591	2594	4	[4, 71, 94, 113, 119, 120]
FeO_7	2595	2719	125	[4, 71, 94, 96, 113, 119, 120, 152]
FeO_8	2633	2652	20	[5, 66, 89, 95, 102, 104, 116, 135, 136]
FeO_7	2648	2754	107	[6, 65, 80, 82, 94, 112, 121, 129]
FeO_7	2653	2655	3	[5, 66, 89, 95, 102, 104, 135, 136]
FeO_6	2656	2663	8	[5, 66, 89, 102, 104, 135, 136]
FeO_7	2664	2676	13	[5, 66, 89, 95, 102, 104, 135, 136]
FeO_8	2677	2683	7	[5, 66, 89, 95, 102, 104, 116, 135, 136]
FeO_7	2681	2705	25	[3, 77, 87, 97, 98, 119, 120, 132]
FeO_7	2684	2687	4	[5, 66, 89, 102, 104, 116, 135, 136]
FeO_6	2688	2741	54	[5, 66, 89, 102, 104, 135, 136]
FeO_8	2706	2713	8	[3, 77, 87, 97, 98, 115, 119, 120, 132]
FeO_7	2714	2781	68	[3, 77, 87, 97, 98, 119, 120, 132]
FeO_6	2720	2734	15	[4, 71, 94, 96, 113, 120, 152]
FeO_7	2735	2833	99	[4, 71, 94, 96, 113, 119, 120, 152]
FeO_7	2742	2756	15	[5, 66, 89, 102, 104, 110, 135, 136]
FeO_6	2755	2785	31	[6, 80, 82, 94, 112, 121, 129]
FeO_6	2757	2770	14	[5, 66, 89, 102, 104, 135, 136]
FeO_7	2771	2798	28	[5, 66, 89, 102, 104, 116, 135, 136]
FeO_6	2782	2789	8	[3, 77, 97, 98, 119, 120, 132]
FeO_7	2786	2835	50	[6, 65, 80, 82, 94, 112, 121, 129]
FeO_7	2790	2793	4	[3, 77, 87, 97, 98, 119, 120, 132]
FeO_6	2794	2874	81	[3, 77, 97, 98, 119, 120, 132]
FeO_8	2799	2828	30	[5, 66, 89, 95, 102, 104, 116, 135, 136]
FeO_7	2829	2859	31	[5, 66, 89, 95, 104, 116, 135, 136]
FeO_6	2834	2844	11	[4, 71, 94, 113, 119, 120, 152]
FeO_6	2836	2852	17	[6, 65, 80, 94, 112, 121, 129]
FeO_5	2845	2867	23	[4, 71, 94, 113, 120, 152]
FeO_7	2853	2882	30	[6, 65, 80, 82, 94, 112, 121, 129]
FeO_6	2860	2866	7	[5, 66, 89, 104, 116, 135, 136]
FeO_5	2867	2941	75	[5, 66, 89, 104, 135, 136]
FeO_6	2868	2915	48	[4, 71, 94, 113, 119, 120, 152]
FeO_7	2875	2885	11	[3, 77, 87, 97, 98, 119, 120, 132]
FeO_6	2883	2913	31	[6, 65, 80, 82, 94, 112, 129]
FeO_6	2886	2911	26	[3, 77, 97, 98, 119, 120, 132]
FeO_7	2912	2933	22	[3, 77, 87, 97, 98, 119, 120, 132]
FeO_5	2914	2936	23	[6, 80, 82, 94, 112, 129]
FeO_5	2916	2919	4	[4, 71, 94, 113, 119, 120]
FeO_6	2920	2942	23	[4, 71, 94, 96, 113, 119, 120]
FeO_6	2934	2980	47	[3, 77, 97, 98, 119, 120, 132]
FeO_6	2937	2939	3	[6, 65, 80, 82, 94, 112, 129]
FeO_7	2940	2972	33	[6, 65, 80, 82, 94, 112, 121, 129]
FeO_6	2942	2943	2	[5, 66, 89, 102, 104, 135, 136]
FeO_5	2943	2964	22	[4, 71, 94, 113, 119, 120]
FeO_7	2944	2955	12	[5, 66, 89, 102, 104, 116, 135, 136]
FeO_8	2956	2969	14	[5, 66, 89, 102, 104, 110, 116, 135, 136]
FeO_6	2965	2966	2	[4, 71, 94, 96, 113, 119, 120]
FeO_7	2967	2987	21	[4, 71, 94, 96, 113, 119, 120, 152]
FeO_7	2970	3038	69	[5, 66, 89, 102, 104, 116, 135, 136]
FeO_6	2973	2992	20	[6, 65, 80, 82, 112, 121, 129]
FeO_7	2981	3014	34	[3, 77, 87, 97, 98, 119, 120, 132]
FeO_6	2988	3004	17	[4, 71, 94, 96, 113, 119, 120]
FeO_7	2993	3062	70	[6, 65, 80, 82, 94, 112, 121, 129]
FeO_5	3005	3005	1	[4, 71, 94, 96, 113, 120]
FeO_6	3006	3013	8	[4, 65, 71, 94, 96, 113, 120]
FeO_5	3014	3015	2	[4, 71, 94, 96, 113, 120]
FeO_6	3015	3119	105	[3, 77, 97, 98, 119, 120, 132]
FeO_6	3016	3018	3	[4, 71, 94, 96, 113, 120, 152]
FeO_7	3019	3095	77	[4, 71, 94, 96, 113, 119, 120, 152]
FeO_6	3039	3060	22	[5, 66, 89, 102, 104, 116, 136]
FeO_7	3061	3068	8	[5, 66, 89, 99, 102, 104, 116, 136]
FeO_6	3063	3084	22	[6, 65, 80, 94, 112, 121, 129]
FeO_7	3069	3074	6	[5, 66, 89, 102, 104, 116, 135, 136]
FeO_6	3075	3081	7	[5, 66, 89, 102, 104, 135, 136]
FeO_7	3082	3093	12	[5, 66, 89, 102, 104, 110, 135, 136]
FeO_7	3085	3188	104	[6, 65, 80, 82, 94, 112, 121, 129]
FeO_6	3094	3100	7	[5, 66, 89, 102, 110, 135, 136]
FeO_6	3096	3140	45	[4, 71, 94, 113, 119, 120, 152]
FeO_5	3101	3110	10	[5, 66, 89, 102, 135, 136]
FeO_6	3111	3127	17	[5, 66, 89, 102, 104, 135, 136]
FeO_7	3120	3134	15	[3, 77, 87, 97, 98, 119, 120, 132]
FeO_7	3128	3138	11	[5, 66, 89, 102, 104, 110, 135, 136]
FeO_6	3135	3210	76	[3, 77, 97, 98, 119, 120, 132]
FeO_8	3139	3159	21	[5, 66, 89, 102, 104, 110, 116, 135, 136]
FeO_7	3141	3227	87	[4, 71, 94, 96, 113, 119, 120, 152]
FeO_6	3160	3170	11	[5, 66, 89, 104, 110, 135, 136]
FeO_8	3171	3173	3	[5, 66, 89, 102, 104, 110, 116, 135, 136]
FeO_7	3174	3224	51	[5, 66, 89, 102, 104, 116, 135, 136]
FeO_8	3189	3193	5	[6, 65, 71, 80, 82, 94, 112, 121, 129]
FeO_7	3194	3207	14	[6, 65, 80, 82, 94, 112, 121, 129]
FeO_6	3208	3234	27	[6, 65, 80, 82, 94, 112, 129]
FeO_7	3211	3218	8	[3, 77, 97, 98, 113, 119, 120, 132]
FeO_8	3219	3230	12	[3, 77, 97, 98, 113, 119, 120, 132, 152]
FeO_6	3225	3233	9	[5, 66, 89, 104, 116, 135, 136]
FeO_6	3228	3256	29	[4, 71, 94, 113, 119, 120, 152]
FeO_7	3231	3234	4	[3, 77, 97, 98, 119, 120, 132, 152]
FeO_7	3234	3260	27	[5, 66, 89, 102, 104, 116, 135, 136]
FeO_6	3235	3250	16	[3, 77, 97, 98, 119, 120, 132]
FeO_7	3235	3258	24	[6, 65, 80, 82, 94, 112, 121, 129]
FeO_7	3251	3259	9	[3, 77, 97, 98, 113, 119, 120, 132]
FeO_7	3257	3271	15	[4, 71, 94, 96, 113, 119, 120, 152]
FeO_6	3259	3261	3	[6, 65, 80, 94, 112, 121, 129]
FeO_8	3260	3265	6	[3, 77, 97, 98, 113, 119, 120, 132, 152]
FeO_8	3261	3268	8	[5, 66, 89, 95, 102, 104, 116, 135, 136]
FeO_5	3262	3268	7	[6, 65, 80, 94, 112, 129]
FeO_7	3266	3272	7	[3, 77, 97, 98, 119, 120, 132, 152]
FeO_7	3269	3351	83	[5, 66, 89, 102, 104, 116, 135, 136]
FeO_6	3269	3277	9	[6, 65, 80, 94, 112, 121, 129]
FeO_6	3272	3362	91	[4, 71, 94, 113, 119, 120, 152]
FeO_6	3273	3389	117	[3, 77, 97, 98, 119, 120, 132]
FeO_7	3278	3281	4	[6, 65, 80, 94, 112, 113, 121, 129]
FeO_8	3282	3293	12	[6, 65, 80, 82, 94, 112, 113, 121, 129]
FeO_7	3294	3305	12	[6, 65, 80, 82, 94, 112, 121, 129]
FeO_8	3306	3368	63	[6, 65, 80, 82, 94, 112, 113, 121, 129]
FeO_6	3352	3360	9	[5, 66, 89, 102, 104, 135, 136]
FeO_5	3361	3369	9	[5, 66, 89, 104, 135, 136]
FeO_5	3363	3384	22	[4, 71, 94, 113, 120, 152]
FeO_7	3369	3413	45	[6, 65, 80, 82, 94, 112, 121, 129]
FeO_6	3370	3412	43	[5, 66, 89, 104, 116, 135, 136]
FeO_6	3385	3431	47	[4, 71, 94, 113, 119, 120, 152]
FeO_7	3390	3429	40	[3, 77, 87, 97, 98, 119, 120, 132]
FeO_7	3413	3426	14	[5, 66, 89, 95, 104, 116, 135, 136]
FeO_8	3414	3426	13	[6, 65, 80, 82, 94, 112, 113, 121, 129]
FeO_6	3427	3438	12	[5, 66, 89, 104, 116, 135, 136]
FeO_7	3427	3530	104	[6, 65, 80, 82, 94, 112, 121, 129]
FeO_6	3430	3460	31	[3, 77, 97, 98, 119, 120, 132]
FeO_5	3432	3441	10	[4, 71, 94, 113, 120, 152]
FeO_7	3439	3441	3	[5, 66, 89, 102, 104, 116, 135, 136]
FeO_6	3442	3450	9	[4, 71, 94, 113, 119, 120, 152]
FeO_8	3442	3481	40	[5, 66, 89, 95, 102, 104, 116, 135, 136]
FeO_7	3451	3479	29	[4, 65, 71, 94, 113, 119, 120, 152]
FeO_7	3461	3480	20	[3, 77, 97, 98, 113, 119, 120, 132]
FeO_6	3480	3483	4	[4, 65, 71, 94, 113, 119, 152]
FeO_8	3481	3506	26	[3, 77, 97, 98, 113, 119, 120, 125, 132]
FeO_7	3482	3491	10	[5, 66, 89, 102, 104, 116, 135, 136]
FeO_7	3484	3489	6	[4, 65, 71, 94, 113, 119, 120, 152]
FeO_6	3490	3495	6	[4, 71, 94, 113, 119, 120, 152]
FeO_8	3492	3506	15	[5, 66, 89, 95, 102, 104, 116, 135, 136]
FeO_7	3496	3508	13	[4, 71, 94, 96, 113, 119, 120, 152]
FeO_7	3507	3507	1	[3, 77, 97, 98, 119, 120, 125, 132]
FeO_7	3507	3513	7	[5, 66, 89, 95, 102, 116, 135, 136]
FeO_6	3508	3513	6	[3, 77, 97, 98, 119, 120, 132]
FeO_6	3509	3521	13	[4, 71, 94, 96, 113, 119, 152]
FeO_7	3514	3528	15	[3, 77, 97, 98, 119, 120, 125, 132]
FeO_6	3514	3514	1	[5, 66, 89, 102, 116, 135, 136]
FeO_5	3515	3527	13	[5, 66, 89, 102, 135, 136]
FeO_5	3522	3524	3	[4, 71, 94, 113, 119, 152]
FeO_6	3525	3541	17	[4, 71, 94, 113, 119, 120, 152]
FeO_6	3528	3538	11	[5, 66, 89, 102, 116, 135, 136]
FeO_6	3529	3606	78	[3, 77, 97, 98, 119, 120, 132]
FeO_6	3531	3557	27	[6, 65, 80, 82, 94, 121, 129]
FeO_5	3539	3539	1	[5, 66, 89, 116, 135, 136]
FeO_6	3540	3542	3	[5, 66, 89, 110, 116, 135, 136]
FeO_7	3542	3588	47	[4, 71, 94, 96, 113, 119, 120, 152]
FeO_7	3543	3547	5	[5, 66, 89, 110, 116, 118, 135, 136]
FeO_8	3548	3548	1	[5, 66, 89, 102, 110, 116, 118, 135, 136]
FeO_9	3549	3554	6	[5, 66, 89, 102, 104, 110, 116, 118, 135, 136]
FeO_8	3555	3557	3	[5, 66, 89, 102, 104, 116, 118, 135, 136]
FeO_7	3558	3590	33	[5, 66, 89, 102, 104, 116, 135, 136]
FeO_7	3558	3641	84	[6, 65, 80, 82, 94, 112, 121, 129]
FeO_6	3589	3603	15	[4, 71, 94, 113, 119, 120, 152]
FeO_6	3591	3659	69	[5, 66, 89, 102, 104, 135, 136]
FeO_7	3604	3619	16	[4, 71, 94, 96, 113, 119, 120, 152]
FeO_7	3607	3681	75	[3, 77, 87, 97, 98, 119, 120, 132]
FeO_6	3620	3648	29	[4, 71, 94, 96, 113, 120, 152]
FeO_6	3642	3677	36	[6, 65, 80, 82, 94, 112, 129]
FeO_7	3649	3695	47	[4, 71, 94, 96, 113, 119, 120, 152]
FeO_7	3660	3661	2	[5, 66, 89, 102, 104, 118, 135, 136]
FeO_6	3662	3681	20	[5, 89, 102, 104, 118, 135, 136]
FeO_6	3678	3685	8	[6, 65, 80, 94, 112, 121, 129]
FeO_6	3682	3860	179	[3, 77, 97, 98, 119, 120, 132]
FeO_6	3682	3696	15	[5, 89, 99, 102, 104, 135, 136]
FeO_7	3686	3693	8	[6, 65, 71, 80, 94, 112, 121, 129]
FeO_6	3694	3707	14	[6, 65, 80, 94, 112, 121, 129]
FeO_6	3696	3752	57	[4, 71, 94, 113, 119, 120, 152]
FeO_5	3697	3717	21	[5, 89, 102, 104, 135, 136]
FeO_7	3708	3797	90	[6, 65, 80, 82, 94, 112, 121, 129]
FeO_6	3718	3757	40	[5, 89, 102, 104, 116, 135, 136]
FeO_7	3753	3777	25	[4, 71, 94, 96, 113, 119, 120, 152]
FeO_7	3758	3790	33	[5, 66, 89, 102, 104, 116, 135, 136]
FeO_6	3778	3989	212	[4, 71, 94, 113, 119, 120, 152]
FeO_6	3791	3832	42	[5, 66, 89, 104, 116, 135, 136]
FeO_6	3798	3805	8	[6, 80, 82, 94, 112, 121, 129]
FeO_7	3806	3865	60	[6, 65, 80, 82, 94, 112, 121, 129]
FeO_7	3833	3858	26	[5, 66, 89, 102, 104, 116, 135, 136]
FeO_6	3859	3948	90	[5, 66, 89, 102, 104, 135, 136]
FeO_7	3861	3880	20	[3, 77, 87, 97, 98, 119, 120, 132]
FeO_6	3866	3892	27	[6, 80, 82, 94, 112, 121, 129]
FeO_6	3881	3993	113	[3, 77, 97, 98, 119, 120, 132]
FeO_7	3893	3899	7	[6, 65, 80, 82, 94, 112, 121, 129]
FeO_6	3900	3922	23	[6, 80, 82, 94, 112, 121, 129]
FeO_7	3923	3935	13	[6, 65, 80, 82, 94, 112, 121, 129]
FeO_8	3936	3952	17	[6, 65, 71, 80, 82, 94, 112, 121, 129]
FeO_7	3949	3959	11	[5, 66, 89, 102, 104, 118, 135, 136]
FeO_7	3953	3965	13	[6, 65, 80, 82, 94, 112, 121, 129]
FeO_8	3960	3977	18	[5, 66, 89, 102, 104, 116, 118, 135, 136]
FeO_6	3966	3978	13	[6, 65, 80, 82, 94, 121, 129]
FeO_7	3978	3978	1	[5, 66, 89, 102, 104, 118, 135, 136]
FeO_6	3979	3984	6	[5, 89, 102, 104, 118, 135, 136]
FeO_7	3979	3985	7	[6, 65, 80, 82, 94, 112, 121, 129]
FeO_5	3985	4004	20	[5, 89, 102, 104, 135, 136]
FeO_6	3986	4014	29	[6, 65, 80, 94, 112, 121, 129]
FeO_7	3990	4042	53	[4, 71, 94, 96, 113, 119, 120, 152]
FeO_7	3994	4002	9	[3, 77, 97, 98, 119, 120, 132, 152]
FeO_6	4003	4093	91	[3, 77, 97, 98, 119, 120, 132]
FeO_6	4005	4057	53	[5, 66, 89, 102, 104, 135, 136]
FeO_7	4015	4045	31	[6, 65, 80, 82, 94, 112, 121, 129]
FeO_6	4043	4054	12	[4, 71, 94, 113, 119, 120, 152]
FeO_6	4046	4059	14	[6, 65, 80, 94, 112, 121, 129]
FeO_5	4055	4063	9	[4, 71, 94, 113, 120, 152]
FeO_7	4058	4062	5	[5, 66, 89, 102, 104, 116, 135, 136]
FeO_7	4060	4074	15	[6, 65, 80, 82, 94, 112, 121, 129]
FeO_8	4063	4063	1	[5, 66, 89, 102, 104, 116, 118, 135, 136]
FeO_6	4064	4121	58	[4, 71, 94, 113, 119, 120, 152]
FeO_7	4064	4100	37	[5, 66, 89, 102, 104, 116, 118, 135]
FeO_6	4075	4083	9	[6, 65, 80, 94, 112, 121, 129]
FeO_5	4084	4089	6	[6, 65, 80, 94, 121, 129]
FeO_6	4090	4091	2	[6, 65, 71, 80, 94, 121, 129]
FeO_7	4092	4101	10	[6, 65, 71, 80, 82, 94, 121, 129]
FeO_7	4094	4135	42	[3, 77, 87, 97, 98, 119, 120, 132]
FeO_6	4101	4101	1	[5, 66, 89, 102, 104, 118, 135]
FeO_7	4102	4109	8	[5, 66, 89, 102, 104, 118, 135, 136]
FeO_6	4102	4106	5	[6, 65, 71, 80, 94, 121, 129]
FeO_5	4107	4129	23	[6, 65, 71, 80, 94, 129]
FeO_8	4110	4130	21	[5, 66, 89, 102, 104, 116, 118, 135, 136]
FeO_7	4122	4161	40	[4, 71, 94, 96, 113, 119, 120, 152]
FeO_6	4130	4140	11	[6, 65, 71, 80, 82, 94, 129]
FeO_7	4131	4140	10	[5, 66, 89, 104, 116, 118, 135, 136]
FeO_6	4136	4219	84	[3, 77, 97, 98, 119, 120, 132]
FeO_6	4141	4342	202	[5, 66, 89, 104, 116, 135, 136]
FeO_5	4141	4155	15	[6, 65, 71, 80, 94, 129]
FeO_6	4156	4181	26	[6, 65, 71, 80, 82, 94, 129]
FeO_6	4162	4182	21	[4, 71, 94, 113, 119, 120, 152]
FeO_7	4182	4206	25	[6, 65, 71, 80, 82, 94, 113, 129]
FeO_7	4183	4193	11	[4, 71, 94, 96, 113, 119, 120, 152]
FeO_6	4194	4228	35	[4, 71, 94, 113, 119, 120, 152]
FeO_7	4207	4208	2	[6, 65, 80, 82, 94, 112, 113, 129]
FeO_6	4209	4262	54	[6, 65, 80, 94, 112, 113, 129]
FeO_7	4220	4230	11	[3, 77, 95, 97, 98, 119, 120, 132]
FeO_7	4229	4246	18	[4, 71, 94, 96, 113, 119, 120, 152]
FeO_8	4231	4243	13	[3, 77, 87, 95, 97, 98, 119, 120, 132]
FeO_7	4244	4248	5	[3, 77, 95, 97, 98, 119, 120, 132]
FeO_6	4247	4353	107	[4, 71, 94, 113, 119, 120, 152]
FeO_6	4249	4325	77	[3, 77, 97, 98, 119, 120, 132]
FeO_7	4263	4269	7	[6, 65, 80, 82, 94, 112, 113, 129]
FeO_6	4270	4276	7	[6, 65, 80, 82, 94, 112, 129]
FeO_7	4277	4310	34	[6, 65, 80, 82, 94, 112, 121, 129]
FeO_6	4311	4316	6	[6, 65, 80, 82, 94, 121, 129]
FeO_7	4317	4379	63	[6, 65, 80, 82, 94, 112, 121, 129]
FeO_7	4326	4339	14	[3, 77, 87, 97, 98, 119, 120, 132]
FeO_6	4340	4365	26	[3, 77, 97, 98, 119, 120, 132]
FeO_7	4343	4364	22	[5, 66, 89, 104, 110, 116, 135, 136]
FeO_7	4354	4363	10	[4, 71, 94, 113, 119, 120, 129, 152]
FeO_6	4364	4375	12	[4, 71, 94, 113, 119, 120, 152]
FeO_6	4365	4373	9	[5, 66, 89, 104, 110, 135, 136]
FeO_7	4366	4388	23	[3, 77, 87, 97, 98, 119, 120, 132]
FeO_5	4374	4402	29	[5, 66, 89, 104, 135, 136]
FeO_7	4376	4427	52	[4, 71, 94, 96, 113, 119, 120, 152]
FeO_6	4380	4393	14	[6, 65, 80, 82, 112, 121, 129]
FeO_8	4389	4392	4	[3, 77, 87, 97, 98, 113, 119, 120, 132]
FeO_7	4393	4398	6	[3, 77, 97, 98, 113, 119, 120, 132]
FeO_7	4394	4490	97	[6, 65, 80, 82, 94, 112, 121, 129]
FeO_6	4399	4422	24	[3, 77, 97, 98, 119, 120, 132]
FeO_6	4403	4414	12	[5, 66, 89, 102, 104, 135, 136]
FeO_7	4415	4428	14	[5, 66, 89, 95, 102, 104, 135, 136]
FeO_7	4423	4439	17	[3, 77, 97, 98, 113, 119, 120, 132]
FeO_6	4428	4475	48	[4, 71, 94, 113, 119, 120, 152]
FeO_8	4429	4452	24	[5, 66, 89, 95, 102, 104, 116, 135, 136]
FeO_6	4440	4449	10	[3, 77, 97, 98, 119, 120, 132]
FeO_7	4450	4466	17	[3, 77, 87, 97, 98, 119, 120, 132]
FeO_9	4453	4457	5	[5, 66, 89, 95, 102, 104, 116, 118, 135, 136]
FeO_8	4458	4461	4	[5, 66, 89, 95, 102, 104, 116, 118, 136]
FeO_7	4462	4462	1	[5, 66, 89, 102, 104, 116, 118, 136]
FeO_6	4463	4467	5	[5, 66, 89, 104, 116, 118, 136]
FeO_8	4467	4484	18	[3, 77, 87, 97, 98, 119, 120, 125, 132]
FeO_7	4468	4471	4	[5, 66, 89, 99, 104, 116, 118, 136]
FeO_8	4472	4480	9	[5, 66, 89, 99, 102, 104, 116, 118, 136]
FeO_7	4476	4512	37	[4, 71, 94, 96, 113, 119, 120, 152]
FeO_7	4481	4482	2	[5, 66, 89, 99, 102, 104, 116, 136]
FeO_8	4483	4492	10	[5, 66, 89, 99, 102, 104, 116, 135, 136]
FeO_7	4485	4520	36	[3, 77, 87, 97, 98, 119, 120, 132]
FeO_6	4491	4499	9	[6, 65, 80, 82, 94, 121, 129]
FeO_9	4493	4507	15	[5, 66, 89, 95, 99, 102, 104, 116, 135, 136]
FeO_5	4500	4501	2	[6, 65, 80, 94, 121, 129]
FeO_6	4502	4502	1	[6, 65, 80, 94, 113, 121, 129]
FeO_7	4503	4515	13	[6, 65, 71, 80, 94, 113, 121, 129]
FeO_8	4508	4520	13	[5, 66, 89, 95, 99, 102, 104, 135, 136]
FeO_6	4513	4549	37	[4, 71, 94, 96, 113, 119, 152]
FeO_6	4516	4535	20	[6, 65, 71, 80, 94, 113, 129]
FeO_6	4521	4536	16	[3, 77, 97, 98, 119, 120, 132]
FeO_7	4521	4526	6	[5, 66, 89, 95, 102, 104, 135, 136]
FeO_6	4527	4557	31	[5, 66, 89, 102, 104, 135, 136]
FeO_7	4536	4540	5	[6, 65, 71, 80, 94, 113, 121, 129]
FeO_7	4537	4564	28	[3, 77, 95, 97, 98, 119, 120, 132]
FeO_8	4541	4544	4	[6, 65, 71, 80, 94, 112, 113, 121, 129]
FeO_9	4545	4548	4	[6, 65, 71, 80, 82, 94, 112, 113, 121, 129]
FeO_8	4549	4555	7	[6, 65, 71, 80, 82, 94, 112, 121, 129]
FeO_7	4550	4589	40	[4, 71, 94, 96, 113, 119, 120, 152]
FeO_7	4556	4652	97	[6, 65, 80, 82, 94, 112, 121, 129]
FeO_7	4558	4608	51	[5, 66, 89, 102, 104, 116, 135, 136]
FeO_6	4565	4641	77	[3, 77, 97, 98, 119, 120, 132]
FeO_6	4590	4603	14	[4, 71, 94, 113, 119, 120, 152]
FeO_7	4604	4616	13	[4, 65, 71, 94, 113, 119, 120, 152]
FeO_6	4609	4646	38	[5, 66, 89, 104, 116, 135, 136]
FeO_6	4617	4684	68	[4, 71, 94, 113, 119, 120, 152]
FeO_7	4642	4681	40	[3, 77, 97, 98, 113, 119, 120, 132]
FeO_5	4647	4660	14	[5, 66, 89, 104, 135, 136]
FeO_8	4653	4661	9	[6, 65, 71, 80, 82, 94, 112, 121, 129]
FeO_6	4661	4672	12	[5, 66, 89, 102, 104, 135, 136]
FeO_7	4662	4663	2	[6, 65, 80, 82, 94, 112, 121, 129]
FeO_6	4664	4681	18	[6, 65, 80, 82, 94, 112, 129]
FeO_7	4673	4676	4	[5, 66, 89, 102, 104, 116, 135, 136]
FeO_6	4677	4695	19	[5, 66, 89, 102, 104, 116, 135]
FeO_6	4682	4869	188	[3, 77, 97, 98, 119, 120, 132]
FeO_5	4682	4694	13	[6, 65, 80, 94, 112, 129]
FeO_7	4685	4698	14	[4, 71, 94, 96, 113, 119, 120, 152]
FeO_6	4695	4706	12	[6, 65, 80, 82, 94, 112, 129]
FeO_5	4696	4700	5	[5, 66, 89, 102, 104, 135]
FeO_6	4699	4776	78	[4, 71, 94, 113, 119, 120, 152]
FeO_6	4701	4804	104	[5, 66, 89, 102, 104, 135, 136]
FeO_7	4707	4713	7	[6, 65, 80, 82, 94, 112, 121, 129]
FeO_6	4714	4720	7	[6, 80, 82, 94, 112, 121, 129]
FeO_5	4721	4737	17	[6, 80, 82, 94, 121, 129]
FeO_6	4738	4753	16	[6, 80, 82, 94, 112, 121, 129]
FeO_7	4754	4769	16	[6, 65, 80, 82, 94, 112, 121, 129]
FeO_6	4770	4822	53	[6, 65, 80, 82, 94, 121, 129]
FeO_5	4777	4790	14	[4, 71, 94, 113, 120, 152]
FeO_6	4791	4813	23	[4, 71, 94, 113, 119, 120, 152]
FeO_7	4805	4840	36	[5, 66, 89, 95, 102, 104, 135, 136]
FeO_5	4814	4820	7	[4, 71, 94, 113, 119, 152]
FeO_6	4821	4867	47	[4, 71, 94, 96, 113, 119, 152]
FeO_7	4823	4831	9	[6, 65, 80, 82, 94, 112, 121, 129]
FeO_6	4832	4880	49	[6, 80, 82, 94, 112, 121, 129]
FeO_7	4841	4865	25	[5, 66, 89, 95, 102, 116, 135, 136]
FeO_6	4866	4892	27	[5, 66, 89, 95, 102, 135, 136]
FeO_7	4868	4869	2	[4, 71, 94, 96, 113, 119, 120, 152]
FeO_7	4870	4886	17	[3, 77, 87, 97, 98, 119, 120, 132]
FeO_8	4870	4919	50	[4, 71, 94, 96, 113, 119, 120, 144, 152]
FeO_7	4881	4906	26	[6, 65, 80, 82, 94, 112, 121, 129]
FeO_6	4887	4949	63	[3, 77, 97, 98, 119, 120, 132]
FeO_5	4893	4960	68	[5, 66, 89, 102, 135, 136]
FeO_6	4907	4909	3	[6, 65, 80, 94, 112, 121, 129]
FeO_7	4910	4914	5	[6, 65, 80, 94, 112, 113, 121, 129]
FeO_8	4915	4928	14	[6, 65, 71, 80, 94, 112, 113, 121, 129]
FeO_7	4920	4922	3	[4, 71, 94, 96, 113, 119, 120, 152]
FeO_6	4923	5012	90	[4, 71, 94, 113, 119, 120, 152]
FeO_7	4929	4946	18	[6, 65, 71, 80, 94, 113, 121, 129]
FeO_8	4947	4952	6	[6, 65, 71, 80, 94, 112, 113, 121, 129]
FeO_7	4950	4971	22	[3, 77, 90, 97, 98, 119, 120, 132]
FeO_8	4953	4967	15	[6, 65, 71, 80, 82, 94, 113, 121, 129]
FeO_6	4961	4961	1	[5, 66, 89, 102, 104, 135, 136]
FeO_7	4962	4975	14	[5, 66, 89, 95, 102, 104, 135, 136]
FeO_7	4968	4991	24	[6, 65, 71, 80, 94, 113, 121, 129]
FeO_6	4972	4995	24	[3, 77, 97, 98, 119, 120, 132]
FeO_6	4976	4997	22	[5, 66, 89, 95, 102, 135, 136]
FeO_8	4992	4992	1	[6, 65, 71, 80, 94, 112, 113, 121, 129]
FeO_7	4993	5007	15	[6, 65, 71, 80, 94, 112, 113, 129]
FeO_7	4996	5001	6	[3, 77, 97, 98, 119, 120, 131, 132]
FeO_5	4998	5018	21	[5, 66, 89, 102, 135, 136]
FeO_6	5002	5036	35	[3, 77, 97, 98, 119, 120, 132]
FeO_8	5008	5011	4	[6, 65, 71, 80, 82, 94, 112, 113, 129]
FeO_7	5012	5012	1	[6, 65, 80, 82, 94, 112, 113, 129]
FeO_5	5013	5019	7	[4, 71, 94, 113, 120, 152]
FeO_8	5013	5018	6	[6, 65, 69, 80, 82, 94, 112, 113, 129]
FeO_6	5019	5020	2	[5, 66, 89, 102, 104, 135, 136]
FeO_7	5019	5025	7	[6, 65, 69, 80, 94, 112, 113, 129]
FeO_6	5020	5057	38	[4, 71, 94, 113, 119, 120, 152]
FeO_7	5021	5047	27	[5, 66, 89, 102, 104, 116, 135, 136]
FeO_6	5026	5058	33	[6, 65, 80, 94, 112, 113, 129]
FeO_7	5037	5045	9	[3, 77, 90, 97, 98, 119, 120, 132]
FeO_6	5046	5080	35	[3, 77, 97, 98, 119, 120, 132]
FeO_6	5048	5067	20	[5, 66, 89, 102, 104, 135, 136]
FeO_5	5058	5058	1	[4, 71, 94, 113, 120, 152]
FeO_6	5059	5066	8	[4, 71, 94, 113, 120, 147, 152]
FeO_7	5059	5068	10	[6, 65, 80, 94, 112, 113, 121, 129]
FeO_6	5067	5141	75	[4, 71, 94, 113, 119, 120, 152]
FeO_5	5068	5082	15	[5, 66, 89, 104, 135, 136]
FeO_6	5069	5069	1	[6, 65, 80, 94, 112, 121, 129]
FeO_5	5070	5101	32	[6, 65, 80, 94, 112, 129]
FeO_7	5081	5107	27	[3, 77, 97, 98, 113, 119, 120, 132]
FeO_6	5083	5089	7	[5, 66, 89, 95, 104, 135, 136]
FeO_7	5090	5119	30	[5, 66, 89, 95, 104, 116, 135, 136]
FeO_6	5102	5104	3	[6, 65, 80, 94, 112, 121, 129]
FeO_7	5105	5131	27	[6, 65, 80, 82, 94, 112, 121, 129]
FeO_8	5108	5130	23	[3, 77, 87, 97, 98, 113, 119, 120, 132]
FeO_6	5120	5143	24	[5, 66, 89, 95, 116, 135, 136]
FeO_8	5131	5146	16	[3, 77, 97, 98, 113, 119, 120, 132, 152]
FeO_6	5132	5143	12	[6, 80, 82, 94, 112, 121, 129]
FeO_7	5142	5150	9	[4, 71, 94, 96, 113, 119, 120, 152]
FeO_7	5144	5162	19	[5, 66, 89, 95, 110, 116, 135, 136]
FeO_7	5144	5159	16	[6, 65, 80, 82, 94, 112, 121, 129]
FeO_7	5147	5164	18	[3, 77, 97, 98, 113, 119, 120, 132]
FeO_6	5151	5172	22	[4, 71, 94, 96, 113, 119, 152]
FeO_6	5160	5174	15	[6, 65, 80, 82, 112, 121, 129]
FeO_6	5163	5192	30	[5, 66, 89, 95, 110, 135, 136]
FeO_6	5165	5197	33	[3, 77, 97, 98, 119, 120, 132]
FeO_5	5173	5179	7	[4, 94, 96, 113, 119, 152]
FeO_7	5175	5207	33	[6, 65, 80, 82, 94, 112, 121, 129]
FeO_7	5180	5239	60	[4, 71, 94, 96, 113, 119, 120, 152]
FeO_7	5193	5209	17	[5, 66, 89, 95, 102, 110, 135, 136]
FeO_5	5198	5204	7	[3, 77, 98, 119, 120, 132]
FeO_4	5205	5215	11	[3, 77, 98, 120, 132]
FeO_6	5208	5221	14	[6, 65, 80, 82, 94, 121, 129]
FeO_6	5210	5215	6	[5, 66, 89, 102, 110, 135, 136]
FeO_5	5216	5221	6	[3, 77, 98, 119, 120, 132]
FeO_5	5216	5229	14	[5, 66, 89, 102, 135, 136]
FeO_6	5222	5233	12	[3, 77, 98, 119, 120, 131, 132]
FeO_7	5222	5249	28	[6, 65, 80, 82, 94, 112, 121, 129]
FeO_6	5230	5240	11	[5, 66, 89, 95, 102, 135, 136]
FeO_7	5234	5249	16	[3, 77, 97, 98, 119, 120, 131, 132]
FeO_6	5240	5303	64	[4, 71, 94, 113, 119, 120, 152]
FeO_5	5241	5256	16	[5, 66, 89, 102, 135, 136]
FeO_6	5250	5292	43	[3, 77, 97, 98, 119, 131, 132]
FeO_6	5250	5250	1	[6, 65, 80, 82, 94, 112, 129]
FeO_5	5251	5266	16	[6, 65, 80, 82, 94, 129]
FeO_6	5257	5269	13	[5, 66, 89, 102, 116, 135, 136]
FeO_4	5267	5296	30	[6, 65, 80, 94, 129]
FeO_7	5270	5273	4	[5, 66, 89, 102, 110, 116, 135, 136]
FeO_6	5274	5279	6	[5, 66, 89, 102, 110, 135, 136]
FeO_7	5280	5281	2	[5, 66, 89, 95, 102, 110, 135, 136]
FeO_8	5282	5291	10	[5, 66, 89, 95, 102, 104, 110, 135, 136]
FeO_7	5292	5293	2	[5, 66, 89, 95, 102, 104, 135, 136]
FeO_7	5293	5311	19	[3, 77, 97, 98, 119, 120, 131, 132]
FeO_6	5294	5328	35	[5, 66, 89, 102, 104, 135, 136]
FeO_5	5297	5309	13	[6, 65, 80, 94, 113, 129]
FeO_7	5304	5311	8	[4, 71, 94, 113, 119, 120, 148, 152]
FeO_6	5310	5326	17	[6, 65, 71, 80, 94, 113, 129]
FeO_8	5312	5321	10	[3, 77, 97, 98, 115, 119, 120, 131, 132]
FeO_6	5312	5322	11	[4, 71, 94, 113, 120, 148, 152]
FeO_7	5322	5324	3	[3, 77, 97, 98, 119, 120, 131, 132]
FeO_7	5323	5339	17	[4, 71, 94, 113, 120, 147, 148, 152]
FeO_6	5325	5371	47	[3, 77, 97, 98, 119, 120, 132]
FeO_7	5327	5329	3	[6, 65, 69, 71, 80, 94, 113, 129]
FeO_5	5329	5340	12	[5, 66, 89, 104, 135, 136]
FeO_6	5330	5330	1	[6, 69, 71, 80, 94, 113, 129]
FeO_5	5331	5362	32	[6, 71, 80, 94, 113, 129]
FeO_6	5340	5370	31	[4, 71, 113, 120, 147, 148, 152]
FeO_6	5341	5347	7	[5, 66, 89, 104, 116, 135, 136]
FeO_7	5348	5366	19	[5, 66, 89, 95, 104, 116, 135, 136]
FeO_6	5363	5365	3	[6, 71, 80, 94, 113, 129, 152]
FeO_7	5366	5370	5	[6, 65, 71, 80, 94, 113, 129, 152]
FeO_8	5367	5371	5	[5, 66, 89, 95, 102, 104, 116, 135, 136]
FeO_7	5371	5393	23	[4, 71, 113, 120, 125, 147, 148, 152]
FeO_6	5371	5387	17	[6, 65, 80, 94, 113, 129, 152]
FeO_7	5372	5397	26	[3, 77, 97, 98, 119, 120, 131, 132]
FeO_7	5372	5373	2	[5, 66, 89, 95, 102, 104, 135, 136]
FeO_6	5374	5405	32	[5, 66, 89, 95, 102, 135, 136]
FeO_7	5388	5407	20	[6, 65, 71, 80, 94, 113, 129, 152]
FeO_6	5394	5447	54	[4, 71, 113, 120, 147, 148, 152]
FeO_6	5398	5403	6	[3, 77, 97, 98, 119, 120, 132]
FeO_5	5404	5413	10	[3, 97, 98, 119, 120, 132]
FeO_7	5406	5417	12	[5, 66, 89, 95, 102, 110, 135, 136]
FeO_8	5408	5412	5	[6, 65, 71, 80, 94, 113, 119, 129, 152]
FeO_7	5413	5416	4	[6, 65, 71, 80, 94, 113, 119, 152]
FeO_6	5414	5428	15	[3, 97, 98, 119, 120, 131, 132]
FeO_8	5417	5418	2	[6, 65, 71, 80, 94, 96, 113, 119, 152]
FeO_6	5418	5426	9	[5, 66, 89, 102, 110, 135, 136]
FeO_7	5419	5423	5	[6, 65, 71, 80, 94, 96, 113, 119]
FeO_8	5424	5432	9	[6, 65, 71, 80, 94, 96, 113, 119, 152]
FeO_7	5427	5447	21	[5, 66, 89, 102, 104, 110, 135, 136]
FeO_7	5429	5436	8	[3, 77, 97, 98, 119, 120, 131, 132]
FeO_7	5433	5433	1	[6, 65, 80, 94, 96, 113, 119, 152]
FeO_6	5434	5439	6	[6, 65, 80, 94, 113, 119, 152]
FeO_6	5437	5525	89	[3, 77, 97, 98, 119, 120, 132]
FeO_5	5440	5460	21	[6, 65, 80, 94, 113, 152]
FeO_5	5448	5473	26	[4, 71, 120, 147, 148, 152]
FeO_6	5448	5462	15	[5, 66, 89, 102, 110, 135, 136]
FeO_6	5461	5467	7	[6, 65, 80, 94, 96, 113, 152]
FeO_7	5463	5484	22	[5, 66, 73, 89, 102, 110, 135, 136]
FeO_7	5468	5478	11	[6, 65, 80, 94, 96, 113, 119, 152]
FeO_6	5474	5503	30	[4, 71, 113, 120, 147, 148, 152]
FeO_6	5479	5483	5	[6, 65, 80, 94, 113, 119, 152]
FeO_7	5484	5491	8	[6, 65, 80, 94, 113, 119, 129, 152]
FeO_6	5485	5492	8	[5, 66, 73, 89, 102, 135, 136]
FeO_6	5492	5493	2	[6, 80, 94, 113, 119, 129, 152]
FeO_7	5493	5509	17	[5, 66, 73, 89, 102, 104, 135, 136]
FeO_7	5494	5494	1	[6, 71, 80, 94, 113, 119, 129, 152]
FeO_6	5495	5498	4	[6, 71, 80, 94, 113, 119, 152]
FeO_5	5499	5526	28	[6, 71, 80, 94, 113, 119]
FeO_5	5504	5505	2	[4, 71, 113, 120, 147, 148]
FeO_6	5506	5559	54	[4, 71, 113, 120, 125, 147, 148]
FeO_6	5510	5514	5	[5, 66, 89, 102, 104, 135, 136]
FeO_5	5515	5572	58	[5, 66, 89, 102, 104, 135]
FeO_7	5526	5541	16	[3, 77, 97, 98, 119, 120, 131, 132]
FeO_6	5527	5535	9	[6, 71, 80, 94, 113, 119, 129]
FeO_7	5536	5557	22	[6, 71, 80, 94, 96, 113, 119, 129]
FeO_5	5542	5544	3	[3, 77, 98, 119, 120, 132]
FeO_6	5545	5605	61	[3, 77, 90, 98, 119, 120, 132]
FeO_8	5558	5569	12	[6, 71, 80, 94, 96, 113, 119, 129, 144]
FeO_5	5560	5574	15	[4, 71, 113, 120, 147, 148]
FeO_7	5570	5572	3	[6, 80, 94, 96, 113, 119, 129, 144]
FeO_6	5573	5574	2	[5, 66, 89, 102, 104, 135, 136]
FeO_6	5573	5586	14	[6, 80, 94, 113, 119, 129, 144]
FeO_6	5575	5590	16	[4, 71, 113, 120, 147, 148, 152]
FeO_7	5575	5578	4	[5, 66, 89, 99, 102, 104, 135, 136]
FeO_6	5579	5598	20	[5, 66, 89, 102, 104, 135, 136]
FeO_7	5587	5606	20	[6, 71, 80, 94, 113, 119, 129, 144]
FeO_5	5591	5606	16	[4, 71, 113, 120, 148, 152]
FeO_5	5599	5611	13	[5, 66, 89, 102, 135, 136]
FeO_7	5606	5610	5	[3, 77, 90, 97, 98, 119, 120, 132]
FeO_6	5607	5619	13	[4, 71, 113, 120, 147, 148, 152]
FeO_6	5607	5615	9	[6, 71, 80, 94, 113, 129, 144]
FeO_8	5611	5617	7	[3, 77, 90, 97, 98, 119, 120, 131, 132]
FeO_6	5612	5651	40	[5, 66, 89, 102, 104, 135, 136]
FeO_7	5616	5617	2	[6, 65, 71, 80, 94, 113, 129, 144]
FeO_7	5618	5642	25	[3, 77, 90, 97, 98, 119, 120, 132]
FeO_6	5618	5660	43	[6, 65, 80, 94, 113, 129, 144]
FeO_7	5620	5628	9	[4, 71, 94, 113, 120, 147, 148, 152]
FeO_8	5629	5632	4	[4, 71, 94, 113, 120, 125, 147, 148, 152]
FeO_7	5633	5638	6	[4, 71, 113, 120, 125, 147, 148, 152]
FeO_6	5639	5653	15	[4, 71, 113, 120, 147, 148, 152]
FeO_6	5643	5658	16	[3, 77, 97, 98, 119, 120, 132]
FeO_7	5652	5653	2	[5, 66, 89, 99, 102, 104, 135, 136]
FeO_7	5654	5685	32	[4, 71, 94, 113, 120, 147, 148, 152]
FeO_6	5654	5655	2	[5, 66, 89, 99, 102, 135, 136]
FeO_5	5656	5677	22	[5, 66, 89, 102, 135, 136]
FeO_7	5659	5737	79	[3, 77, 90, 97, 98, 119, 120, 132]
FeO_5	5661	5665	5	[6, 65, 94, 113, 129, 144]
FeO_6	5666	5680	15	[6, 65, 80, 94, 113, 129, 144]
FeO_4	5678	5684	7	[5, 66, 89, 102, 135]
FeO_7	5681	5699	19	[6, 65, 69, 80, 94, 113, 129, 144]
FeO_5	5685	5685	1	[5, 66, 73, 89, 102, 135]
FeO_6	5686	5688	3	[4, 71, 113, 120, 147, 148, 152]
FeO_6	5686	5694	9	[5, 66, 73, 89, 102, 110, 135]
FeO_7	5689	5705	17	[4, 69, 71, 113, 120, 147, 148, 152]
FeO_5	5695	5704	10	[5, 66, 89, 102, 110, 135]
FeO_6	5700	5714	15	[6, 65, 80, 94, 113, 129, 144]
FeO_6	5705	5726	22	[5, 66, 89, 102, 110, 135, 136]
FeO_6	5706	5793	88	[4, 71, 113, 120, 147, 148, 152]
FeO_7	5715	5715	1	[6, 65, 80, 94, 113, 119, 129, 144]
FeO_8	5716	5725	10	[6, 65, 80, 94, 113, 119, 121, 129, 144]
FeO_7	5726	5808	83	[6, 65, 80, 94, 113, 119, 129, 144]
FeO_5	5727	5727	1	[5, 66, 89, 102, 135, 136]
FeO_6	5728	5744	17	[5, 66, 89, 95, 102, 135, 136]
FeO_6	5738	5745	8	[3, 77, 90, 98, 119, 120, 132]
FeO_5	5745	5752	8	[5, 66, 89, 95, 102, 135]
FeO_7	5746	5764	19	[3, 77, 90, 97, 98, 119, 120, 132]
FeO_4	5753	5756	4	[5, 66, 89, 102, 135]
FeO_5	5757	5766	10	[5, 66, 89, 102, 104, 135]
FeO_6	5765	5787	23	[3, 77, 90, 98, 119, 120, 132]
FeO_6	5767	5782	16	[5, 66, 89, 102, 104, 135, 136]
FeO_6	5783	5791	9	[5, 66, 89, 99, 102, 104, 135]
FeO_7	5788	5789	2	[3, 77, 90, 98, 113, 119, 120, 132]
FeO_8	5790	5824	35	[3, 77, 90, 97, 98, 113, 119, 120, 132]
FeO_5	5792	5826	35	[5, 66, 89, 102, 104, 135]
FeO_5	5794	5795	2	[4, 71, 113, 120, 147, 148]
FeO_6	5796	5834	39	[4, 71, 113, 120, 147, 148, 152]
FeO_8	5809	5818	10	[6, 65, 80, 94, 113, 119, 129, 144, 152]
FeO_9	5819	5820	2	[6, 65, 71, 80, 94, 113, 119, 129, 144, 152]
FeO_8	5821	5822	2	[6, 65, 71, 80, 94, 113, 119, 129, 144]
FeO_7	5823	5831	9	[6, 65, 71, 94, 113, 119, 129, 144]
FeO_7	5825	5834	10	[3, 77, 90, 98, 113, 119, 120, 132]
FeO_6	5827	5847	21	[5, 66, 89, 102, 104, 118, 135]
FeO_6	5832	5839	8	[6, 65, 94, 113, 119, 129, 144]
FeO_6	5835	5852	18	[3, 77, 90, 98, 119, 120, 132]
FeO_7	5835	5854	20	[4, 71, 113, 119, 120, 147, 148, 152]
FeO_5	5840	5847	8	[6, 94, 113, 119, 129, 144]
FeO_5	5848	5855	8	[5, 66, 89, 102, 104, 135]
FeO_6	5848	5869	22	[6, 94, 96, 113, 119, 129, 144]
FeO_7	5853	5907	55	[3, 77, 90, 98, 113, 119, 120, 132]
FeO_6	5855	5870	16	[4, 71, 113, 120, 147, 148, 152]
FeO_6	5856	5911	56	[5, 66, 73, 89, 102, 104, 135]
FeO_7	5870	5876	7	[6, 65, 94, 96, 113, 119, 129, 144]
FeO_7	5871	5890	20	[4, 71, 113, 120, 125, 147, 148, 152]
FeO_6	5877	5886	10	[6, 65, 94, 113, 119, 129, 144]
FeO_7	5887	5892	6	[6, 65, 94, 113, 119, 129, 144, 152]
FeO_6	5891	5932	42	[4, 71, 113, 120, 147, 148, 152]
FeO_6	5893	5902	10	[6, 94, 113, 119, 129, 144, 152]
FeO_7	5903	5904	2	[6, 71, 94, 113, 119, 129, 144, 152]
FeO_6	5905	5908	4	[6, 71, 94, 113, 129, 144, 152]
FeO_6	5908	5908	1	[3, 90, 98, 113, 119, 120, 132]
FeO_7	5909	5917	9	[3, 90, 97, 98, 113, 119, 120, 132]
FeO_5	5909	5948	40	[6, 71, 94, 113, 129, 152]
FeO_5	5912	5918	7	[5, 66, 89, 102, 104, 135]
FeO_8	5918	5921	4	[3, 90, 97, 98, 113, 119, 120, 132, 152]
FeO_6	5919	5920	2	[5, 66, 89, 102, 104, 116, 135]
FeO_5	5921	5933	13	[5, 89, 102, 104, 116, 135]
FeO_9	5922	5933	12	[3, 77, 90, 97, 98, 113, 119, 120, 132, 152]
FeO_5	5933	5942	10	[4, 71, 113, 120, 147, 148]
FeO_8	5934	5947	14	[3, 77, 90, 97, 98, 113, 119, 120, 132]
FeO_6	5934	5958	25	[5, 89, 102, 104, 116, 118, 135]
FeO_6	5943	5968	26	[4, 71, 113, 120, 125, 147, 148]
FeO_7	5948	5960	13	[3, 77, 90, 98, 113, 119, 120, 132]
FeO_6	5949	5952	4	[6, 71, 94, 113, 120, 129, 152]
FeO_7	5953	5956	4	[6, 71, 94, 113, 119, 120, 129, 152]
FeO_6	5957	6006	50	[6, 71, 94, 113, 119, 129, 152]
FeO_5	5959	5965	7	[5, 89, 102, 104, 118, 135]
FeO_8	5961	5997	37	[3, 77, 90, 97, 98, 113, 119, 120, 132]
FeO_6	5966	5981	16	[5, 89, 102, 104, 118, 135, 136]
FeO_7	5969	5987	19	[4, 71, 113, 120, 125, 128, 147, 148]
FeO_5	5982	5982	1	[5, 89, 102, 104, 118, 135]
FeO_6	5983	5990	8	[5, 66, 89, 102, 104, 118, 135]
FeO_6	5988	5996	9	[4, 71, 113, 120, 125, 147, 148]
FeO_7	5991	5994	4	[5, 66, 89, 99, 102, 104, 118, 135]
FeO_6	5995	6002	8	[5, 66, 89, 102, 104, 118, 135]
FeO_5	5997	6038	42	[4, 71, 113, 120, 147, 148]
FeO_7	5998	6027	30	[3, 77, 90, 98, 113, 119, 120, 132]
FeO_5	6003	6033	31	[5, 66, 89, 102, 104, 135]
FeO_5	6007	6013	7	[6, 71, 94, 113, 119, 152]
FeO_4	6014	6021	8	[6, 71, 94, 113, 152]
FeO_5	6022	6039	18	[6, 71, 94, 113, 120, 152]
FeO_8	6028	6087	60	[3, 77, 90, 97, 98, 113, 119, 120, 132]
FeO_6	6034	6047	14	[5, 66, 89, 102, 104, 135, 136]
FeO_6	6039	6048	10	[4, 71, 113, 120, 125, 147, 148]
FeO_6	6040	6041	2	[6, 71, 94, 113, 119, 120, 152]
FeO_7	6042	6065	24	[6, 71, 94, 113, 119, 120, 129, 152]
FeO_7	6048	6062	15	[5, 66, 89, 102, 104, 118, 135, 136]
FeO_7	6049	6058	10	[4, 69, 71, 113, 120, 125, 147, 148]
FeO_6	6059	6064	6	[4, 69, 71, 113, 120, 147, 148]
FeO_6	6063	6066	4	[5, 66, 89, 102, 104, 118, 135]
FeO_5	6065	6066	2	[4, 69, 71, 120, 147, 148]
FeO_6	6066	6073	8	[6, 71, 94, 113, 119, 120, 152]
FeO_6	6067	6078	12	[4, 69, 71, 120, 128, 147, 148]
FeO_5	6067	6071	5	[5, 66, 89, 102, 104, 135]
FeO_6	6072	6087	16	[5, 66, 89, 102, 104, 116, 135]
FeO_7	6074	6079	6	[6, 69, 71, 94, 113, 119, 120, 152]
FeO_7	6079	6084	6	[4, 69, 71, 113, 120, 128, 147, 148]
FeO_6	6080	6103	24	[6, 69, 94, 113, 119, 120, 152]
FeO_6	6085	6103	19	[4, 69, 71, 113, 120, 147, 148]
FeO_7	6088	6163	76	[3, 77, 90, 98, 113, 119, 120, 132]
FeO_5	6088	6113	26	[5, 66, 89, 102, 104, 135]
FeO_5	6104	6109	6	[4, 69, 71, 113, 147, 148]
FeO_5	6104	6109	6	[6, 94, 113, 119, 120, 152]
FeO_6	6110	6132	23	[4, 69, 71, 113, 128, 147, 148]
FeO_4	6110	6141	32	[6, 94, 113, 119, 152]
FeO_6	6114	6137	24	[5, 66, 89, 102, 104, 118, 135]
FeO_5	6133	6172	40	[4, 69, 71, 113, 147, 148]
FeO_7	6138	6151	14	[5, 66, 89, 102, 104, 118, 135, 136]
FeO_5	6142	6175	34	[6, 69, 94, 113, 119, 152]
FeO_6	6152	6163	12	[5, 66, 89, 102, 104, 118, 135]
FeO_6	6164	6186	23	[3, 90, 98, 113, 119, 120, 132]
FeO_5	6164	6200	37	[5, 66, 89, 102, 104, 135]
FeO_6	6173	6191	19	[4, 69, 71, 113, 147, 148, 152]
FeO_4	6176	6186	11	[6, 69, 94, 113, 152]
FeO_7	6187	6235	49	[3, 77, 90, 98, 113, 119, 120, 132]
FeO_5	6187	6190	4	[6, 69, 94, 96, 113, 152]
FeO_6	6191	6198	8	[6, 69, 94, 96, 113, 119, 152]
FeO_5	6192	6219	28	[4, 69, 71, 113, 147, 148]
FeO_5	6199	6221	23	[6, 69, 94, 113, 119, 152]
FeO_6	6201	6215	15	[5, 66, 89, 102, 104, 131, 135]
FeO_5	6216	6220	5	[5, 66, 89, 102, 104, 135]
FeO_6	6220	6239	20	[4, 69, 71, 113, 147, 148, 152]
FeO_6	6221	6229	9	[5, 66, 89, 102, 104, 118, 135]
FeO_6	6222	6256	35	[6, 69, 94, 96, 113, 119, 152]
FeO_5	6230	6245	16	[5, 89, 102, 104, 118, 135]
FeO_6	6236	6238	3	[3, 77, 90, 98, 119, 120, 132]
FeO_5	6239	6257	19	[3, 90, 98, 119, 120, 132]
FeO_5	6240	6246	7	[4, 69, 71, 113, 147, 148]
FeO_6	6246	6259	14	[5, 66, 89, 102, 104, 118, 135]
FeO_6	6247	6302	56	[4, 69, 71, 113, 147, 148, 152]
FeO_7	6257	6286	30	[6, 65, 69, 94, 96, 113, 119, 152]
FeO_6	6258	6307	50	[3, 90, 98, 113, 119, 120, 132]
FeO_7	6260	6282	23	[5, 66, 89, 102, 104, 118, 131, 135]
FeO_6	6283	6293	11	[5, 66, 89, 102, 104, 131, 135]
FeO_6	6287	6298	12	[6, 65, 94, 96, 113, 119, 152]
FeO_5	6294	6317	24	[5, 66, 89, 102, 104, 135]
FeO_7	6299	6315	17	[6, 65, 80, 94, 96, 113, 119, 152]
FeO_5	6303	6308	6	[4, 69, 71, 113, 147, 152]
FeO_7	6308	6319	12	[3, 77, 90, 98, 113, 119, 120, 132]
FeO_6	6309	6341	33	[4, 69, 71, 113, 147, 148, 152]
FeO_6	6316	6317	2	[6, 80, 94, 96, 113, 119, 152]
FeO_6	6318	6349	32	[5, 66, 89, 102, 104, 118, 135]
FeO_5	6318	6326	9	[6, 94, 96, 113, 119, 152]
FeO_8	6320	6325	6	[3, 77, 90, 97, 98, 113, 119, 120, 132]
FeO_7	6326	6329	4	[3, 90, 97, 98, 113, 119, 120, 132]
FeO_6	6327	6352	26	[6, 80, 94, 96, 113, 119, 152]
FeO_6	6330	6346	17	[3, 90, 98, 113, 119, 120, 132]
FeO_5	6342	6347	6	[4, 69, 71, 113, 148, 152]
FeO_7	6347	6351	5	[3, 90, 98, 113, 119, 120, 132, 137]
FeO_6	6348	6349	2	[4, 69, 71, 113, 147, 148, 152]
FeO_7	6350	6361	12	[4, 69, 71, 113, 120, 147, 148, 152]
FeO_7	6350	6360	11	[5, 66, 89, 99, 102, 104, 118, 135]
FeO_6	6352	6367	16	[3, 98, 113, 119, 120, 132, 137]
FeO_5	6353	6364	12	[6, 94, 96, 113, 119, 152]
FeO_6	6361	6371	11	[5, 66, 89, 102, 104, 118, 135]
FeO_6	6362	6394	33	[4, 69, 71, 113, 147, 148, 152]
FeO_6	6365	6395	31	[6, 80, 94, 96, 113, 119, 152]
FeO_7	6368	6377	10	[3, 90, 98, 113, 119, 120, 132, 137]
FeO_7	6372	6399	28	[5, 66, 89, 102, 104, 118, 135, 136]
FeO_6	6378	6386	9	[3, 90, 98, 113, 119, 120, 132]
FeO_5	6387	6387	1	[3, 98, 113, 119, 120, 132]
FeO_6	6388	6396	9	[3, 98, 113, 119, 120, 132, 137]
FeO_5	6395	6397	3	[4, 69, 71, 113, 147, 148]
FeO_7	6396	6409	14	[6, 80, 94, 96, 113, 119, 129, 152]
FeO_7	6397	6414	18	[3, 98, 101, 113, 119, 120, 132, 137]
FeO_4	6398	6406	9	[4, 69, 71, 113, 148]
FeO_6	6400	6506	107	[5, 66, 89, 102, 104, 118, 135]
FeO_5	6407	6433	27	[4, 69, 71, 113, 147, 148]
FeO_6	6410	6415	6	[6, 80, 94, 113, 119, 129, 152]
FeO_6	6415	6444	30	[3, 98, 113, 119, 120, 132, 137]
FeO_5	6416	6424	9	[6, 80, 94, 113, 129, 152]
FeO_6	6425	6431	7	[6, 80, 94, 96, 113, 129, 152]
FeO_5	6432	6432	1	[6, 94, 96, 113, 129, 152]
FeO_6	6433	6438	6	[6, 69, 94, 96, 113, 129, 152]
FeO_6	6434	6435	2	[4, 69, 71, 72, 113, 147, 148]
FeO_7	6436	6440	5	[4, 69, 71, 72, 113, 129, 147, 148]
FeO_5	6439	6440	2	[6, 69, 94, 113, 129, 152]
FeO_8	6441	6441	1	[4, 69, 71, 72, 113, 129, 147, 148, 152]
FeO_4	6441	6453	13	[6, 94, 113, 129, 152]
FeO_7	6442	6447	6	[4, 69, 71, 72, 129, 147, 148, 152]
FeO_7	6445	6470	26	[3, 90, 98, 113, 119, 120, 132, 137]
FeO_8	6448	6450	3	[4, 69, 71, 72, 113, 129, 147, 148, 152]
FeO_7	6451	6453	3	[4, 69, 71, 72, 113, 129, 147, 148]
FeO_6	6454	6473	20	[4, 69, 71, 72, 113, 147, 148]
FeO_5	6454	6551	98	[6, 71, 94, 113, 129, 152]
FeO_8	6471	6475	5	[3, 77, 90, 98, 113, 119, 120, 132, 137]
FeO_7	6474	6516	43	[4, 69, 71, 72, 113, 128, 147, 148]
FeO_7	6476	6482	7	[3, 77, 90, 98, 119, 120, 132, 137]
FeO_6	6483	6495	13	[3, 90, 98, 119, 120, 132, 137]
FeO_5	6496	6519	24	[3, 90, 98, 119, 120, 132]
FeO_5	6507	6552	46	[5, 66, 89, 102, 104, 135]
FeO_6	6517	6552	36	[4, 71, 72, 113, 128, 147, 148]
FeO_6	6520	6591	72	[3, 77, 90, 98, 119, 120, 132]
FeO_6	6552	6552	1	[6, 71, 94, 96, 113, 129, 152]
FeO_7	6553	6573	21	[4, 69, 71, 72, 113, 128, 147, 148]
FeO_6	6553	6592	40	[5, 66, 89, 102, 104, 118, 135]
FeO_5	6553	6570	18	[6, 71, 94, 113, 129, 152]
FeO_4	6571	6574	4	[6, 94, 113, 129, 152]
FeO_6	6574	6593	20	[4, 69, 71, 72, 128, 147, 148]
FeO_5	6575	6593	19	[6, 69, 94, 113, 129, 152]
FeO_7	6592	6592	1	[3, 77, 90, 98, 119, 120, 131, 132]
FeO_6	6593	6640	48	[3, 77, 90, 98, 119, 120, 132]
FeO_7	6593	6618	26	[5, 66, 89, 99, 102, 104, 118, 135]
FeO_7	6594	6621	28	[4, 69, 71, 72, 113, 128, 147, 148]
FeO_4	6594	6596	3	[6, 94, 113, 129, 152]
FeO_5	6597	6605	9	[6, 94, 113, 129, 148, 152]
FeO_4	6606	6612	7	[6, 94, 113, 129, 152]
FeO_5	6613	6634	22	[6, 69, 94, 113, 129, 152]
FeO_6	6619	6649	31	[5, 66, 89, 99, 102, 118, 135]
FeO_6	6622	6664	43	[4, 69, 71, 72, 128, 147, 148]
FeO_4	6635	6678	44	[6, 94, 113, 129, 152]
FeO_7	6641	6682	42	[3, 77, 90, 98, 113, 119, 120, 132]
FeO_5	6650	6683	34	[5, 66, 89, 102, 118, 135]
FeO_7	6665	6676	12	[4, 69, 71, 72, 113, 128, 147, 148]
FeO_6	6677	6689	13	[4, 69, 71, 72, 113, 147, 148]
FeO_5	6679	6679	1	[6, 69, 94, 113, 129, 152]
FeO_6	6680	6680	1	[6, 65, 69, 94, 113, 129, 152]
FeO_7	6681	6704	24	[6, 65, 69, 94, 113, 119, 129, 152]
FeO_8	6683	6685	3	[3, 77, 90, 97, 98, 113, 119, 120, 132]
FeO_6	6684	6779	96	[5, 66, 89, 102, 104, 118, 135]
FeO_7	6686	6720	35	[3, 90, 97, 98, 113, 119, 120, 132]
FeO_5	6690	6698	9	[4, 69, 71, 113, 147, 148]
FeO_6	6699	6735	37	[4, 69, 71, 113, 147, 148, 152]
FeO_6	6705	6705	1	[6, 65, 94, 113, 119, 129, 152]
FeO_5	6706	6710	5	[6, 94, 113, 119, 129, 152]
FeO_6	6711	6731	21	[6, 94, 96, 113, 119, 129, 152]
FeO_6	6721	6750	30	[3, 97, 98, 113, 119, 120, 132]
FeO_7	6732	6763	32	[6, 80, 94, 96, 113, 119, 129, 152]
FeO_7	6736	6763	28	[4, 69, 71, 113, 129, 147, 148, 152]
FeO_7	6751	6789	39	[3, 90, 97, 98, 113, 119, 120, 132]
FeO_8	6764	6804	41	[4, 69, 71, 113, 120, 129, 147, 148, 152]
FeO_6	6764	6768	5	[6, 94, 96, 113, 119, 129, 152]
FeO_6	6769	6769	1	[6, 65, 94, 96, 113, 129, 152]
FeO_5	6770	6770	1	[6, 65, 94, 96, 113, 129]
FeO_6	6771	6786	16	[6, 65, 94, 96, 113, 119, 129]
FeO_5	6780	6791	12	[5, 66, 89, 104, 118, 135]
FeO_7	6787	6804	18	[6, 65, 80, 94, 96, 113, 119, 129]
FeO_6	6790	6802	13	[3, 90, 97, 98, 119, 120, 132]
FeO_6	6792	6927	136	[5, 66, 89, 102, 104, 118, 135]
FeO_7	6803	6866	64	[3, 90, 97, 98, 113, 119, 120, 132]
FeO_7	6805	6806	2	[4, 69, 71, 113, 120, 129, 148, 152]
FeO_6	6805	6805	1	[6, 80, 94, 96, 113, 119, 129]
FeO_8	6806	6842	37	[6, 80, 94, 96, 113, 119, 129, 144, 152]
FeO_6	6807	6833	27	[4, 69, 71, 113, 120, 148, 152]
FeO_7	6834	6844	11	[4, 69, 71, 113, 120, 129, 148, 152]
FeO_7	6843	6854	12	[6, 80, 94, 113, 119, 129, 144, 152]
FeO_8	6845	6853	9	[4, 69, 71, 113, 120, 129, 147, 148, 152]
FeO_7	6854	6864	11	[4, 69, 71, 113, 129, 147, 148, 152]
FeO_8	6855	6863	9	[6, 80, 94, 96, 113, 119, 129, 144, 152]
FeO_7	6864	6876	13	[6, 80, 94, 96, 113, 119, 129, 152]
FeO_6	6865	6875	11	[4, 69, 71, 113, 129, 148, 152]
FeO_6	6867	6988	122	[3, 90, 98, 113, 119, 120, 132]
FeO_5	6876	6890	15	[4, 69, 71, 129, 148, 152]
FeO_6	6877	6879	3	[6, 80, 94, 113, 119, 129, 152]
FeO_7	6880	6884	5	[6, 80, 94, 96, 113, 119, 129, 152]
FeO_6	6885	6890	6	[6, 80, 94, 96, 113, 129, 152]
FeO_6	6891	6893	3	[4, 69, 71, 113, 129, 148, 152]
FeO_5	6891	6892	2	[6, 94, 96, 113, 129, 152]
FeO_6	6893	6894	2	[6, 69, 94, 96, 113, 129, 152]
FeO_4	6894	6895	2	[4, 69, 71, 129, 148]
FeO_7	6895	6910	16	[6, 69, 94, 96, 113, 119, 129, 152]
FeO_4	6896	6900	5	[4, 69, 71, 147, 148]
FeO_6	6901	6929	29	[4, 69, 71, 128, 147, 148, 152]
FeO_6	6911	6930	20	[6, 69, 94, 113, 119, 129, 152]
FeO_7	6928	6935	8	[5, 66, 89, 99, 102, 104, 118, 135]
FeO_5	6930	6973	44	[4, 69, 71, 128, 147, 148]
FeO_4	6931	6949	19	[6, 94, 113, 129, 152]
FeO_6	6936	6945	10	[5, 66, 89, 102, 104, 118, 135]
FeO_5	6946	6987	42	[5, 66, 89, 102, 118, 135]
FeO_5	6950	7007	58	[6, 71, 94, 113, 129, 152]
FeO_6	6974	6974	1	[4, 69, 71, 113, 128, 147, 148]
FeO_5	6975	7010	36	[4, 69, 71, 113, 147, 148]
FeO_6	6988	7137	150	[5, 66, 89, 102, 104, 118, 135]
FeO_7	6989	7008	20	[3, 77, 90, 98, 113, 119, 120, 132]
FeO_6	7008	7034	27	[6, 71, 94, 113, 119, 129, 152]
FeO_6	7009	7020	12	[3, 77, 90, 98, 119, 120, 132]
FeO_6	7011	7050	40	[4, 69, 71, 113, 120, 147, 148]
FeO_7	7021	7138	118	[3, 77, 90, 98, 113, 119, 120, 132]
FeO_5	7035	7077	43	[6, 94, 113, 119, 129, 152]
FeO_8	7051	7055	5	[4, 69, 71, 113, 120, 129, 147, 148, 152]
FeO_7	7056	7063	8	[4, 69, 71, 113, 120, 147, 148, 152]
FeO_6	7064	7097	34	[4, 69, 71, 113, 120, 147, 148]
FeO_6	7078	7088	11	[6, 94, 96, 113, 119, 129, 152]
FeO_7	7089	7125	37	[6, 80, 94, 96, 113, 119, 129, 152]
FeO_5	7098	7098	1	[4, 69, 113, 120, 147, 148]
FeO_6	7099	7101	3	[4, 69, 113, 120, 129, 147, 148]
FeO_7	7102	7112	11	[4, 69, 113, 120, 129, 147, 148, 152]
FeO_8	7113	7134	22	[4, 69, 71, 113, 120, 129, 147, 148, 152]
FeO_6	7126	7141	16	[6, 94, 96, 113, 119, 129, 152]
FeO_7	7135	7180	46	[4, 69, 71, 113, 120, 147, 148, 152]
FeO_5	7138	7141	4	[5, 66, 89, 102, 118, 135]
FeO_6	7139	7177	39	[3, 90, 98, 113, 119, 120, 132]
FeO_6	7142	7145	4	[5, 66, 89, 95, 102, 118, 135]
FeO_7	7142	7144	3	[6, 80, 94, 96, 113, 119, 129, 152]
FeO_8	7145	7163	19	[6, 80, 94, 96, 113, 119, 129, 144, 152]
FeO_7	7146	7155	10	[5, 66, 89, 95, 102, 118, 125, 135]
FeO_6	7156	7166	11	[5, 66, 89, 95, 102, 118, 135]
FeO_6	7164	7164	1	[6, 80, 94, 113, 119, 129, 152]
FeO_5	7165	7182	18	[6, 94, 113, 119, 129, 152]
FeO_7	7167	7173	7	[5, 66, 89, 95, 102, 104, 118, 135]
FeO_8	7174	7198	25	[5, 66, 89, 95, 102, 104, 116, 118, 135]
FeO_7	7178	7192	15	[3, 77, 90, 98, 113, 119, 120, 132]
FeO_6	7181	7192	12	[4, 69, 71, 113, 120, 147, 148]
FeO_6	7183	7188	6	[6, 80, 94, 113, 119, 129, 152]
FeO_7	7189	7192	4	[6, 80, 94, 96, 113, 119, 129, 152]
FeO_6	7193	7209	17	[3, 77, 90, 98, 119, 120, 132]
FeO_7	7193	7206	14	[4, 69, 71, 113, 120, 129, 147, 148]
FeO_8	7193	7202	10	[6, 80, 94, 96, 113, 119, 129, 144, 152]
FeO_7	7199	7224	26	[5, 66, 89, 95, 102, 116, 118, 135]
FeO_7	7203	7237	35	[6, 80, 94, 96, 113, 119, 129, 144]
FeO_6	7207	7225	19	[4, 69, 71, 113, 129, 147, 148]
FeO_5	7210	7240	31	[3, 77, 90, 119, 120, 132]
FeO_8	7225	7231	7	[5, 66, 89, 95, 102, 116, 118, 135, 136]
FeO_5	7226	7239	14	[4, 69, 71, 113, 147, 148]
FeO_9	7232	7239	8	[5, 66, 89, 95, 102, 104, 116, 118, 135, 136]
FeO_6	7238	7269	32	[6, 80, 94, 113, 119, 129, 144]
FeO_6	7240	7252	13	[4, 69, 71, 113, 120, 147, 148]
FeO_8	7240	7244	5	[5, 66, 89, 95, 102, 116, 118, 135, 136]
FeO_6	7241	7296	56	[3, 77, 90, 98, 119, 120, 132]
FeO_7	7245	7261	17	[5, 66, 89, 95, 102, 116, 118, 135]
FeO_5	7253	7257	5	[4, 69, 71, 113, 147, 148]
FeO_6	7258	7265	8	[4, 69, 71, 113, 129, 147, 148]
FeO_8	7262	7267	6	[5, 66, 68, 89, 95, 102, 116, 118, 135]
FeO_5	7266	7286	21	[4, 69, 71, 113, 147, 148]
FeO_7	7268	7271	4	[5, 66, 68, 89, 95, 102, 116, 135]
FeO_5	7270	7276	7	[6, 80, 94, 113, 129, 144]
FeO_8	7272	7275	4	[5, 66, 68, 89, 95, 102, 104, 116, 135]
FeO_7	7276	7281	6	[5, 66, 89, 95, 102, 104, 116, 135]
FeO_5	7277	7289	13	[6, 94, 113, 129, 144, 152]
FeO_6	7282	7288	7	[5, 66, 89, 95, 102, 116, 135]
FeO_6	7287	7291	5	[4, 69, 71, 113, 147, 148, 152]
FeO_5	7289	7313	25	[5, 66, 89, 102, 116, 135]
FeO_6	7290	7307	18	[6, 94, 96, 113, 129, 144, 152]
FeO_7	7292	7302	11	[4, 69, 71, 113, 129, 147, 148, 152]
FeO_7	7297	7298	2	[3, 77, 90, 98, 119, 120, 132, 152]
FeO_6	7299	7307	9	[3, 77, 98, 119, 120, 132, 152]
FeO_6	7303	7358	56	[4, 69, 71, 113, 147, 148, 152]
FeO_7	7308	7318	11	[3, 77, 98, 113, 119, 120, 132, 152]
FeO_5	7308	7309	2	[6, 94, 96, 129, 144, 152]
FeO_6	7310	7326	17	[6, 71, 94, 96, 129, 144, 152]
FeO_6	7314	7316	3	[5, 66, 89, 95, 102, 116, 135]
FeO_7	7317	7328	12	[5, 66, 89, 95, 102, 104, 116, 135]
FeO_8	7319	7330	12	[3, 77, 90, 98, 113, 119, 120, 132, 152]
FeO_5	7327	7339	13	[6, 94, 96, 129, 144, 152]
FeO_6	7329	7341	13	[5, 66, 89, 95, 102, 116, 135]
FeO_7	7331	7332	2	[3, 77, 90, 98, 113, 119, 120, 132]
FeO_6	7333	7343	11	[3, 77, 90, 98, 113, 119, 132]
FeO_6	7340	7367	28	[6, 94, 96, 113, 129, 144, 152]
FeO_7	7342	7342	1	[5, 66, 89, 95, 102, 116, 135, 136]
FeO_8	7343	7347	5	[5, 66, 89, 95, 102, 116, 118, 135, 136]
FeO_5	7344	7344	1	[3, 77, 98, 113, 119, 132]
FeO_6	7345	7347	3	[3, 77, 98, 113, 119, 120, 132]
FeO_5	7348	7373	26	[3, 77, 98, 119, 120, 132]
FeO_7	7348	7363	16	[5, 66, 89, 95, 102, 118, 135, 136]
FeO_7	7359	7394	36	[4, 69, 71, 113, 129, 147, 148, 152]
FeO_8	7364	7377	14	[5, 66, 89, 95, 102, 104, 118, 135, 136]
FeO_7	7368	7374	7	[6, 94, 96, 113, 119, 129, 144, 152]
FeO_6	7374	7392	19	[3, 77, 98, 119, 120, 132, 152]
FeO_8	7375	7380	6	[6, 69, 94, 96, 113, 119, 129, 144, 152]
FeO_7	7378	7408	31	[5, 66, 89, 95, 102, 104, 118, 135]
FeO_7	7381	7498	118	[6, 94, 96, 113, 119, 129, 144, 152]
FeO_7	7393	7415	23	[3, 77, 98, 113, 119, 120, 132, 152]
FeO_6	7395	7399	5	[4, 69, 71, 113, 129, 148, 152]
FeO_7	7400	7414	15	[4, 69, 71, 113, 129, 147, 148, 152]
FeO_6	7409	7462	54	[5, 66, 89, 95, 102, 118, 135]
FeO_6	7415	7428	14	[4, 69, 71, 113, 129, 147, 148]
FeO_8	7416	7433	18	[3, 77, 90, 98, 113, 119, 120, 132, 152]
FeO_7	7429	7475	47	[4, 69, 71, 113, 129, 147, 148, 152]
FeO_7	7434	7435	2	[3, 77, 98, 113, 119, 120, 132, 152]
FeO_6	7436	7563	128	[3, 77, 113, 119, 120, 132, 152]
FeO_7	7463	7483	21	[5, 66, 89, 95, 102, 116, 118, 135]
FeO_6	7476	7502	27	[4, 69, 71, 113, 129, 147, 148]
FeO_6	7484	7494	11	[5, 66, 89, 95, 102, 118, 135]
FeO_7	7495	7496	2	[5, 66, 89, 95, 102, 118, 135, 136]
FeO_8	7497	7503	7	[5, 66, 89, 95, 102, 104, 118, 135, 136]
FeO_6	7499	7499	1	[6, 94, 96, 119, 129, 144, 152]
FeO_5	7500	7514	15	[6, 94, 119, 129, 144, 152]
FeO_7	7503	7507	5	[4, 69, 71, 113, 129, 147, 148, 152]
FeO_7	7504	7505	2	[5, 66, 89, 95, 102, 104, 118, 135]
FeO_8	7506	7536	31	[5, 66, 89, 95, 102, 104, 116, 118, 135]
FeO_6	7508	7631	124	[4, 69, 71, 113, 129, 147, 148]
FeO_6	7515	7518	4	[6, 94, 113, 119, 129, 144, 152]
FeO_7	7519	7545	27	[6, 94, 96, 113, 119, 129, 144, 152]
FeO_7	7537	7547	11	[5, 66, 89, 95, 102, 104, 118, 135]
FeO_6	7546	7554	9	[6, 94, 113, 119, 129, 144, 152]
FeO_6	7548	7560	13	[5, 89, 95, 102, 104, 118, 135]
FeO_7	7555	7559	5	[6, 94, 96, 113, 119, 129, 144, 152]
FeO_8	7560	7570	11	[6, 80, 94, 96, 113, 119, 129, 144, 152]
FeO_7	7561	7571	11	[5, 89, 95, 102, 104, 116, 118, 135]
FeO_7	7564	7572	9	[3, 77, 113, 119, 120, 132, 148, 152]
FeO_7	7571	7594	24	[6, 94, 96, 113, 119, 129, 144, 152]
FeO_8	7572	7573	2	[5, 66, 89, 95, 102, 104, 116, 118, 135]
FeO_6	7573	7661	89	[3, 77, 113, 119, 120, 132, 152]
FeO_9	7574	7633	60	[5, 66, 89, 95, 102, 104, 116, 118, 135, 136]
FeO_6	7595	7597	3	[6, 94, 96, 113, 119, 129, 144]
FeO_7	7598	7613	16	[6, 80, 94, 96, 113, 119, 129, 144]
FeO_6	7614	7629	16	[6, 94, 96, 113, 119, 129, 144]
FeO_5	7630	7640	11	[6, 94, 96, 119, 129, 144]
FeO_7	7632	7651	20	[4, 69, 71, 113, 129, 147, 148, 152]
FeO_8	7634	7642	9	[5, 66, 89, 95, 102, 116, 118, 135, 136]
FeO_6	7641	7645	5	[6, 80, 94, 96, 119, 129, 144]
FeO_7	7643	7644	2	[5, 66, 89, 95, 102, 118, 135, 136]
FeO_6	7645	7667	23	[5, 66, 89, 95, 102, 135, 136]
FeO_7	7646	7651	6	[6, 80, 94, 96, 119, 129, 144, 152]
FeO_6	7652	7674	23	[4, 69, 71, 113, 129, 148, 152]
FeO_6	7652	7669	18	[6, 80, 94, 119, 129, 144, 152]
FeO_5	7662	7705	44	[3, 77, 113, 120, 132, 152]
FeO_7	7668	7676	9	[5, 66, 89, 95, 102, 116, 135, 136]
FeO_7	7670	7672	3	[6, 71, 80, 94, 119, 129, 144, 152]
FeO_6	7673	7673	1	[6, 80, 94, 119, 129, 144, 152]
FeO_5	7674	7682	9	[6, 80, 94, 119, 129, 144]
FeO_5	7675	7675	1	[4, 69, 71, 113, 148, 152]
FeO_6	7676	7689	14	[4, 69, 71, 113, 147, 148, 152]
FeO_8	7677	7681	5	[5, 66, 89, 95, 102, 116, 118, 135, 136]
FeO_7	7682	7688	7	[5, 66, 89, 95, 102, 116, 118, 135]
FeO_6	7683	7696	14	[6, 80, 94, 96, 119, 129, 144]
FeO_6	7689	7738	50	[5, 66, 89, 95, 102, 116, 135]
FeO_5	7690	7698	9	[4, 69, 71, 113, 148, 152]
FeO_7	7697	7717	21	[6, 80, 94, 96, 119, 129, 144, 152]
FeO_7	7699	7720	22	[4, 69, 71, 113, 119, 147, 148, 152]
FeO_6	7706	7716	11	[3, 77, 113, 119, 120, 132, 152]
FeO_7	7717	7720	4	[3, 77, 98, 113, 119, 120, 132, 152]
FeO_7	7718	7735	18	[6, 69, 80, 94, 96, 119, 129, 144]
FeO_6	7721	7731	11	[3, 77, 98, 113, 119, 120, 132]
FeO_6	7721	7735	15	[4, 69, 71, 113, 119, 148, 152]
FeO_7	7732	7754	23	[3, 77, 98, 113, 119, 120, 132, 152]
FeO_5	7736	7794	59	[4, 69, 71, 113, 148, 152]
FeO_6	7736	7738	3	[6, 80, 94, 96, 119, 129, 144]
FeO_7	7739	7753	15	[5, 66, 89, 95, 102, 116, 118, 135]
FeO_7	7739	7743	5	[6, 80, 94, 96, 119, 129, 144, 152]
FeO_6	7744	7748	5	[6, 94, 96, 119, 129, 144, 152]
FeO_7	7749	7762	14	[6, 94, 96, 113, 119, 129, 144, 152]
FeO_8	7754	7759	6	[5, 66, 89, 95, 102, 104, 116, 118, 135]
FeO_6	7755	7787	33	[3, 77, 113, 119, 120, 132, 152]
FeO_7	7760	7763	4	[5, 66, 89, 95, 102, 104, 118, 135]
FeO_6	7763	7769	7	[6, 94, 96, 119, 129, 144, 152]
FeO_6	7764	7791	28	[5, 66, 89, 95, 102, 104, 135]
FeO_7	7770	7776	7	[6, 69, 94, 96, 119, 129, 144, 152]
FeO_8	7777	7783	7	[6, 69, 80, 94, 96, 119, 129, 144, 152]
FeO_7	7784	7796	13	[6, 80, 94, 96, 119, 129, 144, 152]
FeO_5	7788	7795	8	[3, 77, 113, 120, 132, 152]
FeO_7	7792	7816	25	[5, 66, 89, 95, 102, 104, 135, 136]
FeO_6	7795	7812	18	[4, 69, 71, 113, 129, 148, 152]
FeO_6	7796	7819	24	[3, 77, 113, 119, 120, 132, 152]
FeO_6	7797	7814	18	[6, 80, 94, 119, 129, 144, 152]
FeO_7	7813	7837	25	[4, 69, 71, 113, 129, 147, 148, 152]
FeO_7	7815	7849	35	[6, 80, 94, 96, 119, 129, 144, 152]
FeO_6	7817	7821	5	[5, 66, 89, 102, 104, 135, 136]
FeO_7	7820	7831	12	[3, 77, 90, 113, 119, 120, 132, 152]
FeO_7	7822	7829	8	[5, 66, 89, 102, 104, 118, 135, 136]
FeO_6	7830	7836	7	[5, 66, 89, 102, 104, 135, 136]
FeO_6	7832	7906	75	[3, 77, 113, 119, 120, 132, 152]
FeO_5	7837	7849	13	[5, 66, 89, 102, 104, 135]
FeO_6	7838	7884	47	[4, 69, 71, 113, 147, 148, 152]
FeO_6	7850	7859	10	[5, 66, 89, 95, 102, 104, 135]
FeO_6	7850	7883	34	[6, 94, 96, 119, 129, 144, 152]
FeO_5	7860	7871	12	[5, 66, 95, 102, 104, 135]
FeO_6	7872	7883	12	[5, 66, 95, 102, 104, 116, 135]
FeO_7	7884	7884	1	[5, 66, 95, 102, 104, 116, 135, 136]
FeO_5	7884	7907	24	[6, 94, 119, 129, 144, 152]
FeO_7	7885	7896	12	[4, 69, 71, 113, 125, 147, 148, 152]
FeO_8	7885	7897	13	[5, 66, 68, 95, 102, 104, 116, 135, 136]
FeO_6	7897	7926	30	[4, 69, 71, 113, 147, 148, 152]
FeO_9	7898	7932	35	[5, 66, 68, 95, 102, 104, 116, 118, 135, 136]
FeO_7	7907	7913	7	[3, 77, 98, 113, 119, 120, 132, 152]
FeO_6	7908	7923	16	[6, 94, 113, 119, 129, 144, 152]
FeO_6	7914	7927	14	[3, 98, 113, 119, 120, 132, 152]
FeO_7	7924	8018	95	[6, 69, 94, 113, 119, 129, 144, 152]
FeO_5	7927	7945	19	[4, 69, 113, 147, 148, 152]
FeO_7	7928	7940	13	[3, 77, 98, 113, 119, 120, 132, 152]
FeO_8	7933	7944	12	[5, 66, 68, 95, 102, 104, 116, 135, 136]
FeO_6	7941	7958	18	[3, 98, 113, 119, 120, 132, 152]
FeO_9	7945	7980	36	[5, 66, 68, 95, 102, 104, 116, 118, 135, 136]
FeO_6	7946	8015	70	[4, 69, 71, 113, 147, 148, 152]
FeO_5	7959	7981	23	[3, 98, 113, 119, 132, 152]
FeO_8	7981	7990	10	[5, 66, 68, 95, 102, 104, 116, 135, 136]
FeO_6	7982	8062	81	[3, 98, 113, 119, 120, 132, 152]
FeO_7	7991	7997	7	[5, 66, 95, 102, 104, 116, 135, 136]
FeO_8	7998	8004	7	[5, 66, 89, 95, 102, 104, 116, 135, 136]
FeO_9	8005	8011	7	[5, 66, 89, 95, 102, 104, 116, 118, 135, 136]
FeO_8	8012	8029	18	[5, 66, 89, 95, 102, 104, 118, 135, 136]
FeO_5	8016	8053	38	[4, 69, 71, 113, 147, 148]
FeO_6	8019	8106	88	[6, 69, 94, 113, 119, 144, 152]
FeO_7	8030	8030	1	[5, 66, 89, 95, 102, 118, 135, 136]
FeO_6	8031	8050	20	[5, 66, 89, 95, 102, 135, 136]
FeO_7	8051	8163	113	[5, 66, 89, 95, 102, 104, 135, 136]
FeO_6	8054	8066	13	[4, 69, 71, 113, 147, 148, 152]
FeO_7	8063	8107	45	[3, 77, 98, 113, 119, 120, 132, 152]
FeO_5	8067	8127	61	[4, 69, 71, 113, 147, 148]
FeO_7	8107	8110	4	[6, 69, 94, 113, 119, 129, 144, 152]
FeO_6	8108	8160	53	[3, 77, 113, 119, 120, 132, 152]
FeO_8	8111	8143	33	[6, 69, 71, 94, 113, 119, 129, 144, 152]
FeO_6	8128	8172	45	[4, 69, 71, 92, 113, 147, 148]
FeO_7	8144	8148	5	[6, 69, 71, 94, 113, 129, 144, 152]
FeO_6	8149	8187	39	[6, 69, 71, 94, 129, 144, 152]
FeO_7	8161	8162	2	[3, 77, 113, 119, 120, 132, 148, 152]
FeO_6	8163	8283	121	[3, 77, 113, 120, 132, 148, 152]
FeO_6	8164	8205	42	[5, 89, 95, 102, 104, 135, 136]
FeO_7	8173	8180	8	[4, 69, 71, 92, 113, 147, 148, 152]
FeO_6	8181	8184	4	[4, 69, 92, 113, 147, 148, 152]
FeO_5	8185	8186	2	[4, 69, 113, 147, 148, 152]
FeO_6	8187	8200	14	[4, 69, 92, 113, 147, 148, 152]
FeO_7	8188	8198	11	[6, 69, 71, 94, 113, 129, 144, 152]
FeO_8	8199	8204	6	[6, 69, 71, 94, 113, 119, 129, 144, 152]
FeO_5	8201	8216	16	[4, 69, 92, 113, 147, 148]
FeO_7	8205	8239	35	[6, 69, 71, 94, 113, 129, 144, 152]
FeO_7	8206	8289	84	[5, 66, 89, 95, 102, 104, 135, 136]
FeO_6	8217	8262	46	[4, 69, 71, 92, 113, 147, 148]
FeO_8	8240	8240	1	[6, 69, 71, 94, 113, 129, 144, 148, 152]
FeO_9	8241	8253	13	[6, 69, 71, 94, 113, 119, 129, 144, 148, 152]
FeO_8	8254	8269	16	[6, 69, 71, 94, 113, 119, 129, 144, 152]
FeO_5	8263	8313	51	[4, 69, 71, 92, 147, 148]
FeO_7	8270	8378	109	[6, 69, 94, 113, 119, 129, 144, 152]
FeO_7	8284	8348	65	[3, 77, 113, 120, 125, 132, 148, 152]
FeO_6	8290	8291	2	[5, 89, 95, 102, 104, 135, 136]
FeO_7	8292	8601	310	[5, 66, 89, 95, 102, 104, 135, 136]
FeO_6	8314	8349	36	[4, 69, 71, 92, 113, 147, 148]
FeO_6	8349	8357	9	[3, 113, 120, 125, 132, 148, 152]
FeO_7	8350	8371	22	[4, 69, 71, 92, 113, 128, 147, 148]
FeO_5	8358	8381	24	[3, 113, 120, 125, 132, 148]
FeO_6	8372	8383	12	[4, 69, 71, 113, 128, 147, 148]
FeO_6	8379	8394	16	[6, 69, 94, 113, 119, 144, 152]
FeO_6	8382	8396	15	[3, 113, 120, 125, 132, 148, 152]
FeO_7	8384	8395	12	[4, 69, 71, 113, 128, 147, 148, 152]
FeO_7	8395	8431	37	[6, 69, 94, 113, 119, 129, 144, 152]
FeO_6	8396	8399	4	[4, 69, 71, 113, 128, 147, 148]
FeO_7	8397	8429	33	[3, 77, 113, 120, 125, 132, 148, 152]
FeO_7	8400	8402	3	[4, 69, 71, 92, 113, 128, 147, 148]
FeO_6	8403	8405	3	[4, 69, 71, 92, 113, 147, 148]
FeO_7	8406	8418	13	[4, 69, 71, 92, 113, 147, 148, 152]
FeO_6	8419	8427	9	[4, 69, 71, 92, 113, 147, 148]
FeO_5	8428	8428	1	[4, 69, 71, 113, 147, 148]
FeO_6	8429	8440	12	[4, 69, 71, 113, 128, 147, 148]
FeO_8	8430	8435	6	[3, 77, 113, 119, 120, 125, 132, 148, 152]
FeO_6	8432	8478	47	[6, 69, 94, 113, 119, 144, 152]
FeO_7	8436	8441	6	[3, 77, 113, 119, 120, 125, 148, 152]
FeO_7	8441	8474	34	[4, 69, 71, 113, 125, 128, 147, 148]
FeO_8	8442	8451	10	[3, 77, 97, 113, 119, 120, 125, 148, 152]
FeO_7	8452	8478	27	[3, 77, 97, 113, 120, 125, 148, 152]
FeO_6	8475	8479	5	[4, 71, 113, 125, 128, 147, 148]
FeO_6	8479	8528	50	[3, 77, 113, 120, 125, 148, 152]
FeO_7	8479	8499	21	[6, 69, 94, 113, 119, 129, 144, 152]
FeO_4	8480	8483	4	[4, 113, 125, 147, 148]
FeO_5	8484	8485	2	[4, 71, 113, 125, 147, 148]
FeO_4	8486	8505	20	[4, 71, 125, 147, 148]
FeO_6	8500	8506	7	[6, 69, 113, 119, 129, 144, 152]
FeO_5	8506	8511	6	[4, 69, 71, 125, 147, 148]
FeO_7	8507	8517	11	[6, 69, 71, 113, 119, 129, 144, 152]
FeO_6	8512	8544	33	[4, 69, 71, 92, 125, 147, 148]
FeO_6	8518	8529	12	[6, 69, 71, 113, 119, 129, 144]
FeO_5	8529	8533	5	[3, 77, 113, 120, 148, 152]
FeO_7	8530	8534	5	[6, 69, 71, 113, 119, 129, 144, 152]
FeO_6	8534	8560	27	[3, 77, 113, 120, 132, 148, 152]
FeO_6	8535	8549	15	[6, 69, 113, 119, 129, 144, 152]
FeO_7	8545	8554	10	[4, 69, 71, 92, 113, 125, 147, 148]
FeO_7	8550	8608	59	[6, 69, 94, 113, 119, 129, 144, 152]
FeO_6	8555	8559	5	[4, 69, 71, 92, 125, 147, 148]
FeO_5	8560	8596	37	[4, 69, 71, 92, 147, 148]
FeO_5	8561	8588	28	[3, 77, 113, 120, 148, 152]
FeO_6	8589	8607	19	[3, 77, 113, 119, 120, 148, 152]
FeO_6	8597	8604	8	[4, 69, 71, 92, 147, 148, 152]
FeO_6	8602	8610	9	[5, 89, 95, 102, 104, 135, 136]
FeO_5	8605	8615	11	[4, 69, 71, 92, 147, 148]
FeO_5	8608	8641	34	[3, 77, 113, 120, 148, 152]
FeO_5	8609	8641	33	[6, 69, 113, 119, 144, 152]
FeO_7	8611	8636	26	[5, 89, 95, 102, 104, 131, 135, 136]
FeO_6	8616	8631	16	[4, 69, 71, 92, 113, 147, 148]
FeO_5	8632	8671	40	[4, 69, 71, 92, 147, 148]
FeO_6	8637	8649	13	[5, 89, 95, 102, 104, 135, 136]
FeO_6	8642	8647	6	[3, 77, 113, 120, 125, 148, 152]
FeO_6	8642	8686	45	[6, 69, 113, 119, 129, 144, 152]
FeO_7	8648	8720	73	[3, 77, 113, 120, 125, 132, 148, 152]
FeO_5	8650	8651	2	[5, 89, 95, 102, 104, 136]
FeO_6	8652	8672	21	[5, 89, 95, 102, 104, 135, 136]
FeO_6	8672	8683	12	[4, 69, 71, 92, 113, 147, 148]
FeO_7	8673	8726	54	[5, 66, 89, 95, 102, 104, 135, 136]
FeO_5	8684	8701	18	[4, 69, 71, 113, 147, 148]
FeO_7	8687	8706	20	[6, 69, 94, 113, 119, 129, 144, 152]
FeO_6	8702	8705	4	[4, 69, 71, 113, 147, 148, 152]
FeO_5	8706	8719	14	[4, 69, 71, 147, 148, 152]
FeO_6	8707	8713	7	[6, 69, 113, 119, 129, 144, 152]
FeO_7	8714	8810	97	[6, 69, 94, 113, 119, 129, 144, 152]
FeO_6	8720	8725	6	[4, 69, 71, 92, 147, 148, 152]
FeO_6	8721	8731	11	[3, 77, 113, 120, 132, 148, 152]
FeO_7	8726	8727	2	[4, 69, 71, 92, 113, 147, 148, 152]
FeO_8	8727	8732	6	[5, 66, 89, 95, 102, 104, 116, 135, 136]
FeO_6	8728	8839	112	[4, 69, 71, 113, 147, 148, 152]
FeO_7	8732	8814	83	[3, 77, 113, 120, 125, 132, 148, 152]
FeO_7	8733	8733	1	[5, 66, 95, 102, 104, 116, 135, 136]
FeO_6	8734	8762	29	[5, 66, 95, 102, 104, 135, 136]
FeO_7	8763	8784	22	[5, 66, 89, 95, 102, 104, 135, 136]
FeO_6	8785	8785	1	[5, 66, 89, 95, 102, 104, 136]
FeO_7	8786	8821	36	[5, 66, 68, 89, 95, 102, 104, 136]
FeO_6	8811	8856	46	[6, 69, 94, 113, 119, 129, 144]
FeO_8	8815	8817	3	[3, 77, 113, 119, 120, 125, 132, 148, 152]
FeO_7	8818	8847	30	[3, 77, 113, 119, 120, 132, 148, 152]
FeO_8	8822	8830	9	[5, 66, 68, 89, 95, 102, 104, 135, 136]
FeO_7	8831	8888	58	[5, 66, 89, 95, 102, 104, 135, 136]
FeO_5	8840	8848	9	[4, 69, 71, 113, 148, 152]
FeO_6	8848	8856	9	[3, 77, 113, 119, 120, 132, 152]
FeO_6	8849	8931	83	[4, 69, 71, 113, 147, 148, 152]
FeO_5	8857	8864	8	[3, 113, 119, 120, 132, 152]
FeO_7	8857	9019	163	[6, 69, 94, 113, 119, 129, 144, 152]
FeO_6	8865	8918	54	[3, 77, 113, 119, 120, 132, 152]
FeO_8	8889	8896	8	[5, 66, 89, 95, 102, 104, 116, 135, 136]
FeO_7	8897	9023	127	[5, 66, 89, 95, 102, 104, 135, 136]
FeO_7	8919	8938	20	[3, 77, 98, 113, 119, 120, 132, 152]
FeO_7	8932	8935	4	[4, 69, 71, 92, 113, 147, 148, 152]
FeO_6	8936	8953	18	[4, 69, 71, 92, 147, 148, 152]
FeO_6	8939	8944	6	[3, 77, 113, 119, 120, 132, 152]
FeO_5	8945	8968	24	[3, 77, 113, 119, 132, 152]
FeO_7	8954	8955	2	[4, 69, 71, 92, 113, 147, 148, 152]
FeO_6	8956	8956	1	[4, 69, 71, 113, 147, 148, 152]
FeO_5	8957	8971	15	[4, 69, 71, 113, 147, 148]
FeO_6	8969	8972	4	[3, 77, 98, 113, 119, 132, 152]
FeO_6	8972	9018	47	[4, 69, 71, 113, 147, 148, 152]
FeO_7	8973	8973	1	[3, 77, 90, 98, 113, 119, 132, 152]
FeO_8	8974	8985	12	[3, 77, 90, 98, 113, 119, 120, 132, 152]
FeO_7	8986	8997	12	[3, 77, 98, 113, 119, 120, 132, 152]
FeO_5	8998	9017	20	[3, 77, 98, 113, 119, 132]
FeO_6	9018	9029	12	[3, 77, 98, 113, 119, 120, 132]
FeO_5	9019	9036	18	[4, 69, 71, 113, 147, 148]
FeO_6	9020	9025	6	[6, 69, 94, 113, 119, 144, 152]
FeO_6	9024	9040	17	[5, 66, 89, 95, 102, 135, 136]
FeO_5	9026	9099	74	[6, 69, 94, 113, 119, 144]
FeO_7	9030	9057	28	[3, 77, 98, 113, 119, 120, 132, 139]
FeO_4	9037	9047	11	[4, 69, 113, 147, 148]
FeO_7	9041	9127	87	[5, 66, 89, 95, 102, 104, 135, 136]
FeO_5	9048	9092	45	[4, 69, 71, 113, 147, 148]
FeO_6	9058	9061	4	[3, 98, 113, 119, 120, 132, 139]
FeO_7	9062	9100	39	[3, 77, 98, 113, 119, 120, 132, 139]
FeO_6	9093	9175	83	[4, 69, 71, 113, 147, 148, 152]
FeO_6	9100	9109	10	[6, 69, 94, 113, 119, 144, 152]
FeO_8	9101	9104	4	[3, 77, 98, 113, 119, 120, 132, 139, 152]
FeO_7	9105	9188	84	[3, 77, 98, 113, 119, 120, 132, 152]
FeO_5	9110	9137	28	[6, 69, 113, 119, 144, 152]
FeO_8	9128	9148	21	[5, 66, 89, 95, 102, 104, 118, 135, 136]
FeO_6	9138	9159	22	[6, 69, 94, 113, 119, 144, 152]
FeO_7	9149	9189	41	[5, 66, 95, 102, 104, 118, 135, 136]
FeO_7	9160	9293	134	[6, 69, 94, 113, 119, 129, 144, 152]
FeO_5	9176	9191	16	[4, 69, 71, 113, 147, 148]
FeO_8	9189	9202	14	[3, 77, 90, 98, 113, 119, 120, 132, 152]
FeO_8	9190	9210	21	[5, 66, 68, 95, 102, 104, 118, 135, 136]
FeO_6	9192	9224	33	[4, 69, 71, 113, 147, 148, 152]
FeO_6	9203	9247	45	[3, 77, 98, 113, 120, 132, 152]
FeO_7	9211	9212	2	[5, 66, 95, 102, 104, 118, 135, 136]
FeO_6	9213	9229	17	[5, 66, 95, 102, 104, 135, 136]
FeO_5	9225	9254	30	[4, 69, 71, 113, 147, 148]
FeO_7	9230	9240	11	[5, 66, 95, 102, 104, 118, 135, 136]
FeO_8	9241	9247	7	[5, 66, 95, 102, 104, 118, 131, 135, 136]
FeO_5	9248	9275	28	[3, 77, 113, 120, 132, 152]
FeO_7	9248	9262	15	[5, 66, 95, 102, 104, 131, 135, 136]
FeO_6	9255	9339	85	[4, 69, 71, 113, 147, 148, 152]
FeO_6	9263	9270	8	[5, 66, 95, 102, 104, 135, 136]
FeO_7	9271	9273	3	[5, 66, 95, 102, 104, 131, 135, 136]
FeO_8	9274	9274	1	[5, 66, 95, 102, 104, 118, 131, 135, 136]
FeO_7	9275	9322	48	[5, 66, 95, 102, 104, 118, 135, 136]
FeO_4	9276	9293	18	[3, 77, 113, 120, 132]
FeO_5	9294	9327	34	[3, 77, 113, 119, 120, 132]
FeO_6	9294	9308	15	[6, 69, 94, 119, 129, 144, 152]
FeO_7	9309	9316	8	[6, 69, 94, 113, 119, 129, 144, 152]
FeO_6	9317	9339	23	[6, 69, 94, 119, 129, 144, 152]
FeO_8	9323	9337	15	[5, 66, 89, 95, 102, 104, 118, 135, 136]
FeO_6	9328	9382	55	[3, 77, 113, 119, 120, 132, 152]
FeO_7	9338	9338	1	[5, 66, 95, 102, 104, 118, 135, 136]
FeO_6	9339	9399	61	[5, 66, 95, 102, 104, 135, 136]
FeO_5	9340	9341	2	[4, 69, 71, 113, 147, 148]
FeO_5	9340	9355	16	[6, 69, 94, 129, 144, 152]
FeO_6	9342	9452	111	[4, 69, 71, 113, 147, 148, 152]
FeO_6	9356	9404	49	[6, 69, 94, 113, 129, 144, 152]
FeO_7	9383	9383	1	[3, 77, 98, 113, 119, 120, 132, 152]
FeO_6	9384	9389	6	[3, 77, 98, 113, 119, 120, 152]
FeO_7	9390	9405	16	[3, 77, 98, 113, 119, 120, 139, 152]
FeO_5	9400	9407	8	[5, 66, 95, 102, 104, 136]
FeO_7	9405	9427	23	[6, 69, 94, 113, 119, 129, 144, 152]
FeO_6	9406	9428	23	[3, 77, 98, 113, 119, 120, 139]
FeO_6	9408	9515	108	[5, 66, 95, 102, 104, 135, 136]
FeO_6	9428	9460	33	[6, 69, 94, 113, 129, 144, 152]
FeO_7	9429	9431	3	[3, 77, 98, 113, 119, 120, 132, 139]
FeO_6	9432	9496	65	[3, 98, 113, 119, 120, 132, 139]
FeO_7	9453	9463	11	[4, 69, 71, 113, 125, 147, 148, 152]
FeO_7	9461	9468	8	[6, 69, 94, 113, 119, 129, 144, 152]
FeO_6	9464	9553	90	[4, 69, 71, 113, 147, 148, 152]
FeO_8	9469	9486	18	[6, 65, 69, 94, 113, 119, 129, 144, 152]
FeO_7	9487	9495	9	[6, 65, 69, 113, 119, 129, 144, 152]
FeO_6	9496	9497	2	[6, 69, 113, 119, 129, 144, 152]
FeO_7	9497	9519	23	[3, 77, 98, 113, 119, 120, 132, 139]
FeO_7	9498	9499	2	[6, 69, 94, 113, 119, 129, 144, 152]
FeO_6	9500	9507	8	[6, 69, 94, 113, 119, 129, 144]
FeO_7	9508	9527	20	[6, 69, 94, 113, 119, 129, 144, 152]
FeO_5	9516	9528	13	[5, 66, 95, 102, 104, 136]
FeO_6	9520	9526	7	[3, 98, 113, 119, 120, 132, 139]
FeO_7	9527	9538	12	[3, 77, 98, 113, 119, 120, 132, 139]
FeO_6	9528	9535	8	[6, 69, 113, 119, 129, 144, 152]
FeO_6	9529	9538	10	[5, 66, 95, 102, 104, 131, 136]
FeO_5	9536	9568	33	[6, 69, 113, 119, 129, 144]
FeO_8	9539	9560	22	[3, 77, 98, 113, 119, 120, 132, 139, 152]
FeO_7	9539	9603	65	[5, 66, 95, 102, 104, 131, 135, 136]
FeO_7	9554	9627	74	[4, 69, 71, 72, 113, 147, 148, 152]
FeO_7	9561	9592	32	[3, 77, 98, 113, 119, 120, 132, 139]
FeO_4	9569	9578	10	[6, 69, 113, 129, 144]
FeO_5	9579	9604	26	[6, 69, 94, 113, 129, 144]
FeO_6	9593	9594	2	[3, 98, 113, 119, 120, 132, 139]
FeO_7	9595	9608	14	[3, 77, 98, 113, 119, 120, 132, 139]
FeO_8	9604	9606	3	[5, 66, 89, 95, 102, 104, 131, 135, 136]
FeO_6	9605	9615	11	[6, 69, 94, 113, 129, 144, 152]
FeO_7	9607	9659	53	[5, 66, 89, 102, 104, 131, 135, 136]
FeO_6	9609	9626	18	[3, 77, 98, 113, 119, 120, 139]
FeO_5	9616	9641	26	[6, 69, 113, 129, 144, 152]
FeO_5	9627	9627	1	[3, 98, 113, 119, 120, 139]
FeO_6	9628	9656	29	[3, 98, 113, 119, 120, 132, 139]
FeO_6	9628	9634	7	[4, 69, 71, 113, 147, 148, 152]
FeO_5	9635	9635	1	[4, 71, 113, 147, 148, 152]
FeO_6	9636	9644	9	[4, 71, 113, 125, 147, 148, 152]
FeO_6	9642	9654	13	[6, 69, 113, 129, 144, 147, 152]
FeO_5	9645	9650	6	[4, 71, 113, 147, 148, 152]
FeO_6	9651	9657	7	[4, 71, 113, 128, 147, 148, 152]
FeO_5	9655	9662	8	[6, 69, 113, 129, 144, 152]
FeO_7	9657	9677	21	[3, 77, 98, 113, 119, 120, 132, 139]
FeO_7	9658	9668	11	[4, 71, 72, 113, 128, 147, 148, 152]
FeO_8	9660	9671	12	[5, 66, 89, 95, 102, 104, 131, 135, 136]
FeO_4	9663	9679	17	[6, 69, 113, 144, 152]
FeO_6	9669	9687	19	[4, 71, 72, 113, 128, 147, 148]
FeO_7	9672	9678	7	[5, 66, 89, 95, 102, 104, 131, 135]
FeO_6	9678	9703	26	[3, 77, 98, 113, 119, 132, 139]
FeO_6	9679	9696	18	[5, 66, 95, 102, 104, 131, 135]
FeO_5	9680	9682	3	[6, 69, 94, 113, 144, 152]
FeO_6	9683	9760	78	[6, 69, 94, 113, 119, 144, 152]
FeO_5	9688	9761	74	[4, 71, 72, 128, 147, 148]
FeO_5	9697	9698	2	[5, 95, 102, 104, 131, 135]
FeO_6	9699	9733	35	[5, 95, 102, 104, 131, 135, 136]
FeO_5	9704	9732	29	[3, 98, 113, 119, 132, 139]
FeO_6	9733	9800	68	[3, 77, 98, 113, 119, 132, 139]
FeO_7	9734	9741	8	[5, 95, 102, 104, 118, 131, 135, 136]
FeO_6	9742	9747	6	[5, 95, 102, 104, 118, 135, 136]
FeO_7	9748	9760	13	[5, 66, 95, 102, 104, 118, 135, 136]
FeO_6	9761	9813	53	[5, 66, 95, 102, 104, 135, 136]
FeO_7	9761	9767	7	[6, 69, 94, 113, 119, 129, 144, 152]
FeO_6	9762	9769	8	[4, 69, 71, 72, 128, 147, 148]
FeO_6	9768	9809	42	[6, 69, 94, 113, 129, 144, 152]
FeO_7	9770	9777	8	[4, 69, 71, 72, 92, 128, 147, 148]
FeO_6	9778	9780	3	[4, 69, 71, 72, 128, 147, 148]
FeO_5	9781	9798	18	[4, 69, 71, 72, 147, 148]
FeO_4	9799	9803	5	[4, 71, 72, 147, 148]
FeO_7	9801	9807	7	[3, 77, 98, 113, 119, 132, 139, 152]
FeO_5	9804	9804	1	[4, 71, 72, 128, 147, 148]
FeO_6	9805	9809	5	[4, 71, 72, 128, 147, 148, 152]
FeO_6	9808	9839	32	[3, 77, 98, 113, 119, 132, 139]
FeO_7	9810	9826	17	[4, 71, 72, 113, 128, 147, 148, 152]
FeO_5	9810	9833	24	[6, 69, 113, 129, 144, 152]
FeO_7	9814	9819	6	[5, 66, 89, 95, 102, 104, 135, 136]
FeO_6	9820	9866	47	[5, 66, 95, 102, 104, 135, 136]
FeO_6	9827	9853	27	[4, 71, 72, 113, 147, 148, 152]
FeO_6	9834	9979	146	[6, 69, 94, 113, 129, 144, 152]
FeO_7	9840	9860	21	[3, 77, 98, 113, 119, 120, 132, 139]
FeO_7	9854	9863	10	[4, 69, 71, 72, 113, 147, 148, 152]
FeO_6	9861	10092	232	[3, 77, 98, 113, 119, 132, 139]
FeO_6	9864	9904	41	[4, 71, 72, 113, 147, 148, 152]
FeO_7	9867	9957	91	[5, 66, 95, 102, 104, 131, 135, 136]
FeO_5	9905	9908	4	[4, 71, 72, 147, 148, 152]
FeO_4	9909	9927	19	[4, 71, 72, 147, 148]
FeO_5	9928	9945	18	[4, 71, 72, 113, 147, 148]
FeO_6	9946	10026	81	[4, 69, 71, 72, 113, 147, 148]
FeO_8	9958	10020	63	[5, 66, 89, 95, 102, 104, 131, 135, 136]
FeO_7	9980	9990	11	[6, 69, 94, 113, 119, 129, 144, 152]
FeO_6	9991	10036	46	[6, 69, 94, 119, 129, 144, 152]
FeO_7	10021	10063	43	[5, 66, 89, 95, 102, 104, 131, 135]
FeO_7	10027	10027	1	[4, 69, 71, 72, 113, 147, 148, 152]
FeO_6	10028	10064	37	[4, 69, 71, 113, 147, 148, 152]
FeO_7	10037	10051	15	[6, 69, 94, 113, 119, 129, 144, 152]
FeO_6	10052	10084	33	[6, 69, 94, 119, 129, 144, 152]
FeO_8	10064	10072	9	[5, 66, 78, 89, 95, 102, 104, 131, 135]
FeO_5	10065	10068	4	[4, 69, 71, 113, 148, 152]
FeO_6	10069	10084	16	[4, 69, 71, 113, 147, 148, 152]
FeO_7	10073	10074	2	[5, 66, 89, 95, 102, 104, 131, 135]
FeO_6	10075	10082	8	[5, 89, 95, 102, 104, 131, 135]
FeO_7	10083	10095	13	[5, 89, 95, 102, 104, 131, 135, 136]
FeO_7	10085	10108	24	[4, 69, 71, 72, 113, 147, 148, 152]
FeO_7	10085	10098	14	[6, 69, 94, 96, 119, 129, 144, 152]
FeO_7	10093	10149	57	[3, 77, 98, 113, 119, 120, 132, 139]
FeO_8	10096	10111	16	[5, 66, 89, 95, 102, 104, 131, 135, 136]
FeO_6	10099	10121	23	[6, 69, 94, 96, 129, 144, 152]
FeO_6	10109	10185	77	[4, 69, 71, 113, 147, 148, 152]
FeO_7	10112	10132	21	[5, 66, 95, 102, 104, 131, 135, 136]
FeO_5	10122	10138	17	[6, 69, 94, 129, 144, 152]
FeO_6	10133	10164	32	[5, 66, 95, 102, 104, 135, 136]
FeO_6	10139	10140	2	[6, 69, 71, 94, 129, 144, 152]
FeO_7	10141	10141	1	[6, 69, 71, 94, 113, 129, 144, 152]
FeO_6	10142	10163	22	[6, 69, 94, 113, 129, 144, 152]
FeO_6	10150	10166	17	[3, 98, 113, 119, 120, 132, 139]
FeO_5	10164	10187	24	[6, 69, 94, 129, 144, 152]
FeO_5	10165	10188	24	[5, 66, 95, 102, 104, 136]
FeO_7	10167	10197	31	[3, 77, 98, 113, 119, 120, 132, 139]
FeO_5	10186	10347	162	[4, 69, 113, 147, 148, 152]
FeO_6	10188	10193	6	[6, 69, 71, 94, 129, 144, 152]
FeO_6	10189	10212	24	[5, 66, 95, 102, 104, 135, 136]
FeO_5	10194	10327	134	[6, 69, 94, 129, 144, 152]
FeO_6	10198	10241	44	[3, 77, 98, 113, 120, 132, 139]
FeO_5	10213	10241	29	[5, 66, 95, 102, 104, 136]
FeO_7	10242	10251	10	[3, 77, 98, 113, 119, 120, 132, 139]
FeO_6	10242	10312	71	[5, 66, 95, 102, 104, 135, 136]
FeO_6	10252	10326	75	[3, 77, 98, 113, 119, 120, 132]
FeO_7	10313	10328	16	[5, 66, 95, 102, 104, 118, 135, 136]
FeO_7	10327	10346	20	[3, 77, 98, 113, 119, 120, 132, 139]
FeO_6	10328	10331	4	[6, 69, 80, 94, 129, 144, 152]
FeO_8	10329	10348	20	[5, 66, 95, 102, 104, 118, 131, 135, 136]
FeO_5	10332	10377	46	[6, 80, 94, 129, 144, 152]
FeO_6	10347	10368	22	[3, 77, 98, 113, 119, 120, 132]
FeO_6	10348	10454	107	[4, 69, 71, 113, 147, 148, 152]
FeO_7	10349	10364	16	[5, 66, 95, 102, 104, 131, 135, 136]
FeO_8	10365	10399	35	[5, 66, 89, 95, 102, 104, 131, 135, 136]
FeO_5	10369	10383	15	[3, 98, 113, 119, 120, 132]
FeO_6	10378	10467	90	[6, 69, 80, 94, 129, 144, 152]
FeO_6	10384	10395	12	[3, 98, 113, 119, 120, 132, 148]
FeO_7	10396	10399	4	[3, 77, 98, 113, 119, 120, 132, 148]
FeO_8	10400	10424	25	[3, 77, 98, 113, 119, 120, 132, 139, 148]
FeO_7	10400	10401	2	[5, 66, 89, 95, 102, 104, 131, 135]
FeO_6	10402	10420	19	[5, 66, 89, 95, 104, 131, 135]
FeO_7	10421	10436	16	[5, 66, 89, 95, 104, 131, 135, 136]
FeO_7	10425	10439	15	[3, 77, 98, 113, 119, 120, 132, 139]
FeO_8	10437	10440	4	[5, 66, 89, 95, 102, 104, 131, 135, 136]
FeO_6	10440	10448	9	[3, 77, 113, 119, 120, 132, 139]
FeO_7	10441	10490	50	[5, 66, 89, 95, 102, 104, 131, 135]
FeO_5	10449	10481	33	[3, 113, 119, 120, 132, 139]
FeO_5	10455	10526	72	[4, 69, 113, 147, 148, 152]
FeO_5	10468	10572	105	[6, 69, 94, 129, 144, 152]
FeO_6	10482	10534	53	[3, 98, 113, 119, 120, 132, 139]
FeO_6	10491	10513	23	[5, 66, 95, 102, 104, 131, 135]
FeO_7	10514	10540	27	[5, 66, 95, 102, 104, 131, 135, 136]
FeO_6	10527	10673	147	[4, 69, 71, 113, 147, 148, 152]
FeO_7	10535	10570	36	[3, 77, 98, 113, 119, 120, 132, 139]
FeO_6	10541	10564	24	[5, 66, 95, 102, 104, 135, 136]
FeO_7	10565	10589	25	[5, 66, 89, 95, 102, 104, 135, 136]
FeO_6	10571	10573	3	[3, 77, 98, 113, 119, 120, 132]
FeO_6	10573	10584	12	[6, 69, 71, 94, 129, 144, 152]
FeO_7	10574	10590	17	[3, 77, 98, 113, 119, 120, 132, 148]
FeO_5	10585	10665	81	[6, 69, 94, 129, 144, 152]
FeO_8	10590	10600	11	[5, 66, 89, 95, 102, 104, 131, 135, 136]
FeO_6	10591	10603	13	[3, 77, 98, 113, 119, 120, 132]
FeO_7	10601	10604	4	[5, 66, 95, 102, 104, 131, 135, 136]
FeO_7	10604	10613	10	[3, 77, 98, 113, 119, 120, 132, 152]
FeO_6	10605	10610	6	[5, 66, 95, 102, 104, 135, 136]
FeO_7	10611	10639	29	[5, 66, 89, 95, 102, 104, 135, 136]
FeO_6	10614	10646	33	[3, 77, 98, 113, 119, 120, 132]
FeO_6	10640	10691	52	[5, 66, 95, 102, 104, 135, 136]
FeO_7	10647	10671	25	[3, 77, 98, 113, 119, 120, 132, 139]
FeO_4	10666	10675	10	[6, 69, 94, 144, 152]
FeO_6	10672	10745	74	[3, 98, 113, 119, 120, 132, 139]
FeO_5	10674	10682	9	[4, 69, 113, 147, 148, 152]
FeO_5	10676	10734	59	[6, 69, 94, 129, 144, 152]
FeO_6	10683	10706	24	[4, 69, 71, 113, 147, 148, 152]
FeO_7	10692	10748	57	[5, 66, 95, 102, 104, 131, 135, 136]
FeO_5	10707	10759	53	[4, 69, 113, 147, 148, 152]
FeO_6	10735	10746	12	[6, 69, 94, 113, 129, 144, 152]
FeO_7	10746	10769	24	[3, 77, 98, 113, 119, 120, 132, 139]
FeO_5	10747	10881	135	[6, 69, 94, 129, 144, 152]
FeO_8	10749	10777	29	[5, 66, 89, 95, 102, 104, 131, 135, 136]
FeO_6	10760	10771	12	[4, 69, 113, 125, 147, 148, 152]
FeO_8	10770	10775	6	[3, 77, 98, 113, 119, 120, 132, 139, 152]
FeO_5	10772	10808	37	[4, 69, 113, 147, 148, 152]
FeO_7	10776	10792	17	[3, 77, 98, 113, 119, 120, 132, 139]
FeO_7	10778	10814	37	[5, 66, 89, 95, 102, 104, 135, 136]
FeO_6	10793	10793	1	[3, 77, 98, 113, 119, 120, 132]
FeO_5	10794	10812	19	[3, 77, 98, 113, 119, 120]
FeO_6	10809	10874	66	[4, 69, 71, 113, 147, 148, 152]
FeO_6	10813	10849	37	[3, 77, 98, 113, 119, 120, 132]
FeO_6	10815	10832	18	[5, 66, 95, 102, 104, 135, 136]
FeO_5	10833	10847	15	[5, 66, 95, 102, 104, 135]
FeO_6	10848	10858	11	[5, 66, 95, 102, 104, 135, 136]
FeO_7	10850	10850	1	[3, 77, 98, 113, 119, 120, 132, 139]
FeO_6	10851	10893	43	[3, 98, 113, 119, 120, 132, 139]
FeO_7	10859	10870	12	[5, 66, 89, 95, 102, 104, 135, 136]
FeO_8	10871	10927	57	[5, 66, 89, 95, 102, 104, 131, 135, 136]
FeO_5	10875	10899	25	[4, 71, 113, 147, 148, 152]
FeO_6	10882	10900	19	[6, 69, 94, 113, 129, 144, 152]
FeO_7	10894	10911	18	[3, 77, 98, 113, 119, 120, 132, 139]
FeO_6	10900	10967	68	[4, 69, 71, 113, 147, 148, 152]
FeO_5	10901	10902	2	[6, 69, 94, 129, 144, 152]
FeO_4	10903	10929	27	[6, 69, 94, 144, 152]
FeO_6	10912	10923	12	[3, 77, 98, 113, 119, 132, 139]
FeO_7	10924	10930	7	[3, 77, 98, 113, 119, 120, 132, 139]
FeO_7	10928	10933	6	[5, 66, 89, 95, 102, 104, 135, 136]
FeO_5	10930	11003	74	[6, 69, 94, 121, 144, 152]
FeO_6	10931	10951	21	[3, 98, 113, 119, 120, 132, 139]
FeO_8	10934	10982	49	[5, 66, 89, 95, 102, 104, 131, 135, 136]
FeO_7	10952	10991	40	[3, 77, 98, 113, 119, 120, 132, 139]
FeO_5	10968	10978	11	[4, 69, 113, 147, 148, 152]
FeO_6	10979	11005	27	[4, 69, 71, 113, 147, 148, 152]
FeO_7	10983	11005	23	[5, 66, 89, 95, 102, 104, 135, 136]
FeO_6	10992	11008	17	[3, 77, 98, 113, 119, 120, 132]
FeO_6	11004	11025	22	[6, 69, 80, 94, 121, 144, 152]
FeO_7	11006	11028	23	[4, 69, 71, 113, 125, 147, 148, 152]
FeO_6	11006	11029	24	[5, 66, 95, 102, 104, 135, 136]
FeO_7	11009	11011	3	[3, 77, 81, 98, 113, 119, 120, 132]
FeO_8	11012	11025	14	[3, 77, 81, 98, 113, 119, 120, 132, 139]
FeO_7	11026	11051	26	[3, 77, 98, 113, 119, 120, 132, 139]
FeO_5	11026	11085	60	[6, 69, 94, 121, 144, 152]
FeO_6	11029	11033	5	[4, 69, 113, 125, 147, 148, 152]
FeO_7	11030	11060	31	[5, 66, 89, 95, 102, 104, 135, 136]
FeO_5	11034	11064	31	[4, 69, 113, 147, 148, 152]
FeO_6	11052	11065	14	[3, 98, 113, 119, 120, 132, 139]
FeO_8	11061	11067	7	[5, 66, 89, 95, 102, 104, 118, 135, 136]
FeO_6	11065	11184	120	[4, 69, 71, 113, 147, 148, 152]
FeO_7	11066	11068	3	[3, 88, 98, 113, 119, 120, 132, 139]
FeO_7	11068	11071	4	[5, 66, 89, 95, 102, 104, 135, 136]
FeO_8	11069	11080	12	[3, 77, 88, 98, 113, 119, 120, 132, 139]
FeO_6	11072	11114	43	[5, 66, 95, 102, 104, 135, 136]
FeO_7	11081	11102	22	[3, 77, 98, 113, 119, 120, 132, 139]
FeO_6	11086	11146	61	[6, 69, 80, 94, 121, 144, 152]
FeO_6	11103	11137	35	[3, 77, 98, 113, 119, 132, 139]
FeO_7	11115	11115	1	[5, 66, 95, 102, 104, 118, 135, 136]
FeO_6	11116	11179	64	[5, 66, 95, 102, 104, 118, 136]
FeO_7	11138	11138	1	[3, 77, 98, 113, 119, 132, 139, 148]
FeO_6	11139	11153	15	[3, 77, 98, 113, 119, 132, 148]
FeO_5	11147	11151	5	[6, 80, 94, 121, 144, 152]
FeO_6	11152	11156	5	[6, 80, 94, 121, 129, 144, 152]
FeO_5	11154	11170	17	[3, 77, 98, 113, 119, 132]
FeO_7	11157	11186	30	[6, 69, 80, 94, 121, 129, 144, 152]
FeO_6	11171	11192	22	[3, 77, 98, 113, 119, 120, 132]
FeO_5	11180	11189	10	[5, 66, 95, 102, 104, 136]
FeO_7	11185	11198	14	[4, 69, 71, 113, 144, 147, 148, 152]
FeO_6	11187	11197	11	[6, 69, 80, 94, 129, 144, 152]
FeO_6	11190	11268	79	[5, 66, 95, 102, 104, 118, 136]
FeO_7	11193	11219	27	[3, 77, 98, 113, 119, 120, 132, 148]
FeO_7	11198	11279	82	[6, 69, 80, 94, 121, 129, 144, 152]
FeO_6	11199	11208	10	[4, 69, 71, 113, 144, 148, 152]
FeO_8	11209	11210	2	[4, 69, 71, 113, 119, 144, 147, 148, 152]
FeO_7	11211	11228	18	[4, 69, 71, 113, 119, 147, 148, 152]
FeO_8	11220	11226	7	[3, 77, 98, 113, 119, 120, 125, 132, 148]
FeO_7	11227	11237	11	[3, 77, 98, 119, 120, 125, 132, 148]
FeO_6	11229	11240	12	[4, 69, 71, 113, 147, 148, 152]
FeO_6	11238	11239	2	[3, 77, 98, 119, 120, 132, 148]
FeO_7	11240	11257	18	[3, 77, 98, 113, 119, 120, 132, 148]
FeO_5	11241	11250	10	[4, 69, 113, 147, 148, 152]
FeO_6	11251	11262	12	[4, 69, 113, 119, 147, 148, 152]
FeO_8	11258	11274	17	[3, 77, 98, 113, 119, 120, 132, 139, 148]
FeO_7	11263	11268	6	[4, 69, 71, 113, 119, 147, 148, 152]
FeO_6	11269	11302	34	[4, 69, 71, 113, 147, 148, 152]
FeO_5	11269	11286	18	[5, 66, 95, 102, 104, 136]
FeO_7	11275	11276	2	[3, 98, 113, 119, 120, 132, 139, 148]
FeO_6	11277	11362	86	[3, 98, 113, 119, 120, 132, 139]
FeO_6	11280	11348	69	[6, 69, 80, 94, 129, 144, 152]
FeO_6	11287	11318	32	[5, 66, 95, 102, 104, 135, 136]
FeO_5	11303	11366	64	[4, 69, 71, 113, 147, 148]
FeO_7	11319	11344	26	[5, 66, 89, 95, 102, 104, 135, 136]
FeO_6	11345	11355	11	[5, 66, 89, 95, 104, 135, 136]
FeO_5	11349	11422	74	[6, 69, 94, 129, 144, 152]
FeO_5	11356	11381	26	[5, 66, 95, 104, 135, 136]
FeO_7	11363	11438	76	[3, 77, 98, 113, 119, 120, 132, 139]
FeO_6	11367	11372	6	[4, 69, 71, 72, 113, 147, 148]
FeO_7	11373	11399	27	[4, 69, 71, 72, 113, 128, 147, 148]
FeO_6	11382	11398	17	[5, 66, 95, 104, 131, 135, 136]
FeO_7	11399	11407	9	[5, 66, 89, 95, 104, 131, 135, 136]
FeO_6	11400	11402	3	[4, 71, 72, 113, 128, 147, 148]
FeO_5	11403	11419	17	[4, 71, 113, 128, 147, 148]
FeO_8	11408	11433	26	[5, 66, 89, 95, 104, 125, 131, 135, 136]
FeO_6	11420	11453	34	[4, 71, 113, 120, 128, 147, 148]
FeO_6	11423	11435	13	[6, 69, 94, 113, 129, 144, 152]
FeO_9	11434	11438	5	[5, 66, 89, 95, 102, 104, 125, 131, 135, 136]
FeO_5	11436	11438	3	[6, 69, 94, 113, 144, 152]
FeO_6	11439	11442	4	[3, 98, 113, 119, 120, 132, 139]
FeO_7	11439	11457	19	[5, 66, 89, 95, 102, 104, 131, 135]
FeO_4	11439	11472	34	[6, 69, 113, 144, 152]
FeO_7	11443	11463	21	[3, 98, 101, 113, 119, 120, 132, 139]
FeO_5	11454	11491	38	[4, 71, 113, 120, 147, 148]
FeO_8	11458	11463	6	[5, 66, 89, 95, 102, 104, 125, 131, 135]
FeO_8	11464	11464	1	[3, 77, 98, 101, 113, 119, 120, 132, 139]
FeO_7	11464	11466	3	[5, 66, 89, 95, 102, 104, 125, 135]
FeO_7	11465	11484	20	[3, 77, 98, 113, 119, 120, 132, 139]
FeO_8	11467	11469	3	[5, 66, 89, 95, 99, 102, 104, 125, 135]
FeO_7	11470	11477	8	[5, 66, 89, 95, 99, 102, 104, 125]
FeO_5	11473	11473	1	[6, 69, 113, 119, 144, 152]
FeO_6	11474	11516	43	[6, 69, 113, 119, 144, 148, 152]
FeO_8	11478	11484	7	[5, 66, 89, 95, 99, 102, 104, 125, 135]
FeO_6	11485	11544	60	[3, 98, 113, 119, 120, 132, 139]
FeO_7	11485	11520	36	[5, 66, 89, 95, 99, 102, 125, 135]
FeO_4	11492	11492	1	[4, 71, 113, 147, 148]
FeO_5	11493	11598	106	[4, 69, 71, 113, 147, 148]
FeO_5	11517	11522	6	[6, 69, 113, 119, 144, 152]
FeO_6	11521	11533	13	[5, 66, 89, 95, 102, 125, 135]
FeO_6	11523	11523	1	[6, 69, 113, 119, 129, 144, 152]
FeO_5	11524	11531	8	[6, 69, 119, 129, 144, 152]
FeO_4	11532	11538	7	[6, 69, 129, 144, 152]
FeO_5	11534	11543	10	[5, 66, 89, 95, 102, 135]
FeO_5	11539	11559	21	[6, 69, 94, 129, 144, 152]
FeO_5	11544	11546	3	[5, 66, 89, 95, 102, 118]
FeO_7	11545	11593	49	[3, 77, 98, 113, 119, 120, 132, 139]
FeO_6	11547	11555	9	[5, 66, 89, 95, 99, 102, 118]
FeO_7	11556	11607	52	[5, 66, 89, 95, 99, 102, 104, 118]
FeO_6	11560	11568	9	[6, 69, 94, 113, 129, 144, 152]
FeO_5	11569	11597	29	[6, 69, 113, 129, 144, 152]
FeO_6	11594	11608	15	[3, 77, 98, 113, 119, 132, 139]
FeO_4	11598	11604	7	[6, 69, 113, 144, 152]
FeO_6	11599	11702	104	[4, 69, 71, 72, 113, 147, 148]
FeO_5	11605	11607	3	[6, 69, 113, 129, 144, 152]
FeO_8	11608	11611	4	[5, 66, 89, 95, 99, 102, 104, 118, 135]
FeO_6	11608	11654	47	[6, 69, 94, 113, 129, 144, 152]
FeO_7	11609	11620	12	[3, 77, 98, 113, 119, 132, 139, 148]
FeO_9	11612	11616	5	[5, 66, 89, 95, 99, 102, 104, 118, 135, 136]
FeO_8	11617	11627	11	[5, 66, 89, 95, 102, 104, 118, 135, 136]
FeO_6	11621	11624	4	[3, 77, 98, 113, 119, 132, 148]
FeO_7	11625	11669	45	[3, 77, 98, 113, 119, 132, 139, 148]
FeO_7	11628	11639	12	[5, 66, 95, 102, 104, 118, 135, 136]
FeO_6	11640	11672	33	[5, 66, 95, 102, 104, 135, 136]
FeO_5	11655	11669	15	[6, 69, 94, 129, 144, 152]
FeO_8	11670	11675	6	[3, 77, 98, 113, 119, 120, 132, 139, 148]
FeO_6	11670	11711	42	[6, 69, 94, 129, 144, 148, 152]
FeO_7	11673	11710	38	[5, 66, 95, 102, 104, 118, 135, 136]
FeO_7	11676	11694	19	[3, 98, 113, 119, 120, 132, 139, 148]
FeO_6	11695	11707	13	[3, 98, 113, 119, 120, 132, 139]
FeO_7	11703	11726	24	[4, 69, 71, 72, 113, 128, 147, 148]
FeO_7	11708	11716	9	[3, 98, 113, 119, 120, 125, 132, 139]
FeO_8	11711	11735	25	[5, 66, 95, 99, 102, 104, 118, 135, 136]
FeO_6	11712	11735	24	[6, 69, 94, 113, 144, 148, 152]
FeO_6	11717	11739	23	[3, 98, 113, 119, 120, 132, 139]
FeO_6	11727	11729	3	[4, 69, 71, 113, 128, 147, 148]
FeO_7	11730	11740	11	[4, 69, 71, 113, 125, 128, 147, 148]
FeO_7	11736	11740	5	[5, 66, 95, 99, 102, 104, 135, 136]
FeO_5	11736	11766	31	[6, 69, 113, 144, 148, 152]
FeO_7	11740	11785	46	[3, 77, 98, 113, 119, 120, 132, 139]
FeO_6	11741	11866	126	[4, 71, 113, 125, 128, 147, 148]
FeO_6	11741	11749	9	[5, 66, 95, 102, 104, 135, 136]
FeO_7	11750	11754	5	[5, 66, 89, 95, 102, 104, 135, 136]
FeO_8	11755	11767	13	[5, 66, 89, 95, 102, 104, 118, 135, 136]
FeO_6	11767	11788	22	[6, 69, 71, 113, 144, 148, 152]
FeO_7	11768	11768	1	[5, 66, 89, 95, 102, 104, 118, 135]
FeO_6	11769	11784	16	[5, 66, 95, 102, 104, 118, 135]
FeO_7	11785	11785	1	[5, 66, 89, 95, 102, 104, 118, 135]
FeO_6	11786	11786	1	[3, 77, 113, 119, 120, 132, 139]
FeO_6	11786	11817	32	[5, 66, 89, 95, 102, 104, 135]
FeO_7	11787	11810	24	[3, 77, 98, 113, 119, 120, 132, 139]
FeO_6	11789	11798	10	[6, 69, 113, 129, 144, 148, 152]
FeO_7	11799	11799	1	[6, 69, 94, 113, 129, 144, 148, 152]
FeO_6	11800	11812	13	[6, 69, 94, 113, 129, 144, 152]
FeO_6	11811	11824	14	[3, 77, 98, 113, 119, 120, 132]
FeO_5	11813	11821	9	[6, 69, 113, 129, 144, 152]
FeO_7	11818	11855	38	[5, 66, 89, 95, 102, 104, 135, 136]
FeO_6	11822	11836	15	[6, 69, 113, 129, 144, 148, 152]
FeO_7	11825	11846	22	[3, 77, 98, 113, 119, 120, 132, 139]
FeO_5	11837	11852	16	[6, 69, 113, 144, 148, 152]
FeO_6	11847	11927	81	[3, 98, 113, 119, 120, 132, 139]
FeO_6	11853	11908	56	[6, 69, 113, 119, 144, 148, 152]
FeO_6	11856	11879	24	[5, 66, 95, 102, 104, 135, 136]
FeO_5	11867	11871	5	[4, 71, 113, 128, 147, 148]
FeO_6	11872	11890	19	[4, 71, 87, 113, 128, 147, 148]
FeO_7	11880	11920	41	[5, 66, 89, 95, 102, 104, 135, 136]
FeO_7	11891	11945	55	[4, 71, 87, 113, 125, 128, 147, 148]
FeO_7	11909	11910	2	[6, 69, 71, 113, 119, 144, 148, 152]
FeO_8	11911	11923	13	[6, 69, 71, 94, 113, 119, 144, 148, 152]
FeO_6	11921	11949	29	[5, 66, 95, 102, 104, 135, 136]
FeO_7	11924	11935	12	[6, 69, 94, 113, 119, 144, 148, 152]
FeO_5	11928	11955	28	[3, 98, 113, 119, 120, 139]
FeO_6	11936	11945	10	[6, 69, 94, 113, 144, 148, 152]
FeO_6	11946	11971	26	[4, 87, 113, 125, 128, 147, 148]
FeO_7	11946	11966	21	[6, 69, 94, 113, 119, 144, 148, 152]
FeO_7	11950	11950	1	[5, 66, 89, 95, 102, 104, 135, 136]
FeO_8	11951	11999	49	[5, 66, 89, 95, 102, 104, 131, 135, 136]
FeO_6	11956	11962	7	[3, 98, 113, 119, 120, 132, 139]
FeO_7	11963	11977	15	[3, 98, 101, 113, 119, 120, 132, 139]
FeO_8	11967	11983	17	[6, 69, 71, 94, 113, 119, 144, 148, 152]
FeO_7	11972	11981	10	[4, 71, 87, 113, 125, 128, 147, 148]
FeO_6	11978	11979	2	[3, 98, 113, 119, 120, 132, 139]
FeO_7	11980	12008	29	[3, 98, 113, 119, 120, 132, 137, 139]
FeO_8	11982	12048	67	[4, 71, 87, 113, 120, 125, 128, 147, 148]
FeO_7	11984	12002	19	[6, 69, 94, 113, 119, 144, 148, 152]
FeO_7	12000	12028	29	[5, 66, 89, 95, 102, 104, 131, 135]
FeO_8	12003	12038	36	[6, 69, 71, 94, 113, 119, 144, 148, 152]
[truncated: 1,870 more rows]
