# Supplementary material for: Pressure‐Induced Coordination Changes in a Pyrolitic Silicate Melt From Ab Initio Molecular Dynamics Simulations
Source: J Geophys Res Solid Earth. 2019 Nov 29;124(11):11232–50. doi: 10.1029/2019JB018238 (PMC6988478; doi:10.1029/2019JB018238)
Supplement: Supplementary file 2 — Data Set S1 [file JGRB-124-11232-s002.zip › Data/3000K/FeO/a10.5-pyr-100-nvt.T3K.outcar.umd.dat.r0.stat.dat]

Cluster	Time	Percent
FeO_6	44992	0.4705094955241362	7
FeO_5	13362	0.13973479461223123	6
FeO_4	1520	0.015895591065004603	5
FeO_7	28317	0.29612858696561534	8
FeO_8	7092	0.07416548146908726	9
FeO_9	341	0.0035660503639253745	10
