# Supplementary material for: Pressure‐Induced Coordination Changes in a Pyrolitic Silicate Melt From Ab Initio Molecular Dynamics Simulations
Source: J Geophys Res Solid Earth. 2019 Nov 29;124(11):11232–50. doi: 10.1029/2019JB018238 (PMC6988478; doi:10.1029/2019JB018238)
Supplement: Supplementary file 2 — Data Set S1 [file JGRB-124-11232-s002.zip › Data/3000K/FeO/a11.0-pyr-100-nvt.T3K.outcar.umd.dat.r0.popul.dat]

Formula	Begin	End	Lifetime	[Composition]
FeO_7	0	8	9	[3, 73, 98, 99, 112, 132, 142, 151]
FeO_5	0	47	48	[4, 69, 79, 82, 112, 121]
FeO_8	0	9	10	[5, 89, 98, 99, 133, 135, 136, 147, 151]
FeO_5	0	40	41	[6, 70, 72, 84, 91, 124]
FeO_6	9	37	29	[3, 73, 98, 99, 112, 132, 151]
FeO_7	10	45	36	[5, 89, 98, 99, 133, 135, 136, 151]
FeO_7	38	73	36	[3, 73, 98, 99, 112, 132, 142, 151]
FeO_6	41	121	81	[6, 70, 72, 84, 91, 94, 124]
FeO_8	46	63	18	[5, 64, 89, 98, 99, 133, 135, 136, 151]
FeO_6	48	54	7	[4, 69, 79, 82, 102, 112, 121]
FeO_7	55	66	12	[4, 69, 79, 80, 82, 102, 112, 121]
FeO_7	64	100	37	[5, 64, 98, 99, 133, 135, 136, 151]
FeO_8	67	76	10	[4, 69, 71, 79, 80, 82, 102, 112, 121]
FeO_6	74	82	9	[3, 73, 98, 99, 112, 132, 142]
FeO_7	77	85	9	[4, 69, 71, 79, 80, 82, 112, 121]
FeO_5	83	83	1	[3, 73, 98, 99, 112, 132]
FeO_6	84	89	6	[3, 73, 98, 99, 112, 132, 151]
FeO_8	86	86	1	[4, 69, 71, 79, 80, 82, 102, 112, 121]
FeO_7	87	111	25	[4, 69, 71, 79, 80, 82, 102, 121]
FeO_7	90	91	2	[3, 73, 98, 99, 102, 112, 132, 151]
FeO_8	92	93	2	[3, 73, 98, 99, 102, 112, 132, 142, 151]
FeO_7	94	102	9	[3, 73, 98, 99, 102, 112, 132, 142]
FeO_6	101	111	11	[5, 98, 99, 133, 135, 136, 151]
FeO_6	103	118	16	[3, 73, 98, 99, 112, 132, 142]
FeO_6	112	134	23	[4, 69, 71, 79, 80, 82, 121]
FeO_7	112	116	5	[5, 64, 98, 99, 133, 135, 136, 151]
FeO_6	117	134	18	[5, 64, 98, 133, 135, 136, 151]
FeO_7	119	201	83	[3, 73, 98, 99, 112, 132, 142, 151]
FeO_7	122	140	19	[6, 70, 72, 84, 91, 94, 114, 124]
FeO_5	135	142	8	[4, 69, 71, 80, 82, 121]
FeO_7	135	140	6	[5, 64, 98, 99, 133, 135, 136, 151]
FeO_6	141	141	1	[5, 98, 99, 133, 135, 136, 151]
FeO_6	141	225	85	[6, 70, 72, 84, 91, 94, 124]
FeO_7	142	157	16	[5, 89, 98, 99, 133, 135, 136, 151]
FeO_6	143	178	36	[4, 69, 71, 79, 80, 82, 121]
FeO_6	158	231	74	[5, 98, 99, 133, 135, 136, 151]
FeO_5	179	202	24	[4, 69, 71, 80, 82, 121]
FeO_6	202	210	9	[3, 73, 98, 99, 112, 132, 151]
FeO_6	203	205	3	[4, 69, 71, 79, 80, 82, 121]
FeO_5	206	220	15	[4, 69, 71, 80, 82, 121]
FeO_7	211	224	14	[3, 73, 98, 99, 102, 112, 132, 151]
FeO_6	221	261	41	[4, 69, 71, 80, 82, 102, 121]
FeO_6	225	227	3	[3, 73, 98, 99, 102, 112, 132]
FeO_7	226	244	19	[6, 70, 72, 84, 91, 94, 114, 124]
FeO_7	228	240	13	[3, 73, 98, 99, 102, 104, 112, 132]
FeO_5	232	290	59	[5, 98, 99, 133, 135, 151]
FeO_6	241	253	13	[3, 73, 98, 99, 102, 112, 132]
FeO_6	245	258	14	[6, 70, 72, 84, 91, 94, 124]
FeO_5	254	259	6	[3, 73, 98, 99, 112, 132]
FeO_7	259	333	75	[6, 70, 72, 84, 91, 94, 114, 124]
FeO_4	260	270	11	[3, 98, 99, 112, 132]
FeO_5	262	265	4	[4, 69, 71, 80, 82, 121]
FeO_6	266	282	17	[4, 69, 71, 79, 80, 82, 121]
FeO_5	271	272	2	[3, 82, 98, 99, 112, 132]
FeO_6	273	277	5	[3, 82, 98, 99, 104, 112, 132]
FeO_7	278	290	13	[3, 82, 98, 99, 104, 112, 132, 151]
FeO_5	283	302	20	[4, 69, 71, 79, 80, 121]
FeO_6	291	302	12	[3, 82, 98, 99, 104, 112, 151]
FeO_6	291	306	16	[5, 64, 98, 99, 133, 135, 151]
FeO_5	303	303	1	[3, 82, 98, 99, 104, 112]
FeO_6	303	344	42	[4, 69, 71, 79, 80, 82, 121]
FeO_4	304	308	5	[3, 82, 98, 99, 112]
FeO_7	307	328	22	[5, 64, 98, 99, 133, 135, 141, 151]
FeO_5	309	314	6	[3, 82, 98, 99, 112, 141]
FeO_4	315	338	24	[3, 82, 98, 99, 112]
FeO_6	329	332	4	[5, 98, 99, 133, 135, 141, 151]
FeO_7	333	385	53	[5, 76, 98, 99, 133, 135, 141, 151]
FeO_6	334	391	58	[6, 70, 72, 91, 94, 114, 124]
FeO_5	339	342	4	[3, 69, 82, 98, 99, 112]
FeO_6	343	365	23	[3, 69, 82, 98, 99, 112, 132]
FeO_5	345	352	8	[4, 69, 71, 80, 82, 121]
FeO_6	353	377	25	[4, 69, 71, 79, 80, 82, 121]
FeO_5	366	391	26	[3, 82, 98, 99, 112, 132]
FeO_5	378	429	52	[4, 69, 79, 80, 82, 121]
FeO_6	386	388	3	[5, 98, 99, 133, 135, 141, 151]
FeO_7	389	394	6	[5, 98, 99, 133, 135, 141, 147, 151]
FeO_6	392	413	22	[3, 73, 82, 98, 99, 112, 132]
FeO_5	392	393	2	[6, 70, 72, 91, 94, 124]
FeO_6	394	398	5	[6, 70, 72, 84, 91, 94, 124]
FeO_8	395	401	7	[5, 98, 99, 133, 135, 136, 141, 147, 151]
FeO_7	399	413	15	[6, 70, 72, 84, 91, 94, 114, 124]
FeO_7	402	411	10	[5, 98, 99, 133, 135, 136, 141, 147]
FeO_8	412	432	21	[5, 73, 98, 99, 133, 135, 136, 141, 147]
FeO_5	414	474	61	[3, 73, 98, 99, 112, 132]
FeO_6	414	420	7	[6, 70, 72, 91, 94, 114, 124]
FeO_5	421	430	10	[6, 70, 72, 91, 94, 124]
FeO_4	430	443	14	[4, 69, 80, 82, 121]
FeO_6	431	435	5	[6, 70, 72, 84, 91, 94, 124]
FeO_7	433	460	28	[5, 73, 98, 99, 133, 135, 136, 147]
FeO_7	436	475	40	[6, 70, 72, 84, 91, 94, 123, 124]
FeO_5	444	453	10	[4, 69, 80, 82, 112, 121]
FeO_6	454	486	33	[4, 69, 79, 80, 82, 112, 121]
FeO_6	461	484	24	[5, 73, 98, 99, 133, 136, 147]
FeO_6	475	538	64	[3, 73, 82, 98, 99, 112, 132]
FeO_8	476	476	1	[6, 70, 72, 84, 91, 94, 114, 123, 124]
FeO_7	477	485	9	[6, 70, 72, 91, 94, 114, 123, 124]
FeO_7	485	488	4	[5, 73, 98, 99, 133, 136, 138, 147]
FeO_6	486	492	7	[6, 70, 72, 91, 94, 114, 123]
FeO_7	487	500	14	[4, 69, 79, 80, 82, 91, 112, 121]
FeO_6	489	498	10	[5, 73, 99, 133, 136, 138, 147]
FeO_7	493	502	10	[6, 70, 72, 84, 91, 94, 114, 123]
FeO_5	499	504	6	[5, 73, 99, 133, 136, 147]
FeO_6	501	523	23	[4, 69, 79, 80, 82, 112, 121]
FeO_6	503	628	126	[6, 70, 72, 84, 91, 94, 114]
FeO_6	505	507	3	[5, 73, 99, 133, 135, 136, 147]
FeO_7	508	518	11	[5, 73, 98, 99, 133, 135, 136, 147]
FeO_6	519	547	29	[5, 73, 98, 99, 133, 135, 136]
FeO_7	524	534	11	[4, 69, 79, 80, 82, 91, 112, 121]
FeO_6	535	543	9	[4, 69, 79, 80, 82, 112, 121]
FeO_5	539	600	62	[3, 73, 82, 98, 99, 112]
FeO_5	544	618	75	[4, 69, 79, 80, 82, 121]
FeO_6	548	566	19	[5, 73, 99, 133, 135, 136, 151]
FeO_7	567	571	5	[5, 73, 98, 99, 133, 135, 136, 151]
FeO_8	572	594	23	[5, 73, 98, 99, 133, 135, 136, 141, 151]
FeO_7	595	597	3	[5, 73, 98, 99, 133, 136, 141, 151]
FeO_6	598	608	11	[5, 73, 98, 99, 133, 141, 151]
FeO_6	601	610	10	[3, 69, 73, 82, 98, 99, 112]
FeO_7	609	632	24	[5, 73, 98, 99, 133, 136, 141, 151]
FeO_7	611	615	5	[3, 69, 73, 82, 98, 99, 112, 141]
FeO_6	616	637	22	[3, 69, 82, 98, 99, 112, 141]
FeO_6	619	713	95	[4, 69, 71, 79, 80, 82, 121]
FeO_7	629	708	80	[6, 70, 72, 84, 91, 94, 114, 124]
FeO_6	633	676	44	[5, 73, 98, 99, 133, 141, 151]
FeO_5	638	688	51	[3, 82, 98, 99, 112, 141]
FeO_5	677	693	17	[5, 98, 99, 133, 141, 151]
FeO_7	689	702	14	[3, 69, 82, 98, 99, 112, 121, 141]
FeO_6	694	747	54	[5, 73, 98, 99, 133, 141, 151]
FeO_8	703	704	2	[3, 69, 82, 98, 99, 112, 121, 141, 151]
FeO_7	705	715	11	[3, 69, 82, 99, 112, 121, 141, 151]
FeO_6	709	748	40	[6, 70, 72, 91, 94, 114, 124]
FeO_7	714	731	18	[4, 69, 71, 79, 80, 82, 121, 144]
FeO_6	716	718	3	[3, 82, 99, 112, 121, 141, 151]
FeO_5	719	735	17	[3, 82, 99, 112, 121, 151]
FeO_6	732	734	3	[4, 71, 79, 80, 82, 121, 144]
FeO_5	735	738	4	[4, 71, 79, 80, 82, 121]
FeO_6	736	752	17	[3, 69, 82, 99, 112, 121, 151]
FeO_6	739	739	1	[4, 69, 71, 79, 80, 82, 121]
FeO_5	740	768	29	[4, 69, 71, 79, 80, 121]
FeO_7	748	774	27	[5, 73, 98, 99, 112, 133, 141, 151]
FeO_5	749	780	32	[6, 70, 72, 91, 94, 114]
FeO_5	753	801	49	[3, 69, 82, 99, 112, 121]
FeO_6	769	784	16	[4, 65, 69, 71, 79, 80, 121]
FeO_6	775	815	41	[5, 73, 98, 99, 133, 141, 151]
FeO_4	781	782	2	[6, 70, 91, 94, 114]
FeO_5	783	787	5	[6, 70, 91, 94, 114, 149]
FeO_7	785	810	26	[4, 65, 69, 71, 79, 80, 113, 121]
FeO_6	788	789	2	[6, 70, 91, 94, 114, 123, 149]
FeO_7	790	791	2	[6, 70, 84, 91, 94, 114, 123, 149]
FeO_6	792	800	9	[6, 70, 84, 91, 94, 123, 149]
FeO_7	801	803	3	[6, 70, 84, 91, 94, 114, 123, 149]
FeO_4	802	807	6	[3, 82, 99, 112, 121]
FeO_6	804	813	10	[6, 70, 84, 91, 94, 114, 149]
FeO_5	808	884	77	[3, 82, 99, 112, 121, 132]
FeO_6	811	820	10	[4, 65, 69, 71, 79, 80, 121]
FeO_7	814	837	24	[6, 70, 72, 84, 91, 94, 114, 149]
FeO_7	816	920	105	[5, 73, 98, 99, 133, 136, 141, 151]
FeO_7	821	823	3	[4, 65, 69, 71, 79, 80, 113, 121]
FeO_8	824	836	13	[4, 65, 69, 71, 79, 80, 82, 113, 121]
FeO_7	837	838	2	[4, 65, 69, 71, 79, 80, 113, 121]
FeO_6	838	879	42	[6, 70, 84, 91, 94, 114, 149]
FeO_6	839	844	6	[4, 69, 71, 79, 80, 113, 121]
FeO_5	845	858	14	[4, 69, 71, 79, 80, 121]
FeO_6	859	1026	168	[4, 69, 71, 79, 80, 82, 121]
FeO_7	880	893	14	[6, 70, 72, 84, 91, 94, 114, 149]
FeO_4	885	885	1	[3, 82, 99, 112, 132]
FeO_5	886	902	17	[3, 73, 82, 99, 112, 132]
FeO_6	894	914	21	[6, 70, 84, 91, 94, 114, 149]
FeO_4	903	910	8	[3, 73, 99, 112, 132]
FeO_5	911	911	1	[3, 73, 98, 99, 112, 132]
FeO_6	912	972	61	[3, 73, 98, 99, 112, 132, 142]
FeO_5	915	926	12	[6, 70, 84, 91, 94, 114]
FeO_6	921	931	11	[5, 73, 98, 99, 133, 141, 151]
FeO_6	927	942	16	[6, 70, 72, 84, 91, 94, 114]
FeO_7	932	947	16	[5, 73, 98, 99, 133, 136, 141, 151]
FeO_7	943	957	15	[6, 70, 72, 84, 91, 94, 114, 124]
FeO_6	948	982	35	[5, 73, 98, 99, 133, 141, 151]
FeO_6	958	1020	63	[6, 70, 72, 84, 91, 94, 114]
FeO_5	973	1010	38	[3, 73, 98, 112, 132, 142]
FeO_7	983	989	7	[5, 73, 98, 99, 133, 135, 141, 151]
FeO_8	990	999	10	[5, 73, 98, 99, 133, 135, 136, 141, 151]
FeO_7	1000	1001	2	[5, 73, 98, 99, 133, 135, 136, 151]
FeO_8	1002	1007	6	[5, 73, 98, 99, 133, 135, 136, 147, 151]
FeO_7	1008	1012	5	[5, 73, 99, 133, 135, 136, 147, 151]
FeO_4	1011	1024	14	[3, 73, 98, 112, 132]
FeO_6	1013	1019	7	[5, 99, 133, 135, 136, 147, 151]
FeO_5	1020	1084	65	[5, 99, 133, 135, 136, 151]
FeO_7	1021	1028	8	[6, 70, 72, 84, 91, 94, 114, 149]
FeO_5	1025	1027	3	[3, 73, 98, 99, 112, 132]
FeO_7	1027	1036	10	[4, 69, 71, 79, 80, 82, 113, 121]
FeO_6	1028	1036	9	[3, 73, 98, 99, 112, 132, 142]
FeO_6	1029	1049	21	[6, 70, 72, 84, 91, 94, 114]
FeO_7	1037	1044	8	[3, 69, 73, 98, 99, 112, 132, 142]
FeO_6	1037	1083	47	[4, 69, 71, 79, 80, 82, 121]
FeO_6	1045	1048	4	[3, 69, 73, 98, 99, 112, 132]
FeO_5	1049	1064	16	[3, 69, 73, 98, 99, 112]
FeO_7	1050	1050	1	[6, 70, 72, 80, 84, 91, 94, 114]
FeO_8	1051	1055	5	[6, 70, 72, 80, 84, 91, 94, 114, 149]
FeO_7	1056	1088	33	[6, 70, 80, 84, 91, 94, 114, 149]
FeO_6	1065	1080	16	[3, 69, 73, 98, 99, 112, 141]
FeO_5	1081	1126	46	[3, 69, 73, 98, 112, 141]
FeO_5	1084	1160	77	[4, 69, 71, 79, 80, 121]
FeO_6	1085	1089	5	[5, 99, 133, 135, 136, 147, 151]
FeO_6	1089	1115	27	[6, 70, 84, 91, 94, 114, 149]
FeO_7	1090	1103	14	[5, 73, 99, 133, 135, 136, 147, 151]
FeO_8	1104	1107	4	[5, 73, 99, 133, 135, 136, 141, 147, 151]
FeO_7	1108	1135	28	[5, 73, 99, 133, 135, 136, 147, 151]
FeO_7	1116	1132	17	[6, 70, 72, 84, 91, 94, 114, 149]
FeO_6	1127	1134	8	[3, 69, 73, 82, 98, 112, 141]
FeO_6	1133	1140	8	[6, 70, 72, 84, 91, 94, 114]
FeO_7	1135	1150	16	[3, 69, 73, 82, 98, 99, 112, 141]
FeO_6	1136	1149	14	[5, 73, 99, 133, 135, 147, 151]
FeO_7	1141	1228	88	[6, 70, 72, 84, 91, 94, 114, 149]
FeO_5	1150	1158	9	[5, 73, 99, 133, 135, 147]
FeO_6	1151	1161	11	[3, 69, 73, 98, 99, 112, 141]
FeO_6	1159	1162	4	[5, 73, 99, 133, 135, 136, 147]
FeO_6	1161	1264	104	[4, 69, 71, 79, 80, 82, 121]
FeO_5	1162	1163	2	[3, 69, 73, 98, 112, 141]
FeO_7	1163	1198	36	[5, 73, 98, 99, 133, 135, 136, 147]
FeO_6	1164	1183	20	[3, 69, 73, 82, 98, 112, 141]
FeO_7	1184	1220	37	[3, 69, 73, 82, 98, 99, 112, 141]
FeO_6	1199	1199	1	[5, 73, 99, 133, 135, 136, 147]
FeO_7	1200	1219	20	[5, 73, 89, 99, 133, 135, 136, 147]
FeO_8	1220	1223	4	[5, 73, 89, 98, 99, 133, 135, 136, 147]
FeO_6	1221	1234	14	[3, 69, 73, 98, 99, 112, 141]
FeO_7	1224	1231	8	[5, 73, 89, 99, 133, 135, 136, 147]
FeO_6	1229	1249	21	[6, 70, 72, 84, 91, 94, 114]
FeO_7	1232	1257	26	[5, 73, 99, 133, 135, 136, 147, 151]
FeO_5	1235	1263	29	[3, 69, 73, 99, 112, 141]
FeO_7	1250	1296	47	[6, 70, 72, 84, 91, 94, 114, 124]
FeO_5	1258	1261	4	[5, 73, 99, 133, 135, 151]
FeO_6	1262	1273	12	[5, 73, 89, 99, 133, 135, 151]
FeO_6	1264	1308	45	[3, 69, 73, 98, 99, 112, 141]
FeO_7	1265	1278	14	[4, 69, 71, 79, 80, 82, 117, 121]
FeO_5	1274	1281	8	[5, 73, 89, 99, 133, 135]
FeO_6	1279	1319	41	[4, 69, 71, 79, 80, 82, 121]
FeO_6	1282	1282	1	[5, 73, 89, 98, 99, 133, 135]
FeO_5	1283	1298	16	[5, 73, 98, 99, 133, 135]
FeO_8	1297	1298	2	[6, 70, 72, 80, 84, 91, 94, 114, 124]
FeO_6	1299	1299	1	[5, 73, 98, 99, 133, 135, 151]
FeO_7	1299	1346	48	[6, 70, 80, 84, 91, 94, 114, 124]
FeO_7	1300	1320	21	[5, 73, 98, 99, 133, 135, 136, 151]
FeO_5	1309	1327	19	[3, 73, 98, 99, 112, 141]
FeO_5	1320	1358	39	[4, 69, 79, 80, 82, 121]
FeO_8	1321	1341	21	[5, 73, 98, 99, 133, 135, 136, 147, 151]
FeO_4	1328	1333	6	[3, 98, 99, 112, 141]
FeO_5	1334	1340	7	[3, 69, 98, 99, 112, 141]
FeO_6	1341	1374	34	[3, 69, 73, 98, 99, 112, 141]
FeO_7	1342	1360	19	[5, 73, 98, 99, 133, 135, 136, 147]
FeO_6	1347	1394	48	[6, 70, 80, 91, 94, 114, 124]
FeO_6	1359	1374	16	[4, 69, 79, 80, 82, 112, 121]
FeO_8	1361	1398	38	[5, 73, 98, 99, 133, 135, 136, 147, 151]
FeO_7	1375	1375	1	[3, 69, 73, 82, 98, 99, 112, 141]
FeO_7	1375	1391	17	[4, 69, 71, 79, 80, 82, 112, 121]
FeO_8	1376	1380	5	[3, 69, 73, 82, 98, 99, 112, 121, 141]
FeO_7	1381	1393	13	[3, 69, 82, 98, 99, 112, 121, 141]
FeO_6	1392	1481	90	[4, 69, 71, 79, 80, 82, 121]
FeO_6	1394	1403	10	[3, 69, 98, 99, 112, 121, 141]
FeO_7	1395	1410	16	[6, 70, 80, 82, 91, 94, 114, 124]
FeO_7	1399	1405	7	[5, 73, 98, 99, 133, 135, 147, 151]
FeO_7	1404	1412	9	[3, 69, 73, 98, 99, 112, 121, 141]
FeO_8	1406	1440	35	[5, 73, 98, 99, 133, 135, 141, 147, 151]
FeO_6	1411	1418	8	[6, 70, 80, 91, 94, 114, 124]
FeO_8	1413	1416	4	[3, 69, 73, 82, 98, 99, 112, 121, 141]
FeO_9	1417	1423	7	[3, 69, 73, 82, 98, 99, 112, 121, 132, 141]
FeO_5	1419	1427	9	[6, 70, 80, 91, 94, 114]
FeO_8	1424	1428	5	[3, 73, 82, 98, 99, 112, 121, 132, 141]
FeO_7	1428	1475	48	[6, 70, 80, 84, 91, 94, 114, 149]
FeO_6	1429	1429	1	[3, 82, 98, 99, 112, 132, 141]
FeO_5	1430	1434	5	[3, 82, 98, 99, 112, 132]
FeO_6	1435	1437	3	[3, 69, 82, 98, 99, 112, 132]
FeO_5	1438	1443	6	[3, 69, 82, 98, 112, 132]
FeO_7	1441	1505	65	[5, 98, 99, 133, 135, 141, 147, 151]
FeO_6	1444	1446	3	[3, 69, 82, 98, 112, 121, 132]
FeO_7	1447	1454	8	[3, 69, 82, 98, 99, 112, 121, 132]
FeO_6	1455	1513	59	[3, 82, 98, 99, 112, 121, 132]
FeO_6	1476	1484	9	[6, 70, 84, 91, 94, 114, 149]
FeO_7	1482	1495	14	[4, 69, 71, 79, 80, 82, 121, 144]
FeO_5	1485	1490	6	[6, 70, 84, 91, 94, 114]
FeO_6	1491	1626	136	[6, 70, 72, 84, 91, 94, 114]
FeO_6	1496	1501	6	[4, 69, 71, 79, 80, 82, 121]
FeO_5	1502	1505	4	[4, 69, 79, 80, 82, 121]
FeO_6	1506	1510	5	[4, 69, 71, 79, 80, 82, 121]
FeO_6	1506	1537	32	[5, 98, 99, 133, 135, 141, 151]
FeO_7	1511	1551	41	[4, 69, 71, 79, 80, 82, 113, 121]
FeO_7	1514	1514	1	[3, 69, 82, 98, 99, 112, 121, 132]
FeO_8	1515	1534	20	[3, 69, 82, 98, 99, 112, 121, 132, 141]
FeO_7	1535	1546	12	[3, 69, 82, 99, 112, 121, 132, 141]
FeO_7	1538	1549	12	[5, 73, 98, 99, 133, 135, 141, 151]
FeO_6	1547	1589	43	[3, 69, 82, 99, 112, 121, 141]
FeO_8	1550	1571	22	[5, 73, 98, 99, 133, 135, 141, 147, 151]
FeO_6	1552	1562	11	[4, 69, 71, 79, 80, 82, 121]
FeO_7	1563	1568	6	[4, 65, 69, 71, 79, 80, 82, 121]
FeO_6	1569	1571	3	[4, 69, 71, 79, 80, 82, 121]
FeO_5	1572	1583	12	[4, 71, 79, 80, 82, 121]
FeO_7	1572	1574	3	[5, 73, 98, 133, 135, 141, 147, 151]
FeO_6	1575	1578	4	[5, 73, 98, 133, 135, 141, 151]
FeO_7	1579	1595	17	[5, 73, 98, 133, 135, 141, 147, 151]
FeO_6	1584	1591	8	[4, 65, 71, 79, 80, 82, 121]
FeO_5	1590	1602	13	[3, 69, 82, 99, 112, 121]
FeO_7	1592	1616	25	[4, 65, 69, 71, 79, 80, 82, 121]
FeO_6	1596	1604	9	[5, 73, 98, 133, 135, 141, 147]
FeO_6	1603	1604	2	[3, 69, 82, 99, 112, 121, 132]
FeO_7	1605	1646	42	[3, 69, 82, 99, 112, 121, 132, 141]
FeO_5	1605	1625	21	[5, 73, 98, 133, 135, 147]
FeO_6	1617	1638	22	[4, 65, 69, 79, 80, 82, 121]
FeO_6	1626	1651	26	[5, 73, 98, 99, 133, 135, 147]
FeO_7	1627	1659	33	[6, 70, 72, 80, 84, 91, 94, 114]
FeO_7	1639	1659	21	[4, 65, 69, 71, 79, 80, 82, 121]
FeO_6	1647	1647	1	[3, 69, 82, 99, 112, 121, 132]
FeO_7	1648	1650	3	[3, 69, 79, 82, 99, 112, 121, 132]
FeO_6	1651	1682	32	[3, 69, 82, 99, 112, 121, 132]
FeO_7	1652	1680	29	[5, 73, 98, 99, 133, 135, 147, 151]
FeO_6	1660	1830	171	[4, 69, 71, 79, 80, 82, 121]
FeO_8	1660	1694	35	[6, 70, 72, 80, 84, 91, 94, 114, 149]
FeO_6	1681	1728	48	[5, 73, 98, 99, 133, 135, 151]
FeO_7	1683	1700	18	[3, 69, 82, 99, 112, 121, 132, 141]
FeO_7	1695	1709	15	[6, 70, 72, 84, 91, 94, 114, 149]
FeO_6	1701	1712	12	[3, 69, 82, 99, 112, 132, 141]
FeO_6	1710	1714	5	[6, 70, 72, 84, 91, 94, 114]
FeO_7	1713	1729	17	[3, 69, 82, 98, 99, 112, 132, 141]
FeO_5	1715	1728	14	[6, 70, 72, 91, 94, 114]
FeO_7	1729	1791	63	[5, 73, 98, 99, 133, 135, 141, 151]
FeO_4	1729	1730	2	[6, 72, 91, 94, 114]
FeO_8	1730	1747	18	[3, 69, 73, 82, 98, 99, 112, 132, 141]
FeO_5	1731	1761	31	[6, 72, 84, 91, 94, 114]
FeO_7	1748	1750	3	[3, 69, 73, 82, 98, 99, 112, 132]
FeO_6	1751	1774	24	[3, 73, 82, 98, 99, 112, 132]
FeO_6	1762	1794	33	[6, 70, 72, 84, 91, 94, 114]
FeO_7	1775	1791	17	[3, 73, 82, 98, 99, 112, 132, 141]
FeO_7	1792	1792	1	[3, 73, 82, 98, 99, 112, 132, 142]
FeO_6	1792	1842	51	[5, 73, 99, 133, 135, 141, 151]
FeO_6	1793	1846	54	[3, 73, 98, 99, 112, 132, 142]
FeO_7	1795	1795	1	[6, 70, 72, 84, 91, 94, 114, 149]
FeO_6	1796	1807	12	[6, 72, 84, 91, 94, 114, 149]
FeO_5	1808	1817	10	[6, 72, 84, 91, 94, 114]
FeO_6	1818	1819	2	[6, 72, 80, 84, 91, 94, 114]
FeO_7	1820	1837	18	[6, 70, 72, 80, 84, 91, 94, 114]
FeO_7	1831	1833	3	[4, 69, 71, 79, 80, 82, 117, 121]
FeO_6	1834	1839	6	[4, 69, 71, 79, 80, 82, 121]
FeO_6	1838	1850	13	[6, 70, 72, 80, 91, 94, 114]
FeO_5	1840	1840	1	[4, 69, 71, 80, 82, 121]
FeO_6	1841	1851	11	[4, 69, 71, 80, 82, 121, 129]
FeO_7	1843	2007	165	[5, 73, 98, 99, 133, 135, 141, 151]
FeO_7	1847	1864	18	[3, 73, 98, 99, 112, 132, 141, 142]
FeO_7	1851	1855	5	[6, 70, 72, 74, 80, 91, 94, 114]
FeO_7	1852	1860	9	[4, 69, 71, 80, 82, 117, 121, 129]
FeO_6	1856	1863	8	[6, 72, 74, 80, 91, 94, 114]
FeO_6	1861	1889	29	[4, 69, 71, 80, 82, 117, 121]
FeO_5	1864	1869	6	[6, 72, 80, 91, 94, 114]
FeO_8	1865	1892	28	[3, 73, 98, 99, 104, 112, 132, 141, 142]
FeO_6	1870	1876	7	[6, 72, 80, 91, 94, 114, 149]
FeO_6	1877	1899	23	[6, 70, 80, 91, 94, 114, 149]
FeO_7	1890	1891	2	[4, 69, 71, 79, 80, 82, 117, 121]
FeO_6	1892	1945	54	[4, 69, 71, 79, 80, 82, 121]
FeO_7	1893	1897	5	[3, 73, 98, 99, 104, 112, 132, 142]
FeO_6	1898	1925	28	[3, 73, 98, 99, 112, 132, 142]
FeO_5	1900	1943	44	[6, 80, 91, 94, 114, 149]
FeO_7	1926	1969	44	[3, 73, 98, 99, 112, 121, 132, 142]
FeO_6	1944	1952	9	[6, 80, 91, 94, 114, 140, 149]
FeO_7	1946	1961	16	[4, 69, 71, 79, 80, 82, 117, 121]
FeO_5	1953	2000	48	[6, 80, 91, 94, 114, 149]
FeO_6	1962	2074	113	[4, 69, 71, 79, 80, 82, 121]
FeO_5	1970	1984	15	[3, 73, 98, 99, 121, 132]
FeO_6	1985	2023	39	[3, 73, 98, 99, 121, 132, 142]
FeO_6	2001	2035	35	[6, 80, 91, 94, 114, 140, 149]
FeO_8	2008	2023	16	[5, 73, 98, 99, 133, 135, 141, 147, 151]
FeO_7	2024	2093	70	[3, 73, 98, 99, 121, 132, 142, 147]
FeO_7	2024	2028	5	[5, 98, 99, 133, 135, 141, 147, 151]
FeO_6	2029	2041	13	[5, 98, 133, 135, 141, 147, 151]
FeO_5	2036	2048	13	[6, 80, 91, 94, 114, 149]
FeO_7	2042	2054	13	[5, 98, 99, 133, 135, 141, 147, 151]
FeO_6	2049	2092	44	[6, 80, 84, 91, 94, 114, 149]
FeO_6	2055	2078	24	[5, 99, 133, 135, 141, 147, 151]
FeO_7	2075	2084	10	[4, 69, 71, 79, 80, 82, 117, 121]
FeO_7	2079	2082	4	[5, 69, 99, 133, 135, 141, 147, 151]
FeO_6	2083	2086	4	[5, 69, 99, 133, 135, 141, 151]
FeO_6	2085	2103	19	[4, 69, 71, 79, 80, 82, 121]
FeO_7	2087	2104	18	[5, 69, 98, 99, 133, 135, 141, 151]
FeO_5	2093	2117	25	[6, 80, 91, 94, 114, 149]
FeO_6	2094	2183	90	[3, 73, 98, 99, 121, 132, 142]
FeO_5	2104	2116	13	[4, 69, 71, 80, 82, 121]
FeO_6	2105	2162	58	[5, 98, 99, 133, 135, 141, 151]
FeO_6	2117	2127	11	[4, 69, 71, 79, 80, 82, 121]
FeO_6	2118	2121	4	[6, 72, 80, 91, 94, 114, 149]
FeO_6	2122	2145	24	[6, 72, 80, 84, 91, 94, 114]
FeO_7	2128	2152	25	[4, 69, 71, 79, 80, 82, 117, 121]
FeO_7	2146	2174	29	[6, 70, 72, 80, 84, 91, 94, 114]
FeO_6	2153	2167	15	[4, 69, 71, 79, 80, 82, 121]
FeO_7	2163	2201	39	[5, 98, 99, 121, 133, 135, 141, 151]
FeO_7	2168	2330	163	[4, 69, 71, 79, 80, 82, 117, 121]
FeO_6	2175	2197	23	[6, 72, 80, 84, 91, 94, 114]
FeO_5	2184	2242	59	[3, 73, 98, 121, 132, 142]
FeO_5	2198	2214	17	[6, 72, 80, 91, 94, 114]
FeO_6	2202	2206	5	[5, 99, 121, 133, 135, 141, 151]
FeO_7	2207	2244	38	[5, 73, 99, 121, 133, 135, 141, 151]
FeO_6	2215	2376	162	[6, 72, 80, 86, 91, 94, 114]
FeO_6	2243	2301	59	[3, 73, 98, 112, 121, 132, 142]
FeO_6	2245	2259	15	[5, 73, 99, 121, 133, 135, 151]
FeO_7	2260	2275	16	[5, 73, 98, 99, 121, 133, 135, 151]
FeO_6	2276	2282	7	[5, 73, 99, 121, 133, 135, 151]
FeO_5	2283	2320	38	[5, 73, 99, 121, 135, 151]
FeO_7	2302	2309	8	[3, 73, 98, 112, 121, 132, 142, 147]
FeO_6	2310	2334	25	[3, 73, 98, 121, 132, 142, 147]
FeO_6	2321	2340	20	[5, 73, 99, 121, 133, 135, 151]
FeO_6	2331	2354	24	[4, 69, 71, 79, 82, 117, 121]
FeO_7	2335	2356	22	[3, 73, 98, 112, 121, 132, 142, 147]
FeO_7	2341	2366	26	[5, 73, 99, 121, 133, 135, 147, 151]
FeO_5	2355	2358	4	[4, 69, 79, 82, 117, 121]
FeO_6	2357	2372	16	[3, 73, 98, 121, 132, 142, 147]
FeO_6	2359	2387	29	[4, 69, 71, 79, 82, 117, 121]
FeO_6	2367	2381	15	[5, 73, 121, 133, 135, 147, 151]
FeO_5	2373	2418	46	[3, 73, 98, 121, 132, 142]
FeO_7	2377	2380	4	[6, 72, 80, 86, 91, 94, 114, 144]
FeO_6	2381	2394	14	[6, 72, 80, 86, 91, 94, 114]
FeO_5	2382	2410	29	[5, 121, 133, 135, 147, 151]
FeO_7	2388	2415	28	[4, 69, 71, 79, 80, 82, 117, 121]
FeO_5	2395	2418	24	[6, 80, 86, 91, 94, 114]
FeO_6	2411	2420	10	[5, 98, 121, 133, 135, 147, 151]
FeO_8	2416	2432	17	[4, 69, 71, 79, 80, 82, 108, 117, 121]
FeO_6	2419	2564	146	[3, 73, 98, 112, 121, 132, 142]
FeO_6	2419	2460	42	[6, 72, 80, 86, 91, 94, 114]
FeO_7	2421	2441	21	[5, 73, 98, 121, 133, 135, 147, 151]
FeO_7	2433	2450	18	[4, 69, 71, 80, 82, 108, 117, 121]
FeO_8	2442	2453	12	[5, 73, 98, 121, 133, 135, 141, 147, 151]
FeO_6	2451	2462	12	[4, 69, 71, 80, 82, 117, 121]
FeO_7	2454	2475	22	[5, 73, 98, 133, 135, 141, 147, 151]
FeO_7	2461	2485	25	[6, 72, 80, 86, 91, 94, 114, 144]
FeO_5	2463	2491	29	[4, 69, 71, 82, 117, 121]
FeO_8	2476	2492	17	[5, 73, 98, 121, 133, 135, 141, 147, 151]
FeO_8	2486	2496	11	[6, 72, 80, 86, 91, 94, 96, 114, 144]
FeO_4	2492	2492	1	[4, 69, 71, 117, 121]
FeO_5	2493	2503	11	[4, 69, 71, 99, 117, 121]
FeO_7	2493	2512	20	[5, 98, 121, 133, 135, 141, 147, 151]
FeO_7	2497	2507	11	[6, 80, 86, 91, 94, 96, 114, 144]
FeO_6	2504	2534	31	[4, 69, 71, 79, 99, 117, 121]
FeO_6	2508	2513	6	[6, 80, 86, 94, 96, 114, 144]
FeO_8	2513	2537	25	[5, 73, 98, 121, 133, 135, 141, 147, 151]
FeO_7	2514	2563	50	[6, 80, 86, 94, 96, 114, 119, 144]
FeO_5	2535	2559	25	[4, 69, 71, 79, 99, 121]
FeO_7	2538	2545	8	[5, 98, 121, 133, 135, 141, 147, 151]
FeO_6	2546	2559	14	[5, 98, 133, 135, 141, 147, 151]
FeO_4	2560	2562	3	[4, 69, 71, 79, 121]
FeO_5	2560	2564	5	[5, 98, 133, 135, 147, 151]
FeO_5	2563	2565	3	[4, 69, 71, 79, 117, 121]
FeO_6	2564	2587	24	[6, 86, 94, 96, 114, 119, 144]
FeO_7	2565	2595	31	[3, 73, 98, 99, 112, 121, 132, 142]
FeO_6	2565	2575	11	[5, 73, 98, 133, 135, 147, 151]
FeO_6	2566	2581	16	[4, 69, 71, 79, 113, 117, 121]
FeO_5	2576	2582	7	[5, 73, 98, 133, 135, 147]
FeO_7	2582	2593	12	[4, 69, 71, 79, 108, 113, 117, 121]
FeO_6	2583	2588	6	[5, 73, 98, 133, 135, 141, 147]
FeO_7	2588	2591	4	[6, 80, 86, 94, 96, 114, 119, 144]
FeO_5	2589	2614	26	[5, 73, 98, 133, 135, 147]
FeO_6	2592	2618	27	[6, 80, 86, 94, 96, 114, 144]
FeO_6	2594	2600	7	[4, 69, 71, 79, 108, 117, 121]
FeO_6	2596	2631	36	[3, 73, 98, 99, 121, 132, 142]
FeO_5	2601	2659	59	[4, 69, 71, 79, 108, 121]
FeO_6	2615	2618	4	[5, 73, 98, 133, 135, 147, 151]
FeO_7	2619	2629	11	[5, 73, 98, 133, 135, 141, 147, 151]
FeO_7	2619	2651	33	[6, 80, 86, 91, 94, 96, 114, 144]
FeO_6	2630	2657	28	[5, 98, 133, 135, 141, 147, 151]
FeO_7	2632	2638	7	[3, 73, 98, 99, 104, 121, 132, 142]
FeO_6	2639	2641	3	[3, 73, 98, 99, 104, 121, 132]
FeO_7	2642	2642	1	[3, 69, 73, 98, 99, 104, 121, 132]
FeO_6	2643	2653	11	[3, 69, 73, 99, 104, 121, 132]
FeO_6	2652	2660	9	[6, 80, 86, 91, 94, 114, 144]
FeO_5	2654	2656	3	[3, 73, 99, 104, 121, 132]
FeO_4	2657	2683	27	[3, 73, 99, 121, 132]
FeO_7	2658	2697	40	[5, 73, 98, 133, 135, 141, 147, 151]
FeO_6	2660	2667	8	[4, 69, 71, 79, 108, 113, 121]
FeO_5	2661	2669	9	[6, 80, 86, 91, 94, 114]
FeO_5	2668	2682	15	[4, 69, 71, 79, 108, 121]
FeO_6	2670	2715	46	[6, 72, 80, 86, 91, 94, 114]
FeO_6	2683	2697	15	[4, 69, 71, 79, 80, 108, 121]
FeO_5	2684	2698	15	[3, 73, 98, 99, 121, 132]
FeO_7	2698	2702	5	[4, 69, 71, 79, 80, 108, 113, 121]
FeO_6	2698	2701	4	[5, 73, 98, 133, 135, 141, 151]
FeO_6	2699	2742	44	[3, 73, 98, 99, 121, 132, 142]
FeO_7	2702	2706	5	[5, 73, 98, 121, 133, 135, 141, 151]
FeO_8	2703	2717	15	[4, 69, 71, 79, 80, 108, 113, 117, 121]
FeO_6	2707	2708	2	[5, 98, 121, 133, 135, 141, 151]
FeO_5	2709	2717	9	[5, 98, 121, 133, 141, 151]
FeO_5	2716	2732	17	[6, 80, 86, 91, 94, 114]
FeO_7	2718	2729	12	[4, 69, 71, 79, 80, 108, 117, 121]
FeO_6	2718	2734	17	[5, 73, 98, 121, 133, 141, 151]
FeO_6	2730	2748	19	[4, 69, 71, 79, 108, 117, 121]
FeO_6	2733	2795	63	[6, 80, 86, 91, 94, 114, 144]
FeO_5	2735	2747	13	[5, 98, 121, 133, 141, 151]
FeO_7	2743	2770	28	[3, 73, 98, 99, 104, 121, 132, 142]
FeO_6	2748	2769	22	[5, 98, 121, 133, 141, 147, 151]
FeO_5	2749	2769	21	[4, 69, 71, 108, 117, 121]
FeO_6	2770	2793	24	[4, 69, 71, 99, 108, 117, 121]
FeO_7	2770	2781	12	[5, 98, 99, 121, 133, 141, 147, 151]
FeO_6	2771	2772	2	[3, 73, 98, 99, 104, 121, 132]
FeO_7	2773	2778	6	[3, 73, 98, 99, 104, 116, 121, 132]
FeO_6	2779	2790	12	[3, 73, 98, 99, 104, 116, 132]
FeO_8	2782	2784	3	[5, 98, 99, 121, 133, 135, 141, 147, 151]
FeO_7	2785	2830	46	[5, 98, 99, 133, 135, 141, 147, 151]
FeO_7	2791	2810	20	[3, 73, 98, 99, 104, 116, 132, 142]
FeO_7	2794	2795	2	[4, 69, 71, 80, 99, 108, 117, 121]
FeO_6	2796	2919	124	[4, 69, 71, 80, 108, 117, 121]
FeO_7	2796	2831	36	[6, 80, 86, 91, 94, 96, 114, 144]
FeO_6	2811	2822	12	[3, 73, 98, 99, 104, 116, 132]
FeO_5	2823	2923	101	[3, 73, 98, 99, 104, 132]
FeO_6	2831	2840	10	[5, 98, 99, 133, 135, 147, 151]
FeO_8	2832	2846	15	[6, 80, 86, 91, 94, 96, 114, 119, 144]
FeO_5	2841	2849	9	[5, 98, 99, 133, 135, 151]
FeO_7	2847	2861	15	[6, 80, 91, 94, 96, 114, 119, 144]
FeO_6	2850	2856	7	[5, 73, 98, 99, 133, 135, 151]
FeO_7	2857	2905	49	[5, 73, 98, 99, 133, 135, 147, 151]
FeO_6	2862	2876	15	[6, 80, 94, 96, 114, 119, 144]
FeO_8	2877	2898	22	[6, 79, 80, 86, 94, 96, 114, 119, 144]
FeO_7	2899	2934	36	[6, 80, 86, 94, 96, 114, 119, 144]
FeO_7	2906	2950	45	[5, 73, 98, 99, 133, 135, 141, 151]
FeO_7	2920	2926	7	[4, 69, 71, 80, 108, 113, 117, 121]
FeO_4	2924	2932	9	[3, 73, 98, 99, 132]
FeO_5	2927	2927	1	[4, 69, 71, 80, 117, 121]
FeO_4	2928	2930	3	[4, 69, 71, 117, 121]
FeO_5	2931	2956	26	[4, 69, 71, 113, 117, 121]
FeO_5	2933	2958	26	[3, 73, 98, 99, 121, 132]
FeO_6	2935	2943	9	[6, 80, 86, 94, 96, 114, 144]
FeO_7	2944	2958	15	[6, 80, 86, 94, 96, 114, 130, 144]
FeO_6	2951	2951	1	[5, 73, 98, 99, 133, 135, 151]
FeO_5	2952	2954	3	[5, 73, 99, 133, 135, 151]
FeO_6	2955	2956	2	[5, 73, 99, 133, 135, 147, 151]
FeO_6	2957	2958	2	[4, 69, 71, 108, 113, 117, 121]
FeO_5	2957	2961	5	[5, 99, 133, 135, 147, 151]
FeO_6	2959	2962	4	[3, 73, 98, 99, 112, 121, 132]
FeO_7	2959	2986	28	[4, 69, 71, 103, 108, 113, 117, 121]
FeO_6	2959	2985	27	[6, 80, 86, 94, 96, 114, 144]
FeO_6	2962	3005	44	[5, 99, 133, 135, 141, 147, 151]
FeO_7	2963	2972	10	[3, 73, 98, 99, 112, 121, 132, 141]
FeO_6	2973	2987	15	[3, 73, 98, 99, 112, 121, 132]
FeO_5	2986	2994	9	[6, 80, 86, 94, 114, 144]
FeO_6	2987	2998	12	[4, 71, 103, 108, 113, 117, 121]
FeO_7	2988	2999	12	[3, 73, 98, 99, 112, 121, 132, 142]
FeO_6	2995	2999	5	[6, 80, 86, 94, 114, 144, 149]
FeO_7	2999	3000	2	[4, 71, 103, 108, 109, 113, 117, 121]
FeO_6	3000	3009	10	[3, 98, 99, 112, 121, 132, 142]
FeO_7	3000	3017	18	[6, 80, 86, 91, 94, 114, 144, 149]
FeO_8	3001	3020	20	[4, 71, 80, 103, 108, 109, 113, 117, 121]
FeO_7	3006	3024	19	[5, 99, 125, 133, 135, 141, 147, 151]
FeO_5	3010	3010	1	[3, 98, 99, 112, 132, 142]
FeO_6	3011	3032	22	[3, 73, 98, 99, 112, 132, 142]
FeO_6	3018	3050	33	[6, 80, 86, 91, 94, 114, 144]
FeO_7	3021	3036	16	[4, 71, 80, 103, 108, 109, 113, 121]
FeO_6	3025	3031	7	[5, 99, 125, 133, 135, 147, 151]
FeO_7	3032	3045	14	[5, 98, 99, 125, 133, 135, 147, 151]
FeO_7	3033	3088	56	[3, 73, 98, 99, 112, 132, 139, 142]
FeO_6	3037	3054	18	[4, 71, 80, 103, 108, 113, 121]
FeO_6	3046	3050	5	[5, 98, 99, 125, 133, 135, 147]
FeO_7	3051	3073	23	[5, 73, 98, 99, 125, 133, 135, 147]
FeO_7	3051	3061	11	[6, 79, 80, 86, 91, 94, 114, 144]
FeO_7	3055	3058	4	[4, 69, 71, 80, 103, 108, 113, 121]
FeO_6	3059	3061	3	[4, 69, 71, 80, 103, 108, 121]
FeO_5	3062	3100	39	[4, 69, 71, 80, 108, 121]
FeO_6	3062	3085	24	[6, 79, 80, 91, 94, 114, 144]
FeO_6	3074	3091	18	[5, 73, 98, 99, 125, 133, 135]
FeO_5	3086	3091	6	[6, 80, 91, 94, 114, 144]
FeO_6	3089	3093	5	[3, 73, 98, 112, 132, 139, 142]
FeO_7	3092	3100	9	[5, 73, 98, 99, 125, 133, 135, 141]
FeO_6	3092	3095	4	[6, 65, 80, 91, 94, 114, 144]
FeO_5	3094	3098	5	[3, 73, 98, 112, 132, 142]
FeO_7	3096	3115	20	[6, 65, 79, 80, 91, 94, 114, 144]
FeO_4	3099	3159	61	[3, 73, 98, 132, 142]
FeO_6	3101	3104	4	[4, 69, 71, 80, 108, 117, 121]
FeO_8	3101	3102	2	[5, 73, 98, 99, 125, 133, 135, 141, 151]
FeO_7	3103	3111	9	[5, 73, 98, 99, 125, 133, 141, 151]
FeO_7	3105	3117	13	[4, 69, 71, 80, 108, 113, 117, 121]
FeO_6	3112	3117	6	[5, 73, 98, 99, 125, 133, 151]
FeO_8	3116	3137	22	[6, 65, 79, 80, 86, 91, 94, 114, 144]
FeO_6	3118	3179	62	[4, 69, 71, 80, 108, 117, 121]
FeO_7	3118	3121	4	[5, 73, 98, 99, 125, 133, 147, 151]
FeO_6	3122	3129	8	[5, 73, 98, 99, 125, 133, 147]
FeO_7	3130	3142	13	[5, 73, 89, 98, 99, 125, 133, 147]
FeO_7	3138	3144	7	[6, 65, 79, 80, 86, 94, 114, 144]
FeO_5	3143	3195	53	[5, 73, 99, 125, 133, 147]
FeO_6	3145	3158	14	[6, 65, 79, 80, 94, 114, 144]
FeO_5	3159	3165	7	[6, 65, 80, 94, 114, 144]
FeO_4	3160	3164	5	[3, 98, 99, 132, 142]
FeO_5	3165	3173	9	[3, 74, 98, 99, 132, 142]
FeO_6	3166	3176	11	[6, 65, 80, 94, 114, 119, 144]
FeO_6	3174	3220	47	[3, 74, 98, 99, 112, 132, 142]
FeO_7	3177	3194	18	[6, 65, 80, 91, 94, 114, 119, 144]
FeO_5	3180	3186	7	[4, 71, 80, 108, 117, 121]
FeO_4	3187	3187	1	[4, 71, 80, 108, 121]
FeO_5	3188	3200	13	[4, 71, 80, 82, 108, 121]
FeO_6	3195	3239	45	[6, 65, 80, 91, 94, 114, 144]
FeO_4	3196	3214	19	[5, 73, 99, 125, 147]
FeO_6	3201	3217	17	[4, 71, 80, 82, 108, 112, 121]
FeO_5	3215	3215	1	[5, 73, 99, 125, 133, 147]
FeO_6	3216	3235	20	[5, 73, 89, 99, 125, 133, 147]
FeO_5	3218	3247	30	[4, 71, 80, 82, 108, 121]
FeO_7	3221	3248	28	[3, 74, 98, 99, 112, 121, 132, 142]
FeO_7	3236	3255	20	[5, 73, 89, 99, 125, 133, 135, 147]
FeO_7	3240	3254	15	[6, 65, 80, 91, 94, 114, 144, 149]
FeO_7	3248	3259	12	[4, 71, 80, 82, 103, 108, 117, 121]
FeO_6	3249	3285	37	[3, 74, 98, 99, 112, 132, 142]
FeO_6	3255	3263	9	[6, 65, 80, 91, 94, 114, 144]
FeO_6	3256	3302	47	[5, 73, 89, 99, 125, 133, 135]
FeO_6	3260	3291	32	[4, 71, 80, 82, 103, 108, 121]
FeO_7	3264	3286	23	[6, 65, 80, 91, 94, 96, 114, 144]
FeO_7	3286	3298	13	[3, 74, 98, 99, 112, 121, 132, 142]
FeO_6	3287	3288	2	[6, 80, 91, 94, 96, 114, 144]
FeO_7	3289	3299	11	[6, 80, 91, 94, 96, 114, 144, 149]
FeO_6	3292	3293	2	[4, 71, 80, 82, 103, 117, 121]
FeO_5	3294	3297	4	[4, 71, 80, 103, 117, 121]
FeO_6	3298	3352	55	[4, 71, 80, 103, 117, 121, 129]
FeO_6	3299	3302	4	[3, 74, 98, 99, 112, 132, 142]
FeO_6	3300	3304	5	[6, 80, 91, 94, 96, 114, 144]
FeO_7	3303	3328	26	[3, 74, 98, 99, 112, 125, 132, 142]
FeO_7	3303	3370	68	[5, 73, 89, 99, 125, 133, 135, 147]
FeO_5	3305	3325	21	[6, 80, 91, 94, 114, 144]
FeO_6	3326	3352	27	[6, 65, 80, 91, 94, 114, 144]
FeO_6	3329	3333	5	[3, 74, 98, 99, 112, 132, 142]
FeO_5	3334	3342	9	[3, 98, 99, 112, 132, 142]
FeO_6	3343	3350	8	[3, 73, 98, 99, 112, 132, 142]
FeO_7	3351	3398	48	[3, 73, 98, 99, 112, 125, 132, 142]
FeO_7	3353	3353	1	[4, 69, 71, 80, 103, 117, 121, 129]
FeO_7	3353	3362	10	[6, 65, 80, 91, 94, 96, 114, 144]
FeO_6	3354	3375	22	[4, 69, 71, 80, 103, 121, 129]
FeO_6	3363	3364	2	[6, 65, 80, 94, 96, 114, 144]
FeO_5	3365	3381	17	[6, 80, 94, 96, 114, 144]
FeO_6	3371	3393	23	[5, 73, 99, 125, 133, 135, 147]
FeO_7	3376	3376	1	[4, 69, 71, 80, 103, 117, 121, 129]
FeO_8	3377	3386	10	[4, 69, 71, 80, 103, 108, 117, 121, 129]
FeO_6	3382	3387	6	[6, 65, 80, 94, 96, 114, 144]
FeO_7	3387	3394	8	[4, 69, 71, 103, 108, 117, 121, 129]
FeO_7	3388	3388	1	[6, 65, 80, 94, 96, 114, 144, 149]
FeO_6	3389	3405	17	[6, 65, 80, 94, 114, 144, 149]
FeO_7	3394	3400	7	[5, 73, 99, 125, 133, 135, 136, 147]
FeO_6	3395	3417	23	[4, 71, 103, 108, 117, 121, 129]
FeO_8	3399	3403	5	[3, 73, 98, 99, 112, 115, 125, 132, 142]
FeO_8	3401	3409	9	[5, 73, 89, 99, 125, 133, 135, 136, 147]
FeO_7	3404	3427	24	[3, 73, 98, 99, 115, 125, 132, 142]
FeO_7	3406	3427	22	[6, 65, 80, 91, 94, 114, 144, 149]
FeO_7	3410	3421	12	[5, 73, 89, 99, 125, 133, 135, 136]
FeO_5	3418	3433	16	[4, 71, 103, 108, 121, 129]
FeO_8	3422	3429	8	[5, 73, 89, 99, 113, 125, 133, 135, 136]
FeO_6	3428	3452	25	[3, 73, 98, 99, 125, 132, 142]
FeO_6	3428	3481	54	[6, 65, 80, 91, 94, 114, 149]
FeO_7	3430	3448	19	[5, 73, 89, 99, 113, 125, 133, 135]
FeO_6	3434	3437	4	[4, 71, 80, 103, 108, 121, 129]
FeO_7	3438	3438	1	[4, 71, 80, 103, 108, 117, 121, 129]
FeO_8	3439	3468	30	[4, 69, 71, 80, 103, 108, 117, 121, 129]
FeO_6	3449	3467	19	[5, 73, 89, 99, 125, 133, 135]
FeO_8	3453	3456	4	[3, 73, 98, 99, 112, 115, 125, 132, 142]
FeO_7	3457	3466	10	[3, 73, 98, 99, 112, 115, 132, 142]
FeO_8	3467	3478	12	[3, 73, 98, 99, 112, 115, 121, 132, 142]
FeO_7	3468	3485	18	[5, 73, 89, 99, 125, 133, 135, 147]
FeO_7	3469	3469	1	[4, 69, 71, 80, 103, 117, 121, 129]
FeO_6	3470	3478	9	[4, 71, 80, 103, 117, 121, 129]
FeO_7	3479	3482	4	[3, 73, 98, 99, 112, 115, 132, 142]
FeO_5	3479	3491	13	[4, 71, 80, 117, 121, 129]
FeO_5	3482	3488	7	[6, 80, 91, 94, 114, 149]
FeO_6	3483	3505	23	[3, 98, 99, 112, 115, 132, 142]
FeO_7	3486	3535	50	[5, 73, 89, 99, 113, 125, 133, 147]
FeO_6	3489	3504	16	[6, 80, 82, 91, 94, 114, 149]
FeO_6	3492	3496	5	[4, 69, 71, 80, 117, 121, 129]
FeO_5	3497	3503	7	[4, 69, 71, 80, 121, 129]
FeO_6	3504	3513	10	[4, 69, 71, 80, 117, 121, 129]
FeO_6	3505	3516	12	[6, 80, 91, 94, 114, 144, 149]
FeO_7	3506	3521	16	[3, 88, 98, 99, 112, 115, 132, 142]
FeO_7	3514	3534	21	[4, 65, 69, 71, 80, 117, 121, 129]
FeO_7	3517	3519	3	[6, 65, 80, 91, 94, 114, 144, 149]
FeO_8	3520	3521	2	[6, 65, 80, 82, 91, 94, 114, 144, 149]
FeO_6	3522	3560	39	[3, 88, 98, 112, 115, 132, 142]
FeO_7	3522	3537	16	[6, 65, 80, 82, 94, 114, 144, 149]
FeO_7	3535	3605	71	[4, 65, 71, 80, 103, 117, 121, 129]
FeO_6	3536	3600	65	[5, 73, 89, 99, 113, 125, 133]
FeO_6	3538	3545	8	[6, 80, 82, 94, 114, 144, 149]
FeO_5	3546	3552	7	[6, 80, 82, 114, 144, 149]
FeO_6	3553	3561	9	[6, 65, 80, 82, 114, 144, 149]
FeO_5	3561	3570	10	[3, 88, 112, 115, 132, 142]
FeO_7	3562	3640	79	[6, 65, 80, 82, 94, 114, 144, 149]
FeO_6	3571	3576	6	[3, 88, 112, 115, 116, 132, 142]
FeO_7	3577	3582	6	[3, 74, 88, 112, 115, 116, 132, 142]
FeO_6	3583	3587	5	[3, 74, 88, 115, 116, 132, 142]
FeO_7	3588	3613	26	[3, 74, 88, 99, 115, 116, 132, 142]
FeO_7	3601	3617	17	[5, 73, 89, 99, 113, 125, 133, 147]
FeO_6	3606	3617	12	[4, 65, 71, 103, 117, 121, 129]
FeO_6	3614	3619	6	[3, 74, 88, 115, 116, 132, 142]
FeO_5	3618	3631	14	[4, 71, 103, 117, 121, 129]
FeO_8	3618	3627	10	[5, 73, 89, 99, 113, 125, 133, 135, 147]
FeO_5	3620	3640	21	[3, 88, 115, 116, 132, 142]
FeO_7	3628	3634	7	[5, 73, 89, 99, 113, 125, 133, 135]
FeO_6	3632	3674	43	[4, 65, 71, 103, 117, 121, 129]
FeO_6	3635	3695	61	[5, 73, 89, 99, 125, 133, 135]
FeO_6	3641	3647	7	[3, 73, 88, 115, 116, 132, 142]
FeO_8	3641	3643	3	[6, 65, 80, 82, 91, 94, 114, 144, 149]
FeO_7	3644	3648	5	[6, 80, 82, 91, 94, 114, 144, 149]
FeO_7	3648	3690	43	[3, 73, 88, 112, 115, 116, 132, 142]
FeO_8	3649	3669	21	[6, 65, 80, 82, 91, 94, 114, 144, 149]
FeO_9	3670	3699	30	[6, 65, 80, 82, 91, 94, 96, 114, 144, 149]
FeO_7	3675	3719	45	[4, 65, 71, 80, 103, 117, 121, 129]
FeO_6	3691	3724	34	[3, 73, 88, 112, 115, 132, 142]
FeO_7	3696	3707	12	[5, 73, 89, 99, 125, 133, 135, 136]
FeO_8	3700	3706	7	[6, 65, 80, 82, 91, 94, 114, 144, 149]
FeO_7	3707	3730	24	[6, 65, 80, 82, 94, 114, 144, 149]
FeO_8	3708	3725	18	[5, 73, 89, 99, 125, 133, 135, 136, 151]
FeO_6	3720	3728	9	[4, 65, 71, 80, 117, 121, 129]
FeO_7	3725	3760	36	[3, 73, 88, 99, 112, 115, 132, 142]
FeO_7	3726	3727	2	[5, 73, 89, 99, 125, 133, 135, 151]
FeO_6	3728	3733	6	[5, 73, 89, 99, 125, 133, 135]
FeO_5	3729	3754	26	[4, 65, 71, 80, 117, 121]
FeO_6	3731	3741	11	[6, 65, 80, 82, 114, 144, 149]
FeO_7	3734	3739	6	[5, 73, 89, 99, 113, 125, 133, 135]
FeO_8	3740	3758	19	[5, 73, 89, 99, 113, 125, 133, 135, 136]
FeO_5	3742	3767	26	[6, 65, 80, 114, 144, 149]
FeO_6	3755	3755	1	[4, 65, 71, 80, 108, 117, 121]
FeO_5	3756	3767	12	[4, 71, 80, 108, 117, 121]
FeO_7	3759	3761	3	[5, 73, 89, 99, 113, 125, 133, 135]
FeO_6	3761	3784	24	[3, 73, 88, 99, 115, 132, 142]
FeO_6	3762	3793	32	[5, 73, 89, 99, 125, 133, 135]
FeO_6	3768	3770	3	[4, 71, 80, 108, 117, 121, 129]
FeO_4	3768	3768	1	[6, 65, 80, 114, 144]
FeO_5	3769	3769	1	[6, 65, 80, 82, 114, 144]
FeO_6	3770	3780	11	[6, 65, 80, 82, 114, 117, 144]
FeO_5	3771	3801	31	[4, 71, 80, 117, 121, 129]
FeO_5	3781	3810	30	[6, 65, 80, 82, 114, 144]
FeO_5	3785	3804	20	[3, 88, 99, 115, 132, 142]
FeO_7	3794	3802	9	[5, 73, 89, 99, 113, 125, 133, 135]
FeO_6	3802	3805	4	[4, 65, 71, 80, 117, 121, 129]
FeO_8	3803	3836	34	[5, 73, 89, 99, 113, 125, 133, 135, 147]
FeO_4	3805	3823	19	[3, 99, 115, 132, 142]
FeO_7	3806	3857	52	[4, 65, 71, 80, 103, 117, 121, 129]
FeO_6	3811	3833	23	[6, 65, 80, 82, 114, 144, 149]
FeO_5	3824	3828	5	[3, 98, 99, 115, 132, 142]
FeO_6	3829	3842	14	[3, 88, 98, 99, 115, 132, 142]
FeO_7	3834	3840	7	[6, 65, 80, 82, 94, 114, 144, 149]
FeO_7	3837	3846	10	[5, 73, 89, 99, 125, 133, 135, 147]
FeO_8	3841	3850	10	[6, 65, 80, 82, 94, 96, 114, 144, 149]
FeO_5	3843	3849	7	[3, 88, 99, 115, 132, 142]
FeO_6	3847	3865	19	[5, 73, 89, 99, 125, 133, 147]
FeO_6	3850	3868	19	[3, 73, 88, 99, 115, 132, 142]
FeO_7	3851	3853	3	[6, 65, 80, 82, 94, 114, 144, 149]
FeO_8	3854	3872	19	[6, 65, 80, 82, 91, 94, 114, 144, 149]
FeO_6	3858	3875	18	[4, 65, 71, 80, 117, 121, 129]
FeO_7	3866	3883	18	[5, 73, 89, 99, 125, 133, 135, 147]
FeO_7	3869	3898	30	[3, 73, 88, 98, 99, 115, 132, 142]
FeO_7	3873	3915	43	[6, 65, 80, 82, 91, 94, 114, 149]
FeO_5	3876	3901	26	[4, 65, 71, 80, 117, 129]
FeO_8	3884	3886	3	[5, 73, 89, 99, 125, 133, 135, 136, 147]
FeO_7	3887	3921	35	[5, 73, 89, 99, 125, 133, 135, 136]
FeO_6	3899	3945	47	[3, 73, 98, 99, 115, 132, 142]
FeO_6	3902	3922	21	[4, 65, 71, 80, 117, 121, 129]
FeO_8	3916	3980	65	[6, 65, 80, 82, 91, 94, 114, 144, 149]
FeO_6	3922	3965	44	[5, 73, 89, 99, 125, 133, 135]
FeO_7	3923	3939	17	[4, 65, 71, 80, 82, 117, 121, 129]
FeO_6	3940	4144	205	[4, 65, 71, 80, 117, 121, 129]
FeO_7	3946	3948	3	[3, 73, 98, 99, 115, 125, 132, 142]
FeO_6	3949	3976	28	[3, 98, 99, 115, 125, 132, 142]
FeO_7	3966	3969	4	[5, 73, 89, 99, 125, 133, 135, 151]
FeO_6	3970	3975	6	[5, 73, 99, 125, 133, 135, 151]
FeO_5	3976	4034	59	[5, 73, 99, 125, 133, 135]
FeO_7	3977	3990	14	[3, 73, 98, 99, 115, 125, 132, 142]
FeO_7	3981	4067	87	[6, 65, 80, 91, 94, 114, 144, 149]
FeO_6	3991	3998	8	[3, 73, 98, 99, 115, 132, 142]
FeO_7	3999	4049	51	[3, 73, 98, 99, 115, 125, 132, 142]
FeO_6	4035	4044	10	[5, 73, 89, 99, 125, 133, 135]
FeO_5	4045	4048	4	[5, 73, 99, 125, 133, 135]
FeO_6	4049	4076	28	[5, 73, 99, 125, 133, 135, 136]
FeO_8	4050	4063	14	[3, 73, 88, 98, 99, 115, 125, 132, 142]
FeO_7	4064	4069	6	[3, 88, 98, 99, 115, 125, 132, 142]
FeO_6	4068	4084	17	[6, 65, 80, 91, 94, 114, 149]
FeO_6	4070	4098	29	[3, 88, 99, 115, 125, 132, 142]
FeO_5	4077	4085	9	[5, 73, 99, 125, 133, 135]
FeO_5	4085	4092	8	[6, 65, 80, 91, 94, 114]
FeO_6	4086	4097	12	[5, 73, 99, 113, 125, 133, 135]
FeO_6	4093	4105	13	[6, 65, 80, 91, 94, 114, 144]
FeO_7	4098	4102	5	[5, 73, 99, 113, 125, 133, 135, 147]
FeO_7	4099	4099	1	[3, 88, 98, 99, 115, 125, 132, 142]
FeO_8	4100	4114	15	[3, 88, 98, 99, 115, 121, 125, 132, 142]
FeO_6	4103	4136	34	[5, 73, 99, 125, 133, 135, 147]
FeO_5	4106	4107	2	[6, 65, 80, 91, 94, 144]
FeO_4	4108	4116	9	[6, 65, 80, 91, 94]
FeO_7	4115	4131	17	[3, 88, 98, 99, 115, 121, 132, 142]
FeO_5	4117	4146	30	[6, 65, 80, 91, 94, 149]
FeO_6	4132	4134	3	[3, 88, 98, 99, 115, 132, 142]
FeO_6	4135	4155	21	[3, 74, 88, 98, 99, 115, 142]
FeO_7	4137	4139	3	[5, 73, 99, 125, 133, 135, 141, 147]
FeO_8	4140	4142	3	[5, 73, 99, 125, 133, 135, 141, 147, 151]
FeO_7	4143	4179	37	[5, 73, 99, 125, 133, 135, 141, 151]
FeO_7	4145	4168	24	[4, 65, 71, 80, 117, 121, 129, 149]
FeO_6	4147	4165	19	[6, 65, 80, 91, 94, 114, 149]
FeO_5	4156	4162	7	[3, 88, 98, 99, 115, 142]
FeO_6	4163	4163	1	[3, 88, 98, 99, 115, 125, 142]
FeO_7	4164	4176	13	[3, 88, 98, 99, 115, 121, 125, 142]
FeO_5	4166	4166	1	[6, 65, 80, 91, 94, 149]
FeO_6	4167	4168	2	[6, 65, 80, 91, 94, 96, 149]
FeO_6	4169	4173	5	[4, 65, 71, 80, 117, 121, 149]
FeO_7	4169	4196	28	[6, 65, 80, 91, 94, 96, 144, 149]
FeO_7	4174	4219	46	[4, 65, 71, 80, 82, 117, 121, 149]
FeO_8	4177	4180	4	[3, 88, 98, 99, 115, 121, 125, 132, 142]
FeO_6	4180	4181	2	[5, 73, 99, 125, 133, 141, 151]
FeO_9	4181	4181	1	[3, 88, 98, 99, 115, 121, 125, 132, 139, 142]
FeO_8	4182	4205	24	[3, 88, 98, 99, 115, 125, 132, 139, 142]
FeO_5	4182	4232	51	[5, 99, 125, 133, 141, 151]
FeO_6	4197	4220	24	[6, 65, 80, 94, 96, 144, 149]
FeO_7	4206	4214	9	[3, 88, 98, 115, 125, 132, 139, 142]
FeO_8	4215	4229	15	[3, 73, 88, 98, 115, 125, 132, 139, 142]
FeO_8	4220	4230	11	[4, 65, 71, 80, 82, 117, 121, 129, 149]
FeO_7	4221	4229	9	[6, 65, 80, 94, 96, 119, 144, 149]
FeO_7	4230	4238	9	[3, 73, 88, 98, 125, 132, 139, 142]
FeO_6	4230	4309	80	[6, 65, 80, 94, 96, 144, 149]
FeO_7	4231	4245	15	[4, 65, 71, 80, 117, 121, 129, 149]
FeO_6	4233	4250	18	[5, 99, 120, 125, 133, 141, 151]
FeO_8	4239	4241	3	[3, 73, 88, 98, 99, 125, 132, 139, 142]
FeO_7	4242	4250	9	[3, 73, 88, 98, 99, 125, 132, 142]
FeO_6	4246	4271	26	[4, 65, 71, 80, 117, 121, 129]
FeO_6	4251	4290	40	[3, 73, 98, 99, 125, 132, 142]
FeO_7	4251	4253	3	[5, 99, 120, 125, 133, 135, 141, 151]
FeO_6	4254	4258	5	[5, 99, 125, 133, 135, 141, 151]
FeO_5	4259	4281	23	[5, 99, 125, 133, 141, 151]
FeO_7	4272	4297	26	[4, 65, 71, 80, 117, 121, 129, 149]
FeO_6	4282	4297	16	[5, 99, 120, 125, 133, 141, 151]
FeO_5	4291	4312	22	[3, 73, 99, 125, 132, 142]
FeO_6	4298	4345	48	[4, 65, 71, 117, 121, 129, 149]
FeO_7	4298	4334	37	[5, 99, 120, 125, 133, 135, 141, 151]
FeO_7	4310	4328	19	[6, 65, 71, 80, 94, 96, 144, 149]
FeO_4	4313	4316	4	[3, 73, 99, 132, 142]
FeO_5	4317	4329	13	[3, 73, 88, 99, 132, 142]
FeO_6	4329	4382	54	[6, 65, 71, 80, 94, 144, 149]
FeO_6	4330	4337	8	[3, 73, 88, 99, 116, 132, 142]
FeO_6	4335	4356	22	[5, 99, 120, 125, 133, 141, 151]
FeO_7	4338	4355	18	[3, 73, 88, 98, 99, 116, 132, 142]
FeO_5	4346	4364	19	[4, 65, 71, 117, 121, 129]
FeO_8	4356	4378	23	[3, 73, 88, 98, 99, 116, 125, 132, 142]
FeO_7	4357	4360	4	[5, 99, 120, 125, 133, 135, 141, 151]
FeO_6	4361	4362	2	[5, 99, 120, 125, 133, 135, 151]
FeO_7	4363	4365	3	[5, 73, 99, 120, 125, 133, 135, 151]
FeO_6	4365	4367	3	[4, 65, 69, 71, 117, 121, 129]
FeO_6	4366	4367	2	[5, 73, 99, 120, 125, 133, 135]
FeO_7	4368	4387	20	[4, 65, 69, 71, 80, 117, 121, 129]
FeO_5	4368	4370	3	[5, 73, 99, 125, 133, 135]
FeO_6	4371	4388	18	[5, 73, 98, 99, 125, 133, 135]
FeO_7	4379	4399	21	[3, 73, 88, 98, 99, 125, 132, 142]
FeO_7	4383	4389	7	[6, 65, 71, 80, 82, 94, 144, 149]
FeO_6	4388	4391	4	[4, 69, 71, 80, 117, 121, 129]
FeO_5	4389	4393	5	[5, 73, 98, 99, 125, 133]
FeO_6	4390	4405	16	[6, 65, 80, 82, 94, 144, 149]
FeO_5	4392	4394	3	[4, 69, 71, 117, 121, 129]
FeO_4	4394	4414	21	[5, 73, 99, 125, 133]
FeO_6	4395	4435	41	[4, 69, 71, 82, 117, 121, 129]
FeO_6	4400	4401	2	[3, 73, 88, 98, 99, 125, 132]
FeO_5	4402	4402	1	[3, 88, 98, 99, 125, 132]
FeO_6	4403	4418	16	[3, 88, 98, 99, 121, 125, 132]
FeO_7	4406	4415	10	[6, 65, 71, 80, 82, 94, 144, 149]
FeO_5	4415	4417	3	[5, 73, 89, 99, 125, 133]
FeO_8	4416	4445	30	[6, 65, 71, 80, 82, 91, 94, 144, 149]
FeO_6	4418	4431	14	[5, 73, 89, 99, 125, 133, 135]
FeO_7	4419	4424	6	[3, 88, 98, 99, 115, 121, 125, 132]
FeO_6	4425	4426	2	[3, 88, 98, 99, 121, 125, 132]
FeO_7	4427	4430	4	[3, 73, 88, 98, 99, 121, 125, 132]
FeO_6	4431	4455	25	[3, 88, 98, 99, 121, 125, 132]
FeO_7	4432	4454	23	[5, 73, 89, 99, 113, 125, 133, 135]
FeO_5	4436	4466	31	[4, 69, 71, 117, 121, 129]
FeO_7	4446	4449	4	[6, 65, 71, 80, 82, 94, 144, 149]
FeO_6	4450	4464	15	[6, 65, 71, 80, 94, 144, 149]
FeO_8	4455	4481	27	[5, 73, 89, 99, 113, 125, 133, 135, 147]
FeO_5	4456	4493	38	[3, 88, 98, 99, 121, 132]
FeO_7	4465	4488	24	[6, 65, 71, 80, 82, 94, 144, 149]
FeO_6	4467	4472	6	[4, 69, 71, 108, 117, 121, 129]
FeO_5	4473	4565	93	[4, 69, 71, 117, 121, 129]
FeO_8	4482	4488	7	[5, 73, 89, 99, 113, 125, 133, 135, 136]
FeO_7	4489	4495	7	[5, 73, 89, 99, 125, 133, 135, 136]
FeO_6	4489	4497	9	[6, 65, 71, 80, 82, 144, 149]
FeO_6	4494	4538	45	[3, 88, 98, 99, 108, 121, 132]
FeO_8	4496	4537	42	[5, 73, 89, 99, 125, 133, 135, 136, 147]
FeO_5	4498	4509	12	[6, 65, 71, 80, 144, 149]
FeO_6	4510	4537	28	[6, 65, 71, 80, 121, 144, 149]
FeO_7	4538	4575	38	[5, 73, 89, 99, 125, 135, 136, 147]
FeO_5	4538	4539	2	[6, 65, 71, 80, 121, 149]
FeO_7	4539	4539	1	[3, 88, 98, 99, 108, 121, 125, 132]
FeO_6	4540	4594	55	[3, 88, 98, 99, 121, 125, 132]
FeO_6	4540	4540	1	[6, 65, 71, 80, 121, 129, 149]
FeO_5	4541	4541	1	[6, 65, 71, 80, 129, 149]
FeO_6	4542	4564	23	[6, 65, 71, 80, 82, 129, 149]
FeO_7	4565	4576	12	[6, 65, 71, 80, 82, 94, 129, 149]
FeO_6	4566	4567	2	[4, 69, 71, 82, 117, 121, 129]
FeO_7	4568	4575	8	[4, 69, 71, 82, 117, 121, 129, 141]
FeO_6	4576	4578	3	[4, 69, 71, 82, 121, 129, 141]
FeO_6	4576	4599	24	[5, 73, 89, 99, 125, 135, 147]
FeO_6	4577	4577	1	[6, 65, 80, 82, 94, 129, 149]
FeO_5	4578	4614	37	[6, 65, 80, 82, 94, 149]
FeO_5	4579	4599	21	[4, 69, 71, 82, 121, 129]
FeO_7	4595	4599	5	[3, 73, 88, 98, 99, 121, 125, 132]
FeO_6	4600	4601	2	[3, 73, 88, 98, 121, 125, 132]
FeO_4	4600	4634	35	[4, 69, 71, 121, 129]
FeO_5	4600	4621	22	[5, 73, 99, 125, 135, 147]
FeO_7	4602	4640	39	[3, 73, 88, 98, 121, 125, 132, 142]
FeO_6	4615	4692	78	[6, 65, 80, 82, 94, 144, 149]
FeO_4	4622	4657	36	[5, 73, 99, 125, 135]
FeO_5	4635	4638	4	[4, 69, 71, 121, 129, 151]
FeO_4	4639	4695	57	[4, 69, 71, 121, 129]
FeO_7	4641	4658	18	[3, 73, 88, 98, 115, 125, 132, 142]
FeO_5	4658	4660	3	[5, 73, 99, 125, 135, 147]
FeO_8	4659	4713	55	[3, 73, 88, 98, 115, 116, 125, 132, 142]
FeO_6	4661	4693	33	[5, 73, 99, 125, 132, 135, 147]
FeO_5	4693	4712	20	[6, 65, 80, 82, 144, 149]
FeO_5	4694	4717	24	[5, 73, 99, 125, 135, 147]
FeO_5	4696	4698	3	[4, 69, 71, 82, 121, 129]
FeO_6	4699	4704	6	[4, 69, 71, 80, 82, 121, 129]
FeO_7	4705	4711	7	[4, 69, 71, 80, 82, 117, 121, 129]
FeO_6	4712	4718	7	[4, 69, 71, 80, 82, 121, 129]
FeO_6	4713	4730	18	[6, 65, 80, 82, 91, 144, 149]
FeO_7	4714	4744	31	[3, 73, 88, 98, 116, 125, 132, 142]
FeO_6	4718	4721	4	[5, 73, 99, 125, 132, 135, 147]
FeO_7	4719	4733	15	[4, 65, 69, 71, 80, 82, 121, 129]
FeO_7	4722	4723	2	[5, 73, 99, 125, 132, 135, 136, 147]
FeO_8	4724	4734	11	[5, 73, 89, 99, 125, 132, 135, 136, 147]
FeO_7	4731	4755	25	[6, 65, 80, 82, 91, 94, 144, 149]
FeO_6	4734	4773	40	[4, 65, 69, 71, 82, 121, 129]
FeO_7	4735	4744	10	[5, 73, 89, 99, 125, 132, 135, 136]
FeO_6	4745	4751	7	[3, 73, 88, 98, 116, 132, 142]
FeO_6	4745	4759	15	[5, 73, 89, 99, 125, 132, 135]
FeO_5	4752	4756	5	[3, 73, 88, 116, 132, 142]
FeO_6	4756	4780	25	[6, 65, 80, 82, 91, 94, 144]
FeO_6	4757	4765	9	[3, 73, 88, 116, 121, 132, 142]
FeO_7	4760	4799	40	[5, 73, 89, 99, 125, 132, 135, 136]
FeO_5	4766	4769	4	[3, 73, 88, 116, 121, 132]
FeO_4	4770	4780	11	[3, 88, 116, 121, 132]
FeO_7	4774	4817	44	[4, 65, 69, 71, 82, 117, 121, 129]
FeO_5	4781	4783	3	[3, 88, 98, 116, 121, 132]
FeO_7	4781	4800	20	[6, 65, 80, 82, 91, 94, 140, 144]
FeO_6	4784	4797	14	[3, 88, 98, 108, 116, 121, 132]
FeO_7	4798	4801	4	[3, 88, 98, 99, 108, 116, 121, 132]
FeO_6	4800	4804	5	[5, 73, 89, 99, 125, 132, 135]
FeO_6	4801	4806	6	[6, 65, 80, 82, 91, 94, 144]
FeO_6	4802	4816	15	[3, 88, 98, 99, 108, 121, 132]
FeO_5	4805	4835	31	[5, 73, 99, 125, 132, 135]
FeO_7	4807	4860	54	[6, 65, 80, 82, 91, 94, 144, 149]
FeO_5	4817	4866	50	[3, 88, 98, 108, 121, 132]
FeO_6	4818	4845	28	[4, 65, 69, 71, 117, 121, 129]
FeO_4	4836	4886	51	[5, 73, 99, 125, 132]
FeO_7	4846	4857	12	[4, 65, 69, 71, 103, 117, 121, 129]
FeO_6	4858	4861	4	[4, 65, 69, 71, 117, 121, 129]
FeO_6	4861	4889	29	[6, 65, 80, 82, 91, 94, 149]
FeO_7	4862	4878	17	[4, 65, 69, 71, 117, 121, 129, 151]
FeO_6	4867	4941	75	[3, 88, 98, 108, 112, 121, 132]
FeO_8	4879	4880	2	[4, 65, 69, 71, 108, 117, 121, 129, 151]
FeO_7	4881	4897	17	[4, 65, 69, 71, 108, 117, 121, 129]
FeO_5	4887	4890	4	[5, 73, 99, 116, 125, 132]
FeO_7	4890	4897	8	[6, 65, 80, 82, 91, 94, 144, 149]
FeO_6	4891	4924	34	[5, 73, 99, 116, 125, 132, 142]
FeO_6	4898	4905	8	[4, 69, 71, 108, 117, 121, 129]
FeO_6	4898	4900	3	[6, 65, 80, 82, 94, 144, 149]
FeO_5	4901	4910	10	[6, 65, 80, 82, 94, 144]
FeO_5	4906	4911	6	[4, 69, 71, 117, 121, 129]
FeO_6	4911	4924	14	[6, 65, 80, 82, 91, 94, 144]
FeO_6	4912	4930	19	[4, 69, 71, 82, 117, 121, 129]
FeO_7	4925	4925	1	[5, 73, 98, 99, 116, 125, 132, 142]
FeO_7	4925	4929	5	[6, 65, 80, 82, 91, 94, 140, 144]
FeO_8	4926	4976	51	[5, 73, 88, 98, 99, 116, 125, 132, 142]
FeO_6	4930	4937	8	[6, 65, 80, 82, 94, 140, 144]
FeO_5	4931	4963	33	[4, 69, 82, 117, 121, 129]
FeO_7	4938	4956	19	[6, 65, 80, 82, 91, 94, 140, 144]
FeO_7	4942	4972	31	[3, 81, 88, 98, 108, 112, 121, 132]
FeO_8	4957	4960	4	[6, 65, 80, 82, 91, 94, 96, 140, 144]
FeO_7	4961	4969	9	[6, 65, 80, 82, 91, 96, 140, 144]
FeO_6	4964	5045	82	[4, 65, 69, 82, 117, 121, 129]
FeO_6	4970	4972	3	[6, 65, 80, 82, 91, 140, 144]
FeO_6	4973	5007	35	[3, 81, 88, 98, 108, 112, 121]
FeO_5	4973	4988	16	[6, 65, 80, 82, 140, 144]
FeO_7	4977	4982	6	[5, 73, 98, 99, 116, 125, 132, 142]
FeO_6	4983	4998	16	[5, 73, 98, 99, 116, 125, 132]
FeO_5	4989	5009	21	[6, 65, 80, 82, 94, 140]
FeO_5	4999	5010	12	[5, 73, 99, 116, 125, 132]
FeO_5	5008	5019	12	[3, 88, 98, 108, 112, 121]
FeO_6	5010	5010	1	[6, 65, 80, 82, 94, 96, 140]
FeO_6	5011	5069	59	[5, 73, 88, 99, 116, 125, 132]
FeO_7	5011	5017	7	[6, 65, 80, 82, 94, 96, 140, 144]
FeO_6	5018	5058	41	[6, 65, 80, 94, 96, 140, 144]
FeO_4	5020	5021	2	[3, 88, 98, 108, 121]
FeO_5	5022	5039	18	[3, 81, 88, 98, 108, 121]
FeO_4	5040	5048	9	[3, 81, 88, 98, 121]
FeO_7	5046	5081	36	[4, 65, 69, 82, 117, 121, 129, 149]
FeO_3	5049	5058	10	[3, 88, 98, 121]
FeO_4	5059	5062	4	[3, 88, 98, 121, 125]
FeO_5	5059	5070	12	[6, 65, 80, 94, 140, 144]
FeO_5	5063	5071	9	[3, 88, 98, 99, 121, 125]
FeO_5	5070	5075	6	[5, 73, 99, 116, 125, 132]
FeO_6	5071	5076	6	[6, 65, 80, 94, 96, 140, 144]
FeO_6	5072	5081	10	[3, 88, 98, 99, 108, 121, 125]
FeO_4	5076	5086	11	[5, 73, 99, 116, 132]
FeO_5	5077	5095	19	[6, 65, 80, 94, 96, 144]
FeO_5	5082	5100	19	[3, 88, 98, 99, 108, 121]
FeO_6	5082	5097	16	[4, 65, 69, 82, 117, 121, 129]
FeO_5	5087	5104	18	[5, 73, 99, 104, 116, 132]
FeO_6	5096	5098	3	[6, 65, 80, 82, 94, 96, 144]
FeO_7	5098	5128	31	[4, 65, 69, 82, 117, 121, 129, 141]
FeO_7	5099	5123	25	[6, 65, 67, 80, 82, 94, 96, 144]
FeO_6	5101	5103	3	[3, 88, 98, 99, 108, 112, 121]
FeO_6	5104	5115	12	[3, 88, 98, 108, 112, 116, 121]
FeO_6	5105	5168	64	[5, 73, 99, 104, 116, 125, 132]
FeO_5	5116	5125	10	[3, 88, 98, 108, 116, 121]
FeO_6	5124	5143	20	[6, 65, 67, 80, 82, 94, 144]
FeO_6	5126	5144	19	[3, 88, 98, 108, 116, 121, 132]
FeO_6	5129	5149	21	[4, 65, 69, 82, 117, 121, 129]
FeO_7	5144	5154	11	[6, 65, 67, 80, 82, 94, 96, 144]
FeO_5	5145	5161	17	[3, 88, 98, 108, 121, 132]
FeO_5	5150	5152	3	[4, 65, 69, 82, 121, 129]
FeO_6	5153	5183	31	[4, 65, 69, 71, 82, 121, 129]
FeO_6	5155	5188	34	[6, 65, 67, 80, 94, 96, 144]
FeO_6	5162	5169	8	[3, 88, 98, 108, 121, 132, 142]
FeO_5	5169	5219	51	[5, 73, 99, 104, 125, 132]
FeO_5	5170	5183	14	[3, 88, 108, 121, 132, 142]
FeO_4	5184	5185	2	[3, 88, 121, 132, 142]
FeO_5	5184	5196	13	[4, 65, 69, 71, 121, 129]
FeO_4	5186	5187	2	[3, 88, 121, 125, 132]
FeO_5	5188	5205	18	[3, 88, 98, 121, 125, 132]
FeO_5	5189	5202	14	[6, 65, 67, 80, 94, 144]
FeO_4	5197	5197	1	[4, 65, 69, 121, 129]
FeO_5	5198	5208	11	[4, 65, 69, 82, 121, 129]
FeO_6	5203	5209	7	[6, 65, 67, 80, 82, 94, 144]
FeO_6	5206	5252	47	[3, 88, 98, 121, 125, 132, 141]
FeO_6	5209	5300	92	[4, 65, 69, 82, 121, 129, 141]
FeO_5	5210	5232	23	[6, 65, 80, 82, 94, 144]
FeO_6	5220	5247	28	[5, 73, 99, 104, 116, 125, 132]
FeO_6	5233	5241	9	[6, 65, 80, 82, 94, 129, 144]
FeO_7	5242	5252	11	[6, 65, 80, 82, 91, 94, 129, 144]
FeO_5	5248	5307	60	[5, 73, 99, 104, 125, 132]
FeO_7	5253	5273	21	[3, 88, 98, 121, 125, 132, 141, 142]
FeO_6	5253	5266	14	[6, 65, 80, 82, 91, 94, 144]
FeO_5	5267	5311	45	[6, 65, 80, 82, 94, 144]
FeO_6	5274	5304	31	[3, 88, 98, 121, 125, 132, 142]
FeO_5	5301	5315	15	[4, 65, 69, 82, 129, 141]
FeO_5	5305	5340	36	[3, 88, 98, 121, 125, 132]
FeO_4	5308	5317	10	[5, 73, 104, 125, 132]
FeO_6	5312	5332	21	[6, 65, 80, 82, 91, 94, 144]
FeO_6	5316	5318	3	[4, 65, 69, 82, 121, 129, 141]
FeO_5	5318	5346	29	[5, 73, 104, 124, 125, 132]
FeO_5	5319	5326	8	[4, 65, 69, 121, 129, 141]
FeO_6	5327	5333	7	[4, 65, 69, 103, 121, 129, 141]
FeO_5	5333	5366	34	[6, 65, 80, 82, 94, 144]
FeO_5	5334	5339	6	[4, 65, 69, 121, 129, 141]
FeO_6	5340	5399	60	[4, 65, 69, 71, 121, 129, 141]
FeO_6	5341	5383	43	[3, 88, 98, 115, 121, 125, 132]
FeO_7	5347	5347	1	[5, 73, 99, 104, 116, 124, 125, 132]
FeO_6	5348	5349	2	[5, 73, 99, 104, 116, 125, 132]
FeO_7	5350	5360	11	[5, 73, 99, 104, 116, 124, 125, 132]
FeO_6	5361	5377	17	[5, 73, 104, 116, 124, 125, 132]
FeO_6	5367	5370	4	[6, 65, 80, 82, 94, 114, 144]
FeO_5	5371	5379	9	[6, 65, 80, 94, 114, 144]
FeO_7	5378	5405	28	[5, 73, 95, 104, 116, 124, 125, 132]
FeO_6	5380	5385	6	[6, 65, 80, 82, 94, 114, 144]
FeO_5	5384	5388	5	[3, 88, 98, 115, 121, 132]
FeO_7	5386	5404	19	[6, 65, 80, 81, 82, 94, 114, 144]
FeO_6	5389	5406	18	[3, 88, 98, 115, 121, 125, 132]
FeO_7	5400	5430	31	[4, 65, 69, 71, 121, 129, 132, 141]
FeO_9	5405	5412	8	[6, 65, 80, 81, 82, 91, 94, 114, 121, 144]
FeO_6	5406	5451	46	[5, 73, 95, 104, 124, 125, 132]
FeO_5	5407	5441	35	[3, 88, 98, 121, 125, 132]
FeO_8	5413	5429	17	[6, 65, 80, 81, 82, 91, 94, 114, 121]
FeO_7	5430	5433	4	[6, 80, 81, 82, 91, 94, 114, 121]
FeO_6	5431	5433	3	[4, 65, 69, 71, 121, 132, 141]
FeO_5	5434	5434	1	[4, 65, 69, 71, 121, 141]
FeO_6	5434	5439	6	[6, 80, 82, 91, 94, 114, 121]
FeO_6	5435	5450	16	[4, 65, 69, 71, 82, 121, 141]
FeO_7	5440	5455	16	[6, 80, 81, 82, 91, 94, 114, 121]
FeO_6	5442	5468	27	[3, 88, 98, 108, 121, 125, 132]
FeO_5	5451	5467	17	[4, 65, 71, 82, 121, 141]
FeO_7	5452	5460	9	[5, 73, 95, 104, 116, 124, 125, 132]
FeO_8	5456	5456	1	[6, 70, 80, 81, 82, 91, 94, 114, 121]
FeO_7	5457	5477	21	[6, 70, 80, 81, 82, 91, 94, 114]
FeO_8	5461	5476	16	[5, 73, 95, 104, 116, 124, 125, 132, 135]
FeO_6	5468	5508	41	[4, 65, 71, 80, 82, 121, 141]
FeO_7	5469	5500	32	[3, 88, 98, 108, 121, 125, 132, 141]
FeO_7	5477	5497	21	[5, 73, 104, 116, 124, 125, 132, 135]
FeO_6	5478	5553	76	[6, 80, 81, 82, 91, 94, 114]
FeO_6	5498	5511	14	[5, 73, 104, 116, 124, 125, 132]
FeO_8	5501	5503	3	[3, 88, 98, 108, 116, 121, 125, 132, 141]
FeO_6	5504	5523	20	[3, 88, 108, 116, 121, 125, 132]
FeO_7	5509	5515	7	[4, 65, 69, 71, 80, 82, 121, 141]
FeO_7	5512	5523	12	[5, 66, 73, 104, 116, 124, 125, 132]
FeO_6	5516	5522	7	[4, 65, 69, 71, 80, 82, 141]
FeO_5	5523	5525	3	[4, 65, 71, 80, 82, 141]
FeO_5	5524	5540	17	[3, 88, 116, 121, 125, 132]
FeO_6	5524	5633	110	[5, 66, 73, 104, 116, 124, 132]
FeO_6	5526	5540	15	[4, 65, 71, 80, 82, 121, 141]
FeO_4	5541	5573	33	[3, 88, 121, 125, 132]
FeO_5	5541	5555	15	[4, 65, 80, 82, 121, 141]
FeO_7	5554	5566	13	[6, 65, 80, 81, 82, 91, 94, 114]
FeO_4	5556	5579	24	[4, 65, 80, 121, 141]
FeO_6	5567	5588	22	[6, 65, 80, 82, 91, 94, 114]
FeO_5	5574	5580	7	[3, 88, 99, 121, 125, 132]
FeO_5	5580	5663	84	[4, 65, 69, 80, 121, 141]
FeO_6	5581	5668	88	[3, 88, 98, 99, 121, 125, 132]
FeO_7	5589	5603	15	[6, 65, 80, 82, 91, 94, 114, 140]
FeO_6	5604	5610	7	[6, 65, 80, 82, 94, 114, 140]
FeO_7	5611	5615	5	[6, 65, 80, 82, 91, 94, 114, 140]
FeO_6	5616	5639	24	[6, 65, 82, 91, 94, 114, 140]
FeO_7	5634	5639	6	[5, 66, 73, 95, 104, 116, 124, 132]
FeO_8	5640	5656	17	[5, 66, 73, 95, 104, 116, 124, 125, 132]
FeO_5	5640	5645	6	[6, 65, 91, 94, 114, 140]
FeO_4	5646	5646	1	[6, 65, 91, 94, 114]
FeO_5	5647	5691	45	[6, 65, 82, 91, 94, 114]
FeO_7	5657	5689	33	[5, 66, 73, 104, 116, 124, 125, 132]
FeO_4	5664	5700	37	[4, 65, 80, 121, 141]
FeO_7	5669	5681	13	[3, 88, 98, 99, 112, 121, 125, 132]
FeO_6	5682	5688	7	[3, 88, 98, 99, 121, 125, 132]
FeO_5	5689	5726	38	[3, 98, 99, 121, 125, 132]
FeO_8	5690	5722	33	[5, 66, 73, 99, 104, 116, 124, 125, 132]
FeO_6	5692	5692	1	[6, 65, 81, 82, 91, 94, 114]
FeO_5	5693	5702	10	[6, 65, 81, 91, 94, 114]
FeO_5	5701	5744	44	[4, 65, 69, 80, 121, 141]
FeO_6	5703	5711	9	[6, 65, 80, 81, 91, 94, 114]
FeO_7	5712	5715	4	[6, 65, 80, 81, 91, 94, 96, 114]
FeO_6	5716	5730	15	[6, 65, 80, 91, 94, 96, 114]
FeO_7	5723	5730	8	[5, 73, 99, 104, 116, 124, 125, 132]
FeO_6	5727	5729	3	[3, 98, 99, 121, 125, 132, 141]
FeO_7	5730	5770	41	[3, 87, 98, 99, 121, 125, 132, 141]
FeO_8	5731	5744	14	[5, 73, 95, 99, 104, 116, 124, 125, 132]
FeO_5	5731	5744	14	[6, 65, 80, 91, 94, 114]
FeO_6	5745	5754	10	[4, 65, 69, 80, 121, 132, 141]
FeO_7	5745	5746	2	[5, 73, 99, 104, 116, 124, 125, 132]
FeO_4	5745	5747	3	[6, 80, 91, 94, 114]
FeO_6	5747	5751	5	[5, 73, 104, 116, 124, 125, 132]
FeO_3	5748	5754	7	[6, 80, 91, 114]
FeO_7	5752	5785	34	[5, 66, 73, 104, 116, 124, 125, 132]
FeO_7	5755	5780	26	[4, 65, 69, 80, 108, 121, 132, 141]
FeO_4	5755	5766	12	[6, 65, 80, 91, 114]
FeO_3	5767	5768	2	[6, 65, 80, 114]
FeO_4	5769	5783	15	[6, 65, 80, 81, 114]
FeO_6	5771	5782	12	[3, 87, 98, 99, 121, 125, 132]
FeO_8	5781	5789	9	[4, 65, 69, 71, 80, 108, 121, 132, 141]
FeO_7	5783	5817	35	[3, 87, 98, 99, 120, 121, 125, 132]
FeO_5	5784	5788	5	[6, 65, 80, 81, 94, 114]
FeO_8	5786	5807	22	[5, 66, 73, 99, 104, 116, 124, 125, 132]
FeO_6	5789	5795	7	[6, 65, 80, 81, 82, 94, 114]
FeO_7	5790	5796	7	[4, 65, 69, 71, 80, 108, 121, 141]
FeO_7	5796	5796	1	[6, 65, 80, 81, 82, 91, 94, 114]
FeO_6	5797	5805	9	[4, 65, 69, 71, 80, 108, 141]
FeO_6	5797	5831	35	[6, 65, 80, 81, 91, 94, 114]
FeO_5	5806	5817	12	[4, 65, 69, 71, 80, 108]
FeO_7	5808	5829	22	[5, 66, 73, 99, 104, 124, 125, 132]
FeO_6	5818	5822	5	[3, 87, 98, 99, 120, 121, 125]
FeO_6	5818	5896	79	[4, 65, 69, 71, 80, 108, 121]
FeO_5	5823	5835	13	[3, 87, 98, 99, 121, 125]
FeO_6	5830	5830	1	[5, 66, 99, 104, 124, 125, 132]
FeO_5	5831	5847	17	[5, 66, 104, 124, 125, 132]
FeO_5	5832	5848	17	[6, 65, 80, 91, 94, 114]
FeO_6	5836	5846	11	[3, 87, 98, 99, 120, 121, 125]
FeO_7	5847	6099	253	[3, 87, 98, 99, 120, 121, 125, 132]
FeO_6	5848	5852	5	[5, 66, 99, 104, 124, 125, 132]
FeO_6	5849	5861	13	[6, 65, 80, 81, 91, 94, 114]
FeO_5	5853	5866	14	[5, 99, 104, 124, 125, 132]
FeO_7	5862	5889	28	[6, 65, 80, 81, 82, 91, 94, 114]
FeO_6	5867	5874	8	[5, 95, 99, 104, 124, 125, 132]
FeO_7	5875	5875	1	[5, 66, 95, 99, 104, 124, 125, 132]
FeO_8	5876	5886	11	[5, 66, 73, 95, 99, 104, 124, 125, 132]
FeO_9	5887	5903	17	[5, 66, 73, 95, 99, 104, 124, 125, 132, 135]
FeO_6	5890	5899	10	[6, 80, 81, 82, 91, 94, 114]
FeO_7	5897	5951	55	[4, 65, 69, 71, 80, 108, 112, 121]
FeO_7	5900	5943	44	[6, 65, 80, 81, 82, 91, 94, 114]
FeO_8	5904	5924	21	[5, 66, 73, 95, 99, 104, 124, 132, 135]
FeO_7	5925	5928	4	[5, 66, 73, 95, 99, 124, 132, 135]
FeO_8	5929	5939	11	[5, 66, 73, 95, 99, 104, 124, 132, 135]
FeO_7	5940	5945	6	[5, 66, 73, 95, 99, 104, 124, 135]
FeO_8	5944	6042	99	[6, 65, 70, 80, 81, 82, 91, 94, 114]
FeO_8	5946	5948	3	[5, 66, 73, 95, 99, 104, 124, 132, 135]
FeO_9	5949	5949	1	[5, 64, 66, 73, 95, 99, 104, 124, 132, 135]
FeO_8	5950	5974	25	[5, 64, 73, 95, 99, 104, 124, 132, 135]
FeO_8	5952	5965	14	[4, 65, 69, 71, 79, 80, 108, 112, 121]
FeO_7	5966	5980	15	[4, 65, 69, 71, 79, 80, 108, 112]
FeO_7	5975	5981	7	[5, 64, 73, 95, 104, 124, 132, 135]
FeO_6	5981	6007	27	[4, 65, 71, 79, 80, 108, 112]
FeO_6	5982	5988	7	[5, 73, 95, 104, 124, 132, 135]
FeO_5	5989	6028	40	[5, 73, 95, 104, 124, 135]
FeO_5	6008	6018	11	[4, 65, 71, 79, 80, 112]
FeO_6	6019	6092	74	[4, 65, 71, 79, 80, 106, 112]
FeO_6	6029	6034	6	[5, 66, 73, 95, 104, 124, 135]
FeO_7	6035	6053	19	[5, 64, 66, 73, 95, 104, 124, 135]
FeO_7	6043	6143	101	[6, 65, 80, 81, 82, 91, 94, 114]
FeO_6	6054	6112	59	[5, 66, 73, 95, 104, 124, 135]
FeO_5	6093	6099	7	[4, 65, 71, 79, 80, 106]
FeO_6	6100	6109	10	[3, 98, 99, 120, 121, 125, 132]
FeO_6	6100	6161	62	[4, 65, 71, 79, 80, 106, 144]
FeO_7	6110	6135	26	[3, 88, 98, 99, 120, 121, 125, 132]
FeO_7	6113	6177	65	[5, 66, 73, 95, 104, 124, 135, 136]
FeO_6	6136	6166	31	[3, 98, 99, 120, 121, 125, 132]
FeO_6	6144	6161	18	[6, 65, 80, 81, 91, 94, 114]
FeO_5	6162	6164	3	[4, 65, 71, 79, 80, 144]
FeO_7	6162	6163	2	[6, 65, 80, 81, 91, 94, 114, 121]
FeO_8	6164	6169	6	[6, 65, 80, 81, 82, 91, 94, 114, 121]
FeO_4	6165	6173	9	[4, 65, 71, 79, 144]
FeO_7	6167	6186	20	[3, 87, 98, 99, 120, 121, 125, 132]
FeO_7	6170	6219	50	[6, 65, 80, 81, 82, 91, 94, 121]
FeO_5	6174	6175	2	[4, 65, 71, 79, 113, 144]
FeO_6	6176	6249	74	[4, 65, 71, 79, 101, 113, 144]
FeO_6	6178	6182	5	[5, 66, 73, 95, 104, 135, 136]
FeO_7	6183	6187	5	[5, 66, 73, 95, 104, 135, 136, 147]
FeO_6	6187	6211	25	[3, 87, 98, 99, 120, 121, 125]
FeO_6	6188	6205	18	[5, 66, 73, 95, 104, 136, 147]
FeO_7	6206	6209	4	[5, 66, 73, 95, 104, 124, 136, 147]
FeO_8	6210	6227	18	[5, 66, 73, 95, 104, 124, 135, 136, 147]
FeO_7	6212	6225	14	[3, 87, 98, 99, 120, 121, 125, 132]
FeO_8	6220	6233	14	[6, 65, 80, 81, 82, 91, 94, 114, 121]
FeO_6	6226	6234	9	[3, 87, 98, 99, 120, 121, 125]
FeO_7	6228	6266	39	[5, 66, 73, 95, 104, 124, 135, 136]
FeO_7	6234	6258	25	[6, 65, 80, 81, 82, 91, 94, 114]
FeO_5	6235	6239	5	[3, 87, 98, 99, 120, 125]
FeO_6	6240	6303	64	[3, 87, 98, 99, 120, 125, 132]
FeO_7	6250	6262	13	[4, 65, 69, 71, 79, 101, 113, 144]
FeO_6	6259	6276	18	[6, 65, 80, 82, 91, 94, 114]
FeO_6	6263	6331	69	[4, 65, 71, 79, 101, 113, 144]
FeO_6	6267	6297	31	[5, 66, 73, 95, 104, 124, 135]
FeO_5	6277	6311	35	[6, 65, 80, 82, 91, 94]
FeO_5	6298	6298	1	[5, 66, 73, 95, 104, 135]
FeO_6	6299	6325	27	[5, 66, 73, 95, 104, 135, 136]
FeO_7	6304	6317	14	[3, 87, 98, 99, 120, 121, 125, 132]
FeO_4	6312	6322	11	[6, 65, 80, 91, 94]
FeO_6	6318	6352	35	[3, 98, 99, 120, 121, 125, 132]
FeO_5	6323	6371	49	[6, 65, 80, 81, 91, 94]
FeO_7	6326	6332	7	[5, 66, 73, 95, 104, 124, 135, 136]
FeO_7	6332	6405	74	[4, 65, 71, 79, 101, 113, 120, 144]
FeO_6	6333	6358	26	[5, 66, 73, 95, 104, 135, 136]
FeO_7	6353	6457	105	[3, 87, 98, 99, 120, 121, 125, 132]
FeO_5	6359	6380	22	[5, 66, 73, 95, 104, 135]
FeO_6	6372	6375	4	[6, 65, 80, 81, 82, 91, 94]
FeO_7	6376	6388	13	[6, 65, 80, 81, 82, 91, 94, 121]
FeO_6	6381	6450	70	[5, 66, 73, 95, 104, 135, 136]
FeO_8	6389	6402	14	[6, 65, 80, 81, 82, 91, 94, 121, 129]
FeO_7	6403	6412	10	[6, 65, 80, 81, 91, 94, 121, 129]
FeO_6	6406	6414	9	[4, 71, 79, 101, 113, 120, 144]
FeO_8	6413	6414	2	[6, 65, 80, 81, 91, 94, 121, 129, 141]
FeO_7	6415	6440	26	[4, 65, 71, 79, 101, 113, 120, 144]
FeO_9	6415	6418	4	[6, 65, 80, 81, 82, 91, 94, 121, 129, 141]
FeO_8	6419	6486	68	[6, 65, 80, 81, 82, 91, 94, 121, 129]
FeO_6	6441	6488	48	[4, 71, 79, 101, 113, 120, 144]
FeO_5	6451	6497	47	[5, 66, 73, 95, 104, 135]
FeO_6	6458	6495	38	[3, 87, 98, 99, 120, 125, 132]
FeO_7	6487	6487	1	[6, 65, 80, 81, 82, 94, 121, 129]
FeO_6	6488	6539	52	[6, 65, 80, 82, 94, 121, 129]
FeO_7	6489	6492	4	[4, 65, 71, 79, 101, 113, 120, 144]
FeO_6	6493	6530	38	[4, 65, 71, 101, 113, 120, 144]
FeO_7	6496	6505	10	[3, 87, 98, 99, 113, 120, 125, 132]
FeO_6	6498	6528	31	[5, 66, 73, 95, 104, 135, 136]
FeO_6	6506	6514	9	[3, 87, 98, 113, 120, 125, 132]
FeO_7	6515	6549	35	[3, 87, 98, 99, 113, 120, 125, 132]
FeO_7	6529	6592	64	[5, 66, 73, 95, 104, 124, 135, 136]
FeO_7	6531	6544	14	[4, 65, 71, 79, 101, 113, 120, 144]
FeO_5	6540	6570	31	[6, 65, 80, 82, 121, 129]
FeO_6	6545	6587	43	[4, 65, 71, 101, 113, 120, 144]
FeO_8	6550	6553	4	[3, 87, 98, 99, 113, 120, 121, 125, 132]
FeO_7	6554	6570	17	[3, 98, 99, 113, 120, 121, 125, 132]
FeO_6	6571	6575	5	[3, 98, 99, 120, 121, 125, 132]
FeO_6	6571	6590	20	[6, 65, 80, 82, 94, 121, 129]
FeO_7	6576	6577	2	[3, 87, 98, 99, 120, 121, 125, 132]
FeO_6	6578	6614	37	[3, 87, 98, 99, 120, 125, 132]
FeO_7	6588	6613	26	[4, 65, 71, 79, 101, 113, 120, 144]
FeO_7	6591	6621	31	[6, 65, 80, 82, 94, 121, 129, 144]
FeO_6	6593	6697	105	[5, 66, 73, 95, 104, 124, 135]
FeO_6	6614	6646	33	[4, 65, 71, 101, 113, 120, 144]
FeO_5	6615	6623	9	[3, 87, 98, 99, 125, 132]
FeO_6	6622	6664	43	[6, 65, 80, 82, 94, 121, 129]
FeO_6	6624	6634	11	[3, 87, 98, 99, 120, 125, 132]
FeO_7	6635	6636	2	[3, 87, 98, 99, 120, 121, 125, 132]
FeO_6	6637	6653	17	[3, 87, 98, 99, 120, 121, 125]
FeO_5	6647	6656	10	[4, 65, 71, 101, 113, 144]
FeO_7	6654	6697	44	[3, 87, 98, 99, 120, 121, 125, 132]
FeO_6	6657	6681	25	[4, 65, 71, 79, 101, 113, 144]
FeO_5	6665	6668	4	[6, 65, 80, 94, 121, 129]
FeO_4	6669	6671	3	[6, 65, 80, 94, 129]
FeO_5	6672	6692	21	[6, 65, 80, 94, 129, 144]
FeO_5	6682	6722	41	[4, 65, 79, 101, 113, 144]
FeO_6	6693	6745	53	[6, 65, 80, 82, 94, 129, 144]
FeO_6	6698	6705	8	[3, 87, 98, 99, 121, 125, 132]
FeO_5	6698	6736	39	[5, 66, 73, 95, 104, 135]
FeO_7	6706	6721	16	[3, 87, 88, 98, 99, 121, 125, 132]
FeO_6	6722	6784	63	[3, 87, 98, 99, 121, 125, 132]
FeO_6	6723	6724	2	[4, 65, 79, 101, 113, 120, 144]
FeO_7	6725	6741	17	[4, 65, 79, 101, 113, 120, 129, 144]
FeO_6	6737	6744	8	[5, 66, 73, 95, 104, 135, 136]
FeO_8	6742	6760	19	[4, 65, 71, 79, 101, 113, 120, 129, 144]
FeO_5	6745	6910	166	[5, 73, 95, 104, 135, 136]
FeO_5	6746	6776	31	[6, 65, 80, 82, 94, 129]
FeO_7	6761	6800	40	[4, 65, 71, 79, 101, 113, 120, 144]
FeO_6	6777	6781	5	[6, 65, 80, 82, 94, 129, 144]
FeO_5	6782	6819	38	[6, 65, 80, 82, 94, 129]
FeO_7	6785	6793	9	[3, 87, 98, 99, 121, 125, 132, 141]
FeO_8	6794	6806	13	[3, 87, 98, 99, 120, 121, 125, 132, 141]
FeO_6	6801	6816	16	[4, 65, 71, 79, 101, 113, 144]
FeO_7	6807	6807	1	[3, 87, 98, 99, 120, 121, 125, 132]
FeO_6	6808	6897	90	[3, 87, 98, 120, 121, 125, 132]
FeO_5	6817	6821	5	[4, 65, 71, 79, 101, 113]
FeO_6	6820	6849	30	[6, 65, 80, 82, 94, 129, 141]
FeO_6	6822	6825	4	[4, 65, 71, 79, 101, 113, 120]
FeO_7	6826	6836	11	[4, 65, 71, 79, 101, 113, 120, 144]
FeO_6	6837	6919	83	[4, 65, 71, 79, 101, 113, 144]
FeO_7	6850	6860	11	[6, 65, 80, 82, 94, 129, 141, 144]
FeO_6	6861	6880	20	[6, 65, 80, 82, 94, 129, 144]
FeO_5	6881	6937	57	[6, 65, 80, 94, 129, 144]
FeO_7	6898	6903	6	[3, 87, 98, 113, 120, 121, 125, 132]
FeO_8	6904	6948	45	[3, 87, 97, 98, 113, 120, 121, 125, 132]
FeO_6	6911	6920	10	[5, 66, 73, 95, 104, 135, 136]
FeO_7	6920	6922	3	[4, 65, 71, 79, 101, 113, 120, 144]
FeO_7	6921	7027	107	[5, 66, 73, 95, 104, 135, 136, 147]
FeO_8	6923	6928	6	[4, 65, 71, 79, 101, 113, 120, 129, 144]
FeO_7	6929	6948	20	[4, 65, 79, 101, 113, 120, 129, 144]
FeO_4	6938	6961	24	[6, 65, 80, 94, 129]
FeO_7	6949	6986	38	[3, 87, 98, 113, 120, 121, 125, 132]
FeO_6	6949	6989	41	[4, 65, 79, 101, 120, 129, 144]
FeO_5	6962	6995	34	[6, 65, 80, 82, 94, 129]
FeO_6	6987	7073	87	[3, 87, 98, 113, 120, 125, 132]
FeO_5	6990	6992	3	[4, 65, 79, 101, 120, 144]
FeO_6	6993	7009	17	[4, 65, 79, 101, 113, 120, 144]
FeO_4	6996	7020	25	[6, 65, 80, 94, 129]
FeO_7	7010	7022	13	[4, 65, 69, 79, 101, 113, 120, 144]
FeO_5	7021	7028	8	[6, 65, 80, 94, 129, 144]
FeO_8	7023	7035	13	[4, 65, 69, 79, 101, 105, 113, 120, 144]
FeO_6	7028	7121	94	[5, 66, 95, 104, 135, 136, 147]
FeO_6	7029	7029	1	[6, 65, 80, 82, 94, 129, 144]
FeO_7	7030	7054	25	[6, 65, 80, 82, 91, 94, 129, 144]
FeO_6	7036	7090	55	[4, 65, 69, 79, 101, 120, 144]
FeO_6	7055	7077	23	[6, 65, 80, 82, 91, 94, 129]
FeO_7	7074	7143	70	[3, 87, 98, 113, 120, 121, 125, 132]
FeO_7	7078	7084	7	[6, 65, 80, 82, 91, 94, 129, 144]
FeO_6	7085	7095	11	[6, 65, 80, 91, 94, 129, 144]
FeO_5	7091	7110	20	[4, 65, 79, 101, 120, 144]
FeO_5	7096	7109	14	[6, 65, 80, 91, 94, 129]
FeO_4	7110	7207	98	[6, 65, 80, 94, 129]
FeO_6	7111	7143	33	[4, 65, 79, 101, 113, 120, 144]
FeO_7	7122	7153	32	[5, 66, 95, 104, 135, 136, 145, 147]
FeO_8	7144	7162	19	[3, 87, 97, 98, 113, 120, 121, 125, 132]
FeO_5	7144	7173	30	[4, 65, 79, 113, 120, 144]
FeO_6	7154	7177	24	[5, 66, 95, 104, 135, 136, 147]
FeO_7	7163	7187	25	[3, 87, 98, 113, 120, 121, 125, 132]
FeO_4	7174	7185	12	[4, 65, 79, 113, 144]
FeO_5	7178	7226	49	[5, 66, 95, 104, 135, 147]
FeO_5	7186	7192	7	[4, 65, 79, 90, 113, 144]
FeO_6	7188	7234	47	[3, 87, 98, 120, 121, 125, 132]
FeO_5	7193	7198	6	[4, 65, 79, 90, 129, 144]
FeO_4	7199	7204	6	[4, 65, 79, 129, 144]
FeO_5	7205	7241	37	[4, 65, 69, 79, 129, 144]
FeO_5	7208	7218	11	[6, 65, 80, 94, 129, 144]
FeO_6	7219	7219	1	[6, 65, 80, 82, 94, 129, 144]
FeO_7	7220	7276	57	[6, 65, 80, 82, 94, 129, 141, 144]
FeO_6	7227	7228	2	[5, 66, 95, 104, 135, 136, 147]
FeO_7	7229	7239	11	[5, 66, 95, 102, 104, 135, 136, 147]
FeO_7	7235	7314	80	[3, 87, 98, 113, 120, 121, 125, 132]
FeO_6	7240	7245	6	[5, 66, 95, 102, 104, 136, 147]
FeO_6	7242	7256	15	[4, 65, 69, 79, 101, 129, 144]
FeO_5	7246	7252	7	[5, 66, 95, 104, 136, 147]
FeO_4	7253	7267	15	[5, 95, 104, 136, 147]
FeO_7	7257	7304	48	[4, 65, 69, 71, 79, 101, 129, 144]
FeO_5	7268	7270	3	[5, 95, 104, 135, 136, 147]
FeO_6	7271	7287	17	[5, 95, 104, 116, 135, 136, 147]
FeO_6	7277	7294	18	[6, 65, 80, 94, 129, 141, 144]
FeO_7	7288	7301	14	[5, 95, 102, 104, 116, 135, 136, 147]
FeO_5	7295	7370	76	[6, 65, 80, 94, 129, 144]
FeO_6	7302	7362	61	[5, 95, 104, 116, 135, 136, 147]
FeO_8	7305	7313	9	[4, 65, 69, 71, 79, 101, 113, 129, 144]
FeO_7	7314	7334	21	[4, 65, 69, 71, 79, 101, 113, 144]
FeO_6	7315	7327	13	[3, 87, 98, 113, 121, 125, 132]
FeO_5	7328	7332	5	[3, 87, 98, 121, 125, 132]
FeO_6	7333	7346	14	[3, 87, 98, 120, 121, 125, 132]
FeO_6	7335	7366	32	[4, 65, 71, 79, 101, 113, 144]
FeO_7	7347	7395	49	[3, 87, 98, 113, 120, 121, 125, 132]
FeO_7	7363	7379	17	[5, 66, 95, 104, 116, 135, 136, 147]
FeO_5	7367	7387	21	[4, 71, 79, 101, 113, 144]
FeO_6	7371	7384	14	[6, 65, 80, 81, 94, 129, 144]
FeO_6	7380	7395	16	[5, 95, 104, 116, 135, 136, 147]
FeO_5	7385	7557	173	[6, 65, 80, 81, 94, 129]
FeO_6	7388	7401	14	[4, 71, 79, 101, 113, 120, 144]
FeO_6	7396	7533	138	[3, 98, 113, 120, 121, 125, 132]
FeO_7	7396	7401	6	[5, 95, 104, 110, 116, 135, 136, 147]
FeO_5	7402	7424	23	[4, 79, 101, 113, 120, 144]
FeO_6	7402	7442	41	[5, 95, 104, 116, 135, 136, 147]
FeO_6	7425	7428	4	[4, 71, 79, 101, 113, 120, 144]
FeO_5	7429	7459	31	[4, 71, 79, 101, 113, 144]
FeO_7	7443	7445	3	[5, 66, 95, 104, 116, 135, 136, 147]
FeO_8	7446	7451	6	[5, 66, 89, 95, 104, 116, 135, 136, 147]
FeO_7	7452	7454	3	[5, 66, 95, 104, 116, 135, 136, 147]
FeO_6	7455	7501	47	[5, 95, 104, 116, 135, 136, 147]
FeO_6	7460	7487	28	[4, 71, 79, 101, 113, 120, 144]
FeO_5	7488	7564	77	[4, 71, 79, 101, 113, 144]
FeO_7	7502	7512	11	[5, 95, 104, 116, 118, 135, 136, 147]
FeO_6	7513	7522	10	[5, 95, 104, 116, 135, 136, 147]
FeO_7	7523	7578	56	[5, 89, 95, 104, 116, 135, 136, 147]
FeO_5	7534	7558	25	[3, 98, 113, 120, 125, 132]
FeO_4	7558	7568	11	[6, 65, 80, 94, 129]
FeO_6	7559	7571	13	[3, 87, 98, 113, 120, 125, 132]
FeO_6	7565	7756	192	[4, 65, 71, 79, 101, 113, 144]
FeO_5	7569	7600	32	[6, 65, 80, 82, 94, 129]
FeO_7	7572	7622	51	[3, 87, 98, 113, 120, 121, 125, 132]
FeO_6	7579	7599	21	[5, 95, 104, 116, 135, 136, 147]
FeO_7	7600	7612	13	[5, 66, 95, 104, 116, 135, 136, 147]
FeO_5	7601	7772	172	[6, 65, 80, 94, 129, 144]
FeO_6	7613	7625	13	[5, 95, 104, 116, 135, 136, 147]
FeO_6	7623	7649	27	[3, 98, 113, 120, 121, 125, 132]
FeO_7	7626	7626	1	[5, 95, 104, 116, 132, 135, 136, 147]
FeO_8	7627	7631	5	[5, 66, 95, 104, 116, 132, 135, 136, 147]
FeO_9	7632	7657	26	[5, 66, 89, 95, 104, 116, 132, 135, 136, 147]
FeO_7	7650	7674	25	[3, 87, 98, 113, 120, 121, 125, 132]
FeO_8	7658	7660	3	[5, 66, 95, 104, 116, 132, 135, 136, 147]
FeO_7	7661	7685	25	[5, 66, 95, 104, 116, 135, 136, 147]
FeO_6	7675	7710	36	[3, 87, 98, 113, 120, 125, 132]
FeO_6	7686	7704	19	[5, 66, 95, 104, 116, 136, 147]
FeO_7	7705	7729	25	[5, 66, 95, 104, 116, 135, 136, 147]
FeO_5	7711	7719	9	[3, 98, 113, 120, 125, 132]
FeO_6	7720	7785	66	[3, 98, 113, 120, 121, 125, 132]
FeO_6	7730	7770	41	[5, 66, 95, 104, 135, 136, 147]
FeO_7	7757	7825	69	[4, 65, 69, 71, 79, 101, 113, 144]
FeO_7	7771	7778	8	[5, 66, 95, 104, 116, 135, 136, 147]
FeO_6	7773	7896	124	[6, 65, 80, 82, 94, 129, 144]
FeO_8	7779	7789	11	[5, 66, 95, 104, 110, 116, 135, 136, 147]
FeO_7	7786	7801	16	[3, 97, 98, 113, 120, 121, 125, 132]
FeO_7	7790	7790	1	[5, 66, 95, 104, 110, 116, 135, 147]
FeO_6	7791	7810	20	[5, 66, 95, 104, 116, 135, 147]
FeO_6	7802	7807	6	[3, 98, 113, 120, 121, 125, 132]
FeO_7	7808	7814	7	[3, 87, 98, 113, 120, 121, 125, 132]
FeO_7	7811	7816	6	[5, 66, 95, 104, 116, 135, 136, 147]
FeO_6	7815	7830	16	[3, 87, 98, 113, 120, 125, 132]
FeO_8	7817	7830	14	[5, 66, 95, 104, 116, 132, 135, 136, 147]
FeO_6	7826	7880	55	[4, 65, 71, 79, 101, 113, 144]
FeO_5	7831	7833	3	[3, 87, 98, 120, 125, 132]
FeO_7	7831	7833	3	[5, 66, 95, 104, 132, 135, 136, 147]
FeO_4	7834	7841	8	[3, 98, 120, 125, 132]
FeO_6	7834	7877	44	[5, 66, 95, 104, 135, 136, 147]
FeO_5	7842	7856	15	[3, 98, 120, 121, 125, 132]
FeO_6	7857	7918	62	[3, 87, 98, 120, 121, 125, 132]
FeO_5	7878	7889	12	[5, 66, 95, 104, 136, 147]
FeO_7	7881	7924	44	[4, 65, 69, 71, 79, 101, 113, 144]
FeO_6	7890	7911	22	[5, 66, 89, 95, 104, 136, 147]
FeO_5	7897	7915	19	[6, 65, 80, 82, 94, 129]
FeO_5	7912	7926	15	[5, 66, 95, 104, 136, 147]
FeO_6	7916	7921	6	[6, 65, 80, 82, 94, 121, 129]
FeO_5	7919	7983	65	[3, 87, 120, 121, 125, 132]
FeO_7	7922	7924	3	[6, 65, 80, 82, 94, 121, 129, 144]
FeO_6	7925	7942	18	[4, 65, 69, 71, 79, 101, 144]
FeO_6	7925	7933	9	[6, 65, 80, 82, 94, 129, 144]
FeO_6	7927	7930	4	[5, 66, 95, 104, 118, 136, 147]
FeO_5	7931	7937	7	[5, 66, 95, 104, 136, 147]
FeO_5	7934	8016	83	[6, 65, 80, 94, 129, 144]
FeO_6	7938	7946	9	[5, 66, 95, 104, 116, 136, 147]
FeO_7	7943	7952	10	[4, 65, 69, 71, 79, 101, 113, 144]
FeO_7	7947	7965	19	[5, 66, 89, 95, 104, 116, 136, 147]
FeO_8	7953	7996	44	[4, 65, 69, 71, 79, 99, 101, 113, 144]
FeO_6	7966	8021	56	[5, 66, 89, 95, 104, 136, 147]
FeO_6	7984	8115	132	[3, 87, 98, 120, 121, 125, 132]
FeO_7	7997	8027	31	[4, 65, 69, 71, 79, 101, 113, 144]
FeO_6	8017	8039	23	[6, 65, 80, 82, 94, 129, 144]
FeO_7	8022	8023	2	[5, 66, 89, 95, 104, 135, 136, 147]
FeO_6	8024	8066	43	[5, 66, 95, 104, 135, 136, 147]
FeO_6	8028	8035	8	[4, 65, 71, 79, 101, 113, 144]
FeO_5	8036	8044	9	[4, 65, 71, 79, 113, 144]
FeO_5	8040	8044	5	[6, 65, 80, 82, 94, 129]
FeO_6	8045	8154	110	[4, 65, 71, 79, 101, 113, 144]
FeO_6	8045	8065	21	[6, 65, 80, 82, 94, 121, 129]
FeO_5	8066	8070	5	[6, 65, 80, 82, 94, 129]
FeO_7	8067	8088	22	[5, 66, 95, 104, 116, 135, 136, 147]
FeO_6	8071	8150	80	[6, 65, 80, 82, 94, 129, 144]
FeO_6	8089	8093	5	[5, 66, 95, 104, 116, 135, 147]
FeO_7	8094	8097	4	[5, 66, 89, 95, 104, 116, 135, 147]
FeO_8	8098	8101	4	[5, 66, 89, 95, 104, 116, 135, 136, 147]
FeO_7	8102	8131	30	[5, 66, 89, 95, 104, 135, 136, 147]
FeO_7	8116	8124	9	[3, 87, 98, 113, 120, 121, 125, 132]
FeO_6	8125	8133	9	[3, 98, 113, 120, 121, 125, 132]
FeO_6	8132	8148	17	[5, 66, 95, 104, 135, 136, 147]
FeO_5	8134	8134	1	[3, 98, 120, 121, 125, 132]
FeO_6	8135	8145	11	[3, 98, 120, 121, 125, 132, 147]
FeO_7	8146	8176	31	[3, 98, 113, 120, 121, 125, 132, 147]
FeO_7	8149	8171	23	[5, 66, 89, 95, 104, 135, 136, 147]
FeO_5	8151	8176	26	[6, 65, 80, 82, 94, 129]
FeO_7	8155	8234	80	[4, 65, 69, 71, 79, 101, 113, 144]
FeO_6	8172	8201	30	[5, 66, 95, 104, 135, 136, 147]
FeO_6	8177	8204	28	[3, 113, 120, 121, 125, 132, 147]
FeO_6	8177	8206	30	[6, 65, 80, 82, 94, 129, 144]
FeO_7	8202	8210	9	[5, 66, 95, 104, 116, 135, 136, 147]
FeO_7	8205	8218	14	[3, 87, 113, 120, 121, 125, 132, 147]
FeO_5	8207	8208	2	[6, 65, 80, 82, 94, 129]
FeO_4	8209	8211	3	[6, 65, 82, 94, 129]
FeO_6	8211	8216	6	[5, 66, 95, 104, 135, 136, 147]
FeO_5	8212	8218	7	[6, 65, 71, 82, 94, 129]
FeO_7	8217	8225	9	[5, 66, 89, 95, 104, 135, 136, 147]
FeO_6	8219	8224	6	[3, 87, 113, 120, 125, 132, 147]
FeO_6	8219	8232	14	[6, 65, 71, 82, 94, 129, 140]
FeO_5	8225	8227	3	[3, 87, 120, 125, 132, 147]
FeO_6	8226	8250	25	[5, 89, 95, 104, 135, 136, 147]
FeO_4	8228	8231	4	[3, 87, 120, 125, 132]
FeO_5	8232	8237	6	[3, 87, 95, 120, 125, 132]
FeO_7	8233	8239	7	[6, 65, 71, 82, 94, 129, 140, 144]
FeO_6	8235	8269	35	[4, 65, 69, 71, 101, 113, 144]
FeO_4	8238	8271	34	[3, 95, 120, 125, 132]
FeO_6	8240	8255	16	[6, 65, 71, 82, 94, 129, 144]
FeO_7	8251	8288	38	[5, 66, 89, 95, 104, 135, 136, 147]
FeO_5	8256	8257	2	[6, 65, 71, 82, 94, 129]
FeO_6	8258	8259	2	[6, 65, 71, 82, 94, 129, 130]
FeO_7	8260	8263	4	[6, 65, 71, 82, 94, 129, 130, 140]
FeO_6	8264	8284	21	[6, 65, 82, 94, 129, 130, 140]
FeO_5	8270	8280	11	[4, 65, 71, 101, 113, 144]
FeO_5	8272	8298	27	[3, 95, 120, 125, 132, 147]
FeO_6	8281	8350	70	[4, 65, 71, 79, 101, 113, 144]
FeO_7	8285	8304	20	[6, 65, 80, 82, 94, 129, 130, 140]
FeO_6	8289	8299	11	[5, 89, 95, 104, 135, 136, 147]
FeO_6	8299	8309	11	[3, 95, 98, 120, 125, 132, 147]
FeO_5	8300	8307	8	[5, 89, 95, 104, 135, 147]
FeO_6	8305	8318	14	[6, 65, 82, 94, 129, 130, 140]
FeO_6	8308	8308	1	[5, 66, 89, 95, 104, 135, 147]
FeO_7	8309	8309	1	[5, 66, 89, 95, 104, 116, 135, 147]
FeO_5	8310	8362	53	[3, 95, 120, 125, 132, 147]
FeO_6	8310	8329	20	[5, 66, 89, 104, 116, 135, 147]
FeO_5	8319	8346	28	[6, 65, 82, 94, 129, 140]
FeO_7	8330	8354	25	[5, 66, 89, 95, 104, 116, 135, 147]
FeO_6	8347	8348	2	[6, 65, 82, 94, 129, 130, 140]
FeO_5	8349	8362	14	[6, 65, 94, 129, 130, 140]
FeO_7	8351	8373	23	[4, 65, 69, 71, 79, 101, 113, 144]
FeO_6	8355	8369	15	[5, 89, 95, 104, 116, 135, 147]
FeO_6	8363	8377	15	[3, 95, 113, 120, 125, 132, 147]
FeO_4	8363	8409	47	[6, 65, 94, 129, 130]
FeO_5	8370	8373	4	[5, 89, 95, 104, 135, 147]
FeO_6	8374	8383	10	[4, 65, 71, 79, 101, 113, 144]
FeO_6	8374	8386	13	[5, 89, 95, 104, 135, 136, 147]
FeO_5	8378	8479	102	[3, 95, 120, 125, 132, 147]
FeO_7	8384	8401	18	[4, 65, 69, 71, 79, 101, 113, 144]
FeO_7	8387	8401	15	[5, 89, 95, 104, 116, 135, 136, 147]
FeO_6	8402	8434	33	[4, 65, 69, 71, 101, 113, 144]
FeO_6	8402	8446	45	[5, 89, 104, 116, 135, 136, 147]
FeO_5	8410	8425	16	[6, 65, 80, 94, 129, 130]
FeO_6	8426	8430	5	[6, 65, 80, 82, 94, 129, 130]
FeO_7	8431	8450	20	[6, 65, 80, 82, 94, 121, 129, 130]
FeO_5	8435	8440	6	[4, 65, 71, 101, 113, 144]
FeO_6	8441	8443	3	[4, 65, 71, 79, 101, 113, 144]
FeO_7	8444	8458	15	[4, 65, 71, 79, 99, 101, 113, 144]
FeO_5	8447	8457	11	[5, 89, 104, 116, 135, 147]
FeO_8	8451	8463	13	[6, 65, 80, 82, 91, 94, 121, 129, 130]
FeO_7	8458	8484	27	[5, 89, 95, 102, 104, 116, 135, 147]
FeO_6	8459	8503	45	[4, 65, 71, 79, 101, 113, 144]
FeO_9	8464	8478	15	[6, 65, 80, 82, 91, 94, 114, 121, 129, 130]
FeO_8	8479	8489	11	[6, 65, 80, 82, 91, 94, 114, 129, 130]
FeO_6	8480	8490	11	[3, 87, 95, 120, 125, 132, 147]
FeO_6	8485	8485	1	[5, 89, 102, 104, 116, 135, 147]
FeO_5	8486	8488	3	[5, 89, 102, 104, 116, 135]
FeO_6	8489	8538	50	[5, 89, 102, 104, 116, 118, 135]
FeO_9	8490	8524	35	[6, 65, 80, 82, 91, 94, 114, 121, 129, 130]
FeO_5	8491	8504	14	[3, 95, 120, 125, 132, 147]
FeO_5	8504	8542	39	[4, 65, 71, 79, 113, 144]
FeO_6	8505	8553	49	[3, 95, 113, 120, 125, 132, 147]
FeO_8	8525	8562	38	[6, 65, 80, 82, 91, 94, 121, 129, 130]
FeO_5	8539	8588	50	[5, 102, 104, 116, 118, 135]
FeO_6	8543	8565	23	[4, 65, 71, 79, 113, 119, 144]
FeO_5	8554	8561	8	[3, 95, 120, 125, 132, 147]
FeO_6	8562	8583	22	[3, 95, 113, 120, 125, 132, 147]
FeO_7	8563	8600	38	[6, 65, 80, 82, 91, 94, 121, 129]
FeO_5	8566	8591	26	[4, 65, 71, 79, 113, 144]
FeO_7	8584	8592	9	[3, 89, 95, 113, 120, 125, 132, 147]
FeO_6	8589	8723	135	[5, 95, 102, 104, 116, 118, 135]
FeO_4	8592	8610	19	[4, 65, 71, 113, 144]
FeO_8	8593	8599	7	[3, 66, 89, 95, 113, 120, 125, 132, 147]
FeO_7	8600	8611	12	[3, 66, 95, 113, 120, 125, 132, 147]
FeO_8	8601	8610	10	[6, 65, 80, 82, 91, 94, 114, 121, 129]
FeO_5	8611	8613	3	[4, 65, 71, 79, 113, 144]
FeO_9	8611	8620	10	[6, 65, 80, 82, 91, 94, 114, 121, 129, 130]
FeO_8	8612	8619	8	[3, 66, 89, 95, 113, 120, 125, 132, 147]
FeO_6	8614	8624	11	[4, 65, 71, 79, 113, 119, 144]
FeO_7	8620	8626	7	[3, 66, 89, 95, 120, 125, 132, 147]
FeO_8	8621	8625	5	[6, 65, 80, 82, 91, 94, 121, 129, 130]
FeO_7	8625	8640	16	[4, 65, 71, 79, 113, 119, 120, 144]
FeO_7	8626	8640	15	[6, 65, 80, 82, 91, 94, 121, 129]
FeO_6	8627	8629	3	[3, 66, 95, 120, 125, 132, 147]
FeO_7	8630	8651	22	[3, 66, 95, 113, 120, 125, 132, 147]
FeO_8	8641	8642	2	[4, 65, 71, 79, 94, 113, 119, 120, 144]
FeO_6	8641	8641	1	[6, 65, 80, 82, 91, 94, 129]
FeO_5	8642	8650	9	[6, 65, 80, 82, 94, 129]
FeO_7	8643	8645	3	[4, 65, 71, 79, 94, 113, 120, 144]
FeO_6	8646	8678	33	[4, 65, 71, 94, 113, 120, 144]
FeO_6	8651	8689	39	[6, 65, 80, 82, 94, 129, 130]
FeO_6	8652	8676	25	[3, 66, 95, 120, 125, 132, 147]
FeO_5	8677	8724	48	[3, 95, 120, 125, 132, 147]
FeO_5	8679	8681	3	[4, 65, 94, 113, 120, 144]
FeO_4	8682	8682	1	[4, 65, 94, 113, 144]
FeO_5	8683	8693	11	[4, 65, 94, 113, 119, 144]
FeO_5	8690	8695	6	[6, 65, 80, 82, 94, 129]
FeO_6	8694	8721	28	[4, 65, 71, 94, 113, 119, 144]
FeO_6	8696	8744	49	[6, 65, 80, 82, 94, 121, 129]
FeO_5	8722	8733	12	[4, 65, 71, 94, 119, 144]
FeO_5	8724	8730	7	[5, 95, 102, 104, 116, 135]
FeO_6	8725	8747	23	[3, 66, 95, 120, 125, 132, 147]
FeO_6	8731	8782	52	[5, 95, 102, 104, 116, 135, 136]
FeO_6	8734	8758	25	[4, 65, 71, 94, 113, 119, 144]
FeO_5	8745	8765	21	[6, 65, 80, 82, 94, 121]
FeO_5	8748	8768	21	[3, 95, 120, 125, 132, 147]
FeO_5	8759	8790	32	[4, 65, 71, 113, 119, 144]
FeO_4	8766	8773	8	[6, 65, 80, 82, 121]
FeO_6	8769	8775	7	[3, 66, 95, 120, 125, 132, 147]
FeO_5	8774	8776	3	[6, 65, 80, 82, 121, 129]
FeO_5	8776	8790	15	[3, 95, 120, 125, 132, 147]
FeO_4	8777	8780	4	[6, 65, 80, 82, 121]
FeO_5	8781	8782	2	[6, 65, 80, 82, 94, 121]
FeO_7	8783	8839	57	[5, 95, 102, 104, 116, 118, 135, 136]
FeO_6	8783	8800	18	[6, 65, 80, 82, 94, 121, 141]
FeO_6	8791	8800	10	[3, 89, 95, 120, 125, 132, 147]
FeO_6	8791	8795	5	[4, 65, 71, 113, 119, 144, 152]
FeO_7	8796	8805	10	[4, 65, 71, 94, 113, 119, 144, 152]
FeO_7	8801	8866	66	[3, 89, 95, 120, 121, 125, 132, 147]
FeO_5	8801	8815	15	[6, 65, 80, 82, 94, 121]
FeO_8	8806	8817	12	[4, 65, 71, 94, 113, 119, 120, 144, 152]
FeO_6	8816	8826	11	[6, 65, 80, 82, 94, 121, 129]
FeO_7	8818	8819	2	[4, 65, 71, 94, 113, 119, 144, 152]
FeO_6	8820	8842	23	[4, 65, 71, 94, 113, 119, 144]
FeO_5	8827	8874	48	[6, 65, 80, 82, 94, 129]
FeO_8	8840	8858	19	[5, 95, 102, 104, 116, 118, 135, 136, 145]
FeO_7	8843	8853	11	[4, 65, 71, 79, 94, 113, 119, 144]
FeO_6	8854	8860	7	[4, 65, 79, 94, 113, 119, 144]
FeO_7	8859	8865	7	[5, 95, 102, 104, 118, 135, 136, 145]
FeO_5	8861	8903	43	[4, 65, 94, 113, 119, 144]
FeO_6	8866	8873	8	[5, 102, 104, 118, 135, 136, 145]
FeO_6	8867	8867	1	[3, 95, 120, 121, 125, 132, 147]
FeO_7	8868	8868	1	[3, 66, 95, 120, 121, 125, 132, 147]
FeO_6	8869	8941	73	[3, 66, 95, 120, 125, 132, 147]
FeO_5	8874	8942	69	[5, 102, 104, 118, 135, 136]
FeO_6	8875	9060	186	[6, 65, 80, 82, 94, 121, 129]
FeO_6	8904	8904	1	[4, 65, 90, 94, 113, 119, 144]
FeO_5	8905	8934	30	[4, 65, 90, 113, 119, 144]
FeO_4	8935	8961	27	[4, 65, 113, 119, 144]
FeO_5	8942	8983	42	[3, 95, 120, 125, 132, 147]
FeO_6	8943	8943	1	[5, 89, 102, 104, 118, 135, 136]
FeO_7	8944	8949	6	[5, 89, 102, 104, 116, 118, 135, 136]
FeO_6	8950	8957	8	[5, 89, 102, 104, 116, 118, 135]
FeO_7	8958	8981	24	[5, 89, 99, 102, 104, 116, 118, 135]
FeO_3	8962	8963	2	[4, 113, 119, 144]
FeO_4	8964	8980	17	[4, 94, 113, 119, 144]
FeO_5	8981	8981	1	[4, 94, 96, 113, 119, 144]
FeO_6	8982	8996	15	[4, 94, 96, 113, 119, 144, 152]
FeO_6	8982	8999	18	[5, 89, 102, 104, 116, 118, 135]
FeO_6	8984	8990	7	[3, 95, 98, 120, 125, 132, 147]
FeO_7	8991	9016	26	[3, 87, 95, 98, 120, 125, 132, 147]
FeO_7	8997	9014	18	[4, 71, 94, 96, 113, 119, 144, 152]
FeO_7	9000	9008	9	[5, 89, 102, 104, 116, 118, 135, 136]
FeO_8	9009	9017	9	[5, 66, 89, 102, 104, 116, 118, 135, 136]
FeO_6	9015	9043	29	[4, 71, 94, 96, 113, 119, 152]
FeO_6	9017	9060	44	[3, 95, 98, 120, 125, 132, 147]
FeO_7	9018	9036	19	[5, 66, 89, 102, 104, 116, 118, 135]
FeO_6	9037	9038	2	[5, 66, 89, 102, 104, 116, 135]
FeO_4	9039	9060	22	[5, 89, 102, 104, 135]
FeO_7	9044	9058	15	[4, 65, 71, 94, 96, 113, 119, 152]
FeO_8	9059	9060	2	[4, 65, 71, 94, 96, 113, 119, 144, 152]
