# Supplementary material for: Pressure‐Induced Coordination Changes in a Pyrolitic Silicate Melt From Ab Initio Molecular Dynamics Simulations
Source: J Geophys Res Solid Earth. 2019 Nov 29;124(11):11232–50. doi: 10.1029/2019JB018238 (PMC6988478; doi:10.1029/2019JB018238)
Supplement: Supplementary file 2 — Data Set S1 [file JGRB-124-11232-s002.zip › Data/3000K/FeO/a11.0-pyr-100-nvt.T3K.outcar.umd.dat.r0.stat.dat]

Cluster	Time	Percent
FeO_7	10097	0.27858404149652355	8
FeO_5	7125	0.19658426222271272	6
FeO_8	1986	0.05479527645955193	9
FeO_6	15821	0.4365136298421808	7
FeO_4	1040	0.028694404591104734	5
FeO_9	154	0.004248979141375124	10
FeO_3	21	0.0005794062465511533	4
