# Supplementary material for: Pressure‐Induced Coordination Changes in a Pyrolitic Silicate Melt From Ab Initio Molecular Dynamics Simulations
Source: J Geophys Res Solid Earth. 2019 Nov 29;124(11):11232–50. doi: 10.1029/2019JB018238 (PMC6988478; doi:10.1029/2019JB018238)
Supplement: Supplementary file 2 — Data Set S1 [file JGRB-124-11232-s002.zip › Data/3000K/FeO/a11.5-pyr-100-nvt.T3K.outcar.umd.dat.r0.popul.dat]

Formula	Begin	End	Lifetime	[Composition]
FeO_7	0	46	47	[3, 87, 95, 98, 120, 121, 125, 132]
FeO_6	0	3	4	[4, 65, 71, 113, 119, 120, 144]
FeO_7	0	24	25	[5, 85, 89, 102, 104, 116, 135, 145]
FeO_5	0	21	22	[6, 65, 80, 99, 108, 121]
FeO_7	4	11	8	[4, 65, 71, 94, 113, 119, 120, 144]
FeO_7	12	27	16	[4, 65, 71, 90, 113, 119, 120, 144]
FeO_4	22	47	26	[6, 65, 80, 99, 121]
FeO_6	25	40	16	[5, 89, 102, 104, 116, 135, 145]
FeO_6	28	48	21	[4, 71, 90, 113, 119, 120, 144]
FeO_7	41	84	44	[5, 89, 102, 104, 116, 118, 135, 145]
FeO_8	47	116	70	[3, 87, 95, 98, 120, 121, 125, 132, 148]
FeO_5	48	54	7	[6, 65, 80, 82, 99, 121]
FeO_5	49	60	12	[4, 90, 113, 119, 120, 144]
FeO_6	55	87	33	[6, 65, 80, 82, 99, 121, 141]
FeO_6	61	83	23	[4, 71, 90, 113, 119, 120, 144]
FeO_7	84	86	3	[4, 71, 90, 113, 119, 120, 132, 144]
FeO_6	85	106	22	[5, 102, 104, 116, 118, 135, 145]
FeO_6	87	91	5	[4, 90, 113, 119, 120, 132, 144]
FeO_5	88	95	8	[6, 65, 80, 99, 121, 141]
FeO_5	92	99	8	[4, 90, 113, 120, 132, 144]
FeO_6	96	102	7	[6, 65, 80, 82, 99, 121, 141]
FeO_6	100	133	34	[4, 77, 90, 113, 120, 132, 144]
FeO_5	103	103	1	[6, 65, 80, 99, 121, 141]
FeO_4	104	107	4	[6, 65, 80, 121, 141]
FeO_5	107	123	17	[5, 102, 104, 116, 135, 145]
FeO_3	108	156	49	[6, 65, 80, 121]
FeO_7	117	143	27	[3, 87, 95, 98, 120, 121, 132, 148]
FeO_6	124	190	67	[5, 102, 104, 116, 118, 135, 145]
FeO_5	134	138	5	[4, 77, 90, 113, 120, 144]
FeO_4	139	143	5	[4, 77, 90, 120, 144]
FeO_8	144	181	38	[3, 87, 95, 98, 120, 121, 125, 132, 148]
FeO_5	144	154	11	[4, 77, 90, 119, 120, 144]
FeO_4	155	157	3	[4, 77, 90, 120, 144]
FeO_4	157	170	14	[6, 65, 80, 94, 121]
FeO_5	158	159	2	[4, 77, 90, 97, 120, 144]
FeO_6	160	178	19	[4, 77, 90, 97, 119, 120, 144]
FeO_3	171	203	33	[6, 65, 80, 121]
FeO_7	179	180	2	[4, 77, 90, 97, 109, 119, 120, 144]
FeO_6	181	211	31	[4, 77, 97, 109, 119, 120, 144]
FeO_7	182	192	11	[3, 87, 95, 98, 120, 121, 125, 148]
FeO_5	191	191	1	[5, 102, 104, 116, 118, 135]
FeO_6	192	259	68	[5, 89, 102, 104, 116, 118, 135]
FeO_6	193	209	17	[3, 87, 95, 120, 121, 125, 148]
FeO_4	204	204	1	[6, 65, 80, 108, 121]
FeO_5	205	262	58	[6, 65, 80, 99, 108, 121]
FeO_7	210	223	14	[3, 87, 88, 95, 120, 121, 125, 148]
FeO_5	212	250	39	[4, 77, 97, 119, 120, 144]
FeO_8	224	243	20	[3, 87, 88, 95, 98, 120, 121, 125, 148]
FeO_9	244	254	11	[3, 87, 88, 95, 98, 120, 121, 125, 132, 148]
FeO_4	251	254	4	[4, 97, 119, 120, 144]
FeO_8	255	266	12	[3, 87, 88, 95, 98, 120, 121, 132, 148]
FeO_5	255	304	50	[4, 97, 119, 120, 144, 152]
FeO_7	260	293	34	[5, 89, 102, 103, 104, 116, 118, 135]
FeO_6	263	307	45	[6, 65, 80, 99, 108, 121, 141]
FeO_7	267	341	75	[3, 87, 88, 95, 120, 121, 132, 148]
FeO_6	294	299	6	[5, 89, 102, 104, 116, 118, 135]
FeO_7	300	314	15	[5, 66, 89, 102, 104, 116, 118, 135]
FeO_6	305	312	8	[4, 94, 97, 119, 120, 144, 152]
FeO_7	308	314	7	[6, 65, 80, 82, 99, 108, 121, 141]
FeO_5	313	322	10	[4, 94, 97, 119, 120, 144]
FeO_6	315	319	5	[5, 89, 102, 104, 116, 118, 135]
FeO_6	315	418	104	[6, 65, 80, 99, 108, 121, 141]
FeO_5	320	365	46	[5, 89, 102, 104, 118, 135]
FeO_6	323	349	27	[4, 94, 97, 119, 120, 144, 152]
FeO_6	342	366	25	[3, 87, 88, 95, 120, 132, 148]
FeO_7	350	364	15	[4, 65, 94, 97, 119, 120, 144, 152]
FeO_6	365	370	6	[4, 65, 94, 119, 120, 144, 152]
FeO_4	366	374	9	[5, 89, 102, 104, 118]
FeO_7	367	378	12	[3, 87, 88, 95, 98, 120, 132, 148]
FeO_5	371	430	60	[4, 94, 119, 120, 144, 152]
FeO_5	375	396	22	[5, 89, 102, 103, 104, 118]
FeO_6	379	382	4	[3, 87, 88, 95, 98, 120, 132]
FeO_5	383	410	28	[3, 87, 88, 95, 120, 132]
FeO_6	397	419	23	[5, 89, 102, 103, 104, 115, 118]
FeO_6	411	411	1	[3, 87, 88, 95, 113, 120, 132]
FeO_5	412	414	3	[3, 87, 95, 113, 120, 132]
FeO_6	415	423	9	[3, 87, 95, 113, 120, 132, 148]
FeO_7	419	422	4	[6, 65, 80, 82, 99, 108, 121, 141]
FeO_5	420	446	27	[5, 89, 102, 103, 104, 118]
FeO_6	423	562	140	[6, 65, 80, 99, 108, 121, 141]
FeO_7	424	456	33	[3, 87, 90, 95, 113, 120, 132, 148]
FeO_6	431	480	50	[4, 94, 114, 119, 120, 144, 152]
FeO_6	447	474	28	[5, 89, 102, 103, 104, 118, 135]
FeO_6	457	480	24	[3, 87, 90, 113, 120, 132, 148]
FeO_7	475	481	7	[5, 66, 89, 102, 103, 104, 118, 135]
FeO_5	481	488	8	[3, 90, 113, 120, 132, 148]
FeO_5	481	496	16	[4, 114, 119, 120, 144, 152]
FeO_6	482	501	20	[5, 66, 89, 102, 103, 104, 118]
FeO_6	489	493	5	[3, 88, 90, 113, 120, 132, 148]
FeO_7	494	507	14	[3, 87, 88, 90, 113, 120, 132, 148]
FeO_6	497	498	2	[4, 94, 114, 119, 120, 144, 152]
FeO_5	499	513	15	[4, 94, 114, 119, 120, 152]
FeO_7	502	506	5	[5, 66, 89, 102, 103, 104, 116, 118]
FeO_6	507	509	3	[5, 66, 89, 102, 104, 116, 118]
FeO_6	508	546	39	[3, 87, 88, 113, 120, 132, 148]
FeO_5	510	545	36	[5, 66, 89, 102, 104, 118]
FeO_6	514	632	119	[4, 94, 97, 114, 119, 120, 152]
FeO_6	546	560	15	[5, 66, 89, 102, 103, 104, 118]
FeO_7	547	594	48	[3, 87, 88, 90, 113, 120, 132, 148]
FeO_5	561	563	3	[5, 89, 102, 103, 104, 118]
FeO_5	563	575	13	[6, 65, 80, 99, 121, 141]
FeO_4	564	586	23	[5, 89, 102, 104, 118]
FeO_6	576	795	220	[6, 65, 80, 99, 108, 121, 141]
FeO_5	587	592	6	[5, 89, 102, 103, 104, 118]
FeO_4	593	598	6	[5, 89, 102, 104, 118]
FeO_6	595	616	22	[3, 88, 90, 113, 120, 132, 148]
FeO_5	599	656	58	[5, 66, 89, 102, 104, 118]
FeO_5	617	653	37	[3, 88, 90, 113, 120, 148]
FeO_5	633	675	43	[4, 94, 97, 114, 119, 152]
FeO_7	654	663	10	[3, 87, 88, 90, 113, 120, 132, 148]
FeO_6	657	698	42	[5, 66, 89, 102, 104, 118, 135]
FeO_6	664	715	52	[3, 87, 88, 90, 113, 120, 148]
FeO_6	676	681	6	[4, 92, 94, 97, 114, 119, 152]
FeO_7	682	687	6	[4, 92, 94, 97, 114, 119, 143, 152]
FeO_8	688	703	16	[4, 92, 94, 96, 97, 114, 119, 143, 152]
FeO_5	699	758	60	[5, 66, 89, 102, 104, 118]
FeO_7	704	724	21	[4, 92, 94, 96, 97, 114, 119, 152]
FeO_5	716	763	48	[3, 87, 88, 113, 120, 148]
FeO_6	725	737	13	[4, 92, 96, 97, 114, 119, 152]
FeO_7	738	753	16	[4, 92, 96, 97, 114, 119, 151, 152]
FeO_6	754	768	15	[4, 92, 96, 97, 114, 119, 151]
FeO_6	759	772	14	[5, 66, 89, 102, 104, 115, 118]
FeO_6	764	771	8	[3, 82, 87, 88, 113, 120, 148]
FeO_5	769	782	14	[4, 92, 96, 97, 114, 151]
FeO_7	772	786	15	[3, 82, 87, 88, 113, 120, 134, 148]
FeO_5	773	794	22	[5, 66, 89, 102, 104, 118]
FeO_6	783	793	11	[4, 92, 96, 97, 114, 119, 151]
FeO_6	787	806	20	[3, 82, 87, 88, 113, 120, 148]
FeO_7	794	804	11	[4, 92, 94, 96, 97, 114, 119, 151]
FeO_6	795	796	2	[5, 66, 89, 102, 104, 115, 118]
FeO_5	796	825	30	[6, 65, 80, 99, 108, 141]
FeO_5	797	808	12	[5, 89, 102, 104, 115, 118]
FeO_8	805	808	4	[4, 92, 94, 96, 97, 114, 119, 124, 151]
FeO_7	807	841	35	[3, 82, 87, 88, 113, 117, 120, 148]
FeO_7	809	813	5	[4, 92, 94, 96, 97, 114, 124, 151]
FeO_4	809	823	15	[5, 89, 102, 104, 118]
FeO_6	814	820	7	[4, 92, 94, 97, 114, 124, 151]
FeO_7	821	826	6	[4, 92, 94, 97, 109, 114, 124, 151]
FeO_5	824	834	11	[5, 89, 102, 104, 115, 118]
FeO_6	826	1046	221	[6, 65, 80, 99, 108, 121, 141]
FeO_6	827	836	10	[4, 92, 94, 97, 109, 114, 151]
FeO_6	835	955	121	[5, 89, 102, 104, 115, 118, 132]
FeO_7	837	867	31	[4, 92, 94, 97, 109, 114, 151, 152]
FeO_6	842	865	24	[3, 82, 87, 88, 113, 120, 148]
FeO_7	866	877	12	[3, 71, 82, 87, 88, 113, 120, 148]
FeO_8	868	885	18	[4, 92, 94, 97, 109, 114, 119, 151, 152]
FeO_6	878	881	4	[3, 82, 87, 88, 113, 120, 148]
FeO_5	882	904	23	[3, 87, 88, 113, 120, 148]
FeO_7	886	896	11	[4, 92, 94, 97, 109, 114, 119, 152]
FeO_6	897	914	18	[4, 92, 94, 97, 114, 119, 152]
FeO_6	905	924	20	[3, 87, 88, 95, 113, 120, 148]
FeO_5	915	916	2	[4, 92, 94, 97, 114, 119]
FeO_6	917	928	12	[4, 92, 94, 97, 109, 114, 119]
FeO_5	925	941	17	[3, 88, 95, 113, 120, 148]
FeO_7	929	942	14	[4, 92, 94, 97, 109, 114, 119, 152]
FeO_4	942	944	3	[3, 88, 113, 120, 148]
FeO_6	943	949	7	[4, 92, 94, 97, 109, 114, 119]
FeO_5	945	983	39	[3, 87, 88, 113, 120, 148]
FeO_5	950	952	3	[4, 94, 97, 109, 114, 119]
FeO_6	953	989	37	[4, 94, 97, 109, 114, 119, 151]
FeO_7	956	969	14	[5, 89, 102, 103, 104, 115, 118, 132]
FeO_6	970	988	19	[5, 89, 102, 103, 104, 118, 132]
FeO_6	984	1005	22	[3, 87, 88, 95, 113, 120, 148]
FeO_7	989	1003	15	[5, 89, 100, 102, 103, 104, 118, 132]
FeO_7	990	996	7	[4, 94, 97, 109, 114, 119, 144, 151]
FeO_6	997	1008	12	[4, 94, 97, 109, 114, 119, 144]
FeO_6	1004	1020	17	[5, 89, 100, 102, 104, 118, 132]
FeO_7	1006	1009	4	[3, 87, 88, 90, 95, 113, 120, 148]
FeO_5	1009	1039	31	[4, 94, 97, 114, 119, 144]
FeO_6	1010	1024	15	[3, 87, 88, 90, 113, 120, 148]
FeO_7	1021	1067	47	[5, 66, 89, 100, 102, 104, 118, 132]
FeO_5	1025	1071	47	[3, 87, 88, 113, 120, 148]
FeO_4	1040	1047	8	[4, 94, 97, 114, 144]
FeO_5	1047	1090	44	[6, 65, 80, 99, 108, 141]
FeO_5	1048	1065	18	[4, 92, 94, 97, 114, 144]
FeO_6	1066	1089	24	[4, 92, 94, 97, 114, 144, 152]
FeO_6	1068	1069	2	[5, 66, 89, 100, 102, 118, 132]
FeO_7	1070	1107	38	[5, 66, 89, 100, 102, 118, 132, 149]
FeO_4	1072	1073	2	[3, 87, 113, 120, 148]
FeO_5	1074	1074	1	[3, 87, 113, 120, 129, 148]
FeO_6	1075	1127	53	[3, 87, 113, 120, 121, 129, 148]
FeO_7	1090	1090	1	[4, 92, 94, 97, 114, 144, 151, 152]
FeO_7	1091	1091	1	[4, 92, 94, 97, 114, 119, 151, 152]
FeO_4	1091	1179	89	[6, 65, 80, 99, 108]
FeO_6	1092	1105	14	[4, 92, 94, 97, 114, 119, 151]
FeO_5	1106	1114	9	[4, 92, 94, 97, 114, 119]
FeO_6	1108	1117	10	[5, 66, 89, 100, 102, 118, 132]
FeO_6	1115	1115	1	[4, 92, 94, 97, 114, 119, 152]
FeO_7	1116	1164	49	[4, 92, 94, 97, 109, 114, 119, 152]
FeO_7	1118	1140	23	[5, 66, 89, 100, 102, 116, 118, 132]
FeO_7	1128	1131	4	[3, 82, 87, 113, 120, 121, 129, 148]
FeO_6	1132	1164	33	[3, 82, 87, 113, 120, 129, 148]
FeO_6	1141	1173	33	[5, 66, 89, 100, 102, 116, 132]
FeO_5	1165	1183	19	[3, 87, 113, 120, 129, 148]
FeO_7	1165	1168	4	[4, 92, 94, 97, 109, 114, 151, 152]
FeO_6	1169	1181	13	[4, 92, 94, 97, 109, 114, 151]
FeO_5	1174	1269	96	[5, 66, 89, 102, 116, 132]
FeO_5	1180	1226	47	[6, 65, 80, 99, 108, 141]
FeO_5	1182	1186	5	[4, 92, 94, 97, 114, 151]
FeO_6	1184	1187	4	[3, 87, 88, 113, 120, 129, 148]
FeO_6	1187	1205	19	[4, 92, 94, 97, 114, 119, 151]
FeO_7	1188	1202	15	[3, 87, 88, 95, 113, 120, 129, 148]
FeO_6	1203	1251	49	[3, 87, 88, 95, 113, 120, 148]
FeO_7	1206	1223	18	[4, 92, 94, 97, 114, 119, 151, 152]
FeO_8	1224	1234	11	[4, 92, 94, 97, 109, 114, 119, 151, 152]
FeO_4	1227	1301	75	[6, 65, 80, 99, 108]
FeO_9	1235	1243	9	[4, 92, 94, 96, 97, 109, 114, 119, 151, 152]
FeO_8	1244	1255	12	[4, 92, 94, 96, 97, 109, 114, 119, 151]
FeO_7	1252	1273	22	[3, 82, 87, 88, 95, 113, 120, 148]
FeO_9	1256	1259	4	[4, 92, 94, 96, 97, 109, 114, 119, 144, 151]
FeO_8	1260	1272	13	[4, 92, 94, 96, 97, 109, 114, 119, 151]
FeO_6	1270	1280	11	[5, 66, 89, 100, 102, 116, 132]
FeO_7	1273	1278	6	[4, 92, 94, 96, 97, 114, 119, 151]
FeO_8	1274	1275	2	[3, 82, 87, 88, 90, 95, 113, 120, 148]
FeO_7	1276	1329	54	[3, 82, 87, 88, 95, 113, 120, 148]
FeO_8	1279	1299	21	[4, 92, 94, 96, 97, 114, 119, 151, 152]
FeO_5	1281	1440	160	[5, 66, 89, 102, 116, 132]
FeO_7	1300	1316	17	[4, 92, 94, 97, 114, 119, 151, 152]
FeO_5	1302	1305	4	[6, 65, 80, 99, 108, 141]
FeO_6	1306	1420	115	[6, 65, 80, 99, 108, 121, 141]
FeO_6	1317	1319	3	[4, 92, 94, 97, 114, 119, 151]
FeO_7	1320	1334	15	[4, 92, 94, 97, 114, 119, 151, 152]
FeO_6	1330	1369	40	[3, 82, 87, 88, 113, 120, 148]
FeO_6	1335	1360	26	[4, 92, 97, 114, 119, 151, 152]
FeO_7	1361	1366	6	[4, 92, 97, 109, 114, 119, 151, 152]
FeO_6	1367	1384	18	[4, 92, 97, 109, 114, 119, 151]
FeO_7	1370	1411	42	[3, 82, 87, 88, 113, 120, 129, 148]
FeO_5	1385	1389	5	[4, 92, 109, 114, 119, 151]
FeO_6	1390	1393	4	[4, 92, 94, 109, 114, 119, 151]
FeO_5	1394	1408	15	[4, 94, 109, 114, 119, 151]
FeO_6	1409	1435	27	[4, 94, 97, 109, 114, 119, 151]
FeO_6	1412	1416	5	[3, 82, 87, 113, 120, 129, 148]
FeO_5	1417	1460	44	[3, 82, 87, 113, 120, 148]
FeO_5	1421	1434	14	[6, 65, 80, 99, 108, 121]
FeO_4	1435	1471	37	[6, 65, 80, 99, 108]
FeO_7	1436	1488	53	[4, 92, 94, 97, 109, 114, 119, 151]
FeO_6	1441	1442	2	[5, 66, 89, 102, 116, 118, 132]
FeO_5	1443	1452	10	[5, 66, 89, 102, 116, 118]
FeO_6	1453	1458	6	[5, 66, 89, 102, 116, 118, 135]
FeO_7	1459	1461	3	[5, 66, 89, 102, 116, 118, 135, 149]
FeO_6	1461	1576	116	[3, 82, 87, 88, 113, 120, 148]
FeO_5	1462	1463	2	[5, 66, 89, 102, 116, 149]
FeO_4	1464	1477	14	[5, 66, 89, 102, 116]
FeO_5	1472	1504	33	[6, 65, 80, 99, 108, 121]
FeO_5	1478	1494	17	[5, 66, 89, 102, 116, 132]
FeO_8	1489	1489	1	[4, 92, 94, 97, 109, 114, 119, 144, 151]
FeO_9	1490	1524	35	[4, 92, 94, 97, 109, 114, 119, 144, 151, 152]
FeO_6	1495	1498	4	[5, 66, 89, 102, 116, 132, 149]
FeO_5	1499	1511	13	[5, 66, 89, 102, 116, 132]
FeO_6	1505	1509	5	[6, 65, 80, 99, 108, 121, 137]
FeO_5	1510	1569	60	[6, 65, 80, 99, 108, 137]
FeO_6	1512	1537	26	[5, 66, 89, 100, 102, 116, 132]
FeO_8	1525	1554	30	[4, 92, 94, 97, 109, 114, 144, 151, 152]
FeO_5	1538	1606	69	[5, 66, 89, 102, 116, 132]
FeO_7	1555	1587	33	[4, 92, 94, 97, 109, 144, 151, 152]
FeO_6	1570	1664	95	[6, 65, 80, 99, 101, 108, 137]
FeO_5	1577	1580	4	[3, 82, 87, 88, 113, 148]
FeO_6	1581	1592	12	[3, 82, 87, 88, 113, 121, 148]
FeO_8	1588	1609	22	[4, 92, 94, 97, 109, 114, 144, 151, 152]
FeO_5	1593	1598	6	[3, 82, 87, 88, 121, 148]
FeO_6	1599	1629	31	[3, 82, 87, 88, 117, 121, 148]
FeO_6	1607	1668	62	[5, 66, 89, 102, 115, 116, 132]
FeO_7	1610	1628	19	[4, 92, 94, 97, 109, 114, 144, 151]
FeO_8	1629	1629	1	[4, 92, 94, 97, 109, 114, 119, 144, 151]
FeO_5	1630	1630	1	[3, 82, 87, 88, 117, 148]
FeO_7	1630	1661	32	[4, 92, 97, 109, 114, 119, 144, 151]
FeO_6	1631	1638	8	[3, 82, 87, 88, 117, 141, 148]
FeO_7	1639	1657	19	[3, 82, 87, 88, 117, 120, 141, 148]
FeO_6	1658	1661	4	[3, 82, 88, 117, 120, 141, 148]
FeO_5	1662	1690	29	[3, 82, 117, 120, 141, 148]
FeO_6	1662	1688	27	[4, 92, 97, 109, 119, 144, 151]
FeO_5	1665	1688	24	[6, 65, 80, 101, 108, 137]
FeO_5	1669	1679	11	[5, 66, 89, 102, 116, 132]
FeO_4	1680	1683	4	[5, 66, 89, 102, 132]
FeO_5	1684	1695	12	[5, 66, 89, 102, 115, 132]
FeO_5	1689	1698	10	[4, 92, 97, 109, 119, 144]
FeO_6	1689	1723	35	[6, 65, 80, 99, 101, 108, 137]
FeO_6	1691	1701	11	[3, 82, 88, 117, 120, 141, 148]
FeO_6	1696	1715	20	[5, 66, 89, 102, 115, 116, 132]
FeO_4	1699	1700	2	[4, 92, 97, 109, 144]
FeO_5	1701	1703	3	[4, 92, 97, 109, 114, 144]
FeO_5	1702	1703	2	[3, 82, 117, 120, 141, 148]
FeO_4	1704	1710	7	[3, 82, 120, 141, 148]
FeO_6	1704	1724	21	[4, 92, 97, 109, 114, 124, 144]
FeO_5	1711	1712	2	[3, 82, 87, 120, 141, 148]
FeO_6	1713	1726	14	[3, 82, 87, 113, 120, 141, 148]
FeO_5	1716	1760	45	[5, 66, 89, 102, 116, 132]
FeO_5	1724	1835	112	[6, 65, 80, 101, 108, 137]
FeO_5	1725	1742	18	[4, 92, 97, 109, 114, 144]
FeO_7	1727	1732	6	[3, 82, 87, 88, 113, 120, 141, 148]
FeO_6	1733	1746	14	[3, 82, 87, 88, 113, 120, 148]
FeO_6	1743	1743	1	[4, 92, 97, 109, 114, 144, 152]
FeO_7	1744	1769	26	[4, 92, 97, 109, 114, 124, 144, 152]
FeO_5	1747	1761	15	[3, 82, 87, 88, 120, 148]
FeO_6	1761	1770	10	[5, 66, 89, 102, 116, 132, 136]
FeO_6	1762	1775	14	[3, 82, 87, 88, 113, 120, 148]
FeO_6	1770	1775	6	[4, 92, 97, 109, 114, 124, 144]
FeO_7	1771	1775	5	[5, 66, 89, 102, 116, 131, 132, 136]
FeO_7	1776	1788	13	[3, 82, 87, 88, 97, 113, 120, 148]
FeO_5	1776	1788	13	[4, 92, 97, 109, 114, 144]
FeO_6	1776	1782	7	[5, 66, 89, 116, 131, 132, 136]
FeO_5	1783	1832	50	[5, 66, 116, 131, 132, 136]
FeO_6	1789	1821	33	[3, 82, 87, 88, 113, 120, 148]
FeO_6	1789	1792	4	[4, 92, 97, 109, 114, 144, 152]
FeO_7	1793	1815	23	[4, 87, 92, 97, 109, 114, 144, 152]
FeO_6	1816	1829	14	[4, 87, 92, 97, 109, 114, 144]
FeO_7	1822	1828	7	[3, 81, 82, 87, 88, 113, 120, 148]
FeO_6	1829	1831	3	[3, 82, 87, 88, 113, 120, 148]
FeO_5	1830	1845	16	[4, 92, 97, 109, 114, 144]
FeO_5	1832	1852	21	[3, 82, 87, 88, 113, 148]
FeO_6	1833	1834	2	[5, 66, 116, 131, 132, 136, 149]
FeO_7	1835	1845	11	[5, 66, 100, 116, 131, 132, 136, 149]
FeO_4	1836	1869	34	[6, 65, 80, 101, 108]
FeO_6	1846	1885	40	[4, 92, 97, 109, 114, 124, 144]
FeO_6	1846	1874	29	[5, 66, 100, 116, 131, 132, 136]
FeO_6	1853	1874	22	[3, 81, 82, 87, 88, 113, 148]
FeO_5	1870	1874	5	[6, 65, 80, 99, 101, 108]
FeO_7	1875	1896	22	[3, 81, 82, 87, 88, 113, 121, 148]
FeO_5	1875	1891	17	[5, 66, 116, 131, 132, 136]
FeO_4	1875	1927	53	[6, 80, 99, 101, 108]
FeO_7	1886	1892	7	[4, 87, 92, 97, 109, 114, 124, 144]
FeO_6	1892	1913	22	[5, 66, 89, 116, 131, 132, 136]
FeO_6	1893	1894	2	[4, 87, 92, 97, 109, 114, 144]
FeO_7	1895	1913	19	[4, 87, 92, 97, 109, 114, 119, 144]
FeO_6	1897	1897	1	[3, 81, 82, 88, 113, 121, 148]
FeO_5	1898	1976	79	[3, 81, 82, 88, 113, 148]
FeO_8	1914	1918	5	[4, 87, 92, 97, 109, 114, 119, 144, 152]
FeO_7	1914	1923	10	[5, 66, 89, 116, 131, 132, 136, 149]
FeO_7	1919	1949	31	[4, 87, 92, 97, 109, 119, 144, 152]
FeO_6	1924	1939	16	[5, 66, 89, 116, 131, 132, 136]
FeO_5	1928	1975	48	[6, 80, 99, 101, 108, 121]
FeO_5	1940	1947	8	[5, 66, 116, 131, 132, 136]
FeO_4	1948	1973	26	[5, 116, 131, 132, 136]
FeO_8	1950	1969	20	[4, 87, 92, 97, 109, 114, 119, 144, 152]
FeO_7	1970	1991	22	[4, 87, 92, 97, 109, 114, 119, 144]
FeO_5	1974	1974	1	[5, 89, 116, 131, 132, 136]
FeO_6	1975	1979	5	[5, 89, 102, 116, 131, 132, 136]
FeO_4	1976	1996	21	[6, 80, 101, 108, 121]
FeO_4	1977	2005	29	[3, 82, 88, 113, 148]
FeO_7	1980	2002	23	[5, 89, 102, 116, 131, 132, 136, 149]
FeO_6	1992	1997	6	[4, 87, 92, 97, 109, 114, 119]
FeO_5	1997	2014	18	[6, 80, 101, 108, 121, 137]
FeO_7	1998	2018	21	[4, 87, 92, 97, 109, 114, 119, 152]
FeO_6	2003	2022	20	[5, 102, 116, 131, 132, 136, 149]
FeO_5	2006	2016	11	[3, 81, 82, 88, 113, 148]
FeO_4	2015	2015	1	[6, 80, 101, 108, 121]
FeO_3	2016	2031	16	[6, 80, 101, 108]
FeO_6	2017	2021	5	[3, 81, 82, 88, 113, 120, 148]
FeO_6	2019	2055	37	[4, 87, 92, 97, 109, 114, 119]
FeO_7	2022	2025	4	[3, 81, 82, 88, 113, 120, 129, 148]
FeO_5	2023	2051	29	[5, 102, 116, 132, 136, 149]
FeO_8	2026	2049	24	[3, 81, 82, 88, 113, 120, 129, 132, 148]
FeO_4	2032	2141	110	[6, 80, 101, 108, 121]
FeO_7	2050	2053	4	[3, 81, 82, 88, 113, 120, 129, 148]
FeO_6	2052	2074	23	[5, 89, 102, 116, 132, 136, 149]
FeO_6	2054	2056	3	[3, 81, 82, 88, 113, 129, 148]
FeO_5	2056	2085	30	[4, 87, 92, 97, 109, 119]
FeO_5	2057	2067	11	[3, 81, 82, 88, 113, 148]
FeO_4	2068	2081	14	[3, 82, 88, 113, 148]
FeO_7	2075	2099	25	[5, 89, 102, 116, 132, 136, 147, 149]
FeO_5	2082	2097	16	[3, 81, 82, 88, 113, 148]
FeO_6	2086	2117	32	[4, 87, 92, 97, 109, 114, 119]
FeO_6	2098	2147	50	[3, 81, 82, 88, 113, 120, 148]
FeO_6	2100	2113	14	[5, 89, 102, 116, 132, 136, 149]
FeO_7	2114	2143	30	[5, 89, 102, 116, 132, 136, 147, 149]
FeO_7	2118	2132	15	[4, 87, 92, 97, 109, 114, 119, 144]
FeO_8	2133	2142	10	[4, 87, 92, 97, 109, 114, 119, 120, 144]
FeO_3	2142	2169	28	[6, 101, 108, 121]
FeO_9	2143	2172	30	[4, 87, 92, 97, 109, 114, 119, 120, 144, 152]
FeO_6	2144	2147	4	[5, 89, 102, 116, 132, 136, 147]
FeO_5	2148	2155	8	[3, 82, 88, 113, 120, 148]
FeO_7	2148	2178	31	[5, 89, 98, 102, 116, 132, 136, 147]
FeO_4	2156	2169	14	[3, 82, 113, 120, 148]
FeO_3	2170	2191	22	[3, 82, 113, 120]
FeO_4	2170	2179	10	[6, 101, 108, 110, 121]
FeO_8	2173	2217	45	[4, 87, 92, 97, 114, 119, 120, 144, 152]
FeO_6	2179	2191	13	[5, 89, 102, 116, 132, 136, 147]
FeO_5	2180	2181	2	[6, 101, 108, 110, 121, 137]
FeO_6	2182	2183	2	[6, 80, 101, 108, 110, 121, 137]
FeO_7	2184	2191	8	[6, 80, 99, 101, 108, 110, 121, 137]
FeO_4	2192	2198	7	[3, 81, 82, 113, 120]
FeO_7	2192	2221	30	[5, 89, 95, 102, 116, 132, 136, 147]
FeO_8	2192	2269	78	[6, 80, 99, 101, 103, 108, 110, 121, 137]
FeO_5	2199	2212	14	[3, 81, 82, 113, 120, 129]
FeO_6	2213	2220	8	[3, 81, 82, 113, 120, 129, 144]
FeO_7	2218	2222	5	[4, 87, 92, 97, 114, 119, 144, 152]
FeO_7	2221	2264	44	[3, 81, 82, 95, 113, 120, 129, 144]
FeO_7	2222	2226	5	[5, 89, 95, 102, 115, 116, 132, 147]
FeO_6	2223	2246	24	[4, 92, 97, 114, 119, 144, 152]
FeO_6	2227	2237	11	[5, 89, 102, 115, 116, 132, 147]
FeO_5	2238	2270	33	[5, 89, 102, 116, 132, 147]
FeO_7	2247	2304	58	[4, 87, 92, 97, 114, 119, 144, 152]
FeO_6	2265	2305	41	[3, 81, 82, 95, 120, 129, 144]
FeO_7	2270	2272	3	[6, 80, 99, 101, 108, 110, 121, 137]
FeO_4	2271	2291	21	[5, 89, 116, 132, 147]
FeO_6	2273	2273	1	[6, 80, 99, 101, 108, 121, 137]
FeO_5	2274	2275	2	[6, 99, 101, 108, 121, 137]
FeO_4	2276	2287	12	[6, 101, 108, 121, 137]
FeO_5	2288	2358	71	[6, 80, 101, 108, 121, 137]
FeO_5	2292	2376	85	[5, 89, 116, 132, 136, 147]
FeO_8	2305	2318	14	[4, 87, 92, 93, 97, 114, 119, 144, 152]
FeO_5	2306	2331	26	[3, 81, 82, 95, 120, 129]
FeO_7	2319	2324	6	[4, 87, 92, 93, 97, 114, 144, 152]
FeO_8	2325	2325	1	[4, 87, 92, 93, 97, 114, 120, 144, 152]
FeO_7	2326	2331	6	[4, 87, 92, 93, 97, 114, 120, 144]
FeO_6	2332	2393	62	[3, 81, 82, 95, 117, 120, 129]
FeO_8	2332	2333	2	[4, 87, 92, 93, 97, 114, 119, 120, 144]
FeO_7	2334	2368	35	[4, 87, 92, 93, 97, 114, 119, 120]
FeO_6	2359	2401	43	[6, 80, 101, 108, 112, 121, 137]
FeO_6	2369	2385	17	[4, 87, 92, 93, 97, 114, 119]
FeO_6	2377	2435	59	[5, 88, 89, 116, 132, 136, 147]
FeO_7	2386	2395	10	[4, 87, 92, 93, 97, 114, 119, 152]
FeO_5	2394	2423	30	[3, 81, 82, 95, 120, 129]
FeO_6	2396	2397	2	[4, 87, 92, 93, 97, 119, 152]
FeO_5	2398	2450	53	[4, 87, 92, 97, 119, 152]
FeO_7	2402	2427	26	[6, 80, 101, 108, 112, 121, 137, 141]
FeO_6	2424	2452	29	[3, 81, 82, 95, 102, 120, 129]
FeO_8	2428	2434	7	[6, 80, 91, 101, 108, 112, 121, 137, 141]
FeO_7	2435	2462	28	[6, 80, 91, 101, 108, 112, 121, 137]
FeO_7	2436	2438	3	[5, 88, 89, 95, 116, 132, 136, 147]
FeO_6	2439	2447	9	[5, 89, 95, 116, 132, 136, 147]
FeO_5	2448	2458	11	[5, 95, 116, 132, 136, 147]
FeO_6	2451	2472	22	[4, 87, 92, 97, 119, 120, 152]
FeO_5	2453	2529	77	[3, 81, 82, 95, 102, 129]
FeO_6	2459	2473	15	[5, 88, 95, 116, 132, 136, 147]
FeO_6	2463	2597	135	[6, 80, 101, 108, 112, 121, 137]
FeO_5	2473	2489	17	[4, 87, 92, 97, 119, 152]
FeO_5	2474	2490	17	[5, 88, 95, 132, 136, 147]
FeO_4	2490	2513	24	[4, 87, 92, 119, 152]
FeO_6	2491	2524	34	[5, 88, 95, 98, 132, 136, 147]
FeO_5	2514	2526	13	[4, 87, 92, 93, 119, 152]
FeO_7	2525	2599	75	[5, 88, 95, 98, 116, 132, 136, 147]
FeO_4	2527	2607	81	[4, 87, 92, 119, 152]
FeO_4	2530	2533	4	[3, 81, 82, 102, 129]
FeO_5	2534	2561	28	[3, 81, 82, 102, 120, 129]
FeO_4	2562	2592	31	[3, 81, 82, 120, 129]
FeO_5	2593	2639	47	[3, 81, 82, 102, 120, 129]
FeO_5	2598	2607	10	[6, 80, 101, 108, 112, 121]
FeO_6	2600	2642	43	[5, 88, 95, 116, 132, 136, 147]
FeO_5	2608	2634	27	[4, 87, 92, 97, 119, 152]
FeO_6	2608	2621	14	[6, 80, 101, 108, 112, 121, 141]
FeO_5	2622	2640	19	[6, 80, 101, 112, 121, 141]
FeO_4	2635	2648	14	[4, 87, 92, 119, 152]
FeO_6	2640	2679	40	[3, 81, 82, 102, 117, 120, 129]
FeO_6	2641	2641	1	[6, 80, 101, 108, 112, 121, 141]
FeO_5	2642	2686	45	[6, 80, 101, 112, 121, 141]
FeO_5	2643	2658	16	[5, 95, 116, 132, 136, 147]
FeO_5	2649	2652	4	[4, 87, 92, 119, 144, 152]
FeO_6	2653	2659	7	[4, 87, 92, 114, 119, 144, 152]
FeO_4	2659	2686	28	[5, 116, 132, 136, 147]
FeO_7	2660	2684	25	[4, 87, 92, 114, 119, 124, 144, 152]
FeO_7	2680	2693	14	[3, 81, 82, 102, 113, 117, 120, 129]
FeO_6	2685	2700	16	[4, 87, 92, 114, 119, 124, 144]
FeO_5	2687	2709	23	[5, 116, 126, 132, 136, 147]
FeO_6	2687	2746	60	[6, 80, 101, 108, 112, 121, 141]
FeO_8	2694	2715	22	[3, 81, 82, 87, 102, 113, 117, 120, 129]
FeO_7	2701	2703	3	[4, 87, 92, 114, 119, 124, 144, 152]
FeO_6	2704	2724	21	[4, 87, 92, 114, 119, 124, 152]
FeO_4	2710	2718	9	[5, 126, 132, 136, 147]
FeO_7	2716	2759	44	[3, 81, 82, 102, 113, 117, 120, 129]
FeO_3	2719	2730	12	[5, 132, 136, 147]
FeO_5	2725	2743	19	[4, 87, 92, 114, 119, 124]
FeO_4	2731	2734	4	[5, 116, 132, 136, 147]
FeO_5	2735	2750	16	[5, 88, 116, 132, 136, 147]
FeO_4	2744	2824	81	[4, 87, 92, 114, 119]
FeO_5	2747	2794	48	[6, 80, 108, 112, 121, 141]
FeO_4	2751	2751	1	[5, 88, 132, 136, 147]
FeO_5	2752	2766	15	[5, 88, 126, 132, 136, 147]
FeO_6	2760	2764	5	[3, 82, 102, 113, 117, 120, 129]
FeO_5	2765	2839	75	[3, 82, 113, 117, 120, 129]
FeO_4	2767	2782	16	[5, 88, 132, 136, 147]
FeO_5	2783	2795	13	[5, 88, 95, 132, 136, 147]
FeO_4	2795	2812	18	[6, 80, 108, 121, 141]
FeO_6	2796	2816	21	[5, 88, 95, 116, 132, 136, 147]
FeO_5	2813	2819	7	[6, 80, 101, 108, 121, 141]
FeO_5	2817	2856	40	[5, 88, 95, 132, 136, 147]
FeO_6	2820	2906	87	[6, 64, 80, 101, 108, 121, 141]
FeO_5	2825	2830	6	[4, 87, 92, 114, 119, 120]
FeO_6	2831	2833	3	[4, 87, 92, 113, 114, 119, 120]
FeO_7	2834	2868	35	[4, 87, 92, 94, 113, 114, 119, 120]
FeO_6	2840	2851	12	[3, 65, 82, 113, 117, 120, 129]
FeO_5	2852	2868	17	[3, 82, 113, 117, 120, 129]
FeO_6	2857	2909	53	[5, 88, 95, 116, 132, 136, 147]
FeO_6	2869	2891	23	[3, 72, 82, 113, 117, 120, 129]
FeO_6	2869	2892	24	[4, 87, 92, 94, 114, 119, 120]
FeO_5	2892	2904	13	[3, 72, 82, 113, 117, 120]
FeO_7	2893	2947	55	[4, 87, 92, 94, 114, 119, 120, 152]
FeO_6	2905	2906	2	[3, 72, 82, 113, 117, 120, 129]
FeO_5	2907	3023	117	[3, 82, 113, 117, 120, 129]
FeO_5	2907	2910	4	[6, 64, 101, 108, 121, 141]
FeO_5	2910	2942	33	[5, 88, 95, 132, 136, 147]
FeO_6	2911	2999	89	[6, 64, 101, 108, 121, 135, 141]
FeO_4	2943	2960	18	[5, 88, 132, 136, 147]
FeO_6	2948	3089	142	[4, 87, 92, 94, 114, 119, 120]
FeO_5	2961	2965	5	[5, 88, 95, 132, 136, 147]
FeO_6	2966	2995	30	[5, 88, 95, 116, 132, 136, 147]
FeO_7	2996	3010	15	[5, 66, 88, 95, 116, 132, 136, 147]
FeO_5	3000	3035	36	[6, 64, 101, 108, 121, 141]
FeO_6	3011	3026	16	[5, 66, 88, 116, 132, 136, 147]
FeO_6	3024	3056	33	[3, 82, 87, 113, 117, 120, 129]
FeO_5	3027	3031	5	[5, 66, 88, 116, 132, 147]
FeO_6	3032	3038	7	[5, 66, 88, 116, 131, 132, 147]
FeO_4	3036	3040	5	[6, 101, 108, 121, 141]
FeO_5	3039	3045	7	[5, 66, 88, 116, 132, 147]
FeO_5	3041	3082	42	[6, 101, 108, 121, 135, 141]
FeO_6	3046	3054	9	[5, 66, 88, 116, 132, 136, 147]
FeO_7	3055	3072	18	[5, 66, 88, 116, 131, 132, 136, 147]
FeO_5	3057	3083	27	[3, 82, 113, 117, 120, 129]
FeO_8	3073	3075	3	[5, 66, 88, 89, 116, 131, 132, 136, 147]
FeO_8	3076	3100	25	[5, 66, 88, 89, 95, 116, 132, 136, 147]
FeO_6	3083	3091	9	[6, 101, 104, 108, 121, 135, 141]
FeO_4	3084	3098	15	[3, 82, 117, 120, 129]
FeO_7	3090	3102	13	[4, 87, 92, 94, 109, 114, 119, 120]
FeO_5	3092	3106	15	[6, 101, 108, 121, 135, 141]
FeO_5	3099	3140	42	[3, 82, 117, 120, 129, 131]
FeO_7	3101	3105	5	[5, 88, 89, 95, 116, 132, 136, 147]
FeO_6	3103	3162	60	[4, 87, 92, 94, 114, 119, 120]
FeO_6	3106	3131	26	[5, 88, 89, 116, 132, 136, 147]
FeO_6	3107	3193	87	[6, 64, 101, 108, 121, 135, 141]
FeO_7	3132	3158	27	[5, 88, 89, 95, 116, 132, 136, 147]
FeO_6	3141	3183	43	[3, 82, 117, 120, 129, 131, 134]
FeO_7	3159	3169	11	[5, 66, 88, 89, 116, 132, 136, 147]
FeO_5	3163	3170	8	[4, 87, 94, 114, 119, 120]
FeO_6	3170	3178	9	[5, 66, 89, 116, 132, 136, 147]
FeO_6	3171	3179	9	[4, 87, 94, 109, 114, 119, 120]
FeO_7	3179	3188	10	[5, 66, 89, 116, 126, 132, 136, 147]
FeO_7	3180	3210	31	[4, 87, 94, 109, 114, 119, 120, 137]
FeO_7	3184	3248	65	[3, 82, 113, 117, 120, 129, 131, 134]
FeO_6	3189	3196	8	[5, 66, 89, 126, 132, 136, 147]
FeO_7	3194	3202	9	[6, 64, 99, 101, 108, 121, 135, 141]
FeO_7	3197	3197	1	[5, 66, 89, 95, 126, 132, 136, 147]
FeO_6	3198	3200	3	[5, 89, 95, 126, 132, 136, 147]
FeO_7	3201	3209	9	[5, 88, 89, 95, 126, 132, 136, 147]
FeO_6	3203	3220	18	[6, 64, 99, 101, 108, 135, 141]
FeO_8	3210	3212	3	[5, 66, 88, 89, 95, 126, 132, 136, 147]
FeO_6	3211	3216	6	[4, 87, 94, 109, 114, 119, 120]
FeO_9	3213	3231	19	[5, 66, 88, 89, 95, 110, 126, 132, 136, 147]
FeO_5	3217	3269	53	[4, 87, 94, 109, 114, 119]
FeO_7	3221	3241	21	[6, 64, 99, 101, 108, 112, 135, 141]
FeO_8	3232	3234	3	[5, 66, 88, 89, 110, 126, 132, 136, 147]
FeO_7	3235	3241	7	[5, 88, 89, 110, 126, 132, 136, 147]
FeO_6	3242	3252	11	[5, 88, 110, 126, 132, 136, 147]
FeO_6	3242	3286	45	[6, 64, 99, 101, 108, 135, 141]
FeO_6	3249	3289	41	[3, 82, 113, 117, 120, 129, 131]
FeO_5	3253	3257	5	[5, 88, 110, 132, 136, 147]
FeO_6	3258	3276	19	[5, 66, 88, 110, 132, 136, 147]
FeO_6	3270	3309	40	[4, 87, 94, 109, 114, 119, 133]
FeO_7	3277	3285	9	[5, 66, 88, 95, 110, 132, 136, 147]
FeO_6	3286	3319	34	[5, 88, 95, 110, 132, 136, 147]
FeO_5	3287	3288	2	[6, 64, 99, 101, 108, 135]
FeO_6	3289	3324	36	[6, 64, 99, 101, 108, 110, 135]
FeO_5	3290	3301	12	[3, 82, 113, 117, 120, 129]
FeO_4	3302	3310	9	[3, 82, 113, 120, 129]
FeO_7	3310	3332	23	[4, 87, 94, 103, 109, 114, 119, 133]
FeO_5	3311	3339	29	[3, 82, 113, 120, 125, 129]
FeO_5	3320	3332	13	[5, 88, 95, 132, 136, 147]
FeO_5	3325	3344	20	[6, 64, 99, 101, 108, 110]
FeO_6	3333	3386	54	[4, 87, 103, 109, 114, 119, 133]
FeO_4	3333	3335	3	[5, 88, 95, 132, 147]
FeO_5	3336	3348	13	[5, 81, 88, 95, 132, 147]
FeO_6	3340	3342	3	[3, 82, 102, 113, 120, 125, 129]
FeO_5	3343	3348	6	[3, 82, 102, 113, 120, 129]
FeO_6	3345	3360	16	[6, 64, 99, 101, 108, 110, 135]
FeO_6	3349	3358	10	[3, 82, 102, 113, 120, 125, 129]
FeO_6	3349	3357	9	[5, 81, 88, 89, 95, 132, 147]
FeO_5	3358	3368	11	[5, 88, 89, 95, 132, 147]
FeO_7	3359	3366	8	[3, 82, 102, 113, 117, 120, 125, 129]
FeO_7	3361	3376	16	[6, 64, 99, 101, 108, 110, 135, 150]
FeO_6	3367	3382	16	[3, 82, 102, 113, 117, 125, 129]
FeO_6	3369	3379	11	[5, 88, 89, 95, 132, 136, 147]
FeO_6	3377	3386	10	[6, 99, 101, 108, 110, 135, 150]
FeO_5	3380	3381	2	[5, 88, 89, 95, 132, 147]
FeO_4	3382	3391	10	[5, 88, 89, 132, 147]
FeO_7	3383	3434	52	[3, 82, 102, 113, 117, 125, 129, 131]
FeO_7	3387	3404	18	[4, 87, 103, 109, 114, 119, 120, 133]
FeO_5	3387	3437	51	[6, 99, 101, 108, 110, 135]
FeO_5	3392	3400	9	[5, 88, 89, 95, 132, 147]
FeO_6	3401	3440	40	[5, 88, 89, 95, 132, 136, 147]
FeO_6	3405	3410	6	[4, 87, 109, 114, 119, 120, 133]
FeO_7	3411	3428	18	[4, 87, 94, 109, 114, 119, 120, 133]
FeO_6	3429	3439	11	[4, 87, 94, 109, 114, 119, 133]
FeO_6	3435	3475	41	[3, 82, 102, 113, 117, 125, 129]
FeO_6	3438	3460	23	[6, 99, 101, 108, 110, 112, 135]
FeO_7	3440	3454	15	[4, 87, 94, 103, 109, 114, 119, 133]
FeO_7	3441	3498	58	[5, 66, 88, 89, 95, 132, 136, 147]
FeO_8	3455	3458	4	[4, 87, 94, 103, 109, 114, 119, 120, 133]
FeO_7	3459	3483	25	[4, 87, 94, 109, 114, 119, 120, 133]
FeO_7	3461	3493	33	[6, 64, 99, 101, 108, 110, 112, 135]
FeO_7	3476	3482	7	[3, 81, 82, 102, 113, 117, 125, 129]
FeO_5	3483	3492	10	[3, 81, 82, 113, 125, 129]
FeO_6	3484	3495	12	[4, 87, 94, 109, 114, 119, 120]
FeO_6	3493	3548	56	[3, 81, 82, 113, 117, 125, 129]
FeO_6	3494	3500	7	[6, 64, 99, 108, 110, 112, 135]
FeO_5	3496	3518	23	[4, 87, 94, 114, 119, 120]
FeO_6	3499	3506	8	[5, 66, 88, 95, 132, 136, 147]
FeO_7	3501	3511	11	[6, 64, 99, 101, 108, 110, 112, 135]
FeO_5	3507	3521	15	[5, 88, 95, 132, 136, 147]
FeO_6	3512	3543	32	[6, 64, 99, 101, 108, 112, 135]
FeO_4	3519	3525	7	[4, 94, 114, 119, 120]
FeO_6	3522	3528	7	[5, 66, 88, 95, 132, 136, 147]
FeO_5	3526	3559	34	[4, 87, 94, 114, 119, 120]
FeO_7	3529	3554	26	[5, 66, 88, 95, 110, 132, 136, 147]
FeO_7	3544	3565	22	[6, 64, 89, 99, 101, 108, 112, 135]
FeO_5	3549	3549	1	[3, 82, 113, 117, 125, 129]
FeO_6	3550	3582	33	[3, 82, 102, 113, 117, 125, 129]
FeO_6	3555	3629	75	[5, 88, 95, 110, 132, 136, 147]
FeO_6	3560	3567	8	[4, 87, 94, 109, 114, 119, 120]
FeO_8	3566	3576	11	[6, 64, 89, 99, 101, 108, 112, 121, 135]
FeO_7	3568	3583	16	[4, 87, 94, 109, 114, 119, 120, 130]
FeO_7	3577	3589	13	[6, 64, 89, 99, 101, 108, 112, 135]
FeO_7	3583	3617	35	[3, 82, 102, 113, 117, 125, 129, 148]
FeO_6	3584	3696	113	[4, 87, 94, 109, 114, 119, 120]
FeO_6	3590	3595	6	[6, 64, 99, 101, 108, 112, 135]
FeO_5	3596	3651	56	[6, 64, 99, 101, 108, 112]
FeO_8	3618	3623	6	[3, 82, 102, 113, 117, 125, 129, 131, 148]
FeO_7	3624	3637	14	[3, 82, 113, 117, 125, 129, 131, 148]
FeO_5	3630	3725	96	[5, 88, 95, 110, 136, 147]
FeO_6	3638	3685	48	[3, 82, 117, 125, 129, 131, 148]
FeO_4	3652	3658	7	[6, 64, 99, 101, 108]
FeO_5	3659	3679	21	[6, 64, 99, 101, 108, 141]
FeO_6	3680	3704	25	[6, 64, 99, 101, 108, 112, 141]
FeO_7	3686	3707	22	[3, 82, 113, 117, 125, 129, 131, 148]
FeO_7	3697	3745	49	[4, 86, 87, 94, 109, 114, 119, 120]
FeO_5	3705	3752	48	[6, 64, 99, 108, 112, 141]
FeO_6	3708	3788	81	[3, 82, 113, 117, 125, 129, 131]
FeO_6	3726	3762	37	[5, 69, 88, 95, 110, 136, 147]
FeO_7	3746	3760	15	[4, 86, 87, 94, 114, 119, 120, 130]
FeO_6	3753	3759	7	[6, 64, 80, 99, 108, 112, 141]
FeO_7	3760	3793	34	[6, 64, 80, 99, 101, 108, 112, 141]
FeO_6	3761	3790	30	[4, 86, 87, 94, 114, 119, 120]
FeO_5	3763	3793	31	[5, 69, 88, 95, 110, 147]
FeO_5	3789	3830	42	[3, 82, 113, 125, 129, 131]
FeO_7	3791	3826	36	[4, 86, 87, 94, 114, 119, 120, 130]
FeO_6	3794	3841	48	[5, 69, 88, 95, 110, 136, 147]
FeO_6	3794	3813	20	[6, 64, 80, 101, 108, 112, 141]
FeO_5	3814	3890	77	[6, 80, 101, 108, 112, 141]
FeO_8	3827	3842	16	[4, 86, 87, 94, 114, 119, 120, 124, 130]
FeO_6	3831	3837	7	[3, 81, 82, 113, 125, 129, 131]
FeO_7	3838	3862	25	[3, 72, 81, 82, 113, 125, 129, 131]
FeO_5	3842	3871	30	[5, 69, 88, 95, 110, 147]
FeO_7	3843	3851	9	[4, 86, 87, 94, 114, 119, 120, 130]
FeO_6	3852	3881	30	[4, 86, 87, 94, 114, 119, 120]
FeO_6	3863	3867	5	[3, 72, 81, 113, 125, 129, 131]
FeO_5	3868	3879	12	[3, 72, 113, 125, 129, 131]
FeO_6	3872	3908	37	[5, 69, 88, 95, 110, 115, 147]
FeO_4	3880	3885	6	[3, 72, 113, 125, 131]
FeO_5	3882	3897	16	[4, 86, 94, 114, 119, 120]
FeO_5	3886	3891	6	[3, 71, 72, 113, 125, 131]
FeO_6	3891	3895	5	[6, 80, 101, 108, 112, 141, 144]
FeO_6	3892	3906	15	[3, 71, 72, 95, 113, 125, 131]
FeO_7	3896	3916	21	[6, 64, 80, 101, 108, 112, 141, 144]
FeO_6	3898	3916	19	[4, 86, 94, 114, 119, 120, 130]
FeO_5	3907	3909	3	[3, 71, 72, 113, 125, 131]
FeO_5	3909	3918	10	[5, 69, 88, 95, 110, 147]
FeO_6	3910	3965	56	[3, 65, 71, 72, 113, 125, 131]
FeO_7	3917	3952	36	[4, 86, 94, 114, 119, 120, 124, 130]
FeO_6	3917	3923	7	[6, 64, 101, 108, 112, 141, 144]
FeO_4	3919	3993	75	[5, 69, 88, 95, 110]
FeO_5	3924	3932	9	[6, 64, 101, 108, 112, 141]
FeO_4	3933	3956	24	[6, 101, 108, 112, 141]
FeO_6	3953	3974	22	[4, 86, 94, 114, 119, 120, 124]
FeO_5	3957	3969	13	[6, 80, 101, 108, 112, 141]
FeO_5	3966	4011	46	[3, 65, 71, 72, 113, 125]
FeO_6	3970	3985	16	[6, 80, 101, 108, 112, 141, 144]
FeO_7	3975	3986	12	[4, 86, 87, 94, 114, 119, 120, 124]
FeO_7	3986	3994	9	[6, 64, 80, 101, 108, 112, 141, 144]
FeO_8	3987	3987	1	[4, 86, 87, 94, 114, 119, 120, 124, 130]
FeO_7	3988	4005	18	[4, 86, 87, 94, 114, 120, 124, 130]
FeO_5	3994	3998	5	[5, 69, 88, 95, 110, 147]
FeO_6	3995	4005	11	[6, 80, 101, 108, 112, 141, 144]
FeO_4	3999	4001	3	[5, 88, 95, 110, 147]
FeO_5	4002	4017	16	[5, 69, 88, 95, 110, 147]
FeO_6	4006	4006	1	[4, 86, 94, 114, 120, 124, 130]
FeO_5	4006	4109	104	[6, 80, 101, 108, 112, 141]
FeO_5	4007	4031	25	[4, 94, 114, 120, 124, 130]
FeO_6	4012	4043	32	[3, 65, 71, 72, 113, 125, 144]
FeO_6	4018	4028	11	[5, 69, 88, 95, 110, 121, 147]
FeO_5	4029	4045	17	[5, 69, 88, 95, 121, 147]
FeO_6	4032	4054	23	[4, 86, 94, 114, 120, 124, 130]
FeO_7	4044	4057	14	[3, 65, 71, 72, 113, 125, 131, 144]
FeO_6	4046	4059	14	[5, 69, 88, 95, 102, 121, 147]
FeO_7	4055	4100	46	[4, 86, 87, 94, 114, 120, 124, 130]
FeO_6	4058	4083	26	[3, 65, 71, 72, 113, 125, 131]
FeO_5	4060	4157	98	[5, 69, 88, 95, 102, 121]
FeO_5	4084	4085	2	[3, 65, 71, 72, 125, 131]
FeO_6	4086	4091	6	[3, 65, 67, 71, 72, 125, 131]
FeO_7	4092	4124	33	[3, 65, 67, 71, 72, 125, 129, 131]
FeO_6	4101	4113	13	[4, 86, 87, 94, 114, 120, 124]
FeO_6	4110	4162	53	[6, 80, 101, 108, 112, 141, 144]
FeO_7	4114	4162	49	[4, 86, 87, 94, 114, 120, 124, 137]
FeO_6	4125	4126	2	[3, 65, 67, 71, 72, 125, 131]
FeO_5	4127	4146	20	[3, 65, 71, 72, 125, 131]
FeO_6	4147	4176	30	[3, 65, 67, 71, 72, 125, 131]
FeO_6	4158	4179	22	[5, 69, 88, 95, 102, 116, 121]
FeO_6	4163	4164	2	[4, 86, 87, 94, 114, 120, 124]
FeO_7	4163	4172	10	[6, 64, 80, 101, 108, 112, 141, 144]
FeO_7	4165	4239	75	[4, 86, 87, 94, 114, 120, 124, 130]
FeO_6	4173	4232	60	[6, 64, 80, 108, 112, 141, 144]
FeO_5	4177	4198	22	[3, 65, 67, 71, 72, 125]
FeO_5	4180	4202	23	[5, 69, 95, 102, 116, 121]
FeO_6	4199	4207	9	[3, 65, 67, 71, 72, 125, 131]
FeO_4	4203	4207	5	[5, 95, 102, 116, 121]
FeO_7	4208	4213	6	[3, 65, 67, 71, 72, 113, 125, 131]
FeO_5	4208	4282	75	[5, 95, 102, 116, 121, 125]
FeO_6	4214	4285	72	[3, 65, 67, 71, 72, 125, 131]
FeO_7	4233	4287	55	[6, 64, 80, 101, 108, 112, 141, 144]
FeO_6	4240	4264	25	[4, 86, 87, 94, 114, 120, 130]
FeO_7	4265	4292	28	[4, 86, 87, 94, 114, 120, 124, 130]
FeO_4	4283	4291	9	[5, 95, 116, 121, 125]
FeO_5	4286	4322	37	[3, 65, 67, 71, 72, 125]
FeO_6	4288	4320	33	[6, 64, 80, 108, 112, 141, 144]
FeO_5	4292	4327	36	[5, 88, 95, 116, 121, 125]
FeO_6	4293	4318	26	[4, 87, 94, 114, 120, 124, 130]
FeO_7	4319	4341	23	[4, 87, 94, 105, 114, 120, 124, 130]
FeO_7	4321	4329	9	[6, 64, 80, 101, 108, 112, 141, 144]
FeO_6	4323	4347	25	[3, 65, 67, 71, 72, 125, 131]
FeO_6	4328	4331	4	[5, 88, 95, 116, 121, 125, 132]
FeO_6	4330	4438	109	[6, 64, 80, 108, 112, 141, 144]
FeO_5	4332	4333	2	[5, 88, 95, 116, 121, 132]
FeO_6	4334	4336	3	[5, 69, 88, 95, 116, 121, 132]
FeO_5	4337	4354	18	[5, 69, 88, 95, 116, 121]
FeO_6	4342	4356	15	[4, 87, 94, 114, 120, 124, 130]
FeO_7	4348	4465	118	[3, 65, 67, 71, 72, 93, 125, 131]
FeO_6	4355	4355	1	[5, 69, 88, 95, 102, 116, 121]
FeO_7	4356	4371	16	[5, 69, 88, 95, 102, 116, 121, 132]
FeO_7	4357	4359	3	[4, 87, 94, 114, 120, 124, 130, 137]
FeO_6	4360	4407	48	[4, 87, 94, 114, 120, 130, 137]
FeO_5	4372	4381	10	[5, 69, 88, 95, 102, 132]
FeO_4	4382	4383	2	[5, 88, 95, 102, 132]
FeO_5	4384	4410	27	[5, 88, 95, 102, 110, 132]
FeO_7	4408	4417	10	[4, 87, 94, 114, 120, 124, 130, 137]
FeO_6	4411	4422	12	[5, 88, 95, 102, 110, 132, 136]
FeO_6	4418	4432	15	[4, 87, 114, 120, 124, 130, 137]
FeO_5	4423	4431	9	[5, 88, 95, 102, 110, 132]
FeO_6	4432	4444	13	[5, 88, 95, 102, 110, 132, 136]
FeO_7	4433	4449	17	[4, 87, 94, 114, 120, 124, 130, 137]
FeO_5	4439	4445	7	[6, 64, 80, 108, 141, 144]
FeO_7	4445	4470	26	[5, 88, 95, 102, 110, 116, 132, 136]
FeO_6	4446	4484	39	[6, 64, 80, 108, 121, 141, 144]
FeO_6	4450	4496	47	[4, 87, 94, 114, 120, 124, 137]
FeO_6	4466	4481	16	[3, 65, 67, 71, 72, 125, 131]
FeO_6	4471	4523	53	[5, 88, 95, 102, 116, 132, 136]
FeO_7	4482	4537	56	[3, 65, 67, 71, 72, 93, 125, 131]
FeO_7	4485	4574	90	[6, 64, 80, 101, 108, 121, 141, 144]
FeO_5	4497	4498	2	[4, 87, 94, 114, 120, 124]
FeO_6	4499	4503	5	[4, 87, 94, 114, 119, 120, 124]
FeO_5	4504	4508	5	[4, 87, 114, 119, 120, 124]
FeO_6	4509	4528	20	[4, 86, 87, 114, 119, 120, 124]
FeO_5	4524	4548	25	[5, 95, 102, 116, 132, 136]
FeO_5	4529	4537	9	[4, 86, 87, 114, 120, 124]
FeO_6	4538	4541	4	[3, 67, 71, 72, 93, 125, 131]
FeO_6	4538	4539	2	[4, 86, 87, 94, 114, 120, 124]
FeO_7	4540	4556	17	[4, 86, 87, 94, 114, 120, 124, 130]
FeO_5	4542	4546	5	[3, 67, 71, 72, 125, 131]
FeO_6	4547	4555	9	[3, 67, 71, 72, 125, 128, 131]
FeO_6	4549	4588	40	[5, 95, 102, 110, 116, 132, 136]
FeO_7	4556	4574	19	[3, 67, 71, 72, 93, 125, 128, 131]
FeO_6	4557	4591	35	[4, 86, 87, 114, 120, 124, 130]
FeO_6	4575	4591	17	[3, 67, 71, 72, 125, 128, 131]
FeO_6	4575	4604	30	[6, 80, 101, 108, 121, 141, 144]
FeO_7	4589	4618	30	[5, 88, 95, 102, 110, 116, 132, 136]
FeO_5	4592	4676	85	[3, 67, 71, 125, 128, 131]
FeO_7	4592	4612	21	[4, 86, 87, 94, 114, 120, 124, 130]
FeO_5	4605	4642	38	[6, 80, 108, 121, 141, 144]
FeO_8	4613	4614	2	[4, 86, 87, 94, 114, 120, 124, 130, 137]
FeO_7	4615	4617	3	[4, 86, 87, 94, 114, 120, 130, 137]
FeO_8	4618	4645	28	[4, 86, 87, 94, 105, 114, 120, 130, 137]
FeO_8	4619	4653	35	[5, 69, 88, 95, 102, 110, 116, 132, 136]
FeO_6	4643	4758	116	[6, 80, 101, 108, 121, 141, 144]
FeO_7	4646	4662	17	[4, 86, 87, 94, 105, 114, 130, 137]
FeO_7	4654	4664	11	[5, 69, 88, 95, 102, 110, 132, 136]
FeO_6	4663	4689	27	[4, 86, 94, 105, 114, 130, 137]
FeO_6	4665	4670	6	[5, 69, 88, 95, 102, 132, 136]
FeO_7	4671	4707	37	[5, 69, 88, 95, 102, 110, 132, 136]
FeO_6	4677	4687	11	[3, 67, 71, 72, 125, 128, 131]
FeO_5	4688	4751	64	[3, 67, 71, 72, 125, 128]
FeO_5	4690	4693	4	[4, 86, 94, 105, 130, 137]
FeO_6	4694	4712	19	[4, 86, 94, 105, 114, 130, 137]
FeO_6	4708	4715	8	[5, 69, 88, 95, 102, 110, 136]
FeO_5	4713	4854	142	[4, 86, 94, 105, 114, 130]
FeO_5	4716	4765	50	[5, 69, 88, 95, 110, 136]
FeO_6	4752	4857	106	[3, 67, 71, 72, 125, 128, 131]
FeO_7	4759	4763	5	[6, 80, 101, 108, 116, 121, 141, 144]
FeO_6	4764	4786	23	[6, 101, 108, 116, 121, 141, 144]
FeO_4	4766	4792	27	[5, 69, 88, 95, 136]
FeO_5	4787	4834	48	[6, 108, 116, 121, 141, 144]
FeO_5	4793	4816	24	[5, 69, 88, 95, 102, 136]
FeO_6	4817	4836	20	[5, 69, 88, 95, 102, 132, 136]
FeO_6	4835	4856	22	[6, 101, 108, 116, 121, 141, 144]
FeO_7	4837	4893	57	[5, 69, 88, 95, 102, 110, 132, 136]
FeO_6	4855	4886	32	[4, 86, 94, 105, 107, 114, 130]
FeO_5	4857	4887	31	[6, 101, 108, 116, 141, 144]
FeO_5	4858	4864	7	[3, 67, 71, 72, 125, 131]
FeO_4	4865	4913	49	[3, 71, 72, 125, 131]
FeO_5	4887	4894	8	[4, 86, 94, 105, 114, 130]
FeO_4	4888	4916	29	[6, 108, 116, 141, 144]
FeO_6	4894	4939	46	[5, 69, 88, 95, 110, 132, 136]
FeO_6	4895	4910	16	[4, 86, 94, 105, 114, 124, 130]
FeO_5	4911	4918	8	[4, 86, 94, 105, 114, 130]
FeO_5	4914	4915	2	[3, 67, 71, 72, 125, 131]
FeO_6	4916	4931	16	[3, 67, 71, 72, 117, 125, 131]
FeO_5	4917	4959	43	[6, 101, 108, 116, 141, 144]
FeO_6	4919	4926	8	[4, 86, 94, 105, 114, 130, 152]
FeO_7	4927	4947	21	[4, 86, 94, 105, 107, 114, 130, 152]
FeO_5	4932	4933	2	[3, 67, 72, 117, 125, 131]
FeO_6	4934	4942	9	[3, 67, 72, 117, 125, 129, 131]
FeO_5	4940	4988	49	[5, 88, 95, 110, 132, 136]
FeO_5	4943	4946	4	[3, 67, 117, 125, 129, 131]
FeO_6	4947	4952	6	[3, 67, 113, 117, 125, 129, 131]
FeO_8	4948	4955	8	[4, 86, 94, 105, 107, 114, 124, 130, 152]
FeO_7	4953	5016	64	[3, 67, 82, 113, 117, 125, 129, 131]
FeO_7	4956	4963	8	[4, 86, 94, 105, 107, 114, 124, 130]
FeO_6	4960	4981	22	[6, 101, 108, 116, 121, 141, 144]
FeO_6	4964	4975	12	[4, 86, 94, 105, 114, 124, 130]
FeO_5	4976	5048	73	[4, 86, 94, 105, 114, 130]
FeO_5	4982	5018	37	[6, 108, 116, 121, 141, 144]
FeO_6	4989	5055	67	[5, 69, 88, 95, 110, 132, 136]
FeO_8	5017	5024	8	[3, 66, 67, 82, 113, 117, 125, 129, 131]
FeO_6	5019	5026	8	[6, 101, 108, 116, 121, 141, 144]
FeO_7	5025	5048	24	[3, 66, 67, 82, 113, 117, 129, 131]
FeO_7	5027	5050	24	[6, 101, 108, 116, 121, 135, 141, 144]
FeO_6	5049	5086	38	[3, 67, 82, 113, 117, 129, 131]
FeO_6	5049	5054	6	[4, 86, 94, 105, 107, 114, 130]
FeO_6	5051	5078	28	[6, 108, 116, 121, 135, 141, 144]
FeO_5	5055	5168	114	[4, 86, 94, 105, 107, 130]
FeO_7	5056	5081	26	[5, 69, 71, 88, 95, 110, 132, 136]
FeO_7	5079	5116	38	[6, 101, 108, 116, 121, 135, 141, 144]
FeO_6	5082	5090	9	[5, 71, 88, 95, 110, 132, 136]
FeO_7	5087	5087	1	[3, 67, 82, 113, 117, 129, 131, 134]
FeO_6	5088	5181	94	[3, 67, 82, 117, 129, 131, 134]
FeO_5	5091	5096	6	[5, 71, 88, 110, 132, 136]
FeO_6	5097	5140	44	[5, 71, 88, 95, 110, 132, 136]
FeO_6	5117	5139	23	[6, 101, 108, 116, 121, 141, 144]
FeO_7	5140	5162	23	[6, 80, 101, 108, 116, 121, 141, 144]
FeO_6	5141	5246	106	[5, 69, 71, 95, 110, 132, 136]
FeO_6	5163	5173	11	[6, 80, 101, 108, 121, 141, 144]
FeO_6	5169	5177	9	[4, 86, 94, 105, 107, 123, 130]
FeO_7	5174	5214	41	[6, 80, 101, 108, 116, 121, 141, 144]
FeO_5	5178	5240	63	[4, 86, 94, 105, 107, 130]
FeO_5	5182	5275	94	[3, 67, 82, 117, 129, 131]
FeO_6	5215	5226	12	[6, 101, 108, 116, 121, 141, 144]
FeO_5	5227	5236	10	[6, 101, 116, 121, 141, 144]
FeO_4	5237	5244	8	[6, 116, 121, 141, 144]
FeO_6	5241	5257	17	[4, 86, 94, 105, 107, 130, 152]
FeO_5	5245	5247	3	[6, 116, 121, 135, 141, 144]
FeO_7	5247	5297	51	[5, 69, 71, 88, 95, 110, 132, 136]
FeO_6	5248	5268	21	[6, 91, 116, 121, 135, 141, 144]
FeO_7	5258	5309	52	[4, 86, 94, 105, 107, 114, 130, 152]
FeO_5	5269	5312	44	[6, 116, 121, 135, 141, 144]
FeO_4	5276	5284	9	[3, 82, 117, 129, 131]
FeO_5	5285	5309	25	[3, 67, 82, 117, 129, 131]
FeO_6	5298	5340	43	[5, 69, 88, 95, 110, 132, 136]
FeO_6	5310	5314	5	[3, 67, 82, 117, 125, 129, 131]
FeO_6	5310	5370	61	[4, 86, 94, 105, 107, 114, 130]
FeO_6	5313	5318	6	[6, 80, 116, 121, 135, 141, 144]
FeO_5	5315	5351	37	[3, 67, 82, 117, 129, 131]
FeO_7	5319	5338	20	[6, 80, 108, 116, 121, 135, 141, 144]
FeO_6	5339	5371	33	[6, 80, 116, 121, 135, 141, 144]
FeO_7	5341	5366	26	[5, 69, 88, 95, 102, 110, 132, 136]
FeO_6	5352	5397	46	[3, 67, 82, 117, 129, 131, 134]
FeO_6	5367	5390	24	[5, 88, 95, 102, 110, 132, 136]
FeO_5	5371	5404	34	[4, 86, 94, 105, 107, 130]
FeO_5	5372	5382	11	[6, 80, 116, 135, 141, 144]
FeO_4	5383	5386	4	[6, 116, 135, 141, 144]
FeO_5	5387	5403	17	[6, 116, 121, 135, 141, 144]
FeO_5	5391	5411	21	[5, 88, 95, 102, 110, 132]
FeO_5	5398	5406	9	[3, 67, 117, 129, 131, 134]
FeO_6	5404	5410	7	[6, 102, 116, 121, 135, 141, 144]
FeO_6	5405	5444	40	[4, 86, 87, 94, 105, 107, 130]
FeO_4	5407	5439	33	[3, 67, 117, 129, 131]
FeO_7	5411	5414	4	[6, 80, 102, 116, 121, 135, 141, 144]
FeO_4	5412	5429	18	[5, 88, 95, 110, 132]
FeO_6	5415	5460	46	[6, 80, 102, 116, 135, 141, 144]
FeO_5	5430	5442	13	[5, 82, 88, 95, 110, 132]
FeO_5	5440	5553	114	[3, 67, 113, 117, 129, 131]
FeO_4	5443	5449	7	[5, 82, 88, 95, 132]
FeO_7	5445	5450	6	[4, 86, 87, 94, 105, 107, 130, 152]
FeO_3	5450	5476	27	[5, 88, 95, 132]
FeO_8	5451	5483	33	[4, 86, 87, 94, 105, 107, 130, 143, 152]
FeO_5	5461	5471	11	[6, 80, 102, 116, 141, 144]
FeO_6	5472	5496	25	[6, 80, 101, 102, 116, 141, 144]
FeO_4	5477	5479	3	[5, 69, 88, 95, 132]
FeO_5	5480	5499	20	[5, 69, 88, 95, 132, 136]
FeO_7	5484	5494	11	[4, 86, 87, 94, 105, 107, 130, 152]
FeO_5	5495	5514	20	[4, 86, 87, 94, 105, 152]
FeO_5	5497	5517	21	[6, 80, 102, 116, 141, 144]
FeO_4	5500	5503	4	[5, 69, 88, 132, 136]
FeO_3	5504	5513	10	[5, 69, 88, 132]
FeO_4	5514	5615	102	[5, 69, 88, 102, 132]
FeO_6	5515	5534	20	[4, 65, 86, 87, 94, 105, 152]
FeO_6	5518	5519	2	[6, 80, 91, 102, 116, 141, 144]
FeO_5	5520	5520	1	[6, 80, 91, 102, 116, 141]
FeO_6	5521	5542	22	[6, 80, 91, 101, 102, 116, 141]
FeO_5	5535	5544	10	[4, 86, 87, 94, 105, 152]
FeO_5	5543	5545	3	[6, 80, 101, 102, 116, 141]
FeO_6	5545	5598	54	[4, 86, 87, 94, 105, 107, 152]
FeO_4	5546	5547	2	[6, 80, 102, 116, 141]
FeO_5	5548	5562	15	[6, 80, 102, 116, 141, 144]
FeO_6	5554	5569	16	[3, 67, 113, 117, 120, 129, 131]
FeO_6	5563	5580	18	[6, 80, 91, 102, 116, 141, 144]
FeO_5	5570	5597	28	[3, 67, 113, 117, 129, 131]
FeO_7	5581	5597	17	[6, 80, 91, 102, 114, 116, 141, 144]
FeO_4	5598	5613	16	[3, 67, 113, 117, 129]
FeO_6	5598	5637	40	[6, 80, 91, 114, 116, 141, 144]
FeO_7	5599	5606	8	[4, 86, 87, 94, 105, 107, 130, 152]
FeO_6	5607	5629	23	[4, 86, 87, 94, 105, 107, 152]
FeO_6	5614	5624	11	[3, 66, 67, 113, 117, 129, 131]
FeO_5	5616	5638	23	[5, 69, 88, 102, 132, 136]
FeO_5	5625	5692	68	[3, 67, 113, 117, 129, 131]
FeO_5	5630	5634	5	[4, 87, 94, 105, 107, 152]
FeO_4	5635	5645	11	[4, 94, 105, 107, 152]
FeO_7	5638	5704	67	[6, 80, 91, 102, 114, 116, 141, 144]
FeO_6	5639	5653	15	[5, 69, 88, 95, 102, 132, 136]
FeO_5	5646	5655	10	[4, 94, 105, 107, 139, 152]
FeO_5	5654	5662	9	[5, 69, 88, 95, 102, 132]
FeO_4	5656	5658	3	[4, 94, 105, 139, 152]
FeO_5	5659	5676	18	[4, 94, 105, 130, 139, 152]
FeO_6	5663	5716	54	[5, 69, 88, 95, 102, 125, 132]
FeO_4	5677	5689	13	[4, 94, 105, 139, 152]
FeO_5	5690	5695	6	[4, 94, 105, 130, 139, 152]
FeO_6	5693	5701	9	[3, 67, 113, 117, 129, 131, 138]
FeO_7	5696	5705	10	[4, 86, 94, 105, 107, 130, 139, 152]
FeO_5	5702	5751	50	[3, 67, 113, 117, 129, 138]
FeO_8	5705	5727	23	[6, 80, 91, 102, 114, 116, 141, 144, 148]
FeO_8	5706	5711	6	[4, 86, 87, 94, 105, 107, 130, 139, 152]
FeO_7	5712	5712	1	[4, 86, 87, 94, 105, 107, 139, 152]
FeO_8	5713	5740	28	[4, 86, 87, 94, 105, 107, 131, 139, 152]
FeO_7	5717	5775	59	[5, 69, 82, 88, 95, 102, 125, 132]
FeO_7	5728	5777	50	[6, 80, 91, 102, 116, 141, 144, 148]
FeO_7	5741	5809	69	[4, 86, 94, 105, 107, 131, 139, 152]
FeO_4	5752	5765	14	[3, 113, 117, 129, 138]
FeO_5	5766	5785	20	[3, 113, 117, 129, 138, 142]
FeO_6	5776	5796	21	[5, 69, 82, 88, 95, 102, 125]
FeO_6	5778	5820	43	[6, 80, 102, 116, 141, 144, 148]
FeO_6	5786	5787	2	[3, 113, 117, 129, 134, 138, 142]
FeO_5	5788	5800	13	[3, 113, 117, 129, 138, 142]
FeO_7	5797	5801	5	[5, 69, 82, 88, 95, 102, 121, 125]
FeO_4	5801	5804	4	[3, 113, 117, 129, 138]
FeO_8	5802	5825	24	[5, 69, 82, 88, 95, 102, 121, 125, 132]
FeO_5	5805	5833	29	[3, 67, 113, 117, 129, 138]
FeO_6	5810	5858	49	[4, 86, 94, 105, 107, 139, 152]
FeO_7	5821	5831	11	[6, 80, 91, 102, 116, 141, 144, 148]
FeO_7	5826	5839	14	[5, 69, 88, 95, 102, 121, 125, 132]
FeO_6	5832	5868	37	[6, 80, 102, 116, 141, 144, 148]
FeO_4	5834	5846	13	[3, 113, 117, 129, 138]
FeO_6	5840	5857	18	[5, 69, 88, 95, 102, 121, 125]
FeO_5	5847	5866	20	[3, 67, 113, 117, 129, 138]
FeO_7	5858	5863	6	[5, 69, 82, 88, 95, 102, 121, 125]
FeO_7	5859	5865	7	[4, 86, 87, 94, 105, 107, 139, 152]
FeO_6	5864	5903	40	[5, 69, 82, 88, 95, 121, 125]
FeO_6	5866	5885	20	[4, 86, 87, 94, 105, 107, 152]
FeO_6	5867	5956	90	[3, 67, 71, 113, 117, 129, 138]
FeO_7	5869	5878	10	[6, 80, 91, 102, 116, 141, 144, 148]
FeO_6	5879	5884	6	[6, 80, 91, 102, 116, 141, 148]
FeO_7	5885	5937	53	[6, 80, 91, 102, 114, 116, 141, 148]
FeO_7	5886	5896	11	[4, 86, 87, 94, 105, 107, 124, 152]
FeO_6	5897	5897	1	[4, 86, 87, 94, 105, 107, 152]
FeO_7	5898	5898	1	[4, 86, 87, 94, 105, 107, 131, 152]
FeO_6	5899	5914	16	[4, 87, 94, 105, 107, 131, 152]
FeO_7	5904	5930	27	[5, 69, 82, 88, 95, 110, 121, 125]
FeO_7	5915	5916	2	[4, 87, 94, 105, 107, 130, 131, 152]
FeO_8	5917	5917	1	[4, 87, 94, 105, 107, 124, 130, 131, 152]
FeO_7	5918	5950	33	[4, 87, 94, 105, 107, 124, 130, 152]
FeO_6	5931	5959	29	[5, 69, 88, 95, 110, 121, 125]
FeO_6	5938	5978	41	[6, 80, 91, 102, 114, 141, 148]
FeO_6	5951	5956	6	[4, 87, 94, 105, 107, 124, 130]
FeO_5	5957	5957	1	[3, 67, 113, 117, 129, 138]
FeO_7	5957	5962	6	[4, 87, 94, 105, 107, 124, 130, 152]
FeO_4	5958	5984	27	[3, 113, 117, 129, 138]
FeO_5	5960	6005	46	[5, 69, 88, 95, 110, 125]
FeO_6	5963	5974	12	[4, 87, 94, 107, 124, 130, 152]
FeO_5	5975	5998	24	[4, 87, 94, 107, 124, 130]
FeO_5	5979	5983	5	[6, 80, 91, 102, 114, 141]
FeO_6	5984	6014	31	[6, 80, 91, 102, 114, 116, 141]
FeO_5	5985	5990	6	[3, 113, 117, 129, 134, 138]
FeO_4	5991	5999	9	[3, 113, 129, 134, 138]
FeO_6	5999	6001	3	[4, 86, 87, 94, 107, 124, 130]
FeO_5	6000	6004	5	[3, 113, 117, 129, 134, 138]
FeO_5	6002	6006	5	[4, 86, 87, 94, 107, 124]
FeO_4	6005	6020	16	[3, 113, 117, 129, 138]
FeO_6	6006	6073	68	[5, 69, 88, 95, 110, 121, 125]
FeO_6	6007	6029	23	[4, 86, 87, 94, 107, 124, 152]
FeO_7	6015	6038	24	[6, 80, 91, 102, 114, 116, 141, 148]
FeO_5	6021	6037	17	[3, 71, 113, 117, 129, 138]
FeO_7	6030	6039	10	[4, 86, 87, 94, 107, 124, 131, 152]
FeO_4	6038	6056	19	[3, 71, 113, 129, 138]
FeO_6	6039	6236	198	[6, 80, 102, 114, 116, 141, 148]
FeO_8	6040	6046	7	[4, 86, 87, 94, 105, 107, 124, 131, 152]
FeO_7	6047	6053	7	[4, 87, 94, 105, 107, 124, 131, 152]
FeO_6	6054	6068	15	[4, 87, 94, 105, 107, 131, 152]
FeO_5	6057	6072	16	[3, 71, 113, 129, 131, 138]
FeO_7	6069	6121	53	[4, 87, 94, 105, 107, 131, 139, 152]
FeO_6	6073	6079	7	[3, 71, 113, 129, 131, 137, 138]
FeO_5	6074	6088	15	[5, 69, 88, 95, 110, 125]
FeO_5	6080	6103	24	[3, 113, 129, 131, 137, 138]
FeO_6	6089	6170	82	[5, 69, 88, 95, 110, 125, 132]
FeO_4	6104	6125	22	[3, 113, 129, 131, 138]
FeO_6	6122	6278	157	[4, 87, 94, 105, 107, 131, 152]
FeO_5	6126	6142	17	[3, 113, 120, 129, 131, 138]
FeO_4	6143	6198	56	[3, 113, 129, 131, 138]
FeO_7	6171	6179	9	[5, 69, 88, 95, 102, 110, 125, 132]
FeO_8	6180	6181	2	[5, 69, 82, 88, 95, 102, 110, 125, 132]
FeO_7	6182	6190	9	[5, 69, 82, 88, 95, 102, 125, 132]
FeO_6	6191	6195	5	[5, 69, 82, 88, 95, 125, 132]
FeO_5	6196	6199	4	[5, 69, 82, 95, 125, 132]
FeO_3	6199	6248	50	[3, 113, 129, 138]
FeO_4	6200	6202	3	[5, 82, 95, 125, 132]
FeO_5	6203	6209	7	[5, 82, 95, 110, 125, 132]
FeO_6	6210	6236	27	[5, 82, 95, 102, 110, 125, 132]
FeO_7	6237	6249	13	[5, 82, 88, 95, 102, 110, 125, 132]
FeO_7	6237	6253	17	[6, 80, 101, 102, 114, 116, 141, 148]
FeO_4	6249	6258	10	[3, 113, 120, 129, 138]
FeO_6	6250	6289	40	[5, 82, 88, 95, 102, 125, 132]
FeO_6	6254	6265	12	[6, 80, 102, 114, 116, 141, 148]
FeO_5	6259	6265	7	[3, 113, 120, 129, 131, 138]
FeO_6	6266	6272	7	[3, 113, 120, 129, 131, 134, 138]
FeO_7	6266	6269	4	[6, 80, 91, 102, 114, 116, 141, 148]
FeO_8	6270	6287	18	[6, 80, 91, 102, 114, 116, 141, 144, 148]
FeO_5	6273	6331	59	[3, 113, 129, 131, 134, 138]
FeO_5	6279	6453	175	[4, 87, 94, 105, 107, 152]
FeO_7	6288	6379	92	[6, 80, 102, 114, 116, 141, 144, 148]
FeO_5	6290	6329	40	[5, 82, 88, 95, 125, 132]
FeO_6	6330	6436	107	[5, 80, 82, 88, 95, 125, 132]
FeO_6	6332	6339	8	[3, 96, 113, 129, 131, 134, 138]
FeO_5	6340	6368	29	[3, 113, 129, 131, 134, 138]
FeO_4	6369	6387	19	[3, 113, 129, 131, 138]
FeO_8	6380	6394	15	[6, 80, 91, 102, 114, 116, 141, 144, 148]
FeO_5	6388	6424	37	[3, 113, 129, 131, 138, 139]
FeO_9	6395	6399	5	[6, 80, 91, 101, 102, 114, 116, 141, 144, 148]
FeO_8	6400	6403	4	[6, 80, 91, 101, 114, 116, 141, 144, 148]
FeO_7	6404	6413	10	[6, 80, 101, 114, 116, 141, 144, 148]
FeO_6	6414	6432	19	[6, 80, 114, 116, 141, 144, 148]
FeO_6	6425	6430	6	[3, 96, 113, 129, 131, 138, 139]
FeO_7	6431	6439	9	[3, 96, 113, 120, 129, 131, 138, 139]
FeO_7	6433	6442	10	[6, 80, 101, 114, 116, 141, 144, 148]
FeO_5	6437	6472	36	[5, 80, 82, 88, 125, 132]
FeO_6	6440	6447	8	[3, 96, 113, 129, 131, 138, 139]
FeO_6	6443	6461	19	[6, 101, 114, 116, 141, 144, 148]
FeO_5	6448	6456	9	[3, 113, 129, 131, 138, 139]
FeO_6	6454	6464	11	[4, 87, 94, 105, 107, 130, 152]
FeO_4	6457	6495	39	[3, 113, 129, 131, 138]
FeO_7	6462	6472	11	[6, 80, 101, 114, 116, 141, 144, 148]
FeO_7	6465	6501	37	[4, 87, 94, 105, 107, 130, 144, 152]
FeO_4	6473	6497	25	[5, 80, 88, 125, 132]
FeO_6	6473	6474	2	[6, 80, 101, 114, 116, 141, 148]
FeO_7	6475	6478	4	[6, 80, 91, 101, 114, 116, 141, 148]
FeO_6	6479	6502	24	[6, 80, 101, 114, 116, 141, 148]
FeO_5	6496	6539	44	[3, 71, 113, 129, 131, 138]
FeO_5	6498	6505	8	[5, 80, 88, 102, 125, 132]
FeO_6	6502	6510	9	[4, 87, 94, 105, 107, 144, 152]
FeO_7	6503	6513	11	[6, 80, 101, 114, 116, 141, 144, 148]
FeO_6	6506	6508	3	[5, 80, 88, 98, 102, 125, 132]
FeO_5	6509	6519	11	[5, 80, 88, 102, 125, 132]
FeO_5	6511	6557	47	[4, 87, 94, 105, 107, 152]
FeO_6	6514	6523	10	[6, 80, 101, 114, 141, 144, 148]
FeO_6	6520	6525	6	[5, 80, 88, 102, 116, 125, 132]
FeO_7	6524	6533	10	[6, 80, 101, 102, 114, 141, 144, 148]
FeO_5	6526	6556	31	[5, 80, 88, 102, 116, 125]
FeO_8	6534	6545	12	[6, 80, 91, 101, 102, 114, 141, 144, 148]
FeO_4	6540	6569	30	[3, 113, 129, 131, 138]
FeO_7	6546	6547	2	[6, 91, 101, 102, 114, 141, 144, 148]
FeO_8	6548	6569	22	[6, 91, 101, 102, 114, 116, 141, 144, 148]
FeO_6	6557	6575	19	[5, 80, 88, 102, 116, 125, 132]
FeO_6	6558	6589	32	[4, 87, 94, 105, 107, 124, 152]
FeO_5	6570	6632	63	[3, 111, 113, 129, 131, 138]
FeO_7	6570	6572	3	[6, 101, 102, 114, 116, 141, 144, 148]
FeO_6	6573	6595	23	[6, 101, 102, 114, 116, 141, 148]
FeO_7	6576	6600	25	[5, 80, 88, 98, 102, 116, 125, 132]
FeO_5	6590	6659	70	[4, 87, 94, 105, 107, 152]
FeO_5	6596	6600	5	[6, 101, 114, 116, 141, 148]
FeO_6	6601	6626	26	[5, 80, 88, 102, 116, 125, 132]
FeO_6	6601	6657	57	[6, 101, 108, 114, 116, 141, 148]
FeO_5	6627	6632	6	[5, 80, 88, 116, 125, 132]
FeO_6	6633	6661	29	[3, 72, 111, 113, 129, 131, 138]
FeO_4	6633	6644	12	[5, 80, 88, 116, 125]
FeO_5	6645	6665	21	[5, 80, 88, 98, 116, 125]
FeO_7	6658	6676	19	[6, 80, 101, 108, 114, 116, 141, 148]
FeO_6	6660	6665	6	[4, 87, 94, 105, 107, 124, 152]
FeO_7	6662	6677	16	[3, 72, 111, 113, 129, 131, 138, 139]
FeO_7	6666	6687	22	[4, 87, 94, 105, 107, 124, 144, 152]
FeO_6	6666	6830	165	[5, 80, 88, 98, 116, 125, 132]
FeO_6	6677	6696	20	[6, 101, 108, 114, 116, 141, 148]
FeO_6	6678	6681	4	[3, 111, 113, 129, 131, 138, 139]
FeO_5	6682	6707	26	[3, 111, 113, 129, 131, 138]
FeO_6	6688	6694	7	[4, 87, 94, 107, 124, 144, 152]
FeO_5	6695	6723	29	[4, 87, 94, 107, 144, 152]
FeO_5	6697	6703	7	[6, 101, 108, 114, 116, 141]
FeO_6	6704	6707	4	[6, 91, 101, 108, 114, 116, 141]
FeO_6	6708	6720	13	[3, 111, 113, 129, 131, 138, 139]
FeO_7	6708	6723	16	[6, 80, 91, 101, 108, 114, 116, 141]
FeO_5	6721	6735	15	[3, 111, 113, 129, 131, 138]
FeO_6	6724	6726	3	[4, 87, 94, 107, 130, 144, 152]
FeO_8	6724	6724	1	[6, 80, 91, 101, 108, 114, 116, 141, 148]
FeO_7	6725	6769	45	[6, 80, 101, 108, 114, 116, 141, 148]
FeO_7	6727	6745	19	[4, 87, 94, 105, 107, 130, 144, 152]
FeO_6	6736	6743	8	[3, 111, 113, 129, 131, 138, 139]
FeO_5	6744	6782	39	[3, 111, 113, 129, 131, 138]
FeO_6	6746	6797	52	[4, 87, 94, 105, 107, 144, 152]
FeO_6	6770	6848	79	[6, 101, 108, 114, 116, 141, 148]
FeO_6	6783	6808	26	[3, 72, 111, 113, 129, 131, 138]
FeO_5	6798	6807	10	[4, 87, 94, 105, 144, 152]
FeO_6	6808	6812	5	[4, 87, 94, 105, 139, 144, 152]
FeO_5	6809	6815	7	[3, 72, 111, 129, 131, 138]
FeO_5	6813	6817	5	[4, 94, 105, 139, 144, 152]
FeO_6	6816	6851	36	[3, 72, 111, 113, 129, 131, 138]
FeO_4	6818	6841	24	[4, 94, 105, 144, 152]
FeO_5	6831	6872	42	[5, 80, 88, 98, 125, 132]
FeO_5	6842	6874	33	[4, 94, 105, 133, 144, 152]
FeO_7	6849	6877	29	[6, 80, 101, 108, 114, 116, 141, 148]
FeO_5	6852	6895	44	[3, 111, 113, 129, 131, 138]
FeO_6	6873	6890	18	[5, 80, 88, 98, 116, 125, 132]
FeO_6	6875	6879	5	[4, 87, 94, 105, 133, 144, 152]
FeO_6	6878	6893	16	[6, 80, 101, 108, 114, 116, 141]
FeO_5	6880	6887	8	[4, 87, 94, 105, 144, 152]
FeO_4	6888	6893	6	[4, 94, 105, 144, 152]
FeO_7	6891	6936	46	[5, 80, 82, 88, 98, 116, 125, 132]
FeO_5	6894	6896	3	[4, 94, 105, 130, 144, 152]
FeO_5	6894	6905	12	[6, 101, 108, 114, 116, 141]
FeO_6	6896	6909	14	[3, 111, 113, 129, 131, 138, 139]
FeO_6	6897	6934	38	[4, 94, 105, 107, 130, 144, 152]
FeO_6	6906	6920	15	[6, 80, 101, 108, 114, 116, 141]
FeO_5	6910	6925	16	[3, 111, 113, 129, 131, 138]
FeO_7	6921	6946	26	[6, 80, 91, 101, 108, 114, 116, 141]
FeO_6	6926	6936	11	[3, 111, 113, 129, 131, 138, 139]
FeO_7	6935	6961	27	[4, 87, 94, 105, 107, 130, 144, 152]
FeO_5	6937	6977	41	[3, 111, 113, 129, 131, 138]
FeO_6	6937	7027	91	[5, 80, 88, 98, 116, 125, 132]
FeO_6	6947	6951	5	[6, 80, 91, 108, 114, 116, 141]
FeO_5	6952	6954	3	[6, 80, 108, 114, 116, 141]
FeO_6	6955	7039	85	[6, 80, 98, 108, 114, 116, 141]
FeO_6	6962	6976	15	[4, 87, 94, 107, 130, 144, 152]
FeO_7	6977	6994	18	[4, 87, 94, 105, 107, 130, 144, 152]
FeO_6	6978	6987	10	[3, 111, 113, 120, 129, 131, 138]
FeO_7	6988	7004	17	[3, 111, 113, 120, 129, 131, 138, 139]
FeO_6	6995	7016	22	[4, 94, 105, 107, 130, 144, 152]
FeO_6	7005	7022	18	[3, 111, 113, 120, 129, 131, 138]
FeO_7	7017	7038	22	[4, 94, 105, 107, 130, 131, 144, 152]
FeO_5	7023	7025	3	[3, 111, 113, 129, 131, 138]
FeO_6	7026	7048	23	[3, 111, 113, 129, 131, 138, 139]
FeO_5	7028	7042	15	[5, 80, 88, 98, 116, 132]
FeO_8	7039	7059	21	[4, 87, 94, 105, 107, 130, 131, 144, 152]
FeO_5	7040	7078	39	[6, 80, 98, 108, 114, 141]
FeO_6	7043	7054	12	[5, 80, 88, 98, 112, 116, 132]
FeO_7	7049	7072	24	[3, 111, 113, 129, 131, 133, 138, 139]
FeO_5	7055	7061	7	[5, 80, 88, 98, 112, 116]
FeO_7	7060	7071	12	[4, 87, 94, 105, 107, 131, 144, 152]
FeO_6	7062	7125	64	[5, 80, 88, 98, 112, 116, 125]
FeO_6	7072	7080	9	[4, 87, 94, 105, 131, 144, 152]
FeO_6	7073	7191	119	[3, 111, 113, 129, 131, 138, 139]
FeO_6	7079	7097	19	[6, 80, 98, 108, 114, 141, 148]
FeO_5	7081	7099	19	[4, 87, 94, 105, 144, 152]
FeO_5	7098	7116	19	[6, 80, 98, 108, 114, 141]
FeO_6	7100	7108	9	[4, 68, 87, 94, 105, 144, 152]
FeO_7	7109	7137	29	[4, 68, 87, 94, 105, 139, 144, 152]
FeO_6	7117	7151	35	[6, 80, 98, 108, 114, 141, 148]
FeO_5	7126	7143	18	[5, 88, 98, 112, 116, 125]
FeO_6	7138	7178	41	[4, 87, 94, 105, 139, 144, 152]
FeO_6	7144	7175	32	[5, 88, 98, 112, 116, 121, 125]
FeO_7	7152	7232	81	[6, 80, 98, 108, 114, 116, 141, 148]
FeO_5	7176	7210	35	[5, 88, 98, 112, 116, 125]
FeO_7	7179	7203	25	[4, 81, 87, 94, 105, 139, 144, 152]
FeO_7	7192	7248	57	[3, 88, 111, 113, 129, 131, 138, 139]
FeO_6	7204	7205	2	[4, 87, 94, 105, 139, 144, 152]
FeO_5	7206	7209	4	[4, 87, 94, 105, 144, 152]
FeO_4	7210	7239	30	[4, 87, 94, 105, 152]
FeO_6	7211	7241	31	[5, 88, 95, 98, 112, 116, 125]
FeO_6	7233	7325	93	[6, 80, 98, 108, 114, 116, 141]
FeO_5	7240	7240	1	[4, 87, 94, 105, 139, 152]
FeO_6	7241	7241	1	[4, 87, 94, 105, 107, 139, 152]
FeO_7	7242	7257	16	[4, 68, 87, 94, 105, 107, 139, 152]
FeO_5	7242	7251	10	[5, 88, 95, 98, 112, 125]
FeO_6	7249	7281	33	[3, 111, 113, 129, 131, 138, 139]
FeO_7	7252	7256	5	[5, 80, 88, 95, 98, 112, 116, 125]
FeO_6	7257	7257	1	[5, 80, 88, 95, 98, 116, 125]
FeO_6	7258	7273	16	[4, 87, 94, 105, 107, 139, 152]
FeO_5	7258	7278	21	[5, 80, 88, 95, 116, 125]
FeO_5	7274	7318	45	[4, 87, 94, 105, 107, 152]
FeO_6	7279	7314	36	[5, 80, 82, 88, 95, 116, 125]
FeO_7	7282	7300	19	[3, 96, 111, 113, 129, 131, 138, 139]
FeO_6	7301	7363	63	[3, 111, 113, 129, 131, 138, 139]
FeO_5	7315	7324	10	[5, 80, 82, 88, 95, 116]
FeO_4	7319	7325	7	[4, 87, 94, 107, 152]
FeO_4	7325	7381	57	[5, 80, 88, 95, 116]
FeO_5	7326	7339	14	[4, 87, 94, 107, 130, 152]
FeO_7	7326	7340	15	[6, 80, 91, 98, 108, 114, 116, 141]
FeO_6	7340	7346	7	[4, 81, 87, 94, 107, 130, 152]
FeO_6	7341	7521	181	[6, 80, 98, 108, 114, 116, 141]
FeO_7	7347	7389	43	[4, 81, 87, 94, 107, 130, 145, 152]
FeO_5	7364	7515	152	[3, 111, 113, 129, 131, 138]
FeO_5	7382	7424	43	[5, 80, 88, 95, 112, 116]
FeO_6	7390	7406	17	[4, 81, 94, 107, 130, 145, 152]
FeO_7	7407	7441	35	[4, 81, 94, 107, 130, 144, 145, 152]
FeO_6	7425	7433	9	[5, 80, 88, 95, 112, 116, 125]
FeO_7	7434	7436	3	[5, 80, 88, 95, 98, 112, 116, 125]
FeO_6	7437	7460	24	[5, 80, 88, 95, 98, 112, 116]
FeO_6	7442	7450	9	[4, 94, 107, 130, 144, 145, 152]
FeO_7	7451	7492	42	[4, 94, 105, 107, 130, 144, 145, 152]
FeO_7	7461	7526	66	[5, 80, 88, 95, 98, 112, 116, 125]
FeO_8	7493	7503	11	[4, 87, 94, 105, 107, 130, 144, 145, 152]
FeO_9	7504	7508	5	[4, 81, 87, 94, 105, 107, 130, 144, 145, 152]
FeO_8	7509	7517	9	[4, 81, 87, 94, 105, 107, 144, 145, 152]
FeO_4	7516	7534	19	[3, 111, 113, 131, 138]
FeO_7	7518	7523	6	[4, 81, 87, 94, 105, 107, 144, 145]
FeO_7	7522	7566	45	[6, 80, 91, 98, 108, 114, 116, 141]
FeO_8	7524	7527	4	[4, 81, 87, 94, 105, 107, 144, 145, 152]
FeO_6	7527	7528	2	[5, 80, 88, 98, 112, 116, 125]
FeO_7	7528	7560	33	[4, 87, 94, 105, 107, 144, 145, 152]
FeO_5	7529	7536	8	[5, 88, 98, 112, 116, 125]
FeO_5	7535	7619	85	[3, 67, 111, 113, 131, 138]
FeO_6	7537	7545	9	[5, 82, 88, 98, 112, 116, 125]
FeO_5	7546	7576	31	[5, 88, 98, 112, 116, 125]
FeO_6	7561	7573	13	[4, 87, 94, 105, 107, 144, 152]
FeO_9	7567	7576	10	[6, 80, 91, 98, 101, 108, 114, 116, 141, 148]
FeO_5	7574	7598	25	[4, 87, 94, 107, 144, 152]
FeO_4	7577	7585	9	[5, 88, 112, 116, 125]
FeO_8	7577	7580	4	[6, 80, 91, 101, 108, 114, 116, 141, 148]
FeO_7	7581	7583	3	[6, 80, 101, 108, 114, 116, 141, 148]
FeO_6	7584	7592	9	[6, 101, 108, 114, 116, 141, 148]
FeO_5	7586	7598	13	[5, 69, 88, 112, 116, 125]
FeO_7	7593	7599	7	[6, 80, 101, 108, 114, 116, 141, 148]
FeO_4	7599	7630	32	[4, 87, 94, 107, 152]
FeO_6	7599	7600	2	[5, 69, 88, 98, 112, 116, 125]
FeO_6	7600	7601	2	[6, 80, 101, 108, 114, 141, 148]
FeO_5	7601	7615	15	[5, 88, 98, 112, 116, 125]
FeO_5	7602	7625	24	[6, 80, 101, 108, 114, 141]
FeO_4	7616	7618	3	[5, 88, 112, 116, 125]
FeO_5	7619	7685	67	[5, 80, 88, 112, 116, 125]
FeO_6	7620	7636	17	[3, 67, 111, 113, 131, 138, 139]
FeO_6	7626	7637	12	[6, 80, 101, 108, 114, 141, 148]
FeO_5	7631	7669	39	[4, 87, 94, 105, 107, 152]
FeO_5	7637	7643	7	[3, 111, 113, 131, 138, 139]
FeO_7	7638	7654	17	[6, 80, 91, 101, 108, 114, 141, 148]
FeO_6	7644	7666	23	[3, 88, 111, 113, 131, 138, 139]
FeO_6	7655	7732	78	[6, 80, 101, 108, 114, 141, 148]
FeO_5	7667	7673	7	[3, 111, 113, 131, 138, 139]
FeO_6	7670	7679	10	[4, 87, 94, 105, 107, 139, 152]
FeO_6	7674	7718	45	[3, 111, 113, 131, 133, 138, 139]
FeO_5	7680	7687	8	[4, 87, 94, 105, 139, 152]
FeO_6	7686	7709	24	[5, 80, 88, 95, 112, 116, 125]
FeO_6	7688	7746	59	[4, 87, 94, 105, 107, 139, 152]
FeO_5	7710	7753	44	[5, 80, 88, 95, 116, 125]
FeO_5	7719	7802	84	[3, 111, 113, 131, 133, 138]
FeO_5	7733	7741	9	[6, 101, 108, 114, 141, 148]
FeO_6	7742	7757	16	[6, 91, 101, 108, 114, 141, 148]
FeO_7	7747	7769	23	[4, 87, 94, 105, 107, 139, 144, 152]
FeO_6	7754	7778	25	[5, 80, 88, 95, 98, 116, 125]
FeO_5	7758	7808	51	[6, 91, 101, 108, 114, 141]
FeO_6	7770	7809	40	[4, 87, 94, 105, 107, 144, 152]
FeO_5	7779	7784	6	[5, 80, 88, 98, 116, 125]
FeO_4	7785	7788	4	[5, 80, 88, 98, 116]
FeO_5	7789	7812	24	[5, 80, 88, 98, 112, 116]
FeO_6	7803	7823	21	[3, 111, 113, 131, 133, 138, 139]
FeO_6	7809	7850	42	[6, 91, 101, 108, 114, 141, 144]
FeO_7	7810	7821	12	[4, 87, 94, 105, 107, 144, 145, 152]
FeO_6	7813	7813	1	[5, 80, 88, 98, 112, 116, 125]
FeO_7	7814	7821	8	[5, 80, 88, 95, 98, 112, 116, 125]
FeO_6	7822	7840	19	[4, 87, 94, 107, 144, 145, 152]
FeO_8	7822	7824	3	[5, 80, 82, 88, 95, 98, 112, 116, 125]
FeO_5	7824	7828	5	[3, 111, 113, 131, 138, 139]
FeO_7	7825	7832	8	[5, 80, 82, 88, 95, 112, 116, 125]
FeO_4	7829	7850	22	[3, 111, 113, 138, 139]
FeO_6	7833	7844	12	[5, 80, 82, 88, 95, 112, 116]
FeO_5	7841	7847	7	[4, 87, 94, 107, 144, 152]
FeO_7	7845	7848	4	[5, 80, 82, 88, 95, 112, 116, 125]
FeO_6	7848	7876	29	[4, 87, 94, 107, 130, 144, 152]
FeO_6	7849	7890	42	[5, 80, 82, 88, 95, 116, 125]
FeO_6	7851	7859	9	[3, 67, 111, 113, 133, 138, 139]
FeO_7	7851	7876	26	[6, 91, 101, 108, 114, 137, 141, 144]
FeO_7	7860	7923	64	[3, 67, 111, 113, 131, 133, 138, 139]
FeO_5	7877	7909	33	[4, 87, 94, 107, 144, 152]
FeO_6	7877	7884	8	[6, 91, 101, 108, 137, 141, 144]
FeO_5	7885	7897	13	[6, 91, 101, 108, 141, 144]
FeO_5	7891	7894	4	[5, 80, 88, 95, 116, 125]
FeO_4	7895	7916	22	[5, 80, 88, 95, 125]
FeO_4	7898	7903	6	[6, 101, 108, 141, 144]
FeO_5	7904	7926	23	[6, 101, 108, 135, 141, 144]
FeO_6	7910	7973	64	[4, 87, 94, 105, 107, 144, 152]
FeO_3	7917	7959	43	[5, 80, 88, 95]
FeO_6	7924	7954	31	[3, 67, 111, 113, 131, 138, 139]
FeO_6	7927	7939	13	[6, 101, 108, 135, 137, 141, 144]
FeO_5	7940	7940	1	[6, 101, 108, 135, 141, 144]
FeO_6	7941	7950	10	[6, 101, 108, 135, 141, 144, 148]
FeO_5	7951	7975	25	[6, 101, 108, 135, 141, 148]
FeO_5	7955	7962	8	[3, 67, 111, 113, 131, 138]
FeO_4	7960	7977	18	[5, 80, 88, 95, 112]
FeO_6	7963	8005	43	[3, 67, 111, 113, 129, 131, 138]
FeO_5	7974	8013	40	[4, 87, 94, 107, 144, 152]
FeO_6	7976	7987	12	[6, 101, 108, 135, 137, 141, 148]
FeO_5	7978	8017	40	[5, 80, 82, 88, 95, 112]
FeO_7	7988	8002	15	[6, 101, 108, 135, 137, 141, 144, 148]
FeO_6	8003	8016	14	[6, 101, 108, 135, 137, 141, 148]
FeO_5	8006	8011	6	[3, 67, 111, 129, 131, 138]
FeO_6	8012	8061	50	[3, 67, 71, 111, 129, 131, 138]
FeO_6	8014	8022	9	[4, 87, 94, 105, 107, 144, 152]
FeO_7	8017	8017	1	[6, 101, 108, 135, 137, 141, 144, 148]
FeO_6	8018	8037	20	[5, 80, 82, 88, 95, 112, 125]
FeO_6	8018	8066	49	[6, 101, 108, 137, 141, 144, 148]
FeO_7	8023	8044	22	[4, 83, 87, 94, 105, 107, 144, 152]
FeO_7	8038	8042	5	[5, 80, 82, 88, 95, 98, 112, 125]
FeO_6	8043	8077	35	[5, 80, 82, 88, 95, 98, 112]
FeO_6	8045	8137	93	[4, 87, 94, 105, 107, 144, 152]
FeO_7	8062	8065	4	[3, 65, 67, 71, 111, 129, 131, 138]
FeO_8	8066	8076	11	[3, 65, 67, 71, 72, 111, 129, 131, 138]
FeO_5	8067	8106	40	[6, 101, 108, 137, 141, 144]
FeO_7	8077	8084	8	[3, 65, 67, 71, 111, 129, 131, 138]
FeO_5	8078	8089	12	[5, 80, 82, 88, 98, 112]
FeO_6	8085	8212	128	[3, 65, 67, 71, 111, 129, 131]
FeO_6	8090	8090	1	[5, 80, 82, 88, 98, 112, 125]
FeO_7	8091	8098	8	[5, 80, 82, 88, 98, 112, 116, 125]
FeO_6	8099	8129	31	[5, 80, 82, 88, 98, 112, 116]
FeO_4	8107	8119	13	[6, 108, 137, 141, 144]
FeO_5	8120	8154	35	[6, 108, 114, 137, 141, 144]
FeO_7	8130	8142	13	[5, 80, 82, 88, 95, 98, 112, 116]
FeO_5	8138	8150	13	[4, 87, 94, 107, 144, 152]
FeO_6	8143	8162	20	[5, 80, 88, 95, 98, 112, 116]
FeO_6	8151	8161	11	[4, 87, 94, 105, 107, 144, 152]
FeO_6	8155	8207	53	[6, 108, 114, 135, 137, 141, 144]
FeO_5	8162	8164	3	[4, 87, 94, 105, 144, 152]
FeO_7	8163	8183	21	[5, 80, 82, 88, 95, 98, 112, 116]
FeO_4	8165	8177	13	[4, 87, 94, 144, 152]
FeO_5	8178	8179	2	[4, 87, 94, 107, 144, 152]
FeO_6	8180	8192	13	[4, 81, 87, 94, 107, 144, 152]
FeO_6	8184	8194	11	[5, 80, 82, 88, 95, 112, 116]
FeO_5	8193	8198	6	[4, 87, 94, 107, 144, 152]
FeO_5	8195	8198	4	[5, 80, 88, 95, 112, 116]
FeO_6	8199	8213	15	[4, 87, 94, 105, 107, 144, 152]
FeO_4	8199	8253	55	[5, 80, 88, 112, 116]
FeO_5	8208	8263	56	[6, 108, 114, 137, 141, 144]
FeO_5	8213	8244	32	[3, 65, 67, 71, 129, 131]
FeO_5	8214	8245	32	[4, 87, 94, 107, 144, 152]
FeO_6	8245	8251	7	[3, 65, 67, 71, 105, 129, 131]
FeO_6	8246	8265	20	[4, 81, 87, 94, 107, 144, 152]
FeO_7	8252	8262	11	[3, 65, 67, 71, 105, 111, 129, 131]
FeO_5	8254	8269	16	[5, 80, 82, 88, 112, 116]
FeO_6	8263	8269	7	[3, 65, 67, 71, 111, 129, 131]
FeO_6	8264	8268	5	[6, 81, 108, 114, 137, 141, 144]
FeO_7	8266	8280	15	[4, 81, 87, 94, 105, 107, 144, 152]
FeO_7	8269	8279	11	[6, 81, 108, 114, 135, 137, 141, 144]
FeO_5	8270	8299	30	[3, 65, 67, 71, 129, 131]
FeO_7	8270	8312	43	[5, 80, 82, 88, 95, 104, 112, 116]
FeO_8	8280	8303	24	[6, 81, 91, 108, 114, 135, 137, 141, 144]
FeO_6	8281	8319	39	[4, 87, 94, 105, 107, 144, 152]
FeO_6	8300	8305	6	[3, 65, 67, 71, 105, 129, 131]
FeO_7	8304	8332	29	[6, 81, 91, 108, 114, 137, 141, 144]
FeO_5	8306	8340	35	[3, 65, 67, 71, 129, 131]
FeO_6	8313	8378	66	[5, 82, 88, 95, 104, 112, 116]
FeO_5	8320	8493	174	[4, 87, 94, 105, 144, 152]
FeO_8	8333	8353	21	[6, 81, 91, 108, 114, 135, 137, 141, 144]
FeO_6	8341	8378	38	[3, 65, 67, 71, 111, 129, 131]
FeO_7	8354	8362	9	[6, 81, 91, 108, 114, 137, 141, 144]
FeO_6	8363	8407	45	[6, 81, 91, 108, 114, 137, 144]
FeO_5	8379	8424	46	[3, 67, 71, 111, 129, 131]
FeO_7	8379	8384	6	[5, 82, 88, 95, 104, 112, 116, 129]
FeO_6	8385	8396	12	[5, 82, 88, 104, 112, 116, 129]
FeO_7	8397	8406	10	[5, 82, 88, 98, 104, 112, 116, 129]
FeO_6	8407	8423	17	[5, 82, 88, 98, 104, 112, 129]
FeO_5	8408	8468	61	[6, 81, 91, 108, 137, 144]
FeO_5	8424	8442	19	[5, 88, 98, 104, 112, 129]
FeO_4	8425	8426	2	[3, 67, 71, 129, 131]
FeO_3	8427	8447	21	[3, 67, 71, 131]
FeO_4	8443	8443	1	[5, 88, 98, 104, 129]
FeO_5	8444	8458	15	[5, 74, 88, 98, 104, 129]
FeO_4	8448	8464	17	[3, 67, 71, 111, 131]
FeO_6	8459	8483	25	[5, 74, 88, 98, 104, 123, 129]
FeO_5	8465	8499	35	[3, 67, 71, 72, 111, 131]
FeO_5	8469	8480	12	[6, 91, 108, 114, 137, 144]
FeO_6	8481	8488	8	[6, 81, 91, 108, 114, 137, 144]
FeO_5	8484	8519	36	[5, 88, 98, 104, 123, 129]
FeO_7	8489	8530	42	[6, 81, 91, 108, 114, 135, 137, 144]
FeO_6	8494	8498	5	[4, 87, 94, 105, 107, 144, 152]
FeO_5	8499	8688	190	[4, 87, 94, 107, 144, 152]
FeO_6	8500	8508	9	[3, 65, 67, 71, 72, 111, 131]
FeO_5	8509	8543	35	[3, 65, 67, 71, 72, 131]
FeO_6	8520	8522	3	[5, 88, 98, 104, 112, 123, 129]
FeO_7	8523	8535	13	[5, 74, 88, 98, 104, 112, 123, 129]
FeO_8	8531	8542	12	[6, 78, 81, 91, 108, 114, 135, 137, 144]
FeO_6	8536	8540	5	[5, 74, 88, 98, 104, 112, 129]
FeO_5	8541	8543	3	[5, 74, 88, 104, 112, 129]
FeO_7	8543	8568	26	[6, 78, 81, 91, 108, 135, 137, 144]
FeO_6	8544	8570	27	[3, 65, 67, 71, 72, 120, 131]
FeO_4	8544	8554	11	[5, 88, 104, 112, 129]
FeO_5	8555	8567	13	[5, 74, 88, 104, 112, 129]
FeO_6	8568	8573	6	[5, 74, 88, 104, 112, 116, 129]
FeO_5	8569	8617	49	[6, 81, 91, 108, 137, 144]
FeO_7	8571	8573	3	[3, 65, 67, 71, 72, 84, 120, 131]
FeO_8	8574	8578	5	[3, 65, 67, 68, 71, 72, 84, 120, 131]
FeO_5	8574	8582	9	[5, 74, 88, 104, 112, 129]
FeO_7	8579	8583	5	[3, 65, 67, 68, 71, 72, 120, 131]
FeO_6	8583	8646	64	[5, 74, 88, 104, 112, 121, 129]
FeO_8	8584	8604	21	[3, 65, 67, 68, 71, 72, 120, 131, 135]
FeO_7	8605	8614	10	[3, 65, 68, 71, 72, 120, 131, 135]
FeO_8	8615	8630	16	[3, 65, 67, 68, 71, 72, 120, 131, 135]
FeO_6	8618	8632	15	[6, 81, 91, 108, 135, 137, 144]
FeO_7	8631	8643	13	[3, 65, 68, 71, 72, 120, 131, 135]
FeO_7	8633	8644	12	[6, 81, 91, 108, 135, 137, 144, 148]
FeO_6	8644	8709	66	[3, 68, 71, 72, 120, 131, 135]
FeO_6	8645	8652	8	[6, 81, 91, 108, 135, 137, 144]
FeO_5	8647	8648	2	[5, 88, 104, 112, 121, 129]
FeO_4	8649	8651	3	[5, 88, 104, 112, 129]
FeO_5	8652	8665	14	[5, 88, 98, 104, 112, 129]
FeO_5	8653	8654	2	[6, 91, 108, 135, 137, 144]
FeO_6	8655	8677	23	[6, 91, 108, 135, 137, 144, 148]
FeO_6	8666	8683	18	[5, 88, 98, 104, 112, 121, 129]
FeO_7	8678	8690	13	[6, 87, 91, 108, 135, 137, 144, 148]
FeO_5	8684	8708	25	[5, 88, 98, 104, 121, 129]
FeO_5	8689	8728	40	[4, 87, 94, 131, 144, 152]
FeO_6	8691	8719	29	[6, 87, 108, 135, 137, 144, 148]
FeO_6	8709	8712	4	[5, 88, 98, 104, 112, 121, 129]
FeO_7	8710	8710	1	[3, 68, 71, 72, 84, 120, 131, 135]
FeO_8	8711	8713	3	[3, 68, 71, 72, 84, 87, 120, 131, 135]
FeO_5	8713	8768	56	[5, 88, 98, 104, 112, 129]
FeO_7	8714	8749	36	[3, 68, 71, 72, 87, 120, 131, 135]
FeO_7	8720	8738	19	[6, 87, 91, 108, 135, 137, 144, 148]
FeO_6	8729	8731	3	[4, 87, 94, 105, 131, 144, 152]
FeO_7	8732	8766	35	[4, 68, 87, 94, 105, 131, 144, 152]
FeO_6	8739	8766	28	[6, 87, 91, 108, 135, 137, 144]
FeO_6	8750	8788	39	[3, 68, 71, 72, 120, 131, 135]
FeO_6	8767	8770	4	[4, 87, 94, 105, 131, 144, 152]
FeO_7	8767	8769	3	[6, 87, 91, 108, 114, 135, 137, 144]
FeO_6	8769	8814	46	[5, 88, 98, 104, 112, 125, 129]
FeO_8	8770	8780	11	[6, 81, 87, 91, 108, 114, 135, 137, 144]
FeO_5	8771	8886	116	[4, 87, 94, 131, 144, 152]
FeO_7	8781	8795	15	[6, 81, 91, 108, 114, 135, 137, 144]
FeO_7	8789	8809	21	[3, 65, 68, 71, 72, 120, 131, 135]
FeO_6	8796	8802	7	[6, 91, 108, 114, 135, 137, 144]
FeO_5	8803	8833	31	[6, 91, 108, 114, 137, 144]
FeO_6	8810	8816	7	[3, 65, 68, 71, 72, 120, 131]
FeO_5	8815	8960	146	[5, 88, 98, 104, 112, 129]
FeO_5	8817	8865	49	[3, 65, 68, 71, 72, 131]
FeO_6	8834	8866	33	[6, 81, 91, 108, 114, 137, 144]
FeO_6	8866	8901	36	[3, 65, 67, 68, 71, 72, 131]
FeO_5	8867	8891	25	[6, 91, 108, 114, 137, 144]
FeO_6	8887	8895	9	[4, 87, 94, 105, 131, 144, 152]
FeO_6	8892	8907	16	[6, 91, 108, 114, 135, 137, 144]
FeO_5	8896	8903	8	[4, 94, 105, 131, 144, 152]
FeO_5	8902	8908	7	[3, 65, 68, 71, 72, 131]
FeO_6	8904	8921	18	[4, 94, 105, 131, 141, 144, 152]
FeO_7	8908	8930	23	[6, 91, 108, 114, 116, 135, 137, 144]
FeO_6	8909	8918	10	[3, 65, 68, 71, 72, 84, 131]
FeO_5	8919	8934	16	[3, 65, 68, 71, 72, 131]
FeO_5	8922	8938	17	[4, 94, 105, 131, 144, 152]
FeO_6	8931	8999	69	[6, 91, 108, 114, 116, 137, 144]
FeO_6	8935	8968	34	[3, 65, 67, 68, 71, 72, 131]
FeO_6	8939	8966	28	[4, 87, 94, 105, 131, 144, 152]
FeO_6	8961	9016	56	[5, 88, 98, 104, 112, 121, 129]
FeO_7	8967	9029	63	[4, 87, 94, 105, 131, 139, 144, 152]
FeO_5	8969	8971	3	[3, 65, 67, 71, 72, 131]
FeO_6	8972	8975	4	[3, 65, 67, 71, 72, 111, 131]
FeO_5	8976	8983	8	[3, 67, 71, 72, 111, 131]
FeO_6	8984	9005	22	[3, 67, 68, 71, 72, 111, 131]
FeO_5	9000	9014	15	[6, 91, 108, 114, 137, 144]
FeO_5	9006	9055	50	[3, 67, 71, 72, 111, 131]
FeO_6	9015	9065	51	[6, 91, 108, 114, 137, 141, 144]
FeO_7	9017	9019	3	[5, 88, 98, 104, 112, 116, 121, 129]
FeO_6	9020	9026	7	[5, 88, 98, 112, 116, 121, 129]
FeO_5	9027	9040	14	[5, 88, 98, 112, 116, 129]
FeO_6	9030	9037	8	[4, 87, 94, 131, 139, 144, 152]
FeO_5	9038	9106	69	[4, 94, 131, 139, 144, 152]
FeO_6	9041	9070	30	[5, 88, 98, 104, 112, 116, 129]
FeO_4	9056	9078	23	[3, 67, 71, 72, 131]
FeO_5	9066	9083	18	[6, 91, 108, 137, 141, 144]
FeO_7	9071	9086	16	[5, 88, 98, 102, 104, 112, 116, 129]
FeO_5	9079	9083	5	[3, 67, 68, 71, 72, 131]
FeO_6	9084	9098	15	[3, 67, 68, 71, 72, 120, 131]
FeO_4	9084	9100	17	[6, 91, 108, 137, 144]
FeO_6	9087	9107	21	[5, 88, 98, 104, 112, 116, 129]
FeO_5	9099	9134	36	[3, 67, 68, 71, 72, 131]
FeO_5	9101	9108	8	[6, 81, 91, 108, 137, 144]
FeO_6	9107	9159	53	[4, 94, 105, 131, 139, 144, 152]
FeO_5	9108	9132	25	[5, 88, 98, 104, 112, 129]
FeO_6	9109	9120	12	[6, 81, 91, 108, 135, 137, 144]
FeO_5	9121	9140	20	[6, 91, 108, 135, 137, 144]
FeO_6	9133	9154	22	[5, 88, 98, 104, 112, 126, 129]
FeO_6	9135	9192	58	[3, 67, 68, 71, 72, 111, 131]
FeO_6	9141	9176	36	[6, 81, 91, 108, 135, 137, 144]
FeO_7	9155	9176	22	[5, 74, 88, 98, 104, 112, 126, 129]
FeO_5	9160	9173	14	[4, 94, 131, 139, 144, 152]
FeO_6	9174	9186	13	[4, 94, 131, 139, 141, 144, 152]
FeO_6	9177	9182	6	[5, 74, 88, 98, 104, 112, 129]
FeO_7	9177	9215	39	[6, 81, 91, 108, 135, 137, 141, 144]
FeO_5	9183	9202	20	[5, 74, 88, 98, 104, 129]
FeO_5	9187	9236	50	[4, 94, 139, 141, 144, 152]
FeO_7	9193	9208	16	[3, 65, 67, 68, 71, 72, 111, 131]
FeO_6	9203	9212	10	[5, 74, 88, 98, 104, 121, 129]
FeO_6	9209	9251	43	[3, 67, 68, 71, 72, 111, 131]
FeO_5	9213	9231	19	[5, 74, 88, 98, 121, 129]
FeO_6	9216	9227	12	[6, 81, 91, 135, 137, 141, 144]
FeO_5	9228	9238	11	[6, 91, 135, 137, 141, 144]
FeO_6	9232	9463	232	[5, 74, 88, 98, 104, 121, 129]
FeO_6	9237	9240	4	[4, 94, 105, 139, 141, 144, 152]
FeO_6	9239	9244	6	[6, 91, 108, 135, 137, 141, 144]
FeO_7	9241	9252	12	[4, 83, 94, 105, 139, 141, 144, 152]
FeO_7	9245	9316	72	[6, 81, 91, 108, 135, 137, 141, 144]
FeO_7	9252	9252	1	[3, 67, 68, 71, 72, 111, 120, 131]
FeO_8	9253	9278	26	[3, 67, 68, 71, 72, 111, 119, 120, 131]
FeO_6	9253	9299	47	[4, 83, 94, 105, 139, 144, 152]
FeO_7	9279	9284	6	[3, 67, 68, 71, 72, 111, 120, 131]
FeO_6	9285	9288	4	[3, 67, 71, 72, 111, 120, 131]
FeO_5	9289	9333	45	[3, 67, 71, 72, 111, 131]
FeO_7	9300	9316	17	[4, 83, 94, 105, 131, 139, 144, 152]
FeO_8	9317	9327	11	[4, 83, 87, 94, 105, 131, 139, 144, 152]
FeO_6	9317	9327	11	[6, 81, 91, 108, 137, 141, 144]
FeO_7	9328	9332	5	[4, 87, 94, 105, 131, 139, 144, 152]
FeO_5	9328	9367	40	[6, 81, 108, 137, 141, 144]
FeO_6	9333	9336	4	[4, 87, 94, 105, 131, 139, 152]
FeO_4	9334	9383	50	[3, 67, 71, 72, 131]
FeO_5	9337	9341	5	[4, 87, 105, 131, 139, 152]
FeO_6	9342	9346	5	[4, 76, 87, 105, 131, 139, 152]
FeO_5	9347	9379	33	[4, 76, 87, 105, 139, 152]
FeO_6	9368	9377	10	[6, 81, 108, 120, 137, 141, 144]
FeO_5	9378	9379	2	[6, 81, 108, 120, 141, 144]
FeO_4	9380	9414	35	[4, 87, 105, 139, 152]
FeO_6	9380	9380	1	[6, 81, 91, 108, 120, 141, 144]
FeO_5	9381	9386	6	[6, 81, 91, 108, 141, 144]
FeO_5	9384	9396	13	[3, 67, 71, 72, 120, 131]
FeO_4	9387	9395	9	[6, 81, 108, 141, 144]
FeO_5	9396	9426	31	[6, 81, 91, 108, 141, 144]
FeO_6	9397	9437	41	[3, 67, 71, 72, 96, 120, 131]
FeO_5	9415	9450	36	[4, 76, 87, 105, 139, 152]
FeO_6	9427	9563	137	[6, 81, 91, 108, 116, 141, 144]
FeO_5	9438	9448	11	[3, 67, 71, 72, 120, 131]
FeO_6	9449	9456	8	[3, 67, 68, 71, 72, 120, 131]
FeO_6	9451	9500	50	[4, 76, 87, 105, 131, 139, 152]
FeO_5	9457	9457	1	[3, 67, 68, 71, 72, 120]
FeO_6	9458	9472	15	[3, 67, 68, 71, 72, 119, 120]
FeO_5	9464	9477	14	[5, 74, 88, 98, 121, 129]
FeO_7	9473	9480	8	[3, 67, 68, 71, 72, 84, 119, 120]
FeO_6	9478	9528	51	[5, 66, 74, 88, 98, 121, 129]
FeO_6	9481	9482	2	[3, 67, 68, 71, 72, 84, 120]
FeO_5	9483	9494	12	[3, 68, 71, 72, 84, 120]
FeO_6	9495	9509	15	[3, 68, 71, 72, 84, 120, 131]
FeO_7	9501	9515	15	[4, 76, 87, 105, 131, 139, 144, 152]
FeO_5	9510	9514	5	[3, 68, 71, 72, 120, 131]
FeO_6	9515	9582	68	[3, 67, 68, 71, 72, 120, 131]
FeO_6	9516	9519	4	[4, 76, 87, 105, 139, 144, 152]
FeO_7	9520	9563	44	[4, 76, 87, 94, 105, 139, 144, 152]
FeO_5	9529	9551	23	[5, 66, 88, 98, 121, 129]
FeO_6	9552	9575	24	[5, 66, 74, 88, 98, 121, 129]
FeO_6	9564	9564	1	[4, 76, 87, 105, 139, 144, 152]
FeO_5	9564	9570	7	[6, 81, 108, 116, 141, 144]
FeO_5	9565	9566	2	[4, 76, 87, 139, 144, 152]
FeO_4	9567	9622	56	[4, 76, 87, 139, 152]
FeO_6	9571	9574	4	[6, 81, 108, 116, 141, 143, 144]
FeO_5	9575	9591	17	[6, 81, 108, 141, 143, 144]
FeO_5	9576	9583	8	[5, 66, 88, 98, 121, 129]
FeO_7	9583	9585	3	[3, 67, 68, 71, 72, 111, 120, 131]
FeO_6	9584	9587	4	[5, 66, 88, 98, 100, 121, 129]
FeO_5	9586	9617	32	[3, 67, 71, 111, 120, 131]
FeO_7	9588	9592	5	[5, 66, 74, 88, 98, 100, 121, 129]
FeO_4	9592	9598	7	[6, 81, 108, 143, 144]
FeO_6	9593	9657	65	[5, 66, 74, 88, 98, 100, 121]
FeO_5	9599	9623	25	[6, 81, 99, 108, 143, 144]
FeO_4	9618	9626	9	[3, 67, 71, 111, 131]
FeO_3	9623	9655	33	[4, 76, 139, 152]
FeO_6	9624	9641	18	[6, 81, 99, 108, 137, 143, 144]
FeO_5	9627	9661	35	[3, 65, 67, 71, 111, 131]
FeO_7	9642	9656	15	[6, 81, 87, 99, 108, 137, 143, 144]
FeO_4	9656	9696	41	[4, 76, 105, 139, 152]
FeO_6	9657	9665	9	[6, 81, 87, 99, 108, 137, 144]
FeO_7	9658	9689	32	[5, 66, 74, 88, 98, 100, 121, 129]
FeO_4	9662	9674	13	[3, 65, 67, 71, 111]
FeO_5	9666	9670	5	[6, 81, 87, 99, 137, 144]
FeO_6	9671	9677	7	[6, 81, 87, 99, 137, 143, 144]
FeO_5	9675	9681	7	[3, 65, 67, 71, 111, 120]
FeO_7	9678	9702	25	[6, 81, 87, 99, 108, 137, 143, 144]
FeO_6	9682	9690	9	[3, 65, 67, 71, 72, 111, 120]
FeO_6	9690	9694	5	[5, 66, 74, 88, 98, 121, 129]
FeO_7	9691	9720	30	[3, 65, 67, 71, 72, 111, 120, 131]
FeO_5	9695	9751	57	[5, 74, 88, 98, 121, 129]
FeO_5	9697	9707	11	[4, 76, 94, 105, 139, 152]
FeO_6	9703	9714	12	[6, 87, 99, 108, 137, 143, 144]
FeO_6	9708	9729	22	[4, 76, 87, 94, 105, 139, 152]
FeO_5	9715	9718	4	[6, 87, 99, 137, 143, 144]
FeO_6	9719	9732	14	[6, 87, 99, 120, 137, 143, 144]
FeO_6	9721	9738	18	[3, 65, 67, 71, 72, 120, 131]
FeO_5	9730	9781	52	[4, 76, 87, 105, 139, 152]
FeO_5	9733	9734	2	[6, 99, 120, 137, 143, 144]
FeO_6	9735	9756	22	[6, 99, 108, 120, 137, 143, 144]
FeO_5	9739	9758	20	[3, 67, 71, 72, 120, 131]
FeO_6	9752	9794	43	[5, 66, 74, 88, 98, 121, 129]
FeO_5	9757	9759	3	[6, 108, 120, 137, 143, 144]
FeO_6	9759	9803	45	[3, 67, 71, 72, 93, 120, 131]
FeO_4	9760	9760	1	[6, 108, 137, 143, 144]
FeO_5	9761	9848	88	[6, 108, 137, 141, 143, 144]
FeO_5	9782	9786	5	[4, 76, 87, 139, 144, 152]
FeO_6	9787	9799	13	[4, 76, 87, 105, 139, 144, 152]
FeO_5	9795	9902	108	[5, 74, 88, 98, 121, 129]
FeO_7	9800	9847	48	[4, 76, 87, 105, 139, 140, 144, 152]
FeO_5	9804	9821	18	[3, 67, 71, 72, 120, 131]
FeO_6	9822	9832	11	[3, 67, 68, 71, 72, 120, 131]
FeO_7	9833	9851	19	[3, 67, 68, 71, 72, 120, 131, 144]
FeO_8	9848	9856	9	[4, 76, 87, 105, 131, 139, 140, 144, 152]
FeO_6	9849	9881	33	[6, 108, 120, 137, 141, 143, 144]
FeO_6	9852	9894	43	[3, 68, 71, 72, 120, 131, 144]
FeO_7	9857	9864	8	[4, 76, 87, 105, 131, 139, 140, 152]
FeO_6	9865	9868	4	[4, 76, 87, 105, 131, 139, 152]
FeO_7	9869	9894	26	[4, 76, 87, 105, 131, 139, 144, 152]
FeO_5	9882	9901	20	[6, 108, 120, 137, 143, 144]
FeO_7	9895	9927	33	[3, 68, 71, 72, 120, 131, 143, 144]
FeO_6	9895	9898	4	[4, 76, 87, 105, 139, 144, 152]
FeO_5	9899	9912	14	[4, 76, 87, 105, 139, 152]
FeO_6	9902	9924	23	[6, 87, 108, 120, 137, 143, 144]
FeO_6	9903	9919	17	[5, 74, 88, 98, 121, 126, 129]
FeO_6	9913	9947	35	[4, 76, 87, 105, 109, 139, 152]
FeO_5	9920	9935	16	[5, 74, 88, 121, 126, 129]
FeO_7	9925	10007	83	[6, 87, 108, 120, 137, 141, 143, 144]
FeO_6	9928	9936	9	[3, 68, 71, 72, 131, 143, 144]
FeO_6	9936	10016	81	[5, 74, 88, 104, 121, 126, 129]
FeO_7	9937	9945	9	[3, 68, 71, 72, 84, 131, 143, 144]
FeO_8	9946	9962	17	[3, 68, 71, 72, 84, 120, 131, 143, 144]
FeO_5	9948	10011	64	[4, 76, 87, 105, 139, 152]
FeO_7	9963	9963	1	[3, 68, 71, 72, 84, 120, 143, 144]
FeO_6	9964	9995	32	[3, 68, 71, 72, 84, 143, 144]
FeO_7	9996	10010	15	[3, 68, 71, 72, 84, 120, 143, 144]
FeO_8	10008	10010	3	[6, 87, 108, 116, 120, 137, 141, 143, 144]
FeO_6	10011	10013	3	[3, 68, 71, 72, 120, 143, 144]
FeO_7	10011	10033	23	[6, 87, 116, 120, 137, 141, 143, 144]
FeO_6	10012	10031	20	[4, 76, 87, 105, 131, 139, 152]
FeO_7	10014	10014	1	[3, 68, 71, 72, 120, 131, 143, 144]
FeO_7	10015	10029	15	[3, 65, 68, 71, 72, 120, 131, 144]
FeO_5	10017	10019	3	[5, 74, 88, 121, 126, 129]
FeO_4	10020	10035	16	[5, 74, 88, 121, 129]
FeO_6	10030	10057	28	[3, 65, 68, 71, 120, 131, 144]
FeO_5	10032	10034	3	[4, 76, 87, 105, 131, 139]
FeO_6	10034	10041	8	[6, 87, 116, 137, 141, 143, 144]
FeO_6	10035	10044	10	[4, 76, 87, 105, 131, 139, 140]
FeO_5	10036	10067	32	[5, 74, 88, 121, 129, 132]
FeO_5	10042	10111	70	[6, 87, 137, 141, 143, 144]
FeO_5	10045	10073	29	[4, 76, 87, 105, 139, 140]
FeO_7	10058	10168	111	[3, 65, 68, 71, 105, 120, 131, 144]
FeO_6	10068	10076	9	[5, 74, 88, 111, 121, 129, 132]
FeO_4	10074	10077	4	[4, 76, 87, 105, 139]
FeO_7	10077	10098	22	[5, 74, 88, 95, 111, 121, 129, 132]
FeO_3	10078	10079	2	[4, 76, 87, 139]
FeO_4	10080	10086	7	[4, 76, 87, 131, 139]
FeO_5	10087	10095	9	[4, 76, 87, 131, 139, 144]
FeO_6	10096	10135	40	[4, 76, 87, 131, 139, 144, 152]
FeO_6	10099	10102	4	[5, 74, 88, 95, 121, 129, 132]
FeO_5	10103	10106	4	[5, 74, 88, 121, 129, 132]
FeO_6	10107	10125	19	[5, 74, 88, 121, 123, 129, 132]
FeO_6	10112	10115	4	[6, 87, 94, 137, 141, 143, 144]
FeO_5	10116	10118	3	[6, 87, 94, 137, 141, 144]
FeO_4	10119	10123	5	[6, 87, 137, 141, 144]
FeO_5	10124	10131	8	[6, 87, 137, 141, 144, 152]
FeO_5	10126	10129	4	[5, 74, 88, 123, 129, 132]
FeO_6	10130	10132	3	[5, 74, 88, 111, 123, 129, 132]
FeO_6	10132	10196	65	[6, 81, 87, 137, 141, 144, 152]
FeO_7	10133	10133	1	[5, 74, 88, 95, 111, 123, 129, 132]
FeO_6	10134	10207	74	[5, 74, 88, 95, 111, 129, 132]
FeO_5	10136	10153	18	[4, 76, 87, 139, 144, 152]
FeO_4	10154	10164	11	[4, 76, 139, 144, 152]
FeO_5	10165	10181	17	[4, 76, 87, 139, 144, 152]
FeO_8	10169	10169	1	[3, 65, 67, 68, 71, 105, 120, 131, 144]
FeO_7	10170	10208	39	[3, 65, 67, 68, 71, 120, 131, 144]
FeO_4	10182	10195	14	[4, 76, 87, 139, 144]
FeO_5	10196	10239	44	[4, 76, 87, 105, 139, 144]
FeO_5	10197	10335	139	[6, 81, 87, 137, 141, 144]
FeO_7	10208	10209	2	[5, 74, 88, 95, 111, 112, 129, 132]
FeO_6	10209	10213	5	[3, 65, 68, 71, 120, 131, 144]
FeO_6	10210	10297	88	[5, 74, 88, 95, 111, 112, 129]
FeO_5	10214	10231	18	[3, 65, 68, 71, 120, 131]
FeO_6	10232	10252	21	[3, 65, 68, 71, 72, 120, 131]
FeO_4	10240	10269	30	[4, 76, 105, 139, 144]
FeO_7	10253	10270	18	[3, 65, 67, 68, 71, 72, 120, 131]
FeO_5	10270	10295	26	[4, 76, 94, 105, 139, 144]
FeO_8	10271	10307	37	[3, 65, 67, 68, 71, 72, 120, 131, 144]
FeO_6	10296	10298	3	[4, 76, 94, 105, 131, 139, 144]
FeO_5	10298	10310	13	[5, 74, 88, 95, 112, 129]
FeO_5	10299	10319	21	[4, 76, 105, 131, 139, 144]
FeO_7	10308	10310	3	[3, 65, 67, 71, 72, 120, 131, 144]
FeO_6	10311	10374	64	[3, 65, 71, 72, 120, 131, 144]
FeO_4	10311	10313	3	[5, 74, 88, 112, 129]
FeO_5	10314	10329	16	[5, 74, 88, 112, 126, 129]
FeO_6	10320	10362	43	[4, 76, 105, 131, 139, 140, 144]
FeO_6	10330	10354	25	[5, 74, 88, 112, 121, 126, 129]
FeO_4	10336	10337	2	[6, 87, 137, 141, 144]
FeO_5	10338	10351	14	[6, 87, 137, 141, 143, 144]
FeO_4	10352	10384	33	[6, 87, 137, 141, 144]
FeO_7	10355	10372	18	[5, 66, 74, 88, 112, 121, 126, 129]
FeO_5	10363	10370	8	[4, 76, 105, 139, 140, 144]
FeO_4	10371	10402	32	[4, 76, 105, 139, 144]
FeO_6	10373	10397	25	[5, 66, 74, 88, 121, 126, 129]
FeO_5	10375	10409	35	[3, 65, 72, 120, 131, 144]
FeO_3	10385	10501	117	[6, 87, 137, 144]
FeO_7	10398	10442	45	[5, 66, 74, 88, 98, 121, 126, 129]
FeO_5	10403	10417	15	[4, 76, 87, 105, 139, 144]
FeO_6	10410	10415	6	[3, 65, 72, 87, 120, 131, 144]
FeO_7	10416	10420	5	[3, 65, 68, 72, 87, 120, 131, 144]
FeO_6	10418	10431	14	[4, 76, 87, 105, 139, 140, 144]
FeO_8	10421	10423	3	[3, 65, 68, 72, 87, 120, 131, 137, 144]
FeO_7	10424	10425	2	[3, 65, 68, 72, 120, 131, 137, 144]
FeO_6	10426	10428	3	[3, 65, 68, 72, 120, 131, 144]
FeO_7	10429	10430	2	[3, 65, 68, 71, 72, 120, 131, 144]
FeO_6	10431	10448	18	[3, 65, 71, 72, 120, 131, 144]
FeO_7	10432	10441	10	[4, 76, 87, 105, 133, 139, 140, 144]
FeO_6	10442	10444	3	[4, 76, 105, 133, 139, 140, 144]
FeO_6	10443	10472	30	[5, 66, 74, 88, 98, 126, 129]
FeO_7	10445	10479	35	[4, 65, 76, 105, 133, 139, 140, 144]
FeO_7	10449	10467	19	[3, 65, 68, 71, 72, 120, 131, 144]
FeO_6	10468	10488	21	[3, 65, 68, 71, 72, 120, 131]
FeO_7	10473	10513	41	[5, 66, 74, 88, 98, 100, 126, 129]
FeO_6	10480	10535	56	[4, 76, 105, 133, 139, 140, 144]
FeO_7	10489	10666	178	[3, 65, 68, 71, 72, 120, 131, 144]
FeO_4	10502	10576	75	[6, 87, 120, 137, 144]
FeO_8	10514	10552	39	[5, 66, 74, 88, 98, 100, 121, 126, 129]
FeO_5	10536	10547	12	[4, 76, 105, 133, 140, 144]
FeO_4	10548	10589	42	[4, 76, 133, 140, 144]
FeO_7	10553	10592	40	[5, 66, 74, 88, 98, 100, 126, 129]
FeO_5	10577	10591	15	[6, 87, 109, 120, 137, 144]
FeO_5	10590	10591	2	[4, 76, 105, 133, 140, 144]
FeO_4	10592	10600	9	[4, 76, 105, 140, 144]
FeO_4	10592	10607	16	[6, 87, 109, 137, 144]
FeO_6	10593	10613	21	[5, 66, 74, 88, 98, 126, 129]
FeO_5	10601	10604	4	[4, 76, 92, 105, 140, 144]
FeO_4	10605	10615	11	[4, 76, 92, 105, 144]
FeO_5	10608	10614	7	[6, 87, 109, 120, 137, 144]
FeO_5	10614	10618	5	[5, 66, 74, 88, 126, 129]
FeO_6	10615	10631	17	[6, 87, 109, 120, 137, 141, 144]
FeO_3	10616	10616	1	[4, 76, 105, 144]
FeO_4	10617	10617	1	[4, 76, 105, 133, 144]
FeO_5	10618	10628	11	[4, 76, 105, 133, 139, 144]
FeO_6	10619	10678	60	[5, 66, 74, 88, 121, 126, 129]
FeO_6	10629	10640	12	[4, 76, 87, 105, 133, 139, 144]
FeO_5	10632	10650	19	[6, 87, 109, 137, 141, 144]
FeO_7	10641	10648	8	[4, 76, 87, 92, 105, 133, 139, 144]
FeO_8	10649	10654	6	[4, 76, 87, 92, 105, 133, 139, 140, 144]
FeO_4	10651	10731	81	[6, 87, 109, 137, 144]
FeO_7	10655	10661	7	[4, 76, 87, 92, 105, 133, 139, 140]
FeO_6	10662	10668	7	[4, 76, 87, 92, 105, 139, 140]
FeO_6	10667	10668	2	[3, 65, 68, 72, 120, 131, 144]
FeO_7	10669	10693	25	[3, 65, 68, 72, 105, 120, 131, 144]
FeO_5	10669	10670	2	[4, 76, 87, 92, 105, 139]
FeO_6	10671	10709	39	[4, 76, 87, 92, 105, 139, 144]
FeO_5	10679	10695	17	[5, 66, 74, 88, 126, 129]
FeO_6	10694	10697	4	[3, 65, 68, 105, 120, 131, 144]
FeO_6	10696	10709	14	[5, 66, 74, 88, 121, 126, 129]
FeO_7	10698	10755	58	[3, 65, 68, 71, 105, 120, 131, 144]
FeO_5	10710	10727	18	[4, 76, 87, 92, 105, 144]
FeO_7	10710	10736	27	[5, 66, 74, 88, 100, 121, 126, 129]
FeO_4	10728	10732	5	[4, 76, 87, 105, 144]
FeO_5	10732	10734	3	[6, 87, 109, 137, 141, 144]
FeO_5	10733	10735	3	[4, 76, 87, 105, 109, 144]
FeO_6	10735	10764	30	[6, 87, 106, 109, 137, 141, 144]
FeO_4	10736	10750	15	[4, 76, 87, 105, 109]
FeO_6	10737	10799	63	[5, 66, 74, 88, 121, 126, 129]
FeO_5	10751	10754	4	[4, 76, 87, 105, 109, 139]
FeO_6	10755	10758	4	[4, 76, 87, 105, 109, 133, 139]
FeO_8	10756	10789	34	[3, 65, 68, 71, 87, 105, 120, 131, 144]
FeO_7	10759	10764	6	[4, 76, 87, 92, 105, 109, 133, 139]
FeO_6	10765	10802	38	[4, 76, 87, 92, 105, 109, 139]
FeO_5	10765	10825	61	[6, 87, 109, 137, 141, 144]
FeO_7	10790	10798	9	[3, 65, 68, 71, 87, 120, 131, 144]
FeO_6	10799	10812	14	[3, 65, 68, 71, 87, 131, 144]
FeO_5	10800	10822	23	[5, 66, 74, 88, 121, 126]
FeO_5	10803	10804	2	[4, 76, 92, 105, 109, 139]
FeO_4	10805	10809	5	[4, 76, 92, 109, 139]
FeO_3	10810	10821	12	[4, 76, 92, 109]
FeO_5	10813	10844	32	[3, 65, 68, 71, 131, 144]
FeO_4	10822	10834	13	[4, 76, 92, 109, 133]
FeO_4	10823	10853	31	[5, 74, 88, 121, 126]
FeO_6	10826	10831	6	[6, 87, 106, 109, 137, 141, 144]
FeO_5	10832	10836	5	[6, 87, 106, 109, 137, 144]
FeO_5	10835	10840	6	[4, 76, 87, 92, 109, 133]
FeO_4	10837	10899	63	[6, 87, 109, 137, 144]
FeO_5	10841	10892	52	[4, 76, 87, 92, 109, 139]
FeO_6	10845	10856	12	[3, 65, 68, 71, 84, 131, 144]
FeO_5	10854	10893	40	[5, 66, 74, 88, 121, 126]
FeO_7	10857	10876	20	[3, 65, 68, 71, 84, 105, 131, 144]
FeO_6	10877	10941	65	[3, 65, 68, 71, 84, 131, 144]
FeO_4	10893	10931	39	[4, 76, 92, 109, 139]
FeO_6	10894	10898	5	[5, 66, 74, 88, 121, 126, 148]
FeO_5	10899	10914	16	[5, 66, 74, 88, 121, 148]
FeO_5	10900	10926	27	[6, 87, 109, 137, 141, 144]
FeO_6	10915	10941	27	[5, 66, 74, 88, 121, 126, 148]
FeO_6	10927	10936	10	[6, 87, 94, 109, 137, 141, 144]
FeO_3	10932	10945	14	[4, 76, 109, 139]
FeO_7	10937	10940	4	[6, 76, 87, 94, 109, 137, 141, 144]
FeO_6	10941	10954	14	[6, 87, 94, 109, 137, 141, 144]
FeO_7	10942	10944	3	[3, 65, 68, 71, 72, 84, 131, 144]
FeO_5	10942	11028	87	[5, 66, 74, 88, 121, 126]
FeO_6	10945	10947	3	[3, 65, 68, 71, 72, 84, 144]
FeO_4	10946	10948	3	[4, 76, 87, 109, 139]
FeO_5	10948	10966	19	[3, 68, 71, 72, 84, 144]
FeO_5	10949	10954	6	[4, 76, 87, 109, 139, 140]
FeO_4	10955	10967	13	[4, 76, 87, 139, 140]
FeO_5	10955	10969	15	[6, 87, 109, 137, 141, 144]
FeO_6	10967	11038	72	[3, 68, 71, 72, 84, 120, 144]
FeO_5	10968	11006	39	[4, 76, 87, 109, 139, 140]
FeO_4	10970	10990	21	[6, 87, 109, 141, 144]
FeO_5	10991	10998	8	[6, 87, 106, 109, 141, 144]
FeO_6	10999	11008	10	[6, 81, 87, 106, 109, 141, 144]
FeO_6	11007	11025	19	[4, 76, 87, 105, 109, 139, 140]
FeO_5	11009	11027	19	[6, 81, 87, 106, 109, 144]
FeO_5	11026	11036	11	[4, 76, 87, 105, 139, 140]
FeO_4	11028	11090	63	[6, 87, 106, 109, 144]
FeO_6	11029	11061	33	[5, 66, 74, 88, 121, 126, 148]
FeO_6	11037	11042	6	[4, 76, 87, 105, 131, 139, 140]
FeO_5	11039	11043	5	[3, 68, 72, 84, 120, 144]
FeO_7	11043	11074	32	[4, 76, 87, 105, 109, 131, 139, 140]
FeO_6	11044	11047	4	[3, 68, 72, 84, 120, 131, 144]
FeO_5	11048	11102	55	[3, 68, 72, 120, 131, 144]
FeO_7	11062	11106	45	[5, 66, 74, 88, 108, 121, 126, 148]
FeO_6	11075	11081	7	[4, 87, 105, 109, 131, 139, 140]
FeO_5	11082	11091	10	[4, 105, 109, 131, 139, 140]
FeO_5	11091	11107	17	[6, 87, 106, 109, 120, 144]
FeO_6	11092	11103	12	[4, 76, 105, 109, 131, 139, 140]
FeO_4	11103	11110	8	[3, 68, 72, 120, 144]
FeO_7	11104	11104	1	[4, 76, 87, 105, 109, 131, 139, 140]
FeO_6	11105	11110	6	[4, 87, 105, 109, 131, 139, 140]
FeO_6	11107	11125	19	[5, 66, 74, 88, 108, 121, 126]
FeO_6	11108	11166	59	[6, 87, 105, 106, 109, 120, 144]
FeO_5	11111	11131	21	[3, 68, 72, 84, 120, 144]
FeO_5	11111	11119	9	[4, 87, 105, 109, 131, 139]
FeO_6	11120	11159	40	[4, 87, 92, 105, 109, 131, 139]
FeO_7	11126	11128	3	[5, 66, 74, 88, 108, 116, 121, 126]
FeO_6	11129	11142	14	[5, 66, 74, 88, 108, 116, 121]
FeO_6	11132	11156	25	[3, 68, 71, 72, 84, 120, 144]
FeO_7	11143	11163	21	[5, 66, 74, 88, 108, 116, 121, 138]
FeO_5	11157	11188	32	[3, 68, 72, 84, 120, 144]
FeO_5	11160	11225	66	[4, 87, 92, 105, 131, 139]
FeO_6	11164	11176	13	[5, 66, 74, 108, 116, 121, 138]
FeO_7	11167	11220	54	[6, 87, 94, 105, 106, 109, 120, 144]
FeO_5	11177	11187	11	[5, 66, 74, 108, 116, 121]
FeO_4	11188	11191	4	[5, 66, 74, 108, 121]
FeO_6	11189	11198	10	[3, 68, 71, 72, 84, 120, 144]
FeO_6	11192	11200	9	[5, 66, 74, 108, 121, 138, 148]
FeO_7	11199	11204	6	[3, 68, 71, 72, 84, 120, 131, 144]
FeO_7	11201	11215	15	[5, 66, 74, 88, 108, 121, 138, 148]
FeO_6	11205	11252	48	[3, 68, 71, 84, 120, 131, 144]
FeO_8	11216	11234	19	[5, 66, 74, 88, 108, 121, 126, 138, 148]
FeO_8	11221	11229	9	[6, 87, 94, 105, 106, 109, 120, 137, 144]
FeO_6	11226	11242	17	[4, 87, 92, 105, 131, 139, 140]
FeO_7	11230	11250	21	[6, 87, 94, 105, 106, 120, 137, 144]
FeO_7	11235	11251	17	[5, 66, 88, 108, 121, 126, 138, 148]
FeO_7	11243	11274	32	[4, 87, 92, 105, 114, 131, 139, 140]
FeO_6	11251	11252	2	[6, 87, 105, 106, 120, 137, 144]
FeO_6	11252	11252	1	[5, 66, 88, 121, 126, 138, 148]
FeO_5	11253	11315	63	[3, 68, 71, 84, 131, 144]
FeO_7	11253	11257	5	[5, 66, 88, 121, 126, 138, 146, 148]
FeO_5	11253	11274	22	[6, 87, 105, 106, 120, 144]
FeO_6	11258	11296	39	[5, 66, 88, 121, 126, 146, 148]
FeO_6	11275	11442	168	[4, 87, 92, 105, 131, 139, 140]
FeO_4	11275	11292	18	[6, 87, 105, 106, 144]
FeO_5	11293	11373	81	[6, 87, 105, 106, 109, 144]
FeO_5	11297	11317	21	[5, 66, 88, 121, 126, 148]
FeO_6	11316	11351	36	[3, 65, 68, 71, 84, 131, 144]
FeO_7	11318	11409	92	[5, 66, 74, 88, 121, 126, 138, 148]
FeO_5	11352	11362	11	[3, 65, 68, 71, 84, 144]
FeO_4	11363	11382	20	[3, 65, 71, 84, 144]
FeO_6	11374	11442	69	[6, 87, 105, 106, 109, 131, 144]
FeO_5	11383	11383	1	[3, 65, 71, 84, 131, 144]
FeO_6	11384	11398	15	[3, 65, 71, 84, 106, 131, 144]
FeO_5	11399	11439	41	[3, 71, 84, 106, 131, 144]
FeO_6	11410	11468	59	[5, 66, 74, 88, 121, 126, 138]
FeO_6	11440	11454	15	[3, 65, 71, 84, 106, 131, 144]
FeO_7	11443	11466	24	[4, 87, 92, 105, 111, 131, 139, 140]
FeO_7	11443	11457	15	[6, 87, 94, 105, 106, 109, 131, 144]
FeO_7	11455	11484	30	[3, 65, 68, 71, 84, 106, 131, 144]
FeO_6	11458	11476	19	[6, 87, 105, 106, 109, 131, 144]
FeO_6	11467	11488	22	[4, 87, 92, 105, 131, 139, 140]
FeO_7	11469	11472	4	[5, 66, 74, 88, 108, 121, 126, 138]
FeO_8	11473	11504	32	[5, 66, 74, 88, 108, 121, 126, 138, 148]
FeO_7	11477	11487	11	[6, 87, 105, 106, 109, 120, 131, 144]
FeO_6	11485	11510	26	[3, 65, 71, 84, 106, 131, 144]
FeO_6	11488	11552	65	[6, 87, 105, 106, 109, 131, 144]
FeO_7	11489	11493	5	[4, 87, 92, 105, 131, 133, 139, 140]
FeO_7	11494	11504	11	[4, 92, 105, 114, 131, 133, 139, 140]
FeO_8	11505	11508	4	[4, 76, 92, 105, 114, 131, 133, 139, 140]
FeO_9	11505	11519	15	[5, 66, 74, 88, 89, 108, 121, 126, 138, 148]
FeO_7	11509	11509	1	[4, 76, 92, 105, 114, 133, 139, 140]
FeO_6	11510	11519	10	[4, 76, 92, 105, 114, 133, 140]
FeO_5	11511	11597	87	[3, 65, 71, 84, 131, 144]
FeO_5	11520	11553	34	[4, 76, 92, 105, 133, 140]
FeO_8	11520	11524	5	[5, 66, 74, 88, 89, 108, 126, 138, 148]
FeO_7	11525	11528	4	[5, 66, 74, 88, 108, 126, 138, 148]
FeO_6	11529	11673	145	[5, 66, 74, 88, 126, 138, 148]
FeO_5	11553	11583	31	[6, 87, 105, 106, 131, 144]
FeO_6	11554	11557	4	[4, 76, 92, 105, 114, 133, 140]
FeO_7	11558	11571	14	[4, 76, 87, 92, 105, 114, 133, 140]
FeO_6	11572	11613	42	[4, 76, 87, 92, 105, 133, 140]
FeO_6	11584	11627	44	[6, 87, 98, 105, 106, 131, 144]
FeO_6	11598	11616	19	[3, 65, 71, 72, 84, 131, 144]
FeO_5	11614	11621	8	[4, 76, 87, 92, 105, 133]
FeO_5	11617	11642	26	[3, 65, 71, 72, 84, 144]
FeO_6	11622	11722	101	[4, 76, 87, 92, 98, 105, 133]
FeO_7	11628	11636	9	[6, 76, 87, 98, 105, 106, 131, 144]
FeO_6	11637	11646	10	[6, 87, 98, 105, 106, 131, 144]
FeO_6	11643	11656	14	[3, 65, 71, 72, 84, 131, 144]
FeO_7	11647	11689	43	[6, 87, 98, 105, 106, 109, 131, 144]
FeO_5	11657	11688	32	[3, 65, 71, 72, 131, 144]
FeO_5	11674	11677	4	[5, 66, 88, 126, 138, 148]
FeO_4	11678	11705	28	[5, 88, 126, 138, 148]
FeO_4	11689	11692	4	[3, 65, 71, 131, 144]
FeO_8	11690	11693	4	[6, 87, 98, 105, 106, 109, 120, 131, 144]
FeO_5	11693	11744	52	[3, 65, 71, 72, 131, 144]
FeO_7	11694	11694	1	[6, 87, 98, 106, 109, 120, 131, 144]
FeO_8	11695	11719	25	[6, 87, 98, 106, 109, 120, 131, 137, 144]
FeO_5	11706	11711	6	[5, 88, 95, 126, 138, 148]
FeO_6	11712	11715	4	[5, 88, 95, 108, 126, 138, 148]
FeO_7	11716	11742	27	[5, 88, 95, 108, 116, 126, 138, 148]
FeO_7	11720	11728	9	[6, 87, 98, 106, 120, 131, 137, 144]
FeO_5	11723	11741	19	[4, 76, 87, 92, 105, 133]
FeO_6	11729	11784	56	[6, 87, 106, 120, 131, 137, 144]
FeO_6	11742	11775	34	[4, 69, 76, 87, 92, 105, 133]
FeO_6	11743	11766	24	[5, 88, 95, 108, 126, 138, 148]
FeO_6	11745	11762	18	[3, 65, 71, 72, 120, 131, 144]
FeO_7	11763	11765	3	[3, 65, 71, 72, 84, 120, 131, 144]
FeO_6	11766	11880	115	[3, 65, 71, 72, 84, 120, 144]
FeO_7	11767	11769	3	[5, 74, 88, 95, 108, 126, 138, 148]
FeO_6	11770	11773	4	[5, 74, 88, 95, 126, 138, 148]
FeO_5	11774	11796	23	[5, 74, 88, 126, 138, 148]
FeO_5	11776	11778	3	[4, 69, 76, 87, 92, 105]
FeO_6	11779	11786	8	[4, 69, 76, 87, 92, 98, 105]
FeO_5	11785	11798	14	[6, 87, 106, 120, 131, 144]
FeO_5	11787	11788	2	[4, 69, 76, 87, 92, 105]
FeO_6	11789	11801	13	[4, 69, 76, 87, 92, 105, 133]
FeO_4	11797	11798	2	[5, 88, 126, 138, 148]
FeO_3	11799	11812	14	[5, 88, 126, 138]
FeO_6	11799	11819	21	[6, 87, 105, 106, 120, 131, 144]
FeO_5	11802	11807	6	[4, 76, 87, 92, 105, 133]
FeO_4	11808	11821	14	[4, 76, 87, 92, 105]
FeO_4	11813	11859	47	[5, 66, 88, 126, 138]
FeO_5	11820	11860	41	[6, 87, 106, 120, 131, 144]
FeO_3	11822	11822	1	[4, 76, 87, 105]
FeO_4	11823	11830	8	[4, 76, 87, 98, 105]
FeO_5	11831	11856	26	[4, 76, 87, 98, 105, 109]
FeO_6	11857	11864	8	[4, 76, 87, 98, 105, 109, 133]
FeO_6	11860	11887	28	[5, 66, 88, 89, 126, 136, 138]
FeO_6	11861	11880	20	[6, 87, 106, 109, 120, 131, 144]
FeO_5	11865	11877	13	[4, 76, 98, 105, 109, 133]
FeO_6	11878	11887	10	[4, 76, 98, 105, 109, 133, 144]
FeO_7	11881	11894	14	[3, 65, 68, 71, 72, 84, 120, 144]
FeO_5	11881	11892	12	[6, 87, 106, 109, 120, 131]
FeO_5	11888	11894	7	[4, 76, 98, 105, 109, 144]
FeO_5	11888	11912	25	[5, 66, 88, 89, 126, 138]
FeO_6	11893	11901	9	[6, 87, 106, 109, 120, 131, 144]
FeO_6	11895	11899	5	[3, 65, 68, 72, 84, 120, 144]
FeO_4	11895	11902	8	[4, 76, 105, 109, 144]
FeO_5	11900	11904	5	[3, 68, 72, 84, 120, 144]
FeO_7	11902	11929	28	[6, 87, 105, 106, 109, 120, 131, 144]
FeO_5	11903	11932	30	[4, 67, 76, 105, 109, 144]
FeO_6	11905	11910	6	[3, 68, 71, 72, 84, 120, 144]
FeO_5	11911	11917	7	[3, 68, 72, 84, 120, 144]
FeO_4	11913	11925	13	[5, 66, 88, 126, 138]
FeO_4	11918	11926	9	[3, 68, 84, 120, 144]
FeO_5	11926	11937	12	[5, 66, 88, 121, 126, 138]
FeO_5	11927	11932	6	[3, 68, 84, 86, 120, 144]
FeO_6	11930	11943	14	[6, 87, 105, 109, 120, 131, 144]
FeO_6	11933	11950	18	[3, 68, 71, 84, 86, 120, 144]
FeO_6	11933	11946	14	[4, 67, 76, 87, 105, 109, 144]
FeO_6	11938	11940	3	[5, 66, 88, 121, 126, 138, 148]
FeO_5	11941	11959	19	[5, 88, 121, 126, 138, 148]
FeO_5	11944	11960	17	[6, 87, 109, 120, 131, 144]
FeO_7	11947	11972	26	[4, 67, 76, 87, 92, 105, 109, 144]
FeO_5	11951	11953	3	[3, 68, 71, 84, 86, 120]
FeO_6	11954	11978	25	[3, 65, 68, 71, 84, 86, 120]
FeO_6	11960	12003	44	[5, 88, 89, 121, 126, 138, 148]
FeO_6	11961	12006	46	[6, 87, 109, 120, 131, 137, 144]
FeO_8	11973	12004	32	[4, 67, 76, 87, 92, 105, 109, 133, 144]
FeO_7	11979	12000	22	[3, 65, 68, 71, 84, 86, 120, 131]
FeO_6	12001	12018	18	[3, 65, 71, 84, 86, 120, 131]
FeO_7	12004	12030	27	[5, 74, 88, 89, 121, 126, 138, 148]
FeO_7	12005	12021	17	[4, 67, 76, 87, 92, 105, 133, 144]
FeO_5	12007	12020	14	[6, 109, 120, 131, 137, 144]
FeO_7	12019	12046	28	[3, 65, 68, 71, 84, 86, 120, 131]
FeO_6	12021	12034	14	[6, 94, 109, 120, 131, 137, 144]
FeO_6	12022	12039	18	[4, 67, 76, 87, 92, 105, 144]
FeO_6	12031	12031	1	[5, 74, 88, 121, 126, 138, 148]
FeO_7	12032	12052	21	[5, 74, 88, 121, 126, 138, 146, 148]
FeO_5	12035	12063	29	[6, 109, 120, 131, 137, 144]
FeO_7	12040	12068	29	[4, 67, 76, 87, 92, 105, 109, 144]
FeO_6	12047	12074	28	[3, 65, 68, 71, 84, 86, 131]
FeO_6	12053	12062	10	[5, 88, 121, 126, 138, 146, 148]
FeO_5	12063	12071	9	[5, 121, 126, 138, 146, 148]
FeO_6	12064	12085	22	[6, 84, 109, 120, 131, 137, 144]
FeO_6	12069	12078	10	[4, 67, 76, 87, 92, 105, 109]
FeO_6	12072	12088	17	[5, 108, 121, 126, 138, 146, 148]
FeO_5	12075	12087	13	[3, 68, 71, 84, 86, 131]
FeO_7	12079	12083	5	[4, 67, 76, 87, 92, 105, 109, 144]
FeO_6	12084	12095	12	[4, 67, 76, 92, 105, 109, 144]
FeO_5	12086	12139	54	[6, 84, 120, 131, 137, 144]
FeO_4	12088	12092	5	[3, 68, 84, 86, 131]
FeO_5	12089	12104	16	[5, 121, 126, 138, 146, 148]
FeO_3	12093	12099	7	[3, 68, 84, 131]
FeO_5	12096	12113	18	[4, 67, 76, 92, 105, 144]
FeO_4	12100	12111	12	[3, 68, 71, 84, 131]
FeO_6	12105	12174	70	[5, 88, 121, 126, 138, 146, 148]
FeO_5	12112	12116	5	[3, 65, 68, 71, 84, 131]
FeO_6	12114	12114	1	[4, 67, 76, 87, 92, 105, 144]
FeO_7	12115	12122	8	[4, 67, 69, 76, 87, 92, 105, 144]
FeO_6	12117	12166	50	[3, 65, 68, 71, 84, 86, 131]
FeO_6	12123	12129	7	[4, 69, 76, 87, 92, 105, 144]
FeO_5	12130	12159	30	[4, 76, 87, 92, 105, 144]
FeO_6	12140	12148	9	[6, 84, 94, 120, 131, 137, 144]
FeO_7	12149	12176	28	[6, 84, 94, 109, 120, 131, 137, 144]
FeO_6	12160	12177	18	[4, 76, 87, 92, 105, 109, 144]
FeO_5	12167	12236	70	[3, 65, 68, 84, 86, 131]
FeO_7	12175	12193	19	[5, 74, 88, 121, 126, 138, 146, 148]
FeO_8	12177	12188	12	[6, 84, 94, 109, 120, 131, 137, 143, 144]
[truncated: 42 more rows]
