# Supplementary material for: Pressure‐Induced Coordination Changes in a Pyrolitic Silicate Melt From Ab Initio Molecular Dynamics Simulations
Source: J Geophys Res Solid Earth. 2019 Nov 29;124(11):11232–50. doi: 10.1029/2019JB018238 (PMC6988478; doi:10.1029/2019JB018238)
Supplement: Supplementary file 2 — Data Set S1 [file JGRB-124-11232-s002.zip › Data/3000K/FeO/a11.5-pyr-100-nvt.T3K.outcar.umd.dat.r0.stat.dat]

Cluster	Time	Percent
FeO_7	9221	0.18569759948445302	8
FeO_6	20156	0.4059126792331239	7
FeO_5	14818	0.2984130820041888	6
FeO_4	3420	0.06887385210246495	5
FeO_8	1386	0.027912034799420008	9
FeO_3	512	0.01031093926212341	4
FeO_9	143	0.002879813114225874	10
