# Supplementary material for: Pressure‐Induced Coordination Changes in a Pyrolitic Silicate Melt From Ab Initio Molecular Dynamics Simulations
Source: J Geophys Res Solid Earth. 2019 Nov 29;124(11):11232–50. doi: 10.1029/2019JB018238 (PMC6988478; doi:10.1029/2019JB018238)
Supplement: Supplementary file 2 — Data Set S1 [file JGRB-124-11232-s002.zip › Data/3000K/FeO/a12.0-pyr-100-nvt.T3K.outcar.umd.dat.r0.popul.dat]

Formula	Begin	End	Lifetime	[Composition]
FeO_4	0	160	161	[3, 83, 109, 130, 140]
FeO_4	0	23	24	[4, 85, 128, 132, 140]
FeO_4	0	4	5	[5, 103, 105, 112, 114]
FeO_5	0	41	42	[6, 90, 110, 128, 137, 144]
FeO_5	5	8	4	[5, 103, 105, 112, 114, 126]
FeO_6	9	90	82	[5, 82, 103, 105, 112, 114, 126]
FeO_5	24	91	68	[4, 85, 128, 132, 140, 149]
FeO_4	42	59	18	[6, 110, 128, 137, 144]
FeO_5	60	72	13	[6, 90, 110, 128, 137, 144]
FeO_6	73	154	82	[6, 74, 90, 110, 128, 137, 144]
FeO_7	91	100	10	[5, 82, 103, 105, 112, 114, 126, 130]
FeO_4	92	103	12	[4, 85, 128, 132, 140]
FeO_6	101	121	21	[5, 103, 105, 112, 114, 126, 130]
FeO_5	104	131	28	[4, 85, 94, 128, 132, 140]
FeO_5	122	149	28	[5, 103, 105, 112, 114, 126]
FeO_4	132	177	46	[4, 94, 128, 132, 140]
FeO_6	150	198	49	[5, 69, 103, 105, 112, 114, 126]
FeO_5	155	168	14	[6, 74, 90, 110, 137, 144]
FeO_5	161	170	10	[3, 83, 94, 109, 130, 140]
FeO_6	169	196	28	[6, 74, 90, 110, 128, 137, 144]
FeO_6	171	176	6	[3, 83, 92, 94, 109, 130, 140]
FeO_5	177	178	2	[3, 83, 92, 109, 130, 140]
FeO_3	178	195	18	[4, 94, 128, 140]
FeO_4	179	269	91	[3, 83, 109, 130, 140]
FeO_4	196	212	17	[4, 94, 109, 128, 140]
FeO_5	197	239	43	[6, 74, 110, 128, 137, 144]
FeO_7	199	223	25	[5, 69, 82, 103, 105, 112, 114, 126]
FeO_5	213	327	115	[4, 94, 109, 128, 137, 140]
FeO_6	224	269	46	[5, 69, 82, 103, 105, 114, 126]
FeO_4	240	307	68	[6, 74, 110, 137, 144]
FeO_5	270	285	16	[3, 83, 109, 129, 130, 140]
FeO_7	270	275	6	[5, 69, 82, 103, 105, 112, 114, 126]
FeO_6	276	324	49	[5, 69, 82, 103, 105, 112, 126]
FeO_4	286	332	47	[3, 83, 109, 130, 140]
FeO_5	308	341	34	[6, 74, 90, 110, 137, 144]
FeO_7	325	405	81	[5, 69, 82, 103, 105, 112, 114, 126]
FeO_6	328	370	43	[4, 94, 109, 128, 132, 137, 140]
FeO_5	333	344	12	[3, 72, 83, 109, 130, 140]
FeO_4	342	472	131	[6, 74, 110, 137, 144]
FeO_4	345	440	96	[3, 83, 109, 130, 140]
FeO_5	371	386	16	[4, 94, 128, 132, 137, 140]
FeO_6	387	387	1	[4, 78, 94, 128, 132, 137, 140]
FeO_5	388	388	1	[4, 78, 94, 128, 132, 140]
FeO_4	389	432	44	[4, 78, 128, 132, 140]
FeO_6	406	429	24	[5, 82, 103, 105, 112, 114, 126]
FeO_7	430	437	8	[5, 82, 98, 103, 105, 112, 114, 126]
FeO_3	433	484	52	[4, 128, 132, 140]
FeO_8	438	448	11	[5, 69, 82, 98, 103, 105, 112, 114, 126]
FeO_5	441	618	178	[3, 83, 94, 109, 130, 140]
FeO_7	449	464	16	[5, 69, 82, 98, 103, 105, 112, 114]
FeO_6	465	467	3	[5, 82, 98, 103, 105, 112, 114]
FeO_7	468	522	55	[5, 82, 95, 98, 103, 105, 112, 114]
FeO_5	473	480	8	[6, 65, 74, 110, 137, 144]
FeO_4	481	581	101	[6, 65, 74, 110, 144]
FeO_4	485	518	34	[4, 105, 128, 132, 140]
FeO_5	519	624	106	[4, 98, 105, 128, 132, 140]
FeO_6	523	545	23	[5, 82, 95, 98, 103, 105, 112]
FeO_5	546	633	88	[5, 82, 95, 98, 103, 105]
FeO_3	582	606	25	[6, 65, 74, 110]
FeO_4	607	654	48	[6, 65, 74, 110, 111]
FeO_4	619	629	11	[3, 83, 109, 130, 140]
FeO_6	625	628	4	[4, 98, 105, 128, 132, 137, 140]
FeO_5	629	644	16	[4, 98, 128, 132, 137, 140]
FeO_5	630	645	16	[3, 83, 94, 109, 130, 140]
FeO_6	634	635	2	[5, 82, 84, 95, 98, 103, 105]
FeO_5	636	656	21	[5, 82, 84, 95, 98, 105]
FeO_4	645	685	41	[4, 98, 128, 132, 140]
FeO_6	646	671	26	[3, 83, 94, 109, 129, 130, 140]
FeO_3	655	690	36	[6, 65, 74, 111]
FeO_6	657	695	39	[5, 82, 84, 95, 98, 103, 105]
FeO_7	672	719	48	[3, 83, 94, 109, 122, 129, 130, 140]
FeO_5	686	693	8	[4, 98, 105, 128, 132, 140]
FeO_4	691	865	175	[6, 65, 74, 110, 111]
FeO_6	694	723	30	[4, 98, 105, 128, 132, 137, 140]
FeO_5	696	714	19	[5, 82, 84, 95, 98, 105]
FeO_6	715	728	14	[5, 82, 84, 95, 98, 105, 126]
FeO_6	720	733	14	[3, 83, 109, 122, 129, 130, 140]
FeO_5	724	746	23	[4, 98, 105, 128, 132, 140]
FeO_5	729	801	73	[5, 82, 84, 95, 98, 105]
FeO_5	734	744	11	[3, 83, 109, 129, 130, 140]
FeO_4	745	767	23	[3, 109, 129, 130, 140]
FeO_4	747	774	28	[4, 98, 128, 132, 140]
FeO_3	768	820	53	[3, 109, 130, 140]
FeO_5	775	778	4	[4, 98, 128, 132, 137, 140]
FeO_4	779	822	44	[4, 128, 132, 137, 140]
FeO_4	802	985	184	[5, 84, 95, 98, 105]
FeO_4	821	839	19	[3, 109, 130, 135, 140]
FeO_5	823	839	17	[4, 98, 128, 132, 137, 140]
FeO_5	840	842	3	[3, 94, 109, 130, 135, 140]
FeO_6	840	894	55	[4, 98, 105, 128, 132, 137, 140]
FeO_6	843	846	4	[3, 94, 109, 130, 135, 137, 140]
FeO_7	847	886	40	[3, 94, 109, 129, 130, 135, 137, 140]
FeO_5	866	879	14	[6, 65, 74, 110, 111, 144]
FeO_4	880	886	7	[6, 74, 110, 111, 144]
FeO_6	887	890	4	[3, 94, 109, 129, 135, 137, 140]
FeO_3	887	897	11	[6, 74, 110, 111]
FeO_5	891	906	16	[3, 94, 109, 135, 137, 140]
FeO_5	895	897	3	[4, 98, 105, 128, 132, 140]
FeO_4	898	971	74	[4, 105, 128, 132, 140]
FeO_4	898	900	3	[6, 74, 89, 110, 111]
FeO_5	901	905	5	[6, 74, 85, 89, 110, 111]
FeO_6	906	923	18	[6, 74, 85, 89, 110, 111, 144]
FeO_4	907	912	6	[3, 94, 109, 135, 140]
FeO_5	913	986	74	[3, 94, 109, 129, 135, 140]
FeO_7	924	924	1	[6, 74, 85, 89, 110, 111, 132, 144]
FeO_6	925	935	11	[6, 74, 85, 89, 111, 132, 144]
FeO_5	936	942	7	[6, 74, 85, 111, 132, 144]
FeO_4	943	947	5	[6, 74, 85, 111, 144]
FeO_5	948	964	17	[6, 74, 85, 89, 111, 144]
FeO_6	965	986	22	[6, 74, 85, 89, 110, 111, 144]
FeO_5	972	992	21	[4, 98, 105, 128, 132, 140]
FeO_5	986	986	1	[5, 77, 84, 95, 98, 105]
FeO_6	987	1000	14	[3, 94, 109, 129, 135, 137, 140]
FeO_4	987	1029	43	[5, 77, 84, 98, 105]
FeO_5	987	1000	14	[6, 74, 85, 110, 111, 144]
FeO_6	993	1011	19	[4, 96, 98, 105, 128, 132, 140]
FeO_7	1001	1005	5	[3, 94, 109, 129, 130, 135, 137, 140]
FeO_6	1001	1024	24	[6, 74, 85, 110, 111, 132, 144]
FeO_6	1006	1030	25	[3, 94, 109, 130, 135, 137, 140]
FeO_5	1012	1027	16	[4, 96, 98, 128, 132, 140]
FeO_5	1025	1040	16	[6, 74, 110, 111, 132, 144]
FeO_4	1028	1047	20	[4, 98, 128, 132, 140]
FeO_5	1030	1061	32	[5, 77, 84, 98, 105, 128]
FeO_5	1031	1035	5	[3, 109, 130, 135, 137, 140]
FeO_4	1036	1063	28	[3, 109, 130, 135, 140]
FeO_4	1041	1158	118	[6, 74, 110, 111, 144]
FeO_5	1048	1109	62	[4, 78, 98, 128, 132, 140]
FeO_4	1062	1063	2	[5, 77, 84, 98, 105]
FeO_5	1064	1142	79	[3, 75, 109, 130, 135, 140]
FeO_3	1064	1077	14	[5, 84, 98, 105]
FeO_4	1078	1110	33	[5, 84, 98, 105, 128]
FeO_4	1110	1121	12	[4, 78, 128, 132, 140]
FeO_5	1111	1134	24	[5, 84, 96, 98, 105, 128]
FeO_3	1122	1140	19	[4, 128, 132, 140]
FeO_6	1135	1160	26	[5, 72, 84, 96, 98, 105, 128]
FeO_4	1141	1143	3	[4, 96, 128, 132, 140]
FeO_6	1143	1158	16	[3, 75, 109, 130, 135, 137, 140]
FeO_5	1144	1149	6	[4, 96, 128, 132, 135, 140]
FeO_6	1150	1177	28	[4, 96, 128, 132, 135, 137, 140]
FeO_5	1159	1174	16	[3, 109, 130, 135, 137, 140]
FeO_5	1159	1231	73	[6, 65, 74, 110, 111, 144]
FeO_7	1161	1177	17	[5, 72, 77, 84, 96, 98, 105, 128]
FeO_6	1175	1204	30	[3, 92, 109, 130, 135, 137, 140]
FeO_7	1178	1205	28	[4, 78, 96, 128, 132, 135, 137, 140]
FeO_6	1178	1184	7	[5, 72, 84, 96, 98, 105, 128]
FeO_7	1185	1193	9	[5, 72, 77, 84, 96, 98, 105, 128]
FeO_6	1194	1206	13	[5, 77, 84, 96, 98, 105, 128]
FeO_5	1205	1225	21	[3, 92, 109, 130, 135, 137]
FeO_6	1206	1235	30	[4, 96, 128, 132, 135, 137, 140]
FeO_5	1207	1215	9	[5, 84, 96, 98, 105, 128]
FeO_6	1216	1249	34	[5, 84, 96, 98, 105, 128, 132]
FeO_4	1226	1233	8	[3, 109, 130, 135, 137]
FeO_4	1232	1290	59	[6, 74, 110, 111, 144]
FeO_5	1234	1236	3	[3, 94, 109, 130, 135, 137]
FeO_7	1236	1253	18	[4, 78, 96, 128, 132, 135, 137, 140]
FeO_6	1237	1250	14	[3, 94, 109, 122, 130, 135, 137]
FeO_5	1250	1268	19	[5, 84, 96, 98, 105, 128]
FeO_5	1251	1251	1	[3, 109, 122, 130, 135, 137]
FeO_4	1252	1255	4	[3, 109, 130, 135, 137]
FeO_6	1254	1256	3	[4, 78, 128, 132, 135, 137, 140]
FeO_5	1256	1287	32	[3, 109, 130, 135, 137, 140]
FeO_5	1257	1290	34	[4, 78, 128, 132, 135, 140]
FeO_6	1269	1274	6	[5, 77, 84, 96, 98, 105, 128]
FeO_5	1275	1292	18	[5, 77, 84, 96, 98, 128]
FeO_4	1288	1349	62	[3, 109, 130, 135, 140]
FeO_4	1291	1339	49	[4, 78, 128, 132, 140]
FeO_5	1291	1299	9	[6, 65, 74, 110, 111, 144]
FeO_4	1293	1379	87	[5, 77, 84, 98, 128]
FeO_6	1300	1312	13	[6, 65, 74, 110, 111, 137, 144]
FeO_5	1313	1326	14	[6, 74, 110, 111, 137, 144]
FeO_6	1327	1334	8	[6, 65, 74, 110, 111, 137, 144]
FeO_5	1335	1351	17	[6, 65, 74, 110, 111, 144]
FeO_5	1340	1350	11	[4, 78, 89, 128, 132, 140]
FeO_5	1350	1532	183	[3, 109, 130, 135, 137, 140]
FeO_4	1351	1418	68	[4, 78, 128, 132, 140]
FeO_4	1352	1470	119	[6, 65, 74, 110, 111]
FeO_5	1380	1435	56	[5, 72, 77, 84, 98, 128]
FeO_5	1419	1471	53	[4, 78, 128, 132, 135, 140]
FeO_4	1436	1438	3	[5, 72, 77, 84, 128]
FeO_5	1439	1460	22	[5, 72, 77, 83, 84, 128]
FeO_7	1461	1466	6	[5, 72, 77, 83, 84, 93, 95, 128]
FeO_6	1467	1488	22	[5, 72, 77, 83, 84, 93, 95]
FeO_5	1471	1538	68	[6, 65, 74, 110, 111, 144]
FeO_4	1472	1480	9	[4, 78, 128, 135, 140]
FeO_5	1481	1556	76	[4, 78, 128, 135, 137, 140]
FeO_5	1489	1531	43	[5, 77, 83, 84, 93, 95]
FeO_4	1532	1548	17	[5, 77, 83, 84, 93]
FeO_6	1533	1538	6	[3, 94, 109, 130, 135, 137, 140]
FeO_5	1539	1660	122	[3, 109, 130, 135, 137, 140]
FeO_6	1539	1577	39	[6, 65, 74, 110, 111, 133, 144]
FeO_3	1549	1550	2	[5, 77, 84, 93]
FeO_4	1551	1560	10	[5, 72, 77, 84, 93]
FeO_6	1557	1588	32	[4, 78, 128, 132, 135, 137, 140]
FeO_5	1561	1617	57	[5, 72, 77, 79, 84, 93]
FeO_7	1578	1580	3	[6, 65, 74, 96, 110, 111, 133, 144]
FeO_6	1581	1600	20	[6, 65, 96, 110, 111, 133, 144]
FeO_5	1589	1603	15	[4, 78, 128, 135, 137, 140]
FeO_6	1601	1605	5	[6, 65, 74, 96, 110, 133, 144]
FeO_6	1604	1619	16	[4, 78, 128, 132, 135, 137, 140]
FeO_5	1606	1651	46	[6, 65, 74, 110, 133, 144]
FeO_6	1618	1670	53	[5, 72, 77, 79, 83, 84, 93]
FeO_5	1620	1721	102	[4, 128, 132, 135, 137, 140]
FeO_6	1652	1711	60	[6, 65, 74, 110, 111, 133, 144]
FeO_4	1661	1716	56	[3, 130, 135, 137, 140]
FeO_5	1671	1690	20	[5, 72, 77, 79, 83, 84]
FeO_6	1691	1699	9	[5, 72, 77, 79, 83, 84, 93]
FeO_5	1700	1724	25	[5, 72, 77, 79, 83, 84]
FeO_5	1712	1746	35	[6, 74, 110, 111, 133, 144]
FeO_5	1717	1717	1	[3, 103, 130, 135, 137, 140]
FeO_6	1718	1791	74	[3, 103, 109, 130, 135, 137, 140]
FeO_6	1722	1845	124	[4, 78, 128, 132, 135, 137, 140]
FeO_6	1725	1754	30	[5, 72, 77, 79, 83, 84, 93]
FeO_6	1747	1781	35	[6, 74, 110, 111, 133, 135, 144]
FeO_5	1755	1776	22	[5, 72, 77, 79, 83, 84]
FeO_6	1777	1803	27	[5, 72, 77, 79, 83, 84, 95]
FeO_5	1782	1785	4	[6, 74, 110, 111, 133, 144]
FeO_4	1786	1807	22	[6, 74, 110, 133, 144]
FeO_5	1792	1881	90	[3, 103, 109, 130, 135, 140]
FeO_5	1804	1849	46	[5, 72, 77, 79, 83, 84]
FeO_5	1808	1857	50	[6, 65, 74, 110, 133, 144]
FeO_5	1846	1894	49	[4, 78, 128, 135, 137, 140]
FeO_6	1850	1883	34	[5, 72, 77, 79, 83, 84, 98]
FeO_4	1858	2022	165	[6, 74, 110, 133, 144]
FeO_6	1882	1889	8	[3, 103, 109, 126, 130, 135, 140]
FeO_7	1884	1885	2	[5, 72, 77, 79, 83, 84, 98, 100]
FeO_6	1886	1940	55	[5, 72, 77, 83, 84, 98, 100]
FeO_5	1890	1914	25	[3, 103, 109, 126, 130, 140]
FeO_6	1895	1898	4	[4, 78, 128, 132, 135, 137, 140]
FeO_5	1899	1951	53	[4, 78, 128, 132, 135, 137]
FeO_6	1915	1917	3	[3, 75, 103, 109, 126, 130, 140]
FeO_5	1918	1922	5	[3, 75, 103, 109, 130, 140]
FeO_4	1923	1953	31	[3, 103, 109, 130, 140]
FeO_5	1941	2021	81	[5, 72, 77, 83, 84, 98]
FeO_6	1952	1978	27	[4, 78, 90, 128, 132, 135, 137]
FeO_5	1954	1964	11	[3, 97, 103, 109, 130, 140]
FeO_6	1965	2000	36	[3, 97, 103, 109, 130, 135, 140]
FeO_7	1979	1999	21	[4, 78, 90, 128, 132, 135, 137, 143]
FeO_8	2000	2004	5	[4, 78, 90, 128, 132, 133, 135, 137, 143]
FeO_7	2001	2008	8	[3, 76, 97, 103, 109, 130, 135, 140]
FeO_7	2005	2027	23	[4, 90, 128, 132, 133, 135, 137, 143]
FeO_6	2009	2013	5	[3, 76, 97, 103, 109, 130, 135]
FeO_5	2014	2034	21	[3, 97, 103, 109, 130, 135]
FeO_6	2022	2037	16	[5, 72, 77, 83, 84, 93, 98]
FeO_3	2023	2093	71	[6, 74, 110, 133]
FeO_6	2028	2042	15	[4, 90, 128, 133, 135, 137, 143]
FeO_6	2035	2043	9	[3, 97, 103, 109, 130, 135, 140]
FeO_5	2038	2085	48	[5, 72, 77, 83, 84, 98]
FeO_5	2043	2054	12	[4, 90, 128, 133, 135, 137]
FeO_7	2044	2082	39	[3, 75, 97, 103, 109, 130, 135, 140]
FeO_4	2055	2144	90	[4, 128, 133, 135, 137]
FeO_6	2083	2083	1	[3, 75, 97, 103, 109, 130, 135]
FeO_5	2084	2094	11	[3, 75, 103, 109, 130, 135]
FeO_4	2086	2205	120	[5, 77, 83, 84, 98]
FeO_4	2094	2120	27	[6, 65, 74, 110, 133]
FeO_4	2095	2115	21	[3, 75, 103, 109, 130]
FeO_5	2116	2140	25	[3, 75, 103, 109, 130, 140]
FeO_5	2121	2160	40	[6, 65, 74, 110, 133, 144]
FeO_6	2141	2145	5	[3, 75, 103, 109, 130, 135, 140]
FeO_5	2145	2158	14	[4, 109, 128, 133, 135, 137]
FeO_7	2146	2155	10	[3, 75, 103, 109, 126, 130, 135, 140]
FeO_6	2156	2171	16	[3, 75, 103, 109, 130, 135, 140]
FeO_4	2159	2213	55	[4, 128, 133, 135, 137]
FeO_4	2161	2200	40	[6, 74, 110, 133, 144]
FeO_5	2172	2180	9	[3, 75, 103, 109, 130, 140]
FeO_6	2181	2200	20	[3, 75, 103, 109, 130, 135, 140]
FeO_5	2201	2205	5	[3, 103, 109, 130, 135, 140]
FeO_5	2201	2218	18	[6, 74, 110, 111, 133, 144]
FeO_6	2206	2227	22	[3, 103, 109, 126, 130, 135, 140]
FeO_5	2206	2241	36	[5, 77, 79, 83, 84, 98]
FeO_5	2214	2226	13	[4, 74, 128, 133, 135, 137]
FeO_6	2219	2247	29	[6, 74, 110, 111, 116, 133, 144]
FeO_6	2227	2227	1	[4, 74, 128, 133, 135, 137, 143]
FeO_7	2228	2253	26	[3, 75, 103, 109, 126, 130, 135, 140]
FeO_6	2228	2246	19	[4, 74, 78, 128, 135, 137, 143]
FeO_6	2242	2261	20	[5, 65, 77, 79, 83, 84, 98]
FeO_5	2247	2253	7	[4, 74, 78, 128, 135, 137]
FeO_5	2248	2335	88	[6, 74, 110, 116, 133, 144]
FeO_6	2254	2270	17	[3, 75, 103, 109, 126, 130, 140]
FeO_4	2254	2265	12	[4, 74, 128, 135, 137]
FeO_5	2262	2300	39	[5, 65, 77, 83, 84, 98]
FeO_5	2266	2306	41	[4, 74, 128, 135, 137, 144]
FeO_7	2271	2290	20	[3, 72, 75, 103, 109, 126, 130, 140]
FeO_6	2291	2300	10	[3, 75, 103, 109, 126, 130, 140]
FeO_5	2301	2324	24	[3, 103, 109, 126, 130, 140]
FeO_4	2301	2310	10	[5, 65, 83, 84, 98]
FeO_6	2307	2388	82	[4, 74, 128, 135, 137, 143, 144]
FeO_5	2311	2312	2	[5, 65, 83, 84, 96, 98]
FeO_4	2313	2332	20	[5, 83, 84, 96, 98]
FeO_4	2325	2327	3	[3, 103, 126, 130, 140]
FeO_5	2328	2337	10	[3, 72, 103, 126, 130, 140]
FeO_3	2333	2377	45	[5, 84, 96, 98]
FeO_6	2336	2342	7	[6, 74, 95, 110, 116, 133, 144]
FeO_4	2338	2371	34	[3, 72, 103, 126, 140]
FeO_5	2343	2349	7	[6, 74, 95, 110, 133, 144]
FeO_4	2350	2376	27	[6, 74, 110, 133, 144]
FeO_5	2372	2372	1	[3, 72, 103, 126, 135, 140]
FeO_6	2373	2428	56	[3, 72, 103, 126, 130, 135, 140]
FeO_3	2377	2388	12	[6, 74, 110, 133]
FeO_2	2378	2390	13	[5, 84, 98]
FeO_7	2389	2417	29	[4, 74, 128, 132, 135, 137, 143, 144]
FeO_4	2389	2391	3	[6, 74, 110, 128, 133]
FeO_3	2391	2428	38	[5, 77, 84, 98]
FeO_5	2392	2480	89	[6, 74, 95, 110, 128, 133]
FeO_6	2418	2549	132	[4, 74, 128, 135, 137, 143, 144]
FeO_5	2429	2478	50	[3, 72, 103, 126, 135, 140]
FeO_4	2429	2487	59	[5, 77, 79, 84, 98]
FeO_6	2479	2501	23	[3, 72, 103, 126, 130, 135, 140]
FeO_6	2481	2500	20	[6, 74, 95, 106, 110, 128, 133]
FeO_3	2488	2499	12	[5, 77, 79, 98]
FeO_4	2500	2507	8	[5, 77, 79, 84, 98]
FeO_5	2501	2505	5	[6, 74, 95, 106, 110, 133]
FeO_5	2502	2519	18	[3, 72, 103, 126, 135, 140]
FeO_4	2506	2536	31	[6, 74, 95, 110, 133]
FeO_5	2508	2523	16	[5, 77, 79, 84, 98, 132]
FeO_6	2520	2520	1	[3, 72, 88, 103, 126, 135, 140]
FeO_5	2521	2533	13	[3, 72, 88, 126, 135, 140]
FeO_6	2524	2558	35	[5, 77, 79, 84, 98, 128, 132]
FeO_4	2534	2604	71	[3, 72, 126, 135, 140]
FeO_5	2537	2568	32	[6, 74, 95, 110, 133, 144]
FeO_5	2550	2587	38	[4, 74, 128, 135, 137, 144]
FeO_5	2559	2574	16	[5, 77, 79, 84, 98, 132]
FeO_6	2569	2573	5	[6, 74, 95, 110, 133, 137, 144]
FeO_5	2574	2596	23	[6, 74, 110, 133, 137, 144]
FeO_6	2575	2589	15	[5, 77, 79, 84, 89, 98, 132]
FeO_4	2588	2594	7	[4, 128, 135, 137, 144]
FeO_5	2590	2594	5	[5, 77, 79, 84, 89, 98]
FeO_5	2595	2597	3	[4, 128, 135, 137, 143, 144]
FeO_6	2595	2599	5	[5, 77, 79, 84, 89, 98, 128]
FeO_4	2597	2644	48	[6, 74, 110, 133, 144]
FeO_6	2598	2613	16	[4, 74, 128, 135, 137, 143, 144]
FeO_5	2600	2627	28	[5, 77, 79, 84, 89, 98]
FeO_5	2605	2629	25	[3, 72, 88, 126, 135, 140]
FeO_7	2614	2630	17	[4, 74, 128, 132, 135, 137, 143, 144]
FeO_6	2628	2638	11	[5, 77, 79, 84, 89, 98, 132]
FeO_6	2630	2631	2	[3, 72, 88, 103, 126, 135, 140]
FeO_6	2631	2689	59	[4, 74, 128, 135, 137, 143, 144]
FeO_5	2632	2635	4	[3, 72, 103, 126, 135, 140]
FeO_6	2636	2636	1	[3, 72, 103, 126, 130, 135, 140]
FeO_5	2637	2641	5	[3, 72, 103, 130, 135, 140]
FeO_7	2639	2664	26	[5, 77, 79, 84, 89, 98, 128, 132]
FeO_6	2642	2691	50	[3, 72, 103, 126, 130, 135, 140]
FeO_5	2645	2666	22	[6, 74, 94, 110, 133, 144]
FeO_6	2665	2691	27	[5, 77, 79, 84, 89, 98, 132]
FeO_6	2667	2677	11	[6, 74, 94, 110, 133, 137, 144]
FeO_5	2678	2679	2	[6, 74, 110, 133, 137, 144]
FeO_4	2680	2716	37	[6, 74, 110, 133, 144]
FeO_5	2690	2704	15	[4, 74, 128, 137, 143, 144]
FeO_5	2692	2727	36	[3, 72, 103, 130, 135, 140]
FeO_5	2692	2694	3	[5, 77, 84, 89, 98, 132]
FeO_6	2695	2708	14	[5, 77, 84, 89, 98, 128, 132]
FeO_6	2705	2729	25	[4, 74, 128, 132, 137, 143, 144]
FeO_5	2709	2710	2	[5, 77, 84, 98, 128, 132]
FeO_6	2711	2735	25	[5, 77, 84, 98, 128, 132, 137]
FeO_5	2717	2735	19	[6, 74, 110, 111, 133, 144]
FeO_6	2728	2735	8	[3, 72, 103, 126, 130, 135, 140]
FeO_5	2730	2739	10	[4, 74, 128, 132, 137, 144]
FeO_5	2736	2870	135	[3, 72, 103, 130, 135, 140]
FeO_5	2736	2752	17	[5, 77, 84, 98, 128, 132]
FeO_4	2736	2739	4	[6, 74, 110, 111, 133]
FeO_6	2740	2741	2	[4, 74, 128, 132, 133, 137, 144]
FeO_3	2740	2753	14	[6, 74, 110, 133]
FeO_7	2742	2745	4	[4, 74, 128, 132, 133, 137, 143, 144]
FeO_6	2746	2756	11	[4, 74, 128, 133, 137, 143, 144]
FeO_6	2753	2783	31	[5, 77, 84, 93, 98, 128, 132]
FeO_4	2754	2760	7	[6, 74, 110, 116, 133]
FeO_5	2757	2763	7	[4, 74, 128, 133, 137, 144]
FeO_5	2761	2761	1	[6, 74, 110, 116, 133, 144]
FeO_4	2762	2790	29	[6, 74, 110, 116, 133]
FeO_4	2764	2787	24	[4, 74, 128, 137, 144]
FeO_7	2784	2800	17	[5, 77, 84, 93, 98, 128, 132, 137]
FeO_5	2788	2840	53	[4, 74, 128, 132, 137, 144]
FeO_5	2791	2841	51	[6, 74, 95, 110, 116, 133]
FeO_8	2801	2818	18	[5, 77, 79, 84, 93, 98, 128, 132, 137]
FeO_7	2819	2828	10	[5, 77, 79, 84, 93, 98, 128, 132]
FeO_8	2829	2830	2	[5, 77, 79, 84, 93, 98, 128, 132, 137]
FeO_7	2831	2832	2	[5, 77, 79, 84, 98, 128, 132, 137]
FeO_6	2833	2839	7	[5, 77, 84, 98, 128, 132, 137]
FeO_7	2840	2850	11	[5, 77, 79, 84, 98, 128, 132, 137]
FeO_4	2841	2852	12	[4, 74, 128, 137, 144]
FeO_6	2842	3030	189	[6, 74, 95, 106, 110, 116, 133]
FeO_6	2851	2867	17	[5, 77, 79, 84, 98, 128, 132]
FeO_5	2853	2873	21	[4, 74, 128, 131, 137, 144]
FeO_5	2868	2873	6	[5, 77, 84, 98, 128, 132]
FeO_6	2871	2898	28	[3, 72, 103, 108, 130, 135, 140]
FeO_4	2874	2898	25	[4, 74, 128, 137, 144]
FeO_6	2874	2989	116	[5, 77, 84, 98, 128, 132, 137]
FeO_7	2899	2927	29	[3, 72, 88, 103, 108, 130, 135, 140]
FeO_5	2899	2900	2	[4, 74, 128, 133, 137, 144]
FeO_6	2901	2922	22	[4, 74, 84, 128, 133, 137, 144]
FeO_5	2923	2951	29	[4, 74, 128, 133, 137, 144]
FeO_6	2928	3041	114	[3, 72, 103, 108, 130, 135, 140]
FeO_4	2952	2972	21	[4, 74, 128, 133, 144]
FeO_5	2973	3132	160	[4, 74, 110, 128, 133, 144]
FeO_5	2990	3020	31	[5, 77, 84, 128, 132, 137]
FeO_4	3021	3150	130	[5, 77, 84, 128, 137]
FeO_5	3031	3054	24	[6, 74, 95, 106, 110, 116]
FeO_7	3042	3047	6	[3, 72, 103, 108, 109, 130, 135, 140]
FeO_6	3048	3073	26	[3, 72, 103, 109, 130, 135, 140]
FeO_6	3055	3175	121	[6, 74, 95, 96, 106, 110, 116]
FeO_5	3074	3178	105	[3, 72, 109, 130, 135, 140]
FeO_4	3133	3168	36	[4, 74, 110, 133, 144]
FeO_5	3151	3307	157	[5, 77, 84, 128, 133, 137]
FeO_5	3169	3190	22	[4, 74, 110, 128, 133, 144]
FeO_5	3176	3197	22	[6, 74, 95, 96, 106, 110]
FeO_6	3179	3189	11	[3, 72, 103, 109, 130, 135, 140]
FeO_5	3190	3363	174	[3, 72, 109, 130, 135, 140]
FeO_4	3191	3203	13	[4, 74, 128, 133, 144]
FeO_6	3198	3284	87	[6, 74, 76, 95, 96, 106, 110]
FeO_5	3204	3234	31	[4, 74, 115, 128, 133, 144]
FeO_6	3235	3252	18	[4, 74, 115, 128, 131, 133, 144]
FeO_7	3253	3272	20	[4, 74, 80, 115, 128, 131, 133, 144]
FeO_6	3273	3277	5	[4, 74, 80, 115, 128, 131, 133]
FeO_5	3278	3324	47	[4, 74, 80, 115, 128, 131]
FeO_7	3285	3287	3	[6, 74, 76, 95, 96, 106, 110, 133]
FeO_6	3288	3299	12	[6, 76, 95, 96, 106, 110, 133]
FeO_5	3300	3301	2	[6, 76, 95, 96, 110, 133]
FeO_4	3302	3321	20	[6, 95, 96, 110, 133]
FeO_4	3308	3313	6	[5, 77, 84, 133, 137]
FeO_5	3314	3359	46	[5, 77, 84, 105, 133, 137]
FeO_5	3322	3339	18	[6, 74, 95, 96, 110, 133]
FeO_6	3325	3409	85	[4, 74, 80, 115, 128, 131, 146]
FeO_6	3340	3366	27	[6, 74, 95, 96, 106, 110, 133]
FeO_4	3360	3465	106	[5, 77, 84, 105, 133]
FeO_6	3364	3387	24	[3, 72, 109, 130, 135, 137, 140]
FeO_5	3367	3377	11	[6, 74, 95, 96, 110, 133]
FeO_4	3378	3385	8	[6, 74, 95, 110, 133]
FeO_5	3386	3403	18	[6, 74, 95, 106, 110, 133]
FeO_5	3388	3403	16	[3, 72, 109, 135, 137, 140]
FeO_6	3404	3441	38	[3, 72, 109, 130, 135, 137, 140]
FeO_4	3404	3424	21	[6, 74, 95, 110, 133]
FeO_5	3410	3432	23	[4, 74, 80, 115, 131, 146]
FeO_5	3425	3425	1	[6, 74, 95, 110, 133, 144]
FeO_4	3426	3477	52	[6, 74, 110, 133, 144]
FeO_6	3433	3511	79	[4, 74, 80, 115, 128, 131, 146]
FeO_7	3442	3467	26	[3, 72, 109, 119, 130, 135, 137, 140]
FeO_3	3466	3499	34	[5, 77, 84, 133]
FeO_6	3468	3474	7	[3, 109, 119, 130, 135, 137, 140]
FeO_7	3475	3476	2	[3, 72, 109, 119, 130, 135, 137, 140]
FeO_6	3477	3536	60	[3, 72, 109, 119, 130, 137, 140]
FeO_5	3478	3515	38	[6, 74, 110, 128, 133, 144]
FeO_4	3500	3555	56	[5, 77, 79, 84, 133]
FeO_7	3512	3513	2	[4, 74, 80, 115, 128, 131, 143, 146]
FeO_6	3514	3538	25	[4, 74, 80, 115, 128, 131, 146]
FeO_4	3516	3536	21	[6, 74, 110, 128, 144]
FeO_5	3537	3582	46	[3, 72, 109, 119, 130, 140]
FeO_5	3537	3555	19	[6, 74, 110, 128, 133, 144]
FeO_7	3539	3553	15	[4, 74, 80, 115, 128, 131, 143, 146]
FeO_6	3554	3591	38	[4, 74, 80, 115, 128, 131, 146]
FeO_5	3556	3597	42	[5, 77, 79, 82, 84, 133]
FeO_6	3556	3587	32	[6, 74, 110, 128, 133, 137, 144]
FeO_6	3583	3591	9	[3, 72, 109, 119, 130, 135, 140]
FeO_5	3588	3598	11	[6, 74, 110, 128, 137, 144]
FeO_7	3592	3601	10	[3, 72, 88, 109, 119, 130, 135, 140]
FeO_5	3592	3601	10	[4, 74, 80, 115, 131, 146]
FeO_4	3598	3628	31	[5, 79, 82, 84, 133]
FeO_4	3599	3632	34	[6, 74, 110, 128, 144]
FeO_6	3602	3613	12	[3, 72, 109, 119, 130, 135, 140]
FeO_4	3602	3671	70	[4, 74, 80, 115, 146]
FeO_5	3614	3658	45	[3, 72, 109, 119, 130, 140]
FeO_5	3629	3632	4	[5, 79, 82, 84, 126, 133]
FeO_6	3633	3636	4	[5, 77, 79, 82, 84, 126, 133]
FeO_5	3633	3668	36	[6, 74, 110, 128, 133, 144]
FeO_5	3637	3639	3	[5, 77, 79, 84, 126, 133]
FeO_6	3640	3656	17	[5, 77, 79, 82, 84, 126, 133]
FeO_5	3657	3663	7	[5, 77, 79, 82, 84, 133]
FeO_6	3659	3665	7	[3, 72, 109, 119, 130, 135, 140]
FeO_4	3664	3669	6	[5, 77, 79, 84, 133]
FeO_5	3666	3671	6	[3, 109, 119, 130, 135, 140]
FeO_4	3669	3694	26	[6, 74, 128, 133, 144]
FeO_5	3670	3677	8	[5, 77, 79, 84, 126, 133]
FeO_4	3672	3679	8	[3, 109, 119, 130, 140]
FeO_5	3672	3732	61	[4, 74, 80, 115, 128, 146]
FeO_4	3678	3695	18	[5, 79, 84, 126, 133]
FeO_3	3680	3749	70	[3, 109, 119, 140]
FeO_5	3695	3731	37	[6, 74, 110, 128, 133, 144]
FeO_3	3696	3700	5	[5, 79, 126, 133]
FeO_4	3701	3704	4	[5, 77, 79, 126, 133]
FeO_5	3705	3716	12	[5, 77, 79, 95, 126, 133]
FeO_4	3717	3744	28	[5, 77, 79, 95, 133]
FeO_5	3732	3738	7	[6, 74, 95, 128, 133, 144]
FeO_4	3733	3759	27	[4, 74, 80, 115, 146]
FeO_6	3739	3754	16	[6, 74, 95, 110, 128, 133, 144]
FeO_5	3745	3775	31	[5, 77, 79, 95, 128, 133]
FeO_4	3750	3756	7	[3, 109, 119, 137, 140]
FeO_5	3755	3757	3	[6, 74, 95, 110, 128, 144]
FeO_5	3757	3783	27	[3, 88, 109, 119, 137, 140]
FeO_6	3758	3760	3	[6, 74, 95, 110, 115, 128, 144]
FeO_5	3760	3768	9	[4, 74, 80, 115, 128, 146]
FeO_5	3761	3801	41	[6, 74, 95, 110, 115, 128]
FeO_6	3769	3784	16	[4, 74, 80, 115, 128, 131, 146]
FeO_6	3776	3807	32	[5, 77, 79, 95, 115, 128, 133]
FeO_4	3784	3784	1	[3, 109, 119, 137, 140]
FeO_5	3785	3797	13	[3, 109, 119, 130, 137, 140]
FeO_5	3785	3861	77	[4, 74, 115, 128, 131, 146]
FeO_4	3798	3859	62	[3, 109, 119, 137, 140]
FeO_4	3802	3811	10	[6, 74, 95, 110, 128]
FeO_5	3808	3839	32	[5, 79, 95, 115, 128, 133]
FeO_5	3812	3816	5	[6, 74, 95, 106, 110, 128]
FeO_4	3817	3820	4	[6, 74, 95, 106, 110]
FeO_5	3821	3828	8	[6, 74, 76, 95, 106, 110]
FeO_6	3829	3831	3	[6, 74, 76, 95, 103, 106, 110]
FeO_5	3832	3861	30	[6, 74, 76, 95, 106, 110]
FeO_6	3840	3894	55	[5, 77, 79, 95, 115, 128, 133]
FeO_5	3860	3921	62	[3, 109, 119, 130, 137, 140]
FeO_4	3862	3874	13	[4, 74, 128, 131, 146]
FeO_6	3862	3863	2	[6, 74, 76, 95, 106, 110, 120]
FeO_5	3864	3937	74	[6, 74, 76, 95, 110, 120]
FeO_5	3875	3877	3	[4, 74, 115, 128, 131, 146]
FeO_6	3878	3880	3	[4, 74, 77, 115, 128, 131, 146]
FeO_5	3881	3933	53	[4, 74, 115, 128, 131, 146]
FeO_5	3895	3927	33	[5, 77, 79, 95, 128, 133]
FeO_4	3922	3991	70	[3, 109, 119, 137, 140]
FeO_4	3928	3965	38	[5, 79, 95, 128, 133]
FeO_6	3934	3937	4	[4, 74, 95, 115, 128, 131, 146]
FeO_5	3938	3993	56	[4, 74, 115, 128, 131, 146]
FeO_6	3938	3960	23	[6, 74, 76, 95, 106, 110, 120]
FeO_5	3961	3961	1	[6, 74, 76, 95, 110, 120]
FeO_4	3962	4009	48	[6, 74, 76, 110, 120]
FeO_5	3966	3974	9	[5, 77, 79, 95, 128, 133]
FeO_6	3975	3981	7	[5, 77, 79, 84, 95, 128, 133]
FeO_5	3982	3997	16	[5, 79, 84, 95, 128, 133]
FeO_5	3992	3998	7	[3, 94, 109, 119, 137, 140]
FeO_4	3994	4038	45	[4, 74, 128, 131, 146]
FeO_4	3998	4076	79	[5, 79, 95, 128, 133]
FeO_6	3999	4019	21	[3, 94, 109, 119, 130, 137, 140]
FeO_3	4010	4051	42	[6, 74, 76, 110]
FeO_5	4020	4051	32	[3, 109, 119, 130, 137, 140]
FeO_5	4039	4051	13	[4, 74, 128, 131, 144, 146]
FeO_4	4052	4116	65	[3, 109, 119, 130, 140]
FeO_4	4052	4053	2	[4, 74, 128, 144, 146]
FeO_4	4052	4101	50	[6, 74, 76, 103, 110]
FeO_5	4054	4054	1	[4, 74, 80, 128, 144, 146]
FeO_4	4055	4090	36	[4, 74, 80, 128, 146]
FeO_5	4077	4167	91	[5, 79, 95, 115, 128, 133]
FeO_5	4091	4093	3	[4, 74, 80, 128, 144, 146]
FeO_4	4094	4145	52	[4, 74, 128, 144, 146]
FeO_5	4102	4201	100	[6, 74, 76, 95, 103, 110]
FeO_5	4117	4155	39	[3, 109, 119, 130, 137, 140]
FeO_5	4146	4255	110	[4, 74, 110, 128, 144, 146]
FeO_6	4156	4167	12	[3, 88, 109, 119, 130, 137, 140]
FeO_5	4168	4314	147	[3, 109, 119, 130, 137, 140]
FeO_4	4168	4201	34	[5, 79, 95, 128, 133]
FeO_5	4202	4255	54	[5, 79, 95, 115, 128, 133]
FeO_6	4202	4249	48	[6, 74, 76, 95, 103, 110, 139]
FeO_5	4250	4306	57	[6, 74, 76, 103, 110, 139]
FeO_4	4256	4307	52	[4, 74, 128, 144, 146]
FeO_4	4256	4283	28	[5, 95, 115, 128, 133]
FeO_3	4284	4286	3	[5, 95, 128, 133]
FeO_4	4287	4316	30	[5, 84, 95, 128, 133]
FeO_5	4307	4427	121	[6, 74, 76, 110, 120, 139]
FeO_3	4308	4360	53	[4, 74, 128, 146]
FeO_6	4315	4340	26	[3, 109, 119, 130, 137, 140, 144]
FeO_3	4317	4356	40	[5, 95, 128, 133]
FeO_7	4341	4351	11	[3, 94, 109, 119, 130, 137, 140, 144]
FeO_6	4352	4412	61	[3, 94, 109, 119, 130, 137, 140]
FeO_4	4357	4360	4	[5, 95, 128, 133, 144]
FeO_4	4361	4404	44	[4, 74, 128, 144, 146]
FeO_5	4361	4388	28	[5, 95, 110, 128, 133, 144]
FeO_4	4389	4443	55	[5, 95, 110, 128, 133]
FeO_5	4405	4415	11	[4, 74, 128, 136, 144, 146]
FeO_5	4413	4496	84	[3, 109, 119, 130, 137, 140]
FeO_6	4416	4429	14	[4, 74, 80, 128, 136, 144, 146]
FeO_4	4428	4454	27	[6, 74, 76, 110, 139]
FeO_5	4430	4452	23	[4, 74, 80, 128, 144, 146]
FeO_5	4444	4493	50	[5, 74, 95, 110, 128, 133]
FeO_4	4453	4478	26	[4, 74, 128, 144, 146]
FeO_5	4455	4559	105	[6, 74, 76, 110, 120, 139]
FeO_5	4479	4626	148	[4, 74, 128, 133, 144, 146]
FeO_4	4494	4513	20	[5, 74, 95, 110, 133]
FeO_4	4497	4497	1	[3, 119, 130, 137, 140]
FeO_3	4498	4509	12	[3, 119, 137, 140]
FeO_4	4510	4530	21	[3, 83, 119, 137, 140]
FeO_5	4514	4518	5	[5, 74, 94, 95, 110, 133]
FeO_4	4519	4521	3	[5, 94, 95, 110, 133]
FeO_5	4522	4525	4	[5, 94, 95, 110, 128, 133]
FeO_4	4526	4531	6	[5, 94, 95, 110, 133]
FeO_3	4531	4556	26	[3, 119, 137, 140]
FeO_5	4532	4544	13	[5, 94, 95, 105, 110, 133]
FeO_6	4545	4579	35	[5, 94, 95, 105, 110, 128, 133]
FeO_4	4557	4566	10	[3, 119, 130, 137, 140]
FeO_6	4560	4593	34	[6, 74, 76, 95, 110, 120, 139]
FeO_5	4567	4595	29	[3, 109, 119, 130, 137, 140]
FeO_5	4580	4584	5	[5, 95, 105, 110, 128, 133]
FeO_4	4585	4648	64	[5, 95, 105, 110, 133]
FeO_7	4594	4622	29	[6, 74, 76, 95, 103, 110, 120, 139]
FeO_6	4596	4616	21	[3, 109, 119, 125, 130, 137, 140]
FeO_5	4617	4662	46	[3, 109, 119, 130, 137, 140]
FeO_6	4623	4653	31	[6, 74, 76, 95, 110, 120, 139]
FeO_6	4627	4675	49	[4, 74, 110, 128, 133, 144, 146]
FeO_5	4649	4671	23	[5, 95, 105, 106, 110, 133]
FeO_5	4654	4658	5	[6, 74, 76, 95, 110, 139]
FeO_4	4659	4700	42	[6, 74, 76, 110, 139]
FeO_6	4663	4672	10	[3, 109, 119, 125, 130, 137, 140]
FeO_6	4672	4702	31	[5, 95, 105, 106, 110, 128, 133]
FeO_5	4673	4680	8	[3, 109, 119, 125, 137, 140]
FeO_5	4676	4689	14	[4, 74, 128, 133, 144, 146]
FeO_4	4681	4683	3	[3, 109, 125, 137, 140]
FeO_3	4684	4710	27	[3, 109, 137, 140]
FeO_6	4690	4719	30	[4, 74, 95, 128, 133, 144, 146]
FeO_5	4701	4783	83	[6, 74, 76, 81, 110, 139]
FeO_5	4703	4703	1	[5, 95, 105, 106, 110, 133]
FeO_6	4704	4735	32	[5, 95, 105, 106, 110, 128, 133]
FeO_4	4711	4723	13	[3, 109, 119, 137, 140]
FeO_5	4720	4740	21	[4, 74, 128, 133, 144, 146]
FeO_5	4724	4746	23	[3, 109, 119, 130, 137, 140]
FeO_5	4736	4740	5	[5, 95, 105, 106, 110, 133]
FeO_6	4741	4790	50	[4, 74, 128, 133, 136, 144, 146]
FeO_6	4741	4761	21	[5, 74, 95, 105, 106, 110, 133]
FeO_4	4747	4779	33	[3, 109, 119, 130, 140]
FeO_7	4762	4762	1	[5, 74, 76, 95, 105, 106, 110, 133]
FeO_6	4763	4803	41	[5, 74, 76, 95, 105, 106, 133]
FeO_5	4780	4784	5	[3, 94, 109, 119, 130, 140]
FeO_6	4784	4800	17	[6, 74, 76, 81, 106, 110, 139]
FeO_6	4785	4816	32	[3, 94, 109, 119, 130, 137, 140]
FeO_5	4791	4883	93	[4, 74, 128, 133, 144, 146]
FeO_5	4801	4819	19	[6, 74, 76, 81, 110, 139]
FeO_7	4804	4809	6	[5, 74, 76, 95, 105, 106, 110, 133]
FeO_6	4810	4814	5	[5, 74, 95, 105, 106, 110, 133]
FeO_5	4815	4866	52	[5, 74, 95, 105, 106, 133]
FeO_5	4817	4827	11	[3, 94, 109, 119, 130, 140]
FeO_4	4820	4844	25	[6, 74, 81, 110, 139]
FeO_6	4828	4828	1	[3, 75, 94, 109, 119, 130, 140]
FeO_5	4829	4903	75	[3, 75, 109, 119, 130, 140]
FeO_5	4845	4866	22	[6, 74, 81, 110, 133, 139]
FeO_4	4867	4869	3	[5, 74, 95, 106, 133]
FeO_6	4867	4898	32	[6, 73, 74, 81, 110, 133, 139]
FeO_5	4870	4879	10	[5, 73, 74, 95, 106, 133]
FeO_6	4880	4890	11	[5, 73, 74, 95, 105, 106, 133]
FeO_4	4884	4921	38	[4, 128, 133, 144, 146]
FeO_5	4891	4895	5	[5, 74, 95, 105, 106, 133]
FeO_6	4896	4921	26	[5, 74, 76, 95, 105, 106, 133]
FeO_5	4899	4935	37	[6, 74, 81, 110, 133, 139]
FeO_4	4904	4965	62	[3, 109, 119, 130, 140]
FeO_5	4922	4924	3	[4, 128, 131, 133, 144, 146]
FeO_5	4922	4937	16	[5, 74, 95, 105, 106, 133]
FeO_6	4925	4933	9	[4, 95, 128, 131, 133, 144, 146]
FeO_5	4934	4944	11	[4, 95, 128, 133, 144, 146]
FeO_6	4936	4956	21	[6, 74, 81, 110, 133, 139, 142]
FeO_4	4938	4942	5	[5, 74, 95, 106, 133]
FeO_5	4943	4970	28	[5, 73, 74, 95, 106, 133]
FeO_6	4945	4955	11	[4, 74, 95, 128, 133, 144, 146]
FeO_5	4956	4967	12	[4, 74, 128, 133, 144, 146]
FeO_5	4957	4981	25	[6, 74, 81, 110, 133, 139]
FeO_5	4966	4977	12	[3, 75, 109, 119, 130, 140]
FeO_4	4968	5001	34	[4, 128, 133, 144, 146]
FeO_4	4971	4991	21	[5, 74, 95, 106, 133]
FeO_6	4978	4987	10	[3, 75, 109, 119, 126, 130, 140]
FeO_6	4982	4997	16	[6, 74, 81, 110, 133, 139, 142]
FeO_7	4988	5012	25	[3, 75, 109, 119, 126, 129, 130, 140]
FeO_5	4992	5014	23	[5, 74, 95, 105, 106, 133]
FeO_5	4998	5021	24	[6, 74, 81, 110, 133, 139]
FeO_5	5002	5035	34	[4, 74, 128, 133, 144, 146]
FeO_8	5013	5016	4	[3, 75, 109, 119, 126, 129, 130, 140, 141]
FeO_4	5015	5059	45	[5, 74, 105, 106, 133]
FeO_7	5017	5048	32	[3, 75, 119, 126, 129, 130, 140, 141]
FeO_6	5022	5049	28	[6, 73, 74, 81, 110, 133, 139]
FeO_6	5036	5060	25	[4, 74, 128, 131, 133, 144, 146]
FeO_6	5049	5054	6	[3, 75, 119, 126, 130, 140, 141]
FeO_5	5050	5058	9	[6, 73, 74, 110, 133, 139]
FeO_5	5055	5057	3	[3, 75, 126, 130, 140, 141]
FeO_4	5058	5090	33	[3, 75, 126, 130, 141]
FeO_6	5059	5065	7	[6, 73, 74, 76, 110, 133, 139]
FeO_5	5060	5176	117	[5, 74, 95, 105, 106, 133]
FeO_5	5061	5063	3	[4, 74, 128, 133, 144, 146]
FeO_4	5064	5078	15	[4, 128, 133, 144, 146]
FeO_5	5066	5097	32	[6, 73, 74, 76, 133, 139]
FeO_5	5079	5093	15	[4, 74, 128, 133, 144, 146]
FeO_5	5091	5093	3	[3, 75, 126, 129, 130, 141]
FeO_4	5094	5094	1	[3, 75, 129, 130, 141]
FeO_6	5094	5138	45	[4, 74, 87, 128, 133, 144, 146]
FeO_5	5095	5097	3	[3, 75, 109, 129, 130, 141]
FeO_6	5098	5104	7	[3, 75, 106, 109, 129, 130, 141]
FeO_6	5098	5121	24	[6, 73, 74, 76, 110, 133, 139]
FeO_7	5105	5155	51	[3, 64, 75, 106, 109, 129, 130, 141]
FeO_5	5122	5150	29	[6, 73, 74, 76, 110, 133]
FeO_5	5139	5149	11	[4, 74, 87, 128, 133, 146]
FeO_6	5150	5198	49	[4, 74, 87, 128, 133, 144, 146]
FeO_4	5151	5184	34	[6, 73, 74, 110, 133]
FeO_6	5156	5163	8	[3, 64, 75, 106, 129, 130, 141]
FeO_5	5164	5164	1	[3, 64, 75, 129, 130, 141]
FeO_4	5165	5173	9	[3, 64, 75, 130, 141]
FeO_5	5174	5202	29	[3, 64, 75, 109, 130, 141]
FeO_4	5177	5199	23	[5, 95, 105, 106, 133]
FeO_5	5185	5193	9	[6, 73, 74, 110, 133, 139]
FeO_6	5194	5211	18	[6, 73, 74, 76, 110, 133, 139]
FeO_5	5199	5219	21	[4, 74, 87, 133, 144, 146]
FeO_5	5200	5221	22	[5, 79, 95, 105, 106, 133]
FeO_4	5203	5206	4	[3, 75, 109, 130, 141]
FeO_3	5207	5212	6	[3, 75, 109, 130]
FeO_5	5212	5228	17	[6, 73, 74, 76, 133, 139]
FeO_4	5213	5243	31	[3, 75, 109, 119, 130]
FeO_4	5220	5234	15	[4, 74, 87, 133, 146]
FeO_6	5222	5259	38	[5, 79, 95, 105, 106, 128, 133]
FeO_6	5229	5239	11	[6, 73, 74, 76, 106, 133, 139]
FeO_5	5235	5243	9	[4, 74, 87, 95, 133, 146]
FeO_5	5240	5241	2	[6, 73, 74, 76, 106, 133]
FeO_6	5242	5302	61	[6, 73, 74, 76, 95, 106, 133]
FeO_5	5244	5310	67	[3, 75, 109, 119, 130, 152]
FeO_6	5244	5256	13	[4, 74, 87, 95, 133, 144, 146]
FeO_6	5257	5277	21	[4, 74, 95, 128, 133, 144, 146]
FeO_7	5260	5268	9	[5, 79, 84, 95, 105, 106, 128, 133]
FeO_6	5269	5272	4	[5, 79, 84, 95, 105, 106, 128]
FeO_5	5273	5276	4	[5, 79, 84, 95, 105, 106]
FeO_4	5277	5329	53	[5, 79, 95, 105, 106]
FeO_5	5278	5417	140	[4, 74, 95, 128, 133, 146]
FeO_5	5303	5344	42	[6, 73, 74, 76, 106, 133]
FeO_4	5311	5361	51	[3, 75, 109, 119, 130]
FeO_5	5330	5385	56	[5, 79, 95, 105, 106, 133]
FeO_6	5345	5368	24	[6, 73, 74, 76, 106, 133, 139]
FeO_4	5362	5391	30	[3, 64, 75, 109, 130]
FeO_5	5369	5374	6	[6, 74, 76, 106, 133, 139]
FeO_4	5375	5377	3	[6, 74, 76, 133, 139]
FeO_3	5378	5394	17	[6, 74, 133, 139]
FeO_6	5386	5389	4	[5, 79, 95, 105, 106, 128, 133]
FeO_5	5390	5398	9	[5, 79, 95, 105, 128, 133]
FeO_5	5392	5504	113	[3, 64, 75, 109, 130, 152]
FeO_4	5395	5470	76	[6, 74, 94, 133, 139]
FeO_4	5399	5403	5	[5, 79, 95, 105, 133]
FeO_5	5404	5481	78	[5, 79, 95, 105, 106, 133]
FeO_6	5418	5453	36	[4, 74, 95, 115, 128, 133, 146]
FeO_5	5454	5460	7	[4, 74, 115, 128, 133, 146]
FeO_4	5461	5474	14	[4, 74, 115, 128, 133]
FeO_5	5471	5483	13	[6, 74, 94, 110, 133, 139]
FeO_3	5475	5477	3	[4, 74, 128, 133]
FeO_4	5478	5480	3	[4, 74, 95, 128, 133]
FeO_5	5481	5493	13	[4, 74, 95, 128, 133, 136]
FeO_6	5482	5527	46	[5, 79, 95, 105, 106, 128, 133]
FeO_6	5484	5561	78	[6, 74, 94, 110, 133, 139, 142]
FeO_6	5494	5501	8	[4, 74, 95, 128, 133, 136, 146]
FeO_7	5502	5510	9	[4, 74, 95, 128, 133, 136, 144, 146]
FeO_6	5505	5510	6	[3, 64, 75, 109, 130, 141, 152]
FeO_5	5511	5565	55	[3, 64, 109, 130, 141, 152]
FeO_6	5511	5518	8	[4, 74, 128, 133, 136, 144, 146]
FeO_7	5519	5520	2	[4, 74, 128, 133, 136, 144, 146, 148]
FeO_6	5521	5543	23	[4, 74, 128, 133, 136, 146, 148]
FeO_5	5528	5580	53	[5, 79, 95, 106, 128, 133]
FeO_5	5544	5587	44	[4, 74, 128, 133, 146, 148]
FeO_5	5562	5769	208	[6, 74, 110, 133, 139, 142]
FeO_6	5566	5574	9	[3, 64, 75, 109, 130, 141, 152]
FeO_7	5575	5575	1	[3, 64, 75, 91, 109, 130, 141, 152]
FeO_6	5576	5582	7	[3, 64, 75, 91, 130, 141, 152]
FeO_6	5581	5611	31	[5, 79, 95, 105, 106, 128, 133]
FeO_5	5583	5603	21	[3, 75, 91, 130, 141, 152]
FeO_4	5588	5612	25	[4, 74, 133, 146, 148]
FeO_4	5604	5615	12	[3, 75, 130, 141, 152]
FeO_5	5612	5746	135	[5, 79, 95, 105, 106, 128]
FeO_5	5613	5631	19	[4, 74, 133, 144, 146, 148]
FeO_5	5616	5658	43	[3, 64, 75, 130, 141, 152]
FeO_4	5632	5660	29	[4, 74, 133, 144, 146]
FeO_6	5659	5675	17	[3, 64, 75, 76, 130, 141, 152]
FeO_5	5661	5773	113	[4, 74, 128, 133, 144, 146]
FeO_5	5676	5683	8	[3, 75, 76, 130, 141, 152]
FeO_6	5684	5740	57	[3, 75, 76, 109, 130, 141, 152]
FeO_5	5741	5743	3	[3, 75, 109, 130, 141, 152]
FeO_6	5744	5779	36	[3, 75, 109, 119, 130, 141, 152]
FeO_6	5747	5756	10	[5, 79, 95, 105, 106, 128, 146]
FeO_5	5757	5761	5	[5, 79, 95, 105, 106, 146]
FeO_4	5762	5774	13	[5, 79, 95, 105, 106]
FeO_6	5770	5796	27	[6, 74, 87, 110, 133, 139, 142]
FeO_4	5774	5836	63	[4, 128, 133, 144, 146]
FeO_5	5775	5807	33	[5, 79, 95, 105, 106, 133]
FeO_5	5780	5798	19	[3, 75, 109, 119, 130, 152]
FeO_5	5797	5946	150	[6, 74, 110, 133, 139, 142]
FeO_6	5799	5831	33	[3, 75, 87, 109, 119, 130, 152]
FeO_4	5808	5889	82	[5, 79, 95, 105, 106]
FeO_5	5832	5838	7	[3, 75, 109, 119, 130, 152]
FeO_5	5837	5888	52	[4, 74, 128, 133, 144, 146]
FeO_4	5839	5872	34	[3, 75, 109, 130, 152]
FeO_5	5873	5875	3	[3, 64, 75, 109, 130, 152]
FeO_6	5876	5892	17	[3, 64, 75, 109, 130, 141, 152]
FeO_4	5889	5937	49	[4, 74, 133, 144, 146]
FeO_5	5890	5948	59	[5, 79, 95, 105, 106, 133]
FeO_7	5893	5905	13	[3, 64, 75, 109, 110, 130, 141, 152]
FeO_6	5906	5930	25	[3, 64, 75, 109, 130, 141, 152]
FeO_5	5931	5988	58	[3, 64, 75, 109, 130, 152]
FeO_5	5938	5976	39	[4, 74, 115, 133, 144, 146]
FeO_4	5947	5951	5	[6, 110, 133, 139, 142]
FeO_6	5949	5954	6	[5, 79, 95, 105, 106, 133, 146]
FeO_5	5952	5973	22	[6, 94, 110, 133, 139, 142]
FeO_5	5955	6076	122	[5, 79, 95, 105, 106, 146]
FeO_4	5974	5995	22	[6, 110, 133, 139, 142]
FeO_6	5977	5989	13	[4, 74, 115, 128, 133, 144, 146]
FeO_6	5989	5992	4	[3, 64, 75, 109, 130, 141, 152]
FeO_7	5990	6019	30	[4, 74, 105, 115, 128, 133, 144, 146]
FeO_5	5993	6050	58	[3, 75, 109, 130, 141, 152]
FeO_5	5996	6078	83	[6, 74, 110, 133, 139, 142]
FeO_6	6020	6041	22	[4, 74, 105, 115, 133, 144, 146]
FeO_5	6042	6050	9	[4, 105, 115, 133, 144, 146]
FeO_6	6051	6104	54	[3, 64, 75, 109, 130, 141, 152]
FeO_6	6051	6078	28	[4, 74, 105, 115, 133, 144, 146]
FeO_6	6077	6120	44	[5, 79, 95, 105, 106, 128, 146]
FeO_7	6079	6095	17	[4, 74, 105, 115, 128, 133, 144, 146]
FeO_6	6079	6089	11	[6, 74, 109, 110, 133, 139, 142]
FeO_7	6090	6122	33	[6, 74, 109, 110, 133, 139, 142, 144]
FeO_6	6096	6102	7	[4, 105, 115, 128, 133, 144, 146]
FeO_5	6103	6118	16	[4, 105, 115, 133, 144, 146]
FeO_5	6105	6136	32	[3, 75, 109, 130, 141, 152]
FeO_6	6119	6134	16	[4, 74, 105, 115, 133, 144, 146]
FeO_5	6121	6169	49	[5, 79, 95, 106, 128, 146]
FeO_6	6123	6140	18	[6, 74, 109, 110, 133, 142, 144]
FeO_5	6135	6150	16	[4, 105, 115, 133, 144, 146]
FeO_6	6137	6140	4	[3, 75, 76, 109, 130, 141, 152]
FeO_5	6141	6174	34	[3, 75, 76, 109, 141, 152]
FeO_5	6141	6142	2	[6, 74, 109, 110, 133, 142]
FeO_4	6143	6184	42	[6, 74, 110, 133, 142]
FeO_4	6151	6152	2	[4, 115, 133, 144, 146]
FeO_3	6153	6170	18	[4, 115, 133, 146]
FeO_6	6170	6179	10	[5, 79, 95, 106, 115, 128, 146]
FeO_4	6171	6173	3	[4, 115, 133, 144, 146]
FeO_5	6174	6207	34	[4, 74, 115, 133, 144, 146]
FeO_6	6175	6178	4	[3, 75, 76, 109, 130, 141, 152]
FeO_7	6179	6187	9	[3, 75, 76, 103, 109, 130, 141, 152]
FeO_5	6180	6182	3	[5, 79, 95, 106, 128, 146]
FeO_6	6183	6264	82	[5, 79, 95, 105, 106, 128, 146]
FeO_5	6185	6211	27	[6, 74, 109, 110, 133, 142]
FeO_6	6188	6203	16	[3, 75, 103, 109, 130, 141, 152]
FeO_5	6204	6212	9	[3, 75, 103, 109, 141, 152]
FeO_6	6208	6228	21	[4, 74, 105, 115, 133, 144, 146]
FeO_4	6212	6259	48	[6, 109, 110, 133, 142]
FeO_4	6213	6219	7	[3, 75, 109, 141, 152]
FeO_5	6220	6260	41	[3, 75, 109, 130, 141, 152]
FeO_5	6229	6383	155	[4, 74, 115, 133, 144, 146]
FeO_5	6260	6286	27	[6, 94, 109, 110, 133, 142]
FeO_6	6261	6295	35	[3, 64, 75, 109, 130, 141, 152]
FeO_5	6265	6290	26	[5, 79, 95, 105, 128, 146]
FeO_4	6287	6319	33	[6, 94, 109, 110, 133]
FeO_4	6291	6313	23	[5, 79, 105, 128, 146]
FeO_7	6296	6363	68	[3, 64, 75, 109, 110, 130, 141, 152]
FeO_5	6314	6337	24	[5, 79, 105, 106, 128, 146]
FeO_5	6320	6329	10	[6, 67, 94, 109, 110, 133]
FeO_6	6330	6483	154	[6, 67, 94, 109, 110, 133, 142]
FeO_4	6338	6369	32	[5, 79, 105, 106, 146]
FeO_6	6364	6387	24	[3, 64, 75, 110, 130, 141, 152]
FeO_5	6370	6406	37	[5, 79, 105, 106, 126, 146]
FeO_4	6384	6389	6	[4, 115, 133, 144, 146]
FeO_5	6388	6394	7	[3, 75, 110, 130, 141, 152]
FeO_3	6390	6424	35	[4, 115, 133, 146]
FeO_4	6395	6440	46	[3, 75, 110, 141, 152]
FeO_4	6407	6474	68	[5, 105, 106, 126, 146]
FeO_4	6425	6460	36	[4, 115, 133, 136, 146]
FeO_5	6441	6441	1	[3, 75, 109, 110, 141, 152]
FeO_6	6442	6480	39	[3, 75, 109, 110, 130, 141, 152]
FeO_3	6461	6473	13	[4, 115, 133, 146]
FeO_4	6474	6508	35	[4, 115, 133, 144, 146]
FeO_5	6475	6482	8	[5, 105, 106, 107, 126, 146]
FeO_5	6481	6488	8	[3, 75, 109, 110, 130, 152]
FeO_4	6483	6610	128	[5, 105, 106, 107, 146]
FeO_5	6484	6486	3	[6, 67, 109, 110, 133, 142]
FeO_4	6487	6490	4	[6, 67, 109, 133, 142]
FeO_4	6489	6554	66	[3, 75, 109, 110, 130]
FeO_5	6491	6511	21	[6, 67, 94, 109, 133, 142]
FeO_5	6509	6521	13	[4, 115, 128, 133, 144, 146]
FeO_4	6512	6545	34	[6, 67, 109, 133, 142]
FeO_6	6522	6535	14	[4, 109, 115, 128, 133, 144, 146]
FeO_5	6536	6551	16	[4, 109, 115, 128, 133, 144]
FeO_5	6546	6546	1	[6, 67, 109, 133, 139, 142]
FeO_4	6547	6568	22	[6, 67, 109, 133, 139]
FeO_4	6552	6573	22	[4, 109, 115, 133, 144]
FeO_5	6555	6556	2	[3, 75, 87, 109, 110, 130]
FeO_6	6557	6584	28	[3, 75, 87, 109, 110, 130, 140]
FeO_5	6569	6575	7	[6, 67, 102, 109, 133, 139]
FeO_3	6574	6609	36	[4, 109, 133, 144]
FeO_4	6576	6591	16	[6, 67, 102, 133, 139]
FeO_5	6585	6643	59	[3, 75, 109, 110, 130, 140]
FeO_3	6592	6687	96	[6, 102, 133, 139]
FeO_4	6610	6616	7	[4, 105, 109, 133, 144]
FeO_5	6611	6676	66	[5, 73, 105, 106, 107, 146]
FeO_5	6617	6667	51	[4, 105, 109, 128, 133, 144]
FeO_4	6644	6684	41	[3, 75, 109, 110, 130]
FeO_4	6668	6749	82	[4, 105, 128, 133, 144]
FeO_6	6677	6685	9	[5, 73, 105, 106, 107, 133, 146]
FeO_5	6685	6732	48	[3, 75, 109, 110, 130, 141]
FeO_5	6686	6694	9	[5, 73, 105, 106, 107, 133]
FeO_4	6688	6801	114	[6, 67, 102, 133, 139]
FeO_4	6695	6709	15	[5, 73, 105, 106, 133]
FeO_5	6710	6724	15	[5, 73, 94, 105, 106, 133]
FeO_6	6725	6749	25	[5, 73, 94, 105, 106, 107, 133]
FeO_4	6733	6734	2	[3, 75, 109, 110, 130]
FeO_5	6735	6770	36	[3, 75, 91, 109, 110, 130]
FeO_5	6750	6768	19	[4, 74, 105, 128, 133, 144]
FeO_5	6750	6777	28	[5, 73, 94, 105, 107, 133]
FeO_4	6769	6772	4	[4, 105, 128, 133, 144]
FeO_4	6771	6776	6	[3, 75, 109, 110, 130]
FeO_5	6773	6794	22	[4, 94, 105, 128, 133, 144]
FeO_5	6777	6813	37	[3, 75, 86, 109, 110, 130]
FeO_4	6778	6799	22	[5, 73, 94, 107, 133]
FeO_4	6795	6811	17	[4, 105, 128, 133, 144]
FeO_5	6800	6925	126	[5, 73, 94, 105, 107, 133]
FeO_5	6802	6853	52	[6, 67, 73, 102, 133, 139]
FeO_5	6812	6865	54	[4, 94, 105, 128, 133, 144]
FeO_6	6814	6814	1	[3, 64, 75, 86, 109, 110, 130]
FeO_7	6815	6866	52	[3, 64, 75, 86, 109, 110, 122, 130]
FeO_4	6854	6878	25	[6, 67, 102, 133, 139]
FeO_4	6866	6884	19	[4, 105, 128, 133, 144]
FeO_6	6867	6879	13	[3, 64, 75, 86, 109, 110, 130]
FeO_5	6879	6896	18	[6, 67, 73, 102, 133, 139]
FeO_7	6880	6923	44	[3, 64, 75, 86, 109, 110, 130, 141]
FeO_5	6885	6990	106	[4, 74, 105, 128, 133, 144]
FeO_4	6897	6968	72	[6, 67, 102, 133, 139]
FeO_6	6924	6928	5	[3, 64, 75, 109, 110, 130, 141]
FeO_4	6926	6943	18	[5, 73, 94, 107, 133]
FeO_5	6929	6971	43	[3, 64, 75, 109, 110, 130]
FeO_5	6944	6944	1	[5, 73, 94, 107, 123, 133]
FeO_6	6945	6965	21	[5, 73, 94, 107, 123, 133, 144]
FeO_7	6966	6969	4	[5, 67, 73, 94, 107, 123, 133, 144]
FeO_5	6969	6974	6	[6, 67, 102, 133, 139, 144]
FeO_6	6970	6979	10	[5, 67, 73, 94, 107, 133, 144]
FeO_4	6972	6992	21	[3, 75, 109, 110, 130]
FeO_4	6975	7036	62	[6, 67, 102, 133, 139]
FeO_5	6980	6982	3	[5, 67, 73, 94, 107, 133]
FeO_4	6983	7025	43	[5, 73, 94, 107, 133]
FeO_6	6991	7003	13	[4, 74, 94, 105, 128, 133, 144]
FeO_5	6993	7000	8	[3, 75, 86, 109, 110, 130]
FeO_6	7001	7013	13	[3, 75, 86, 102, 109, 110, 130]
FeO_5	7004	7068	65	[4, 74, 105, 128, 133, 144]
FeO_7	7014	7021	8	[3, 75, 86, 102, 109, 110, 130, 141]
FeO_6	7022	7034	13	[3, 75, 102, 109, 110, 130, 141]
FeO_5	7026	7027	2	[5, 67, 73, 94, 107, 133]
FeO_6	7028	7058	31	[5, 67, 73, 76, 94, 107, 133]
FeO_5	7035	7049	15	[3, 75, 102, 109, 110, 130]
FeO_3	7037	7067	31	[6, 67, 133, 139]
FeO_4	7050	7069	20	[3, 75, 102, 109, 110]
FeO_5	7059	7092	34	[5, 73, 76, 94, 107, 133]
FeO_4	7068	7070	3	[6, 67, 94, 133, 139]
FeO_4	7069	7110	42	[4, 74, 105, 128, 133]
FeO_5	7070	7080	11	[3, 75, 102, 109, 110, 130]
FeO_5	7071	7080	10	[6, 67, 94, 102, 133, 139]
FeO_6	7081	7110	30	[3, 75, 102, 109, 110, 130, 144]
FeO_4	7081	7140	60	[6, 67, 102, 133, 139]
FeO_6	7093	7102	10	[5, 73, 76, 94, 107, 127, 133]
FeO_6	7103	7111	9	[5, 73, 81, 94, 107, 127, 133]
FeO_5	7111	7170	60	[3, 75, 102, 109, 110, 130]
FeO_5	7111	7159	49	[4, 74, 105, 128, 133, 144]
FeO_5	7112	7116	5	[5, 73, 81, 94, 127, 133]
FeO_4	7117	7126	10	[5, 73, 94, 127, 133]
FeO_5	7127	7143	17	[5, 73, 94, 107, 127, 133]
FeO_3	7141	7253	113	[6, 67, 102, 139]
FeO_4	7144	7175	32	[5, 73, 94, 107, 133]
FeO_6	7160	7287	128	[4, 74, 94, 105, 128, 133, 144]
FeO_6	7171	7196	26	[3, 75, 102, 109, 110, 122, 130]
FeO_5	7176	7197	22	[5, 73, 94, 107, 127, 133]
FeO_5	7197	7199	3	[3, 75, 102, 110, 122, 130]
FeO_4	7198	7214	17	[5, 73, 94, 107, 133]
FeO_4	7200	7206	7	[3, 75, 102, 110, 130]
FeO_5	7207	7209	3	[3, 75, 102, 109, 110, 130]
FeO_6	7210	7249	40	[3, 75, 102, 109, 110, 130, 141]
FeO_5	7215	7215	1	[5, 73, 94, 107, 127, 133]
FeO_6	7216	7224	9	[5, 73, 94, 105, 107, 127, 133]
FeO_7	7225	7230	6	[5, 73, 76, 94, 105, 107, 127, 133]
FeO_6	7231	7260	30	[5, 73, 76, 94, 107, 127, 133]
FeO_7	7250	7252	3	[3, 75, 102, 109, 110, 122, 130, 141]
FeO_6	7253	7260	8	[3, 75, 102, 110, 122, 130, 141]
FeO_4	7254	7285	32	[6, 67, 102, 139, 142]
FeO_7	7261	7291	31	[3, 64, 75, 102, 110, 122, 130, 141]
FeO_7	7261	7268	8	[5, 73, 76, 94, 106, 107, 127, 133]
FeO_6	7269	7275	7	[5, 73, 76, 94, 106, 107, 133]
FeO_5	7276	7277	2	[5, 73, 94, 106, 107, 133]
FeO_6	7278	7287	10	[5, 73, 81, 94, 106, 107, 133]
FeO_5	7286	7355	70	[6, 67, 102, 133, 139, 142]
FeO_5	7288	7405	118	[4, 74, 105, 128, 133, 144]
FeO_5	7288	7295	8	[5, 73, 81, 94, 106, 133]
FeO_8	7292	7327	36	[3, 64, 75, 86, 102, 110, 122, 130, 141]
FeO_4	7296	7296	1	[5, 73, 81, 94, 133]
FeO_5	7297	7326	30	[5, 73, 76, 81, 94, 133]
FeO_4	7327	7352	26	[5, 73, 81, 94, 133]
FeO_7	7328	7379	52	[3, 64, 75, 86, 102, 110, 122, 130]
FeO_5	7353	7363	11	[5, 73, 81, 94, 107, 133]
FeO_4	7356	7369	14	[6, 67, 102, 133, 142]
FeO_6	7364	7383	20	[5, 67, 73, 81, 94, 107, 133]
FeO_5	7370	7384	15	[6, 67, 102, 133, 139, 142]
FeO_6	7380	7401	22	[3, 64, 75, 86, 110, 122, 130]
FeO_5	7384	7445	62	[5, 73, 81, 94, 107, 133]
FeO_6	7385	7391	7	[6, 67, 94, 102, 133, 139, 142]
FeO_5	7392	7397	6	[6, 94, 102, 133, 139, 142]
FeO_4	7398	7401	4	[6, 102, 133, 139, 142]
FeO_5	7402	7405	4	[3, 64, 75, 86, 122, 130]
FeO_5	7402	7403	2	[6, 102, 133, 139, 142, 144]
FeO_4	7404	7419	16	[6, 102, 133, 139, 142]
FeO_6	7406	7408	3	[3, 64, 75, 86, 110, 122, 130]
FeO_4	7406	7428	23	[4, 105, 128, 133, 144]
FeO_7	7409	7434	26	[3, 64, 75, 86, 110, 122, 130, 141]
FeO_5	7420	7484	65	[6, 74, 102, 133, 139, 142]
FeO_5	7429	7474	46	[4, 74, 105, 128, 133, 144]
FeO_8	7435	7473	39	[3, 64, 75, 86, 109, 110, 122, 130, 141]
FeO_6	7446	7452	7	[5, 67, 73, 81, 94, 107, 133]
FeO_5	7453	7501	49	[5, 67, 73, 81, 94, 133]
FeO_7	7474	7477	4	[3, 75, 86, 109, 110, 122, 130, 141]
FeO_6	7475	7484	10	[4, 74, 105, 109, 128, 133, 144]
FeO_6	7478	7482	5	[3, 75, 86, 109, 110, 122, 130]
FeO_5	7483	7550	68	[3, 75, 86, 109, 110, 130]
FeO_5	7485	7486	2	[4, 74, 105, 128, 133, 144]
FeO_4	7485	7501	17	[6, 74, 102, 133, 139]
FeO_6	7487	7490	4	[4, 74, 94, 105, 128, 133, 144]
FeO_5	7491	7564	74	[4, 94, 105, 128, 133, 144]
FeO_6	7502	7551	50	[5, 67, 73, 81, 94, 107, 133]
FeO_5	7502	7518	17	[6, 74, 94, 102, 133, 139]
FeO_4	7519	7520	2	[6, 94, 102, 133, 139]
FeO_5	7521	7526	6	[6, 67, 94, 102, 133, 139]
FeO_6	7527	7531	5	[6, 67, 94, 102, 133, 139, 142]
FeO_5	7532	7642	111	[6, 67, 102, 133, 139, 142]
FeO_6	7551	7580	30	[3, 75, 86, 109, 110, 130, 141]
FeO_5	7552	7554	3	[5, 67, 73, 81, 94, 107]
FeO_6	7555	7570	16	[5, 67, 73, 81, 94, 107, 127]
FeO_6	7565	7567	3	[4, 74, 94, 105, 128, 133, 144]
FeO_5	7568	7645	78	[4, 74, 105, 128, 133, 144]
FeO_4	7571	7577	7	[5, 67, 73, 94, 107]
FeO_3	7578	7596	19	[5, 67, 73, 94]
FeO_7	7581	7585	5	[3, 75, 86, 102, 109, 110, 130, 141]
FeO_6	7586	7675	90	[3, 75, 86, 109, 110, 130, 141]
FeO_4	7597	7662	66	[5, 67, 73, 94, 133]
FeO_4	7643	7655	13	[6, 67, 102, 139, 142]
FeO_4	7646	7664	19	[4, 74, 128, 133, 144]
FeO_3	7656	7688	33	[6, 102, 139, 142]
FeO_3	7663	7674	12	[5, 67, 73, 94]
FeO_3	7665	7693	29	[4, 74, 133, 144]
FeO_4	7675	7691	17	[5, 67, 73, 94, 133]
FeO_5	7676	7680	5	[3, 75, 86, 109, 130, 141]
FeO_4	7681	7743	63	[3, 75, 86, 130, 141]
FeO_4	7689	7691	3	[6, 81, 102, 139, 142]
FeO_5	7692	7760	69	[5, 67, 73, 81, 94, 133]
FeO_5	7692	7695	4	[6, 81, 102, 133, 139, 142]
FeO_4	7694	7747	54	[4, 74, 94, 133, 144]
FeO_6	7696	7705	10	[6, 74, 81, 102, 133, 139, 142]
FeO_7	7706	7709	4	[6, 67, 74, 81, 102, 133, 139, 142]
FeO_6	7710	7714	5	[6, 67, 74, 81, 102, 133, 139]
FeO_5	7715	7731	17	[6, 67, 74, 81, 102, 139]
FeO_4	7732	7758	27	[6, 67, 81, 102, 139]
FeO_5	7744	7799	56	[3, 75, 76, 86, 130, 141]
FeO_5	7748	7749	2	[4, 74, 94, 105, 133, 144]
FeO_6	7750	7754	5	[4, 74, 94, 105, 128, 133, 144]
FeO_7	7755	7762	8	[4, 74, 94, 105, 128, 133, 140, 144]
FeO_5	7759	7807	49	[6, 67, 80, 81, 102, 139]
FeO_4	7761	7818	58	[5, 73, 81, 94, 133]
FeO_6	7763	7775	13	[4, 74, 94, 105, 133, 140, 144]
FeO_7	7776	7807	32	[4, 74, 94, 105, 128, 133, 140, 144]
FeO_6	7800	7848	49	[3, 75, 76, 86, 106, 130, 141]
FeO_6	7808	7825	18	[4, 94, 105, 128, 133, 140, 144]
FeO_6	7808	7814	7	[6, 67, 80, 81, 102, 111, 139]
FeO_5	7815	7883	69	[6, 67, 80, 81, 102, 139]
FeO_5	7819	7882	64	[5, 67, 73, 81, 94, 133]
FeO_5	7826	7829	4	[4, 94, 105, 133, 140, 144]
FeO_6	7830	7838	9	[4, 74, 94, 105, 133, 140, 144]
FeO_5	7839	7850	12	[4, 74, 94, 105, 133, 144]
FeO_5	7849	7857	9	[3, 75, 76, 86, 106, 141]
FeO_4	7851	7862	12	[4, 94, 105, 133, 144]
FeO_4	7858	7862	5	[3, 75, 86, 106, 141]
FeO_5	7863	7870	8	[3, 75, 86, 106, 109, 141]
FeO_3	7863	7882	20	[4, 105, 133, 144]
FeO_4	7871	7896	26	[3, 75, 86, 106, 141]
FeO_4	7883	7886	4	[4, 94, 105, 133, 144]
FeO_6	7883	7907	25	[5, 67, 73, 81, 94, 107, 133]
FeO_4	7884	7904	21	[6, 67, 80, 102, 139]
FeO_5	7887	7896	10	[4, 94, 105, 133, 140, 144]
FeO_3	7897	7929	33	[3, 75, 86, 141]
FeO_6	7897	7906	10	[4, 94, 105, 128, 133, 140, 144]
FeO_5	7905	7936	32	[6, 67, 80, 102, 139, 142]
FeO_5	7907	7915	9	[4, 94, 105, 128, 133, 144]
FeO_5	7908	7941	34	[5, 67, 73, 81, 94, 107]
FeO_4	7916	7924	9	[4, 105, 128, 133, 144]
FeO_5	7925	7936	12	[4, 74, 105, 128, 133, 144]
FeO_4	7930	7969	40	[3, 75, 86, 109, 141]
FeO_6	7937	7943	7	[4, 74, 105, 128, 133, 142, 144]
FeO_4	7937	7946	10	[6, 67, 102, 139, 142]
FeO_4	7942	7972	31	[5, 67, 73, 94, 107]
FeO_5	7944	7947	4	[4, 74, 128, 133, 142, 144]
FeO_5	7947	7996	50	[6, 67, 80, 102, 139, 142]
FeO_4	7948	7985	38	[4, 74, 133, 142, 144]
FeO_5	7970	7991	22	[3, 75, 86, 109, 110, 141]
FeO_6	7973	8022	50	[5, 67, 73, 81, 94, 107, 133]
FeO_3	7986	7996	11	[4, 74, 133, 144]
FeO_6	7992	8047	56	[3, 75, 86, 102, 109, 110, 141]
FeO_4	7997	8039	43	[4, 74, 128, 133, 144]
FeO_4	7997	7999	3	[6, 67, 102, 139, 142]
FeO_3	8000	8015	16	[6, 67, 102, 139]
FeO_4	8016	8073	58	[6, 67, 102, 134, 139]
FeO_7	8023	8028	6	[5, 67, 73, 81, 94, 107, 133, 139]
FeO_6	8029	8034	6	[5, 67, 73, 81, 94, 107, 133]
FeO_5	8035	8055	21	[5, 73, 81, 94, 107, 133]
FeO_3	8040	8078	39	[4, 74, 133, 144]
FeO_5	8048	8090	43	[3, 86, 102, 109, 110, 141]
FeO_4	8056	8105	50	[5, 73, 81, 94, 133]
FeO_5	8074	8087	14	[6, 67, 94, 102, 134, 139]
FeO_4	8079	8079	1	[4, 74, 128, 133, 144]
FeO_5	8080	8087	8	[4, 74, 94, 128, 133, 144]
FeO_4	8088	8102	15	[4, 74, 94, 133, 144]
FeO_4	8088	8100	13	[6, 67, 102, 134, 139]
FeO_6	8091	8098	8	[3, 75, 86, 102, 109, 110, 141]
FeO_5	8099	8122	24	[3, 75, 102, 109, 110, 141]
FeO_5	8101	8135	35	[6, 67, 81, 102, 134, 139]
FeO_3	8103	8116	14	[4, 94, 133, 144]
FeO_5	8106	8107	2	[5, 67, 73, 81, 94, 133]
FeO_6	8108	8147	40	[5, 67, 73, 81, 94, 107, 133]
FeO_4	8117	8124	8	[4, 74, 94, 133, 144]
FeO_4	8123	8127	5	[3, 102, 109, 110, 141]
FeO_5	8125	8148	24	[4, 74, 94, 133, 140, 144]
FeO_5	8128	8173	46	[3, 102, 109, 110, 130, 141]
FeO_3	8136	8137	2	[6, 67, 81, 139]
FeO_2	8138	8151	14	[6, 67, 139]
FeO_5	8148	8173	26	[5, 67, 81, 94, 107, 133]
FeO_4	8149	8191	43	[4, 74, 94, 133, 144]
FeO_3	8152	8152	1	[6, 67, 81, 139]
FeO_4	8153	8172	20	[6, 67, 74, 81, 139]
FeO_3	8173	8180	8	[6, 67, 81, 139]
FeO_6	8174	8225	52	[3, 76, 102, 109, 110, 130, 141]
FeO_4	8174	8206	33	[5, 67, 81, 94, 133]
FeO_4	8181	8185	5	[6, 67, 81, 139, 142]
FeO_5	8186	8207	22	[6, 67, 81, 134, 139, 142]
FeO_5	8192	8246	55	[4, 74, 94, 133, 142, 144]
FeO_5	8207	8241	35	[5, 67, 73, 81, 94, 133]
FeO_4	8208	8223	16	[6, 67, 134, 139, 142]
FeO_5	8224	8234	11	[6, 67, 94, 134, 139, 142]
FeO_5	8226	8235	10	[3, 76, 102, 109, 130, 141]
FeO_6	8235	8238	4	[6, 67, 80, 94, 134, 139, 142]
FeO_6	8236	8249	14	[3, 76, 86, 102, 109, 130, 141]
FeO_5	8239	8249	11	[6, 67, 80, 134, 139, 142]
FeO_6	8242	8281	40	[5, 67, 73, 81, 94, 133, 139]
FeO_6	8247	8252	6	[4, 74, 94, 128, 133, 142, 144]
FeO_7	8250	8278	29	[3, 64, 76, 86, 102, 109, 130, 141]
FeO_6	8250	8252	3	[6, 67, 80, 102, 134, 139, 142]
FeO_5	8253	8295	43	[4, 74, 94, 128, 133, 144]
FeO_7	8253	8253	1	[6, 67, 80, 92, 102, 134, 139, 142]
FeO_8	8254	8266	13	[6, 67, 68, 80, 92, 102, 134, 139, 142]
FeO_7	8267	8282	16	[6, 67, 80, 92, 102, 134, 139, 142]
FeO_6	8279	8340	62	[3, 76, 86, 102, 109, 130, 141]
FeO_5	8282	8342	61	[5, 67, 73, 81, 94, 133]
FeO_8	8283	8293	11	[6, 67, 80, 92, 94, 102, 134, 139, 142]
FeO_7	8294	8295	2	[6, 67, 80, 92, 94, 102, 134, 139]
FeO_4	8296	8329	34	[4, 94, 128, 133, 144]
FeO_6	8296	8321	26	[6, 67, 80, 92, 94, 102, 134]
FeO_5	8322	8357	36	[6, 67, 92, 94, 102, 134]
FeO_5	8330	8359	30	[4, 94, 105, 128, 133, 144]
FeO_7	8341	8349	9	[3, 76, 86, 102, 109, 110, 130, 141]
FeO_4	8343	8353	11	[5, 67, 81, 94, 133]
FeO_6	8350	8353	4	[3, 76, 86, 102, 109, 130, 141]
FeO_5	8354	8376	23	[3, 86, 102, 109, 130, 141]
FeO_5	8354	8394	41	[5, 67, 73, 81, 94, 133]
FeO_4	8358	8366	9	[6, 67, 94, 102, 134]
FeO_4	8360	8389	30	[4, 94, 105, 128, 133]
FeO_3	8367	8372	6	[6, 67, 94, 102]
FeO_4	8373	8418	46	[6, 67, 94, 102, 139]
FeO_4	8377	8385	9	[3, 86, 109, 130, 141]
FeO_5	8386	8404	19	[3, 75, 86, 109, 130, 141]
FeO_5	8390	8420	31	[4, 94, 105, 128, 133, 144]
FeO_4	8395	8395	1	[5, 73, 81, 94, 133]
FeO_3	8396	8405	10	[5, 73, 81, 94]
FeO_6	8405	8513	109	[3, 75, 76, 86, 109, 130, 141]
FeO_4	8406	8412	7	[5, 73, 76, 81, 94]
FeO_3	8413	8424	12	[5, 73, 81, 94]
FeO_5	8419	8439	21	[6, 67, 94, 102, 122, 139]
FeO_4	8421	8421	1	[4, 94, 105, 133, 144]
FeO_5	8422	8431	10	[4, 94, 105, 133, 139, 144]
FeO_4	8425	8428	4	[5, 73, 81, 94, 133]
FeO_5	8429	8451	23	[5, 73, 76, 81, 94, 133]
FeO_6	8432	8435	4	[4, 74, 94, 105, 133, 139, 144]
FeO_7	8436	8444	9	[4, 74, 94, 105, 128, 133, 139, 144]
FeO_6	8440	8499	60	[6, 67, 81, 94, 102, 122, 139]
FeO_6	8445	8459	15	[4, 74, 94, 128, 133, 139, 144]
FeO_4	8452	8524	73	[5, 73, 81, 94, 133]
FeO_5	8460	8487	28	[4, 74, 94, 133, 139, 144]
FeO_4	8488	8526	39	[4, 74, 133, 139, 144]
FeO_5	8500	8517	18	[6, 67, 94, 102, 122, 139]
FeO_5	8514	8611	98	[3, 76, 86, 109, 130, 141]
FeO_4	8518	8544	27	[6, 67, 94, 102, 139]
FeO_3	8525	8574	50	[5, 73, 81, 133]
FeO_5	8527	8530	4	[4, 74, 128, 133, 139, 144]
FeO_4	8531	8567	37	[4, 74, 128, 133, 139]
FeO_5	8545	8572	28	[6, 67, 94, 102, 122, 139]
FeO_5	8568	8586	19	[4, 74, 128, 133, 139, 144]
FeO_4	8573	8632	60	[6, 67, 94, 102, 122]
FeO_4	8575	8575	1	[5, 73, 81, 133, 139]
FeO_3	8576	8632	57	[5, 81, 133, 139]
FeO_4	8587	8636	50	[4, 74, 133, 139, 144]
FeO_6	8612	8627	16	[3, 76, 86, 102, 109, 130, 141]
FeO_5	8628	8639	12	[3, 86, 102, 109, 130, 141]
FeO_4	8633	8637	5	[5, 81, 113, 133, 139]
FeO_4	8633	8669	37	[6, 67, 94, 122, 139]
FeO_5	8637	8669	33	[4, 74, 128, 133, 139, 144]
FeO_5	8638	8651	14	[5, 73, 81, 113, 133, 139]
FeO_6	8640	8646	7	[3, 75, 86, 102, 109, 130, 141]
FeO_7	8647	8649	3	[3, 75, 76, 86, 102, 109, 130, 141]
FeO_8	8650	8654	5	[3, 75, 76, 86, 102, 109, 110, 130, 141]
FeO_5	8652	8664	13	[5, 67, 81, 113, 133, 139]
FeO_7	8655	8678	24	[3, 75, 76, 86, 102, 109, 130, 141]
FeO_4	8665	8713	49	[5, 81, 113, 133, 139]
FeO_6	8670	8694	25	[4, 74, 105, 128, 133, 139, 144]
FeO_5	8670	8681	12	[6, 67, 94, 102, 122, 139]
FeO_6	8679	8683	5	[3, 76, 86, 102, 109, 130, 141]
FeO_4	8682	8698	17	[6, 94, 102, 122, 139]
FeO_5	8684	8757	74	[3, 86, 102, 109, 130, 141]
FeO_5	8695	8701	7	[4, 74, 105, 133, 139, 144]
FeO_3	8699	8733	35	[6, 94, 122, 139]
FeO_4	8702	8899	198	[4, 74, 105, 133, 144]
FeO_5	8714	8721	8	[5, 74, 81, 113, 133, 139]
FeO_4	8722	8880	159	[5, 74, 81, 133, 139]
FeO_2	8734	8744	11	[6, 94, 122]
FeO_3	8745	8758	14	[6, 94, 122, 144]
FeO_6	8758	8778	21	[3, 76, 86, 102, 109, 130, 141]
FeO_4	8759	8768	10	[6, 94, 122, 139, 144]
FeO_3	8769	8770	2	[6, 94, 122, 144]
FeO_4	8771	8791	21	[6, 94, 102, 122, 144]
FeO_5	8779	8784	6	[3, 76, 102, 109, 130, 141]
FeO_4	8785	8814	30	[3, 102, 109, 130, 141]
FeO_5	8792	8835	44	[6, 94, 102, 122, 127, 144]
FeO_5	8815	8818	4	[3, 76, 102, 109, 130, 141]
FeO_7	8819	8852	34	[3, 76, 86, 91, 102, 109, 130, 141]
FeO_6	8836	8836	1	[6, 94, 102, 122, 127, 139, 144]
FeO_7	8837	8858	22	[6, 94, 102, 122, 127, 139, 140, 144]
FeO_6	8853	8855	3	[3, 76, 91, 102, 109, 130, 141]
FeO_5	8856	8866	11	[3, 76, 102, 109, 130, 141]
FeO_6	8859	8863	5	[6, 94, 122, 127, 139, 140, 144]
FeO_5	8864	8875	12	[6, 94, 122, 127, 139, 144]
FeO_6	8867	8878	12	[3, 76, 86, 102, 109, 130, 141]
FeO_4	8876	8895	20	[6, 94, 122, 127, 144]
FeO_5	8879	8891	13	[3, 86, 102, 109, 130, 141]
FeO_5	8881	8882	2	[5, 73, 74, 81, 133, 139]
FeO_4	8883	8951	69	[5, 73, 81, 133, 139]
FeO_6	8892	8937	46	[3, 76, 86, 102, 109, 130, 141]
FeO_5	8896	8911	16	[6, 94, 122, 127, 139, 144]
FeO_5	8900	8971	72	[4, 74, 105, 128, 133, 144]
FeO_4	8912	8950	39	[6, 122, 127, 139, 144]
FeO_5	8938	8946	9	[3, 86, 102, 109, 130, 141]
FeO_4	8947	8996	50	[3, 102, 109, 130, 141]
FeO_5	8951	8958	8	[6, 94, 122, 127, 139, 144]
FeO_5	8952	8952	1	[5, 73, 81, 82, 133, 139]
FeO_4	8953	8953	1	[5, 73, 81, 82, 133]
FeO_5	8954	8964	11	[5, 73, 76, 81, 82, 133]
FeO_4	8959	8996	38	[6, 94, 122, 139, 144]
FeO_6	8965	8974	10	[5, 73, 76, 81, 82, 133, 139]
FeO_4	8972	9110	139	[4, 74, 105, 133, 144]
FeO_5	8975	8979	5	[5, 73, 76, 81, 82, 133]
FeO_4	8980	9033	54	[5, 73, 76, 81, 133]
FeO_5	8997	9005	9	[3, 76, 102, 109, 130, 141]
FeO_5	8997	9030	34	[6, 81, 94, 122, 139, 144]
FeO_6	9006	9040	35	[3, 72, 76, 102, 109, 130, 141]
FeO_6	9031	9059	29	[6, 67, 81, 94, 122, 139, 144]
FeO_5	9034	9058	25	[5, 73, 76, 81, 133, 152]
FeO_5	9041	9079	39	[3, 72, 76, 102, 109, 130]
FeO_4	9059	9071	13	[5, 73, 81, 133, 152]
FeO_7	9060	9072	13	[6, 67, 73, 81, 94, 122, 139, 144]
FeO_5	9072	9144	73	[5, 73, 74, 81, 133, 152]
FeO_6	9073	9073	1	[6, 67, 81, 94, 122, 139, 144]
FeO_5	9074	9095	22	[6, 67, 81, 94, 139, 144]
FeO_4	9080	9093	14	[3, 76, 102, 109, 130]
FeO_5	9094	9143	50	[3, 76, 102, 109, 130, 140]
FeO_6	9096	9107	12	[6, 67, 81, 94, 122, 139, 144]
FeO_5	9108	9126	19	[6, 67, 94, 122, 139, 144]
FeO_3	9111	9141	31	[4, 74, 133, 144]
FeO_6	9127	9131	5	[6, 67, 81, 94, 122, 139, 144]
FeO_5	9132	9154	23	[6, 81, 94, 122, 139, 144]
FeO_4	9142	9150	9	[4, 74, 87, 133, 144]
FeO_4	9144	9172	29	[3, 76, 102, 109, 130]
FeO_4	9145	9150	6	[5, 74, 81, 133, 152]
FeO_5	9151	9158	8	[4, 74, 87, 133, 142, 144]
FeO_5	9151	9161	11	[5, 73, 74, 81, 133, 152]
FeO_4	9155	9173	19	[6, 94, 122, 139, 144]
FeO_4	9159	9170	12	[4, 74, 87, 133, 144]
FeO_4	9162	9179	18	[5, 73, 74, 81, 133]
FeO_5	9171	9220	50	[4, 74, 87, 105, 133, 144]
FeO_5	9173	9177	5	[3, 76, 102, 109, 130, 140]
FeO_3	9174	9177	4	[6, 94, 139, 144]
FeO_4	9178	9178	1	[3, 76, 102, 109, 130]
FeO_4	9178	9182	5	[6, 94, 127, 139, 144]
FeO_3	9179	9190	12	[3, 102, 109, 130]
FeO_5	9180	9375	196	[5, 73, 74, 81, 133, 152]
FeO_5	9183	9187	5	[6, 94, 105, 127, 139, 144]
FeO_6	9188	9198	11	[6, 94, 105, 122, 127, 139, 144]
FeO_4	9191	9235	45	[3, 76, 102, 109, 130]
FeO_5	9199	9202	4	[6, 94, 105, 122, 139, 144]
FeO_4	9203	9274	72	[6, 94, 122, 139, 144]
FeO_4	9221	9229	9	[4, 74, 105, 133, 144]
FeO_5	9230	9232	3	[4, 74, 105, 133, 142, 144]
FeO_4	9233	9306	74	[4, 74, 133, 142, 144]
FeO_3	9236	9248	13	[3, 102, 109, 130]
FeO_4	9249	9258	10	[3, 102, 109, 127, 130]
FeO_5	9259	9321	63	[3, 102, 109, 127, 130, 140]
FeO_5	9275	9302	28	[6, 94, 122, 139, 142, 144]
FeO_6	9303	9324	22	[6, 94, 109, 122, 139, 142, 144]
FeO_5	9307	9344	38	[4, 74, 128, 133, 142, 144]
FeO_6	9322	9350	29	[3, 76, 102, 109, 127, 130, 140]
FeO_5	9325	9343	19	[6, 94, 109, 139, 142, 144]
FeO_4	9344	9366	23	[6, 94, 109, 139, 144]
FeO_4	9345	9459	115	[4, 74, 128, 133, 144]
FeO_5	9351	9372	22	[3, 102, 109, 127, 130, 140]
FeO_3	9367	9382	16	[6, 94, 109, 139]
FeO_4	9373	9374	2	[3, 102, 109, 127, 130]
FeO_5	9375	9397	23	[3, 76, 102, 109, 127, 130]
FeO_4	9376	9410	35	[5, 73, 81, 133, 152]
FeO_4	9383	9411	29	[6, 81, 94, 109, 139]
FeO_4	9398	9399	2	[3, 76, 102, 127, 130]
FeO_5	9400	9432	33	[3, 76, 102, 127, 130, 140]
FeO_5	9411	9497	87	[5, 73, 74, 81, 133, 152]
FeO_5	9412	9415	4	[6, 74, 81, 94, 109, 139]
FeO_4	9416	9419	4	[6, 74, 81, 109, 139]
FeO_5	9420	9494	75	[6, 74, 81, 109, 139, 142]
FeO_6	9433	9454	22	[3, 76, 102, 127, 130, 140, 146]
FeO_5	9455	9458	4	[3, 76, 127, 130, 140, 146]
FeO_6	9459	9473	15	[3, 76, 127, 130, 134, 140, 146]
FeO_5	9460	9484	25	[4, 74, 109, 128, 133, 144]
FeO_5	9474	9486	13	[3, 76, 127, 130, 134, 140]
FeO_4	9485	9578	94	[4, 74, 128, 133, 144]
FeO_6	9487	9497	11	[3, 76, 102, 127, 130, 134, 140]
FeO_6	9495	9499	5	[6, 74, 81, 94, 109, 139, 142]
FeO_7	9498	9602	105	[3, 76, 102, 109, 127, 130, 134, 140]
FeO_4	9498	9499	2	[5, 73, 81, 133, 152]
FeO_5	9500	9507	8	[5, 73, 81, 94, 133, 152]
FeO_5	9500	9556	57	[6, 74, 81, 94, 109, 139]
FeO_6	9508	9521	14	[5, 73, 81, 91, 94, 133, 152]
FeO_5	9522	9564	43	[5, 73, 81, 91, 133, 152]
FeO_4	9557	9647	91	[6, 81, 94, 109, 139]
FeO_4	9565	9568	4	[5, 73, 81, 91, 133]
FeO_5	9569	9578	10	[5, 73, 74, 81, 91, 133]
FeO_5	9579	9622	44	[4, 74, 109, 128, 133, 144]
FeO_6	9579	9594	16	[5, 73, 74, 81, 91, 94, 133]
FeO_5	9595	9597	3	[5, 73, 74, 81, 91, 133]
FeO_4	9598	9630	33	[5, 73, 81, 91, 133]
FeO_8	9603	9612	10	[3, 76, 102, 109, 127, 130, 134, 140, 146]
FeO_7	9613	9620	8	[3, 76, 102, 109, 127, 130, 134, 146]
FeO_6	9621	9636	16	[3, 76, 102, 109, 127, 130, 134]
FeO_4	9623	9668	46	[4, 74, 128, 133, 144]
FeO_5	9631	9723	93	[5, 73, 81, 91, 133, 152]
FeO_5	9637	9657	21	[3, 76, 109, 127, 130, 134]
FeO_3	9648	9652	5	[6, 94, 109, 139]
FeO_4	9653	9664	12	[6, 67, 94, 109, 139]
FeO_6	9658	9662	5	[3, 76, 102, 109, 127, 130, 134]
FeO_5	9663	9666	4	[3, 76, 102, 109, 130, 134]
FeO_3	9665	9686	22	[6, 94, 109, 139]
FeO_6	9667	9688	22	[3, 76, 102, 109, 130, 134, 146]
FeO_5	9669	9699	31	[4, 74, 81, 128, 133, 144]
FeO_4	9687	9695	9	[6, 94, 109, 139, 142]
FeO_7	9689	9698	10	[3, 76, 102, 109, 130, 134, 140, 146]
FeO_3	9696	9696	1	[6, 94, 109, 139]
FeO_4	9697	9697	1	[6, 81, 94, 109, 139]
FeO_5	9698	9764	67	[6, 67, 81, 94, 109, 139]
FeO_6	9699	9710	12	[3, 76, 102, 130, 134, 140, 146]
FeO_4	9700	9710	11	[4, 74, 81, 133, 144]
FeO_5	9711	9711	1	[3, 76, 102, 130, 134, 140]
FeO_5	9711	9731	21	[4, 74, 81, 128, 133, 144]
FeO_6	9712	9721	10	[3, 76, 102, 130, 134, 140, 146]
FeO_5	9722	9726	5	[3, 76, 130, 134, 140, 146]
FeO_4	9724	9743	20	[5, 73, 81, 133, 152]
FeO_6	9727	9742	16	[3, 75, 76, 130, 134, 140, 146]
FeO_4	9732	9736	5	[4, 74, 81, 133, 144]
FeO_5	9737	9743	7	[4, 74, 81, 109, 133, 144]
FeO_5	9743	9759	17	[3, 75, 76, 130, 134, 146]
FeO_6	9744	9770	27	[4, 74, 81, 94, 109, 133, 144]
FeO_3	9744	9751	8	[5, 81, 133, 152]
FeO_4	9752	9774	23	[5, 81, 91, 133, 152]
FeO_6	9760	9764	5	[3, 75, 76, 130, 134, 140, 146]
FeO_7	9765	9792	28	[3, 75, 76, 102, 130, 134, 140, 146]
FeO_4	9765	9784	20	[6, 67, 81, 94, 139]
FeO_5	9771	9792	22	[4, 74, 81, 94, 133, 144]
FeO_5	9775	9786	12	[5, 81, 91, 94, 133, 152]
FeO_5	9785	9810	26	[6, 67, 81, 91, 94, 139]
FeO_4	9787	9815	29	[5, 91, 94, 133, 152]
FeO_6	9793	9794	2	[3, 75, 76, 102, 130, 134, 146]
FeO_4	9793	9889	97	[4, 74, 94, 133, 144]
FeO_5	9795	9825	31	[3, 76, 102, 130, 134, 146]
FeO_4	9811	9824	14	[6, 67, 91, 94, 139]
FeO_5	9816	9817	2	[5, 73, 91, 94, 133, 152]
FeO_4	9818	9831	14	[5, 73, 91, 133, 152]
FeO_3	9825	9919	95	[6, 67, 94, 139]
FeO_6	9826	9832	7	[3, 76, 102, 130, 134, 140, 146]
FeO_5	9832	9839	8	[5, 73, 76, 91, 133, 152]
FeO_7	9833	9874	42	[3, 76, 102, 127, 130, 134, 140, 146]
FeO_4	9840	9853	14	[5, 73, 76, 91, 152]
FeO_5	9854	9865	12	[5, 73, 76, 81, 91, 152]
FeO_6	9866	9869	4	[5, 73, 76, 81, 91, 104, 152]
FeO_5	9870	9893	24	[5, 73, 76, 91, 104, 152]
FeO_6	9875	9886	12	[3, 76, 102, 127, 130, 134, 140]
FeO_5	9887	9902	16	[3, 102, 127, 130, 134, 140]
FeO_5	9890	9939	50	[4, 74, 82, 94, 133, 144]
FeO_4	9894	9923	30	[5, 76, 91, 104, 152]
FeO_4	9903	9925	23	[3, 102, 127, 134, 140]
FeO_4	9920	9925	6	[6, 67, 91, 94, 139]
FeO_5	9924	9994	71	[5, 76, 81, 91, 104, 152]
FeO_5	9926	9931	6	[3, 76, 102, 127, 134, 140]
FeO_5	9926	9969	44	[6, 67, 81, 91, 94, 139]
FeO_6	9932	9994	63	[3, 75, 76, 102, 127, 134, 140]
FeO_6	9940	9942	3	[4, 74, 82, 94, 128, 133, 144]
FeO_5	9943	10026	84	[4, 74, 94, 128, 133, 144]
FeO_4	9970	10061	92	[6, 67, 81, 94, 139]
FeO_5	9995	10000	6	[3, 75, 76, 102, 134, 140]
FeO_6	9995	10089	95	[5, 73, 76, 81, 91, 104, 152]
FeO_6	10001	10010	10	[3, 75, 76, 102, 130, 134, 140]
FeO_5	10011	10045	35	[3, 75, 76, 102, 130, 140]
FeO_4	10027	10032	6	[4, 74, 128, 133, 144]
FeO_5	10033	10057	25	[4, 74, 94, 128, 133, 144]
FeO_4	10046	10055	10	[3, 75, 76, 102, 140]
FeO_5	10056	10067	12	[3, 75, 76, 102, 140, 146]
FeO_6	10058	10075	18	[4, 74, 81, 94, 128, 133, 144]
FeO_5	10062	10067	6	[6, 67, 81, 94, 139, 142]
FeO_6	10068	10077	10	[3, 75, 76, 102, 130, 140, 146]
FeO_4	10068	10069	2	[6, 67, 81, 94, 139]
FeO_5	10070	10095	26	[6, 67, 81, 94, 134, 139]
FeO_5	10076	10096	21	[4, 74, 81, 94, 133, 144]
FeO_7	10078	10110	33	[3, 75, 76, 102, 130, 137, 140, 146]
FeO_5	10090	10117	28	[5, 73, 76, 81, 91, 152]
FeO_6	10096	10119	24	[6, 67, 81, 91, 94, 134, 139]
FeO_4	10097	10127	31	[4, 74, 94, 133, 144]
FeO_8	10111	10116	6	[3, 75, 76, 87, 102, 130, 137, 140, 146]
FeO_7	10117	10128	12	[3, 75, 76, 87, 102, 137, 140, 146]
FeO_6	10118	10212	95	[5, 73, 75, 76, 81, 91, 152]
FeO_7	10120	10176	57	[6, 67, 73, 81, 91, 94, 134, 139]
FeO_5	10128	10156	29	[4, 74, 94, 133, 140, 144]
FeO_6	10129	10134	6	[3, 75, 76, 87, 102, 137, 146]
FeO_5	10135	10193	59	[3, 75, 76, 102, 137, 146]
FeO_6	10157	10167	11	[4, 74, 81, 94, 133, 140, 144]
FeO_5	10168	10175	8	[4, 74, 94, 133, 140, 144]
FeO_4	10176	10263	88	[4, 74, 94, 133, 144]
FeO_6	10177	10197	21	[6, 67, 73, 81, 91, 94, 139]
FeO_6	10194	10201	8	[3, 75, 76, 87, 102, 137, 146]
FeO_5	10198	10198	1	[6, 67, 73, 81, 91, 139]
FeO_4	10199	10288	90	[6, 67, 81, 91, 139]
FeO_7	10202	10209	8	[3, 75, 76, 87, 102, 137, 140, 146]
FeO_6	10210	10243	34	[3, 76, 87, 102, 137, 140, 146]
FeO_5	10213	10315	103	[5, 73, 75, 76, 81, 152]
FeO_7	10244	10307	64	[3, 76, 87, 102, 130, 137, 140, 146]
FeO_5	10264	10278	15	[4, 74, 94, 128, 133, 144]
FeO_4	10279	10280	2	[4, 74, 94, 133, 144]
FeO_5	10281	10292	12	[4, 74, 94, 133, 144, 152]
FeO_5	10289	10335	47	[6, 67, 81, 91, 92, 139]
FeO_6	10293	10326	34	[4, 74, 94, 128, 133, 144, 152]
FeO_6	10308	10323	16	[3, 76, 102, 130, 137, 140, 146]
FeO_4	10316	10319	4	[5, 73, 76, 81, 152]
FeO_3	10320	10323	4	[5, 76, 81, 152]
FeO_5	10324	10344	21	[3, 102, 130, 137, 140, 146]
FeO_4	10324	10329	6	[5, 76, 81, 91, 152]
FeO_5	10327	10408	82	[4, 74, 94, 128, 133, 144]
FeO_3	10330	10382	53	[5, 76, 81, 91]
FeO_4	10336	10383	48	[6, 67, 91, 92, 139]
FeO_6	10345	10399	55	[3, 76, 102, 130, 137, 140, 146]
FeO_2	10383	10388	6	[5, 81, 91]
FeO_5	10384	10399	16	[6, 67, 91, 92, 115, 139]
FeO_3	10389	10530	142	[5, 81, 91, 104]
FeO_7	10400	10416	17	[3, 76, 102, 127, 130, 137, 140, 146]
FeO_4	10400	10434	35	[6, 67, 91, 115, 139]
FeO_6	10409	10438	30	[4, 74, 92, 94, 128, 133, 144]
FeO_6	10417	10431	15	[3, 76, 102, 130, 137, 140, 146]
FeO_5	10432	10450	19	[3, 76, 102, 130, 137, 146]
FeO_5	10435	10438	4	[6, 67, 91, 92, 115, 139]
FeO_5	10439	10464	26	[4, 74, 94, 128, 133, 144]
FeO_6	10439	10452	14	[6, 67, 77, 91, 92, 115, 139]
FeO_6	10451	10465	15	[3, 76, 87, 102, 130, 137, 146]
FeO_5	10453	10515	63	[6, 67, 91, 92, 115, 139]
FeO_4	10465	10648	184	[4, 74, 94, 133, 144]
FeO_7	10466	10472	7	[3, 75, 76, 87, 102, 130, 137, 146]
FeO_6	10473	10478	6	[3, 75, 76, 102, 130, 137, 146]
FeO_5	10479	10511	33	[3, 75, 76, 102, 137, 146]
FeO_6	10512	10530	19	[3, 75, 76, 87, 102, 137, 146]
FeO_6	10516	10563	48	[6, 67, 81, 91, 92, 115, 139]
FeO_5	10531	10541	11	[3, 75, 76, 87, 102, 146]
FeO_4	10531	10539	9	[5, 81, 91, 98, 104]
FeO_3	10540	10656	117	[5, 81, 91, 104]
FeO_4	10542	10574	33	[3, 75, 76, 102, 146]
FeO_5	10564	10568	5	[6, 67, 81, 92, 115, 139]
FeO_4	10569	10596	28	[6, 67, 81, 92, 139]
FeO_5	10575	10575	1	[3, 75, 76, 102, 140, 146]
FeO_6	10576	10631	56	[3, 75, 76, 87, 102, 140, 146]
FeO_5	10597	10639	43	[6, 67, 81, 91, 92, 139]
FeO_5	10632	10641	10	[3, 75, 76, 102, 140, 146]
FeO_4	10640	10706	67	[6, 67, 81, 91, 139]
FeO_6	10642	10651	10	[3, 75, 76, 102, 109, 140, 146]
FeO_5	10649	10758	110	[4, 74, 94, 128, 133, 144]
FeO_5	10652	10678	27	[3, 76, 102, 109, 140, 146]
FeO_4	10657	10670	14	[5, 81, 91, 104, 113]
FeO_3	10671	10733	63	[5, 81, 91, 104]
FeO_6	10679	10689	11	[3, 76, 102, 109, 137, 140, 146]
FeO_5	10690	10700	11	[3, 76, 102, 137, 140, 146]
FeO_6	10701	10708	8	[3, 76, 102, 127, 137, 140, 146]
FeO_5	10707	10786	80	[6, 67, 81, 91, 115, 139]
FeO_7	10709	10710	2	[3, 76, 102, 127, 134, 137, 140, 146]
FeO_6	10711	10741	31	[3, 76, 102, 134, 137, 140, 146]
FeO_4	10734	10745	12	[5, 75, 81, 91, 104]
FeO_7	10742	10743	2	[3, 76, 102, 109, 134, 137, 140, 146]
FeO_6	10744	10775	32	[3, 76, 102, 109, 134, 137, 140]
FeO_5	10746	10746	1	[5, 75, 81, 91, 104, 152]
FeO_6	10747	10772	26	[5, 75, 76, 81, 91, 104, 152]
FeO_4	10759	10789	31	[4, 74, 128, 133, 144]
FeO_5	10773	10791	19	[5, 75, 76, 81, 104, 152]
FeO_5	10776	10786	11	[3, 76, 102, 109, 134, 137]
FeO_4	10787	10935	149	[3, 76, 102, 109, 137]
FeO_4	10787	10828	42	[6, 67, 81, 91, 139]
FeO_5	10790	10844	55	[4, 74, 94, 128, 133, 144]
FeO_4	10792	10830	39	[5, 75, 76, 104, 152]
FeO_5	10829	10882	54	[6, 67, 73, 81, 91, 139]
FeO_5	10831	10852	22	[5, 75, 76, 104, 109, 152]
FeO_4	10845	10979	135	[4, 74, 94, 133, 144]
FeO_4	10853	10873	21	[5, 75, 76, 104, 109]
FeO_3	10874	10925	52	[5, 75, 76, 104]
FeO_4	10883	10929	47	[6, 67, 81, 91, 139]
FeO_4	10926	10932	7	[5, 75, 76, 81, 104]
FeO_5	10930	11013	84	[6, 67, 81, 91, 139, 142]
FeO_3	10933	10961	29	[5, 75, 76, 104]
FeO_5	10936	10973	38	[3, 75, 76, 102, 109, 137]
FeO_4	10962	10963	2	[5, 75, 76, 81, 104]
FeO_5	10964	11055	92	[5, 75, 76, 81, 91, 104]
FeO_6	10974	11004	31	[3, 75, 76, 102, 109, 137, 146]
FeO_5	10980	10995	16	[4, 74, 82, 94, 133, 144]
FeO_6	10996	10998	3	[4, 74, 82, 87, 94, 133, 144]
FeO_5	10999	11006	8	[4, 74, 87, 94, 133, 144]
FeO_5	11005	11047	43	[3, 76, 102, 109, 137, 146]
FeO_6	11007	11016	10	[4, 74, 87, 94, 133, 140, 144]
FeO_4	11014	11026	13	[6, 67, 81, 139, 142]
FeO_5	11017	11026	10	[4, 74, 87, 94, 133, 144]
FeO_6	11027	11029	3	[4, 74, 87, 94, 128, 133, 144]
FeO_3	11027	11076	50	[6, 67, 81, 139]
FeO_5	11030	11156	127	[4, 74, 87, 94, 128, 133]
FeO_6	11048	11112	65	[3, 75, 76, 102, 109, 137, 146]
FeO_6	11056	11085	30	[5, 75, 76, 81, 91, 104, 152]
FeO_4	11077	11082	6	[6, 67, 81, 91, 139]
FeO_5	11083	11104	22	[6, 67, 69, 81, 91, 139]
FeO_5	11086	11188	103	[5, 75, 76, 81, 91, 104]
FeO_4	11105	11142	38	[6, 67, 81, 91, 139]
FeO_5	11113	11143	31	[3, 75, 76, 102, 109, 137]
FeO_5	11143	11151	9	[6, 67, 74, 81, 91, 139]
FeO_6	11144	11163	20	[3, 75, 76, 102, 109, 137, 146]
FeO_6	11152	11178	27	[6, 67, 74, 81, 91, 139, 142]
FeO_6	11157	11167	11	[4, 74, 87, 94, 128, 133, 152]
FeO_5	11164	11181	18	[3, 75, 76, 109, 137, 146]
FeO_5	11168	11255	88	[4, 74, 87, 94, 128, 133]
FeO_5	11179	11200	22	[6, 67, 74, 81, 139, 142]
FeO_6	11182	11225	44	[3, 75, 76, 102, 109, 137, 146]
FeO_4	11189	11208	20	[5, 75, 76, 81, 104]
FeO_6	11201	11211	11	[6, 67, 74, 81, 91, 139, 142]
FeO_5	11209	11302	94	[5, 73, 75, 76, 81, 104]
FeO_7	11212	11230	19	[6, 67, 74, 81, 91, 139, 142, 144]
FeO_5	11226	11243	18	[3, 75, 76, 102, 109, 137]
FeO_6	11231	11251	21	[6, 67, 74, 81, 139, 142, 144]
FeO_6	11244	11248	5	[3, 75, 76, 102, 109, 137, 146]
FeO_7	11249	11269	21	[3, 75, 76, 102, 109, 137, 140, 146]
FeO_5	11252	11296	45	[6, 67, 74, 81, 139, 144]
FeO_4	11256	11278	23	[4, 74, 94, 128, 133]
FeO_6	11270	11285	16	[3, 76, 102, 109, 137, 140, 146]
FeO_5	11279	11284	6	[4, 74, 85, 94, 128, 133]
FeO_4	11285	11297	13	[4, 74, 94, 128, 133]
FeO_7	11286	11296	11	[3, 75, 76, 102, 109, 137, 140, 146]
FeO_6	11297	11297	1	[3, 75, 76, 109, 137, 140, 146]
FeO_4	11297	11331	35	[6, 67, 74, 81, 139]
FeO_5	11298	11331	34	[3, 75, 76, 109, 137, 146]
FeO_3	11298	11363	66	[4, 74, 94, 133]
FeO_6	11303	11315	13	[5, 73, 75, 76, 81, 104, 111]
FeO_5	11316	11330	15	[5, 75, 76, 81, 104, 111]
FeO_6	11331	11349	19	[5, 75, 76, 81, 91, 104, 111]
FeO_6	11332	11353	22	[3, 75, 76, 87, 109, 137, 146]
FeO_3	11332	11350	19	[6, 67, 81, 139]
FeO_5	11350	11355	6	[5, 75, 76, 81, 91, 104]
FeO_4	11351	11387	37	[6, 67, 74, 81, 139]
FeO_7	11354	11426	73	[3, 75, 76, 87, 109, 137, 140, 146]
FeO_4	11356	11368	13	[5, 75, 76, 81, 104]
FeO_4	11364	11367	4	[4, 74, 82, 94, 133]
FeO_5	11368	11410	43	[4, 74, 82, 94, 128, 133]
FeO_5	11369	11399	31	[5, 75, 76, 81, 104, 152]
FeO_5	11388	11521	134	[6, 67, 74, 81, 91, 139]
FeO_4	11400	11410	11	[5, 75, 76, 104, 152]
FeO_4	11411	11434	24	[4, 74, 82, 94, 133]
FeO_5	11411	11421	11	[5, 73, 75, 76, 104, 152]
FeO_4	11422	11430	9	[5, 75, 76, 104, 152]
FeO_6	11427	11429	3	[3, 75, 76, 109, 137, 140, 146]
FeO_5	11430	11447	18	[3, 75, 76, 109, 137, 146]
FeO_5	11431	11484	54	[5, 75, 76, 104, 111, 152]
FeO_3	11435	11480	46	[4, 74, 94, 133]
FeO_6	11448	11489	42	[3, 75, 76, 103, 109, 137, 146]
FeO_4	11481	11504	24	[4, 74, 94, 128, 133]
FeO_6	11485	11506	22	[5, 75, 76, 81, 104, 111, 152]
FeO_7	11490	11504	15	[3, 75, 76, 103, 109, 137, 146, 152]
FeO_5	11505	11525	21	[3, 76, 103, 109, 146, 152]
FeO_5	11505	11517	13	[4, 74, 87, 94, 128, 133]
FeO_7	11507	11551	45	[5, 75, 76, 81, 91, 104, 111, 152]
FeO_4	11518	11559	42	[4, 74, 87, 94, 133]
FeO_6	11522	11542	21	[6, 67, 74, 81, 91, 139, 152]
FeO_4	11526	11539	14	[3, 76, 103, 109, 146]
FeO_5	11540	11545	6	[3, 76, 103, 109, 146, 152]
FeO_5	11543	11584	42	[6, 67, 74, 81, 91, 139]
FeO_6	11546	11612	67	[3, 75, 76, 103, 109, 146, 152]
FeO_6	11552	11569	18	[5, 75, 76, 81, 104, 111, 152]
FeO_5	11560	11586	27	[4, 74, 87, 94, 105, 133]
FeO_5	11570	11609	40	[5, 75, 76, 81, 104, 152]
FeO_4	11585	11656	72	[6, 67, 74, 81, 139]
FeO_6	11587	11633	47	[4, 74, 87, 94, 105, 128, 133]
FeO_4	11610	11641	32	[5, 76, 81, 104, 152]
FeO_5	11613	11653	41	[3, 75, 76, 103, 109, 146]
FeO_5	11634	11688	55	[4, 74, 87, 94, 128, 133]
FeO_5	11642	11654	13	[5, 75, 76, 81, 104, 152]
FeO_6	11654	11697	44	[3, 75, 76, 103, 109, 146, 152]
FeO_4	11655	11772	118	[5, 76, 81, 104, 152]
FeO_5	11657	11678	22	[6, 67, 74, 81, 104, 139]
FeO_6	11679	11691	13	[6, 67, 74, 81, 91, 104, 139]
FeO_6	11689	11709	21	[4, 74, 87, 94, 128, 131, 133]
FeO_7	11692	11703	12	[6, 67, 74, 81, 91, 98, 104, 139]
FeO_5	11698	11756	59	[3, 75, 76, 103, 109, 146]
FeO_6	11704	11728	25	[6, 67, 81, 91, 98, 104, 139]
FeO_5	11710	11725	16	[4, 87, 94, 128, 131, 133]
FeO_4	11726	11767	42	[4, 94, 128, 131, 133]
FeO_5	11729	11763	35	[6, 67, 81, 91, 104, 139]
FeO_6	11757	11795	39	[3, 75, 76, 103, 109, 140, 146]
FeO_6	11764	11766	3	[6, 67, 81, 85, 91, 104, 139]
FeO_5	11767	11783	17	[6, 67, 81, 91, 104, 139]
FeO_3	11768	11797	30	[4, 128, 131, 133]
FeO_5	11773	11829	57	[5, 75, 76, 81, 104, 152]
FeO_6	11784	11920	137	[6, 67, 74, 81, 91, 104, 139]
FeO_5	11796	11810	15	[3, 75, 76, 103, 109, 146]
FeO_4	11798	11864	67	[4, 92, 128, 131, 133]
FeO_4	11811	11823	13	[3, 75, 76, 109, 146]
FeO_5	11824	11832	9	[3, 75, 76, 102, 109, 146]
FeO_4	11830	11830	1	[5, 75, 76, 81, 104]
FeO_5	11831	11945	115	[5, 75, 76, 81, 104, 111]
FeO_4	11833	11862	30	[3, 76, 102, 109, 146]
FeO_5	11863	11881	19	[3, 76, 102, 109, 140, 146]
FeO_3	11865	11884	20	[4, 128, 131, 133]
FeO_4	11882	12054	173	[3, 76, 102, 109, 146]
FeO_4	11885	11889	5	[4, 92, 128, 131, 133]
FeO_5	11890	11996	107	[4, 92, 105, 128, 131, 133]
FeO_5	11921	11929	9	[6, 67, 74, 81, 104, 139]
FeO_6	11930	11959	30	[6, 67, 74, 81, 91, 104, 139]
FeO_4	11946	12047	102	[5, 75, 76, 104, 111]
FeO_5	11960	11967	8	[6, 67, 74, 81, 104, 139]
FeO_6	11968	11982	15	[6, 67, 74, 81, 91, 104, 139]
FeO_5	11983	12149	167	[6, 67, 74, 81, 104, 139]
FeO_6	11997	12015	19	[4, 92, 94, 105, 128, 131, 133]
FeO_5	12016	12040	25	[4, 92, 94, 105, 128, 131]
FeO_6	12041	12054	14	[4, 87, 92, 94, 105, 128, 131]
FeO_5	12048	12088	41	[5, 75, 76, 81, 104, 111]
FeO_5	12055	12059	5	[3, 75, 76, 102, 109, 146]
FeO_5	12055	12103	49	[4, 87, 92, 94, 105, 128]
FeO_6	12060	12069	10	[3, 75, 76, 102, 103, 109, 146]
FeO_5	12070	12089	20	[3, 76, 102, 103, 109, 146]
FeO_6	12089	12110	22	[5, 74, 75, 76, 81, 104, 111]
FeO_4	12090	12117	28	[3, 76, 103, 109, 146]
FeO_4	12104	12117	14	[4, 87, 92, 105, 128]
FeO_7	12111	12138	28	[5, 74, 75, 76, 81, 98, 104, 111]
FeO_5	12118	12123	6	[3, 76, 102, 103, 109, 146]
FeO_5	12118	12135	18	[4, 71, 87, 92, 105, 128]
FeO_6	12124	12159	36	[3, 75, 76, 102, 103, 109, 146]
FeO_4	12136	12192	57	[4, 71, 87, 92, 128]
FeO_6	12139	12139	1	[5, 74, 75, 76, 81, 104, 111]
FeO_5	12140	12143	4	[5, 75, 76, 81, 104, 111]
FeO_6	12144	12205	62	[5, 75, 76, 81, 98, 104, 111]
FeO_4	12150	12181	32	[6, 67, 74, 104, 139]
FeO_5	12160	12161	2	[3, 76, 102, 103, 109, 146]
FeO_4	12162	12165	4	[3, 76, 102, 109, 146]
FeO_3	12166	12189	24	[3, 76, 109, 146]
FeO_5	12182	12225	44	[6, 67, 74, 81, 104, 139]
FeO_4	12190	12198	9	[3, 76, 109, 111, 146]
FeO_5	12193	12245	53	[4, 71, 87, 92, 118, 128]
FeO_5	12199	12237	39	[3, 76, 102, 109, 111, 146]
FeO_5	12206	12228	23	[5, 75, 76, 81, 98, 111]
FeO_6	12226	12249	24	[6, 67, 74, 76, 81, 104, 139]
FeO_4	12229	12490	262	[5, 75, 76, 81, 111]
FeO_4	12238	12284	47	[3, 76, 109, 111, 146]
FeO_4	12246	12267	22	[4, 71, 92, 118, 128]
FeO_5	12250	12281	32	[6, 67, 74, 81, 104, 139]
FeO_5	12268	12303	36	[4, 71, 92, 118, 128, 131]
FeO_6	12282	12304	23	[6, 67, 73, 74, 81, 104, 139]
FeO_3	12285	12295	11	[3, 76, 109, 146]
FeO_4	12296	12299	4	[3, 76, 102, 109, 146]
FeO_5	12300	12309	10	[3, 76, 102, 103, 109, 146]
FeO_6	12304	12320	17	[4, 71, 87, 92, 118, 128, 131]
FeO_5	12305	12336	32	[6, 67, 73, 81, 104, 139]
FeO_4	12310	12330	21	[3, 76, 102, 109, 146]
FeO_5	12321	12360	40	[4, 71, 87, 92, 128, 131]
FeO_3	12331	12369	39	[3, 76, 109, 146]
FeO_4	12337	12361	25	[6, 73, 81, 104, 139]
FeO_6	12361	12367	7	[4, 71, 87, 92, 118, 128, 131]
FeO_3	12362	12381	20	[6, 73, 81, 104]
FeO_5	12368	12368	1	[4, 71, 87, 92, 128, 131]
FeO_4	12369	12379	11	[4, 71, 87, 92, 128]
FeO_4	12370	12375	6	[3, 64, 76, 109, 146]
FeO_5	12376	12398	23	[3, 64, 76, 103, 109, 146]
FeO_5	12380	12387	8	[4, 71, 87, 92, 128, 131]
FeO_4	12382	12389	8	[6, 73, 76, 81, 104]
FeO_6	12388	12491	104	[4, 71, 87, 92, 118, 128, 131]
FeO_5	12390	12417	28	[6, 73, 76, 81, 104, 139]
FeO_6	12399	12399	1	[3, 64, 76, 103, 109, 137, 146]
FeO_5	12400	12451	52	[3, 76, 103, 109, 137, 146]
FeO_4	12418	12433	16	[6, 73, 76, 81, 104]
FeO_3	12434	12440	7	[6, 73, 81, 104]
FeO_4	12441	12471	31	[6, 67, 73, 81, 104]
FeO_4	12452	12470	19	[3, 76, 109, 137, 146]
FeO_5	12471	12476	6	[3, 75, 76, 109, 137, 146]
FeO_3	12472	12492	21	[6, 67, 73, 104]
FeO_4	12477	12534	58	[3, 76, 109, 137, 146]
FeO_3	12491	12519	29	[5, 76, 81, 111]
FeO_5	12492	12527	36	[4, 71, 87, 92, 118, 128]
FeO_4	12493	12510	18	[6, 67, 73, 104, 139]
FeO_5	12511	12523	13	[6, 67, 73, 76, 104, 139]
FeO_4	12520	12568	49	[5, 76, 81, 96, 111]
FeO_6	12524	12531	8	[6, 67, 73, 76, 81, 104, 139]
FeO_4	12528	12587	60	[4, 87, 92, 118, 128]
FeO_5	12532	12561	30	[6, 67, 73, 81, 104, 139]
FeO_3	12535	12587	53	[3, 76, 137, 146]
FeO_4	12562	12586	25	[6, 67, 81, 104, 139]
FeO_5	12569	12638	70	[5, 75, 76, 81, 96, 111]
FeO_5	12587	12594	8	[6, 67, 81, 85, 104, 139]
FeO_4	12588	12590	3	[3, 76, 108, 137, 146]
FeO_5	12588	12642	55	[4, 87, 92, 118, 128, 131]
FeO_5	12591	12592	2	[3, 73, 76, 108, 137, 146]
FeO_6	12593	12605	13	[3, 73, 75, 76, 108, 137, 146]
FeO_4	12595	12641	47	[6, 67, 81, 104, 139]
FeO_5	12606	12619	14	[3, 75, 76, 108, 137, 146]
FeO_4	12620	12636	17	[3, 75, 76, 137, 146]
FeO_3	12637	12672	36	[3, 76, 137, 146]
FeO_4	12639	12674	36	[5, 76, 81, 96, 111]
FeO_5	12642	12667	26	[6, 67, 76, 81, 104, 139]
FeO_6	12643	12667	25	[4, 87, 92, 109, 118, 128, 131]
FeO_5	12668	12697	30	[4, 87, 92, 118, 128, 131]
FeO_6	12668	12682	15	[6, 67, 76, 81, 85, 104, 139]
FeO_4	12673	12680	8	[3, 76, 137, 146, 152]
FeO_5	12675	12704	30	[5, 76, 81, 96, 108, 111]
FeO_5	12681	12699	19	[3, 76, 109, 137, 146, 152]
FeO_5	12683	12764	82	[6, 76, 81, 85, 104, 139]
FeO_6	12698	12746	49	[4, 87, 92, 118, 128, 131, 144]
FeO_4	12700	12712	13	[3, 109, 137, 146, 152]
FeO_4	12705	12734	30	[5, 76, 96, 108, 111]
FeO_5	12713	12818	106	[3, 72, 109, 137, 146, 152]
FeO_5	12735	12747	13	[5, 76, 96, 108, 111, 143]
FeO_5	12747	12763	17	[4, 87, 92, 118, 128, 144]
FeO_4	12748	12766	19	[5, 76, 96, 108, 111]
FeO_4	12764	12916	153	[4, 87, 92, 118, 128]
FeO_4	12765	12766	2	[6, 76, 81, 85, 104]
FeO_5	12767	12778	12	[5, 76, 96, 108, 111, 137]
FeO_3	12767	12772	6	[6, 81, 85, 104]
FeO_4	12773	12840	68	[6, 81, 85, 96, 104]
FeO_6	12779	12783	5	[5, 76, 96, 108, 109, 111, 137]
FeO_7	12784	12817	34	[5, 76, 81, 96, 108, 109, 111, 137]
FeO_6	12818	12818	1	[5, 76, 81, 96, 108, 109, 111]
FeO_6	12819	12841	23	[3, 72, 76, 109, 137, 146, 152]
FeO_5	12819	12850	32	[5, 76, 96, 108, 109, 111]
FeO_3	12841	12871	31	[6, 81, 96, 104]
FeO_5	12842	12849	8	[3, 72, 76, 109, 137, 152]
FeO_6	12850	12867	18	[3, 72, 76, 109, 137, 140, 152]
FeO_4	12851	12864	14	[5, 76, 96, 109, 111]
FeO_3	12865	12869	5	[5, 76, 109, 111]
FeO_5	12868	12869	2	[3, 76, 109, 137, 140, 152]
FeO_6	12870	12917	48	[3, 76, 109, 137, 140, 146, 152]
FeO_4	12870	12889	20	[5, 76, 109, 111, 144]
FeO_4	12872	12875	4	[6, 81, 96, 104, 143]
FeO_5	12876	12970	95	[6, 76, 81, 96, 104, 143]
FeO_5	12890	12903	14	[5, 68, 76, 109, 111, 144]
FeO_4	12904	12966	63	[5, 68, 109, 111, 144]
FeO_5	12917	12918	2	[4, 87, 92, 118, 128, 151]
FeO_5	12918	12925	8	[3, 76, 109, 140, 146, 152]
FeO_6	12919	12986	68	[4, 87, 92, 118, 128, 131, 151]
FeO_4	12926	12934	9	[3, 76, 109, 140, 152]
FeO_5	12935	13007	73	[3, 72, 76, 109, 140, 152]
FeO_5	12967	12978	12	[5, 68, 109, 111, 140, 144]
FeO_6	12971	12990	20	[6, 73, 76, 81, 96, 104, 143]
FeO_4	12979	13178	200	[5, 68, 109, 111, 144]
FeO_7	12987	12987	1	[4, 87, 92, 109, 118, 128, 131, 151]
FeO_6	12988	13004	17	[4, 87, 109, 118, 128, 131, 151]
FeO_5	12991	13017	27	[6, 73, 76, 96, 104, 143]
FeO_5	13005	13006	2	[4, 87, 118, 128, 131, 151]
FeO_4	13007	13015	9	[4, 87, 118, 131, 151]
FeO_4	13008	13033	26	[3, 72, 76, 109, 152]
FeO_5	13016	13029	14	[4, 87, 118, 128, 131, 151]
FeO_4	13018	13047	30	[6, 73, 76, 96, 143]
FeO_6	13030	13049	20	[4, 87, 109, 118, 128, 131, 151]
FeO_5	13034	13065	32	[3, 72, 76, 109, 140, 152]
FeO_5	13048	13080	33	[6, 73, 76, 96, 108, 143]
FeO_5	13050	13061	12	[4, 87, 118, 128, 131, 151]
FeO_4	13062	13146	85	[4, 87, 128, 131, 151]
FeO_4	13066	13096	31	[3, 72, 76, 109, 152]
FeO_6	13081	13088	8	[6, 68, 73, 76, 96, 108, 143]
FeO_5	13089	13105	17	[6, 68, 76, 96, 108, 143]
FeO_5	13097	13121	25	[3, 72, 76, 109, 140, 152]
FeO_4	13106	13158	53	[6, 76, 96, 108, 143]
FeO_6	13122	13128	7	[3, 72, 75, 76, 109, 140, 152]
FeO_7	13129	13133	5	[3, 68, 72, 75, 76, 109, 140, 152]
FeO_6	13134	13150	17	[3, 68, 72, 75, 76, 109, 152]
FeO_5	13147	13150	4	[4, 87, 90, 128, 131, 151]
FeO_5	13151	13163	13	[3, 72, 75, 76, 109, 152]
FeO_6	13151	13152	2	[4, 87, 90, 109, 128, 131, 151]
FeO_7	13153	13155	3	[4, 87, 90, 109, 113, 128, 131, 151]
FeO_8	13156	13162	7	[4, 87, 90, 92, 109, 113, 128, 131, 151]
FeO_5	13159	13217	59	[6, 68, 76, 96, 108, 143]
FeO_7	13163	13169	7	[4, 87, 90, 92, 113, 128, 131, 151]
FeO_4	13164	13178	15	[3, 72, 76, 109, 152]
FeO_6	13170	13187	18	[4, 87, 92, 113, 128, 131, 151]
FeO_3	13179	13195	17	[3, 72, 76, 152]
FeO_5	13179	13185	7	[5, 68, 109, 111, 140, 144]
FeO_6	13186	13217	32	[5, 68, 109, 111, 123, 140, 144]
FeO_7	13188	13195	8	[4, 87, 92, 109, 113, 128, 131, 151]
FeO_4	13196	13218	23	[3, 72, 76, 81, 152]
FeO_6	13196	13198	3	[4, 87, 92, 109, 128, 131, 151]
FeO_5	13199	13202	4	[4, 87, 109, 128, 131, 151]
FeO_6	13203	13220	18	[4, 87, 109, 113, 128, 131, 151]
FeO_5	13218	13237	20	[5, 68, 109, 111, 140, 144]
FeO_6	13218	13225	8	[6, 68, 76, 96, 97, 108, 143]
FeO_5	13219	13226	8	[3, 72, 75, 76, 81, 152]
FeO_5	13221	13245	25	[4, 109, 113, 128, 131, 151]
FeO_5	13226	13333	108	[6, 68, 76, 96, 108, 143]
FeO_4	13227	13292	66	[3, 72, 76, 81, 152]
FeO_4	13238	13300	63	[5, 68, 109, 140, 144]
FeO_6	13246	13330	85	[4, 109, 113, 128, 131, 147, 151]
FeO_5	13293	13296	4	[3, 68, 72, 76, 81, 152]
FeO_4	13297	13313	17	[3, 68, 72, 76, 152]
FeO_5	13301	13314	14	[5, 68, 109, 134, 140, 144]
FeO_3	13314	13340	27	[3, 72, 76, 152]
FeO_4	13315	13347	33	[5, 109, 134, 140, 144]
FeO_5	13331	13369	39	[4, 109, 113, 128, 147, 151]
FeO_6	13334	13346	13	[6, 68, 76, 96, 108, 111, 143]
FeO_4	13341	13395	55	[3, 72, 76, 81, 152]
FeO_7	13347	13347	1	[6, 67, 68, 76, 96, 108, 111, 143]
FeO_5	13348	13357	10	[5, 68, 109, 134, 140, 144]
FeO_6	13348	13352	5	[6, 67, 68, 76, 108, 111, 143]
FeO_5	13353	13379	27	[6, 67, 68, 76, 111, 143]
FeO_4	13358	13399	42	[5, 68, 134, 140, 144]
FeO_6	13370	13423	54	[4, 109, 113, 124, 128, 147, 151]
FeO_6	13380	13425	46	[6, 67, 68, 76, 81, 111, 143]
FeO_3	13396	13442	47	[3, 72, 76, 152]
FeO_5	13400	13447	48	[5, 68, 76, 134, 140, 144]
FeO_5	13424	13444	21	[4, 113, 124, 128, 147, 151]
FeO_5	13426	13427	2	[6, 67, 68, 81, 111, 143]
FeO_4	13428	13451	24	[6, 67, 68, 81, 111]
FeO_4	13443	13452	10	[3, 72, 76, 140, 152]
FeO_6	13445	13509	65	[4, 85, 113, 124, 128, 147, 151]
FeO_6	13448	13458	11	[5, 68, 76, 81, 134, 140, 144]
FeO_3	13452	13467	16	[6, 67, 81, 111]
FeO_5	13453	13459	7	[3, 72, 76, 81, 140, 152]
FeO_5	13459	13478	20	[5, 68, 76, 81, 140, 144]
FeO_6	13460	13461	2	[3, 72, 75, 76, 81, 140, 152]
FeO_5	13462	13465	4	[3, 72, 75, 76, 81, 152]
FeO_6	13466	13469	4	[3, 72, 75, 76, 81, 103, 152]
FeO_4	13468	13468	1	[6, 67, 76, 81, 111]
FeO_5	13469	13477	9	[6, 67, 74, 76, 81, 111]
FeO_5	13470	13523	54	[3, 72, 75, 76, 103, 152]
FeO_4	13478	13506	29	[6, 67, 74, 81, 111]
FeO_4	13479	13496	18	[5, 68, 76, 140, 144]
FeO_5	13497	13521	25	[5, 68, 76, 81, 140, 144]
FeO_3	13507	13513	7	[6, 67, 81, 111]
FeO_5	13510	13517	8	[4, 85, 113, 124, 128, 147]
FeO_4	13514	13539	26	[6, 67, 68, 81, 111]
FeO_6	13518	13570	53	[4, 85, 113, 124, 128, 147, 150]
FeO_4	13522	13566	45	[5, 68, 76, 140, 144]
FeO_4	13524	13544	21	[3, 72, 75, 76, 152]
FeO_5	13540	13593	54	[6, 67, 68, 76, 81, 111]
FeO_5	13545	13564	20	[3, 72, 75, 76, 146, 152]
FeO_6	13565	13616	52	[3, 72, 75, 76, 140, 146, 152]
FeO_5	13567	13606	40	[5, 68, 76, 134, 140, 144]
FeO_5	13571	13600	30	[4, 113, 124, 128, 147, 150]
FeO_6	13594	13617	24	[6, 67, 68, 76, 81, 108, 111]
FeO_4	13601	13609	9	[4, 113, 124, 147, 150]
FeO_6	13607	13616	10	[5, 68, 76, 134, 139, 140, 144]
FeO_5	13610	13628	19	[4, 85, 113, 124, 147, 150]
FeO_7	13617	13639	23	[3, 72, 75, 76, 106, 140, 146, 152]
FeO_5	13617	13650	34	[5, 76, 134, 139, 140, 144]
FeO_7	13618	13624	7	[6, 67, 68, 76, 81, 108, 111, 143]
FeO_6	13625	13627	3	[6, 67, 68, 76, 81, 108, 143]
FeO_5	13628	13630	3	[6, 67, 68, 76, 108, 143]
FeO_4	13629	13637	9	[4, 113, 124, 147, 150]
FeO_4	13631	13658	28	[6, 67, 68, 76, 108]
FeO_5	13638	13650	13	[4, 113, 124, 128, 147, 150]
FeO_8	13640	13642	3	[3, 72, 75, 76, 106, 137, 140, 146, 152]
FeO_7	13643	13651	9	[3, 72, 75, 76, 106, 137, 140, 152]
FeO_6	13651	13678	28	[4, 113, 124, 128, 132, 147, 150]
FeO_6	13651	13656	6	[5, 76, 109, 134, 139, 140, 144]
FeO_6	13652	13676	25	[3, 72, 75, 76, 137, 140, 152]
FeO_5	13657	13736	80	[5, 76, 134, 139, 140, 144]
FeO_5	13659	13681	23	[6, 67, 68, 76, 96, 108]
FeO_5	13677	13776	100	[3, 72, 76, 137, 140, 152]
FeO_5	13679	13694	16	[4, 113, 128, 132, 147, 150]
FeO_6	13682	13777	96	[6, 67, 68, 76, 96, 108, 111]
FeO_4	13695	13706	12	[4, 113, 128, 147, 150]
FeO_3	13707	13713	7	[4, 113, 128, 150]
FeO_4	13714	13735	22	[4, 113, 128, 132, 150]
FeO_5	13736	13771	36	[4, 113, 128, 132, 149, 150]
FeO_6	13737	13778	42	[5, 76, 117, 134, 139, 140, 144]
FeO_4	13772	13776	5	[4, 128, 132, 149, 150]
FeO_4	13777	13795	19	[3, 72, 76, 140, 152]
FeO_5	13777	13805	29	[4, 83, 128, 132, 149, 150]
FeO_5	13778	13791	14	[6, 67, 68, 76, 96, 108]
FeO_5	13779	13786	8	[5, 117, 134, 139, 140, 144]
FeO_6	13787	13910	124	[5, 68, 117, 134, 139, 140, 144]
FeO_6	13792	13799	8	[6, 67, 68, 76, 96, 108, 111]
FeO_5	13796	13813	18	[3, 72, 76, 140, 146, 152]
FeO_4	13800	13826	27	[6, 67, 68, 76, 108]
FeO_4	13806	13839	34	[4, 128, 132, 149, 150]
FeO_4	13814	13868	55	[3, 76, 140, 146, 152]
FeO_3	13827	13859	33	[6, 67, 68, 76]
FeO_5	13840	13865	26	[4, 81, 128, 132, 149, 150]
FeO_4	13860	13883	24	[6, 67, 68, 76, 108]
FeO_6	13866	13882	17	[4, 81, 83, 128, 132, 149, 150]
FeO_5	13869	13947	79	[3, 72, 76, 140, 146, 152]
FeO_5	13883	13892	10	[4, 81, 83, 128, 132, 150]
FeO_5	13884	13905	22	[6, 67, 68, 76, 96, 108]
FeO_6	13893	13895	3	[4, 81, 83, 113, 128, 132, 150]
FeO_5	13896	13917	22	[4, 81, 83, 113, 128, 132]
FeO_6	13906	13914	9	[6, 67, 68, 76, 96, 108, 143]
FeO_5	13911	13917	7	[5, 68, 134, 139, 140, 144]
FeO_5	13915	13932	18	[6, 67, 68, 76, 96, 108]
FeO_6	13918	13957	40	[4, 81, 83, 113, 128, 132, 147]
FeO_6	13918	13931	14	[5, 68, 76, 134, 139, 140, 144]
FeO_5	13932	13994	63	[5, 68, 76, 139, 140, 144]
FeO_6	13933	13938	6	[6, 67, 68, 76, 96, 108, 143]
FeO_7	13939	13952	14	[6, 67, 68, 76, 96, 97, 108, 143]
FeO_4	13948	14009	62	[3, 72, 76, 140, 146]
FeO_6	13953	13955	3	[6, 67, 68, 76, 97, 108, 143]
FeO_5	13956	14033	78	[6, 67, 68, 76, 108, 143]
FeO_5	13958	13982	25	[4, 81, 83, 128, 132, 147]
FeO_6	13983	14007	25	[4, 81, 83, 85, 128, 132, 147]
FeO_6	13995	14015	21	[5, 68, 75, 76, 139, 140, 144]
FeO_7	14008	14017	10	[4, 81, 83, 85, 128, 132, 147, 148]
FeO_3	14010	14033	24	[3, 76, 140, 146]
FeO_5	14016	14022	7	[5, 68, 75, 76, 140, 144]
FeO_8	14018	14041	24	[4, 81, 83, 85, 128, 132, 142, 147, 148]
FeO_4	14023	14033	11	[5, 68, 76, 140, 144]
FeO_4	14034	14073	40	[3, 76, 137, 140, 146]
FeO_5	14034	14105	72	[5, 68, 75, 76, 140, 144]
FeO_6	14034	14044	11	[6, 67, 68, 76, 96, 108, 143]
FeO_7	14042	14063	22	[4, 81, 83, 85, 128, 142, 147, 148]
FeO_5	14045	14064	20	[6, 67, 68, 76, 96, 108]
FeO_8	14064	14068	5	[4, 81, 83, 85, 128, 132, 142, 147, 148]
FeO_6	14065	14092	28	[6, 67, 68, 76, 96, 106, 108]
FeO_9	14069	14070	2	[4, 81, 83, 85, 113, 128, 132, 142, 147, 148]
FeO_8	14071	14081	11	[4, 81, 85, 113, 128, 132, 142, 147, 148]
FeO_5	14074	14091	18	[3, 68, 76, 137, 140, 146]
FeO_7	14082	14087	6	[4, 81, 85, 113, 128, 132, 142, 148]
FeO_6	14088	14131	44	[4, 81, 113, 128, 132, 142, 148]
FeO_6	14092	14095	4	[3, 68, 76, 134, 137, 140, 146]
FeO_5	14093	14156	64	[6, 67, 68, 76, 96, 108]
FeO_7	14096	14102	7	[3, 68, 76, 87, 134, 137, 140, 146]
FeO_6	14103	14117	15	[3, 68, 87, 134, 137, 140, 146]
FeO_6	14106	14132	27	[5, 68, 75, 76, 120, 140, 144]
FeO_7	14118	14120	3	[3, 68, 76, 87, 134, 137, 140, 146]
FeO_6	14121	14162	42	[3, 76, 87, 134, 137, 140, 146]
FeO_5	14132	14160	29	[4, 81, 128, 132, 142, 148]
FeO_5	14133	14189	57	[5, 75, 76, 120, 140, 144]
FeO_4	14157	14165	9	[6, 67, 68, 76, 108]
FeO_4	14161	14191	31	[4, 81, 128, 132, 148]
FeO_7	14163	14195	33	[3, 76, 87, 100, 134, 137, 140, 146]
FeO_5	14166	14225	60	[6, 67, 68, 76, 96, 108]
FeO_6	14190	14206	17	[5, 75, 76, 96, 120, 140, 144]
FeO_5	14192	14209	18	[4, 81, 128, 132, 148, 149]
FeO_6	14196	14204	9	[3, 76, 87, 100, 137, 140, 146]
FeO_5	14205	14226	22	[3, 76, 100, 137, 140, 146]
FeO_5	14207	14207	1	[5, 75, 76, 120, 140, 144]
FeO_4	14208	14233	26	[5, 75, 76, 140, 144]
FeO_4	14210	14241	32	[4, 81, 128, 132, 148]
FeO_6	14226	14250	25	[6, 67, 68, 76, 96, 108, 143]
FeO_4	14227	14245	19	[3, 76, 100, 137, 140]
FeO_5	14234	14278	45	[5, 75, 76, 116, 140, 144]
FeO_5	14242	14316	75	[4, 65, 81, 128, 132, 148]
FeO_5	14246	14271	26	[3, 76, 100, 134, 137, 140]
FeO_5	14251	14318	68	[6, 67, 68, 76, 96, 108]
FeO_4	14272	14280	9	[3, 76, 100, 137, 140]
FeO_4	14279	14307	29	[5, 76, 116, 140, 144]
FeO_5	14281	14316	36	[3, 76, 100, 106, 137, 140]
FeO_5	14308	14321	14	[5, 75, 76, 116, 140, 144]
FeO_7	14317	14330	14	[3, 76, 87, 100, 106, 137, 140, 146]
FeO_6	14317	14355	39	[4, 65, 81, 128, 132, 147, 148]
FeO_4	14319	14330	12	[6, 67, 68, 96, 108]
FeO_6	14322	14327	6	[5, 75, 76, 116, 139, 140, 144]
FeO_5	14328	14328	1	[5, 75, 76, 116, 140, 144]
FeO_4	14329	14337	9	[5, 76, 116, 140, 144]
FeO_6	14331	14380	50	[3, 76, 87, 100, 137, 140, 146]
FeO_5	14331	14393	63	[6, 67, 68, 76, 96, 108]
FeO_3	14338	14347	10	[5, 76, 140, 144]
FeO_4	14348	14351	4	[5, 68, 76, 140, 144]
FeO_5	14352	14357	6	[5, 68, 76, 96, 140, 144]
FeO_5	14356	14385	30	[4, 65, 81, 128, 132, 148]
FeO_6	14358	14368	11	[5, 68, 76, 96, 139, 140, 144]
FeO_5	14369	14394	26	[5, 68, 76, 139, 140, 144]
FeO_5	14381	14385	5	[3, 76, 100, 137, 140, 146]
FeO_4	14386	14397	12	[3, 76, 137, 140, 146]
FeO_4	14386	14398	13	[4, 81, 128, 132, 148]
FeO_4	14394	14422	29	[6, 67, 76, 96, 108]
FeO_6	14395	14397	3	[5, 68, 76, 108, 139, 140, 144]
FeO_5	14398	14404	7	[3, 76, 106, 137, 140, 146]
FeO_5	14398	14416	19	[5, 68, 76, 139, 140, 144]
FeO_5	14399	14447	49	[4, 81, 113, 128, 132, 148]
FeO_6	14405	14409	5	[3, 76, 87, 106, 137, 140, 146]
FeO_5	14410	14426	17	[3, 76, 106, 137, 140, 146]
FeO_6	14417	14430	14	[5, 68, 76, 108, 139, 140, 144]
FeO_5	14423	14518	96	[6, 67, 76, 96, 106, 108]
FeO_6	14427	14439	13	[3, 76, 87, 106, 137, 140, 146]
FeO_5	14431	14436	6	[5, 68, 76, 108, 140, 144]
FeO_4	14437	14445	9	[5, 68, 108, 140, 144]
FeO_7	14440	14453	14	[3, 76, 87, 106, 108, 137, 140, 146]
FeO_5	14446	14448	3	[5, 68, 108, 139, 140, 144]
FeO_6	14448	14665	218	[4, 81, 113, 128, 132, 147, 148]
FeO_6	14449	14474	26	[5, 68, 108, 134, 139, 140, 144]
FeO_6	14454	14473	20	[3, 76, 106, 108, 137, 140, 146]
FeO_5	14474	14501	28	[3, 76, 106, 137, 140, 146]
FeO_5	14475	14479	5	[5, 68, 134, 139, 140, 144]
FeO_6	14480	14503	24	[5, 68, 117, 134, 139, 140, 144]
FeO_4	14502	14563	62	[3, 76, 137, 140, 146]
FeO_5	14504	14551	48	[5, 68, 117, 134, 139, 144]
FeO_4	14519	14530	12	[6, 76, 96, 106, 108]
FeO_3	14531	14535	5	[6, 76, 96, 106]
FeO_4	14536	14569	34	[6, 76, 96, 106, 134]
FeO_6	14552	14573	22	[5, 68, 96, 117, 134, 139, 144]
FeO_5	14564	14570	7	[3, 76, 100, 137, 140, 146]
FeO_3	14570	14604	35	[6, 76, 96, 106]
FeO_6	14571	14576	6	[3, 72, 76, 100, 137, 140, 146]
FeO_7	14574	14601	28	[5, 68, 87, 96, 117, 134, 139, 144]
FeO_5	14577	14592	16	[3, 72, 76, 100, 140, 146]
FeO_6	14593	14625	33	[3, 72, 76, 100, 137, 140, 146]
FeO_6	14602	14622	21	[5, 87, 96, 117, 134, 139, 144]
FeO_4	14605	14607	3	[6, 76, 94, 96, 106]
FeO_5	14608	14625	18	[6, 76, 94, 96, 106, 137]
[truncated: 200 more rows]
