# Supplementary material for: Pressure‐Induced Coordination Changes in a Pyrolitic Silicate Melt From Ab Initio Molecular Dynamics Simulations
Source: J Geophys Res Solid Earth. 2019 Nov 29;124(11):11232–50. doi: 10.1029/2019JB018238 (PMC6988478; doi:10.1029/2019JB018238)
Supplement: Supplementary file 2 — Data Set S1 [file JGRB-124-11232-s002.zip › Data/3000K/FeO/a12.0-pyr-100-nvt.T3K.outcar.umd.dat.r0.stat.dat]

Cluster	Time	Percent
FeO_4	17668	0.2747403122473098	5
FeO_5	26690	0.4150338993593332	6
FeO_6	13964	0.21714250171051813	7
FeO_7	2642	0.04108353548547614	8
FeO_3	3066	0.04767680537413697	4
FeO_8	232	0.0036076382409653543	9
FeO_2	44	0.0006842072525968775	3
FeO_9	2	3.110032966349443e-05	10
