# Supplementary material for: Pressure‐Induced Coordination Changes in a Pyrolitic Silicate Melt From Ab Initio Molecular Dynamics Simulations
Source: J Geophys Res Solid Earth. 2019 Nov 29;124(11):11232–50. doi: 10.1029/2019JB018238 (PMC6988478; doi:10.1029/2019JB018238)
Supplement: Supplementary file 2 — Data Set S1 [file JGRB-124-11232-s002.zip › Data/3000K/FeO/a12.5-pyr-100-nvt.T3K.outcar.umd.dat.r0.popul.dat]

Formula	Begin	End	Lifetime	[Composition]
FeO_4	0	24	25	[3, 72, 118, 131, 136]
FeO_4	0	26	27	[4, 65, 77, 98, 143]
FeO_4	0	26	27	[5, 71, 91, 100, 102]
FeO_3	0	18	19	[6, 68, 120, 135]
FeO_4	19	22	4	[6, 68, 120, 135, 149]
FeO_5	23	61	39	[6, 68, 120, 135, 149, 150]
FeO_5	25	55	31	[3, 72, 96, 118, 131, 136]
FeO_5	27	67	41	[4, 65, 77, 98, 114, 143]
FeO_3	27	44	18	[5, 71, 91, 100]
FeO_4	45	48	4	[5, 71, 91, 100, 102]
FeO_5	49	91	43	[5, 71, 91, 100, 102, 127]
FeO_4	56	84	29	[3, 72, 118, 131, 136]
FeO_6	62	62	1	[6, 68, 120, 135, 148, 149, 150]
FeO_5	63	113	51	[6, 68, 120, 135, 148, 150]
FeO_4	68	92	25	[4, 77, 98, 114, 143]
FeO_5	85	103	19	[3, 72, 117, 118, 131, 136]
FeO_4	92	108	17	[5, 91, 100, 102, 127]
FeO_5	93	118	26	[4, 65, 77, 98, 114, 143]
FeO_4	104	108	5	[3, 72, 117, 118, 136]
FeO_3	109	129	21	[3, 72, 118, 136]
FeO_5	109	119	11	[5, 71, 91, 100, 102, 127]
FeO_4	114	131	18	[6, 68, 120, 135, 148]
FeO_4	119	122	4	[4, 65, 77, 114, 143]
FeO_6	120	186	67	[5, 66, 71, 91, 100, 102, 127]
FeO_5	123	175	53	[4, 65, 77, 114, 143, 148]
FeO_2	130	146	17	[3, 72, 136]
FeO_5	132	140	9	[6, 68, 83, 120, 135, 148]
FeO_4	141	268	128	[6, 68, 83, 120, 135]
FeO_3	147	149	3	[3, 72, 79, 136]
FeO_4	150	152	3	[3, 72, 79, 131, 136]
FeO_3	153	160	8	[3, 72, 79, 131]
FeO_4	161	175	15	[3, 72, 79, 131, 136]
FeO_3	176	189	14	[3, 72, 79, 131]
FeO_6	176	177	2	[4, 65, 77, 98, 114, 143, 148]
FeO_5	178	222	45	[4, 77, 98, 114, 143, 148]
FeO_5	187	224	38	[5, 66, 71, 91, 102, 127]
FeO_4	190	204	15	[3, 72, 79, 123, 131]
FeO_5	205	244	40	[3, 72, 79, 123, 131, 152]
FeO_6	223	247	25	[4, 70, 77, 98, 114, 143, 148]
FeO_6	225	248	24	[5, 66, 71, 91, 102, 127, 151]
FeO_6	245	252	8	[3, 72, 79, 123, 131, 136, 152]
FeO_5	248	276	29	[4, 70, 77, 98, 114, 148]
FeO_5	249	254	6	[5, 66, 71, 91, 102, 151]
FeO_7	253	290	38	[3, 72, 79, 99, 123, 131, 136, 152]
FeO_4	255	291	37	[5, 71, 91, 102, 151]
FeO_5	269	339	71	[6, 68, 83, 113, 120, 135]
FeO_4	277	297	21	[4, 70, 77, 114, 148]
FeO_6	291	321	31	[3, 72, 79, 99, 123, 131, 152]
FeO_3	292	405	114	[5, 71, 91, 102]
FeO_3	298	376	79	[4, 77, 114, 148]
FeO_7	322	356	35	[3, 72, 79, 99, 123, 131, 136, 152]
FeO_4	340	376	37	[6, 83, 113, 120, 135]
FeO_6	357	382	26	[3, 72, 79, 99, 131, 136, 152]
FeO_4	377	409	33	[4, 77, 114, 138, 148]
FeO_6	377	403	27	[6, 78, 83, 113, 120, 135, 139]
FeO_5	383	396	14	[3, 72, 79, 99, 136, 152]
FeO_6	397	419	23	[3, 72, 79, 96, 99, 136, 152]
FeO_5	404	411	8	[6, 83, 113, 120, 135, 139]
FeO_4	406	480	75	[5, 71, 72, 91, 102]
FeO_5	410	420	11	[4, 77, 100, 114, 138, 148]
FeO_4	412	450	39	[6, 83, 120, 135, 139]
FeO_7	420	439	20	[3, 72, 79, 96, 99, 123, 136, 152]
FeO_6	421	487	67	[4, 67, 77, 100, 114, 138, 148]
FeO_6	440	455	16	[3, 72, 79, 96, 99, 136, 152]
FeO_5	451	519	69	[6, 83, 113, 120, 135, 139]
FeO_5	456	513	58	[3, 72, 79, 99, 136, 152]
FeO_5	481	484	4	[5, 71, 72, 91, 100, 102]
FeO_6	485	489	5	[5, 71, 72, 91, 96, 100, 102]
FeO_5	488	507	20	[4, 67, 77, 100, 114, 138]
FeO_7	490	501	12	[5, 71, 72, 91, 96, 100, 102, 152]
FeO_6	502	505	4	[5, 71, 72, 91, 96, 102, 152]
FeO_5	506	516	11	[5, 71, 72, 91, 96, 102]
FeO_6	508	519	12	[4, 67, 77, 100, 114, 138, 148]
FeO_4	514	517	4	[3, 72, 79, 99, 136]
FeO_6	517	592	76	[5, 71, 72, 91, 96, 102, 152]
FeO_5	518	570	53	[3, 72, 79, 99, 123, 136]
FeO_5	520	554	35	[4, 67, 77, 100, 114, 148]
FeO_6	520	548	29	[6, 83, 104, 113, 120, 135, 139]
FeO_7	549	571	23	[6, 76, 83, 104, 113, 120, 135, 139]
FeO_4	555	650	96	[4, 67, 77, 100, 114]
FeO_4	571	579	9	[3, 79, 99, 123, 136]
FeO_6	572	572	1	[6, 83, 104, 113, 120, 135, 139]
FeO_5	573	580	8	[6, 83, 104, 120, 135, 139]
FeO_5	580	612	33	[3, 72, 79, 99, 123, 136]
FeO_4	581	639	59	[6, 104, 120, 135, 139]
FeO_5	593	612	20	[5, 72, 91, 96, 102, 152]
FeO_5	613	641	29	[3, 72, 79, 99, 117, 136]
FeO_6	613	617	5	[5, 72, 91, 96, 102, 112, 152]
FeO_5	618	630	13	[5, 72, 96, 102, 112, 152]
FeO_6	631	639	9	[5, 72, 91, 96, 102, 112, 152]
FeO_5	640	696	57	[5, 72, 91, 96, 102, 152]
FeO_5	640	641	2	[6, 104, 120, 135, 139, 149]
FeO_4	642	646	5	[3, 72, 79, 99, 136]
FeO_4	642	654	13	[6, 104, 120, 135, 149]
FeO_3	647	662	16	[3, 72, 79, 136]
FeO_5	651	668	18	[4, 67, 77, 85, 100, 114]
FeO_5	655	695	41	[6, 78, 104, 120, 135, 149]
FeO_4	663	668	6	[3, 72, 79, 136, 152]
FeO_5	669	807	139	[3, 72, 79, 117, 136, 152]
FeO_4	669	784	116	[4, 67, 77, 100, 114]
FeO_4	696	775	80	[6, 78, 120, 135, 149]
FeO_6	697	709	13	[5, 71, 72, 91, 96, 102, 152]
FeO_5	710	754	45	[5, 72, 91, 96, 102, 152]
FeO_6	755	768	14	[5, 72, 91, 96, 102, 138, 152]
FeO_5	769	774	6	[5, 72, 91, 96, 102, 152]
FeO_6	775	787	13	[5, 72, 91, 96, 102, 112, 152]
FeO_5	776	803	28	[6, 68, 78, 120, 135, 149]
FeO_5	785	934	150	[4, 67, 76, 77, 100, 114]
FeO_5	788	788	1	[5, 72, 91, 96, 102, 152]
FeO_4	789	818	30	[5, 72, 91, 102, 152]
FeO_4	804	864	61	[6, 68, 78, 135, 149]
FeO_6	808	808	1	[3, 72, 79, 99, 117, 136, 152]
FeO_5	809	824	16	[3, 72, 99, 117, 136, 152]
FeO_5	819	842	24	[5, 72, 91, 96, 102, 152]
FeO_4	825	845	21	[3, 72, 99, 117, 136]
FeO_4	843	863	21	[5, 72, 91, 102, 152]
FeO_3	846	909	64	[3, 72, 117, 136]
FeO_3	864	871	8	[5, 72, 91, 102]
FeO_5	865	874	10	[6, 68, 78, 135, 149, 150]
FeO_4	872	904	33	[5, 72, 91, 102, 138]
FeO_4	875	890	16	[6, 78, 135, 149, 150]
FeO_5	891	907	17	[6, 68, 78, 135, 149, 150]
FeO_5	905	915	11	[5, 72, 91, 102, 112, 138]
FeO_6	908	914	7	[6, 68, 78, 83, 135, 149, 150]
FeO_4	910	1239	330	[3, 72, 79, 117, 136]
FeO_5	915	921	7	[6, 68, 78, 135, 149, 150]
FeO_4	916	921	6	[5, 72, 91, 102, 138]
FeO_3	922	974	53	[5, 72, 91, 138]
FeO_6	922	937	16	[6, 68, 78, 92, 135, 149, 150]
FeO_4	935	959	25	[4, 67, 76, 100, 114]
FeO_5	938	939	2	[6, 78, 92, 135, 149, 150]
FeO_6	940	950	11	[6, 68, 78, 92, 135, 149, 150]
FeO_5	951	1004	54	[6, 68, 78, 92, 135, 150]
FeO_3	960	968	9	[4, 76, 100, 114]
FeO_4	969	978	10	[4, 76, 100, 114, 132]
FeO_2	975	979	5	[5, 72, 91]
FeO_5	979	979	1	[4, 67, 76, 100, 114, 132]
FeO_6	980	987	8	[4, 67, 76, 77, 100, 114, 132]
FeO_3	980	988	9	[5, 72, 91, 152]
FeO_5	988	1020	33	[4, 67, 76, 77, 100, 114]
FeO_4	989	1009	21	[5, 72, 91, 102, 152]
FeO_4	1005	1081	77	[6, 68, 78, 92, 150]
FeO_5	1010	1057	48	[5, 72, 91, 102, 112, 152]
FeO_4	1021	1027	7	[4, 67, 76, 100, 114]
FeO_5	1028	1044	17	[4, 67, 76, 100, 114, 132]
FeO_4	1045	1198	154	[4, 67, 76, 100, 114]
FeO_4	1058	1097	40	[5, 72, 91, 102, 152]
FeO_5	1082	1135	54	[6, 68, 78, 92, 105, 150]
FeO_3	1098	1112	15	[5, 72, 102, 152]
FeO_4	1113	1133	21	[5, 72, 91, 102, 152]
FeO_5	1134	1164	31	[5, 72, 91, 102, 112, 152]
FeO_4	1136	1155	20	[6, 78, 92, 105, 150]
FeO_5	1156	1177	22	[6, 68, 78, 92, 105, 150]
FeO_4	1165	1168	4	[5, 72, 91, 112, 152]
FeO_5	1169	1201	33	[5, 72, 91, 96, 112, 152]
FeO_4	1178	1199	22	[6, 68, 78, 92, 150]
FeO_5	1199	1208	10	[4, 67, 76, 100, 114, 143]
FeO_5	1200	1224	25	[6, 68, 78, 92, 105, 150]
FeO_4	1202	1203	2	[5, 72, 96, 112, 152]
FeO_3	1204	1205	2	[5, 72, 96, 152]
FeO_4	1206	1211	6	[5, 72, 96, 102, 152]
FeO_4	1209	1221	13	[4, 76, 100, 114, 143]
FeO_3	1212	1240	29	[5, 72, 96, 102]
FeO_5	1222	1246	25	[4, 76, 100, 114, 127, 143]
FeO_4	1225	1233	9	[6, 68, 78, 92, 150]
FeO_5	1234	1234	1	[6, 68, 78, 92, 98, 150]
FeO_6	1235	1254	20	[6, 68, 78, 92, 98, 105, 150]
FeO_3	1240	1341	102	[3, 72, 79, 136]
FeO_2	1241	1286	46	[5, 72, 96]
FeO_4	1247	1255	9	[4, 76, 114, 127, 143]
FeO_5	1255	1324	70	[6, 68, 78, 92, 105, 150]
FeO_3	1256	1267	12	[4, 76, 114, 143]
FeO_4	1268	1278	11	[4, 76, 114, 132, 143]
FeO_3	1279	1368	90	[4, 76, 114, 143]
FeO_3	1287	1294	8	[5, 72, 96, 112]
FeO_4	1295	1305	11	[5, 72, 91, 96, 112]
FeO_5	1306	1313	8	[5, 72, 91, 96, 112, 135]
FeO_4	1314	1342	29	[5, 72, 91, 96, 135]
FeO_4	1325	1343	19	[6, 78, 92, 105, 150]
FeO_4	1342	1359	18	[3, 72, 79, 131, 136]
FeO_3	1343	1415	73	[5, 72, 91, 96]
FeO_5	1344	1346	3	[6, 68, 78, 92, 105, 150]
FeO_4	1347	1402	56	[6, 78, 92, 105, 150]
FeO_3	1360	1362	3	[3, 72, 79, 136]
FeO_4	1363	1402	40	[3, 72, 79, 131, 136]
FeO_4	1369	1436	68	[4, 67, 76, 114, 143]
FeO_3	1403	1434	32	[3, 72, 79, 136]
FeO_5	1403	1410	8	[6, 78, 92, 105, 113, 150]
FeO_4	1411	1436	26	[6, 78, 92, 105, 150]
FeO_4	1416	1453	38	[5, 72, 91, 96, 138]
FeO_4	1435	1459	25	[3, 72, 79, 87, 136]
FeO_5	1437	1486	50	[4, 65, 67, 76, 114, 143]
FeO_5	1437	1448	12	[6, 78, 92, 105, 113, 150]
FeO_4	1449	1462	14	[6, 78, 92, 105, 150]
FeO_5	1454	1512	59	[5, 72, 91, 96, 100, 138]
FeO_5	1460	1474	15	[3, 72, 79, 87, 131, 136]
FeO_4	1463	1480	18	[6, 92, 105, 147, 150]
FeO_4	1475	1482	8	[3, 72, 79, 87, 136]
FeO_5	1481	1483	3	[6, 73, 92, 105, 147, 150]
FeO_3	1483	1555	73	[3, 72, 79, 136]
FeO_4	1484	1497	14	[6, 73, 92, 105, 150]
FeO_4	1487	1547	61	[4, 65, 67, 76, 114]
FeO_5	1498	1527	30	[6, 73, 78, 92, 105, 150]
FeO_6	1513	1539	27	[5, 72, 91, 93, 96, 100, 138]
FeO_6	1528	1578	51	[6, 73, 78, 92, 105, 113, 150]
FeO_5	1540	1584	45	[5, 72, 91, 93, 96, 100]
FeO_5	1548	1558	11	[4, 65, 67, 76, 114, 146]
FeO_4	1556	1661	106	[3, 72, 79, 117, 136]
FeO_4	1559	1578	20	[4, 67, 76, 114, 146]
FeO_5	1579	1580	2	[4, 67, 76, 100, 114, 146]
FeO_5	1579	1757	179	[6, 78, 92, 105, 113, 150]
FeO_4	1581	1608	28	[4, 67, 76, 100, 114]
FeO_4	1585	1620	36	[5, 72, 91, 93, 96]
FeO_5	1609	1610	2	[4, 65, 67, 76, 100, 114]
FeO_4	1611	1634	24	[4, 65, 67, 76, 100]
FeO_5	1621	1652	32	[5, 72, 91, 93, 96, 107]
FeO_5	1635	1646	12	[4, 65, 67, 76, 77, 100]
FeO_4	1647	1659	13	[4, 65, 67, 76, 100]
FeO_4	1653	1676	24	[5, 72, 91, 93, 96]
FeO_3	1660	1676	17	[4, 65, 67, 76]
FeO_3	1662	1675	14	[3, 72, 117, 136]
FeO_4	1676	1754	79	[3, 72, 79, 117, 136]
FeO_4	1677	1696	20	[4, 65, 67, 76, 90]
FeO_5	1677	1712	36	[5, 72, 91, 93, 96, 107]
FeO_5	1697	1701	5	[4, 65, 67, 76, 90, 114]
FeO_6	1702	1702	1	[4, 65, 67, 76, 90, 113, 114]
FeO_5	1703	1708	6	[4, 65, 76, 90, 113, 114]
FeO_4	1709	1729	21	[4, 65, 76, 113, 114]
FeO_4	1713	1970	258	[5, 72, 91, 96, 107]
FeO_3	1730	1814	85	[4, 65, 76, 114]
FeO_5	1755	1785	31	[3, 72, 79, 117, 123, 136]
FeO_6	1758	1815	58	[6, 78, 92, 105, 113, 120, 150]
FeO_4	1786	1977	192	[3, 72, 79, 123, 136]
FeO_4	1815	1821	7	[4, 65, 67, 76, 114]
FeO_5	1816	1839	24	[6, 78, 92, 113, 120, 150]
FeO_5	1822	1827	6	[4, 65, 67, 76, 114, 143]
FeO_4	1828	1880	53	[4, 65, 67, 76, 114]
FeO_4	1840	1840	1	[6, 78, 92, 120, 150]
FeO_3	1841	1867	27	[6, 92, 120, 150]
FeO_4	1868	1883	16	[6, 92, 98, 120, 150]
FeO_5	1881	1901	21	[4, 65, 67, 76, 113, 114]
FeO_3	1884	1887	4	[6, 92, 120, 150]
FeO_4	1888	1921	34	[6, 78, 92, 120, 150]
FeO_4	1902	1914	13	[4, 65, 67, 76, 113]
FeO_5	1915	1985	71	[4, 65, 67, 76, 90, 113]
FeO_3	1922	1972	51	[6, 92, 120, 150]
FeO_3	1971	1973	3	[5, 72, 91, 96]
FeO_4	1973	1997	25	[6, 68, 92, 120, 150]
FeO_4	1974	2047	74	[5, 72, 91, 96, 107]
FeO_5	1978	1978	1	[3, 72, 79, 123, 131, 136]
FeO_6	1979	1979	1	[3, 72, 79, 118, 123, 131, 136]
FeO_7	1980	1981	2	[3, 72, 79, 87, 118, 123, 131, 136]
FeO_6	1982	1985	4	[3, 72, 79, 87, 118, 131, 136]
FeO_5	1986	2017	32	[3, 79, 87, 118, 131, 136]
FeO_4	1986	1998	13	[4, 65, 67, 76, 90]
FeO_5	1998	2000	3	[6, 68, 92, 98, 120, 150]
FeO_5	1999	2042	44	[4, 65, 67, 76, 90, 113]
FeO_6	2001	2030	30	[6, 68, 92, 98, 105, 120, 150]
FeO_4	2018	2020	3	[3, 79, 87, 131, 136]
FeO_3	2021	2073	53	[3, 79, 131, 136]
FeO_5	2031	2048	18	[6, 92, 98, 105, 120, 150]
FeO_6	2043	2062	20	[4, 65, 67, 76, 90, 113, 114]
FeO_3	2048	2140	93	[5, 72, 91, 96]
FeO_6	2049	2055	7	[6, 78, 92, 98, 105, 120, 150]
FeO_7	2056	2057	2	[6, 78, 92, 98, 105, 113, 120, 150]
FeO_8	2058	2073	16	[6, 68, 78, 92, 98, 105, 113, 120, 150]
FeO_5	2063	2064	2	[4, 65, 67, 76, 90, 113]
FeO_4	2065	2101	37	[4, 65, 67, 76, 90]
FeO_4	2074	2180	107	[3, 79, 131, 136, 147]
FeO_7	2074	2078	5	[6, 68, 92, 98, 105, 113, 120, 150]
FeO_6	2079	2095	17	[6, 68, 92, 105, 113, 120, 150]
FeO_5	2096	2224	129	[6, 92, 105, 113, 120, 150]
FeO_5	2102	2122	21	[4, 65, 67, 76, 90, 145]
FeO_4	2123	2167	45	[4, 65, 67, 76, 90]
FeO_4	2141	2199	59	[5, 72, 91, 93, 96]
FeO_5	2168	2212	45	[4, 65, 67, 76, 90, 145]
FeO_5	2181	2225	45	[3, 79, 92, 131, 136, 147]
FeO_5	2200	2221	22	[5, 72, 91, 93, 96, 100]
FeO_6	2213	2217	5	[4, 65, 67, 76, 90, 145, 150]
FeO_5	2218	2239	22	[4, 65, 67, 76, 90, 150]
FeO_4	2222	2223	2	[5, 72, 91, 93, 96]
FeO_3	2224	2226	3	[5, 72, 93, 96]
FeO_6	2225	2270	46	[6, 92, 98, 105, 113, 120, 150]
FeO_4	2226	2234	9	[3, 79, 92, 136, 147]
FeO_4	2227	2256	30	[5, 72, 93, 96, 152]
FeO_5	2235	2246	12	[3, 79, 92, 131, 136, 147]
FeO_4	2240	2294	55	[4, 65, 67, 76, 90]
FeO_4	2247	2250	4	[3, 79, 92, 136, 147]
FeO_3	2251	2285	35	[3, 79, 136, 147]
FeO_3	2257	2322	66	[5, 72, 96, 152]
FeO_5	2271	2273	3	[6, 92, 98, 105, 120, 150]
FeO_4	2274	2284	11	[6, 92, 98, 105, 120]
FeO_5	2285	2334	50	[6, 92, 98, 105, 120, 150]
FeO_4	2286	2339	54	[3, 79, 136, 142, 147]
FeO_5	2295	2317	23	[4, 65, 67, 76, 90, 140]
FeO_6	2318	2349	32	[4, 65, 67, 76, 90, 138, 140]
FeO_2	2323	2334	12	[5, 72, 152]
FeO_3	2335	2362	28	[5, 72, 96, 152]
FeO_6	2335	2397	63	[6, 92, 98, 105, 113, 120, 150]
FeO_3	2340	2355	16	[3, 79, 136, 147]
FeO_5	2350	2354	5	[4, 65, 67, 76, 90, 140]
FeO_4	2355	2411	57	[4, 65, 67, 76, 90]
FeO_4	2356	2490	135	[3, 79, 131, 136, 147]
FeO_4	2363	2370	8	[5, 72, 91, 96, 152]
FeO_5	2371	2393	23	[5, 71, 72, 91, 96, 152]
FeO_4	2394	2418	25	[5, 71, 72, 91, 96]
FeO_5	2398	2402	5	[6, 92, 105, 113, 120, 150]
FeO_4	2403	2405	3	[6, 92, 105, 113, 150]
FeO_5	2406	2407	2	[6, 78, 92, 105, 113, 150]
FeO_4	2408	2433	26	[6, 78, 92, 113, 150]
FeO_5	2412	2437	26	[4, 65, 67, 76, 90, 146]
FeO_5	2419	2442	24	[5, 71, 72, 91, 96, 152]
FeO_5	2434	2490	57	[6, 78, 92, 105, 113, 150]
FeO_6	2438	2453	16	[4, 65, 67, 76, 90, 128, 146]
FeO_4	2443	2512	70	[5, 71, 72, 96, 152]
FeO_5	2454	2454	1	[4, 65, 67, 76, 90, 128]
FeO_4	2455	2455	1	[4, 67, 76, 90, 128]
FeO_5	2456	2463	8	[4, 67, 76, 90, 128, 138]
FeO_4	2464	2489	26	[4, 67, 76, 90, 128]
FeO_5	2490	2521	32	[4, 67, 76, 90, 128, 146]
FeO_5	2491	2530	40	[3, 79, 131, 136, 142, 147]
FeO_6	2491	2513	23	[6, 78, 79, 92, 105, 113, 150]
FeO_3	2513	2521	9	[5, 71, 72, 152]
FeO_5	2514	2597	84	[6, 78, 92, 105, 113, 150]
FeO_6	2522	2554	33	[4, 65, 67, 76, 90, 128, 146]
FeO_4	2522	2617	96	[5, 71, 72, 96, 152]
FeO_6	2531	2566	36	[3, 79, 117, 131, 136, 142, 147]
FeO_5	2555	2569	15	[4, 65, 67, 76, 90, 128]
FeO_5	2567	2596	30	[3, 117, 131, 136, 142, 147]
FeO_6	2570	2579	10	[4, 65, 67, 76, 90, 128, 138]
FeO_5	2580	2592	13	[4, 67, 76, 90, 128, 138]
FeO_6	2593	2634	42	[4, 65, 67, 76, 90, 128, 138]
FeO_4	2597	2608	12	[3, 117, 131, 136, 147]
FeO_4	2598	2703	106	[6, 78, 92, 105, 150]
FeO_3	2609	2614	6	[3, 117, 136, 147]
FeO_4	2615	2694	80	[3, 117, 136, 142, 147]
FeO_3	2618	2713	96	[5, 71, 72, 96]
FeO_7	2635	2644	10	[4, 65, 67, 76, 90, 128, 138, 143]
FeO_6	2645	2664	20	[4, 65, 67, 76, 90, 128, 143]
FeO_5	2665	2696	32	[4, 65, 67, 76, 90, 143]
FeO_5	2695	2726	32	[3, 79, 117, 136, 142, 147]
FeO_4	2697	2700	4	[4, 65, 67, 76, 143]
FeO_5	2701	2795	95	[4, 65, 67, 76, 143, 146]
FeO_3	2704	2708	5	[6, 78, 92, 105]
FeO_4	2709	2761	53	[6, 78, 92, 105, 113]
FeO_4	2714	2746	33	[5, 71, 72, 96, 100]
FeO_6	2727	2739	13	[3, 79, 88, 117, 136, 142, 147]
FeO_5	2740	2774	35	[3, 88, 117, 136, 142, 147]
FeO_5	2747	2749	3	[5, 71, 72, 96, 100, 126]
FeO_4	2750	2801	52	[5, 71, 72, 96, 126]
FeO_5	2762	2797	36	[6, 78, 92, 105, 113, 150]
FeO_6	2775	2799	25	[3, 80, 88, 117, 136, 142, 147]
FeO_4	2796	2801	6	[4, 65, 67, 76, 143]
FeO_6	2798	2812	15	[6, 78, 92, 104, 105, 113, 150]
FeO_5	2800	2802	3	[3, 88, 117, 136, 142, 147]
FeO_5	2802	2907	106	[4, 65, 67, 76, 138, 143]
FeO_3	2802	2877	76	[5, 71, 72, 96]
FeO_6	2803	2807	5	[3, 88, 117, 124, 136, 142, 147]
FeO_5	2808	2838	31	[3, 88, 117, 124, 136, 142]
FeO_5	2813	2829	17	[6, 78, 92, 104, 105, 150]
FeO_6	2830	2845	16	[6, 78, 92, 104, 105, 108, 150]
FeO_6	2839	2846	8	[3, 88, 92, 117, 124, 136, 142]
FeO_7	2846	2875	30	[6, 68, 78, 92, 104, 105, 108, 150]
FeO_5	2847	2874	28	[3, 88, 92, 117, 136, 142]
FeO_6	2875	2881	7	[3, 88, 92, 108, 117, 136, 142]
FeO_6	2876	2883	8	[6, 78, 92, 104, 105, 108, 150]
FeO_4	2878	2899	22	[5, 71, 72, 96, 126]
FeO_5	2882	2910	29	[3, 92, 108, 117, 136, 142]
FeO_5	2884	2906	23	[6, 78, 92, 104, 105, 108]
FeO_3	2900	2909	10	[5, 71, 72, 96]
FeO_6	2907	2918	12	[6, 68, 78, 92, 104, 105, 108]
FeO_4	2908	2955	48	[4, 65, 67, 76, 143]
FeO_4	2910	2912	3	[5, 71, 72, 96, 126]
FeO_6	2911	2913	3	[3, 92, 108, 117, 136, 142, 147]
FeO_5	2913	2921	9	[5, 71, 72, 96, 126, 152]
FeO_5	2914	2935	22	[3, 92, 108, 117, 142, 147]
FeO_5	2919	2955	37	[6, 78, 92, 104, 105, 108]
FeO_4	2922	3050	129	[5, 71, 72, 96, 152]
FeO_4	2936	2941	6	[3, 108, 117, 142, 147]
FeO_3	2942	2966	25	[3, 117, 142, 147]
FeO_5	2956	3001	46	[4, 65, 67, 76, 143, 146]
FeO_4	2956	2971	16	[6, 78, 92, 105, 108]
FeO_4	2967	2999	33	[3, 92, 117, 142, 147]
FeO_5	2972	2989	18	[6, 78, 92, 104, 105, 108]
FeO_6	2990	2999	10	[6, 78, 81, 92, 104, 105, 108]
FeO_3	3000	3015	16	[3, 92, 117, 142]
FeO_5	3000	3009	10	[6, 78, 81, 92, 105, 108]
FeO_4	3002	3034	33	[4, 67, 76, 143, 146]
FeO_4	3010	3024	15	[6, 78, 92, 105, 108]
FeO_4	3016	3029	14	[3, 92, 117, 142, 147]
FeO_5	3025	3039	15	[6, 78, 92, 104, 105, 108]
FeO_5	3030	3067	38	[3, 92, 108, 117, 142, 147]
FeO_5	3035	3092	58	[4, 65, 67, 76, 143, 146]
FeO_4	3040	3056	17	[6, 78, 92, 105, 108]
FeO_3	3051	3094	44	[5, 71, 72, 96]
FeO_5	3057	3058	2	[6, 78, 92, 104, 105, 108]
FeO_6	3059	3092	34	[6, 78, 81, 92, 104, 105, 108]
FeO_6	3068	3103	36	[3, 92, 108, 117, 136, 142, 147]
FeO_4	3093	3132	40	[4, 65, 67, 76, 143]
FeO_5	3093	3226	134	[6, 78, 92, 104, 105, 108]
FeO_4	3095	3103	9	[5, 71, 72, 96, 152]
FeO_5	3104	3119	16	[3, 92, 117, 136, 142, 147]
FeO_5	3104	3118	15	[5, 71, 72, 96, 144, 152]
FeO_4	3119	3187	69	[5, 71, 72, 96, 144]
FeO_4	3120	3155	36	[3, 92, 117, 142, 147]
FeO_5	3133	3164	32	[4, 65, 67, 76, 138, 143]
FeO_6	3156	3183	28	[3, 92, 105, 117, 124, 142, 147]
FeO_6	3165	3192	28	[4, 65, 67, 76, 138, 143, 146]
FeO_7	3184	3204	21	[3, 92, 105, 108, 117, 124, 142, 147]
FeO_3	3188	3197	10	[5, 71, 72, 96]
FeO_5	3193	3274	82	[4, 65, 67, 76, 138, 146]
FeO_4	3198	3476	279	[5, 71, 72, 96, 144]
FeO_8	3205	3208	4	[3, 92, 105, 108, 117, 124, 131, 142, 147]
FeO_7	3209	3211	3	[3, 92, 105, 108, 124, 131, 142, 147]
FeO_8	3212	3240	29	[3, 92, 105, 108, 117, 124, 131, 142, 147]
FeO_4	3227	3232	6	[6, 78, 92, 104, 105]
FeO_5	3233	3253	21	[6, 78, 92, 104, 105, 108]
FeO_6	3241	3248	8	[3, 92, 108, 117, 124, 131, 142]
FeO_5	3249	3250	2	[3, 92, 108, 124, 131, 142]
FeO_4	3251	3264	14	[3, 92, 108, 131, 142]
FeO_4	3254	3298	45	[6, 78, 92, 105, 108]
FeO_3	3265	3374	110	[3, 92, 108, 142]
FeO_4	3275	3309	35	[4, 65, 67, 76, 138]
FeO_5	3299	3322	24	[6, 78, 92, 104, 105, 108]
FeO_5	3310	3336	27	[4, 65, 67, 76, 127, 138]
FeO_4	3323	3330	8	[6, 78, 92, 104, 105]
FeO_3	3331	3339	9	[6, 78, 92, 105]
FeO_6	3337	3348	12	[4, 65, 67, 76, 127, 138, 140]
FeO_2	3340	3346	7	[6, 78, 105]
FeO_3	3347	3358	12	[6, 78, 92, 105]
FeO_5	3349	3352	4	[4, 65, 67, 76, 138, 140]
FeO_4	3353	3372	20	[4, 65, 76, 138, 140]
FeO_4	3359	3371	13	[6, 78, 81, 92, 105]
FeO_5	3372	3375	4	[6, 78, 81, 92, 105, 108]
FeO_3	3373	3394	22	[4, 76, 138, 140]
FeO_4	3375	3421	47	[3, 81, 92, 108, 142]
FeO_4	3376	3398	23	[6, 78, 81, 105, 108]
FeO_2	3395	3431	37	[4, 76, 138]
FeO_3	3399	3408	10	[6, 78, 81, 105]
FeO_4	3409	3445	37	[6, 78, 81, 83, 105]
FeO_3	3422	3457	36	[3, 81, 92, 108]
FeO_3	3432	3478	47	[4, 76, 138, 140]
FeO_6	3446	3446	1	[6, 78, 81, 83, 105, 108, 113]
FeO_5	3447	3465	19	[6, 78, 81, 105, 108, 113]
FeO_4	3458	3567	110	[3, 81, 92, 104, 108]
FeO_4	3466	3484	19	[6, 78, 105, 108, 113]
FeO_5	3477	3486	10	[5, 71, 72, 91, 96, 144]
FeO_4	3479	3487	9	[4, 76, 117, 138, 140]
FeO_5	3485	3495	11	[6, 68, 78, 105, 108, 113]
FeO_4	3487	3490	4	[5, 71, 72, 91, 144]
FeO_5	3488	3489	2	[4, 76, 117, 138, 139, 140]
FeO_4	3490	3490	1	[4, 76, 117, 138, 140]
FeO_5	3491	3512	22	[4, 67, 76, 117, 138, 140]
FeO_5	3491	3509	19	[5, 71, 72, 91, 112, 144]
FeO_6	3496	3505	10	[6, 68, 78, 83, 105, 108, 113]
FeO_7	3506	3510	5	[6, 68, 73, 78, 83, 105, 108, 113]
FeO_4	3510	3520	11	[5, 71, 72, 91, 144]
FeO_6	3511	3513	3	[6, 73, 78, 83, 105, 108, 113]
FeO_4	3513	3516	4	[4, 76, 117, 138, 140]
FeO_5	3514	3529	16	[6, 73, 78, 83, 108, 113]
FeO_5	3517	3528	12	[4, 67, 76, 117, 138, 140]
FeO_5	3521	3525	5	[5, 71, 72, 91, 96, 144]
FeO_4	3526	3565	40	[5, 71, 72, 91, 144]
FeO_6	3529	3566	38	[4, 67, 76, 117, 124, 138, 140]
FeO_4	3530	3537	8	[6, 73, 78, 108, 113]
FeO_5	3538	3545	8	[6, 73, 78, 104, 108, 113]
FeO_6	3546	3554	9	[6, 68, 73, 78, 104, 108, 113]
FeO_5	3555	3561	7	[6, 68, 78, 104, 108, 113]
FeO_6	3562	3569	8	[6, 68, 78, 104, 105, 108, 113]
FeO_5	3566	3757	192	[5, 71, 72, 91, 96, 144]
FeO_5	3567	3588	22	[4, 76, 117, 124, 138, 140]
FeO_3	3568	3610	43	[3, 81, 92, 108]
FeO_5	3570	3576	7	[6, 78, 104, 105, 108, 113]
FeO_4	3577	3579	3	[6, 78, 104, 105, 113]
FeO_5	3580	3585	6	[6, 78, 104, 105, 108, 113]
FeO_6	3586	3597	12	[6, 78, 104, 105, 108, 113, 134]
FeO_4	3589	3680	92	[4, 76, 117, 138, 140]
FeO_5	3598	3693	96	[6, 78, 104, 105, 108, 113]
FeO_4	3611	3786	176	[3, 81, 92, 105, 108]
FeO_5	3681	3686	6	[4, 76, 117, 138, 139, 140]
FeO_6	3687	3804	118	[4, 76, 117, 124, 138, 139, 140]
FeO_4	3694	3714	21	[6, 78, 104, 105, 108]
FeO_3	3715	3753	39	[6, 78, 104, 108]
FeO_4	3754	3771	18	[6, 78, 81, 104, 108]
FeO_4	3758	3790	33	[5, 71, 72, 96, 144]
FeO_3	3772	3790	19	[6, 78, 104, 108]
FeO_3	3787	3860	74	[3, 81, 105, 108]
FeO_5	3791	3838	48	[5, 71, 72, 91, 96, 144]
FeO_4	3791	3811	21	[6, 78, 81, 104, 108]
FeO_5	3805	3817	13	[4, 76, 117, 124, 138, 140]
FeO_3	3812	3827	16	[6, 78, 104, 108]
FeO_6	3818	3870	53	[4, 76, 100, 117, 124, 138, 140]
FeO_4	3828	3868	41	[6, 78, 104, 106, 108]
FeO_4	3839	3899	61	[5, 71, 72, 91, 96]
FeO_4	3861	3868	8	[3, 81, 105, 108, 131]
FeO_5	3869	3874	6	[3, 81, 105, 108, 131, 142]
FeO_5	3869	3881	13	[6, 78, 81, 104, 106, 108]
FeO_5	3871	3884	14	[4, 76, 117, 124, 138, 140]
FeO_6	3875	3887	13	[3, 81, 105, 106, 108, 131, 142]
FeO_4	3882	3947	66	[6, 78, 104, 106, 108]
FeO_4	3885	3910	26	[4, 76, 124, 138, 140]
FeO_7	3888	3931	44	[3, 81, 92, 105, 106, 108, 131, 142]
FeO_5	3900	3914	15	[5, 71, 72, 91, 96, 144]
FeO_5	3911	3995	85	[4, 76, 113, 124, 138, 140]
FeO_6	3915	3926	12	[5, 71, 72, 91, 96, 126, 144]
FeO_5	3927	3936	10	[5, 71, 72, 91, 96, 126]
FeO_6	3932	3971	40	[3, 81, 92, 105, 106, 131, 142]
FeO_4	3937	3992	56	[5, 71, 72, 91, 96]
FeO_5	3948	3968	21	[6, 78, 104, 106, 108, 149]
FeO_4	3969	4002	34	[6, 78, 104, 106, 108]
FeO_5	3972	3974	3	[3, 81, 92, 105, 106, 131]
FeO_4	3975	4015	41	[3, 81, 92, 105, 131]
FeO_5	3993	4013	21	[5, 71, 72, 91, 96, 112]
FeO_4	3996	4061	66	[4, 76, 113, 138, 140]
FeO_3	4003	4019	17	[6, 78, 106, 108]
FeO_6	4014	4032	19	[5, 71, 72, 91, 96, 112, 144]
FeO_3	4016	4068	53	[3, 81, 105, 131]
FeO_4	4020	4063	44	[6, 78, 105, 106, 108]
FeO_5	4033	4057	25	[5, 71, 72, 91, 96, 144]
FeO_6	4058	4074	17	[5, 71, 72, 91, 96, 112, 144]
FeO_3	4062	4064	3	[4, 113, 138, 140]
FeO_5	4064	4066	3	[6, 75, 78, 105, 106, 108]
FeO_4	4065	4156	92	[4, 113, 124, 138, 140]
FeO_5	4067	4130	64	[6, 75, 78, 106, 108, 131]
FeO_4	4069	4088	20	[3, 81, 105, 131, 142]
FeO_5	4075	4076	2	[5, 71, 72, 91, 96, 144]
FeO_4	4077	4077	1	[5, 71, 72, 91, 144]
FeO_3	4078	4102	25	[5, 71, 72, 91]
FeO_5	4089	4123	35	[3, 75, 81, 105, 131, 142]
FeO_4	4103	4109	7	[5, 71, 72, 91, 126]
FeO_3	4110	4119	10	[5, 71, 72, 91]
FeO_4	4120	4175	56	[5, 71, 72, 91, 96]
FeO_4	4124	4141	18	[3, 75, 81, 105, 142]
FeO_4	4131	4174	44	[6, 75, 78, 106, 108]
FeO_3	4142	4176	35	[3, 81, 105, 142]
FeO_5	4157	4183	27	[4, 65, 113, 124, 138, 140]
FeO_5	4175	4188	14	[6, 75, 78, 104, 106, 108]
FeO_5	4176	4323	148	[5, 71, 72, 91, 96, 126]
FeO_4	4177	4195	19	[3, 81, 105, 108, 142]
FeO_4	4184	4201	18	[4, 113, 124, 138, 140]
FeO_4	4189	4209	21	[6, 75, 78, 104, 108]
FeO_5	4196	4254	59	[3, 81, 105, 108, 117, 142]
FeO_5	4202	4207	6	[4, 113, 124, 126, 138, 140]
FeO_4	4208	4218	11	[4, 113, 124, 126, 140]
FeO_3	4210	4214	5	[6, 75, 104, 108]
FeO_4	4215	4269	55	[6, 75, 104, 106, 108]
FeO_5	4219	4257	39	[4, 102, 113, 124, 126, 140]
FeO_6	4255	4266	12	[3, 81, 105, 108, 117, 122, 142]
FeO_4	4258	4330	73	[4, 102, 113, 124, 140]
FeO_5	4267	4309	43	[3, 81, 105, 108, 117, 122]
FeO_5	4270	4281	12	[6, 75, 78, 104, 106, 108]
FeO_4	4282	4294	13	[6, 75, 104, 106, 108]
FeO_3	4295	4295	1	[6, 104, 106, 108]
FeO_4	4296	4331	36	[6, 104, 106, 108, 118]
FeO_6	4310	4313	4	[3, 81, 105, 108, 117, 122, 130]
FeO_5	4314	4316	3	[3, 105, 108, 117, 122, 130]
FeO_4	4317	4383	67	[3, 105, 108, 117, 122]
FeO_6	4324	4331	8	[5, 71, 72, 91, 96, 126, 144]
FeO_5	4331	4352	22	[4, 102, 113, 124, 137, 140]
FeO_5	4332	4337	6	[5, 71, 72, 91, 96, 126]
FeO_5	4332	4341	10	[6, 104, 106, 108, 115, 118]
FeO_6	4338	4342	5	[5, 71, 72, 91, 96, 126, 143]
FeO_6	4342	4345	4	[6, 78, 104, 106, 108, 115, 118]
FeO_4	4343	4354	12	[5, 71, 72, 91, 143]
FeO_5	4346	4367	22	[6, 78, 104, 106, 108, 115]
FeO_4	4353	4381	29	[4, 102, 113, 124, 140]
FeO_5	4355	4372	18	[5, 71, 72, 91, 96, 143]
FeO_4	4368	4373	6	[6, 78, 104, 106, 115]
FeO_4	4373	4407	35	[5, 71, 72, 91, 96]
FeO_3	4374	4376	3	[6, 78, 106, 115]
FeO_4	4377	4413	37	[6, 66, 78, 106, 115]
FeO_5	4382	4384	3	[4, 102, 113, 124, 134, 140]
FeO_5	4384	4439	56	[3, 75, 105, 108, 117, 122]
FeO_4	4385	4432	48	[4, 102, 113, 134, 140]
FeO_5	4408	4426	19	[5, 64, 71, 72, 91, 96]
FeO_5	4414	4481	68	[6, 66, 68, 78, 106, 115]
FeO_4	4427	4443	17	[5, 71, 72, 91, 96]
FeO_3	4433	4436	4	[4, 102, 113, 134]
FeO_2	4437	4441	5	[4, 113, 134]
FeO_4	4440	4451	12	[3, 75, 105, 108, 117]
FeO_3	4442	4446	5	[4, 105, 113, 134]
FeO_3	4444	4464	21	[5, 71, 72, 96]
FeO_4	4447	4485	39	[4, 105, 113, 134, 140]
FeO_5	4452	4452	1	[3, 75, 105, 108, 117, 142]
FeO_6	4453	4462	10	[3, 75, 105, 108, 117, 118, 142]
FeO_7	4463	4466	4	[3, 75, 105, 108, 117, 118, 136, 142]
FeO_4	4465	4467	3	[5, 71, 72, 96, 144]
FeO_6	4467	4477	11	[3, 75, 105, 108, 117, 118, 136]
FeO_5	4468	4487	20	[5, 71, 72, 91, 96, 144]
FeO_7	4478	4496	19	[3, 75, 105, 108, 117, 118, 136, 142]
FeO_4	4482	4542	61	[6, 66, 68, 78, 106]
FeO_3	4486	4528	43	[4, 105, 113, 134]
FeO_4	4488	4499	12	[5, 71, 72, 96, 144]
FeO_6	4497	4500	4	[3, 105, 108, 117, 118, 136, 142]
FeO_5	4500	4505	6	[5, 64, 71, 72, 96, 144]
FeO_5	4501	4526	26	[3, 108, 117, 118, 136, 142]
FeO_6	4506	4512	7	[5, 64, 71, 72, 91, 96, 144]
FeO_5	4513	4526	14	[5, 71, 72, 91, 96, 144]
FeO_6	4527	4529	3	[3, 105, 108, 117, 118, 136, 142]
FeO_4	4527	4558	32	[5, 71, 72, 91, 96]
FeO_4	4529	4556	28	[4, 77, 105, 113, 134]
FeO_7	4530	4545	16	[3, 75, 105, 108, 117, 118, 136, 142]
FeO_5	4543	4574	32	[6, 66, 68, 78, 106, 147]
FeO_6	4546	4554	9	[3, 75, 105, 108, 117, 118, 136]
FeO_7	4555	4565	11	[3, 75, 105, 108, 117, 118, 131, 136]
FeO_5	4557	4563	7	[4, 77, 105, 113, 134, 150]
FeO_3	4559	4593	35	[5, 71, 72, 91]
FeO_4	4564	4570	7	[4, 77, 113, 134, 150]
FeO_6	4566	4584	19	[3, 75, 105, 108, 118, 131, 136]
FeO_3	4571	4646	76	[4, 77, 113, 134]
FeO_4	4575	4582	8	[6, 68, 78, 106, 147]
FeO_3	4583	4583	1	[6, 78, 106, 147]
FeO_4	4584	4588	5	[6, 78, 106, 108, 147]
FeO_5	4585	4590	6	[3, 75, 105, 108, 118, 131]
FeO_5	4589	4620	32	[6, 78, 106, 108, 118, 147]
FeO_4	4591	4599	9	[3, 75, 105, 108, 131]
FeO_4	4594	4620	27	[5, 71, 72, 91, 143]
FeO_3	4600	4620	21	[3, 75, 105, 108]
FeO_4	4621	4686	66	[3, 75, 105, 108, 118]
FeO_5	4621	4682	62	[5, 71, 72, 91, 143, 148]
FeO_6	4621	4630	10	[6, 66, 78, 106, 108, 118, 147]
FeO_5	4631	4666	36	[6, 66, 78, 106, 118, 147]
FeO_4	4647	4654	8	[4, 77, 84, 113, 134]
FeO_5	4655	4661	7	[4, 77, 81, 84, 113, 134]
FeO_6	4662	4760	99	[4, 77, 81, 84, 105, 113, 134]
FeO_4	4667	4684	18	[6, 66, 78, 106, 118]
FeO_4	4683	4684	2	[5, 71, 72, 91, 148]
FeO_5	4685	4711	27	[5, 71, 72, 91, 98, 148]
FeO_5	4685	4705	21	[6, 66, 78, 106, 108, 118]
FeO_5	4687	4688	2	[3, 75, 105, 108, 117, 118]
FeO_4	4689	4808	120	[3, 75, 105, 108, 117]
FeO_6	4706	4742	37	[6, 66, 68, 78, 106, 108, 118]
FeO_4	4712	4720	9	[5, 71, 72, 91, 148]
FeO_3	4721	4762	42	[5, 71, 72, 91]
FeO_5	4743	4772	30	[6, 66, 68, 78, 108, 118]
FeO_5	4761	4793	33	[4, 77, 84, 105, 113, 134]
FeO_4	4763	4779	17	[5, 71, 72, 91, 148]
FeO_6	4773	4784	12	[6, 66, 68, 78, 106, 108, 118]
FeO_5	4780	4825	46	[5, 64, 71, 72, 91, 148]
FeO_5	4785	4803	19	[6, 66, 68, 78, 106, 108]
FeO_6	4794	4798	5	[4, 77, 81, 84, 105, 113, 134]
FeO_5	4799	4882	84	[4, 77, 81, 84, 113, 134]
FeO_4	4804	4910	107	[6, 66, 68, 106, 108]
FeO_3	4809	4809	1	[3, 75, 105, 117]
FeO_4	4810	4815	6	[3, 75, 105, 117, 131]
FeO_3	4816	4841	26	[3, 75, 105, 117]
FeO_4	4826	4856	31	[5, 64, 72, 91, 148]
FeO_4	4842	4911	70	[3, 75, 105, 108, 117]
FeO_3	4857	4883	27	[5, 72, 91, 148]
FeO_4	4883	4892	10	[4, 77, 81, 113, 134]
FeO_4	4884	4904	21	[5, 71, 72, 91, 148]
FeO_3	4893	4912	20	[4, 77, 81, 113]
FeO_5	4905	4907	3	[5, 71, 72, 91, 129, 148]
FeO_4	4908	4930	23	[5, 72, 91, 129, 148]
FeO_5	4911	4921	11	[6, 66, 68, 106, 108, 118]
FeO_5	4912	4914	3	[3, 75, 105, 108, 117, 130]
FeO_4	4913	4917	5	[4, 77, 81, 113, 133]
FeO_4	4915	4942	28	[3, 75, 108, 117, 130]
FeO_5	4918	4936	19	[4, 77, 81, 105, 113, 133]
FeO_4	4922	4971	50	[6, 68, 106, 108, 118]
FeO_3	4931	4961	31	[5, 72, 91, 148]
FeO_6	4937	4964	28	[4, 77, 81, 105, 113, 133, 134]
FeO_5	4943	4947	5	[3, 75, 76, 108, 117, 130]
FeO_4	4948	4975	28	[3, 75, 76, 108, 117]
FeO_4	4962	4974	13	[5, 71, 72, 91, 148]
FeO_5	4965	4973	9	[4, 77, 81, 105, 113, 134]
FeO_3	4972	4987	16	[6, 68, 108, 118]
FeO_4	4974	4977	4	[4, 77, 81, 113, 134]
FeO_5	4975	5008	34	[5, 71, 72, 91, 146, 148]
FeO_5	4976	4976	1	[3, 75, 76, 108, 117, 118]
FeO_4	4977	5062	86	[3, 75, 108, 117, 118]
FeO_5	4978	5058	81	[4, 77, 81, 113, 133, 134]
FeO_4	4988	4998	11	[6, 68, 106, 108, 118]
FeO_5	4999	5037	39	[6, 66, 68, 106, 108, 118]
FeO_4	5009	5044	36	[5, 71, 72, 146, 148]
FeO_6	5038	5052	15	[6, 66, 68, 69, 106, 108, 118]
FeO_3	5045	5055	11	[5, 71, 72, 146]
FeO_5	5053	5085	33	[6, 68, 69, 106, 108, 118]
FeO_2	5056	5068	13	[5, 72, 146]
FeO_4	5059	5121	63	[4, 77, 113, 133, 134]
FeO_5	5063	5063	1	[3, 75, 108, 117, 118, 130]
FeO_4	5064	5080	17	[3, 75, 108, 117, 130]
FeO_3	5069	5073	5	[5, 72, 85, 146]
FeO_4	5074	5128	55	[5, 72, 85, 90, 146]
FeO_5	5081	5115	35	[3, 75, 105, 108, 117, 130]
FeO_6	5086	5117	32	[6, 66, 68, 69, 106, 108, 118]
FeO_4	5116	5121	6	[3, 105, 108, 117, 130]
FeO_5	5118	5119	2	[6, 66, 68, 106, 108, 118]
FeO_4	5120	5245	126	[6, 66, 106, 108, 118]
FeO_5	5122	5180	59	[3, 105, 108, 117, 128, 130]
FeO_3	5122	5165	44	[4, 77, 113, 133]
FeO_3	5129	5193	65	[5, 72, 85, 146]
FeO_4	5166	5171	6	[4, 77, 113, 133, 134]
FeO_5	5172	5197	26	[4, 77, 111, 113, 133, 134]
FeO_4	5181	5229	49	[3, 105, 108, 117, 130]
FeO_4	5194	5221	28	[5, 72, 74, 85, 146]
FeO_6	5198	5233	36	[4, 77, 81, 111, 113, 133, 134]
FeO_3	5222	5342	121	[5, 72, 85, 146]
FeO_5	5230	5255	26	[3, 105, 108, 117, 128, 130]
FeO_5	5234	5275	42	[4, 77, 81, 111, 113, 133]
FeO_4	5246	5249	4	[6, 75, 106, 108, 118]
FeO_3	5250	5254	5	[6, 106, 108, 118]
FeO_4	5255	5282	28	[6, 106, 108, 118, 139]
FeO_6	5256	5294	39	[3, 105, 108, 117, 128, 130, 139]
FeO_4	5276	5290	15	[4, 77, 81, 111, 113]
FeO_3	5283	5312	30	[6, 106, 108, 118]
FeO_3	5291	5292	2	[4, 77, 81, 113]
FeO_4	5293	5296	4	[4, 77, 81, 113, 133]
FeO_5	5295	5315	21	[3, 105, 108, 117, 128, 139]
FeO_5	5297	5311	15	[4, 77, 81, 113, 133, 134]
FeO_6	5312	5324	13	[4, 77, 81, 105, 113, 133, 134]
FeO_4	5313	5329	17	[6, 106, 108, 118, 139]
FeO_4	5316	5328	13	[3, 108, 117, 128, 139]
FeO_5	5325	5340	16	[4, 77, 81, 105, 133, 134]
FeO_5	5329	5367	39	[3, 108, 117, 122, 128, 139]
FeO_3	5330	5364	35	[6, 106, 108, 118]
FeO_4	5341	5353	13	[4, 77, 81, 105, 133]
FeO_4	5343	5405	63	[5, 72, 85, 90, 146]
FeO_5	5354	5388	35	[4, 77, 81, 105, 111, 133]
FeO_4	5365	5377	13	[6, 75, 106, 108, 118]
FeO_4	5368	5371	4	[3, 108, 117, 128, 139]
FeO_5	5372	5395	24	[3, 75, 108, 117, 128, 139]
FeO_3	5378	5444	67	[6, 75, 106, 108]
FeO_6	5389	5565	177	[4, 77, 81, 88, 105, 111, 133]
FeO_4	5396	5416	21	[3, 75, 108, 117, 128]
FeO_5	5406	5450	45	[5, 72, 74, 85, 90, 146]
FeO_3	5417	5530	114	[3, 108, 117, 128]
FeO_4	5445	5455	11	[6, 66, 75, 106, 108]
FeO_4	5451	5486	36	[5, 72, 74, 85, 146]
FeO_5	5456	5462	7	[6, 66, 75, 106, 108, 149]
FeO_4	5463	5470	8	[6, 66, 106, 108, 149]
FeO_5	5471	5490	20	[6, 66, 68, 106, 108, 149]
FeO_5	5487	5501	15	[5, 72, 74, 85, 116, 146]
FeO_6	5491	5528	38	[6, 66, 68, 106, 108, 139, 149]
FeO_4	5502	5509	8	[5, 72, 74, 85, 146]
FeO_3	5510	5520	11	[5, 72, 74, 85]
FeO_4	5521	5531	11	[5, 72, 74, 85, 146]
FeO_5	5529	5553	25	[6, 68, 106, 108, 139, 149]
FeO_4	5531	5554	24	[3, 86, 108, 117, 128]
FeO_3	5532	5548	17	[5, 72, 74, 146]
FeO_4	5549	5643	95	[5, 72, 74, 85, 146]
FeO_6	5554	5576	23	[6, 66, 68, 106, 108, 139, 149]
FeO_5	5555	5583	29	[3, 86, 108, 117, 128, 139]
FeO_7	5566	5585	20	[4, 77, 81, 88, 105, 111, 133, 137]
FeO_5	5577	5595	19	[6, 68, 106, 108, 139, 149]
FeO_4	5584	5595	12	[3, 108, 117, 128, 139]
FeO_6	5586	5707	122	[4, 77, 81, 88, 105, 111, 133]
FeO_5	5596	5735	140	[3, 76, 108, 117, 128, 139]
FeO_4	5596	5634	39	[6, 106, 108, 139, 149]
FeO_5	5635	5714	80	[6, 106, 108, 129, 139, 149]
FeO_3	5644	5683	40	[5, 72, 74, 146]
FeO_4	5684	5691	8	[5, 72, 74, 90, 146]
FeO_5	5692	5716	25	[5, 72, 74, 85, 90, 146]
FeO_5	5708	5725	18	[4, 77, 88, 105, 111, 133]
FeO_4	5715	5802	88	[6, 106, 108, 129, 139]
FeO_4	5717	5754	38	[5, 72, 85, 90, 146]
FeO_4	5726	5731	6	[4, 77, 88, 111, 133]
FeO_3	5732	5736	5	[4, 77, 111, 133]
FeO_4	5736	5746	11	[3, 76, 108, 117, 128]
FeO_4	5737	5781	45	[4, 77, 105, 111, 133]
FeO_5	5747	5782	36	[3, 76, 108, 117, 128, 139]
FeO_3	5755	5797	43	[5, 72, 90, 146]
FeO_5	5782	5814	33	[4, 77, 105, 111, 133, 137]
FeO_4	5783	5800	18	[3, 76, 108, 117, 128]
FeO_2	5798	5803	6	[5, 72, 90]
FeO_5	5801	5805	5	[3, 76, 108, 117, 128, 139]
FeO_5	5803	5826	24	[6, 106, 108, 120, 129, 139]
FeO_3	5804	5811	8	[5, 72, 85, 90]
FeO_4	5806	5830	25	[3, 108, 117, 128, 139]
FeO_2	5812	5826	15	[5, 72, 90]
FeO_6	5815	5828	14	[4, 77, 81, 105, 111, 133, 137]
FeO_3	5827	5828	2	[5, 72, 90, 128]
FeO_4	5827	5833	7	[6, 106, 108, 129, 139]
FeO_5	5829	5903	75	[4, 77, 81, 111, 133, 137]
FeO_4	5829	5868	40	[5, 72, 90, 128, 146]
FeO_5	5831	5831	1	[3, 108, 117, 122, 128, 139]
FeO_6	5832	5856	25	[3, 105, 108, 117, 122, 128, 139]
FeO_3	5834	5839	6	[6, 108, 129, 139]
FeO_4	5840	5967	128	[6, 75, 108, 129, 139]
FeO_5	5857	5869	13	[3, 105, 108, 117, 128, 139]
FeO_5	5869	5901	33	[5, 72, 74, 90, 128, 146]
FeO_4	5870	5885	16	[3, 105, 108, 117, 139]
FeO_5	5886	5896	11	[3, 105, 108, 117, 128, 139]
FeO_4	5897	6004	108	[3, 108, 117, 128, 139]
FeO_6	5902	5922	21	[5, 72, 74, 85, 90, 128, 146]
FeO_4	5904	5933	30	[4, 77, 81, 111, 133]
FeO_5	5923	5923	1	[5, 72, 74, 85, 90, 146]
FeO_4	5924	5978	55	[5, 72, 74, 90, 146]
FeO_5	5934	5988	55	[4, 77, 81, 103, 111, 133]
FeO_5	5968	5989	22	[6, 75, 106, 108, 129, 139]
FeO_5	5979	5986	8	[5, 72, 74, 90, 128, 146]
FeO_4	5987	5989	3	[5, 72, 74, 128, 146]
FeO_6	5989	6011	23	[4, 77, 81, 84, 103, 111, 133]
FeO_5	5990	6010	21	[5, 72, 74, 85, 128, 146]
FeO_6	5990	6040	51	[6, 75, 106, 108, 114, 129, 139]
FeO_3	6005	6005	1	[3, 108, 128, 139]
FeO_4	6006	6058	53	[3, 76, 108, 128, 139]
FeO_4	6011	6020	10	[5, 72, 74, 85, 146]
FeO_5	6012	6015	4	[4, 77, 81, 103, 111, 133]
FeO_4	6016	6016	1	[4, 77, 81, 111, 133]
FeO_5	6017	6060	44	[4, 77, 81, 111, 133, 134]
FeO_5	6021	6035	15	[5, 69, 72, 74, 85, 146]
FeO_6	6036	6065	30	[5, 69, 72, 74, 85, 128, 146]
FeO_5	6041	6045	5	[6, 75, 106, 114, 129, 139]
FeO_3	6046	6066	21	[6, 106, 114, 129]
FeO_5	6059	6070	12	[3, 76, 86, 108, 128, 139]
FeO_6	6061	6102	42	[4, 77, 81, 111, 133, 134, 137]
FeO_5	6066	6066	1	[5, 69, 72, 74, 128, 146]
FeO_6	6067	6125	59	[5, 69, 72, 74, 90, 128, 146]
FeO_4	6067	6072	6	[6, 106, 114, 129, 139]
FeO_4	6071	6115	45	[3, 76, 86, 108, 139]
FeO_6	6073	6114	42	[6, 106, 108, 114, 120, 129, 139]
FeO_5	6103	6211	109	[4, 77, 81, 133, 134, 137]
FeO_5	6115	6124	10	[6, 106, 108, 114, 129, 139]
FeO_3	6116	6142	27	[3, 76, 108, 139]
FeO_4	6125	6125	1	[6, 108, 114, 129, 139]
FeO_5	6126	6149	24	[5, 69, 72, 74, 90, 146]
FeO_3	6126	6165	40	[6, 108, 129, 139]
FeO_4	6143	6159	17	[3, 76, 86, 108, 139]
FeO_4	6150	6199	50	[5, 69, 72, 90, 146]
FeO_5	6160	6164	5	[3, 76, 86, 108, 120, 139]
FeO_6	6165	6179	15	[3, 76, 86, 108, 120, 128, 139]
FeO_4	6166	6204	39	[6, 75, 108, 129, 139]
FeO_5	6180	6205	26	[3, 76, 86, 108, 120, 128]
FeO_3	6200	6210	11	[5, 72, 90, 146]
FeO_5	6205	6248	44	[6, 75, 106, 108, 129, 139]
FeO_4	6206	6233	28	[3, 76, 86, 108, 128]
FeO_4	6211	6232	22	[5, 69, 72, 90, 146]
FeO_4	6212	6262	51	[4, 77, 81, 133, 134]
FeO_3	6233	6235	3	[5, 72, 90, 146]
FeO_3	6234	6313	80	[3, 76, 108, 128]
FeO_4	6236	6248	13	[5, 72, 74, 90, 146]
FeO_5	6249	6260	12	[5, 69, 72, 74, 90, 146]
FeO_4	6249	6269	21	[6, 106, 108, 129, 139]
FeO_6	6261	6266	6	[5, 69, 72, 74, 90, 128, 146]
FeO_5	6263	6287	25	[4, 77, 81, 123, 133, 134]
FeO_5	6267	6292	26	[5, 69, 72, 74, 128, 146]
FeO_5	6270	6302	33	[6, 75, 106, 108, 129, 139]
FeO_6	6288	6312	25	[4, 77, 81, 111, 123, 133, 134]
FeO_4	6293	6326	34	[5, 69, 72, 74, 146]
FeO_6	6303	6307	5	[6, 75, 83, 106, 108, 129, 139]
FeO_5	6308	6323	16	[6, 83, 106, 108, 129, 139]
FeO_5	6313	6336	24	[4, 77, 81, 111, 123, 133]
FeO_2	6314	6330	17	[3, 108, 128]
FeO_4	6324	6438	115	[6, 106, 108, 129, 139]
FeO_5	6327	6332	6	[5, 69, 72, 74, 90, 146]
FeO_3	6331	6331	1	[3, 105, 108, 128]
FeO_4	6332	6396	65	[3, 105, 108, 128, 130]
FeO_6	6333	6345	13	[5, 69, 72, 74, 85, 90, 146]
FeO_6	6337	6340	4	[4, 77, 81, 103, 111, 123, 133]
FeO_7	6341	6361	21	[4, 77, 81, 103, 111, 123, 133, 137]
FeO_5	6346	6438	93	[5, 69, 72, 74, 85, 146]
FeO_6	6362	6397	36	[4, 77, 81, 103, 111, 123, 133]
FeO_5	6397	6542	146	[3, 105, 108, 122, 128, 130]
FeO_5	6398	6417	20	[4, 81, 103, 111, 123, 133]
FeO_5	6418	6418	1	[4, 77, 81, 111, 123, 133]
FeO_6	6419	6426	8	[4, 77, 81, 111, 123, 133, 137]
FeO_7	6427	6445	19	[4, 77, 81, 103, 111, 123, 133, 137]
FeO_4	6439	6452	14	[5, 69, 72, 74, 146]
FeO_3	6439	6477	39	[6, 106, 108, 139]
FeO_6	6446	6484	39	[4, 77, 81, 103, 111, 123, 133]
FeO_5	6453	6456	4	[5, 69, 72, 74, 90, 146]
FeO_6	6457	6514	58	[5, 69, 72, 74, 85, 90, 146]
FeO_4	6478	6564	87	[6, 106, 108, 129, 139]
FeO_5	6485	6487	3	[4, 77, 103, 111, 123, 133]
FeO_6	6488	6509	22	[4, 77, 103, 111, 123, 133, 137]
FeO_7	6510	6515	6	[4, 77, 103, 111, 123, 133, 134, 137]
FeO_5	6515	6518	4	[5, 69, 72, 74, 85, 90]
FeO_6	6516	6523	8	[4, 77, 103, 111, 123, 133, 134]
FeO_4	6519	6528	10	[5, 69, 72, 85, 90]
FeO_5	6524	6529	6	[4, 77, 103, 123, 133, 134]
FeO_5	6529	6538	10	[5, 69, 72, 85, 90, 116]
FeO_6	6530	6557	28	[4, 77, 81, 103, 123, 133, 134]
FeO_6	6539	6549	11	[5, 69, 72, 85, 90, 116, 146]
FeO_4	6543	6547	5	[3, 105, 108, 128, 130]
FeO_3	6548	6563	16	[3, 105, 108, 128]
FeO_5	6550	6589	40	[5, 69, 72, 85, 90, 146]
FeO_5	6558	6564	7	[4, 81, 103, 123, 133, 134]
FeO_2	6564	6595	32	[3, 108, 128]
FeO_6	6565	6566	2	[4, 81, 103, 111, 123, 133, 134]
FeO_3	6565	6715	151	[6, 106, 108, 129]
FeO_7	6567	6594	28	[4, 81, 103, 111, 123, 133, 134, 137]
FeO_4	6590	6620	31	[5, 69, 72, 90, 146]
FeO_6	6595	6595	1	[4, 81, 103, 111, 123, 133, 134]
FeO_3	6596	6613	18	[3, 108, 128, 130]
FeO_5	6596	6672	77	[4, 103, 111, 123, 133, 134]
FeO_4	6614	6621	8	[3, 76, 108, 128, 130]
FeO_5	6621	6626	6	[5, 69, 72, 85, 90, 146]
FeO_3	6622	6668	47	[3, 76, 108, 128]
FeO_4	6627	6645	19	[5, 69, 72, 90, 146]
FeO_5	6646	6660	15	[5, 69, 72, 90, 128, 146]
FeO_4	6661	6748	88	[5, 72, 90, 128, 146]
FeO_4	6669	6675	7	[3, 76, 81, 108, 128]
FeO_4	6673	6706	34	[4, 103, 111, 123, 133]
FeO_5	6676	6679	4	[3, 76, 81, 108, 122, 128]
FeO_6	6680	6702	23	[3, 76, 81, 105, 108, 122, 128]
FeO_5	6703	6714	12	[3, 76, 81, 108, 122, 128]
FeO_3	6707	6720	14	[4, 103, 111, 123]
FeO_6	6715	6761	47	[3, 76, 81, 108, 122, 128, 139]
FeO_4	6716	6769	54	[6, 106, 108, 129, 139]
FeO_4	6721	6796	76	[4, 79, 103, 111, 123]
FeO_5	6749	6784	36	[5, 69, 72, 90, 128, 146]
FeO_5	6762	6783	22	[3, 76, 81, 108, 128, 139]
FeO_5	6770	6773	4	[6, 76, 106, 108, 129, 139]
FeO_4	6774	6807	34	[6, 76, 106, 108, 129]
FeO_6	6784	6805	22	[3, 76, 81, 108, 122, 128, 139]
FeO_4	6785	6789	5	[5, 69, 72, 90, 128]
FeO_3	6790	6790	1	[5, 69, 72, 90]
FeO_4	6791	6802	12	[5, 69, 72, 90, 114]
FeO_3	6797	6798	2	[4, 79, 103, 123]
FeO_4	6799	6800	2	[4, 79, 84, 103, 123]
FeO_5	6801	6812	12	[4, 79, 84, 103, 109, 123]
FeO_3	6803	6811	9	[5, 72, 90, 114]
FeO_5	6806	6877	72	[3, 81, 108, 122, 128, 139]
FeO_3	6808	6811	4	[6, 106, 108, 129]
FeO_4	6812	6828	17	[5, 72, 90, 100, 114]
FeO_4	6812	6820	9	[6, 106, 108, 129, 130]
FeO_4	6813	6831	19	[4, 79, 84, 103, 123]
FeO_4	6821	6836	16	[6, 106, 108, 118, 129]
FeO_5	6829	6841	13	[5, 72, 90, 100, 114, 138]
FeO_3	6832	6853	22	[4, 79, 103, 123]
FeO_3	6837	6920	84	[6, 106, 108, 129]
FeO_6	6842	6849	8	[5, 72, 90, 100, 114, 138, 146]
FeO_5	6850	6878	29	[5, 72, 90, 100, 114, 146]
FeO_4	6854	6896	43	[4, 79, 103, 105, 123]
FeO_6	6878	6908	31	[3, 75, 81, 108, 122, 128, 139]
FeO_6	6879	6894	16	[5, 72, 90, 100, 114, 138, 146]
FeO_5	6895	6936	42	[5, 72, 90, 100, 114, 146]
FeO_5	6897	6915	19	[4, 79, 103, 105, 113, 123]
FeO_5	6909	6942	34	[3, 81, 108, 122, 128, 139]
FeO_4	6916	6934	19	[4, 79, 105, 113, 123]
FeO_4	6921	6925	5	[6, 66, 106, 108, 129]
FeO_3	6926	6972	47	[6, 66, 106, 108]
FeO_5	6935	6972	38	[4, 79, 105, 113, 118, 123]
FeO_4	6937	6938	2	[5, 72, 90, 100, 114]
FeO_5	6939	6943	5	[5, 72, 90, 100, 114, 128]
FeO_4	6943	6966	24	[3, 81, 108, 128, 139]
FeO_6	6944	6958	15	[5, 72, 90, 100, 114, 128, 146]
FeO_5	6959	6974	16	[5, 72, 90, 100, 128, 146]
FeO_3	6967	6967	1	[3, 108, 128, 139]
FeO_4	6968	7006	39	[3, 75, 108, 128, 139]
FeO_4	6973	6974	2	[4, 79, 105, 113, 123]
FeO_4	6973	6995	23	[6, 66, 106, 108, 129]
FeO_5	6975	6991	17	[4, 79, 105, 111, 113, 123]
FeO_6	6975	7017	43	[5, 72, 90, 100, 114, 128, 146]
FeO_6	6992	7030	39	[4, 77, 79, 105, 111, 113, 123]
FeO_5	6996	7015	20	[6, 66, 106, 108, 118, 129]
FeO_3	7007	7009	3	[3, 108, 128, 139]
FeO_4	7010	7062	53	[3, 108, 122, 128, 139]
FeO_4	7016	7052	37	[6, 106, 108, 118, 129]
FeO_5	7018	7026	9	[5, 90, 100, 114, 128, 146]
FeO_4	7027	7038	12	[5, 90, 114, 128, 146]
FeO_5	7031	7067	37	[4, 77, 79, 105, 111, 123]
FeO_5	7039	7039	1	[5, 90, 100, 114, 128, 146]
FeO_4	7040	7054	15	[5, 90, 100, 114, 128]
FeO_5	7053	7091	39	[6, 75, 106, 108, 118, 129]
FeO_5	7055	7111	57	[5, 90, 100, 114, 128, 146]
FeO_5	7063	7063	1	[3, 86, 108, 122, 128, 139]
FeO_6	7064	7078	15	[3, 75, 86, 108, 122, 128, 139]
FeO_6	7068	7104	37	[4, 77, 79, 103, 105, 111, 123]
FeO_5	7079	7098	20	[3, 75, 108, 122, 128, 139]
FeO_4	7092	7138	47	[6, 75, 106, 108, 129]
FeO_4	7099	7104	6	[3, 108, 122, 128, 139]
FeO_5	7105	7132	28	[3, 81, 108, 122, 128, 139]
FeO_5	7105	7122	18	[4, 77, 103, 105, 111, 123]
FeO_6	7112	7137	26	[5, 72, 90, 100, 114, 128, 146]
FeO_4	7123	7129	7	[4, 77, 103, 105, 123]
FeO_3	7130	7135	6	[4, 77, 103, 105]
FeO_4	7133	7212	80	[3, 108, 122, 128, 139]
FeO_4	7136	7144	9	[4, 77, 103, 105, 134]
FeO_5	7138	7140	3	[5, 72, 90, 100, 114, 146]
FeO_5	7139	7142	4	[6, 75, 106, 108, 120, 129]
FeO_4	7141	7157	17	[5, 90, 100, 114, 146]
FeO_4	7143	7150	8	[6, 75, 106, 108, 129]
FeO_5	7145	7150	6	[4, 77, 103, 105, 134, 140]
FeO_4	7151	7162	12	[4, 103, 105, 134, 140]
FeO_5	7151	7158	8	[6, 75, 106, 108, 129, 139]
FeO_5	7158	7184	27	[5, 72, 90, 100, 114, 146]
FeO_4	7159	7296	138	[6, 75, 108, 129, 139]
FeO_5	7163	7174	12	[4, 103, 105, 133, 134, 140]
FeO_6	7175	7193	19	[4, 103, 105, 133, 134, 137, 140]
FeO_4	7185	7190	6	[5, 72, 90, 100, 146]
FeO_5	7191	7196	6	[5, 72, 90, 100, 128, 146]
FeO_5	7194	7269	76	[4, 103, 133, 134, 137, 140]
FeO_4	7197	7217	21	[5, 72, 90, 100, 128]
FeO_5	7213	7247	35	[3, 105, 108, 122, 128, 139]
FeO_5	7218	7259	42	[5, 72, 90, 100, 128, 146]
FeO_4	7248	7254	7	[3, 108, 122, 128, 139]
FeO_3	7255	7261	7	[3, 108, 122, 139]
FeO_4	7260	7306	47	[5, 72, 90, 100, 146]
FeO_4	7262	7265	4	[3, 108, 122, 128, 139]
FeO_5	7266	7266	1	[3, 108, 122, 128, 129, 139]
FeO_4	7267	7308	42	[3, 108, 128, 129, 139]
FeO_6	7270	7280	11	[4, 103, 126, 133, 134, 137, 140]
FeO_7	7281	7293	13	[4, 77, 103, 126, 133, 134, 137, 140]
FeO_6	7294	7294	1	[4, 77, 103, 133, 134, 137, 140]
FeO_5	7295	7300	6	[4, 77, 103, 133, 134, 140]
FeO_3	7297	7299	3	[6, 75, 108, 129]
FeO_4	7300	7315	16	[6, 75, 106, 108, 129]
FeO_6	7301	7307	7	[4, 77, 103, 105, 133, 134, 140]
FeO_5	7307	7424	118	[5, 72, 90, 100, 138, 146]
FeO_5	7308	7340	33	[4, 77, 103, 105, 133, 140]
FeO_3	7309	7315	7	[3, 108, 128, 129]
FeO_2	7316	7326	11	[3, 108, 128]
FeO_3	7316	7352	37	[6, 75, 108, 129]
FeO_3	7327	7349	23	[3, 86, 108, 128]
FeO_4	7341	7344	4	[4, 77, 103, 105, 140]
FeO_5	7345	7385	41	[4, 77, 103, 105, 134, 140]
FeO_4	7350	7351	2	[3, 86, 108, 128, 129]
FeO_3	7352	7354	3	[3, 108, 128, 129]
FeO_4	7353	7361	9	[6, 75, 106, 108, 129]
FeO_4	7355	7387	33	[3, 76, 108, 128, 129]
FeO_5	7362	7387	26	[6, 75, 83, 106, 108, 129]
FeO_4	7386	7424	39	[4, 103, 105, 134, 140]
FeO_5	7388	7396	9	[3, 64, 76, 108, 128, 129]
FeO_4	7388	7402	15	[6, 75, 106, 108, 129]
FeO_4	7397	7454	58	[3, 76, 108, 128, 129]
FeO_5	7403	7407	5	[6, 66, 75, 106, 108, 129]
FeO_6	7408	7431	24	[6, 66, 75, 83, 106, 108, 129]
FeO_5	7425	7426	2	[4, 103, 105, 113, 134, 140]
FeO_4	7425	7437	13	[5, 72, 90, 100, 146]
FeO_4	7427	7433	7	[4, 103, 105, 134, 140]
FeO_7	7432	7443	12	[6, 66, 75, 83, 106, 108, 129, 149]
FeO_5	7434	7449	16	[4, 81, 103, 105, 134, 140]
FeO_3	7438	7462	25	[5, 72, 90, 100]
FeO_6	7444	7468	25	[6, 66, 75, 83, 108, 129, 149]
FeO_4	7450	7501	52	[4, 103, 105, 134, 140]
FeO_5	7455	7463	9	[3, 76, 108, 128, 129, 139]
FeO_4	7463	7514	52	[5, 72, 90, 100, 124]
FeO_6	7464	7486	23	[3, 76, 108, 122, 128, 129, 139]
FeO_5	7469	7490	22	[6, 66, 75, 83, 108, 129]
FeO_5	7487	7516	30	[3, 76, 108, 128, 129, 139]
FeO_4	7491	7505	15	[6, 66, 75, 108, 129]
FeO_3	7502	7565	64	[4, 103, 105, 140]
FeO_3	7506	7604	99	[6, 75, 108, 129]
FeO_5	7515	7531	17	[5, 65, 72, 90, 100, 124]
FeO_6	7517	7525	9	[3, 76, 108, 122, 128, 129, 139]
FeO_5	7526	7530	5	[3, 76, 108, 122, 128, 139]
FeO_4	7531	7531	1	[3, 76, 108, 128, 139]
FeO_5	7532	7563	32	[3, 76, 108, 122, 128, 139]
FeO_4	7532	7561	30	[5, 72, 90, 100, 124]
FeO_3	7562	7583	22	[5, 72, 90, 100]
FeO_4	7564	7626	63	[3, 76, 108, 122, 128]
FeO_4	7566	7810	245	[4, 103, 105, 133, 140]
FeO_4	7584	7607	24	[5, 65, 72, 90, 100]
FeO_4	7605	7627	23	[6, 75, 76, 108, 129]
FeO_3	7608	7617	10	[5, 72, 90, 100]
FeO_4	7618	7620	3	[5, 72, 90, 100, 124]
FeO_5	7621	7635	15	[5, 65, 72, 90, 100, 124]
FeO_3	7627	7644	18	[3, 76, 108, 128]
FeO_4	7628	7698	71	[6, 75, 108, 129, 139]
FeO_4	7636	7661	26	[5, 72, 90, 100, 124]
FeO_4	7645	7673	29	[3, 76, 86, 108, 128]
FeO_5	7662	7693	32	[5, 65, 72, 90, 100, 124]
FeO_5	7674	7706	33	[3, 64, 76, 86, 108, 128]
FeO_4	7694	7714	21	[5, 65, 72, 90, 124]
FeO_5	7699	7760	62	[6, 75, 108, 122, 129, 139]
FeO_4	7707	7773	67	[3, 64, 86, 108, 128]
FeO_5	7715	7722	8	[5, 65, 72, 90, 100, 124]
FeO_4	7723	7732	10	[5, 72, 90, 100, 124]
FeO_5	7733	7752	20	[5, 72, 90, 100, 124, 138]
FeO_4	7753	7787	35	[5, 72, 90, 100, 124]
FeO_6	7761	7777	17	[6, 75, 108, 122, 128, 129, 139]
FeO_5	7774	7802	29	[3, 64, 76, 86, 108, 128]
FeO_5	7778	7787	10	[6, 75, 108, 128, 129, 139]
FeO_5	7788	7797	10	[5, 72, 90, 100, 124, 146]
FeO_4	7788	7834	47	[6, 75, 108, 129, 139]
FeO_4	7798	7880	83	[5, 72, 90, 100, 124]
FeO_4	7803	7926	124	[3, 76, 86, 108, 128]
FeO_5	7811	7820	10	[4, 103, 105, 133, 134, 140]
FeO_4	7821	7886	66	[4, 103, 105, 133, 140]
FeO_5	7835	7882	48	[6, 75, 106, 108, 129, 139]
FeO_3	7881	7970	90	[5, 72, 90, 100]
FeO_4	7883	7907	25	[6, 106, 108, 129, 139]
FeO_5	7887	7918	32	[4, 103, 105, 109, 133, 140]
FeO_5	7908	7986	79	[6, 75, 106, 108, 129, 139]
FeO_6	7919	7942	24	[4, 103, 105, 109, 133, 137, 140]
FeO_3	7927	7940	14	[3, 76, 108, 128]
FeO_4	7941	7955	15	[3, 76, 108, 128, 139]
FeO_5	7943	7998	56	[4, 103, 105, 133, 137, 140]
FeO_5	7956	7994	39	[3, 76, 86, 108, 128, 139]
FeO_2	7971	7997	27	[5, 90, 100]
FeO_4	7987	8015	29	[6, 75, 108, 129, 139]
FeO_4	7995	8026	32	[3, 76, 86, 108, 128]
FeO_3	7998	8024	27	[5, 65, 90, 100]
FeO_4	7999	8077	79	[4, 103, 105, 133, 140]
FeO_5	8016	8023	8	[6, 72, 75, 108, 129, 139]
FeO_4	8024	8055	32	[6, 72, 75, 108, 129]
FeO_4	8025	8040	16	[5, 65, 70, 90, 100]
FeO_5	8027	8075	49	[3, 64, 76, 86, 108, 128]
FeO_3	8041	8156	116	[5, 65, 90, 100]
FeO_5	8056	8077	22	[6, 72, 75, 108, 122, 129]
FeO_4	8076	8082	7	[3, 64, 76, 86, 108]
FeO_3	8078	8079	2	[4, 103, 105, 140]
FeO_4	8078	8097	20	[6, 72, 75, 108, 129]
FeO_4	8080	8094	15	[4, 103, 105, 125, 140]
FeO_5	8083	8094	12	[3, 64, 76, 86, 108, 130]
FeO_4	8095	8123	29	[3, 64, 76, 86, 108]
FeO_5	8095	8273	179	[4, 103, 105, 125, 137, 140]
FeO_4	8098	8100	3	[6, 75, 108, 122, 129]
FeO_3	8101	8101	1	[6, 75, 108, 122]
FeO_4	8102	8118	17	[6, 75, 108, 122, 128]
FeO_5	8119	8141	23	[6, 75, 108, 122, 128, 129]
FeO_5	8124	8127	4	[3, 64, 76, 86, 108, 130]
FeO_4	8128	8136	9	[3, 64, 76, 108, 130]
FeO_5	8137	8156	20	[3, 64, 76, 108, 128, 130]
FeO_4	8142	8184	43	[6, 75, 108, 122, 129]
FeO_4	8157	8170	14	[3, 64, 76, 108, 128]
FeO_4	8157	8166	10	[5, 65, 90, 100, 138]
FeO_4	8167	8169	3	[5, 65, 90, 100, 114]
FeO_5	8170	8331	162	[5, 65, 67, 90, 100, 114]
FeO_5	8171	8230	60	[3, 64, 76, 86, 108, 128]
FeO_3	8185	8188	4	[6, 75, 108, 122]
FeO_2	8189	8206	18	[6, 75, 108]
FeO_3	8207	8220	14	[6, 75, 108, 122]
FeO_4	8221	8268	48	[6, 75, 108, 122, 129]
FeO_4	8231	8286	56	[3, 76, 86, 108, 128]
FeO_3	8269	8279	11	[6, 75, 108, 122]
FeO_4	8274	8282	9	[4, 103, 105, 125, 140]
FeO_4	8280	8282	3	[6, 75, 83, 108, 122]
FeO_5	8283	8307	25	[4, 103, 105, 113, 125, 140]
FeO_3	8283	8295	13	[6, 75, 83, 108]
FeO_3	8287	8365	79	[3, 76, 108, 128]
FeO_4	8296	8415	120	[6, 75, 83, 108, 129]
FeO_6	8308	8334	27	[4, 103, 105, 113, 125, 137, 140]
FeO_4	8332	8344	13	[5, 67, 90, 100, 114]
FeO_5	8335	8348	14	[4, 103, 105, 113, 137, 140]
FeO_5	8345	8369	25	[5, 65, 67, 90, 100, 114]
FeO_4	8349	8373	25	[4, 103, 105, 113, 140]
FeO_4	8366	8409	44	[3, 64, 76, 108, 128]
FeO_6	8370	8380	11	[5, 65, 67, 70, 90, 100, 114]
FeO_5	8374	8397	24	[4, 103, 105, 113, 137, 140]
FeO_5	8381	8428	48	[5, 65, 67, 90, 100, 114]
FeO_4	8398	8405	8	[4, 103, 105, 113, 140]
FeO_3	8406	8422	17	[4, 103, 113, 140]
FeO_3	8410	8421	12	[3, 76, 108, 128]
FeO_5	8416	8426	11	[6, 75, 83, 106, 108, 129]
FeO_4	8422	8474	53	[3, 76, 108, 128, 129]
FeO_4	8423	8503	81	[4, 77, 103, 113, 140]
FeO_4	8427	8444	18	[6, 75, 106, 108, 129]
FeO_4	8429	8457	29	[5, 65, 90, 100, 114]
FeO_5	8445	8448	4	[6, 75, 106, 108, 119, 129]
FeO_6	8449	8458	10	[6, 75, 78, 106, 108, 119, 129]
FeO_5	8458	8461	4	[5, 65, 67, 90, 100, 114]
FeO_5	8459	8470	12	[6, 75, 78, 108, 119, 129]
FeO_6	8462	8502	41	[5, 65, 67, 70, 90, 100, 114]
FeO_4	8471	8518	48	[6, 75, 78, 108, 119]
FeO_5	8475	8483	9	[3, 64, 76, 108, 128, 129]
FeO_4	8484	8609	126	[3, 76, 108, 128, 129]
FeO_5	8503	8507	5	[5, 65, 70, 90, 100, 114]
FeO_5	8504	8537	34	[4, 77, 103, 113, 123, 140]
FeO_4	8508	8508	1	[5, 70, 90, 100, 114]
FeO_5	8509	8527	19	[5, 70, 72, 90, 100, 114]
FeO_5	8519	8519	1	[6, 75, 78, 108, 119, 129]
FeO_6	8520	8522	3	[6, 75, 78, 108, 119, 129, 149]
FeO_5	8523	8530	8	[6, 75, 108, 119, 129, 149]
FeO_4	8528	8768	241	[5, 72, 90, 100, 114]
FeO_6	8531	8535	5	[6, 75, 106, 108, 119, 129, 149]
FeO_7	8536	8549	14	[6, 75, 83, 106, 108, 119, 129, 149]
FeO_4	8538	8558	21	[4, 77, 103, 113, 140]
FeO_6	8550	8571	22	[6, 75, 83, 108, 119, 129, 149]
FeO_3	8559	8644	86	[4, 103, 113, 140]
FeO_7	8572	8573	2	[6, 75, 83, 95, 108, 119, 129, 149]
FeO_6	8574	8577	4	[6, 75, 83, 95, 108, 129, 149]
FeO_5	8578	8584	7	[6, 83, 95, 108, 129, 149]
FeO_4	8585	8600	16	[6, 95, 108, 129, 149]
FeO_3	8601	8616	16	[6, 95, 108, 129]
FeO_5	8610	8634	25	[3, 76, 108, 122, 128, 129]
FeO_2	8617	8621	5	[6, 95, 129]
FeO_3	8622	8622	1	[6, 75, 95, 129]
FeO_4	8623	8628	6	[6, 75, 95, 129, 149]
FeO_5	8629	8665	37	[6, 75, 83, 95, 129, 149]
FeO_6	8635	8673	39	[3, 64, 76, 108, 122, 128, 129]
FeO_4	8645	8820	176	[4, 103, 113, 137, 140]
FeO_5	8666	8690	25	[6, 75, 95, 119, 129, 149]
FeO_5	8674	8705	32	[3, 64, 76, 108, 128, 129]
FeO_4	8691	8740	50	[6, 75, 95, 119, 129]
FeO_4	8706	8832	127	[3, 76, 108, 128, 129]
FeO_3	8741	8767	27	[6, 75, 95, 129]
FeO_4	8768	8773	6	[6, 75, 95, 119, 129]
FeO_5	8769	8883	115	[5, 67, 72, 90, 100, 114]
FeO_5	8774	8777	4	[6, 75, 95, 108, 119, 129]
FeO_4	8778	8804	27	[6, 75, 95, 108, 119]
FeO_3	8805	8839	35	[6, 75, 95, 119]
FeO_5	8821	8826	6	[4, 77, 103, 113, 137, 140]
FeO_4	8827	8830	4	[4, 77, 103, 113, 140]
FeO_3	8831	8869	39	[4, 77, 103, 113]
FeO_5	8833	8873	41	[3, 76, 95, 108, 128, 129]
FeO_4	8840	8845	6	[6, 75, 95, 101, 119]
FeO_3	8846	8850	5	[6, 75, 95, 101]
FeO_2	8851	8869	19	[6, 75, 95]
FeO_4	8870	8986	117	[4, 77, 103, 113, 140]
FeO_3	8870	8872	3	[6, 75, 95, 106]
FeO_4	8873	8873	1	[6, 75, 78, 95, 106]
FeO_4	8874	8877	4	[3, 95, 108, 128, 129]
FeO_5	8874	8972	99	[6, 75, 78, 95, 106, 129]
FeO_5	8878	8897	20	[3, 76, 95, 108, 128, 129]
FeO_4	8884	8905	22	[5, 67, 90, 100, 114]
FeO_6	8898	8901	4	[3, 76, 95, 106, 108, 128, 129]
FeO_5	8902	8921	20	[3, 76, 106, 108, 128, 129]
FeO_5	8906	8910	5	[5, 67, 72, 90, 100, 114]
FeO_4	8911	8931	21	[5, 67, 90, 100, 114]
FeO_4	8922	8925	4	[3, 76, 106, 128, 129]
FeO_5	8926	8936	11	[3, 76, 106, 108, 128, 129]
FeO_3	8932	8978	47	[5, 90, 100, 114]
FeO_4	8937	8938	2	[3, 76, 108, 128, 129]
FeO_3	8939	8950	12	[3, 108, 128, 129]
FeO_4	8951	8980	30	[3, 76, 108, 128, 129]
FeO_4	8973	8983	11	[6, 78, 95, 106, 129]
FeO_4	8979	8994	16	[5, 72, 90, 100, 114]
FeO_5	8981	9009	29	[3, 76, 106, 108, 128, 129]
FeO_3	8984	8997	14	[6, 95, 106, 129]
FeO_5	8987	9149	163	[4, 77, 103, 113, 126, 140]
FeO_3	8995	8998	4	[5, 72, 90, 100]
FeO_4	8998	9037	40	[6, 75, 95, 106, 129]
FeO_2	8999	9019	21	[5, 90, 100]
FeO_4	9010	9170	161	[3, 76, 108, 128, 129]
FeO_3	9020	9028	9	[5, 67, 90, 100]
FeO_4	9029	9200	172	[5, 67, 90, 100, 114]
FeO_5	9038	9046	9	[6, 75, 78, 95, 106, 129]
FeO_6	9047	9053	7	[6, 75, 78, 95, 106, 119, 129]
FeO_5	9054	9055	2	[6, 75, 78, 95, 106, 129]
FeO_4	9056	9070	15	[6, 75, 95, 106, 129]
FeO_5	9071	9074	4	[6, 75, 78, 95, 106, 129]
FeO_6	9075	9080	6	[6, 75, 78, 95, 106, 108, 129]
FeO_5	9081	9088	8	[6, 75, 78, 95, 106, 108]
FeO_3	9089	9102	14	[6, 95, 106, 108]
FeO_2	9103	9122	20	[6, 95, 106]
FeO_3	9123	9156	34	[6, 83, 95, 106]
FeO_4	9150	9173	24	[4, 77, 113, 126, 140]
FeO_4	9157	9161	5	[6, 75, 83, 95, 106]
FeO_3	9162	9202	41	[6, 75, 95, 106]
FeO_3	9171	9186	16	[3, 108, 128, 129]
FeO_5	9174	9197	24	[4, 77, 103, 113, 126, 140]
FeO_4	9187	9203	17	[3, 76, 108, 128, 129]
FeO_4	9198	9227	30	[4, 77, 113, 126, 140]
FeO_3	9201	9217	17	[5, 67, 90, 100]
FeO_4	9203	9214	12	[6, 75, 95, 106, 129]
FeO_5	9204	9229	26	[3, 64, 76, 108, 128, 129]
FeO_5	9215	9223	9	[6, 75, 95, 106, 108, 129]
FeO_4	9218	9250	33	[5, 67, 90, 100, 142]
FeO_4	9224	9232	9	[6, 95, 106, 108, 129]
FeO_5	9228	9231	4	[4, 77, 113, 126, 140, 150]
FeO_4	9230	9275	46	[3, 76, 108, 128, 129]
FeO_4	9232	9252	21	[4, 77, 113, 126, 150]
FeO_5	9233	9254	22	[6, 75, 95, 106, 108, 129]
FeO_5	9251	9252	2	[5, 67, 88, 90, 100, 142]
FeO_5	9253	9260	8	[4, 77, 113, 126, 140, 150]
FeO_4	9253	9266	14	[5, 67, 88, 100, 142]
FeO_4	9255	9358	104	[6, 75, 95, 108, 129]
FeO_4	9261	9330	70	[4, 77, 113, 126, 140]
FeO_5	9267	9322	56	[5, 67, 88, 90, 100, 142]
FeO_4	9276	9280	5	[3, 74, 108, 128, 129]
FeO_5	9281	9333	53	[3, 74, 108, 122, 128, 129]
FeO_4	9323	9459	137	[5, 67, 90, 100, 142]
FeO_3	9331	9377	47	[4, 77, 113, 126]
FeO_4	9334	9448	115	[3, 108, 122, 128, 129]
FeO_5	9359	9377	19	[6, 75, 95, 108, 129, 150]
FeO_4	9378	9389	12	[4, 77, 113, 126, 137]
FeO_4	9378	9509	132	[6, 75, 95, 108, 150]
FeO_5	9390	9429	40	[4, 77, 113, 125, 126, 137]
FeO_6	9430	9443	14	[4, 77, 113, 125, 126, 137, 140]
FeO_7	9444	9462	19	[4, 77, 113, 121, 125, 126, 137, 140]
FeO_3	9449	9462	14	[3, 108, 122, 129]
FeO_3	9460	9517	58	[5, 67, 90, 100]
FeO_4	9463	9507	45	[3, 81, 108, 122, 129]
FeO_6	9463	9480	18	[4, 77, 113, 121, 125, 126, 137]
FeO_5	9481	9504	24	[4, 77, 113, 121, 126, 137]
FeO_4	9505	9526	22	[4, 77, 113, 121, 137]
FeO_3	9508	9530	23	[3, 108, 122, 129]
FeO_5	9510	9526	17	[6, 75, 95, 101, 108, 150]
FeO_4	9518	9529	12	[5, 67, 90, 100, 110]
FeO_5	9527	9539	13	[4, 77, 103, 113, 121, 137]
FeO_4	9527	9532	6	[6, 75, 95, 108, 150]
FeO_3	9530	9539	10	[5, 67, 90, 100]
FeO_4	9531	9534	4	[3, 75, 108, 122, 129]
FeO_5	9533	9627	95	[6, 75, 83, 95, 108, 150]
FeO_5	9535	9584	50	[3, 75, 108, 122, 129, 150]
FeO_6	9540	9548	9	[4, 77, 103, 113, 121, 130, 137]
FeO_4	9540	9599	60	[5, 67, 87, 90, 100]
FeO_5	9549	9549	1	[4, 77, 103, 113, 121, 130]
FeO_4	9550	9552	3	[4, 77, 103, 113, 121]
FeO_5	9553	9554	2	[4, 77, 103, 113, 121, 130]
FeO_4	9555	9571	17	[4, 77, 103, 113, 130]
FeO_3	9572	9578	7	[4, 103, 113, 130]
FeO_4	9579	9609	31	[4, 103, 113, 130, 137]
FeO_6	9585	9622	38	[3, 75, 108, 122, 128, 129, 150]
FeO_5	9600	9616	17	[5, 67, 87, 90, 100, 136]
FeO_3	9610	9619	10	[4, 103, 113, 130]
FeO_4	9617	9635	19	[5, 67, 87, 90, 100]
FeO_4	9620	9698	79	[4, 103, 113, 130, 137]
FeO_5	9623	9634	12	[3, 75, 108, 122, 128, 129]
FeO_4	9628	9635	8	[6, 83, 95, 108, 150]
FeO_4	9635	9681	47	[3, 75, 108, 122, 129]
FeO_3	9636	9727	92	[5, 67, 90, 100]
FeO_3	9636	9671	36	[6, 95, 108, 150]
FeO_4	9672	9706	35	[6, 83, 95, 108, 150]
FeO_5	9682	9734	53	[3, 75, 106, 108, 122, 129]
FeO_3	9699	9709	11	[4, 103, 113, 137]
FeO_3	9707	9712	6	[6, 95, 108, 150]
FeO_5	9710	9740	31	[4, 103, 113, 121, 132, 137]
FeO_4	9713	9737	25	[6, 78, 95, 108, 150]
FeO_4	9728	9746	19	[5, 67, 90, 100, 110]
FeO_4	9735	9742	8	[3, 75, 106, 108, 129]
FeO_5	9738	9769	32	[6, 75, 78, 95, 108, 150]
FeO_6	9741	9750	10	[4, 103, 113, 121, 132, 133, 137]
FeO_3	9743	9744	2	[3, 75, 106, 108]
FeO_4	9745	9755	11	[3, 75, 81, 106, 108]
FeO_5	9747	9774	28	[5, 67, 90, 100, 110, 142]
FeO_5	9751	9751	1	[4, 103, 121, 132, 133, 137]
FeO_6	9752	9774	23	[4, 103, 121, 125, 132, 133, 137]
FeO_5	9756	9767	12	[3, 75, 81, 105, 106, 108]
FeO_6	9768	9794	27	[3, 75, 81, 105, 106, 108, 122]
FeO_6	9770	9777	8	[6, 75, 78, 95, 101, 108, 150]
FeO_5	9775	9779	5	[4, 103, 121, 125, 133, 137]
FeO_4	9775	9827	53	[5, 67, 90, 100, 142]
FeO_5	9778	9793	16	[6, 75, 95, 101, 108, 150]
FeO_4	9780	9817	38	[4, 103, 121, 133, 137]
FeO_4	9794	9808	15	[6, 95, 101, 108, 150]
FeO_5	9795	9836	42	[3, 75, 81, 105, 106, 122]
FeO_5	9809	9829	21	[6, 75, 95, 101, 108, 150]
FeO_5	9818	9823	6	[4, 103, 121, 125, 133, 137]
FeO_6	9824	9844	21	[4, 103, 121, 125, 132, 133, 137]
FeO_5	9828	9852	25	[5, 67, 90, 100, 126, 142]
FeO_4	9830	9839	10	[6, 95, 101, 108, 150]
FeO_4	9837	9842	6	[3, 75, 81, 105, 106]
FeO_5	9840	9859	20	[6, 75, 95, 101, 108, 150]
FeO_5	9843	9853	11	[3, 75, 81, 105, 106, 129]
FeO_5	9845	9861	17	[4, 103, 121, 132, 133, 137]
FeO_4	9853	9896	44	[5, 67, 90, 100, 142]
FeO_6	9854	9857	4	[3, 75, 81, 105, 106, 122, 129]
FeO_7	9858	9870	13	[3, 75, 81, 105, 106, 108, 122, 129]
FeO_4	9860	9876	17	[6, 95, 101, 108, 150]
FeO_4	9862	9870	9	[4, 103, 121, 132, 133]
FeO_6	9871	9881	11	[3, 75, 81, 105, 106, 108, 129]
FeO_3	9871	9884	14	[4, 103, 121, 132]
FeO_5	9877	9904	28	[6, 95, 101, 108, 145, 150]
FeO_7	9882	9886	5	[3, 75, 81, 105, 106, 108, 122, 129]
FeO_4	9885	9891	7	[4, 84, 103, 121, 132]
FeO_6	9887	9901	15	[3, 75, 81, 105, 106, 108, 122]
FeO_3	9892	9893	2	[4, 84, 103, 132]
FeO_4	9894	9939	46	[4, 84, 103, 132, 137]
FeO_3	9897	9931	35	[5, 67, 90, 100]
FeO_7	9902	9902	1	[3, 75, 81, 105, 106, 108, 122, 145]
FeO_8	9903	9933	31	[3, 75, 81, 105, 106, 108, 122, 129, 145]
FeO_6	9905	9918	14	[6, 83, 95, 101, 108, 145, 150]
FeO_5	9919	9939	21	[6, 83, 95, 108, 145, 150]
FeO_4	9932	10015	84	[5, 67, 90, 100, 142]
FeO_7	9934	9936	3	[3, 75, 81, 105, 108, 122, 129, 145]
FeO_6	9937	10008	72	[3, 75, 105, 108, 122, 129, 145]
FeO_5	9940	9947	8	[4, 84, 103, 132, 133, 137]
FeO_4	9940	9990	51	[6, 83, 108, 145, 150]
FeO_4	9948	9949	2	[4, 84, 103, 132, 137]
FeO_5	9950	9953	4	[4, 84, 101, 103, 132, 137]
FeO_4	9954	9995	42	[4, 84, 101, 103, 132]
FeO_3	9991	10011	21	[6, 108, 145, 150]
FeO_5	9996	10043	48	[4, 84, 101, 103, 132, 143]
FeO_5	10009	10119	111	[3, 75, 105, 108, 129, 145]
FeO_4	10012	10017	6	[6, 78, 108, 145, 150]
FeO_5	10016	10022	7	[5, 67, 87, 90, 100, 142]
FeO_5	10018	10018	1	[6, 78, 83, 108, 145, 150]
FeO_6	10019	10023	5	[6, 73, 78, 83, 108, 145, 150]
FeO_4	10023	10035	13	[5, 67, 87, 90, 100]
FeO_5	10024	10078	55	[6, 73, 83, 108, 145, 150]
FeO_5	10036	10050	15	[5, 67, 87, 90, 100, 146]
FeO_4	10044	10045	2	[4, 101, 103, 132, 143]
FeO_3	10046	10064	19	[4, 101, 103, 143]
FeO_4	10051	10064	14	[5, 67, 87, 90, 100]
FeO_4	10065	10091	27	[4, 99, 101, 103, 143]
FeO_3	10065	10067	3	[5, 67, 87, 90]
FeO_4	10068	10094	27	[5, 67, 72, 87, 90]
FeO_4	10079	10111	33	[6, 73, 108, 145, 150]
FeO_5	10092	10110	19	[4, 99, 101, 103, 121, 143]
FeO_5	10095	10100	6	[5, 67, 72, 87, 90, 100]
FeO_4	10101	10125	25	[5, 67, 87, 90, 100]
FeO_4	10111	10152	42	[4, 99, 101, 121, 143]
FeO_5	10112	10115	4	[6, 73, 101, 108, 145, 150]
FeO_6	10116	10127	12	[6, 73, 83, 101, 108, 145, 150]
FeO_4	10120	10153	34	[3, 75, 105, 108, 129]
FeO_5	10126	10182	57	[5, 67, 87, 90, 100, 146]
FeO_5	10128	10194	67	[6, 73, 83, 108, 145, 150]
FeO_3	10153	10159	7	[4, 99, 101, 121]
FeO_5	10154	10181	28	[3, 75, 105, 108, 123, 129]
FeO_2	10160	10188	29	[4, 99, 101]
FeO_4	10182	10214	33	[3, 75, 105, 108, 123]
FeO_6	10183	10195	13	[5, 67, 72, 87, 90, 100, 146]
FeO_3	10189	10207	19	[4, 99, 101, 125]
FeO_6	10195	10236	42	[6, 73, 83, 108, 123, 145, 150]
FeO_5	10196	10267	72	[5, 67, 72, 87, 90, 100]
FeO_4	10208	10240	33	[4, 99, 101, 102, 125]
FeO_5	10215	10236	22	[3, 75, 105, 108, 123, 129]
FeO_4	10237	10268	32	[3, 75, 105, 108, 129]
FeO_5	10237	10242	6	[6, 73, 83, 123, 145, 150]
FeO_3	10241	10256	16	[4, 99, 101, 102]
FeO_6	10243	10267	25	[6, 73, 83, 108, 123, 145, 150]
FeO_4	10257	10303	47	[4, 99, 101, 102, 143]
FeO_4	10268	10278	11	[5, 72, 87, 90, 100]
FeO_5	10268	10281	14	[6, 83, 108, 123, 145, 150]
FeO_5	10269	10285	17	[3, 75, 105, 108, 122, 129]
FeO_5	10279	10297	19	[5, 72, 87, 90, 100, 142]
FeO_4	10282	10292	11	[6, 83, 108, 123, 150]
FeO_6	10286	10311	26	[3, 75, 105, 108, 122, 129, 145]
FeO_5	10293	10332	40	[6, 73, 83, 108, 123, 150]
FeO_6	10298	10318	21	[5, 72, 81, 87, 90, 100, 142]
FeO_5	10304	10315	12	[4, 99, 101, 102, 125, 143]
FeO_5	10312	10319	8	[3, 105, 108, 122, 129, 145]
FeO_4	10316	10322	7	[4, 101, 102, 125, 143]
FeO_5	10319	10343	25	[5, 81, 87, 90, 100, 142]
FeO_6	10320	10338	19	[3, 105, 108, 122, 129, 132, 145]
FeO_3	10323	10391	69	[4, 101, 102, 143]
FeO_4	10333	10362	30	[6, 73, 83, 108, 150]
FeO_7	10339	10352	14	[3, 105, 108, 122, 129, 132, 145, 150]
FeO_4	10344	10346	3	[5, 81, 87, 100, 142]
FeO_5	10347	10350	4	[5, 81, 87, 100, 109, 142]
FeO_6	10351	10354	4	[5, 81, 87, 100, 109, 134, 142]
FeO_8	10353	10356	4	[3, 73, 105, 108, 122, 129, 132, 145, 150]
FeO_5	10355	10367	13	[5, 81, 87, 100, 134, 142]
FeO_7	10357	10368	12	[3, 73, 105, 108, 122, 132, 145, 150]
FeO_5	10363	10464	102	[6, 73, 83, 108, 123, 150]
FeO_6	10368	10390	23	[5, 72, 81, 87, 100, 134, 142]
FeO_6	10369	10370	2	[3, 73, 105, 108, 122, 132, 145]
FeO_5	10371	10393	23	[3, 73, 108, 122, 132, 145]
FeO_5	10391	10429	39	[5, 72, 87, 100, 134, 142]
FeO_4	10392	10392	1	[4, 101, 102, 113, 143]
FeO_3	10393	10405	13	[4, 101, 102, 113]
FeO_6	10394	10452	59	[3, 73, 108, 122, 129, 132, 145]
FeO_4	10406	10434	29	[4, 101, 102, 113, 137]
FeO_4	10430	10437	8	[5, 87, 100, 134, 142]
FeO_5	10435	10452	18	[4, 101, 102, 113, 125, 137]
FeO_5	10438	10451	14	[5, 81, 87, 100, 134, 142]
FeO_4	10452	10464	13	[5, 87, 100, 134, 142]
FeO_7	10453	10463	11	[3, 73, 95, 108, 122, 129, 132, 145]
FeO_4	10453	10473	21	[4, 101, 102, 113, 137]
FeO_8	10464	10468	5	[3, 73, 95, 105, 108, 122, 129, 132, 145]
FeO_5	10465	10493	29	[5, 87, 100, 134, 142, 147]
FeO_4	10465	10477	13	[6, 73, 83, 123, 150]
FeO_7	10469	10495	27	[3, 73, 95, 105, 108, 122, 129, 145]
FeO_5	10474	10512	39	[4, 101, 102, 113, 126, 137]
FeO_3	10478	10503	26	[6, 73, 123, 150]
FeO_4	10494	10556	63	[5, 87, 100, 134, 142]
FeO_6	10496	10525	30	[3, 73, 95, 105, 108, 129, 145]
FeO_4	10504	10558	55	[6, 73, 83, 123, 150]
FeO_6	10513	10515	3	[4, 101, 102, 113, 125, 126, 137]
FeO_5	10516	10531	16	[4, 101, 102, 113, 125, 137]
FeO_7	10526	10534	9	[3, 73, 95, 105, 108, 123, 129, 145]
FeO_4	10532	10588	57	[4, 101, 102, 113, 125]
FeO_6	10535	10555	21	[3, 73, 95, 105, 108, 123, 145]
FeO_5	10556	10572	17	[3, 73, 105, 108, 123, 145]
FeO_3	10557	10564	8	[5, 87, 134, 142]
FeO_5	10559	10599	41	[6, 68, 73, 83, 123, 150]
FeO_4	10565	10566	2	[5, 87, 134, 142, 146]
FeO_5	10567	10582	16	[5, 72, 87, 134, 142, 146]
FeO_6	10573	10590	18	[3, 73, 95, 105, 108, 123, 145]
FeO_6	10583	10590	8	[5, 72, 81, 87, 134, 142, 146]
FeO_5	10589	10679	91	[4, 101, 102, 113, 125, 140]
FeO_5	10591	10624	34	[3, 73, 105, 108, 123, 145]
FeO_5	10591	10600	10	[5, 72, 81, 87, 134, 142]
FeO_4	10600	10650	51	[6, 68, 83, 123, 150]
FeO_6	10601	10610	10	[5, 67, 72, 81, 87, 134, 142]
FeO_7	10611	10635	25	[5, 67, 72, 81, 87, 134, 142, 146]
FeO_6	10625	10651	27	[3, 73, 105, 108, 123, 129, 145]
FeO_6	10636	10639	4	[5, 67, 72, 81, 134, 142, 146]
FeO_6	10640	10667	28	[5, 67, 72, 81, 90, 134, 142]
FeO_5	10651	10662	12	[6, 68, 83, 96, 123, 150]
FeO_5	10652	10803	152	[3, 73, 105, 108, 123, 145]
FeO_4	10663	10666	4	[6, 68, 96, 123, 150]
FeO_3	10667	10685	19	[6, 68, 123, 150]
FeO_7	10668	10668	1	[5, 67, 72, 81, 90, 122, 134, 142]
FeO_6	10669	10690	22	[5, 72, 81, 90, 122, 134, 142]
FeO_4	10680	10688	9	[4, 101, 102, 113, 125]
FeO_4	10686	10689	4	[6, 68, 73, 123, 150]
FeO_5	10689	10707	19	[4, 101, 102, 113, 125, 133]
FeO_5	10690	10690	1	[6, 68, 73, 96, 123, 150]
FeO_5	10691	10718	28	[5, 72, 81, 90, 134, 142]
FeO_6	10691	10702	12	[6, 68, 73, 96, 103, 123, 150]
FeO_5	10703	10710	8	[6, 68, 73, 103, 123, 150]
FeO_4	10708	10735	28	[4, 101, 102, 113, 125]
FeO_6	10711	10719	9	[6, 68, 73, 96, 103, 123, 150]
FeO_4	10719	10723	5	[5, 72, 81, 90, 142]
FeO_5	10720	10791	72	[6, 68, 96, 103, 123, 150]
FeO_5	10724	10750	27	[5, 72, 81, 90, 128, 142]
FeO_5	10736	10736	1	[4, 101, 102, 113, 125, 133]
FeO_6	10737	10745	9	[4, 101, 102, 113, 125, 133, 143]
FeO_5	10746	10749	4	[4, 101, 102, 113, 125, 133]
FeO_4	10750	10764	15	[4, 101, 102, 113, 125]
FeO_6	10751	10755	5	[5, 72, 79, 81, 90, 128, 142]
FeO_5	10756	10765	10	[5, 72, 81, 90, 128, 142]
FeO_5	10765	10766	2	[4, 101, 102, 113, 125, 133]
FeO_6	10766	10774	9	[5, 67, 72, 81, 90, 128, 142]
FeO_6	10767	10780	14	[4, 101, 102, 113, 125, 132, 133]
FeO_5	10775	10820	46	[5, 67, 72, 90, 128, 142]
FeO_5	10781	10801	21	[4, 101, 102, 113, 125, 132]
FeO_4	10792	10796	5	[6, 68, 103, 123, 150]
FeO_5	10797	10819	23	[6, 68, 96, 103, 123, 150]
FeO_6	10802	10815	14	[4, 101, 102, 113, 124, 125, 132]
FeO_4	10804	10854	51	[3, 73, 108, 123, 145]
FeO_7	10816	10822	7	[4, 101, 102, 113, 124, 125, 132, 143]
FeO_6	10820	10905	86	[6, 68, 73, 96, 103, 123, 150]
FeO_4	10821	10840	20	[5, 67, 90, 128, 142]
FeO_6	10823	10830	8	[4, 101, 102, 113, 124, 125, 143]
FeO_5	10831	10906	76	[4, 101, 113, 124, 125, 143]
FeO_5	10841	10882	42	[5, 67, 90, 128, 142, 146]
FeO_3	10855	10897	43	[3, 73, 108, 145]
FeO_6	10883	10892	10	[5, 67, 72, 90, 128, 142, 146]
FeO_5	10893	10915	23	[5, 67, 72, 90, 128, 142]
FeO_4	10898	10902	5	[3, 73, 108, 123, 145]
FeO_5	10903	10932	30	[3, 73, 108, 123, 145, 150]
FeO_5	10906	10959	54	[6, 68, 96, 103, 123, 150]
FeO_6	10907	10923	17	[4, 101, 113, 124, 125, 137, 143]
FeO_6	10916	10921	6	[5, 67, 72, 87, 90, 128, 142]
FeO_5	10922	11056	135	[5, 67, 87, 90, 128, 142]
FeO_5	10924	10960	37	[4, 101, 113, 124, 137, 143]
FeO_4	10933	11006	74	[3, 73, 108, 123, 145]
FeO_6	10960	10995	36	[6, 68, 73, 96, 103, 123, 150]
FeO_6	10961	10970	10	[4, 101, 103, 113, 124, 137, 143]
FeO_5	10971	10971	1	[4, 101, 113, 124, 137, 143]
FeO_4	10972	10989	18	[4, 101, 113, 124, 143]
FeO_5	10990	11021	32	[4, 101, 103, 113, 124, 143]
FeO_5	10996	10996	1	[6, 68, 73, 96, 123, 150]
FeO_4	10997	11076	80	[6, 68, 73, 123, 150]
FeO_5	11007	11027	21	[3, 73, 78, 108, 123, 145]
FeO_4	11022	11066	45	[4, 101, 103, 113, 143]
FeO_4	11028	11051	24	[3, 73, 108, 123, 145]
FeO_3	11052	11056	5	[3, 108, 123, 145]
FeO_4	11057	11091	35	[3, 83, 108, 123, 145]
FeO_4	11057	11094	38	[5, 67, 87, 90, 142]
FeO_3	11067	11075	9	[4, 101, 103, 113]
FeO_2	11076	11093	18	[4, 103, 113]
FeO_3	11077	11202	126	[6, 73, 123, 150]
FeO_3	11092	11128	37	[3, 83, 108, 145]
FeO_3	11094	11099	6	[4, 103, 113, 132]
FeO_3	11095	11268	174	[5, 67, 87, 90]
FeO_4	11100	11119	20	[4, 103, 113, 132, 150]
FeO_5	11120	11149	30	[4, 101, 103, 113, 132, 150]
FeO_4	11129	11242	114	[3, 78, 83, 108, 145]
FeO_4	11150	11167	18	[4, 103, 113, 132, 150]
FeO_5	11168	11200	33	[4, 103, 113, 132, 143, 150]
FeO_4	11201	11220	20	[4, 103, 113, 132, 143]
FeO_4	11203	11316	114	[6, 68, 73, 123, 150]
FeO_5	11221	11296	76	[4, 103, 113, 132, 143, 150]
FeO_3	11243	11481	239	[3, 78, 108, 145]
FeO_4	11269	11299	31	[5, 67, 87, 90, 146]
FeO_4	11297	11312	16	[4, 103, 113, 143, 150]
FeO_3	11300	11337	38	[5, 67, 87, 90]
FeO_5	11313	11339	27	[4, 103, 113, 125, 143, 150]
FeO_5	11317	11394	78	[6, 68, 73, 123, 137, 150]
FeO_4	11338	11400	63	[5, 67, 87, 90, 116]
FeO_6	11340	11413	74	[4, 103, 113, 125, 132, 143, 150]
FeO_4	11395	11419	25	[6, 73, 123, 137, 150]
FeO_5	11401	11404	4	[5, 67, 87, 90, 116, 131]
FeO_6	11405	11434	30	[5, 67, 87, 90, 116, 119, 131]
FeO_5	11414	11418	5	[4, 103, 113, 132, 143, 150]
FeO_4	11419	11455	37	[4, 103, 113, 132, 143]
FeO_3	11420	11459	40	[6, 73, 123, 150]
FeO_5	11435	11457	23	[5, 67, 87, 116, 119, 131]
FeO_5	11456	11456	1	[4, 103, 113, 132, 143, 150]
FeO_6	11457	11487	31	[4, 99, 103, 113, 132, 143, 150]
FeO_4	11458	11519	62	[5, 67, 87, 116, 119]
FeO_4	11460	11500	41	[6, 73, 105, 123, 150]
FeO_4	11482	11642	161	[3, 75, 78, 108, 145]
FeO_5	11488	11506	19	[4, 99, 103, 113, 132, 143]
FeO_3	11501	11582	82	[6, 73, 123, 150]
FeO_4	11507	11514	8	[4, 99, 103, 132, 143]
FeO_5	11515	11525	11	[4, 99, 103, 113, 132, 143]
FeO_5	11520	11589	70	[5, 67, 87, 90, 116, 119]
FeO_6	11526	11558	33	[4, 99, 103, 104, 113, 132, 143]
FeO_7	11559	11579	21	[4, 86, 99, 103, 104, 113, 132, 143]
FeO_6	11580	11598	19	[4, 99, 103, 104, 113, 132, 143]
FeO_4	11583	11648	66	[6, 73, 78, 123, 150]
FeO_6	11590	11626	37	[5, 67, 87, 90, 116, 119, 131]
FeO_5	11599	11611	13	[4, 103, 104, 113, 132, 143]
FeO_6	11612	11622	11	[4, 99, 103, 104, 113, 132, 143]
FeO_5	11623	11623	1	[4, 99, 104, 113, 132, 143]
FeO_4	11624	11631	8	[4, 99, 113, 132, 143]
FeO_5	11627	11644	18	[5, 67, 87, 90, 119, 131]
FeO_3	11632	11683	52	[4, 113, 132, 143]
FeO_3	11643	11681	39	[3, 75, 108, 145]
FeO_4	11645	11729	85	[5, 67, 87, 119, 131]
FeO_5	11649	11676	28	[6, 73, 78, 123, 145, 150]
FeO_4	11677	11718	42	[6, 73, 78, 123, 150]
FeO_2	11682	11722	41	[3, 108, 145]
FeO_4	11684	11689	6	[4, 103, 113, 132, 143]
FeO_5	11690	11709	20	[4, 103, 104, 113, 132, 143]
FeO_4	11710	11772	63	[4, 104, 113, 132, 143]
FeO_5	11719	11729	11	[6, 73, 78, 81, 123, 150]
FeO_3	11723	11726	4	[3, 78, 108, 145]
FeO_4	11727	11782	56	[3, 73, 78, 108, 145]
FeO_5	11730	11768	39	[5, 67, 87, 90, 119, 131]
FeO_4	11730	11777	48	[6, 73, 81, 123, 150]
FeO_4	11769	11825	57	[5, 67, 87, 90, 119]
FeO_5	11773	11819	47	[4, 103, 104, 113, 132, 143]
FeO_5	11778	11793	16	[6, 73, 81, 123, 137, 150]
FeO_3	11783	11815	33	[3, 73, 108, 145]
FeO_6	11794	11857	64	[6, 73, 81, 105, 123, 137, 150]
FeO_4	11816	11835	20	[3, 73, 105, 108, 145]
FeO_6	11820	11825	6	[4, 99, 103, 104, 113, 132, 143]
FeO_5	11826	11838	13	[4, 99, 103, 113, 132, 143]
FeO_5	11826	11876	51	[5, 67, 79, 87, 90, 119]
FeO_5	11836	11851	16	[3, 73, 105, 108, 123, 145]
FeO_4	11839	11935	97	[4, 103, 113, 132, 143]
FeO_4	11852	11935	84	[3, 73, 105, 108, 123]
FeO_5	11858	11957	100	[6, 73, 105, 123, 137, 150]
FeO_4	11877	12017	141	[5, 67, 87, 90, 119]
FeO_5	11936	11940	5	[3, 73, 103, 105, 108, 123]
FeO_3	11936	11942	7	[4, 113, 132, 143]
FeO_6	11941	11965	25	[3, 73, 103, 105, 108, 123, 145]
FeO_4	11943	11955	13	[4, 94, 113, 132, 143]
FeO_5	11956	11980	25	[4, 94, 104, 113, 132, 143]
FeO_6	11958	12049	92	[6, 68, 73, 105, 123, 137, 150]
FeO_5	11966	12011	46	[3, 73, 103, 105, 108, 145]
FeO_4	11981	11993	13	[4, 94, 113, 132, 143]
FeO_5	11994	11997	4	[4, 89, 94, 113, 132, 143]
FeO_4	11998	12009	12	[4, 89, 113, 132, 143]
FeO_5	12010	12027	18	[4, 89, 103, 113, 132, 143]
FeO_4	12012	12052	41	[3, 73, 103, 105, 108]
FeO_5	12018	12044	27	[5, 67, 87, 90, 116, 119]
FeO_4	12028	12056	29	[4, 89, 103, 113, 132]
FeO_4	12045	12051	7	[5, 67, 87, 90, 119]
FeO_5	12050	12070	21	[6, 68, 73, 105, 123, 150]
FeO_5	12052	12136	85	[5, 67, 87, 90, 119, 131]
FeO_3	12053	12075	23	[3, 73, 105, 108]
FeO_5	12057	12110	54	[4, 89, 103, 104, 113, 132]
FeO_6	12071	12155	85	[6, 68, 73, 105, 123, 137, 150]
FeO_4	12076	12111	36	[3, 73, 105, 108, 122]
FeO_4	12111	12176	66	[4, 103, 104, 113, 132]
FeO_3	12112	12137	26	[3, 73, 105, 108]
FeO_4	12137	12165	29	[5, 67, 87, 90, 119]
FeO_4	12138	12152	15	[3, 73, 105, 108, 145]
FeO_5	12153	12155	3	[3, 73, 103, 105, 108, 145]
FeO_6	12156	12168	13	[3, 73, 103, 105, 108, 124, 145]
FeO_5	12156	12202	47	[6, 68, 73, 105, 137, 150]
FeO_5	12166	12186	21	[5, 67, 87, 90, 100, 119]
FeO_5	12169	12221	53	[3, 73, 105, 108, 124, 145]
FeO_5	12177	12177	1	[4, 99, 103, 104, 113, 132]
FeO_4	12178	12375	198	[4, 99, 103, 113, 132]
FeO_4	12187	12433	247	[5, 67, 87, 100, 119]
FeO_6	12203	12220	18	[6, 68, 73, 105, 137, 143, 150]
FeO_5	12221	12342	122	[6, 68, 73, 105, 137, 150]
FeO_4	12222	12256	35	[3, 105, 108, 124, 145]
FeO_3	12257	12259	3	[3, 105, 108, 145]
FeO_4	12260	12288	29	[3, 73, 105, 108, 145]
FeO_3	12289	12294	6	[3, 105, 108, 145]
FeO_4	12295	12299	5	[3, 105, 108, 123, 145]
FeO_5	12300	12301	2	[3, 68, 105, 108, 123, 145]
FeO_4	12302	12352	51	[3, 68, 105, 108, 123]
FeO_4	12343	12406	64	[6, 68, 105, 137, 150]
FeO_3	12353	12410	58	[3, 105, 108, 123]
FeO_5	12376	12423	48	[4, 99, 103, 113, 124, 132]
FeO_5	12407	12486	80	[6, 68, 105, 134, 137, 150]
FeO_2	12411	12419	9	[3, 108, 123]
FeO_3	12420	12421	2	[3, 108, 123, 129]
FeO_4	12422	12425	4	[3, 68, 108, 123, 129]
FeO_4	12424	12425	2	[4, 103, 113, 124, 132]
FeO_5	12426	12487	62	[3, 68, 105, 108, 123, 129]
FeO_3	12426	12443	18	[4, 103, 124, 132]
FeO_5	12434	12457	24	[5, 67, 87, 100, 119, 127]
FeO_4	12444	12472	29	[4, 103, 104, 124, 132]
FeO_4	12458	12673	216	[5, 67, 87, 100, 119]
FeO_5	12473	12490	18	[4, 103, 104, 113, 124, 132]
FeO_6	12487	12489	3	[6, 68, 102, 105, 134, 137, 150]
FeO_4	12488	12531	44	[3, 68, 105, 108, 129]
FeO_5	12490	12501	12	[6, 102, 105, 134, 137, 150]
FeO_6	12491	12494	4	[4, 99, 103, 104, 113, 124, 132]
FeO_5	12495	12500	6	[4, 99, 104, 113, 124, 132]
FeO_6	12501	12519	19	[4, 99, 104, 109, 113, 124, 132]
FeO_6	12502	12515	14	[6, 68, 102, 105, 134, 137, 150]
FeO_5	12516	12534	19	[6, 102, 105, 134, 137, 150]
FeO_5	12520	12527	8	[4, 99, 104, 113, 124, 132]
FeO_4	12528	12554	27	[4, 99, 113, 124, 132]
FeO_5	12532	12559	28	[3, 68, 73, 105, 108, 129]
FeO_6	12535	12549	15	[6, 102, 105, 122, 134, 137, 150]
FeO_5	12550	12664	115	[6, 102, 105, 134, 137, 150]
FeO_5	12555	12577	23	[4, 99, 113, 124, 132, 151]
FeO_4	12560	12563	4	[3, 68, 73, 105, 108]
FeO_5	12564	12588	25	[3, 68, 73, 105, 108, 145]
FeO_6	12578	12589	12	[4, 99, 113, 124, 125, 132, 151]
FeO_4	12589	12607	19	[3, 68, 105, 108, 145]
FeO_5	12590	12592	3	[4, 99, 113, 124, 132, 151]
FeO_4	12593	12624	32	[4, 99, 113, 124, 132]
FeO_5	12608	12648	41	[3, 68, 73, 105, 108, 145]
FeO_5	12625	12641	17	[4, 99, 103, 113, 124, 132]
FeO_4	12642	12722	81	[4, 99, 113, 124, 132]
FeO_4	12649	12697	49	[3, 68, 73, 105, 145]
FeO_4	12665	12708	44	[6, 102, 134, 137, 150]
FeO_5	12674	12720	47	[5, 67, 87, 90, 100, 119]
FeO_5	12698	12748	51	[3, 68, 73, 105, 145, 150]
FeO_3	12709	12712	4	[6, 134, 137, 150]
FeO_5	12713	12765	53	[6, 68, 102, 134, 137, 150]
FeO_4	12721	12793	73	[5, 67, 87, 100, 119]
FeO_5	12723	12736	14	[4, 99, 101, 113, 124, 132]
FeO_4	12737	12774	38	[4, 101, 113, 124, 132]
FeO_6	12749	12756	8	[3, 68, 73, 76, 105, 145, 150]
FeO_5	12757	12765	9	[3, 68, 73, 76, 105, 150]
FeO_6	12766	12776	11	[3, 68, 73, 76, 105, 108, 150]
FeO_4	12766	12847	82	[6, 102, 134, 137, 150]
FeO_3	12775	12810	36	[4, 113, 124, 132]
FeO_5	12777	12779	3	[3, 68, 73, 76, 105, 150]
FeO_4	12780	12804	25	[3, 68, 73, 76, 105]
FeO_5	12794	12862	69	[5, 67, 87, 100, 119, 131]
FeO_3	12805	12846	42	[3, 73, 76, 105]
FeO_4	12811	12942	132	[4, 104, 113, 124, 132]
FeO_4	12847	12894	48	[3, 73, 76, 105, 145]
FeO_3	12848	12911	64	[6, 102, 134, 137]
FeO_4	12863	12973	111	[5, 67, 100, 119, 131]
FeO_5	12895	12916	22	[3, 73, 76, 105, 145, 150]
FeO_4	12912	12972	61	[6, 102, 134, 137, 150]
FeO_4	12917	12918	2	[3, 76, 105, 145, 150]
FeO_3	12919	12937	19	[3, 76, 105, 145]
FeO_4	12938	12949	12	[3, 76, 105, 106, 145]
FeO_3	12943	12949	7	[4, 104, 113, 124]
FeO_5	12950	12955	6	[3, 76, 105, 106, 145, 150]
FeO_4	12950	12962	13	[4, 101, 104, 113, 124]
FeO_6	12956	12972	17	[3, 73, 76, 105, 106, 145, 150]
FeO_5	12963	12994	32	[4, 101, 104, 113, 118, 124]
FeO_5	12973	12981	9	[3, 73, 76, 105, 106, 145]
FeO_5	12973	13039	67	[6, 102, 106, 134, 137, 150]
FeO_5	12974	12993	20	[5, 67, 100, 114, 119, 131]
FeO_4	12982	13005	24	[3, 73, 76, 105, 106]
FeO_4	12994	13053	60	[5, 67, 100, 119, 131]
FeO_6	12995	13004	10	[4, 101, 104, 113, 118, 124, 152]
FeO_5	13005	13045	41	[4, 101, 104, 113, 124, 152]
FeO_5	13006	13037	32	[3, 73, 76, 105, 106, 145]
FeO_4	13038	13057	20	[3, 73, 76, 105, 145]
FeO_6	13040	13047	8	[6, 102, 106, 134, 137, 143, 150]
FeO_4	13046	13053	8	[4, 101, 104, 113, 152]
FeO_5	13048	13153	106	[6, 102, 106, 137, 143, 150]
FeO_3	13054	13084	31	[4, 101, 113, 152]
FeO_3	13054	13094	41	[5, 67, 100, 119]
FeO_5	13058	13093	36	[3, 73, 76, 105, 145, 150]
FeO_4	13085	13106	22	[4, 101, 113, 124, 152]
FeO_6	13094	13160	67	[3, 73, 76, 105, 106, 145, 150]
FeO_4	13095	13131	37	[5, 67, 100, 114, 119]
FeO_5	13107	13144	38	[4, 101, 113, 124, 151, 152]
FeO_5	13132	13157	26	[5, 67, 91, 100, 114, 119]
FeO_4	13145	13170	26	[4, 101, 113, 124, 152]
FeO_4	13154	13157	4	[6, 102, 106, 137, 143]
FeO_4	13158	13240	83	[5, 67, 91, 100, 119]
FeO_5	13158	13187	30	[6, 102, 106, 137, 143, 150]
FeO_5	13161	13208	48	[3, 73, 76, 105, 106, 150]
FeO_3	13171	13193	23	[4, 101, 113, 152]
FeO_4	13188	13239	52	[6, 102, 106, 137, 143]
FeO_4	13194	13308	115	[4, 101, 113, 124, 152]
FeO_6	13209	13234	26	[3, 73, 76, 105, 106, 145, 150]
FeO_5	13235	13325	91	[3, 73, 105, 106, 145, 150]
FeO_5	13240	13246	7	[6, 102, 106, 137, 143, 151]
FeO_5	13241	13251	11	[5, 67, 91, 100, 119, 142]
FeO_6	13247	13280	34	[6, 102, 106, 126, 137, 143, 151]
FeO_6	13252	13259	8	[5, 67, 87, 91, 100, 119, 142]
FeO_5	13260	13261	2	[5, 67, 87, 91, 100, 119]
FeO_4	13262	13279	18	[5, 87, 91, 100, 119]
FeO_5	13280	13337	58	[5, 67, 87, 91, 100, 119]
FeO_5	13281	13281	1	[6, 102, 106, 137, 143, 151]
FeO_4	13282	13326	45	[6, 102, 106, 137, 143]
FeO_5	13309	13357	49	[4, 101, 113, 124, 151, 152]
FeO_6	13326	13350	25	[3, 68, 73, 105, 106, 145, 150]
FeO_5	13327	13356	30	[6, 102, 106, 126, 137, 143]
FeO_4	13338	13352	15	[5, 67, 87, 91, 100]
FeO_5	13351	13471	121	[3, 68, 73, 105, 106, 150]
FeO_5	13353	13390	38	[5, 64, 67, 87, 91, 100]
FeO_4	13357	13374	18	[6, 102, 106, 137, 143]
FeO_5	13358	13386	29	[4, 101, 113, 124, 141, 152]
FeO_5	13375	13438	64	[6, 68, 102, 106, 137, 143]
FeO_4	13387	13429	43	[4, 101, 113, 124, 152]
FeO_4	13391	13474	84	[5, 64, 67, 91, 100]
FeO_3	13430	13477	48	[4, 101, 113, 124]
FeO_6	13439	13457	19	[6, 68, 102, 106, 137, 143, 150]
FeO_5	13458	13476	19	[6, 68, 102, 106, 137, 143]
FeO_6	13472	13529	58	[3, 68, 73, 105, 106, 110, 150]
FeO_3	13475	13486	12	[5, 64, 67, 100]
FeO_4	13477	13560	84	[6, 102, 106, 137, 143]
FeO_4	13478	13491	14	[4, 101, 113, 124, 145]
FeO_4	13487	13573	87	[5, 64, 67, 91, 100]
FeO_5	13492	13537	46	[4, 101, 103, 113, 124, 145]
FeO_5	13530	13538	9	[3, 68, 73, 105, 110, 150]
FeO_4	13538	13594	57	[4, 101, 103, 113, 124]
FeO_4	13539	13570	32	[3, 73, 105, 110, 150]
FeO_5	13561	13707	147	[6, 102, 106, 137, 143, 150]
FeO_5	13571	13588	18	[3, 73, 105, 110, 145, 150]
FeO_3	13574	13617	44	[5, 67, 91, 100]
FeO_4	13589	13641	53	[3, 73, 105, 110, 145]
FeO_3	13595	13602	8	[4, 101, 103, 113]
FeO_4	13603	13626	24	[4, 101, 103, 113, 152]
FeO_4	13618	13661	44	[5, 67, 91, 100, 131]
FeO_3	13627	13630	4	[4, 103, 113, 152]
FeO_4	13631	13635	5	[4, 103, 113, 151, 152]
FeO_5	13636	13640	5	[4, 103, 113, 124, 151, 152]
FeO_6	13641	13720	80	[4, 101, 103, 113, 124, 151, 152]
FeO_3	13642	13647	6	[3, 73, 110, 145]
FeO_2	13648	13662	15	[3, 110, 145]
FeO_5	13662	13681	20	[5, 64, 67, 91, 100, 131]
FeO_3	13663	13676	14	[3, 73, 110, 145]
FeO_2	13677	13793	117	[3, 110, 145]
FeO_4	13682	13707	26	[5, 67, 91, 100, 131]
FeO_3	13708	13724	17	[5, 67, 100, 131]
FeO_4	13708	13712	5	[6, 102, 137, 143, 150]
FeO_5	13713	13718	6	[6, 88, 102, 137, 143, 150]
FeO_4	13719	13767	49	[6, 88, 102, 137, 143]
FeO_5	13721	13795	75	[4, 101, 113, 124, 151, 152]
FeO_2	13725	13731	7	[5, 67, 100]
FeO_3	13732	13750	19	[5, 64, 67, 100]
FeO_4	13751	13788	38	[5, 64, 67, 100, 114]
FeO_3	13768	13838	71	[6, 102, 137, 143]
FeO_3	13789	13804	16	[5, 67, 100, 114]
FeO_3	13794	13797	4	[3, 110, 145, 150]
FeO_4	13796	13824	29	[4, 101, 113, 124, 151]
FeO_4	13798	13916	119	[3, 73, 110, 145, 150]
FeO_4	13805	13930	126	[5, 67, 91, 100, 114]
FeO_5	13825	13825	1	[4, 101, 113, 124, 151, 152]
FeO_4	13826	13830	5	[4, 113, 124, 151, 152]
FeO_3	13831	13875	45	[4, 113, 124, 152]
FeO_4	13839	13860	22	[6, 102, 137, 143, 151]
FeO_4	13861	13914	54	[6, 102, 137, 143, 150]
FeO_4	13876	13932	57	[4, 101, 113, 124, 152]
FeO_3	13915	13942	28	[6, 102, 137, 143]
FeO_5	13917	13950	34	[3, 73, 76, 110, 145, 150]
FeO_5	13931	13957	27	[5, 64, 67, 91, 100, 114]
FeO_3	13933	13957	25	[4, 101, 124, 152]
FeO_4	13943	13970	28	[6, 102, 126, 137, 143]
FeO_6	13951	13952	2	[3, 73, 76, 77, 110, 145, 150]
FeO_5	13953	13961	9	[3, 73, 77, 110, 145, 150]
FeO_4	13958	13981	24	[4, 101, 124, 151, 152]
FeO_4	13958	13985	28	[5, 67, 91, 100, 114]
FeO_4	13962	13984	23	[3, 73, 110, 145, 150]
FeO_3	13971	13978	8	[6, 102, 137, 143]
FeO_4	13979	13999	21	[6, 102, 126, 137, 143]
FeO_3	13982	14002	21	[4, 124, 151, 152]
FeO_5	13985	13994	10	[3, 73, 76, 110, 145, 150]
FeO_3	13986	14087	102	[5, 67, 100, 114]
FeO_6	13995	13998	4	[3, 73, 76, 77, 110, 145, 150]
FeO_5	13999	14092	94	[3, 73, 77, 110, 145, 150]
FeO_3	14000	14010	11	[6, 102, 137, 143]
FeO_2	14003	14067	65	[4, 124, 152]
FeO_2	14011	14081	71	[6, 137, 143]
FeO_3	14068	14070	3	[4, 120, 124, 152]
FeO_4	14071	14091	21	[4, 77, 120, 124, 152]
FeO_3	14082	14102	21	[6, 137, 143, 151]
FeO_4	14088	14124	37	[5, 67, 100, 114, 119]
FeO_5	14092	14109	18	[4, 77, 120, 124, 148, 152]
FeO_4	14093	14129	37	[3, 73, 110, 145, 150]
FeO_4	14103	14113	11	[6, 102, 137, 143, 151]
FeO_4	14110	14171	62	[4, 77, 120, 124, 148]
FeO_5	14114	14163	50	[6, 102, 126, 137, 143, 151]
FeO_5	14125	14169	45	[5, 67, 87, 100, 114, 119]
FeO_5	14130	14140	11	[3, 73, 77, 110, 145, 150]
FeO_6	14141	14158	18	[3, 73, 76, 77, 110, 145, 150]
FeO_5	14159	14291	133	[3, 73, 76, 110, 145, 150]
FeO_4	14164	14174	11	[6, 102, 126, 137, 143]
FeO_4	14170	14235	66	[5, 67, 87, 100, 114]
FeO_5	14172	14198	27	[4, 77, 120, 124, 144, 148]
FeO_5	14175	14181	7	[6, 102, 126, 137, 140, 143]
FeO_6	14182	14207	26	[6, 102, 126, 137, 140, 143, 150]
FeO_4	14199	14260	62	[4, 77, 124, 144, 148]
FeO_4	14208	14223	16	[6, 102, 126, 137, 143]
FeO_5	14224	14265	42	[6, 102, 126, 137, 143, 150]
FeO_5	14236	14267	32	[5, 64, 67, 87, 100, 114]
FeO_5	14261	14262	2	[4, 77, 120, 124, 144, 148]
FeO_4	14263	14271	9	[4, 77, 124, 144, 148]
FeO_4	14266	14294	29	[6, 102, 126, 137, 143]
FeO_4	14268	14287	20	[5, 64, 67, 87, 100]
FeO_5	14272	14304	33	[4, 77, 120, 124, 144, 148]
FeO_3	14288	14306	19	[5, 64, 67, 100]
FeO_4	14292	14414	123	[3, 73, 110, 145, 150]
FeO_5	14295	14333	39	[6, 102, 126, 137, 143, 150]
FeO_4	14305	14401	97	[4, 77, 120, 124, 144]
FeO_4	14307	14316	10	[5, 64, 67, 70, 100]
FeO_5	14317	14359	43	[5, 64, 67, 70, 91, 100]
FeO_4	14334	14379	46	[6, 102, 126, 137, 143]
FeO_4	14360	14399	40	[5, 64, 67, 91, 100]
FeO_5	14380	14388	9	[6, 102, 122, 126, 137, 143]
FeO_4	14389	14448	60	[6, 122, 126, 137, 143]
FeO_3	14400	14414	15	[5, 67, 91, 100]
FeO_3	14402	14470	69	[4, 120, 124, 144]
FeO_5	14415	14477	63	[3, 73, 76, 110, 145, 150]
FeO_4	14415	14435	21	[5, 67, 91, 100, 114]
FeO_5	14436	14457	22	[5, 67, 70, 91, 100, 114]
FeO_5	14449	14455	7	[6, 102, 122, 126, 137, 143]
FeO_4	14456	14480	25	[6, 102, 126, 137, 143]
FeO_6	14458	14475	18	[5, 67, 70, 91, 100, 114, 119]
FeO_4	14471	14542	72	[4, 77, 120, 124, 144]
FeO_5	14476	14482	7	[5, 70, 91, 100, 114, 119]
FeO_4	14478	14543	66	[3, 73, 110, 145, 150]
FeO_5	14481	14629	149	[6, 102, 126, 137, 143, 151]
FeO_3	14483	14538	56	[5, 70, 100, 119]
FeO_4	14539	14544	6	[5, 70, 91, 100, 119]
FeO_5	14543	14561	19	[4, 77, 120, 124, 144, 148]
FeO_5	14544	14599	56	[3, 73, 110, 124, 145, 150]
FeO_3	14545	14556	12	[5, 70, 91, 100]
FeO_2	14557	14560	4	[5, 70, 100]
FeO_4	14561	14570	10	[5, 70, 75, 91, 100]
FeO_4	14562	14644	83	[4, 77, 124, 144, 148]
FeO_5	14571	14590	20	[5, 70, 75, 91, 100, 119]
FeO_4	14591	14637	47	[5, 70, 75, 91, 100]
FeO_6	14600	14613	14	[3, 73, 76, 110, 124, 145, 150]
FeO_5	14614	14622	9	[3, 73, 76, 110, 145, 150]
FeO_4	14623	14798	176	[3, 73, 76, 110, 150]
FeO_4	14630	14633	4	[6, 126, 137, 143, 151]
FeO_3	14634	14691	58	[6, 137, 143, 151]
FeO_5	14638	14649	12	[5, 70, 75, 89, 91, 100]
FeO_5	14645	14666	22	[4, 77, 120, 124, 144, 148]
FeO_4	14650	14771	122	[5, 70, 75, 91, 100]
FeO_4	14667	14716	50	[4, 77, 120, 124, 144]
FeO_4	14692	14717	26	[6, 122, 137, 143, 151]
FeO_5	14717	14752	36	[4, 77, 95, 120, 124, 144]
FeO_3	14718	14732	15	[6, 137, 143, 151]
FeO_4	14733	14744	12	[6, 79, 137, 143, 151]
FeO_5	14745	14752	8	[6, 79, 134, 137, 143, 151]
FeO_4	14753	14760	8	[4, 77, 120, 124, 144]
FeO_4	14753	14759	7	[6, 134, 137, 143, 151]
FeO_5	14760	14763	4	[6, 122, 134, 137, 143, 151]
FeO_3	14761	14786	26	[4, 77, 120, 124]
FeO_4	14764	14773	10	[6, 122, 134, 137, 143]
FeO_5	14772	14822	51	[5, 70, 75, 91, 100, 147]
FeO_5	14774	14779	6	[6, 106, 122, 134, 137, 143]
FeO_6	14780	14799	20	[6, 79, 106, 122, 134, 137, 143]
FeO_3	14787	14822	36	[4, 95, 120, 124]
FeO_5	14799	14822	24	[3, 73, 76, 110, 139, 150]
FeO_5	14800	14822	23	[6, 79, 122, 134, 137, 143]
