# Supplementary material for: Pressure‐Induced Coordination Changes in a Pyrolitic Silicate Melt From Ab Initio Molecular Dynamics Simulations
Source: J Geophys Res Solid Earth. 2019 Nov 29;124(11):11232–50. doi: 10.1029/2019JB018238 (PMC6988478; doi:10.1029/2019JB018238)
Supplement: Supplementary file 2 — Data Set S1 [file JGRB-124-11232-s002.zip › Data/3000K/FeO/a12.5-pyr-100-nvt.T3K.outcar.umd.dat.r0.stat.dat]

Cluster	Time	Percent
FeO_4	24985	0.421389057545706	5
FeO_3	7798	0.13151858598124536	4
FeO_5	19324	0.32591243338055725	6
FeO_6	5784	0.0975511030155839	7
FeO_2	709	0.01195776833299602	3
FeO_7	603	0.010170006071645416	8
FeO_8	89	0.001501045672266073	9
