# Supplementary material for: Pressure‐Induced Coordination Changes in a Pyrolitic Silicate Melt From Ab Initio Molecular Dynamics Simulations
Source: J Geophys Res Solid Earth. 2019 Nov 29;124(11):11232–50. doi: 10.1029/2019JB018238 (PMC6988478; doi:10.1029/2019JB018238)
Supplement: Supplementary file 2 — Data Set S1 [file JGRB-124-11232-s002.zip › Data/3000K/FeO/a13.0-pyr-100-nvt.T3K.outcar.umd.dat.r0.popul.dat]

Formula	Begin	End	Lifetime	[Composition]
FeO_4	0	50	51	[3, 77, 113, 122, 152]
FeO_4	0	43	44	[4, 85, 113, 119, 127]
FeO_5	0	11	12	[5, 84, 101, 106, 129, 145]
FeO_4	0	8	9	[6, 76, 108, 119, 134]
FeO_3	9	72	64	[6, 108, 119, 134]
FeO_4	12	41	30	[5, 101, 106, 129, 145]
FeO_3	42	52	11	[5, 106, 129, 145]
FeO_5	44	65	22	[4, 85, 88, 113, 119, 127]
FeO_3	51	58	8	[3, 77, 113, 122]
FeO_4	53	78	26	[5, 106, 110, 129, 145]
FeO_2	59	142	84	[3, 113, 122]
FeO_4	66	169	104	[4, 85, 113, 119, 127]
FeO_2	73	85	13	[6, 108, 119]
FeO_5	79	114	36	[5, 84, 106, 110, 129, 145]
FeO_3	86	134	49	[6, 108, 119, 131]
FeO_6	115	119	5	[5, 70, 84, 106, 110, 129, 145]
FeO_5	120	135	16	[5, 70, 84, 110, 129, 145]
FeO_4	135	156	22	[6, 76, 108, 119, 131]
FeO_4	136	174	39	[5, 70, 110, 129, 145]
FeO_3	143	186	44	[3, 96, 113, 122]
FeO_5	157	174	18	[6, 76, 88, 108, 119, 131]
FeO_3	170	339	170	[4, 85, 113, 119]
FeO_3	175	183	9	[5, 110, 129, 145]
FeO_4	175	180	6	[6, 76, 108, 119, 131]
FeO_3	181	209	29	[6, 108, 119, 131]
FeO_2	184	205	22	[5, 110, 129]
FeO_4	187	208	22	[3, 75, 96, 113, 122]
FeO_3	206	233	28	[5, 110, 129, 145]
FeO_3	209	292	84	[3, 96, 113, 122]
FeO_4	210	243	34	[6, 97, 108, 119, 131]
FeO_5	234	247	14	[5, 84, 110, 121, 129, 145]
FeO_5	244	294	51	[6, 88, 97, 108, 119, 131]
FeO_4	248	359	112	[5, 84, 110, 129, 145]
FeO_4	293	390	98	[3, 89, 96, 113, 122]
FeO_4	295	342	48	[6, 88, 97, 108, 119]
FeO_4	340	389	50	[4, 85, 113, 119, 134]
FeO_5	343	363	21	[6, 88, 97, 108, 112, 119]
FeO_3	360	378	19	[5, 84, 129, 145]
FeO_4	364	385	22	[6, 88, 97, 108, 119]
FeO_4	379	387	9	[5, 84, 110, 129, 145]
FeO_5	386	387	2	[6, 88, 97, 100, 108, 119]
FeO_3	388	465	78	[5, 84, 129, 145]
FeO_4	388	396	9	[6, 88, 100, 108, 119]
FeO_3	390	391	2	[4, 85, 119, 134]
FeO_5	391	394	4	[3, 75, 89, 96, 113, 122]
FeO_4	392	399	8	[4, 85, 105, 119, 134]
FeO_4	395	452	58	[3, 89, 96, 113, 122]
FeO_5	397	425	29	[6, 88, 100, 108, 119, 134]
FeO_5	400	450	51	[4, 85, 105, 111, 119, 134]
FeO_4	426	430	5	[6, 88, 108, 119, 134]
FeO_3	431	448	18	[6, 108, 119, 134]
FeO_4	449	475	27	[6, 76, 108, 119, 134]
FeO_4	451	487	37	[4, 85, 105, 111, 119]
FeO_3	453	461	9	[3, 89, 96, 113]
FeO_4	462	655	194	[3, 77, 89, 96, 113]
FeO_2	466	507	42	[5, 129, 145]
FeO_3	476	485	10	[6, 108, 119, 134]
FeO_4	486	592	107	[6, 105, 108, 119, 134]
FeO_5	488	509	22	[4, 85, 105, 111, 113, 119]
FeO_3	508	525	18	[5, 84, 129, 145]
FeO_4	510	540	31	[4, 85, 105, 113, 119]
FeO_4	526	529	4	[5, 84, 93, 129, 145]
FeO_3	530	550	21	[5, 84, 93, 129]
FeO_5	541	582	42	[4, 85, 101, 105, 113, 119]
FeO_2	551	569	19	[5, 93, 129]
FeO_3	570	626	57	[5, 93, 129, 145]
FeO_4	583	645	63	[4, 85, 101, 113, 119]
FeO_5	593	627	35	[6, 76, 105, 108, 119, 134]
FeO_4	627	665	39	[5, 93, 129, 130, 145]
FeO_6	628	640	13	[6, 76, 105, 108, 119, 131, 134]
FeO_5	641	659	19	[6, 76, 108, 119, 131, 134]
FeO_3	646	655	10	[4, 101, 113, 119]
FeO_3	656	706	51	[3, 77, 89, 96]
FeO_4	656	744	89	[4, 101, 113, 119, 137]
FeO_6	660	676	17	[6, 76, 108, 109, 119, 131, 134]
FeO_4	666	792	127	[5, 84, 93, 129, 145]
FeO_5	677	685	9	[6, 76, 108, 119, 131, 134]
FeO_4	686	733	48	[6, 76, 108, 119, 131]
FeO_2	707	717	11	[3, 89, 96]
FeO_3	718	719	2	[3, 75, 89, 96]
FeO_2	720	729	10	[3, 75, 96]
FeO_3	730	771	42	[3, 75, 77, 96]
FeO_5	734	755	22	[6, 74, 76, 108, 119, 131]
FeO_3	745	806	62	[4, 101, 119, 137]
FeO_4	756	772	17	[6, 74, 108, 119, 131]
FeO_2	772	784	13	[3, 77, 96]
FeO_5	773	836	64	[6, 74, 97, 108, 119, 131]
FeO_3	785	789	5	[3, 77, 89, 96]
FeO_4	790	857	68	[3, 75, 77, 89, 96]
FeO_3	793	824	32	[5, 93, 129, 145]
FeO_4	807	864	58	[4, 101, 119, 137, 151]
FeO_4	825	869	45	[5, 93, 129, 130, 145]
FeO_4	837	845	9	[6, 74, 97, 108, 119]
FeO_5	846	902	57	[6, 74, 97, 108, 119, 134]
FeO_5	858	875	18	[3, 75, 77, 89, 96, 113]
FeO_3	865	881	17	[4, 101, 119, 151]
FeO_5	870	896	27	[5, 70, 93, 129, 130, 145]
FeO_4	876	953	78	[3, 77, 89, 96, 113]
FeO_4	882	1029	148	[4, 101, 119, 131, 151]
FeO_4	897	899	3	[5, 70, 129, 130, 145]
FeO_3	900	939	40	[5, 129, 130, 145]
FeO_6	903	904	2	[6, 74, 97, 108, 119, 131, 134]
FeO_5	905	922	18	[6, 74, 108, 119, 131, 134]
FeO_4	923	941	19	[6, 108, 119, 131, 134]
FeO_4	940	951	12	[5, 93, 129, 130, 145]
FeO_3	942	978	37	[6, 108, 119, 134]
FeO_5	952	990	39	[5, 70, 93, 129, 130, 145]
FeO_5	954	1024	71	[3, 77, 89, 96, 98, 113]
FeO_4	979	1148	170	[6, 100, 108, 119, 134]
FeO_4	991	1033	43	[5, 70, 93, 129, 145]
FeO_4	1025	1097	73	[3, 77, 89, 96, 98]
FeO_5	1030	1030	1	[4, 101, 109, 119, 131, 151]
FeO_4	1031	1063	33	[4, 101, 109, 119, 151]
FeO_5	1034	1062	29	[5, 70, 93, 129, 130, 145]
FeO_4	1063	1063	1	[5, 70, 93, 129, 145]
FeO_4	1064	1135	72	[4, 101, 109, 113, 119]
FeO_3	1064	1139	76	[5, 93, 129, 145]
FeO_3	1098	1123	26	[3, 89, 96, 98]
FeO_4	1124	1157	34	[3, 89, 96, 98, 122]
FeO_3	1136	1160	25	[4, 101, 113, 119]
FeO_4	1140	1228	89	[5, 93, 129, 130, 145]
FeO_5	1149	1161	13	[6, 97, 100, 108, 119, 134]
FeO_3	1158	1187	30	[3, 89, 96, 98]
FeO_4	1161	1167	7	[4, 88, 101, 113, 119]
FeO_4	1162	1455	294	[6, 100, 108, 119, 134]
FeO_3	1168	1169	2	[4, 101, 113, 119]
FeO_4	1170	1190	21	[4, 101, 113, 119, 137]
FeO_4	1188	1256	69	[3, 77, 89, 96, 98]
FeO_5	1191	1197	7	[4, 88, 101, 113, 119, 137]
FeO_4	1198	1213	16	[4, 88, 101, 119, 137]
FeO_5	1214	1242	29	[4, 74, 88, 101, 119, 137]
FeO_3	1229	1237	9	[5, 93, 129, 145]
FeO_4	1238	1292	55	[5, 93, 110, 129, 145]
FeO_4	1243	1264	22	[4, 88, 101, 119, 137]
FeO_3	1257	1324	68	[3, 77, 89, 96]
FeO_3	1265	1306	42	[4, 101, 119, 137]
FeO_3	1293	1322	30	[5, 93, 110, 145]
FeO_4	1307	1351	45	[4, 101, 119, 131, 137]
FeO_4	1323	1361	39	[5, 68, 93, 110, 145]
FeO_4	1325	1504	180	[3, 77, 89, 96, 152]
FeO_5	1352	1403	52	[4, 101, 109, 119, 131, 137]
FeO_5	1362	1385	24	[5, 68, 84, 93, 110, 145]
FeO_4	1386	1408	23	[5, 68, 84, 93, 145]
FeO_4	1404	1469	66	[4, 101, 119, 131, 137]
FeO_3	1409	1423	15	[5, 84, 93, 145]
FeO_4	1424	1428	5	[5, 68, 84, 93, 145]
FeO_5	1429	1461	33	[5, 68, 84, 93, 130, 145]
FeO_3	1456	1478	23	[6, 100, 119, 134]
FeO_6	1462	1480	19	[5, 68, 84, 93, 129, 130, 145]
FeO_5	1470	1470	1	[4, 74, 101, 119, 131, 137]
FeO_6	1471	1478	8	[4, 74, 97, 101, 119, 131, 137]
FeO_5	1479	1493	15	[4, 74, 97, 119, 131, 137]
FeO_4	1479	1538	60	[6, 88, 100, 119, 134]
FeO_5	1481	1490	10	[5, 68, 84, 93, 129, 145]
FeO_4	1491	1618	128	[5, 84, 93, 129, 145]
FeO_6	1494	1501	8	[4, 74, 88, 97, 119, 131, 137]
FeO_5	1502	1529	28	[4, 74, 88, 97, 119, 137]
FeO_5	1505	1505	1	[3, 77, 89, 96, 113, 152]
FeO_4	1506	1523	18	[3, 77, 96, 113, 152]
FeO_5	1524	1534	11	[3, 77, 96, 113, 126, 152]
FeO_4	1530	1533	4	[4, 88, 97, 119, 137]
FeO_3	1534	1588	55	[4, 88, 119, 137]
FeO_4	1535	1605	71	[3, 77, 96, 113, 152]
FeO_3	1539	1595	57	[6, 100, 119, 134]
FeO_4	1589	1686	98	[4, 87, 88, 119, 137]
FeO_4	1596	1606	11	[6, 82, 100, 119, 134]
FeO_5	1606	1628	23	[3, 77, 96, 113, 126, 152]
FeO_5	1607	1633	27	[6, 82, 88, 100, 119, 134]
FeO_5	1619	1635	17	[5, 84, 93, 109, 129, 145]
FeO_6	1629	1636	8	[3, 77, 96, 113, 126, 149, 152]
FeO_4	1634	1847	214	[6, 82, 100, 119, 134]
FeO_4	1636	1638	3	[5, 84, 93, 109, 145]
FeO_5	1637	1663	27	[3, 77, 96, 126, 149, 152]
FeO_5	1639	1694	56	[5, 84, 93, 109, 130, 145]
FeO_4	1664	1666	3	[3, 77, 96, 126, 152]
FeO_3	1667	1672	6	[3, 77, 96, 126]
FeO_2	1673	1704	32	[3, 77, 96]
FeO_5	1687	1729	43	[4, 87, 88, 119, 137, 141]
FeO_4	1695	1726	32	[5, 84, 93, 130, 145]
FeO_3	1705	1712	8	[3, 64, 77, 96]
FeO_4	1713	1731	19	[3, 64, 77, 96, 126]
FeO_3	1727	1975	249	[5, 84, 93, 145]
FeO_4	1730	1773	44	[4, 87, 88, 119, 137]
FeO_5	1732	1733	2	[3, 64, 77, 96, 126, 136]
FeO_4	1734	1847	114	[3, 64, 77, 96, 136]
FeO_3	1774	1891	118	[4, 88, 119, 137]
FeO_5	1848	1860	13	[3, 64, 77, 96, 116, 136]
FeO_5	1848	1882	35	[6, 82, 100, 101, 119, 134]
FeO_4	1861	1888	28	[3, 64, 77, 116, 136]
FeO_4	1883	2006	124	[6, 100, 101, 119, 134]
FeO_5	1889	1902	14	[3, 64, 77, 96, 116, 136]
FeO_4	1892	1939	48	[4, 88, 97, 119, 137]
FeO_4	1903	1955	53	[3, 64, 77, 96, 136]
FeO_5	1940	1947	8	[4, 88, 97, 101, 119, 137]
FeO_4	1948	1950	3	[4, 88, 97, 119, 137]
FeO_3	1951	1958	8	[4, 97, 119, 137]
FeO_5	1956	1969	14	[3, 64, 77, 96, 116, 136]
FeO_4	1959	2010	52	[4, 88, 97, 119, 137]
FeO_4	1970	2095	126	[3, 64, 77, 96, 136]
FeO_2	1976	1993	18	[5, 84, 93]
FeO_3	1994	2009	16	[5, 84, 93, 106]
FeO_5	2007	2034	28	[6, 82, 100, 101, 119, 134]
FeO_4	2010	2054	45	[5, 68, 84, 93, 106]
FeO_3	2011	2040	30	[4, 97, 119, 137]
FeO_4	2035	2078	44	[6, 82, 100, 119, 134]
FeO_4	2041	2068	28	[4, 88, 97, 119, 137]
FeO_3	2055	2163	109	[5, 68, 84, 106]
FeO_3	2069	2177	109	[4, 97, 119, 137]
FeO_5	2079	2129	51	[6, 82, 100, 101, 119, 134]
FeO_5	2096	2136	41	[3, 64, 69, 77, 96, 136]
FeO_4	2130	2206	77	[6, 100, 101, 119, 134]
FeO_4	2137	2155	19	[3, 64, 69, 77, 136]
FeO_3	2156	2240	85	[3, 64, 77, 136]
FeO_4	2164	2181	18	[5, 68, 84, 106, 114]
FeO_4	2178	2379	202	[4, 74, 97, 119, 137]
FeO_3	2182	2268	87	[5, 68, 84, 114]
FeO_3	2207	2256	50	[6, 100, 119, 134]
FeO_4	2241	2255	15	[3, 64, 77, 85, 136]
FeO_3	2256	2385	130	[3, 64, 77, 136]
FeO_4	2257	2267	11	[6, 97, 100, 119, 134]
FeO_3	2268	2351	84	[6, 100, 119, 134]
FeO_4	2269	2276	8	[5, 65, 68, 84, 114]
FeO_3	2277	2386	110	[5, 68, 84, 114]
FeO_4	2352	2373	22	[6, 100, 113, 119, 134]
FeO_3	2374	2560	187	[6, 100, 119, 134]
FeO_5	2380	2428	49	[4, 74, 87, 97, 119, 137]
FeO_4	2386	2389	4	[3, 64, 77, 136, 149]
FeO_4	2387	2389	3	[5, 68, 84, 114, 139]
FeO_3	2390	2454	65	[3, 64, 77, 136]
FeO_5	2390	2486	97	[5, 68, 84, 103, 114, 139]
FeO_4	2429	2456	28	[4, 74, 87, 97, 137]
FeO_4	2455	2665	211	[3, 64, 75, 77, 136]
FeO_5	2457	2457	1	[4, 74, 87, 97, 119, 137]
FeO_4	2458	2461	4	[4, 74, 87, 97, 119]
FeO_5	2462	2549	88	[4, 74, 87, 97, 100, 119]
FeO_4	2487	2495	9	[5, 68, 84, 114, 139]
FeO_3	2496	2542	47	[5, 68, 84, 114]
FeO_2	2543	2637	95	[5, 84, 114]
FeO_4	2550	2557	8	[4, 74, 97, 100, 119]
FeO_3	2558	2602	45	[4, 74, 100, 119]
FeO_4	2561	2586	26	[6, 100, 109, 119, 134]
FeO_5	2587	2696	110	[6, 100, 109, 119, 134, 147]
FeO_4	2603	2632	30	[4, 74, 100, 113, 119]
FeO_3	2633	2702	70	[4, 74, 100, 119]
FeO_3	2638	2697	60	[5, 84, 93, 114]
FeO_5	2666	2830	165	[3, 64, 75, 77, 136, 138]
FeO_4	2697	2770	74	[6, 109, 119, 134, 147]
FeO_4	2698	2786	89	[5, 84, 93, 114, 139]
FeO_4	2703	2776	74	[4, 74, 87, 100, 119]
FeO_5	2771	2833	63	[6, 109, 119, 134, 142, 147]
FeO_3	2777	2826	50	[4, 74, 100, 119]
FeO_3	2787	2842	56	[5, 84, 93, 114]
FeO_4	2827	2856	30	[4, 74, 100, 119, 142]
FeO_3	2831	2917	87	[3, 64, 77, 136]
FeO_4	2834	2835	2	[6, 119, 134, 142, 147]
FeO_5	2836	2837	2	[6, 119, 134, 142, 145, 147]
FeO_6	2838	2838	1	[6, 84, 119, 134, 142, 145, 147]
FeO_5	2839	2861	23	[6, 84, 119, 134, 142, 145]
FeO_4	2843	2855	13	[5, 65, 84, 93, 114]
FeO_5	2856	3000	145	[5, 65, 84, 93, 110, 114]
FeO_3	2857	2862	6	[4, 74, 100, 119]
FeO_6	2862	2903	42	[6, 84, 109, 119, 134, 142, 145]
FeO_4	2863	2944	82	[4, 74, 100, 119, 131]
FeO_5	2904	2918	15	[6, 84, 109, 119, 134, 142]
FeO_4	2918	3025	108	[3, 64, 77, 136, 138]
FeO_4	2919	2960	42	[6, 84, 119, 134, 142]
FeO_3	2945	2979	35	[4, 100, 119, 131]
FeO_5	2961	2961	1	[6, 84, 119, 134, 142, 147]
FeO_4	2962	3022	61	[6, 84, 119, 134, 147]
FeO_4	2980	3056	77	[4, 74, 100, 119, 131]
FeO_4	3001	3016	16	[5, 84, 93, 110, 114]
FeO_3	3017	3046	30	[5, 93, 110, 114]
FeO_3	3023	3081	59	[6, 84, 119, 147]
FeO_5	3026	3045	20	[3, 64, 77, 136, 138, 149]
FeO_4	3046	3123	78	[3, 64, 77, 138, 149]
FeO_4	3047	3353	307	[5, 84, 93, 110, 114]
FeO_3	3057	3075	19	[4, 74, 100, 119]
FeO_2	3076	3099	24	[4, 74, 100]
FeO_4	3082	3122	41	[6, 84, 119, 134, 147]
FeO_3	3100	3440	341	[4, 74, 100, 119]
FeO_5	3123	3134	12	[6, 84, 119, 134, 145, 147]
FeO_5	3124	3154	31	[3, 64, 77, 85, 138, 149]
FeO_4	3135	3170	36	[6, 84, 134, 145, 147]
FeO_4	3155	3165	11	[3, 64, 77, 85, 149]
FeO_3	3166	3202	37	[3, 64, 77, 149]
FeO_5	3171	3183	13	[6, 84, 105, 134, 145, 147]
FeO_4	3184	3206	23	[6, 84, 134, 145, 147]
FeO_4	3203	3330	128	[3, 64, 77, 138, 149]
FeO_5	3207	3223	17	[6, 84, 105, 134, 145, 147]
FeO_6	3224	3225	2	[6, 84, 105, 134, 141, 145, 147]
FeO_5	3226	3253	28	[6, 84, 134, 141, 145, 147]
FeO_4	3254	3258	5	[6, 84, 134, 145, 147]
FeO_3	3259	3325	67	[6, 84, 134, 145]
FeO_4	3326	3428	103	[6, 84, 119, 134, 145]
FeO_5	3331	3359	29	[3, 64, 77, 85, 138, 149]
FeO_3	3354	3367	14	[5, 84, 93, 114]
FeO_3	3360	3418	59	[3, 64, 77, 85]
FeO_4	3368	3371	4	[5, 84, 93, 114, 134]
FeO_3	3372	3395	24	[5, 84, 93, 114]
FeO_4	3396	3404	9	[5, 84, 93, 114, 134]
FeO_3	3405	3458	54	[5, 84, 93, 114]
FeO_4	3419	3491	73	[3, 64, 77, 85, 138]
FeO_5	3429	3548	120	[6, 84, 119, 129, 134, 145]
FeO_4	3441	3449	9	[4, 74, 100, 119, 131]
FeO_5	3450	3464	15	[4, 74, 100, 119, 131, 134]
FeO_4	3459	3487	29	[5, 84, 93, 114, 130]
FeO_4	3465	3497	33	[4, 74, 100, 119, 131]
FeO_3	3488	3529	42	[5, 84, 93, 114]
FeO_5	3492	3502	11	[3, 64, 77, 85, 138, 149]
FeO_3	3498	3524	27	[4, 100, 119, 131]
FeO_4	3503	3514	12	[3, 64, 77, 85, 138]
FeO_3	3515	3531	17	[3, 64, 77, 85]
FeO_4	3525	3621	97	[4, 74, 100, 119, 131]
FeO_4	3530	3547	18	[5, 84, 93, 109, 114]
FeO_2	3532	3536	5	[3, 64, 85]
FeO_3	3537	3587	51	[3, 64, 85, 149]
FeO_3	3548	3574	27	[5, 84, 93, 114]
FeO_4	3549	3647	99	[6, 84, 129, 134, 145]
FeO_4	3575	3621	47	[5, 84, 93, 109, 114]
FeO_4	3588	3602	15	[3, 64, 77, 85, 149]
FeO_5	3603	3622	20	[3, 64, 77, 85, 138, 149]
FeO_3	3622	3625	4	[4, 74, 100, 119]
FeO_5	3622	3650	29	[5, 81, 84, 93, 109, 114]
FeO_6	3623	3634	12	[3, 64, 77, 85, 138, 148, 149]
FeO_2	3626	3759	134	[4, 74, 100]
FeO_5	3635	3667	33	[3, 64, 77, 85, 138, 149]
FeO_5	3648	3653	6	[6, 84, 114, 129, 134, 145]
FeO_6	3651	3675	25	[5, 81, 84, 93, 109, 110, 114]
FeO_4	3654	3666	13	[6, 84, 114, 129, 134]
FeO_5	3667	3669	3	[6, 84, 114, 129, 134, 145]
FeO_4	3668	3734	67	[3, 64, 77, 138, 149]
FeO_4	3670	3674	5	[6, 84, 114, 134, 145]
FeO_3	3675	3678	4	[6, 84, 114, 134]
FeO_5	3676	3702	27	[5, 81, 93, 109, 110, 114]
FeO_2	3679	3703	25	[6, 84, 134]
FeO_6	3703	3729	27	[5, 81, 84, 93, 109, 110, 114]
FeO_3	3704	3704	1	[6, 84, 134, 145]
FeO_4	3705	3721	17	[6, 84, 114, 134, 145]
FeO_5	3722	3730	9	[6, 84, 114, 129, 134, 145]
FeO_5	3730	3751	22	[5, 81, 93, 109, 110, 114]
FeO_4	3731	3761	31	[6, 84, 114, 129, 134]
FeO_4	3735	3774	40	[3, 64, 136, 138, 149]
FeO_4	3752	3756	5	[5, 81, 93, 109, 114]
FeO_5	3757	3777	21	[5, 81, 84, 93, 109, 114]
FeO_3	3760	3787	28	[4, 74, 92, 100]
FeO_3	3762	3926	165	[6, 84, 114, 134]
FeO_5	3775	3783	9	[3, 64, 71, 136, 138, 149]
FeO_4	3778	3948	171	[5, 81, 93, 109, 114]
FeO_6	3784	3816	33	[3, 64, 71, 117, 136, 138, 149]
FeO_2	3788	3811	24	[4, 74, 100]
FeO_3	3812	3876	65	[4, 74, 100, 113]
FeO_5	3817	3903	87	[3, 64, 71, 117, 138, 149]
FeO_4	3877	3980	104	[4, 74, 100, 113, 134]
FeO_4	3904	3923	20	[3, 64, 71, 138, 149]
FeO_5	3924	3960	37	[3, 64, 71, 138, 140, 149]
FeO_4	3927	4017	91	[6, 84, 110, 114, 134]
FeO_3	3949	4006	58	[5, 93, 109, 114]
FeO_4	3961	3996	36	[3, 71, 138, 140, 149]
FeO_5	3981	3991	11	[4, 74, 100, 110, 113, 134]
FeO_4	3992	4014	23	[4, 100, 110, 113, 134]
FeO_5	3997	4033	37	[3, 64, 71, 138, 140, 149]
FeO_4	4007	4031	25	[5, 84, 93, 109, 114]
FeO_5	4015	4025	11	[4, 100, 110, 111, 113, 134]
FeO_3	4018	4047	30	[6, 84, 110, 134]
FeO_6	4026	4027	2	[4, 100, 110, 111, 113, 114, 134]
FeO_5	4028	4042	15	[4, 100, 111, 113, 114, 134]
FeO_3	4032	4044	13	[5, 93, 109, 114]
FeO_6	4034	4034	1	[3, 64, 71, 126, 138, 140, 149]
FeO_5	4035	4373	339	[3, 64, 71, 126, 138, 140]
FeO_4	4043	4047	5	[4, 100, 111, 113, 114]
FeO_4	4045	4066	22	[5, 84, 93, 109, 114]
FeO_3	4048	4090	43	[4, 100, 113, 114]
FeO_2	4048	4112	65	[6, 84, 134]
FeO_3	4067	4088	22	[5, 93, 109, 114]
FeO_4	4089	4098	10	[5, 84, 93, 109, 114]
FeO_4	4091	4168	78	[4, 100, 113, 114, 134]
FeO_3	4099	4107	9	[5, 93, 109, 114]
FeO_4	4108	4114	7	[5, 93, 109, 114, 134]
FeO_3	4113	4124	12	[6, 84, 134, 142]
FeO_3	4115	4129	15	[5, 93, 114, 134]
FeO_4	4125	4151	27	[6, 84, 134, 142, 145]
FeO_4	4130	4273	144	[5, 84, 93, 114, 134]
FeO_3	4152	4195	44	[6, 84, 134, 142]
FeO_3	4169	4174	6	[4, 100, 114, 134]
FeO_2	4175	4183	9	[4, 100, 114]
FeO_3	4184	4223	40	[4, 100, 101, 114]
FeO_2	4196	4199	4	[6, 84, 134]
FeO_3	4200	4242	43	[6, 84, 100, 134]
FeO_4	4224	4271	48	[4, 100, 101, 109, 114]
FeO_4	4243	4270	28	[6, 84, 100, 134, 145]
FeO_3	4271	4287	17	[6, 84, 134, 145]
FeO_3	4272	4300	29	[4, 100, 101, 114]
FeO_3	4274	4350	77	[5, 93, 114, 134]
FeO_2	4288	4352	65	[6, 134, 145]
FeO_2	4301	4318	18	[4, 100, 114]
FeO_3	4319	4320	2	[4, 100, 114, 129]
FeO_4	4321	4324	4	[4, 100, 110, 114, 129]
FeO_5	4325	4383	59	[4, 100, 109, 110, 114, 129]
FeO_2	4351	4374	24	[5, 93, 114]
FeO_3	4353	4359	7	[6, 134, 145, 147]
FeO_4	4360	4363	4	[6, 105, 134, 145, 147]
FeO_3	4364	4378	15	[6, 105, 134, 145]
FeO_4	4374	4415	42	[3, 64, 71, 126, 138]
FeO_3	4375	4404	30	[5, 84, 93, 114]
FeO_4	4379	4380	2	[6, 100, 105, 134, 145]
FeO_5	4381	4412	32	[6, 84, 100, 105, 134, 145]
FeO_4	4384	4389	6	[4, 100, 110, 114, 129]
FeO_5	4390	4400	11	[4, 84, 100, 110, 114, 129]
FeO_4	4401	4409	9	[4, 84, 100, 114, 129]
FeO_4	4405	4437	33	[5, 84, 93, 100, 114]
FeO_5	4410	4444	35	[4, 84, 100, 109, 114, 129]
FeO_4	4413	4436	24	[6, 84, 100, 134, 145]
FeO_5	4416	4469	54	[3, 64, 71, 126, 138, 140]
FeO_5	4437	4478	42	[6, 84, 100, 134, 145, 147]
FeO_5	4438	4452	15	[5, 84, 93, 100, 114, 134]
FeO_6	4445	4473	29	[4, 84, 100, 109, 110, 114, 129]
FeO_4	4453	4482	30	[5, 84, 93, 114, 134]
FeO_4	4470	4534	65	[3, 64, 71, 126, 138]
FeO_5	4474	4575	102	[4, 84, 100, 110, 114, 129]
FeO_4	4479	4565	87	[6, 100, 134, 145, 147]
FeO_5	4483	4584	102	[5, 84, 91, 93, 114, 134]
FeO_3	4535	4551	17	[3, 64, 71, 126]
FeO_4	4552	4571	20	[3, 64, 71, 126, 143]
FeO_5	4566	4629	64	[6, 100, 114, 134, 145, 147]
FeO_3	4572	4611	40	[3, 64, 71, 143]
FeO_4	4576	4624	49	[4, 100, 110, 114, 129]
FeO_4	4585	4672	88	[5, 84, 91, 93, 114]
FeO_2	4612	4619	8	[3, 71, 143]
FeO_3	4620	4726	107	[3, 71, 126, 143]
FeO_5	4625	4650	26	[4, 84, 100, 110, 114, 129]
FeO_4	4630	4715	86	[6, 114, 134, 145, 147]
FeO_4	4651	4701	51	[4, 100, 110, 114, 129]
FeO_3	4673	4717	45	[5, 84, 93, 114]
FeO_5	4702	4803	102	[4, 90, 100, 110, 114, 129]
FeO_5	4716	4852	137	[6, 111, 114, 134, 145, 147]
FeO_4	4718	4765	48	[5, 84, 90, 93, 114]
FeO_4	4727	4840	114	[3, 64, 71, 126, 143]
FeO_5	4766	4775	10	[5, 65, 84, 90, 93, 114]
FeO_6	4776	4787	12	[5, 65, 81, 84, 90, 93, 114]
FeO_5	4788	4852	65	[5, 81, 84, 90, 93, 114]
FeO_4	4804	4814	11	[4, 90, 100, 110, 129]
FeO_5	4815	4818	4	[4, 90, 100, 110, 114, 129]
FeO_4	4819	4879	61	[4, 90, 100, 114, 129]
FeO_3	4841	4855	15	[3, 64, 71, 143]
FeO_4	4853	4874	22	[5, 81, 84, 93, 114]
FeO_4	4853	4877	25	[6, 111, 114, 134, 145]
FeO_4	4856	4896	41	[3, 64, 71, 126, 143]
FeO_5	4875	4891	17	[5, 81, 84, 90, 93, 114]
FeO_5	4878	4888	11	[6, 111, 114, 134, 145, 147]
FeO_3	4880	4914	35	[4, 90, 100, 114]
FeO_4	4889	4975	87	[6, 114, 134, 145, 147]
FeO_6	4892	4924	33	[5, 65, 81, 84, 90, 93, 114]
FeO_3	4897	4904	8	[3, 64, 71, 143]
FeO_2	4905	4912	8	[3, 71, 143]
FeO_3	4913	4967	55	[3, 71, 126, 143]
FeO_4	4915	5063	149	[4, 90, 100, 114, 129]
FeO_5	4925	4998	74	[5, 65, 81, 84, 90, 114]
FeO_2	4968	4983	16	[3, 71, 126]
FeO_5	4976	4994	19	[6, 114, 134, 142, 145, 147]
FeO_3	4984	4987	4	[3, 71, 126, 127]
FeO_4	4988	5028	41	[3, 71, 126, 127, 143]
FeO_4	4995	4995	1	[6, 114, 142, 145, 147]
FeO_5	4996	4997	2	[6, 100, 114, 142, 145, 147]
FeO_4	4998	5023	26	[6, 100, 114, 145, 147]
FeO_4	4999	5003	5	[5, 81, 84, 90, 114]
FeO_5	5004	5021	18	[5, 81, 84, 90, 109, 114]
FeO_6	5022	5023	2	[5, 81, 84, 90, 109, 114, 129]
FeO_5	5024	5037	14	[5, 81, 84, 90, 114, 129]
FeO_5	5024	5034	11	[6, 100, 114, 134, 145, 147]
FeO_5	5029	5064	36	[3, 71, 126, 127, 143, 151]
FeO_4	5035	5036	2	[6, 114, 134, 145, 147]
FeO_3	5037	5179	143	[6, 114, 134, 147]
FeO_4	5038	5090	53	[5, 81, 84, 90, 114]
FeO_5	5064	5138	75	[4, 90, 100, 114, 129, 131]
FeO_4	5065	5131	67	[3, 71, 126, 127, 143]
FeO_5	5091	5135	45	[5, 81, 84, 90, 114, 129]
FeO_3	5132	5195	64	[3, 71, 126, 143]
FeO_6	5136	5169	34	[5, 81, 84, 90, 93, 114, 129]
FeO_4	5139	5149	11	[4, 90, 100, 114, 129]
FeO_5	5150	5168	19	[4, 90, 100, 114, 129, 131]
FeO_4	5169	5172	4	[4, 90, 100, 114, 129]
FeO_5	5170	5235	66	[5, 81, 84, 90, 93, 129]
FeO_5	5173	5175	3	[4, 74, 90, 100, 114, 129]
FeO_4	5176	5202	27	[4, 90, 100, 114, 129]
FeO_4	5180	5184	5	[6, 114, 134, 145, 147]
FeO_5	5185	5261	77	[6, 114, 129, 134, 145, 147]
FeO_4	5196	5204	9	[3, 71, 126, 138, 143]
FeO_5	5203	5231	29	[4, 74, 90, 100, 114, 129]
FeO_3	5205	5568	364	[3, 71, 126, 143]
FeO_4	5232	5279	48	[4, 90, 100, 114, 129]
FeO_4	5236	5326	91	[5, 81, 84, 90, 129]
FeO_4	5262	5283	22	[6, 114, 134, 145, 147]
FeO_5	5280	5287	8	[4, 74, 90, 100, 114, 129]
FeO_3	5284	5317	34	[6, 114, 134, 147]
FeO_4	5288	5312	25	[4, 74, 90, 114, 129]
FeO_5	5313	5368	56	[4, 74, 90, 100, 114, 129]
FeO_4	5318	5319	2	[6, 114, 116, 134, 147]
FeO_3	5320	5362	43	[6, 114, 116, 147]
FeO_3	5327	5332	6	[5, 81, 84, 90]
FeO_4	5333	5393	61	[5, 65, 81, 84, 90]
FeO_2	5363	5370	8	[6, 114, 116]
FeO_4	5369	5395	27	[4, 74, 90, 114, 129]
FeO_3	5371	5392	22	[6, 114, 116, 134]
FeO_4	5393	5440	48	[6, 114, 116, 134, 147]
FeO_5	5394	5484	91	[5, 65, 81, 84, 90, 114]
FeO_3	5396	5411	16	[4, 74, 114, 129]
FeO_4	5412	5498	87	[4, 74, 100, 114, 129]
FeO_3	5441	5552	112	[6, 116, 134, 147]
FeO_4	5485	5509	25	[5, 65, 84, 90, 114]
FeO_3	5499	5589	91	[4, 100, 114, 129]
FeO_3	5510	5561	52	[5, 84, 90, 114]
FeO_4	5553	5684	132	[6, 114, 116, 134, 147]
FeO_4	5562	5624	63	[5, 84, 90, 114, 129]
FeO_4	5569	5586	18	[3, 64, 71, 126, 143]
FeO_5	5587	5593	7	[3, 64, 71, 126, 143, 151]
FeO_4	5590	5601	12	[4, 74, 100, 114, 129]
FeO_4	5594	5613	20	[3, 64, 71, 143, 151]
FeO_5	5602	5659	58	[4, 74, 100, 114, 129, 131]
FeO_3	5614	5660	47	[3, 64, 71, 151]
FeO_3	5625	5650	26	[5, 84, 90, 129]
FeO_4	5651	5709	59	[5, 84, 90, 109, 129]
FeO_4	5660	5677	18	[4, 100, 114, 129, 131]
FeO_4	5661	5753	93	[3, 64, 71, 126, 151]
FeO_5	5678	5683	6	[4, 90, 100, 114, 129, 131]
FeO_4	5684	5716	33	[4, 90, 100, 129, 131]
FeO_3	5685	5707	23	[6, 114, 116, 147]
FeO_4	5708	5757	50	[6, 114, 116, 125, 147]
FeO_3	5710	5769	60	[5, 84, 90, 129]
FeO_5	5717	5736	20	[4, 74, 90, 100, 129, 131]
FeO_4	5737	5788	52	[4, 90, 100, 129, 131]
FeO_5	5754	5756	3	[3, 64, 71, 126, 127, 151]
FeO_4	5757	5771	15	[3, 71, 126, 127, 151]
FeO_5	5758	5764	7	[6, 114, 116, 125, 134, 147]
FeO_6	5765	5779	15	[6, 114, 116, 125, 134, 142, 147]
FeO_4	5770	5791	22	[5, 84, 90, 109, 129]
FeO_3	5772	5791	20	[3, 71, 127, 151]
FeO_5	5780	5791	12	[6, 114, 116, 125, 134, 147]
FeO_5	5789	5815	27	[4, 74, 90, 100, 129, 131]
FeO_4	5792	5833	42	[3, 64, 71, 127, 151]
FeO_3	5792	5816	25	[5, 84, 109, 129]
FeO_6	5792	5795	4	[6, 105, 114, 116, 125, 134, 147]
FeO_5	5796	5852	57	[6, 105, 114, 116, 125, 134]
FeO_6	5816	5832	17	[4, 74, 90, 95, 100, 129, 131]
FeO_2	5817	5825	9	[5, 84, 129]
FeO_3	5826	5925	100	[5, 84, 109, 129]
FeO_5	5833	5842	10	[4, 90, 95, 100, 129, 131]
FeO_3	5834	5919	86	[3, 71, 127, 151]
FeO_4	5843	5889	47	[4, 90, 95, 100, 129]
FeO_4	5853	5853	1	[6, 105, 114, 116, 134]
FeO_3	5854	5885	32	[6, 114, 116, 134]
FeO_4	5886	5991	106	[6, 77, 114, 116, 134]
FeO_3	5890	6040	151	[4, 90, 95, 100]
FeO_4	5920	5957	38	[3, 71, 127, 143, 151]
FeO_4	5926	6025	100	[5, 84, 109, 115, 129]
FeO_3	5958	5978	21	[3, 71, 127, 143]
FeO_4	5979	5994	16	[3, 71, 126, 127, 143]
FeO_5	5992	6011	20	[6, 77, 113, 114, 116, 134]
FeO_5	5995	6124	130	[3, 71, 104, 126, 127, 143]
FeO_4	6012	6085	74	[6, 77, 113, 114, 116]
FeO_5	6026	6059	34	[5, 80, 84, 109, 115, 129]
FeO_4	6041	6077	37	[4, 80, 90, 95, 100]
FeO_4	6060	6183	124	[5, 80, 109, 115, 129]
FeO_3	6078	6091	14	[4, 80, 90, 100]
FeO_3	6086	6196	111	[6, 77, 114, 116]
FeO_2	6092	6208	117	[4, 90, 100]
FeO_4	6125	6164	40	[3, 71, 104, 127, 143]
FeO_3	6165	6182	18	[3, 71, 104, 127]
FeO_4	6183	6283	101	[3, 71, 104, 127, 143]
FeO_5	6184	6261	78	[5, 80, 90, 109, 115, 129]
FeO_4	6197	6239	43	[6, 77, 105, 114, 116]
FeO_3	6209	6261	53	[4, 90, 95, 100]
FeO_5	6240	6273	34	[6, 77, 105, 114, 116, 147]
FeO_4	6262	6308	47	[4, 74, 90, 95, 100]
FeO_4	6262	6275	14	[5, 80, 109, 115, 129]
FeO_4	6274	6310	37	[6, 77, 105, 116, 147]
FeO_5	6276	6338	63	[5, 80, 90, 109, 115, 129]
FeO_3	6284	6375	92	[3, 71, 104, 127]
FeO_3	6309	6468	160	[4, 90, 95, 100]
FeO_5	6311	6359	49	[6, 77, 94, 105, 116, 147]
FeO_4	6339	6359	21	[5, 80, 90, 109, 115]
FeO_5	6360	6407	48	[5, 80, 90, 109, 115, 129]
FeO_4	6360	6362	3	[6, 94, 105, 116, 147]
FeO_5	6363	6399	37	[6, 94, 105, 116, 142, 147]
FeO_4	6376	6718	343	[3, 71, 93, 104, 127]
FeO_4	6400	6453	54	[6, 94, 116, 142, 147]
FeO_4	6408	6428	21	[5, 80, 109, 115, 129]
FeO_3	6429	6437	9	[5, 109, 115, 129]
FeO_4	6438	6467	30	[5, 109, 115, 119, 129]
FeO_4	6454	6469	16	[6, 77, 94, 116, 147]
FeO_3	6468	6490	23	[5, 109, 115, 129]
FeO_2	6469	6486	18	[4, 95, 100]
FeO_3	6470	6494	25	[6, 94, 116, 147]
FeO_3	6487	6555	69	[4, 74, 95, 100]
FeO_4	6491	6491	1	[5, 109, 115, 119, 129]
FeO_3	6492	6494	3	[5, 109, 119, 129]
FeO_4	6495	6505	11	[5, 80, 109, 119, 129]
FeO_4	6495	6503	9	[6, 94, 99, 116, 147]
FeO_5	6504	6544	41	[6, 94, 99, 116, 125, 147]
FeO_5	6506	6530	25	[5, 80, 109, 119, 129, 137]
FeO_4	6531	6532	2	[5, 80, 109, 119, 129]
FeO_3	6533	6549	17	[5, 80, 109, 129]
FeO_4	6545	6545	1	[6, 94, 116, 125, 147]
FeO_3	6546	6562	17	[6, 116, 125, 147]
FeO_4	6550	6565	16	[5, 80, 109, 115, 129]
FeO_2	6556	6584	29	[4, 95, 100]
FeO_4	6563	6566	4	[6, 116, 125, 139, 147]
FeO_5	6566	6650	85	[5, 80, 94, 109, 115, 129]
FeO_3	6567	6632	66	[6, 116, 139, 147]
FeO_3	6585	6611	27	[4, 90, 95, 100]
FeO_4	6612	6698	87	[4, 80, 90, 95, 100]
FeO_4	6633	6648	16	[6, 116, 125, 139, 147]
FeO_3	6649	6672	24	[6, 116, 125, 147]
FeO_4	6651	6653	3	[5, 94, 109, 115, 129]
FeO_3	6654	6672	19	[5, 109, 115, 129]
FeO_4	6673	6684	12	[5, 80, 109, 115, 129]
FeO_4	6673	6679	7	[6, 99, 116, 125, 147]
FeO_3	6680	6682	3	[6, 99, 116, 147]
FeO_4	6683	6717	35	[6, 99, 116, 147, 148]
FeO_3	6685	6766	82	[5, 109, 115, 129]
FeO_3	6699	6774	76	[4, 90, 95, 100]
FeO_3	6718	6746	29	[6, 116, 147, 148]
FeO_5	6719	6775	57	[3, 71, 93, 104, 127, 143]
FeO_4	6747	6755	9	[6, 94, 116, 147, 148]
FeO_5	6756	6780	25	[6, 80, 94, 116, 147, 148]
FeO_4	6767	6895	129	[5, 84, 109, 115, 129]
FeO_4	6775	6838	64	[4, 74, 90, 95, 100]
FeO_4	6776	6823	48	[3, 71, 93, 104, 127]
FeO_6	6781	6792	12	[6, 80, 94, 113, 116, 147, 148]
FeO_5	6793	6821	29	[6, 80, 113, 116, 147, 148]
FeO_4	6822	6855	34	[6, 80, 113, 116, 147]
FeO_5	6824	6859	36	[3, 67, 71, 93, 104, 127]
FeO_3	6839	6862	24	[4, 74, 95, 100]
FeO_5	6856	6916	61	[6, 80, 113, 116, 147, 148]
FeO_4	6860	6873	14	[3, 67, 71, 93, 127]
FeO_4	6863	6919	57	[4, 74, 90, 95, 100]
FeO_3	6874	6901	28	[3, 71, 93, 127]
FeO_3	6896	6934	39	[5, 109, 115, 129]
FeO_4	6902	7008	107	[3, 71, 93, 109, 127]
FeO_4	6917	6958	42	[6, 80, 113, 147, 148]
FeO_3	6920	6936	17	[4, 74, 95, 100]
FeO_4	6935	6941	7	[5, 109, 115, 119, 129]
FeO_4	6937	6964	28	[4, 74, 90, 95, 100]
FeO_5	6942	6962	21	[5, 109, 115, 119, 129, 146]
FeO_3	6959	6969	11	[6, 80, 147, 148]
FeO_6	6963	6970	8	[5, 98, 109, 115, 119, 129, 146]
FeO_3	6965	6988	24	[4, 90, 95, 100]
FeO_4	6970	6997	28	[6, 80, 134, 147, 148]
FeO_5	6971	7003	33	[5, 98, 109, 115, 129, 146]
FeO_4	6989	6994	6	[4, 90, 95, 100, 129]
FeO_5	6995	7009	15	[4, 74, 90, 95, 100, 129]
FeO_5	6998	7097	100	[6, 80, 105, 134, 147, 148]
FeO_4	7004	7011	8	[5, 109, 115, 129, 146]
FeO_5	7009	7038	30	[3, 71, 93, 109, 111, 127]
FeO_4	7010	7057	48	[4, 74, 90, 95, 100]
FeO_5	7012	7108	97	[5, 98, 109, 115, 129, 146]
FeO_4	7039	7071	33	[3, 71, 93, 111, 127]
FeO_3	7058	7098	41	[4, 90, 95, 100]
FeO_5	7072	7096	25	[3, 71, 93, 111, 118, 127]
FeO_4	7097	7097	1	[3, 71, 93, 118, 127]
FeO_3	7098	7111	14	[3, 71, 93, 127]
FeO_4	7098	7116	19	[6, 80, 105, 147, 148]
FeO_4	7099	7109	11	[4, 90, 95, 99, 100]
FeO_5	7109	7126	18	[5, 98, 109, 115, 119, 129]
FeO_5	7110	7110	1	[4, 90, 95, 97, 99, 100]
FeO_4	7111	7202	92	[4, 90, 95, 97, 100]
FeO_4	7112	7117	6	[3, 71, 93, 111, 127]
FeO_3	7117	7148	32	[6, 80, 105, 148]
FeO_3	7118	7207	90	[3, 71, 93, 127]
FeO_6	7127	7147	21	[5, 90, 98, 109, 115, 119, 129]
FeO_5	7148	7148	1	[5, 98, 109, 115, 119, 129]
FeO_4	7149	7151	3	[5, 98, 109, 115, 119]
FeO_4	7149	7292	144	[6, 80, 105, 129, 148]
FeO_3	7152	7157	6	[5, 98, 109, 119]
FeO_4	7158	7159	2	[5, 98, 109, 119, 146]
FeO_3	7160	7212	53	[5, 109, 119, 146]
FeO_3	7203	7213	11	[4, 90, 95, 97]
FeO_4	7208	7230	23	[3, 67, 71, 93, 127]
FeO_4	7213	7238	26	[5, 109, 119, 129, 146]
FeO_4	7214	7258	45	[4, 90, 95, 97, 142]
FeO_3	7231	7298	68	[3, 71, 93, 127]
FeO_5	7239	7249	11	[5, 109, 111, 119, 129, 146]
FeO_4	7250	7298	49	[5, 109, 119, 129, 146]
FeO_3	7259	7327	69	[4, 90, 95, 97]
FeO_3	7293	7329	37	[6, 105, 129, 148]
FeO_4	7299	7301	3	[3, 67, 71, 93, 127]
FeO_3	7299	7307	9	[5, 109, 119, 129]
FeO_5	7302	7310	9	[3, 67, 70, 71, 93, 127]
FeO_4	7308	7318	11	[5, 90, 109, 119, 129]
FeO_4	7311	7341	31	[3, 70, 71, 93, 127]
FeO_5	7319	7336	18	[5, 80, 90, 109, 119, 129]
FeO_4	7328	7329	2	[4, 90, 92, 95, 97]
FeO_3	7330	7396	67	[4, 92, 95, 97]
FeO_4	7330	7347	18	[6, 105, 129, 134, 148]
FeO_4	7337	7351	15	[5, 90, 109, 119, 129]
FeO_5	7342	7353	12	[3, 67, 70, 71, 93, 127]
FeO_3	7348	7378	31	[6, 105, 129, 148]
FeO_5	7352	7444	93	[5, 80, 90, 109, 119, 129]
FeO_4	7354	7365	12	[3, 67, 71, 93, 127]
FeO_3	7366	7449	84	[3, 71, 93, 127]
FeO_4	7379	7432	54	[6, 99, 105, 129, 148]
FeO_4	7397	7445	49	[4, 74, 92, 95, 97]
FeO_6	7433	7453	21	[6, 99, 105, 110, 113, 129, 148]
FeO_4	7445	7519	75	[5, 80, 109, 119, 129]
FeO_5	7446	7461	16	[4, 74, 92, 95, 97, 136]
FeO_4	7450	7481	32	[3, 71, 93, 118, 127]
FeO_5	7454	7517	64	[6, 105, 110, 113, 129, 148]
FeO_6	7462	7467	6	[4, 74, 92, 95, 97, 136, 141]
FeO_5	7468	7488	21	[4, 74, 92, 95, 97, 136]
FeO_3	7482	7510	29	[3, 71, 93, 127]
FeO_4	7489	7768	280	[4, 74, 92, 97, 136]
FeO_4	7511	7566	56	[3, 71, 93, 126, 127]
FeO_4	7518	7532	15	[6, 105, 113, 129, 148]
FeO_5	7520	7603	84	[5, 80, 98, 109, 119, 129]
FeO_3	7533	7541	9	[6, 105, 113, 148]
FeO_4	7542	7548	7	[6, 77, 105, 113, 148]
FeO_3	7549	7568	20	[6, 105, 113, 148]
FeO_5	7567	7688	122	[3, 67, 71, 93, 126, 127]
FeO_2	7569	7590	22	[6, 105, 148]
FeO_3	7591	7634	44	[6, 105, 121, 148]
FeO_4	7604	7694	91	[5, 80, 109, 119, 129]
FeO_2	7635	7674	40	[6, 105, 148]
FeO_3	7675	7675	1	[6, 77, 105, 148]
FeO_4	7676	7696	21	[6, 77, 105, 121, 148]
FeO_4	7689	7715	27	[3, 71, 93, 126, 127]
FeO_5	7695	7702	8	[5, 80, 109, 119, 129, 146]
FeO_3	7697	7710	14	[6, 77, 105, 148]
FeO_6	7703	7718	16	[5, 80, 101, 109, 119, 129, 146]
FeO_4	7711	7720	10	[6, 77, 105, 110, 148]
FeO_5	7716	7776	61	[3, 71, 93, 118, 126, 127]
FeO_5	7719	7774	56	[5, 80, 101, 109, 119, 129]
FeO_3	7721	7868	148	[6, 105, 110, 148]
FeO_3	7769	7832	64	[4, 74, 92, 97]
FeO_4	7775	7787	13	[5, 80, 109, 119, 129]
FeO_4	7777	8081	305	[3, 71, 93, 126, 127]
FeO_5	7788	7796	9	[5, 80, 99, 109, 119, 129]
FeO_4	7797	7799	3	[5, 99, 109, 119, 129]
FeO_5	7800	7814	15	[5, 99, 101, 109, 119, 129]
FeO_4	7815	7845	31	[5, 101, 109, 119, 129]
FeO_4	7833	7906	74	[4, 74, 92, 97, 109]
FeO_3	7846	7905	60	[5, 109, 119, 129]
FeO_4	7869	7904	36	[6, 85, 105, 110, 148]
FeO_5	7905	7936	32	[6, 85, 105, 110, 134, 148]
FeO_4	7906	7931	26	[5, 80, 109, 119, 129]
FeO_3	7907	7908	2	[4, 92, 97, 109]
FeO_4	7909	8024	116	[4, 92, 97, 109, 142]
FeO_3	7932	7977	46	[5, 109, 119, 129]
FeO_4	7937	7944	8	[6, 85, 105, 110, 148]
FeO_3	7945	7945	1	[6, 105, 110, 148]
FeO_4	7946	8065	120	[6, 105, 110, 134, 148]
FeO_4	7978	8015	38	[5, 80, 109, 119, 129]
FeO_5	8016	8119	104	[5, 80, 92, 109, 119, 129]
FeO_5	8025	8030	6	[4, 92, 97, 109, 123, 142]
FeO_4	8031	8077	47	[4, 97, 109, 123, 142]
FeO_3	8066	8070	5	[6, 110, 134, 148]
FeO_4	8071	8115	45	[6, 77, 110, 134, 148]
FeO_5	8078	8098	21	[4, 95, 97, 109, 123, 142]
FeO_5	8082	8148	67	[3, 70, 71, 93, 126, 127]
FeO_6	8099	8129	31	[4, 95, 97, 109, 123, 142, 147]
FeO_5	8116	8153	38	[6, 77, 110, 113, 134, 148]
FeO_4	8120	8138	19	[5, 92, 109, 119, 129]
FeO_5	8130	8149	20	[4, 95, 97, 109, 123, 147]
FeO_3	8139	8143	5	[5, 92, 109, 129]
FeO_4	8144	8177	34	[5, 80, 92, 109, 129]
FeO_6	8149	8159	11	[3, 70, 71, 84, 93, 126, 127]
FeO_6	8150	8160	11	[4, 95, 97, 109, 123, 142, 147]
FeO_4	8154	8171	18	[6, 110, 113, 134, 148]
FeO_5	8160	8271	112	[3, 71, 84, 93, 126, 127]
FeO_5	8161	8164	4	[4, 95, 109, 123, 142, 147]
FeO_4	8165	8208	44	[4, 95, 109, 142, 147]
FeO_3	8172	8176	5	[6, 110, 134, 148]
FeO_4	8177	8366	190	[6, 77, 110, 134, 148]
FeO_3	8178	8237	60	[5, 80, 92, 129]
FeO_5	8209	8224	16	[4, 95, 109, 136, 142, 147]
FeO_6	8225	8259	35	[4, 95, 109, 123, 136, 142, 147]
FeO_4	8238	8240	3	[5, 80, 92, 99, 129]
FeO_5	8241	8273	33	[5, 80, 92, 99, 124, 129]
FeO_7	8260	8269	10	[4, 95, 97, 109, 123, 136, 142, 147]
FeO_6	8270	8284	15	[4, 95, 97, 109, 136, 142, 147]
FeO_4	8272	8295	24	[3, 71, 84, 93, 127]
FeO_4	8274	8311	38	[5, 92, 99, 124, 129]
FeO_5	8285	8320	36	[4, 95, 97, 109, 136, 142]
FeO_5	8296	8314	19	[3, 71, 84, 93, 126, 127]
FeO_5	8312	8313	2	[5, 92, 97, 99, 124, 129]
FeO_6	8314	8315	2	[5, 92, 97, 99, 124, 129, 151]
FeO_4	8315	8321	7	[3, 84, 93, 126, 127]
FeO_7	8316	8322	7	[5, 92, 97, 99, 124, 129, 149, 151]
FeO_4	8321	8323	3	[4, 95, 109, 136, 142]
FeO_5	8322	8366	45	[3, 71, 84, 93, 126, 127]
FeO_6	8323	8329	7	[5, 92, 97, 124, 129, 149, 151]
FeO_5	8324	8349	26	[4, 95, 109, 136, 142, 147]
FeO_5	8330	8356	27	[5, 92, 97, 129, 149, 151]
FeO_6	8350	8365	16	[4, 95, 97, 109, 136, 142, 147]
FeO_4	8357	8395	39	[5, 92, 129, 149, 151]
FeO_5	8366	8413	48	[4, 95, 109, 136, 142, 147]
FeO_6	8367	8396	30	[3, 71, 84, 93, 118, 126, 127]
FeO_5	8367	8383	17	[6, 77, 99, 110, 134, 148]
FeO_4	8384	8458	75	[6, 77, 110, 134, 148]
FeO_5	8396	8396	1	[5, 92, 97, 129, 149, 151]
FeO_5	8397	8400	4	[3, 84, 93, 118, 126, 127]
FeO_4	8397	8438	42	[5, 92, 97, 129, 149]
FeO_6	8401	8468	68	[3, 84, 93, 118, 126, 127, 131]
FeO_4	8414	8424	11	[4, 95, 109, 136, 142]
FeO_3	8425	8426	2	[4, 109, 136, 142]
FeO_2	8427	8437	11	[4, 136, 142]
FeO_3	8438	8450	13	[4, 125, 136, 142]
FeO_5	8439	8443	5	[5, 92, 97, 99, 129, 149]
FeO_4	8444	8455	12	[5, 92, 99, 129, 149]
FeO_4	8451	8480	30	[4, 109, 125, 136, 142]
FeO_5	8456	8472	17	[5, 92, 99, 124, 129, 149]
FeO_3	8459	8567	109	[6, 110, 134, 148]
FeO_7	8469	8474	6	[3, 84, 93, 118, 126, 127, 131, 137]
FeO_6	8473	8551	79	[5, 80, 92, 99, 124, 129, 149]
FeO_6	8475	8477	3	[3, 84, 93, 118, 126, 127, 131]
FeO_5	8478	8486	9	[3, 84, 118, 126, 127, 131]
FeO_3	8481	8539	59	[4, 125, 136, 142]
FeO_4	8487	8505	19	[3, 84, 126, 127, 131]
FeO_5	8506	8525	20	[3, 84, 126, 127, 131, 151]
FeO_4	8526	8579	54	[3, 84, 126, 127, 151]
FeO_4	8540	8589	50	[4, 108, 125, 136, 142]
FeO_5	8552	8604	53	[5, 92, 99, 124, 129, 149]
FeO_4	8568	8579	12	[6, 99, 110, 134, 148]
FeO_3	8580	8743	164	[3, 126, 127, 151]
FeO_5	8580	8596	17	[6, 80, 99, 110, 134, 148]
FeO_5	8590	8590	1	[4, 108, 125, 133, 136, 142]
FeO_4	8591	8672	82	[4, 125, 133, 136, 142]
FeO_4	8597	8646	50	[6, 80, 110, 134, 148]
FeO_6	8605	8609	5	[5, 92, 99, 104, 124, 129, 149]
FeO_5	8610	8675	66	[5, 92, 99, 104, 129, 149]
FeO_5	8647	8666	20	[6, 80, 90, 110, 134, 148]
FeO_4	8667	8671	5	[6, 90, 110, 134, 148]
FeO_5	8672	8682	11	[6, 90, 102, 110, 134, 148]
FeO_5	8673	8738	66	[4, 103, 125, 133, 136, 142]
FeO_4	8676	8740	65	[5, 92, 104, 129, 149]
FeO_4	8683	8685	3	[6, 102, 110, 134, 148]
FeO_5	8686	8753	68	[6, 94, 102, 110, 134, 148]
FeO_4	8739	8756	18	[4, 125, 133, 136, 142]
FeO_5	8741	8755	15	[5, 92, 97, 104, 129, 149]
FeO_4	8744	8768	25	[3, 126, 127, 129, 151]
FeO_6	8754	8787	34	[6, 94, 99, 102, 110, 134, 148]
FeO_6	8756	8768	13	[5, 74, 92, 97, 104, 129, 149]
FeO_5	8757	8965	209	[4, 123, 125, 133, 136, 142]
FeO_5	8769	8804	36	[3, 74, 126, 127, 129, 151]
FeO_5	8769	8811	43	[5, 74, 92, 104, 129, 149]
FeO_5	8788	8797	10	[6, 99, 102, 110, 134, 148]
FeO_6	8798	8833	36	[6, 90, 99, 102, 110, 134, 148]
FeO_4	8805	8811	7	[3, 74, 127, 129, 151]
FeO_3	8812	8861	50	[3, 74, 127, 151]
FeO_6	8812	8815	4	[5, 74, 92, 97, 104, 129, 149]
FeO_5	8816	8822	7	[5, 74, 92, 97, 104, 149]
FeO_4	8823	8847	25	[5, 74, 97, 104, 149]
FeO_5	8834	8838	5	[6, 99, 102, 110, 134, 148]
FeO_6	8839	8883	45	[6, 94, 99, 102, 110, 134, 148]
FeO_3	8848	8882	35	[5, 74, 104, 149]
FeO_2	8862	8874	13	[3, 127, 151]
FeO_3	8875	9064	190	[3, 127, 129, 151]
FeO_4	8883	8886	4	[5, 74, 104, 124, 149]
FeO_7	8884	8892	9	[6, 94, 99, 102, 110, 113, 134, 148]
FeO_3	8887	8896	10	[5, 104, 124, 149]
FeO_6	8893	8895	3	[6, 94, 102, 110, 113, 134, 148]
FeO_5	8896	8908	13	[6, 102, 110, 113, 134, 148]
FeO_2	8897	9035	139	[5, 104, 149]
FeO_4	8909	8924	16	[6, 102, 113, 134, 148]
FeO_3	8925	8948	24	[6, 102, 134, 148]
FeO_4	8949	9047	99	[6, 77, 102, 134, 148]
FeO_4	8966	9022	57	[4, 123, 125, 133, 142]
FeO_5	9023	9045	23	[4, 72, 123, 125, 133, 142]
FeO_3	9036	9042	7	[5, 97, 104, 149]
FeO_4	9043	9044	2	[5, 97, 104, 132, 149]
FeO_3	9045	9070	26	[5, 104, 132, 149]
FeO_4	9046	9139	94	[4, 123, 125, 133, 142]
FeO_3	9048	9052	5	[6, 77, 102, 148]
FeO_2	9053	9102	50	[6, 77, 148]
FeO_2	9065	9086	22	[3, 127, 151]
FeO_2	9071	9123	53	[5, 104, 149]
FeO_3	9087	9107	21	[3, 127, 129, 151]
FeO_3	9103	9311	209	[6, 77, 134, 148]
FeO_4	9108	9244	137	[3, 70, 127, 129, 151]
FeO_3	9124	9193	70	[5, 97, 104, 149]
FeO_3	9140	9155	16	[4, 125, 133, 142]
FeO_4	9156	9204	49	[4, 72, 125, 133, 142]
FeO_4	9194	9199	6	[5, 97, 104, 124, 149]
FeO_5	9200	9209	10	[5, 97, 104, 124, 149, 152]
FeO_5	9205	9213	9	[4, 72, 125, 133, 136, 142]
FeO_6	9210	9288	79	[5, 74, 97, 104, 124, 149, 152]
FeO_6	9214	9231	18	[4, 72, 125, 133, 136, 142, 147]
FeO_5	9232	9243	12	[4, 72, 125, 133, 142, 147]
FeO_6	9244	9249	6	[4, 72, 125, 133, 136, 142, 147]
FeO_5	9245	9269	25	[3, 70, 126, 127, 129, 151]
FeO_5	9250	9252	3	[4, 72, 125, 133, 136, 147]
FeO_4	9253	9275	23	[4, 72, 125, 133, 147]
FeO_4	9270	9467	198	[3, 70, 127, 129, 151]
FeO_5	9276	9297	22	[4, 68, 72, 125, 133, 147]
FeO_5	9289	9332	44	[5, 74, 97, 124, 149, 152]
FeO_4	9298	9385	88	[4, 68, 72, 125, 133]
FeO_4	9312	9316	5	[6, 77, 85, 134, 148]
FeO_5	9317	9320	4	[6, 77, 85, 102, 134, 148]
FeO_4	9321	9497	177	[6, 77, 102, 134, 148]
FeO_4	9333	9347	15	[5, 74, 124, 149, 152]
FeO_3	9348	9376	29	[5, 74, 124, 152]
FeO_4	9377	9388	12	[5, 74, 99, 124, 152]
FeO_5	9386	9392	7	[4, 68, 72, 125, 133, 142]
FeO_5	9389	9440	52	[5, 74, 99, 104, 124, 152]
FeO_4	9393	9402	10	[4, 68, 72, 125, 133]
FeO_5	9403	9413	11	[4, 68, 72, 85, 125, 133]
FeO_4	9414	9436	23	[4, 68, 72, 125, 133]
FeO_3	9437	9572	136	[4, 68, 125, 133]
FeO_4	9441	9498	58	[5, 74, 99, 104, 152]
FeO_5	9468	9524	57	[3, 70, 127, 129, 143, 151]
FeO_3	9498	9507	10	[6, 77, 134, 148]
FeO_3	9499	9534	36	[5, 74, 104, 152]
FeO_4	9508	9569	62	[6, 77, 90, 134, 148]
FeO_4	9525	9534	10	[3, 70, 127, 143, 151]
FeO_5	9535	9550	16	[3, 70, 127, 129, 143, 151]
FeO_4	9535	9568	34	[5, 74, 104, 129, 152]
FeO_4	9551	9556	6	[3, 70, 127, 143, 151]
FeO_5	9557	9584	28	[3, 70, 127, 140, 143, 151]
FeO_3	9569	9619	51	[5, 74, 129, 152]
FeO_3	9570	9599	30	[6, 77, 90, 134]
FeO_4	9573	9588	16	[4, 68, 85, 125, 133]
FeO_4	9585	9757	173	[3, 70, 140, 143, 151]
FeO_3	9589	9648	60	[4, 68, 125, 133]
FeO_4	9600	9610	11	[6, 77, 85, 90, 134]
FeO_5	9611	9705	95	[6, 77, 85, 90, 134, 148]
FeO_2	9620	9665	46	[5, 129, 152]
FeO_4	9649	9653	5	[4, 68, 120, 125, 133]
FeO_3	9654	9686	33	[4, 68, 125, 133]
FeO_3	9666	9821	156	[5, 104, 129, 152]
FeO_4	9687	9709	23	[4, 68, 125, 133, 142]
FeO_4	9706	9749	44	[6, 77, 90, 134, 148]
FeO_3	9710	9715	6	[4, 68, 125, 133]
FeO_4	9716	9735	20	[4, 68, 125, 133, 136]
FeO_5	9736	9746	11	[4, 68, 125, 133, 136, 142]
FeO_4	9747	9783	37	[4, 68, 125, 136, 142]
FeO_5	9750	9752	3	[6, 77, 90, 102, 134, 148]
FeO_6	9753	9789	37	[6, 77, 90, 99, 102, 134, 148]
FeO_3	9758	9771	14	[3, 70, 143, 151]
FeO_4	9772	9828	57	[3, 70, 140, 143, 151]
FeO_5	9784	9807	24	[4, 68, 113, 125, 136, 142]
FeO_5	9790	9838	49	[6, 77, 99, 102, 134, 148]
FeO_6	9808	9819	12	[4, 68, 97, 113, 125, 136, 142]
FeO_5	9820	9855	36	[4, 68, 97, 125, 136, 142]
FeO_4	9822	9868	47	[5, 104, 129, 149, 152]
FeO_5	9829	9846	18	[3, 70, 110, 140, 143, 151]
FeO_4	9839	9850	12	[6, 77, 102, 134, 148]
FeO_4	9847	9868	22	[3, 70, 140, 143, 151]
FeO_5	9851	9889	39	[6, 73, 77, 102, 134, 148]
FeO_4	9856	9872	17	[4, 68, 125, 136, 142]
FeO_3	9869	9907	39	[3, 70, 143, 151]
FeO_3	9869	9921	53	[5, 104, 129, 149]
FeO_3	9873	9915	43	[4, 125, 136, 142]
FeO_4	9890	9901	12	[6, 77, 102, 134, 148]
FeO_5	9902	9933	32	[6, 66, 77, 102, 134, 148]
FeO_4	9908	10164	257	[3, 70, 140, 143, 151]
FeO_4	9916	9917	2	[4, 113, 125, 136, 142]
FeO_5	9918	9960	43	[4, 113, 125, 133, 136, 142]
FeO_4	9922	9942	21	[5, 99, 104, 129, 149]
FeO_4	9934	10001	68	[6, 77, 102, 134, 148]
FeO_5	9943	9945	3	[5, 99, 104, 124, 129, 149]
FeO_4	9946	9971	26	[5, 104, 124, 129, 149]
FeO_4	9961	9966	6	[4, 113, 125, 136, 142]
FeO_3	9967	9972	6	[4, 125, 136, 142]
FeO_3	9972	10194	223	[5, 104, 129, 149]
FeO_4	9973	9997	25	[4, 125, 133, 136, 142]
FeO_3	9998	10063	66	[4, 125, 136, 142]
FeO_3	10002	10034	33	[6, 102, 134, 148]
FeO_4	10035	10076	42	[6, 99, 102, 134, 148]
FeO_4	10064	10222	159	[4, 123, 125, 136, 142]
FeO_5	10077	10114	38	[6, 77, 99, 102, 134, 148]
FeO_4	10115	10208	94	[6, 99, 102, 134, 148]
FeO_3	10165	10182	18	[3, 70, 140, 151]
FeO_2	10183	10200	18	[3, 140, 151]
FeO_4	10195	10239	45	[5, 104, 110, 129, 149]
FeO_3	10201	10383	183	[3, 70, 140, 151]
FeO_3	10209	10272	64	[6, 102, 134, 148]
FeO_5	10223	10240	18	[4, 116, 123, 125, 136, 142]
FeO_5	10240	10248	9	[5, 104, 110, 129, 149, 152]
FeO_4	10241	10246	6	[4, 116, 123, 125, 142]
FeO_3	10247	10313	67	[4, 123, 125, 142]
FeO_6	10249	10330	82	[5, 104, 110, 129, 149, 151, 152]
FeO_4	10273	10376	104	[6, 73, 102, 134, 148]
FeO_4	10314	10317	4	[4, 65, 123, 125, 142]
FeO_5	10318	10464	147	[4, 65, 109, 123, 125, 142]
FeO_5	10331	10334	4	[5, 104, 129, 149, 151, 152]
FeO_4	10335	10583	249	[5, 104, 129, 149, 152]
FeO_5	10377	10386	10	[6, 73, 77, 102, 134, 148]
FeO_4	10384	10576	193	[3, 70, 127, 140, 151]
FeO_6	10387	10388	2	[6, 66, 73, 77, 102, 134, 148]
FeO_5	10389	10417	29	[6, 66, 73, 77, 134, 148]
FeO_6	10418	10459	42	[6, 66, 73, 77, 111, 134, 148]
FeO_5	10460	10479	20	[6, 66, 73, 77, 134, 148]
FeO_6	10465	10469	5	[4, 65, 109, 123, 125, 136, 142]
FeO_5	10470	10471	2	[4, 65, 109, 123, 125, 142]
FeO_4	10472	10476	5	[4, 109, 123, 125, 142]
FeO_3	10477	10490	14	[4, 109, 123, 125]
FeO_4	10480	10491	12	[6, 73, 77, 134, 148]
FeO_4	10491	10498	8	[4, 109, 123, 125, 142]
FeO_5	10492	10592	101	[6, 73, 77, 105, 134, 148]
FeO_5	10499	10545	47	[4, 65, 109, 123, 125, 142]
FeO_4	10546	10595	50	[4, 65, 109, 123, 142]
FeO_3	10577	10684	108	[3, 70, 140, 151]
FeO_5	10584	10607	24	[5, 90, 104, 129, 149, 152]
FeO_4	10593	10607	15	[6, 73, 77, 105, 134]
FeO_5	10596	10600	5	[4, 65, 109, 123, 125, 142]
FeO_6	10601	10602	2	[4, 65, 109, 123, 125, 142, 147]
FeO_5	10603	10616	14	[4, 65, 109, 123, 142, 147]
FeO_4	10608	10637	30	[5, 90, 104, 129, 152]
FeO_5	10608	10615	8	[6, 73, 77, 105, 134, 139]
FeO_4	10616	10629	14	[6, 73, 77, 134, 139]
FeO_4	10617	10634	18	[4, 65, 109, 123, 142]
FeO_5	10630	10644	15	[6, 73, 77, 134, 139, 146]
FeO_5	10635	10639	5	[4, 65, 109, 123, 142, 147]
FeO_5	10638	10679	42	[5, 90, 104, 129, 151, 152]
FeO_4	10640	10649	10	[4, 65, 109, 123, 142]
FeO_4	10645	10691	47	[6, 77, 134, 139, 146]
FeO_5	10650	10686	37	[4, 65, 100, 109, 123, 142]
FeO_4	10680	10806	127	[5, 104, 129, 151, 152]
FeO_4	10685	10819	135	[3, 70, 126, 140, 151]
FeO_4	10687	10691	5	[4, 65, 100, 109, 123]
FeO_5	10692	10731	40	[4, 65, 100, 109, 115, 123]
FeO_5	10692	10704	13	[6, 71, 77, 134, 139, 146]
FeO_4	10705	10714	10	[6, 71, 77, 134, 139]
FeO_3	10715	10726	12	[6, 77, 134, 139]
FeO_4	10727	10787	61	[6, 66, 77, 134, 139]
FeO_4	10732	10734	3	[4, 65, 100, 115, 123]
FeO_3	10735	10752	18	[4, 65, 100, 123]
FeO_4	10753	10759	7	[4, 65, 76, 100, 123]
FeO_5	10760	10795	36	[4, 65, 76, 100, 114, 123]
FeO_5	10788	10846	59	[6, 66, 77, 113, 134, 139]
FeO_4	10796	10831	36	[4, 65, 76, 114, 123]
FeO_3	10807	10900	94	[5, 104, 129, 152]
FeO_3	10820	10835	16	[3, 70, 140, 151]
FeO_3	10832	10834	3	[4, 65, 76, 123]
FeO_2	10835	10853	19	[4, 76, 123]
FeO_4	10836	10961	126	[3, 70, 126, 140, 151]
FeO_4	10847	10891	45	[6, 66, 77, 134, 139]
FeO_3	10854	10857	4	[4, 76, 114, 123]
FeO_4	10858	10878	21	[4, 76, 78, 114, 123]
FeO_3	10879	10920	42	[4, 76, 114, 123]
FeO_3	10892	10916	25	[6, 66, 134, 139]
FeO_4	10901	10915	15	[5, 104, 124, 129, 152]
FeO_5	10916	10922	7	[5, 89, 104, 124, 129, 152]
FeO_4	10917	10931	15	[6, 66, 73, 134, 139]
FeO_4	10921	10941	21	[4, 65, 76, 114, 123]
FeO_4	10923	10938	16	[5, 89, 104, 129, 152]
FeO_5	10932	11040	109	[6, 66, 73, 77, 134, 139]
FeO_5	10939	10940	2	[5, 69, 89, 104, 129, 152]
FeO_6	10941	10964	24	[5, 69, 89, 104, 124, 129, 152]
FeO_3	10942	10956	15	[4, 76, 114, 123]
FeO_4	10957	10959	3	[4, 76, 97, 114, 123]
FeO_5	10960	10980	21	[4, 65, 76, 97, 114, 123]
FeO_3	10962	10981	20	[3, 70, 140, 151]
FeO_5	10965	11010	46	[5, 69, 89, 104, 124, 129]
FeO_4	10981	11019	39	[4, 65, 97, 114, 123]
FeO_4	10982	11106	125	[3, 70, 126, 140, 151]
FeO_4	11011	11015	5	[5, 89, 104, 124, 129]
FeO_5	11016	11073	58	[5, 89, 104, 124, 129, 152]
FeO_5	11020	11062	43	[4, 65, 97, 114, 123, 142]
FeO_6	11041	11045	5	[6, 66, 73, 77, 113, 134, 139]
FeO_5	11046	11075	30	[6, 66, 73, 77, 113, 139]
FeO_4	11063	11077	15	[4, 65, 114, 123, 142]
FeO_4	11074	11096	23	[5, 104, 124, 129, 152]
FeO_6	11076	11091	16	[6, 66, 73, 77, 113, 134, 139]
FeO_5	11078	11105	28	[4, 65, 114, 123, 125, 142]
FeO_5	11092	11115	24	[6, 66, 77, 113, 134, 139]
FeO_5	11097	11124	28	[5, 69, 104, 124, 129, 152]
FeO_6	11106	11144	39	[4, 65, 109, 114, 123, 125, 142]
FeO_3	11107	11118	12	[3, 70, 140, 151]
FeO_6	11116	11125	10	[6, 66, 77, 85, 113, 134, 139]
FeO_4	11119	11119	1	[3, 70, 90, 140, 151]
FeO_5	11120	11127	8	[3, 70, 90, 126, 140, 151]
FeO_4	11125	11130	6	[5, 104, 124, 129, 152]
FeO_5	11126	11134	9	[6, 66, 77, 113, 134, 139]
FeO_6	11128	11129	2	[3, 70, 90, 126, 140, 151, 152]
FeO_5	11130	11291	162	[3, 70, 90, 140, 151, 152]
FeO_3	11131	11231	101	[5, 104, 129, 152]
FeO_6	11135	11153	19	[6, 66, 72, 77, 113, 134, 139]
FeO_5	11145	11191	47	[4, 65, 109, 114, 123, 125]
FeO_5	11154	11185	32	[6, 66, 72, 113, 134, 139]
FeO_6	11186	11229	44	[6, 66, 72, 113, 125, 134, 139]
FeO_6	11192	11195	4	[4, 65, 109, 114, 123, 125, 142]
FeO_5	11196	11287	92	[4, 65, 109, 114, 123, 142]
FeO_5	11230	11234	5	[6, 66, 113, 125, 134, 139]
FeO_4	11232	11298	67	[5, 104, 129, 151, 152]
FeO_4	11235	11429	195	[6, 66, 113, 125, 139]
FeO_4	11288	11331	44	[4, 109, 114, 123, 142]
FeO_4	11292	11312	21	[3, 70, 90, 140, 151]
FeO_3	11299	11397	99	[5, 104, 129, 152]
FeO_3	11313	11373	61	[3, 70, 90, 140]
FeO_5	11332	11338	7	[4, 109, 114, 123, 142, 147]
FeO_4	11339	11355	17	[4, 109, 114, 123, 147]
FeO_3	11356	11359	4	[4, 109, 114, 123]
FeO_4	11360	11377	18	[4, 100, 109, 114, 123]
FeO_4	11374	11563	190	[3, 70, 90, 140, 152]
FeO_5	11378	11382	5	[4, 91, 100, 109, 114, 123]
FeO_6	11383	11386	4	[4, 83, 91, 100, 109, 114, 123]
FeO_5	11387	11501	115	[4, 83, 91, 100, 109, 114]
FeO_2	11398	11418	21	[5, 129, 152]
FeO_3	11419	11458	40	[5, 90, 129, 152]
FeO_3	11430	11485	56	[6, 66, 125, 139]
FeO_4	11459	11467	9	[5, 90, 118, 129, 152]
FeO_3	11468	11525	58	[5, 90, 129, 152]
FeO_4	11486	11505	20	[6, 66, 72, 125, 139]
FeO_4	11502	11535	34	[4, 83, 100, 109, 114]
FeO_3	11506	11528	23	[6, 66, 125, 139]
FeO_4	11526	11530	5	[5, 90, 118, 129, 152]
FeO_4	11529	11534	6	[6, 66, 113, 125, 139]
FeO_3	11531	11551	21	[5, 118, 129, 152]
FeO_5	11535	11569	35	[6, 66, 73, 113, 125, 139]
FeO_5	11536	11598	63	[4, 67, 83, 100, 109, 114]
FeO_2	11552	11605	54	[5, 129, 152]
FeO_3	11564	11566	3	[3, 70, 90, 140]
FeO_2	11567	11611	45	[3, 90, 140]
FeO_4	11570	11629	60	[6, 66, 73, 113, 125]
FeO_4	11599	11617	19	[4, 83, 100, 109, 114]
FeO_3	11606	11652	47	[5, 70, 129, 152]
FeO_3	11612	11638	27	[3, 90, 130, 140]
FeO_5	11618	11635	18	[4, 67, 83, 100, 109, 114]
FeO_5	11630	11662	33	[6, 66, 73, 102, 113, 125]
FeO_4	11636	11685	50	[4, 83, 100, 109, 114]
FeO_4	11639	11667	29	[3, 64, 90, 130, 140]
FeO_4	11653	11695	43	[5, 70, 90, 129, 152]
FeO_6	11663	11674	12	[6, 66, 73, 102, 113, 125, 137]
FeO_3	11668	11680	13	[3, 90, 130, 140]
FeO_5	11675	11676	2	[6, 66, 73, 113, 125, 137]
FeO_4	11677	11914	238	[6, 66, 73, 113, 125]
FeO_3	11681	11720	40	[3, 64, 90, 140]
FeO_5	11686	11699	14	[4, 83, 91, 100, 109, 114]
FeO_5	11696	11750	55	[5, 70, 90, 127, 129, 152]
FeO_6	11700	11700	1	[4, 65, 83, 91, 100, 109, 114]
FeO_5	11701	11703	3	[4, 83, 91, 100, 109, 114]
FeO_4	11704	11750	47	[4, 83, 100, 109, 114]
FeO_2	11721	11731	11	[3, 90, 140]
FeO_3	11732	11768	37	[3, 64, 90, 140]
FeO_3	11751	11760	10	[4, 83, 109, 114]
FeO_4	11751	11781	31	[5, 70, 127, 129, 152]
FeO_4	11761	11793	33	[4, 83, 100, 109, 114]
FeO_2	11769	11783	15	[3, 90, 140]
FeO_3	11782	11893	112	[5, 70, 129, 152]
FeO_3	11784	11813	30	[3, 64, 90, 140]
FeO_5	11794	11845	52	[4, 67, 83, 100, 109, 114]
FeO_4	11814	11852	39	[3, 64, 90, 140, 152]
FeO_4	11846	11902	57	[4, 67, 100, 109, 114]
FeO_3	11853	11914	62	[3, 64, 90, 140]
FeO_4	11894	11897	4	[5, 70, 90, 129, 152]
FeO_5	11898	11950	53	[5, 70, 90, 118, 129, 152]
FeO_5	11903	11908	6	[4, 67, 91, 100, 109, 114]
FeO_4	11909	11926	18	[4, 67, 100, 109, 114]
FeO_2	11915	11932	18	[3, 90, 140]
FeO_5	11915	11962	48	[6, 66, 73, 105, 113, 125]
FeO_5	11927	11956	30	[4, 65, 67, 100, 109, 114]
FeO_3	11933	11943	11	[3, 64, 90, 140]
FeO_4	11944	11945	2	[3, 64, 90, 140, 152]
FeO_5	11946	11953	8	[3, 64, 90, 130, 140, 152]
FeO_4	11951	12000	50	[5, 70, 90, 129, 152]
FeO_4	11954	12077	124	[3, 64, 90, 130, 140]
FeO_4	11957	11973	17	[4, 65, 67, 109, 114]
FeO_4	11963	11986	24	[6, 66, 105, 113, 125]
FeO_5	11974	12010	37	[4, 65, 67, 83, 109, 114]
FeO_5	11987	12057	71	[6, 66, 105, 113, 125, 146]
FeO_5	12001	12011	11	[5, 70, 90, 118, 129, 152]
FeO_4	12011	12057	47	[4, 65, 83, 109, 114]
FeO_4	12012	12039	28	[5, 90, 118, 129, 152]
FeO_3	12040	12182	143	[5, 118, 129, 152]
FeO_3	12058	12124	67	[4, 65, 109, 114]
FeO_4	12058	12089	32	[6, 66, 105, 113, 146]
FeO_3	12078	12147	70	[3, 64, 90, 130]
FeO_5	12090	12101	12	[6, 66, 72, 105, 113, 146]
FeO_4	12102	12162	61	[6, 66, 105, 113, 146]
FeO_4	12125	12239	115	[4, 65, 83, 109, 114]
FeO_4	12148	12268	121	[3, 64, 90, 130, 140]
FeO_3	12163	12177	15	[6, 66, 105, 113]
FeO_4	12178	12207	30	[6, 66, 105, 113, 148]
FeO_4	12183	12261	79	[5, 118, 129, 130, 152]
FeO_5	12208	12256	49	[6, 66, 105, 113, 125, 148]
FeO_5	12240	12246	7	[4, 65, 83, 109, 114, 131]
FeO_4	12247	12281	35	[4, 65, 109, 114, 131]
FeO_4	12257	12266	10	[6, 105, 113, 125, 148]
FeO_3	12262	12322	61	[5, 129, 130, 152]
FeO_3	12267	12275	9	[6, 105, 113, 148]
FeO_5	12269	12387	119	[3, 64, 86, 90, 130, 140]
FeO_4	12276	12377	102	[6, 105, 113, 125, 148]
FeO_5	12282	12323	42	[4, 65, 100, 109, 114, 131]
FeO_4	12323	12375	53	[5, 124, 129, 130, 152]
FeO_4	12324	12652	329	[4, 65, 100, 109, 114]
FeO_5	12376	12380	5	[5, 99, 124, 129, 130, 152]
FeO_5	12378	12460	83	[6, 66, 105, 113, 125, 148]
FeO_4	12381	12595	215	[5, 124, 129, 130, 152]
FeO_4	12388	12403	16	[3, 86, 90, 130, 140]
FeO_5	12404	12443	40	[3, 86, 90, 99, 130, 140]
FeO_6	12444	12458	15	[3, 86, 90, 99, 119, 130, 140]
FeO_5	12459	12496	38	[3, 86, 90, 119, 130, 140]
FeO_4	12461	12492	32	[6, 66, 105, 125, 148]
FeO_3	12493	12525	33	[6, 66, 105, 148]
FeO_6	12497	12524	28	[3, 86, 90, 119, 130, 140, 142]
FeO_5	12525	12532	8	[3, 86, 90, 119, 130, 142]
FeO_4	12526	12526	1	[6, 66, 105, 144, 148]
FeO_5	12527	12586	60	[6, 66, 105, 113, 144, 148]
FeO_4	12533	12549	17	[3, 86, 90, 130, 142]
FeO_5	12550	12584	35	[3, 86, 90, 130, 140, 142]
FeO_4	12585	12622	38	[3, 86, 90, 130, 140]
FeO_4	12587	12587	1	[6, 66, 105, 144, 148]
FeO_5	12588	12609	22	[6, 66, 94, 105, 144, 148]
FeO_3	12596	12597	2	[5, 124, 129, 152]
FeO_4	12598	12803	206	[5, 69, 124, 129, 152]
FeO_4	12610	12674	65	[6, 94, 105, 144, 148]
FeO_5	12623	12779	157	[3, 77, 86, 90, 130, 140]
FeO_5	12653	12685	33	[4, 65, 76, 100, 109, 114]
FeO_3	12675	12697	23	[6, 105, 144, 148]
FeO_6	12686	12699	14	[4, 65, 76, 100, 109, 112, 114]
FeO_4	12698	12709	12	[6, 66, 105, 144, 148]
FeO_5	12700	12742	43	[4, 65, 100, 109, 112, 114]
FeO_3	12710	12715	6	[6, 105, 144, 148]
FeO_4	12716	12743	28	[6, 66, 105, 144, 148]
FeO_6	12743	12828	86	[4, 65, 76, 100, 109, 112, 114]
FeO_3	12744	12756	13	[6, 105, 144, 148]
FeO_4	12757	12789	33	[6, 66, 105, 144, 148]
FeO_6	12780	12799	20	[3, 75, 77, 86, 90, 130, 140]
FeO_3	12790	12808	19	[6, 105, 144, 148]
FeO_5	12800	12873	74	[3, 77, 86, 90, 130, 140]
FeO_3	12804	12820	17	[5, 69, 124, 129]
FeO_4	12809	12902	94	[6, 105, 106, 144, 148]
FeO_4	12821	12876	56	[5, 69, 124, 129, 152]
FeO_5	12829	12882	54	[4, 65, 100, 109, 112, 114]
FeO_4	12874	12933	60	[3, 86, 90, 130, 140]
FeO_3	12877	12953	77	[5, 124, 129, 152]
FeO_4	12883	12907	25	[4, 65, 100, 109, 112]
FeO_5	12903	12913	11	[6, 105, 106, 122, 144, 148]
FeO_3	12908	13045	138	[4, 65, 109, 112]
FeO_6	12914	12925	12	[6, 66, 105, 106, 122, 144, 148]
FeO_5	12926	12971	46	[6, 66, 105, 122, 144, 148]
FeO_5	12934	12947	14	[3, 86, 90, 130, 140, 142]
FeO_6	12948	12991	44	[3, 86, 90, 119, 130, 140, 142]
FeO_4	12954	12965	12	[5, 90, 124, 129, 152]
FeO_3	12966	12973	8	[5, 124, 129, 152]
FeO_6	12972	12976	5	[6, 66, 105, 106, 122, 144, 148]
FeO_4	12974	13033	60	[5, 124, 127, 129, 152]
FeO_5	12977	12994	18	[6, 66, 105, 106, 122, 144]
FeO_5	12992	13008	17	[3, 86, 90, 130, 140, 142]
FeO_4	12995	13158	164	[6, 105, 106, 122, 144]
FeO_4	13009	13015	7	[3, 86, 90, 140, 142]
FeO_3	13016	13041	26	[3, 90, 140, 142]
FeO_3	13034	13126	93	[5, 124, 129, 152]
FeO_4	13042	13047	6	[3, 90, 119, 140, 142]
FeO_4	13046	13099	54	[4, 65, 109, 112, 125]
FeO_3	13048	13091	44	[3, 90, 140, 142]
FeO_2	13092	13099	8	[3, 90, 142]
FeO_3	13100	13107	8	[3, 90, 130, 142]
FeO_5	13100	13104	5	[4, 65, 109, 112, 123, 125]
FeO_6	13105	13150	46	[4, 65, 109, 112, 123, 125, 149]
FeO_4	13108	13122	15	[3, 90, 130, 140, 142]
FeO_3	13123	13162	40	[3, 90, 130, 142]
FeO_4	13127	13131	5	[5, 118, 124, 129, 152]
FeO_3	13132	13141	10	[5, 124, 129, 152]
FeO_4	13142	13221	80	[5, 118, 124, 129, 152]
FeO_5	13151	13153	3	[4, 65, 109, 123, 125, 149]
FeO_4	13154	13184	31	[4, 65, 109, 125, 149]
FeO_3	13159	13308	150	[6, 106, 122, 144]
FeO_4	13163	13185	23	[3, 86, 90, 130, 142]
FeO_5	13185	13195	11	[4, 65, 109, 125, 142, 149]
FeO_3	13186	13205	20	[3, 90, 130, 142]
FeO_4	13196	13293	98	[4, 65, 109, 125, 149]
FeO_4	13206	13209	4	[3, 90, 118, 130, 142]
FeO_5	13210	13228	19	[3, 90, 118, 129, 130, 142]
FeO_3	13222	13251	30	[5, 118, 124, 129]
FeO_4	13229	13329	101	[3, 90, 118, 129, 130]
FeO_4	13252	13315	64	[5, 99, 118, 124, 129]
FeO_3	13294	13326	33	[4, 109, 125, 149]
FeO_4	13309	13330	22	[6, 88, 106, 122, 144]
FeO_3	13316	13329	14	[5, 118, 124, 129]
FeO_4	13327	13339	13	[4, 67, 109, 125, 149]
FeO_5	13330	13348	19	[3, 90, 118, 126, 129, 130]
FeO_4	13330	13353	24	[5, 99, 118, 124, 129]
FeO_5	13331	13365	35	[6, 88, 105, 106, 122, 144]
FeO_5	13340	13372	33	[4, 67, 109, 125, 142, 149]
FeO_4	13349	13373	25	[3, 90, 118, 129, 130]
FeO_3	13354	13384	31	[5, 118, 124, 129]
FeO_4	13366	13393	28	[6, 88, 106, 122, 144]
FeO_4	13373	13377	5	[4, 67, 109, 125, 149]
FeO_5	13374	13381	8	[3, 90, 118, 126, 129, 130]
FeO_5	13378	13396	19	[4, 65, 67, 109, 125, 149]
FeO_4	13382	13392	11	[3, 90, 118, 126, 129]
FeO_4	13385	13456	72	[5, 99, 118, 124, 129]
FeO_4	13393	13406	14	[3, 90, 118, 129, 130]
FeO_5	13394	13455	62	[6, 88, 106, 107, 122, 144]
FeO_6	13397	13411	15	[4, 65, 67, 109, 112, 125, 149]
FeO_3	13407	13595	189	[3, 90, 118, 130]
FeO_5	13412	13449	38	[4, 65, 67, 109, 125, 149]
FeO_6	13450	13458	9	[4, 65, 67, 83, 109, 125, 149]
FeO_6	13456	13469	14	[6, 88, 106, 107, 122, 144, 147]
FeO_3	13457	13529	73	[5, 118, 124, 129]
FeO_5	13459	13508	50	[4, 65, 67, 109, 125, 149]
FeO_7	13470	13478	9	[6, 84, 88, 106, 107, 122, 144, 147]
FeO_6	13479	13484	6	[6, 84, 88, 106, 107, 144, 147]
FeO_5	13485	13487	3	[6, 84, 88, 106, 107, 144]
FeO_4	13488	13494	7	[6, 84, 106, 107, 144]
FeO_3	13495	13507	13	[6, 84, 107, 144]
FeO_4	13508	13523	16	[6, 84, 107, 122, 144]
FeO_6	13509	13546	38	[4, 65, 67, 83, 109, 125, 149]
FeO_5	13524	13549	26	[6, 84, 107, 122, 143, 144]
FeO_4	13530	13620	91	[5, 99, 118, 124, 129]
FeO_5	13547	13556	10	[4, 65, 67, 83, 109, 149]
FeO_4	13550	13574	25	[6, 84, 107, 122, 144]
FeO_4	13557	13616	60	[4, 65, 67, 109, 149]
FeO_3	13575	13586	12	[6, 84, 107, 144]
FeO_2	13587	13596	10	[6, 84, 144]
FeO_4	13596	13605	10	[3, 90, 118, 130, 137]
FeO_3	13597	13651	55	[6, 84, 144, 145]
FeO_5	13606	13655	50	[3, 90, 118, 126, 130, 137]
FeO_5	13617	13641	25	[4, 65, 67, 109, 112, 149]
FeO_3	13621	13634	14	[5, 99, 118, 124]
FeO_4	13635	13656	22	[5, 76, 99, 118, 124]
FeO_4	13642	13650	9	[4, 67, 109, 112, 149]
FeO_5	13651	13667	17	[4, 67, 74, 109, 112, 149]
FeO_4	13652	13676	25	[6, 79, 84, 144, 145]
FeO_4	13656	13700	45	[3, 90, 118, 130, 137]
FeO_3	13657	13688	32	[5, 99, 118, 124]
FeO_4	13668	13701	34	[4, 67, 74, 112, 149]
FeO_3	13677	13702	26	[6, 84, 144, 145]
FeO_4	13689	13691	3	[5, 99, 110, 118, 124]
FeO_5	13692	13750	59	[5, 99, 110, 118, 124, 129]
FeO_3	13701	13734	34	[3, 90, 118, 130]
FeO_5	13702	13723	22	[4, 67, 74, 112, 131, 149]
FeO_4	13703	13717	15	[6, 84, 108, 144, 145]
FeO_5	13718	13719	2	[6, 79, 84, 108, 144, 145]
FeO_4	13720	13858	139	[6, 79, 84, 144, 145]
FeO_4	13724	13831	108	[4, 67, 74, 112, 149]
FeO_2	13735	13758	24	[3, 90, 118]
FeO_4	13751	13767	17	[5, 99, 118, 124, 129]
FeO_3	13759	13783	25	[3, 90, 118, 130]
FeO_3	13768	13843	76	[5, 99, 118, 124]
FeO_4	13784	13814	31	[3, 90, 118, 129, 130]
FeO_5	13815	13818	4	[3, 90, 110, 118, 129, 130]
FeO_6	13819	13851	33	[3, 90, 110, 118, 126, 129, 130]
FeO_5	13832	13836	5	[4, 67, 74, 76, 112, 149]
FeO_4	13837	13846	10	[4, 67, 74, 112, 149]
FeO_4	13844	13853	10	[5, 99, 110, 118, 124]
FeO_3	13847	13857	11	[4, 67, 112, 149]
FeO_5	13852	13862	11	[3, 90, 118, 126, 129, 130]
FeO_3	13854	13944	91	[5, 99, 118, 124]
FeO_4	13858	13868	11	[4, 67, 112, 124, 149]
FeO_3	13859	13945	87	[6, 84, 144, 145]
FeO_4	13863	13869	7	[3, 90, 126, 129, 130]
FeO_3	13869	13870	2	[4, 67, 112, 149]
FeO_3	13870	13888	19	[3, 90, 129, 130]
FeO_4	13871	13890	20	[4, 67, 74, 112, 149]
FeO_5	13889	13967	79	[3, 90, 118, 126, 129, 130]
FeO_3	13891	13924	34	[4, 67, 74, 149]
FeO_4	13925	13934	10	[4, 67, 74, 112, 149]
FeO_5	13935	13945	11	[4, 67, 74, 112, 124, 149]
FeO_4	13945	13961	17	[5, 99, 110, 118, 124]
FeO_4	13946	14025	80	[4, 67, 74, 124, 149]
FeO_4	13946	13987	42	[6, 84, 89, 144, 145]
FeO_5	13962	13997	36	[5, 99, 110, 118, 124, 129]
FeO_4	13968	13974	7	[3, 90, 118, 126, 129]
FeO_3	13975	13997	23	[3, 90, 126, 129]
FeO_3	13988	14051	64	[6, 89, 144, 145]
FeO_4	13998	14076	79	[3, 90, 118, 126, 129]
FeO_4	13998	14030	33	[5, 99, 110, 118, 124]
FeO_3	14026	14075	50	[4, 67, 74, 149]
FeO_3	14031	14047	17	[5, 99, 118, 124]
FeO_2	14048	14101	54	[5, 118, 124]
FeO_4	14052	14060	9	[6, 89, 111, 144, 145]
FeO_5	14061	14183	123	[6, 89, 102, 111, 144, 145]
FeO_4	14076	14114	39	[4, 67, 74, 83, 149]
FeO_3	14077	14083	7	[3, 90, 118, 129]
FeO_2	14084	14126	43	[3, 90, 129]
FeO_3	14102	14166	65	[5, 76, 118, 124]
FeO_5	14115	14215	101	[4, 67, 74, 83, 112, 149]
FeO_3	14127	14247	121	[3, 90, 126, 129]
FeO_4	14167	14208	42	[5, 76, 118, 124, 149]
FeO_4	14184	14238	55	[6, 89, 102, 111, 144]
FeO_3	14209	14237	29	[5, 76, 118, 149]
FeO_4	14216	14233	18	[4, 67, 74, 83, 149]
FeO_5	14234	14283	50	[4, 65, 67, 74, 83, 149]
FeO_4	14238	14294	57	[5, 76, 118, 136, 149]
FeO_3	14239	14311	73	[6, 102, 111, 144]
FeO_2	14248	14269	22	[3, 90, 126]
FeO_3	14270	14286	17	[3, 90, 126, 129]
FeO_4	14284	14300	17	[4, 65, 67, 74, 149]
FeO_4	14287	14315	29	[3, 90, 110, 126, 129]
FeO_3	14295	14327	33	[5, 118, 136, 149]
FeO_3	14301	14304	4	[4, 67, 74, 149]
FeO_2	14305	14321	17	[4, 67, 149]
FeO_2	14312	14423	112	[6, 111, 144]
FeO_5	14316	14331	16	[3, 90, 110, 126, 129, 130]
FeO_3	14322	14366	45	[4, 67, 74, 149]
FeO_4	14328	14333	6	[5, 97, 118, 136, 149]
FeO_4	14332	14433	102	[3, 90, 126, 129, 130]
FeO_5	14334	14351	18	[5, 76, 97, 118, 136, 149]
FeO_4	14352	14441	90	[5, 76, 97, 118, 149]
FeO_4	14367	14463	97	[4, 65, 67, 74, 149]
FeO_3	14424	14436	13	[6, 105, 111, 144]
FeO_3	14434	14583	150	[3, 90, 126, 130]
FeO_4	14437	14470	34	[6, 101, 105, 111, 144]
FeO_3	14442	14564	123	[5, 76, 118, 149]
FeO_3	14464	14564	101	[4, 65, 67, 149]
FeO_5	14471	14496	26	[6, 101, 105, 111, 144, 146]
FeO_4	14497	14544	48	[6, 101, 111, 144, 146]
FeO_3	14545	14585	41	[6, 101, 111, 144]
FeO_4	14565	14584	20	[4, 65, 67, 76, 149]
FeO_4	14565	14796	232	[5, 74, 76, 118, 149]
FeO_4	14584	14594	11	[3, 90, 126, 130, 132]
FeO_3	14585	14585	1	[4, 65, 67, 149]
FeO_4	14586	14613	28	[4, 65, 67, 74, 149]
FeO_2	14586	14640	55	[6, 111, 144]
FeO_3	14595	14607	13	[3, 90, 126, 130]
FeO_4	14608	14637	30	[3, 90, 126, 130, 132]
FeO_3	14614	14618	5	[4, 67, 74, 149]
FeO_4	14619	14635	17	[4, 65, 67, 74, 149]
FeO_5	14636	14670	35	[4, 65, 67, 74, 112, 149]
FeO_3	14638	14762	125	[3, 90, 126, 130]
FeO_3	14641	14681	41	[6, 102, 111, 144]
FeO_4	14671	14716	46	[4, 65, 67, 74, 149]
FeO_4	14682	14740	59	[6, 84, 102, 111, 144]
FeO_3	14717	14720	4	[4, 65, 67, 149]
FeO_4	14721	14771	51	[4, 65, 67, 83, 149]
FeO_3	14741	14744	4	[6, 102, 111, 144]
FeO_4	14745	14814	70	[6, 102, 111, 122, 144]
FeO_4	14763	14795	33	[3, 90, 126, 130, 132]
FeO_5	14772	14791	20	[4, 65, 67, 83, 134, 149]
FeO_6	14792	14843	52	[4, 65, 67, 83, 134, 142, 149]
FeO_5	14796	14869	74	[3, 90, 110, 126, 130, 132]
FeO_5	14797	14811	15	[5, 74, 76, 97, 118, 149]
FeO_6	14812	14821	10	[5, 74, 76, 97, 118, 136, 149]
FeO_3	14815	14892	78	[6, 102, 111, 144]
FeO_5	14822	14893	72	[5, 74, 76, 97, 118, 149]
FeO_5	14844	14869	26	[4, 65, 67, 83, 134, 149]
FeO_4	14870	14919	50	[3, 90, 110, 126, 130]
FeO_4	14870	14885	16	[4, 65, 67, 83, 149]
FeO_5	14886	14933	48	[4, 65, 67, 74, 83, 149]
FeO_4	14893	14932	40	[6, 75, 102, 111, 144]
FeO_4	14894	14905	12	[5, 74, 97, 118, 149]
FeO_3	14906	14906	1	[5, 74, 118, 149]
FeO_4	14907	14950	44	[5, 74, 76, 118, 149]
FeO_5	14920	15023	104	[3, 90, 110, 126, 130, 151]
FeO_3	14933	14953	21	[6, 75, 102, 111]
FeO_4	14934	14991	58	[4, 65, 67, 74, 149]
FeO_5	14951	14962	12	[5, 65, 74, 76, 118, 149]
FeO_4	14954	14969	16	[6, 75, 102, 111, 122]
FeO_4	14963	14989	27	[5, 74, 76, 118, 149]
FeO_3	14970	14992	23	[6, 75, 102, 111]
FeO_5	14990	15005	16	[5, 66, 74, 76, 118, 149]
FeO_3	14992	15075	84	[4, 65, 67, 74]
FeO_4	14993	15028	36	[6, 75, 102, 111, 144]
FeO_4	15006	15009	4	[5, 74, 76, 118, 149]
FeO_3	15010	15121	112	[5, 76, 118, 149]
FeO_4	15024	15129	106	[3, 90, 110, 130, 151]
FeO_3	15029	15054	26	[6, 102, 111, 144]
FeO_4	15055	15107	53	[6, 102, 111, 122, 144]
FeO_4	15076	15116	41	[4, 65, 67, 74, 149]
FeO_3	15108	15154	47	[6, 111, 122, 144]
FeO_3	15117	15314	198	[4, 65, 67, 74]
FeO_4	15122	15132	11	[5, 74, 76, 118, 149]
FeO_3	15130	15189	60	[3, 110, 130, 151]
FeO_5	15133	15229	97	[5, 74, 76, 97, 118, 149]
FeO_4	15155	15293	139	[6, 109, 111, 122, 144]
FeO_4	15190	15205	16	[3, 98, 110, 130, 151]
FeO_3	15206	15215	10	[3, 110, 130, 151]
FeO_4	15216	15472	257	[3, 90, 110, 130, 151]
FeO_4	15230	15313	84	[5, 74, 76, 118, 149]
FeO_5	15294	15313	20	[6, 84, 109, 111, 122, 144]
FeO_5	15314	15348	35	[5, 65, 74, 76, 118, 149]
FeO_4	15314	15322	9	[6, 109, 111, 122, 144]
FeO_4	15315	15345	31	[4, 65, 67, 71, 74]
FeO_3	15323	15343	21	[6, 109, 111, 144]
FeO_4	15344	15349	6	[6, 84, 109, 111, 144]
FeO_3	15346	15405	60	[4, 65, 67, 71]
FeO_4	15349	15352	4	[5, 74, 76, 118, 149]
FeO_3	15350	15403	54	[6, 84, 111, 144]
FeO_5	15353	15381	29	[5, 65, 74, 76, 118, 149]
FeO_4	15382	15706	325	[5, 74, 76, 118, 149]
FeO_4	15404	15455	52	[6, 84, 109, 111, 144]
FeO_4	15406	15423	18	[4, 65, 67, 71, 74]
FeO_3	15424	15432	9	[4, 65, 67, 71]
FeO_4	15433	15442	10	[4, 65, 67, 71, 74]
FeO_3	15443	15539	97	[4, 65, 67, 74]
FeO_5	15456	15482	27	[6, 84, 109, 111, 144, 147]
FeO_5	15473	15482	10	[3, 90, 110, 130, 151, 152]
FeO_4	15483	15525	43	[3, 90, 110, 151, 152]
FeO_4	15483	15483	1	[6, 84, 111, 144, 147]
FeO_3	15484	15603	120	[6, 111, 144, 147]
FeO_5	15526	15588	63	[3, 90, 110, 130, 151, 152]
FeO_4	15540	15569	30	[4, 65, 67, 74, 149]
FeO_3	15570	15611	42	[4, 65, 67, 74]
FeO_4	15589	15611	23	[3, 110, 130, 151, 152]
FeO_4	15604	15623	20	[6, 109, 111, 144, 147]
FeO_5	15612	15625	14	[3, 90, 110, 130, 151, 152]
FeO_4	15612	16013	402	[4, 65, 67, 74, 134]
FeO_3	15624	15693	70	[6, 111, 144, 147]
FeO_4	15626	15642	17	[3, 110, 130, 151, 152]
FeO_5	15643	15665	23	[3, 110, 121, 130, 151, 152]
FeO_4	15666	15666	1	[3, 110, 130, 151, 152]
FeO_3	15667	15701	35	[3, 110, 130, 151]
FeO_4	15694	15703	10	[6, 105, 111, 144, 147]
FeO_4	15702	15745	44	[3, 110, 129, 130, 151]
FeO_5	15704	15726	23	[6, 105, 111, 144, 146, 147]
FeO_3	15707	15733	27	[5, 74, 76, 149]
FeO_4	15727	15770	44	[6, 105, 111, 144, 147]
FeO_4	15734	15822	89	[5, 74, 76, 118, 149]
FeO_5	15746	15758	13	[3, 110, 121, 129, 130, 151]
FeO_4	15759	15771	13	[3, 110, 121, 130, 151]
FeO_3	15771	15875	105	[6, 105, 111, 147]
FeO_5	15772	15781	10	[3, 64, 110, 121, 130, 151]
FeO_4	15782	15795	14	[3, 110, 121, 130, 151]
FeO_3	15796	15812	17	[3, 110, 130, 151]
FeO_4	15813	15895	83	[3, 64, 110, 130, 151]
FeO_5	15823	15865	43	[5, 74, 76, 95, 118, 149]
FeO_6	15866	15879	14	[5, 74, 76, 82, 95, 118, 149]
FeO_4	15876	15902	27	[6, 105, 111, 139, 147]
FeO_5	15880	15967	88	[5, 74, 76, 82, 95, 118]
FeO_3	15896	15920	25	[3, 64, 130, 151]
FeO_5	15903	15906	4	[6, 105, 111, 139, 144, 147]
FeO_4	15907	15950	44	[6, 105, 111, 144, 147]
FeO_2	15921	15923	3	[3, 130, 151]
FeO_3	15924	15961	38	[3, 110, 130, 151]
FeO_3	15951	16026	76	[6, 111, 144, 147]
FeO_4	15962	15970	9	[3, 98, 110, 130, 151]
FeO_4	15968	15976	9	[5, 76, 82, 95, 118]
FeO_3	15971	15971	1	[3, 98, 130, 151]
FeO_2	15972	15980	9	[3, 130, 151]
FeO_3	15977	16016	40	[5, 82, 95, 118]
FeO_3	15981	15982	2	[3, 110, 130, 151]
FeO_4	15983	16014	32	[3, 110, 127, 130, 151]
FeO_3	16014	16219	206	[4, 65, 74, 134]
FeO_5	16015	16040	26	[3, 110, 127, 130, 151, 152]
FeO_4	16017	16047	31	[5, 79, 82, 95, 118]
FeO_2	16027	16068	42	[6, 111, 144]
FeO_6	16041	16060	20	[3, 110, 118, 127, 130, 151, 152]
FeO_5	16048	16053	6	[5, 70, 79, 82, 95, 118]
FeO_4	16054	16123	70	[5, 70, 82, 95, 118]
FeO_5	16061	16075	15	[3, 110, 127, 130, 151, 152]
FeO_3	16069	16082	14	[6, 111, 139, 144]
FeO_4	16076	16094	19	[3, 110, 127, 130, 152]
FeO_4	16083	16124	42	[6, 111, 139, 144, 147]
FeO_5	16095	16120	26	[3, 110, 127, 130, 151, 152]
FeO_4	16121	16121	1	[3, 110, 127, 130, 152]
FeO_5	16122	16126	5	[3, 98, 110, 127, 130, 152]
FeO_3	16124	16130	7	[5, 70, 82, 95]
FeO_5	16125	16265	141	[6, 111, 139, 144, 146, 147]
FeO_6	16127	16215	89	[3, 98, 110, 127, 130, 151, 152]
FeO_4	16131	16226	96	[5, 70, 82, 87, 95]
FeO_5	16216	16247	32	[3, 98, 110, 127, 130, 151]
FeO_4	16220	16268	49	[4, 65, 74, 123, 134]
FeO_5	16227	16305	79	[5, 70, 82, 87, 95, 127]
FeO_6	16248	16261	14	[3, 98, 99, 110, 127, 130, 151]
FeO_5	16262	16267	6	[3, 98, 99, 110, 130, 151]
FeO_4	16266	16404	139	[6, 111, 139, 144, 146]
FeO_6	16268	16279	12	[3, 98, 99, 110, 130, 140, 151]
FeO_3	16269	16302	34	[4, 65, 74, 134]
FeO_5	16280	16284	5	[3, 98, 110, 130, 140, 151]
FeO_4	16285	16337	53	[3, 110, 130, 140, 151]
FeO_4	16303	16305	3	[4, 65, 74, 123, 134]
FeO_3	16306	16309	4	[4, 65, 74, 134]
FeO_4	16306	16354	49	[5, 82, 87, 95, 127]
FeO_4	16310	16423	114	[4, 65, 74, 119, 134]
FeO_5	16338	16365	28	[3, 99, 110, 130, 140, 151]
FeO_3	16355	16375	21	[5, 82, 95, 127]
FeO_4	16366	16390	25	[3, 110, 130, 140, 151]
FeO_4	16376	16394	19	[5, 82, 95, 118, 127]
FeO_3	16391	16471	81	[3, 110, 130, 151]
FeO_3	16395	16403	9	[5, 82, 95, 127]
FeO_4	16404	16486	83	[5, 76, 82, 95, 127]
FeO_3	16405	16408	4	[6, 111, 144, 146]
FeO_4	16409	16455	47	[6, 111, 144, 146, 147]
FeO_3	16424	16430	7	[4, 65, 74, 134]
FeO_4	16431	16499	69	[4, 65, 74, 134, 143]
FeO_3	16456	16470	15	[6, 111, 144, 146]
FeO_4	16471	16494	24	[6, 81, 111, 144, 146]
FeO_4	16472	16567	96	[3, 110, 130, 140, 151]
FeO_3	16487	16519	33	[5, 76, 82, 127]
FeO_5	16495	16554	60	[6, 81, 111, 144, 146, 147]
FeO_3	16500	16505	6	[4, 65, 134, 143]
FeO_4	16506	16563	58	[4, 65, 95, 134, 143]
FeO_4	16520	16626	107	[5, 76, 82, 110, 127]
FeO_6	16555	16579	25	[6, 81, 111, 139, 144, 146, 147]
FeO_3	16564	16581	18	[4, 65, 95, 134]
FeO_5	16568	16818	251	[3, 98, 110, 130, 140, 151]
FeO_5	16580	16601	22	[6, 81, 139, 144, 146, 147]
FeO_4	16582	16641	60	[4, 65, 95, 134, 143]
FeO_6	16602	16676	75	[6, 81, 86, 139, 144, 146, 147]
FeO_5	16627	16654	28	[5, 76, 82, 110, 127, 151]
FeO_3	16642	16654	13	[4, 65, 95, 134]
FeO_4	16655	16674	20	[4, 65, 95, 134, 143]
FeO_4	16655	16702	48	[5, 76, 110, 127, 151]
FeO_3	16675	16745	71	[4, 65, 95, 134]
FeO_5	16677	16685	9	[6, 86, 139, 144, 146, 147]
FeO_4	16686	16708	23	[6, 139, 144, 146, 147]
FeO_5	16703	16705	3	[5, 76, 110, 127, 151, 152]
FeO_6	16706	16715	10	[5, 76, 82, 110, 127, 151, 152]
FeO_5	16709	16732	24	[6, 81, 139, 144, 146, 147]
FeO_5	16716	16741	26	[5, 76, 82, 110, 127, 151]
FeO_4	16733	16795	63	[6, 139, 144, 146, 147]
FeO_4	16742	16744	3	[5, 76, 82, 127, 151]
FeO_5	16745	16842	98	[5, 76, 82, 127, 151, 152]
FeO_2	16746	16751	6	[4, 65, 95]
FeO_3	16752	16753	2	[4, 65, 95, 134]
FeO_4	16754	16818	65	[4, 65, 95, 134, 143]
FeO_3	16796	16798	3	[6, 139, 144, 147]
FeO_4	16799	16799	1	[6, 83, 139, 144, 147]
FeO_5	16800	16829	30	[6, 81, 83, 139, 144, 147]
FeO_4	16819	16848	30	[3, 98, 110, 130, 151]
FeO_3	16819	16820	2	[4, 65, 95, 143]
FeO_4	16821	16842	22	[4, 65, 95, 134, 143]
FeO_4	16830	16849	20	[6, 83, 139, 144, 147]
FeO_3	16843	16919	77	[4, 65, 95, 143]
FeO_4	16843	16855	13	[5, 76, 82, 127, 151]
FeO_3	16849	16934	86	[3, 98, 110, 151]
FeO_5	16850	16885	36	[6, 83, 125, 139, 144, 147]
FeO_3	16856	16898	43	[5, 76, 82, 151]
FeO_4	16886	16915	30	[6, 83, 139, 144, 147]
FeO_4	16899	16913	15	[5, 76, 82, 151, 152]
FeO_5	16914	16936	23	[5, 76, 82, 127, 151, 152]
FeO_3	16916	16921	6	[6, 83, 139, 144]
FeO_4	16920	17177	258	[4, 65, 95, 135, 143]
FeO_4	16922	16948	27	[6, 83, 84, 139, 144]
FeO_4	16935	16982	48	[3, 98, 110, 151, 152]
FeO_4	16937	17025	89	[5, 76, 82, 127, 151]
FeO_5	16949	17010	62	[6, 83, 84, 139, 144, 147]
FeO_3	16983	16996	14	[3, 98, 110, 151]
FeO_4	16997	17137	141	[3, 98, 110, 151, 152]
FeO_3	17011	17025	15	[6, 83, 139, 147]
FeO_3	17026	17049	24	[5, 76, 82, 151]
FeO_4	17026	17040	15	[6, 74, 83, 139, 147]
FeO_5	17041	17086	46	[6, 74, 83, 103, 139, 147]
FeO_4	17050	17136	87	[5, 70, 76, 82, 151]
FeO_4	17087	17118	32	[6, 74, 83, 103, 139]
FeO_5	17119	17143	25	[6, 74, 83, 103, 139, 147]
FeO_5	17137	17168	32	[5, 70, 76, 82, 151, 152]
FeO_5	17138	17164	27	[3, 98, 110, 124, 151, 152]
FeO_4	17144	17145	2	[6, 74, 83, 103, 139]
FeO_5	17146	17160	15	[6, 74, 83, 103, 139, 142]
FeO_4	17161	17168	8	[6, 83, 103, 139, 142]
FeO_4	17165	17191	27	[3, 98, 110, 124, 151]
FeO_4	17169	17217	49	[5, 70, 76, 82, 151]
FeO_5	17169	17199	31	[6, 74, 83, 103, 139, 142]
FeO_3	17178	17212	35	[4, 65, 95, 135]
FeO_3	17192	17206	15	[3, 98, 110, 124]
FeO_4	17200	17269	70	[6, 83, 103, 139, 142]
FeO_2	17207	17260	54	[3, 98, 110]
FeO_4	17213	17320	108	[4, 65, 95, 135, 138]
FeO_5	17218	17279	62	[5, 70, 76, 82, 127, 151]
FeO_3	17261	17473	213	[3, 98, 101, 110]
FeO_3	17270	17324	55	[6, 83, 103, 142]
FeO_4	17280	17362	83	[5, 70, 76, 82, 127]
FeO_5	17321	17363	43	[4, 65, 67, 95, 135, 138]
FeO_4	17325	17366	42	[6, 83, 103, 125, 142]
FeO_5	17363	17379	17	[5, 70, 76, 82, 112, 127]
FeO_6	17364	17436	73	[4, 65, 67, 91, 95, 135, 138]
FeO_3	17367	17387	21	[6, 83, 103, 125]
FeO_4	17380	17436	57	[5, 70, 76, 82, 112]
FeO_4	17388	17431	44	[6, 68, 83, 103, 125]
FeO_5	17432	17440	9	[6, 68, 83, 103, 109, 125]
FeO_5	17437	17462	26	[4, 65, 91, 95, 135, 138]
FeO_5	17437	17485	49	[5, 70, 76, 82, 87, 112]
FeO_4	17441	17502	62	[6, 68, 83, 103, 125]
FeO_4	17463	17495	33	[4, 91, 95, 135, 138]
FeO_4	17474	17598	125	[3, 98, 101, 110, 146]
FeO_4	17486	17486	1	[5, 70, 82, 87, 112]
FeO_3	17487	17544	58	[5, 70, 82, 112]
FeO_3	17496	17535	40	[4, 95, 135, 138]
FeO_5	17503	17511	9	[6, 68, 83, 103, 125, 142]
FeO_4	17512	17615	104	[6, 68, 83, 103, 125]
FeO_4	17536	17622	87	[4, 95, 117, 135, 138]
FeO_4	17545	17581	37	[5, 70, 82, 87, 112]
FeO_3	17582	17652	71	[5, 70, 87, 112]
FeO_3	17599	17603	5	[3, 98, 101, 110]
FeO_4	17604	17617	14	[3, 78, 98, 101, 110]
FeO_5	17616	17621	6	[6, 68, 83, 97, 103, 125]
FeO_5	17618	17633	16	[3, 78, 98, 101, 110, 151]
FeO_6	17622	17651	30	[6, 68, 83, 97, 103, 125, 139]
FeO_5	17623	17639	17	[4, 95, 117, 131, 135, 138]
FeO_6	17634	17641	8	[3, 78, 98, 101, 110, 151, 152]
FeO_4	17640	17648	9	[4, 117, 131, 135, 138]
FeO_5	17642	17649	8	[3, 78, 98, 110, 151, 152]
FeO_3	17649	17653	5	[4, 131, 135, 138]
FeO_4	17650	17684	35	[3, 78, 98, 110, 152]
FeO_5	17652	17654	3	[6, 68, 83, 97, 103, 125]
FeO_2	17653	17661	9	[5, 70, 87]
FeO_4	17654	17800	147	[4, 74, 131, 135, 138]
FeO_4	17655	17661	7	[6, 68, 83, 97, 125]
FeO_3	17662	17673	12	[5, 70, 87, 95]
FeO_3	17662	17766	105	[6, 68, 83, 125]
FeO_4	17674	17716	43	[5, 70, 87, 95, 127]
FeO_3	17685	17768	84	[3, 78, 98, 110]
FeO_3	17717	17734	18	[5, 70, 87, 95]
FeO_4	17735	17741	7	[5, 70, 82, 87, 95]
FeO_3	17742	17805	64	[5, 70, 87, 95]
FeO_4	17767	17807	41	[6, 68, 83, 103, 125]
FeO_4	17769	17860	92	[3, 75, 78, 98, 110]
FeO_3	17801	17803	3	[4, 74, 135, 138]
FeO_4	17804	17831	28	[4, 74, 91, 135, 138]
FeO_4	17806	17858	53	[5, 70, 87, 89, 95]
FeO_5	17808	17826	19	[6, 68, 83, 103, 109, 125]
FeO_4	17827	17827	1	[6, 68, 83, 103, 125]
FeO_5	17828	17865	38	[6, 68, 83, 103, 125, 142]
FeO_5	17832	17882	51	[4, 65, 74, 91, 135, 138]
FeO_5	17859	17869	11	[5, 70, 87, 89, 95, 112]
FeO_5	17861	17945	85	[3, 75, 78, 85, 98, 110]
FeO_4	17866	17886	21	[6, 68, 83, 103, 125]
FeO_4	17870	17893	24	[5, 70, 87, 89, 112]
FeO_4	17883	17970	88	[4, 65, 91, 135, 138]
FeO_5	17887	17888	2	[6, 68, 83, 103, 125, 142]
FeO_4	17889	17916	28	[6, 83, 103, 125, 142]
FeO_3	17894	17957	64	[5, 70, 87, 112]
FeO_3	17917	17966	50	[6, 83, 103, 125]
FeO_4	17946	17954	9	[3, 75, 78, 85, 98]
FeO_5	17955	17975	21	[3, 75, 78, 85, 98, 146]
FeO_4	17958	17973	16	[5, 70, 87, 112, 131]
FeO_4	17967	17995	29	[6, 83, 103, 125, 142]
FeO_3	17971	17977	7	[4, 65, 135, 138]
FeO_3	17974	18098	125	[5, 70, 87, 112]
FeO_4	17976	18010	35	[3, 75, 78, 85, 98]
FeO_2	17978	17989	12	[4, 65, 135]
FeO_3	17990	17999	10	[4, 65, 67, 135]
FeO_3	17996	17996	1	[6, 103, 125, 142]
FeO_2	17997	18004	8	[6, 103, 125]
FeO_4	18000	18002	3	[4, 65, 67, 107, 135]
FeO_5	18003	18007	5	[4, 65, 67, 95, 107, 135]
FeO_3	18005	18013	9	[6, 103, 125, 139]
FeO_4	18008	18027	20	[4, 65, 95, 107, 135]
FeO_5	18011	18015	5	[3, 75, 78, 85, 98, 115]
FeO_4	18014	18053	40	[6, 103, 125, 139, 147]
FeO_6	18016	18057	42	[3, 75, 78, 85, 98, 115, 146]
FeO_5	18028	18038	11	[4, 65, 91, 95, 107, 135]
FeO_6	18039	18041	3	[4, 65, 91, 95, 107, 135, 138]
FeO_7	18042	18063	22	[4, 65, 67, 91, 95, 107, 135, 138]
FeO_5	18054	18072	19	[6, 83, 103, 125, 139, 147]
FeO_5	18058	18088	31	[3, 75, 78, 85, 98, 146]
FeO_6	18064	18071	8	[4, 65, 91, 95, 107, 135, 138]
FeO_7	18072	18074	3	[4, 65, 67, 91, 95, 107, 135, 138]
FeO_6	18073	18076	4	[6, 83, 103, 125, 139, 142, 147]
FeO_6	18075	18093	19	[4, 65, 67, 91, 95, 135, 138]
FeO_5	18077	18152	76	[6, 83, 103, 125, 142, 147]
FeO_4	18089	18102	14	[3, 75, 85, 98, 146]
FeO_5	18094	18109	16	[4, 65, 91, 95, 135, 138]
FeO_4	18099	18156	58	[5, 70, 82, 87, 112]
FeO_3	18103	18107	5	[3, 85, 98, 146]
FeO_4	18108	18127	20	[3, 85, 98, 115, 146]
FeO_4	18110	18184	75	[4, 65, 95, 135, 138]
FeO_3	18128	18144	17	[3, 98, 115, 146]
FeO_4	18145	18158	14	[3, 81, 98, 115, 146]
FeO_6	18153	18212	60	[6, 83, 103, 123, 125, 142, 147]
FeO_3	18157	18225	69	[5, 70, 87, 112]
FeO_5	18159	18207	49	[3, 81, 98, 101, 115, 146]
FeO_5	18185	18196	12	[4, 65, 95, 107, 135, 138]
FeO_6	18197	18224	28	[4, 65, 74, 95, 107, 135, 138]
FeO_6	18208	18221	14	[3, 73, 81, 98, 101, 115, 146]
FeO_5	18213	18231	19	[6, 83, 103, 123, 125, 147]
FeO_5	18222	18242	21	[3, 73, 81, 98, 115, 146]
FeO_5	18225	18266	42	[4, 65, 74, 95, 107, 135]
FeO_4	18226	18257	32	[5, 70, 87, 89, 112]
FeO_4	18232	18249	18	[6, 83, 123, 125, 147]
FeO_4	18243	18259	17	[3, 73, 81, 98, 115]
FeO_3	18250	18319	70	[6, 83, 123, 125]
FeO_5	18258	18280	23	[5, 70, 87, 89, 109, 112]
FeO_4	18260	18261	2	[3, 73, 98, 115, 146]
FeO_5	18262	18289	28	[3, 73, 98, 100, 115, 146]
FeO_4	18267	18279	13	[4, 65, 74, 95, 135]
FeO_3	18280	18318	39	[4, 65, 95, 135]
FeO_4	18281	18305	25	[5, 70, 87, 89, 112]
FeO_4	18290	18405	116	[3, 73, 98, 115, 146]
FeO_3	18306	18310	5	[5, 70, 87, 89]
FeO_4	18311	18316	6	[5, 70, 87, 89, 109]
FeO_5	18317	18359	43	[5, 70, 87, 89, 109, 112]
FeO_4	18319	18423	105	[4, 65, 91, 95, 135]
FeO_4	18320	18326	7	[6, 83, 103, 123, 125]
FeO_3	18327	18349	23	[6, 83, 123, 125]
FeO_4	18350	18364	15	[6, 83, 103, 123, 125]
FeO_4	18360	18391	32	[5, 70, 87, 89, 112]
FeO_3	18365	18369	5	[6, 83, 123, 125]
FeO_4	18370	18392	23	[6, 83, 103, 123, 125]
FeO_3	18392	18412	21	[5, 70, 87, 112]
FeO_3	18393	18504	112	[6, 83, 103, 125]
FeO_5	18406	18447	42	[3, 73, 98, 100, 115, 146]
FeO_4	18413	18417	5	[5, 70, 77, 87, 112]
FeO_5	18418	18421	4	[5, 70, 77, 87, 112, 152]
FeO_6	18422	18437	16	[5, 70, 77, 87, 109, 112, 152]
FeO_5	18424	18463	40	[4, 65, 91, 95, 107, 135]
FeO_7	18438	18438	1	[5, 70, 77, 87, 109, 112, 137, 152]
FeO_6	18439	18441	3	[5, 70, 77, 87, 109, 137, 152]
FeO_5	18442	18518	77	[5, 70, 77, 87, 137, 152]
FeO_3	18448	18470	23	[3, 73, 98, 115]
FeO_4	18464	18481	18	[4, 65, 91, 95, 135]
FeO_5	18471	18500	30	[3, 73, 98, 100, 115, 126]
FeO_5	18482	18526	45	[4, 65, 71, 91, 95, 135]
FeO_4	18501	18525	25	[3, 73, 98, 115, 126]
FeO_4	18505	18569	65	[6, 83, 103, 125, 142]
FeO_4	18519	18571	53	[5, 70, 87, 137, 152]
FeO_5	18526	18573	48	[3, 73, 98, 100, 115, 126]
FeO_4	18527	18565	39	[4, 65, 91, 95, 135]
FeO_5	18566	18571	6	[4, 65, 91, 95, 107, 135]
FeO_3	18570	18621	52	[6, 83, 103, 125]
FeO_4	18572	18581	10	[4, 91, 95, 107, 135]
FeO_3	18572	18574	3	[5, 70, 87, 152]
FeO_4	18574	18578	5	[3, 73, 98, 115, 126]
FeO_4	18575	18612	38	[5, 70, 77, 87, 152]
FeO_5	18579	18618	40	[3, 73, 98, 100, 115, 126]
FeO_3	18582	18814	233	[4, 91, 95, 135]
FeO_5	18613	18651	39	[5, 70, 77, 87, 113, 152]
FeO_6	18619	18620	2	[3, 73, 98, 100, 106, 115, 126]
FeO_5	18621	18621	1	[3, 73, 98, 106, 115, 126]
FeO_6	18622	18642	21	[3, 73, 98, 100, 106, 115, 126]
FeO_4	18622	18634	13	[6, 83, 103, 125, 142]
FeO_5	18635	18657	23	[6, 83, 103, 125, 142, 147]
FeO_5	18643	18646	4	[3, 98, 100, 106, 115, 126]
FeO_4	18647	18689	43	[3, 98, 100, 115, 126]
FeO_4	18652	18652	1	[5, 77, 87, 113, 152]
FeO_3	18653	18654	2	[5, 87, 113, 152]
FeO_2	18655	18659	5	[5, 87, 152]
FeO_4	18658	18673	16	[6, 103, 125, 142, 147]
FeO_3	18660	18686	27	[5, 87, 89, 152]
FeO_3	18674	18681	8	[6, 103, 125, 142]
FeO_4	18682	18689	8	[6, 83, 103, 125, 142]
FeO_4	18687	18693	7	[5, 82, 87, 89, 152]
FeO_3	18690	18695	6	[3, 100, 115, 126]
FeO_5	18690	18716	27	[6, 83, 96, 103, 125, 142]
FeO_5	18694	18772	79	[5, 82, 87, 89, 97, 152]
FeO_4	18696	18707	12	[3, 100, 106, 115, 126]
FeO_5	18708	18724	17	[3, 100, 106, 115, 126, 136]
FeO_4	18717	18726	10	[6, 83, 103, 125, 142]
FeO_6	18725	18737	13	[3, 66, 100, 106, 115, 126, 136]
FeO_3	18727	18781	55	[6, 103, 125, 142]
FeO_5	18738	18825	88	[3, 100, 106, 115, 126, 136]
FeO_6	18773	18793	21	[5, 82, 87, 89, 97, 136, 152]
FeO_4	18782	18835	54	[6, 83, 103, 125, 142]
FeO_5	18794	18803	10	[5, 82, 87, 89, 136, 152]
FeO_4	18804	18808	5	[5, 87, 89, 136, 152]
FeO_3	18809	18813	5	[5, 89, 136, 152]
FeO_4	18814	18823	10	[5, 77, 89, 136, 152]
FeO_4	18815	18835	21	[4, 71, 91, 95, 135]
FeO_3	18824	18826	3	[5, 89, 136, 152]
FeO_6	18826	18835	10	[3, 73, 100, 106, 115, 126, 136]
FeO_4	18827	18835	9	[5, 87, 89, 136, 152]
