# Supplementary material for: Pressure‐Induced Coordination Changes in a Pyrolitic Silicate Melt From Ab Initio Molecular Dynamics Simulations
Source: J Geophys Res Solid Earth. 2019 Nov 29;124(11):11232–50. doi: 10.1029/2019JB018238 (PMC6988478; doi:10.1029/2019JB018238)
Supplement: Supplementary file 2 — Data Set S1 [file JGRB-124-11232-s002.zip › Data/3000K/FeO/a13.0-pyr-100-nvt.T3K.outcar.umd.dat.r0.stat.dat]

Cluster	Time	Percent
FeO_4	34238	0.45442238267148016	5
FeO_5	16491	0.21887608834147376	6
FeO_3	20040	0.26598003822467614	4
FeO_2	2059	0.02732798895731578	3
FeO_6	2449	0.032504247186239114	7
FeO_7	67	0.000889254618815035	8
