# Supplementary material for: Pressure‐Induced Coordination Changes in a Pyrolitic Silicate Melt From Ab Initio Molecular Dynamics Simulations
Source: J Geophys Res Solid Earth. 2019 Nov 29;124(11):11232–50. doi: 10.1029/2019JB018238 (PMC6988478; doi:10.1029/2019JB018238)
Supplement: Supplementary file 2 — Data Set S1 [file JGRB-124-11232-s002.zip › Data/3000K/FeO/a13.5-pyr-100-nvt.T3K.outcar.umd.dat.r0.popul.dat]

Formula	Begin	End	Lifetime	[Composition]
FeO_5	0	39	40	[3, 82, 100, 108, 119, 123]
FeO_3	0	29	30	[4, 85, 130, 136]
FeO_5	0	18	19	[5, 97, 103, 133, 135, 138]
FeO_5	0	2	3	[6, 84, 103, 114, 133, 135]
FeO_4	3	29	27	[6, 84, 114, 133, 135]
FeO_4	19	31	13	[5, 97, 103, 133, 135]
FeO_4	30	87	58	[4, 85, 91, 130, 136]
FeO_3	30	156	127	[6, 84, 133, 135]
FeO_3	32	60	29	[5, 97, 133, 135]
FeO_4	40	40	1	[3, 82, 100, 108, 119]
FeO_3	41	52	12	[3, 100, 108, 119]
FeO_4	53	59	7	[3, 100, 108, 119, 141]
FeO_5	60	68	9	[3, 82, 100, 108, 119, 141]
FeO_4	61	82	22	[5, 79, 97, 133, 135]
FeO_4	69	115	47	[3, 82, 100, 108, 119]
FeO_5	83	100	18	[5, 79, 97, 103, 133, 135]
FeO_3	88	137	50	[4, 85, 130, 136]
FeO_6	101	102	2	[5, 79, 97, 103, 133, 135, 138]
FeO_5	103	133	31	[5, 79, 97, 133, 135, 138]
FeO_5	116	172	57	[3, 82, 100, 108, 119, 141]
FeO_4	134	134	1	[5, 79, 133, 135, 138]
FeO_3	135	178	44	[5, 79, 133, 138]
FeO_4	138	200	63	[4, 85, 91, 130, 136]
FeO_4	157	160	4	[6, 68, 84, 133, 135]
FeO_5	161	224	64	[6, 68, 84, 133, 135, 145]
FeO_4	173	191	19	[3, 82, 100, 108, 119]
FeO_2	179	298	120	[5, 79, 133]
FeO_5	192	290	99	[3, 82, 100, 108, 119, 141]
FeO_3	201	237	37	[4, 85, 130, 136]
FeO_4	225	237	13	[6, 68, 84, 133, 135]
FeO_4	238	265	28	[4, 85, 127, 130, 136]
FeO_5	238	257	20	[6, 68, 84, 133, 135, 145]
FeO_4	258	273	16	[6, 68, 84, 133, 135]
FeO_3	266	356	91	[4, 85, 130, 136]
FeO_5	274	291	18	[6, 68, 84, 129, 133, 135]
FeO_6	291	296	6	[3, 82, 100, 108, 119, 123, 141]
FeO_4	292	660	369	[6, 84, 129, 133, 135]
FeO_5	297	364	68	[3, 100, 108, 119, 123, 141]
FeO_3	299	364	66	[5, 79, 101, 133]
FeO_4	357	507	151	[4, 85, 91, 130, 136]
FeO_6	365	370	6	[3, 100, 107, 108, 119, 123, 141]
FeO_4	365	382	18	[5, 68, 79, 101, 133]
FeO_5	371	465	95	[3, 100, 108, 119, 123, 141]
FeO_5	383	413	31	[5, 68, 79, 101, 103, 133]
FeO_4	414	452	39	[5, 68, 101, 103, 133]
FeO_3	453	464	12	[5, 101, 103, 133]
FeO_2	465	670	206	[5, 101, 133]
FeO_4	466	469	4	[3, 108, 119, 123, 141]
FeO_3	470	727	258	[3, 108, 119, 141]
FeO_3	508	600	93	[4, 85, 91, 136]
FeO_2	601	638	38	[4, 85, 136]
FeO_3	639	700	62	[4, 85, 125, 136]
FeO_3	661	710	50	[6, 84, 133, 135]
FeO_3	671	671	1	[5, 101, 125, 133]
FeO_4	672	691	20	[5, 85, 101, 125, 133]
FeO_5	692	716	25	[5, 73, 85, 101, 125, 133]
FeO_4	701	755	55	[4, 73, 85, 125, 136]
FeO_4	711	803	93	[6, 84, 129, 133, 135]
FeO_4	717	729	13	[5, 73, 101, 125, 133]
FeO_4	728	749	22	[3, 82, 108, 119, 141]
FeO_3	730	791	62	[5, 101, 125, 133]
FeO_3	750	763	14	[3, 108, 119, 141]
FeO_3	756	818	63	[4, 73, 85, 136]
FeO_4	764	879	116	[3, 82, 108, 119, 141]
FeO_4	792	845	54	[5, 79, 101, 125, 133]
FeO_3	804	846	43	[6, 84, 129, 135]
FeO_2	819	839	21	[4, 85, 136]
FeO_3	840	876	37	[4, 85, 136, 145]
FeO_3	846	878	33	[5, 79, 125, 133]
FeO_4	847	868	22	[6, 75, 84, 129, 135]
FeO_5	869	881	13	[6, 75, 84, 106, 129, 135]
FeO_4	877	1091	215	[4, 73, 85, 136, 145]
FeO_4	879	895	17	[5, 79, 101, 125, 133]
FeO_3	880	935	56	[3, 108, 119, 141]
FeO_4	882	953	72	[6, 75, 84, 106, 135]
FeO_3	896	985	90	[5, 79, 125, 133]
FeO_4	936	957	22	[3, 82, 108, 119, 141]
FeO_3	954	1005	52	[6, 75, 84, 135]
FeO_5	958	958	1	[3, 82, 93, 108, 119, 141]
FeO_4	959	998	40	[3, 93, 108, 119, 141]
FeO_4	986	1117	132	[5, 79, 125, 128, 133]
FeO_3	999	1064	66	[3, 108, 119, 141]
FeO_4	1006	1015	10	[6, 75, 84, 89, 135]
FeO_5	1016	1060	45	[6, 75, 84, 89, 135, 138]
FeO_4	1061	1075	15	[6, 75, 84, 89, 138]
FeO_2	1065	1230	166	[3, 119, 141]
FeO_5	1076	1103	28	[6, 75, 84, 89, 129, 138]
FeO_3	1092	1473	382	[4, 73, 85, 136]
FeO_4	1104	1117	14	[6, 84, 89, 129, 138]
FeO_3	1118	1203	86	[5, 79, 125, 128]
FeO_5	1118	1135	18	[6, 75, 84, 89, 129, 138]
FeO_4	1136	1174	39	[6, 84, 89, 129, 138]
FeO_5	1175	1181	7	[6, 84, 89, 129, 135, 138]
FeO_4	1182	1285	104	[6, 84, 89, 129, 135]
FeO_5	1204	1216	13	[5, 79, 103, 125, 128, 133]
FeO_4	1217	1246	30	[5, 79, 103, 125, 128]
FeO_3	1231	1239	9	[3, 93, 119, 141]
FeO_4	1240	1266	27	[3, 93, 108, 119, 141]
FeO_3	1247	1278	32	[5, 79, 103, 128]
FeO_3	1267	1686	420	[3, 93, 119, 141]
FeO_4	1279	1298	20	[5, 79, 103, 128, 133]
FeO_5	1286	1418	133	[6, 84, 89, 129, 135, 138]
FeO_5	1299	1325	27	[5, 79, 103, 125, 128, 133]
FeO_4	1326	1400	75	[5, 79, 103, 125, 133]
FeO_5	1401	1448	48	[5, 79, 103, 125, 128, 133]
FeO_6	1419	1424	6	[6, 84, 89, 121, 129, 135, 138]
FeO_5	1425	1430	6	[6, 84, 89, 129, 135, 138]
FeO_4	1431	1498	68	[6, 84, 89, 135, 138]
FeO_6	1449	1454	6	[5, 79, 80, 103, 125, 128, 133]
FeO_7	1455	1456	2	[5, 79, 80, 97, 103, 125, 128, 133]
FeO_6	1457	1470	14	[5, 79, 97, 103, 125, 128, 133]
FeO_5	1471	1489	19	[5, 79, 103, 125, 128, 133]
FeO_4	1474	1495	22	[4, 73, 85, 103, 136]
FeO_6	1490	1492	3	[5, 79, 103, 112, 125, 128, 133]
FeO_5	1493	1496	4	[5, 79, 103, 112, 125, 133]
FeO_3	1496	1511	16	[4, 73, 85, 136]
FeO_4	1497	1561	65	[5, 79, 112, 125, 133]
FeO_3	1499	1499	1	[6, 84, 89, 135]
FeO_4	1500	1583	84	[6, 84, 89, 106, 135]
FeO_4	1512	1544	33	[4, 73, 85, 119, 136]
FeO_3	1545	1606	62	[4, 73, 85, 136]
FeO_5	1562	1613	52	[5, 79, 80, 112, 125, 133]
FeO_3	1584	1657	74	[6, 89, 106, 135]
FeO_4	1607	1687	81	[4, 73, 85, 119, 136]
FeO_4	1614	1633	20	[5, 79, 80, 112, 125]
FeO_3	1634	1639	6	[5, 79, 80, 112]
FeO_2	1640	1655	16	[5, 79, 112]
FeO_3	1656	1774	119	[5, 79, 112, 133]
FeO_4	1658	1688	31	[6, 89, 106, 128, 135]
FeO_2	1687	1751	65	[3, 93, 119]
FeO_3	1688	1766	79	[4, 73, 85, 136]
FeO_3	1689	1703	15	[6, 89, 106, 135]
FeO_4	1704	1730	27	[6, 75, 89, 106, 135]
FeO_5	1731	1768	38	[6, 75, 89, 106, 128, 135]
FeO_3	1752	1889	138	[3, 93, 119, 136]
FeO_4	1767	1795	29	[4, 73, 85, 101, 136]
FeO_6	1769	1798	30	[6, 75, 89, 106, 128, 135, 138]
FeO_4	1775	1784	10	[5, 79, 112, 133, 142]
FeO_5	1785	1833	49	[5, 79, 97, 112, 133, 142]
FeO_5	1796	1843	48	[4, 73, 85, 101, 103, 136]
FeO_5	1799	1824	26	[6, 75, 106, 128, 135, 138]
FeO_4	1825	1873	49	[6, 75, 128, 135, 138]
FeO_4	1834	1844	11	[5, 79, 97, 112, 142]
FeO_6	1844	1860	17	[4, 73, 85, 101, 103, 136, 145]
FeO_3	1845	1933	89	[5, 79, 112, 142]
FeO_5	1861	1891	31	[4, 73, 85, 101, 103, 136]
FeO_5	1874	1914	41	[6, 75, 117, 128, 135, 138]
FeO_4	1890	1927	38	[3, 93, 119, 125, 136]
FeO_6	1892	1932	41	[4, 73, 85, 101, 103, 136, 145]
FeO_4	1915	1932	18	[6, 75, 128, 135, 138]
FeO_3	1928	2119	192	[3, 93, 119, 136]
FeO_5	1933	1933	1	[4, 73, 85, 103, 136, 145]
FeO_3	1933	1939	7	[6, 75, 128, 135]
FeO_4	1934	1995	62	[4, 73, 85, 136, 145]
FeO_2	1934	2044	111	[5, 79, 112]
FeO_4	1940	1950	11	[6, 75, 117, 128, 135]
FeO_3	1951	1994	44	[6, 117, 128, 135]
FeO_4	1995	2009	15	[6, 75, 117, 128, 135]
FeO_3	1996	2020	25	[4, 73, 85, 136]
FeO_3	2010	2043	34	[6, 117, 128, 135]
FeO_4	2021	2055	35	[4, 73, 85, 136, 145]
FeO_4	2044	2051	8	[6, 75, 117, 128, 135]
FeO_3	2045	2235	191	[5, 79, 80, 112]
FeO_3	2052	2080	29	[6, 75, 128, 135]
FeO_3	2056	2113	58	[4, 73, 85, 136]
FeO_4	2081	2103	23	[6, 75, 87, 128, 135]
FeO_5	2104	2127	24	[6, 75, 87, 128, 135, 137]
FeO_2	2114	2297	184	[4, 73, 85]
FeO_2	2120	2142	23	[3, 119, 136]
FeO_4	2128	2137	10	[6, 75, 87, 128, 135]
FeO_5	2138	2187	50	[6, 75, 87, 128, 135, 137]
FeO_3	2143	2359	217	[3, 93, 119, 136]
FeO_4	2188	2283	96	[6, 87, 128, 135, 137]
FeO_4	2236	2255	20	[5, 79, 80, 111, 112]
FeO_5	2256	2284	29	[5, 79, 80, 111, 112, 142]
FeO_3	2284	2404	121	[6, 128, 135, 137]
FeO_4	2285	2343	59	[5, 79, 80, 112, 142]
FeO_3	2298	2333	36	[4, 73, 85, 105]
FeO_4	2334	2368	35	[4, 73, 85, 105, 106]
FeO_3	2344	2358	15	[5, 79, 112, 142]
FeO_4	2359	2415	57	[5, 79, 88, 112, 142]
FeO_4	2360	2411	52	[3, 85, 93, 119, 136]
FeO_3	2369	2486	118	[4, 73, 85, 105]
FeO_4	2405	2481	77	[6, 128, 135, 137, 138]
FeO_3	2412	2428	17	[3, 85, 93, 119]
FeO_5	2416	2421	6	[5, 79, 88, 97, 112, 142]
FeO_4	2422	2443	22	[5, 79, 88, 112, 142]
FeO_4	2429	2530	102	[3, 85, 93, 119, 136]
FeO_3	2444	2653	210	[5, 79, 88, 112]
FeO_3	2482	2538	57	[6, 128, 135, 137]
FeO_4	2487	2545	59	[4, 73, 85, 101, 105]
FeO_3	2531	2595	65	[3, 93, 119, 136]
FeO_4	2539	2551	13	[6, 128, 135, 137, 138]
FeO_5	2546	2547	2	[4, 73, 85, 101, 103, 105]
FeO_4	2548	2589	42	[4, 73, 85, 103, 105]
FeO_3	2552	2586	35	[6, 128, 135, 138]
FeO_4	2587	2650	64	[6, 128, 135, 137, 138]
FeO_3	2590	2631	42	[4, 73, 85, 105]
FeO_4	2596	2827	232	[3, 93, 103, 119, 136]
FeO_4	2632	2646	15	[4, 73, 85, 105, 106]
FeO_3	2647	2801	155	[4, 73, 85, 105]
FeO_3	2651	2709	59	[6, 128, 135, 137]
FeO_4	2654	2665	12	[5, 79, 88, 112, 142]
FeO_5	2666	2686	21	[5, 79, 88, 97, 112, 142]
FeO_4	2687	2721	35	[5, 79, 97, 112, 142]
FeO_4	2710	2906	197	[6, 91, 128, 135, 137]
FeO_3	2722	2760	39	[5, 79, 112, 142]
FeO_4	2761	2765	5	[5, 79, 94, 112, 142]
FeO_5	2766	2802	37	[5, 79, 94, 97, 112, 142]
FeO_2	2802	2825	24	[4, 73, 85]
FeO_4	2803	2819	17	[5, 94, 97, 112, 142]
FeO_3	2820	2838	19	[5, 94, 112, 142]
FeO_3	2826	2875	50	[4, 73, 85, 106]
FeO_3	2828	3202	375	[3, 93, 119, 136]
FeO_4	2839	2850	12	[5, 94, 112, 138, 142]
FeO_5	2851	2872	22	[5, 94, 112, 115, 138, 142]
FeO_6	2873	2902	30	[5, 94, 97, 112, 115, 138, 142]
FeO_4	2876	3018	143	[4, 73, 79, 85, 106]
FeO_5	2903	2921	19	[5, 97, 112, 115, 138, 142]
FeO_3	2907	2921	15	[6, 128, 135, 137]
FeO_4	2922	2946	25	[5, 97, 115, 138, 142]
FeO_4	2922	2986	65	[6, 91, 128, 135, 137]
FeO_3	2947	2964	18	[5, 97, 138, 142]
FeO_2	2965	3185	221	[5, 97, 142]
FeO_3	2987	3106	120	[6, 91, 128, 137]
FeO_3	3019	3089	71	[4, 73, 79, 85]
FeO_4	3090	3095	6	[4, 73, 79, 85, 103]
FeO_3	3096	3116	21	[4, 73, 85, 103]
FeO_4	3107	3191	85	[6, 91, 128, 135, 137]
FeO_4	3117	3264	148	[4, 73, 85, 103, 119]
FeO_3	3186	3219	34	[5, 88, 97, 142]
FeO_3	3192	3226	35	[6, 91, 128, 135]
FeO_4	3203	3210	8	[3, 93, 119, 136, 139]
FeO_3	3211	3221	11	[3, 93, 119, 136]
FeO_4	3220	3461	242	[5, 79, 88, 97, 142]
FeO_4	3222	3235	14	[3, 93, 119, 136, 139]
FeO_4	3227	3231	5	[6, 91, 128, 135, 137]
FeO_5	3232	3256	25	[6, 87, 91, 128, 135, 137]
FeO_3	3236	3358	123	[3, 93, 119, 136]
FeO_4	3257	3355	99	[6, 91, 128, 135, 137]
FeO_3	3265	3289	25	[4, 73, 85, 119]
FeO_2	3290	3380	91	[4, 73, 85]
FeO_3	3356	3421	66	[6, 128, 135, 137]
FeO_4	3359	3404	46	[3, 93, 119, 130, 136]
FeO_3	3381	3424	44	[4, 73, 85, 103]
FeO_3	3405	3409	5	[3, 93, 119, 130]
FeO_4	3410	3437	28	[3, 93, 103, 119, 130]
FeO_4	3422	3426	5	[6, 87, 128, 135, 137]
FeO_4	3425	3439	15	[4, 73, 85, 103, 110]
FeO_5	3427	3441	15	[6, 87, 128, 135, 137, 138]
FeO_3	3438	3619	182	[3, 93, 103, 119]
FeO_3	3440	3478	39	[4, 73, 85, 103]
FeO_4	3442	3461	20	[6, 87, 128, 135, 137]
FeO_3	3462	3465	4	[5, 79, 88, 142]
FeO_3	3462	3557	96	[6, 87, 128, 135]
FeO_4	3466	3489	24	[5, 79, 88, 94, 142]
FeO_2	3479	3587	109	[4, 73, 103]
FeO_3	3490	3510	21	[5, 79, 88, 142]
FeO_4	3511	3516	6	[5, 79, 88, 97, 142]
FeO_5	3517	3518	2	[5, 79, 88, 94, 97, 142]
FeO_6	3519	3541	23	[5, 69, 79, 88, 94, 97, 142]
FeO_5	3542	3706	165	[5, 69, 79, 94, 97, 142]
FeO_2	3558	3572	15	[6, 87, 128]
FeO_3	3573	3720	148	[6, 87, 128, 138]
FeO_3	3588	3600	13	[4, 73, 93, 103]
FeO_4	3601	3642	42	[4, 73, 85, 93, 103]
FeO_4	3620	3634	15	[3, 71, 93, 103, 119]
FeO_5	3635	3640	6	[3, 71, 85, 93, 103, 119]
FeO_4	3641	3651	11	[3, 71, 85, 103, 119]
FeO_3	3643	3655	13	[4, 73, 85, 103]
FeO_3	3652	3903	252	[3, 71, 103, 119]
FeO_2	3656	3684	29	[4, 73, 85]
FeO	3685	3704	20	[4, 85]
FeO_2	3705	3715	11	[4, 73, 85]
FeO_4	3707	3723	17	[5, 69, 79, 97, 142]
FeO_3	3716	3747	32	[4, 73, 85, 110]
FeO_4	3721	3770	50	[6, 87, 128, 138, 145]
FeO_3	3724	3806	83	[5, 79, 97, 142]
FeO_2	3748	3801	54	[4, 85, 110]
FeO_3	3771	3789	19	[6, 87, 128, 138]
FeO_4	3790	3831	42	[6, 87, 128, 135, 138]
FeO_3	3802	3817	16	[4, 85, 106, 110]
FeO_2	3807	3857	51	[5, 79, 142]
FeO_4	3818	3882	65	[4, 85, 106, 108, 110]
FeO_5	3832	3847	16	[6, 87, 90, 128, 135, 138]
FeO_4	3848	3867	20	[6, 87, 128, 135, 138]
FeO_3	3858	4064	207	[5, 79, 142, 147]
FeO_3	3868	3904	37	[6, 128, 135, 138]
FeO_3	3883	3892	10	[4, 85, 106, 110]
FeO_4	3893	3943	51	[4, 68, 85, 106, 110]
FeO_4	3904	3941	38	[3, 71, 103, 119, 130]
FeO_2	3905	3921	17	[6, 128, 138]
FeO_3	3922	4004	83	[6, 97, 128, 138]
FeO_3	3942	3956	15	[3, 71, 103, 119]
FeO_3	3944	3952	9	[4, 68, 85, 110]
FeO_4	3953	4029	77	[4, 68, 85, 110, 134]
FeO_2	3957	4110	154	[3, 71, 119]
FeO_4	4005	4029	25	[6, 97, 128, 138, 143]
FeO_5	4030	4061	32	[4, 68, 73, 85, 110, 134]
FeO_5	4030	4054	25	[6, 94, 97, 128, 138, 143]
FeO_4	4055	4071	17	[6, 94, 97, 138, 143]
FeO_4	4062	4073	12	[4, 73, 85, 110, 134]
FeO_4	4065	4066	2	[5, 79, 80, 142, 147]
FeO_5	4067	4074	8	[5, 79, 80, 99, 142, 147]
FeO_3	4072	4080	9	[6, 94, 97, 138]
FeO_3	4074	4086	13	[4, 85, 110, 134]
FeO_6	4075	4083	9	[5, 79, 80, 81, 99, 142, 147]
FeO_4	4081	4091	11	[6, 94, 97, 128, 138]
FeO_5	4084	4088	5	[5, 79, 80, 99, 142, 147]
FeO_4	4087	4112	26	[4, 81, 85, 110, 134]
FeO_4	4089	4202	114	[5, 79, 80, 99, 142]
FeO_3	4092	4172	81	[6, 94, 97, 138]
FeO_3	4111	4324	214	[3, 71, 119, 130]
FeO_5	4113	4237	125	[4, 68, 81, 85, 110, 134]
FeO_4	4173	4198	26	[6, 94, 97, 138, 142]
FeO_5	4199	4219	21	[6, 94, 97, 115, 138, 142]
FeO_5	4203	4238	36	[5, 79, 80, 99, 140, 142]
FeO_4	4220	4293	74	[6, 97, 115, 138, 142]
FeO_4	4238	4251	14	[4, 81, 85, 110, 134]
FeO_4	4239	4280	42	[5, 79, 80, 99, 142]
FeO_3	4252	4252	1	[4, 85, 110, 134]
FeO_4	4253	4260	8	[4, 68, 85, 110, 134]
FeO_5	4261	4337	77	[4, 68, 81, 85, 110, 134]
FeO_3	4281	4353	73	[5, 79, 99, 142]
FeO_3	4294	4309	16	[6, 97, 138, 142]
FeO_4	4310	4394	85	[6, 94, 97, 138, 142]
FeO_2	4325	4363	39	[3, 119, 130]
FeO_4	4338	4459	122	[4, 68, 85, 110, 134]
FeO_2	4354	4376	23	[5, 79, 99]
FeO_3	4364	4373	10	[3, 107, 119, 130]
FeO_4	4374	4387	14	[3, 71, 107, 119, 130]
FeO_3	4377	4411	35	[5, 79, 99, 125]
FeO_3	4388	4388	1	[3, 107, 119, 130]
FeO_2	4389	4420	32	[3, 107, 119]
FeO_3	4395	4497	103	[6, 97, 138, 142]
FeO_2	4412	4444	33	[5, 79, 99]
FeO_3	4421	4430	10	[3, 107, 119, 130]
FeO_4	4431	4469	39	[3, 71, 107, 119, 130]
FeO_3	4445	4480	36	[5, 79, 81, 99]
FeO_5	4460	4483	24	[4, 68, 85, 108, 110, 134]
FeO_3	4470	4801	332	[3, 71, 119, 130]
FeO_4	4481	4531	51	[5, 79, 80, 81, 99]
FeO_4	4484	4550	67	[4, 68, 85, 110, 134]
FeO_4	4498	4575	78	[6, 97, 117, 138, 142]
FeO_5	4532	4533	2	[5, 79, 80, 81, 99, 142]
FeO_4	4534	4536	3	[5, 79, 80, 81, 142]
FeO_3	4537	4591	55	[5, 79, 80, 142]
FeO_5	4551	4642	92	[4, 68, 73, 85, 110, 134]
FeO_5	4576	4603	28	[6, 88, 97, 117, 138, 142]
FeO_4	4592	4634	43	[5, 79, 80, 88, 142]
FeO_4	4604	4658	55	[6, 88, 97, 138, 142]
FeO_3	4635	4711	77	[5, 79, 80, 142]
FeO_4	4643	4660	18	[4, 73, 85, 110, 134]
FeO_3	4659	4705	47	[6, 88, 138, 142]
FeO_3	4661	4683	23	[4, 73, 85, 110]
FeO_4	4684	4732	49	[4, 73, 85, 95, 110]
FeO_4	4706	4746	41	[6, 88, 129, 138, 142]
FeO_4	4712	4722	11	[5, 79, 80, 142, 143]
FeO_5	4723	4764	42	[5, 79, 80, 132, 142, 143]
FeO_3	4733	4818	86	[4, 73, 85, 95]
FeO_5	4747	4770	24	[6, 88, 109, 129, 138, 142]
FeO_4	4765	4812	48	[5, 79, 80, 142, 143]
FeO_4	4771	4884	114	[6, 109, 129, 138, 142]
FeO_2	4802	4819	18	[3, 119, 130]
FeO_5	4813	4838	26	[5, 79, 80, 132, 142, 143]
FeO_2	4819	4832	14	[4, 73, 85]
FeO_3	4820	4835	16	[3, 71, 119, 130]
FeO_3	4833	4848	16	[4, 73, 85, 95]
FeO_4	4836	5031	196	[3, 71, 102, 119, 130]
FeO_4	4839	4893	55	[5, 79, 80, 132, 142]
FeO_4	4849	4868	20	[4, 73, 85, 92, 95]
FeO_5	4869	4874	6	[4, 73, 85, 92, 95, 131]
FeO_6	4875	4883	9	[4, 73, 85, 92, 93, 95, 131]
FeO_5	4884	4899	16	[4, 73, 85, 92, 93, 95]
FeO_5	4885	5005	121	[6, 88, 109, 129, 138, 142]
FeO_5	4894	4901	8	[5, 79, 80, 88, 132, 142]
FeO_4	4900	4908	9	[4, 73, 92, 93, 95]
FeO_6	4902	4905	4	[5, 79, 80, 88, 99, 132, 142]
FeO_5	4906	4936	31	[5, 79, 80, 99, 132, 142]
FeO_3	4909	4932	24	[4, 73, 92, 93]
FeO_4	4933	4986	54	[4, 73, 92, 93, 131]
FeO_6	4937	4946	10	[5, 79, 80, 88, 99, 132, 142]
FeO_5	4947	5003	57	[5, 79, 80, 99, 132, 142]
FeO_5	4987	5009	23	[4, 73, 92, 93, 130, 131]
FeO_4	5004	5008	5	[5, 79, 99, 132, 142]
FeO_4	5006	5011	6	[6, 88, 109, 129, 142]
FeO_3	5009	5022	14	[5, 79, 132, 142]
FeO_4	5010	5062	53	[4, 73, 93, 130, 131]
FeO_5	5012	5050	39	[6, 88, 109, 129, 132, 142]
FeO_4	5023	5082	60	[5, 69, 79, 132, 142]
FeO_3	5032	5070	39	[3, 71, 102, 119]
FeO_6	5051	5057	7	[6, 88, 109, 129, 132, 138, 142]
FeO_5	5058	5088	31	[6, 88, 109, 129, 132, 142]
FeO_5	5063	5090	28	[4, 73, 93, 101, 130, 131]
FeO_4	5071	5080	10	[3, 71, 102, 119, 130]
FeO_3	5081	5120	40	[3, 71, 102, 119]
FeO_3	5083	5143	61	[5, 69, 79, 142]
FeO_4	5089	5133	45	[6, 88, 109, 132, 142]
FeO_4	5091	5137	47	[4, 73, 93, 130, 131]
FeO_4	5121	5166	46	[3, 71, 83, 102, 119]
FeO_3	5134	5155	22	[6, 88, 109, 142]
FeO_3	5138	5308	171	[4, 73, 130, 131]
FeO_2	5144	5251	108	[5, 69, 79]
FeO_4	5156	5193	38	[6, 88, 109, 138, 142]
FeO_3	5167	5348	182	[3, 71, 102, 119]
FeO_5	5194	5204	11	[6, 78, 88, 109, 138, 142]
FeO_4	5205	5230	26	[6, 78, 88, 109, 142]
FeO_3	5231	5235	5	[6, 88, 109, 142]
FeO_4	5236	5252	17	[6, 69, 88, 109, 142]
FeO_3	5252	5285	34	[5, 69, 79, 88]
FeO_3	5253	5263	11	[6, 69, 88, 142]
FeO_4	5264	5318	55	[6, 69, 88, 109, 142]
FeO_4	5286	5334	49	[5, 69, 79, 80, 88]
FeO_4	5309	5331	23	[4, 73, 92, 130, 131]
FeO_3	5319	5426	108	[6, 69, 88, 109]
FeO_3	5332	5382	51	[4, 73, 130, 131]
FeO_5	5335	5364	30	[5, 69, 75, 79, 80, 88]
FeO_2	5349	5439	91	[3, 102, 119]
FeO_4	5365	5597	233	[5, 69, 79, 80, 88]
FeO_4	5383	5422	40	[4, 73, 93, 130, 131]
FeO_5	5423	5423	1	[4, 73, 93, 130, 131, 144]
FeO_6	5424	5429	6	[4, 73, 93, 101, 130, 131, 144]
FeO_4	5427	5535	109	[6, 69, 88, 109, 142]
FeO_5	5430	5430	1	[4, 73, 93, 101, 130, 144]
FeO_4	5431	5431	1	[4, 73, 101, 130, 144]
FeO_3	5432	5446	15	[4, 73, 101, 130]
FeO_3	5440	5447	8	[3, 90, 102, 119]
FeO_4	5447	5463	17	[4, 73, 101, 130, 131]
FeO_4	5448	5626	179	[3, 64, 90, 102, 119]
FeO_3	5464	5497	34	[4, 73, 130, 131]
FeO_4	5498	5537	40	[4, 73, 114, 130, 131]
FeO_5	5536	5537	2	[6, 69, 88, 94, 109, 142]
FeO_3	5538	5611	74	[4, 73, 114, 131]
FeO_4	5538	5640	103	[6, 88, 94, 109, 142]
FeO_3	5598	5614	17	[5, 69, 79, 88]
FeO_4	5612	5632	21	[4, 73, 95, 114, 131]
FeO_4	5615	5645	31	[5, 69, 79, 88, 143]
FeO_5	5627	5635	9	[3, 64, 71, 90, 102, 119]
FeO_3	5633	5646	14	[4, 73, 114, 131]
FeO_4	5636	5669	34	[3, 64, 71, 90, 119]
FeO_3	5641	5690	50	[6, 88, 94, 142]
FeO_5	5646	5652	7	[5, 69, 79, 88, 142, 143]
FeO_4	5647	5712	66	[4, 73, 85, 114, 131]
FeO_6	5653	5788	136	[5, 69, 79, 88, 109, 142, 143]
FeO_3	5670	5670	1	[3, 64, 71, 90]
FeO_4	5671	5674	4	[3, 64, 71, 83, 90]
FeO_5	5675	5750	76	[3, 64, 71, 83, 90, 130]
FeO_4	5691	5711	21	[6, 88, 94, 138, 142]
FeO_5	5712	5729	18	[6, 78, 88, 94, 138, 142]
FeO_3	5713	5718	6	[4, 73, 114, 131]
FeO_4	5719	5754	36	[4, 73, 86, 114, 131]
FeO_4	5730	5757	28	[6, 78, 88, 94, 142]
FeO_4	5751	5768	18	[3, 64, 71, 83, 90]
FeO_3	5755	5763	9	[4, 73, 114, 131]
FeO_3	5758	5762	5	[6, 88, 94, 142]
FeO_4	5763	5868	106	[6, 88, 94, 115, 142]
FeO_4	5764	5767	4	[4, 73, 85, 114, 131]
FeO_3	5768	5776	9	[4, 73, 85, 114]
FeO_5	5769	5854	86	[3, 64, 71, 83, 90, 145]
FeO_4	5777	5782	6	[4, 73, 81, 85, 114]
FeO_3	5783	5799	17	[4, 73, 81, 114]
FeO_5	5789	5801	13	[5, 69, 79, 88, 109, 143]
FeO_4	5800	5860	61	[4, 73, 81, 85, 114]
FeO_4	5802	5824	23	[5, 69, 79, 88, 109]
FeO_3	5825	5854	30	[5, 69, 79, 88]
FeO_4	5855	5981	127	[3, 64, 71, 83, 90]
FeO_4	5855	5862	8	[5, 69, 79, 80, 88]
FeO_3	5861	5861	1	[4, 81, 85, 114]
FeO_2	5862	5874	13	[4, 81, 85]
FeO_5	5863	5871	9	[5, 69, 79, 80, 88, 99]
FeO_3	5869	5894	26	[6, 88, 94, 142]
FeO_4	5872	5882	11	[5, 69, 79, 80, 99]
FeO_3	5875	5897	23	[4, 80, 81, 85]
FeO_5	5883	5885	3	[5, 69, 79, 80, 99, 109]
FeO_4	5886	5907	22	[5, 69, 79, 99, 109]
FeO_4	5895	5904	10	[6, 88, 94, 138, 142]
FeO_4	5898	5978	81	[4, 80, 81, 85, 134]
FeO_3	5905	5944	40	[6, 88, 94, 142]
FeO_3	5908	5927	20	[5, 69, 79, 99]
FeO_4	5928	5998	71	[5, 69, 79, 80, 99]
FeO_2	5945	6046	102	[6, 88, 142]
FeO_5	5979	5996	18	[4, 80, 81, 85, 107, 134]
FeO_3	5982	6015	34	[3, 64, 71, 90]
FeO_4	5997	6126	130	[4, 80, 81, 85, 107]
FeO_3	5999	6027	29	[5, 69, 79, 99]
FeO_4	6016	6264	249	[3, 64, 71, 90, 119]
FeO_4	6028	6055	28	[5, 69, 79, 80, 99]
FeO_3	6047	6171	125	[6, 88, 115, 142]
FeO_3	6056	6111	56	[5, 69, 79, 99]
FeO_2	6112	6189	78	[5, 69, 79]
FeO_3	6127	6155	29	[4, 80, 81, 107]
FeO_2	6156	6226	71	[4, 80, 107]
FeO_2	6172	6220	49	[6, 88, 115]
FeO_3	6190	6220	31	[5, 69, 79, 136]
FeO_2	6221	6258	38	[5, 69, 79]
FeO_3	6221	6324	104	[6, 88, 115, 142]
FeO_3	6227	6319	93	[4, 80, 107, 114]
FeO_3	6259	6512	254	[5, 69, 79, 136]
FeO_3	6265	6320	56	[3, 71, 90, 119]
FeO_4	6320	6449	130	[4, 80, 81, 107, 114]
FeO_4	6321	6343	23	[3, 71, 73, 90, 119]
FeO_4	6325	6359	35	[6, 88, 115, 142, 143]
FeO_5	6344	6349	6	[3, 71, 73, 90, 119, 128]
FeO_4	6350	6395	46	[3, 71, 90, 119, 128]
FeO_3	6360	6423	64	[6, 88, 142, 143]
FeO_3	6396	6441	46	[3, 71, 90, 119]
FeO_4	6424	6654	231	[6, 88, 109, 142, 143]
FeO_4	6442	6487	46	[3, 71, 90, 91, 119]
FeO_3	6450	6498	49	[4, 81, 107, 114]
FeO_3	6488	6490	3	[3, 71, 90, 119]
FeO_4	6491	6495	5	[3, 64, 71, 90, 119]
FeO_5	6496	6580	85	[3, 64, 71, 90, 91, 119]
FeO_4	6499	6562	64	[4, 81, 107, 114, 131]
FeO_4	6513	6567	55	[5, 69, 79, 133, 136]
FeO_3	6563	6587	25	[4, 81, 107, 114]
FeO_3	6568	6591	24	[5, 69, 79, 136]
FeO_4	6581	6581	1	[3, 64, 71, 90, 119]
FeO_3	6582	6582	1	[3, 64, 90, 119]
FeO_4	6583	6610	28	[3, 64, 73, 90, 119]
FeO_4	6588	6634	47	[4, 80, 81, 107, 114]
FeO_2	6592	6608	17	[5, 69, 79]
FeO_3	6609	6624	16	[5, 69, 79, 136]
FeO_3	6611	6667	57	[3, 64, 90, 119]
FeO_4	6625	6738	114	[5, 69, 79, 133, 136]
FeO_3	6635	6650	16	[4, 80, 81, 114]
FeO_4	6651	6661	11	[4, 80, 81, 107, 114]
FeO_3	6655	6720	66	[6, 88, 142, 143]
FeO_3	6662	6670	9	[4, 80, 107, 114]
FeO_4	6668	6675	8	[3, 64, 90, 119, 124]
FeO_4	6671	6760	90	[4, 69, 80, 107, 114]
FeO_5	6676	6754	79	[3, 64, 90, 119, 124, 145]
FeO_4	6721	6722	2	[6, 88, 109, 142, 143]
FeO_5	6723	6736	14	[6, 88, 109, 128, 142, 143]
FeO_4	6737	6866	130	[6, 88, 109, 142, 143]
FeO_3	6739	6794	56	[5, 69, 79, 133]
FeO_4	6755	6778	24	[3, 64, 90, 119, 124]
FeO_3	6761	6778	18	[4, 69, 80, 107]
FeO_5	6779	6842	64	[3, 64, 90, 119, 124, 151]
FeO_4	6779	6781	3	[4, 69, 80, 107, 141]
FeO_5	6782	6849	68	[4, 69, 79, 80, 107, 141]
FeO_2	6795	6854	60	[5, 69, 79]
FeO_4	6843	6918	76	[3, 64, 90, 119, 151]
FeO_4	6850	6928	79	[4, 69, 80, 107, 141]
FeO_3	6855	6946	92	[5, 69, 79, 109]
FeO_3	6867	6966	100	[6, 88, 142, 143]
FeO_3	6919	7008	90	[3, 64, 90, 119]
FeO_3	6929	6977	49	[4, 69, 80, 141]
FeO_4	6947	7002	56	[5, 69, 79, 109, 132]
FeO_4	6967	7006	40	[6, 88, 121, 142, 143]
FeO_4	6978	7001	24	[4, 69, 80, 107, 141]
FeO_3	7002	7091	90	[4, 69, 80, 141]
FeO_5	7003	7014	12	[5, 69, 79, 109, 132, 143]
FeO_3	7007	7007	1	[6, 88, 142, 143]
FeO_4	7008	7032	25	[6, 88, 97, 142, 143]
FeO_4	7009	7009	1	[3, 64, 67, 90, 119]
FeO_5	7010	7119	110	[3, 64, 67, 90, 119, 130]
FeO_4	7015	7154	140	[5, 69, 79, 132, 143]
FeO_3	7033	7059	27	[6, 88, 97, 143]
FeO_4	7060	7202	143	[6, 88, 97, 109, 143]
FeO_4	7092	7141	50	[4, 69, 80, 132, 141]
FeO_4	7120	7194	75	[3, 64, 90, 119, 130]
FeO_3	7142	7156	15	[4, 69, 80, 141]
FeO_3	7155	7179	25	[5, 69, 79, 143]
FeO_2	7157	7172	16	[4, 69, 141]
FeO_3	7173	7203	31	[4, 69, 132, 141]
FeO_4	7180	7223	44	[5, 69, 79, 132, 143]
FeO_5	7195	7225	31	[3, 64, 67, 90, 119, 130]
FeO_3	7203	7252	50	[6, 88, 97, 109]
FeO_4	7204	7282	79	[4, 69, 79, 132, 141]
FeO_3	7224	7224	1	[5, 69, 79, 143]
FeO_4	7225	7406	182	[5, 69, 79, 133, 143]
FeO_6	7226	7230	5	[3, 64, 67, 71, 90, 119, 130]
FeO_5	7231	7239	9	[3, 64, 67, 90, 119, 130]
FeO_4	7240	7321	82	[3, 64, 67, 90, 119]
FeO_4	7253	7312	60	[6, 88, 97, 109, 142]
FeO_3	7283	7294	12	[4, 69, 79, 132]
FeO_4	7295	7301	7	[4, 69, 79, 82, 132]
FeO_3	7302	7449	148	[4, 69, 79, 82]
FeO_3	7313	7322	10	[6, 88, 109, 142]
FeO_5	7322	7357	36	[3, 64, 67, 90, 119, 126]
FeO_4	7323	7410	88	[6, 88, 94, 109, 142]
FeO_4	7358	7365	8	[3, 64, 90, 119, 126]
FeO_3	7366	7391	26	[3, 64, 90, 119]
FeO_2	7392	7443	52	[3, 64, 90]
FeO_3	7407	7434	28	[5, 69, 133, 143]
FeO_5	7411	7414	4	[6, 88, 94, 97, 109, 142]
FeO_4	7415	7512	98	[6, 88, 94, 97, 109]
FeO_4	7435	7462	28	[5, 69, 108, 133, 143]
FeO_3	7444	7475	32	[3, 64, 90, 128]
FeO_2	7450	7546	97	[4, 69, 79]
FeO_5	7463	7529	67	[5, 69, 108, 111, 133, 143]
FeO_4	7476	7487	12	[3, 64, 90, 97, 128]
FeO_4	7488	7505	18	[3, 64, 97, 109, 128]
FeO_5	7506	7511	6	[3, 64, 97, 109, 128, 142]
FeO_4	7512	7538	27	[3, 97, 109, 128, 142]
FeO_5	7513	7555	43	[6, 88, 94, 97, 109, 142]
FeO_4	7530	7550	21	[5, 69, 111, 133, 143]
FeO_3	7539	7603	65	[3, 97, 109, 142]
FeO_3	7547	7559	13	[4, 69, 79, 133]
FeO_3	7551	7554	4	[5, 69, 133, 143]
FeO_4	7555	7566	12	[5, 69, 111, 133, 143]
FeO_4	7556	7573	18	[6, 88, 94, 97, 109]
FeO_2	7560	7656	97	[4, 69, 79]
FeO_3	7567	7568	2	[5, 69, 133, 143]
FeO_4	7569	7634	66	[5, 69, 88, 133, 143]
FeO_5	7574	7603	30	[6, 88, 94, 97, 109, 142]
FeO_2	7604	7632	29	[3, 109, 142]
FeO_4	7604	7728	125	[6, 88, 94, 97, 109]
FeO_3	7633	7700	68	[3, 109, 132, 142]
FeO_3	7635	7660	26	[5, 69, 88, 143]
FeO_3	7657	7747	91	[4, 69, 79, 107]
FeO_4	7661	7676	16	[5, 69, 88, 109, 143]
FeO_3	7677	7786	110	[5, 69, 88, 143]
FeO_2	7701	7729	29	[3, 132, 142]
FeO_5	7729	7858	130	[6, 78, 88, 94, 97, 109]
FeO_3	7730	7742	13	[3, 109, 132, 142]
FeO_2	7743	7770	28	[3, 132, 142]
FeO_4	7748	7763	16	[4, 69, 74, 79, 107]
FeO_3	7764	7766	3	[4, 74, 79, 107]
FeO_4	7767	7795	29	[4, 74, 79, 107, 116]
FeO_3	7771	7874	104	[3, 132, 142, 151]
FeO_4	7787	7815	29	[5, 69, 79, 88, 143]
FeO_5	7796	7800	5	[4, 74, 79, 85, 107, 116]
FeO_4	7801	7801	1	[4, 74, 79, 107, 116]
FeO_5	7802	7859	58	[4, 69, 74, 79, 107, 116]
FeO_3	7816	7859	44	[5, 69, 79, 143]
FeO_4	7859	7909	51	[6, 78, 88, 97, 109]
FeO_4	7860	7862	3	[4, 69, 74, 107, 116]
FeO_2	7860	7864	5	[5, 69, 79]
FeO_5	7863	7875	13	[4, 69, 74, 95, 107, 116]
FeO_3	7865	7885	21	[5, 69, 79, 133]
FeO_4	7875	7889	15	[3, 109, 132, 142, 151]
FeO_4	7876	7925	50	[4, 69, 74, 95, 107]
FeO_4	7886	7961	76	[5, 69, 74, 79, 133]
FeO_3	7890	8044	155	[3, 132, 142, 151]
FeO_5	7910	7990	81	[6, 78, 88, 94, 97, 109]
FeO_3	7926	7961	36	[4, 69, 74, 95]
FeO_4	7962	8001	40	[4, 69, 74, 95, 107]
FeO_3	7962	7982	21	[5, 69, 79, 133]
FeO_4	7983	8050	68	[5, 69, 79, 133, 143]
FeO_4	7991	8022	32	[6, 88, 94, 97, 109]
FeO_3	8002	8046	45	[4, 69, 74, 107]
FeO_3	8023	8032	10	[6, 88, 94, 97]
FeO_4	8033	8052	20	[6, 88, 94, 97, 109]
FeO_4	8045	8234	190	[3, 109, 132, 142, 151]
FeO_4	8047	8175	129	[4, 69, 74, 81, 107]
FeO_3	8051	8063	13	[5, 69, 79, 133]
FeO_3	8053	8071	19	[6, 88, 94, 97]
FeO_4	8064	8093	30	[5, 69, 74, 79, 133]
FeO_4	8072	8149	78	[6, 78, 88, 94, 97]
FeO_3	8094	8190	97	[5, 69, 79, 133]
FeO_3	8150	8319	170	[6, 88, 94, 97]
FeO_3	8176	8189	14	[4, 74, 81, 107]
FeO_2	8190	8216	27	[4, 74, 81]
FeO_4	8191	8197	7	[5, 69, 74, 79, 133]
FeO_3	8198	8245	48	[5, 69, 74, 133]
FeO_3	8217	8325	109	[4, 69, 74, 81]
FeO_3	8235	8250	16	[3, 132, 142, 151]
FeO_4	8246	8277	32	[5, 69, 72, 74, 133]
FeO_2	8251	8263	13	[3, 142, 151]
FeO_3	8264	8370	107	[3, 132, 142, 151]
FeO_3	8278	8317	40	[5, 72, 74, 133]
FeO_4	8318	8377	60	[5, 72, 74, 124, 133]
FeO_4	8320	8412	93	[6, 88, 94, 97, 138]
FeO_2	8326	8376	51	[4, 69, 81]
FeO_4	8371	8434	64	[3, 109, 132, 142, 151]
FeO_3	8377	8415	39	[4, 69, 81, 88]
FeO_3	8378	8406	29	[5, 74, 124, 133]
FeO_2	8407	8409	3	[5, 74, 133]
FeO_3	8410	8424	15	[5, 72, 74, 133]
FeO_3	8413	8427	15	[6, 88, 97, 138]
FeO_4	8416	8433	18	[4, 69, 72, 81, 88]
FeO_4	8425	8428	4	[5, 67, 72, 74, 133]
FeO_4	8428	8475	48	[6, 78, 88, 97, 138]
FeO_3	8429	8445	17	[5, 72, 74, 133]
FeO_3	8434	8497	64	[4, 69, 81, 88]
FeO_5	8435	8458	24	[3, 109, 120, 132, 142, 151]
FeO_4	8446	8464	19	[5, 72, 74, 86, 133]
FeO_4	8459	8473	15	[3, 109, 120, 132, 151]
FeO_5	8465	8501	37	[5, 67, 72, 74, 86, 133]
FeO_3	8474	8518	45	[3, 109, 132, 151]
FeO_3	8476	8519	44	[6, 78, 88, 97]
FeO_4	8498	8801	304	[4, 69, 80, 81, 88]
FeO_4	8502	8550	49	[5, 67, 74, 86, 133]
FeO_4	8519	8535	17	[3, 109, 132, 140, 151]
FeO_2	8520	8520	1	[6, 78, 88]
FeO_3	8521	8531	11	[6, 78, 88, 138]
FeO_2	8532	8543	12	[6, 88, 138]
FeO_5	8536	8590	55	[3, 109, 132, 140, 142, 151]
FeO_3	8544	8596	53	[6, 88, 97, 138]
FeO_3	8551	8587	37	[5, 67, 74, 133]
FeO_4	8588	8744	157	[5, 67, 74, 133, 136]
FeO_4	8591	8595	5	[3, 132, 140, 142, 151]
FeO_3	8596	8620	25	[3, 132, 140, 142]
FeO_4	8597	8600	4	[6, 88, 97, 109, 138]
FeO_3	8601	8643	43	[6, 88, 109, 138]
FeO_4	8621	8665	45	[3, 132, 140, 142, 151]
FeO_2	8644	8685	42	[6, 109, 138]
FeO_3	8666	8680	15	[3, 132, 140, 151]
FeO_4	8681	8690	10	[3, 132, 140, 142, 151]
FeO_3	8686	8702	17	[6, 76, 109, 138]
FeO_3	8691	8860	170	[3, 132, 140, 151]
FeO_4	8703	8736	34	[6, 76, 80, 109, 138]
FeO_3	8737	8751	15	[6, 76, 80, 138]
FeO_3	8745	8765	21	[5, 67, 74, 133]
FeO_2	8752	8763	12	[6, 76, 80]
FeO_3	8764	8776	13	[6, 76, 80, 138]
FeO_4	8766	8822	57	[5, 67, 74, 86, 133]
FeO_4	8777	8838	62	[6, 76, 80, 99, 138]
FeO_3	8802	8843	42	[4, 69, 81, 88]
FeO_5	8823	8853	31	[5, 67, 74, 86, 133, 136]
FeO_3	8839	8840	2	[6, 76, 80, 138]
FeO_4	8841	8859	19	[6, 69, 76, 80, 138]
FeO_2	8844	8915	72	[4, 69, 88]
FeO_4	8854	8898	45	[5, 67, 74, 86, 133]
FeO_5	8860	8919	60	[6, 69, 76, 80, 109, 138]
FeO_2	8861	8875	15	[3, 140, 151]
FeO_3	8876	8944	69	[3, 132, 140, 151]
FeO_5	8899	8986	88	[5, 67, 74, 86, 133, 136]
FeO_3	8916	8989	74	[4, 69, 80, 88]
FeO_4	8920	8960	41	[6, 76, 80, 109, 138]
FeO_4	8945	9034	90	[3, 109, 132, 140, 151]
FeO_3	8961	9092	132	[6, 76, 80, 138]
FeO_4	8987	9026	40	[5, 67, 74, 133, 136]
FeO_4	8990	9066	77	[4, 69, 80, 81, 88]
FeO_5	9027	9041	15	[5, 67, 74, 103, 133, 136]
FeO_5	9035	9051	17	[3, 86, 109, 132, 140, 151]
FeO_4	9042	9056	15	[5, 67, 74, 133, 136]
FeO_4	9052	9063	12	[3, 109, 132, 140, 151]
FeO_5	9057	9084	28	[5, 67, 74, 124, 133, 136]
FeO_3	9064	9089	26	[3, 132, 140, 151]
FeO_3	9067	9185	119	[4, 69, 81, 88]
FeO_4	9085	9105	21	[5, 67, 74, 124, 133]
FeO_4	9090	9180	91	[3, 116, 132, 140, 151]
FeO_4	9093	9104	12	[6, 76, 80, 109, 138]
FeO_5	9105	9127	23	[6, 69, 76, 80, 109, 138]
FeO_3	9106	9119	14	[5, 67, 74, 133]
FeO_4	9120	9147	28	[5, 67, 74, 133, 136]
FeO_4	9128	9135	8	[6, 69, 76, 80, 138]
FeO_3	9136	9139	4	[6, 69, 80, 138]
FeO_4	9140	9150	11	[6, 69, 80, 109, 138]
FeO_5	9148	9154	7	[5, 67, 74, 124, 133, 136]
FeO_5	9151	9166	16	[6, 69, 76, 80, 109, 138]
FeO_4	9155	9178	24	[5, 67, 74, 124, 133]
FeO_4	9167	9186	20	[6, 69, 80, 109, 138]
FeO_5	9179	9181	3	[5, 67, 74, 124, 133, 136]
FeO_5	9181	9243	63	[3, 85, 116, 132, 140, 151]
FeO_4	9182	9199	18	[5, 67, 74, 133, 136]
FeO_2	9186	9243	58	[4, 81, 88]
FeO_3	9187	9193	7	[6, 69, 109, 138]
FeO_4	9194	9223	30	[6, 69, 81, 109, 138]
FeO_5	9200	9230	31	[5, 67, 74, 86, 133, 136]
FeO_3	9224	9243	20	[6, 81, 109, 138]
FeO_4	9231	9243	13	[5, 67, 74, 86, 133]
FeO_3	9244	9253	10	[3, 132, 140, 151]
FeO_3	9244	9349	106	[4, 69, 81, 88]
FeO_5	9244	9248	5	[5, 67, 74, 124, 133, 136]
FeO_3	9244	9256	13	[6, 76, 80, 138]
FeO_4	9249	9269	21	[5, 67, 74, 124, 133]
FeO_4	9254	9344	91	[3, 116, 132, 140, 151]
FeO_4	9257	9268	12	[6, 76, 80, 109, 138]
FeO_5	9269	9291	23	[6, 69, 76, 80, 109, 138]
FeO_3	9270	9283	14	[5, 67, 74, 133]
FeO_4	9284	9311	28	[5, 67, 74, 133, 136]
FeO_4	9292	9299	8	[6, 69, 76, 80, 138]
FeO_3	9300	9303	4	[6, 69, 80, 138]
FeO_4	9304	9314	11	[6, 69, 80, 109, 138]
FeO_5	9312	9318	7	[5, 67, 74, 124, 133, 136]
FeO_5	9315	9330	16	[6, 69, 76, 80, 109, 138]
FeO_4	9319	9342	24	[5, 67, 74, 124, 133]
FeO_4	9331	9350	20	[6, 69, 80, 109, 138]
FeO_5	9343	9345	3	[5, 67, 74, 124, 133, 136]
FeO_5	9345	9409	65	[3, 85, 116, 132, 140, 151]
FeO_4	9346	9363	18	[5, 67, 74, 133, 136]
FeO_2	9350	9497	148	[4, 81, 88]
FeO_3	9351	9357	7	[6, 69, 109, 138]
FeO_4	9358	9387	30	[6, 69, 81, 109, 138]
FeO_5	9364	9394	31	[5, 67, 74, 86, 133, 136]
FeO_3	9388	9407	20	[6, 81, 109, 138]
FeO_4	9395	9432	38	[5, 67, 74, 86, 133]
FeO_2	9408	9440	33	[6, 109, 138]
FeO_6	9410	9461	52	[3, 82, 85, 116, 132, 140, 151]
FeO_3	9433	9448	16	[5, 67, 86, 133]
FeO_3	9441	9524	84	[6, 109, 128, 138]
FeO_4	9449	9487	39	[5, 67, 74, 86, 133]
FeO_5	9462	9464	3	[3, 82, 85, 132, 140, 151]
FeO_4	9465	9476	12	[3, 82, 132, 140, 151]
FeO_5	9477	9495	19	[3, 82, 85, 132, 140, 151]
FeO_5	9488	9502	15	[5, 67, 74, 86, 124, 133]
FeO_4	9496	9528	33	[3, 82, 132, 140, 151]
FeO_3	9498	9612	115	[4, 69, 81, 88]
FeO_4	9503	9528	26	[5, 67, 86, 124, 133]
FeO_4	9525	9529	5	[6, 88, 109, 128, 138]
FeO_5	9529	9541	13	[3, 67, 82, 132, 140, 151]
FeO_3	9529	9626	98	[5, 67, 86, 133]
FeO_3	9530	9541	12	[6, 88, 128, 138]
FeO_4	9542	9543	2	[3, 67, 82, 132, 151]
FeO_4	9542	9557	16	[6, 88, 109, 128, 138]
FeO_5	9544	9565	22	[3, 67, 82, 120, 132, 151]
FeO_5	9558	9561	4	[6, 88, 97, 109, 128, 138]
FeO_6	9562	9585	24	[6, 78, 88, 97, 109, 128, 138]
FeO_6	9566	9589	24	[3, 64, 67, 82, 120, 132, 151]
FeO_5	9586	9587	2	[6, 78, 97, 109, 128, 138]
FeO_6	9588	9617	30	[6, 78, 97, 109, 128, 138, 152]
FeO_5	9590	9592	3	[3, 64, 67, 82, 120, 151]
FeO_4	9593	9601	9	[3, 64, 82, 120, 151]
FeO_5	9602	9613	12	[3, 64, 82, 120, 132, 151]
FeO_2	9613	9643	31	[4, 81, 88]
FeO_6	9614	9617	4	[3, 64, 82, 120, 127, 132, 151]
FeO_7	9618	9620	3	[3, 64, 82, 86, 120, 127, 132, 151]
FeO_5	9618	9635	18	[6, 78, 97, 109, 128, 138]
FeO_6	9621	9627	7	[3, 82, 86, 120, 127, 132, 151]
FeO_4	9627	9668	42	[5, 67, 86, 103, 133]
FeO_5	9628	9711	84	[3, 82, 86, 120, 127, 132]
FeO_4	9636	9679	44	[6, 78, 109, 128, 138]
FeO_3	9644	9666	23	[4, 81, 88, 138]
FeO_4	9667	9884	218	[4, 81, 88, 89, 138]
FeO_5	9669	9690	22	[5, 67, 86, 103, 133, 136]
FeO_5	9680	9717	38	[6, 78, 109, 128, 138, 145]
FeO_4	9691	9698	8	[5, 67, 103, 133, 136]
FeO_5	9699	9721	23	[5, 67, 103, 125, 133, 136]
FeO_4	9712	9814	103	[3, 82, 86, 127, 132]
FeO_4	9718	9812	95	[6, 109, 128, 138, 145]
FeO_4	9722	9741	20	[5, 67, 103, 133, 136]
FeO_3	9742	9755	14	[5, 67, 133, 136]
FeO_4	9756	9772	17	[5, 67, 86, 133, 136]
FeO_5	9773	9777	5	[5, 67, 86, 124, 133, 136]
FeO_4	9778	9861	84	[5, 67, 86, 124, 133]
FeO_3	9813	9815	3	[6, 109, 138, 145]
FeO_5	9815	9831	17	[3, 82, 86, 127, 132, 137]
FeO_2	9816	9824	9	[6, 138, 145]
FeO_3	9825	9933	109	[6, 78, 138, 145]
FeO_4	9832	9931	100	[3, 82, 86, 127, 132]
FeO_3	9862	9914	53	[5, 67, 86, 133]
FeO_3	9885	9909	25	[4, 81, 88, 138]
FeO_4	9910	9923	14	[4, 81, 88, 89, 138]
FeO_4	9915	9970	56	[5, 67, 82, 86, 133]
FeO_3	9924	10196	273	[4, 81, 88, 89]
FeO_3	9932	9951	20	[3, 86, 127, 132]
FeO_4	9934	9968	35	[6, 78, 138, 145, 152]
FeO_4	9952	9975	24	[3, 86, 127, 132, 147]
FeO_5	9969	9983	15	[6, 78, 109, 138, 145, 152]
FeO_5	9971	9999	29	[5, 64, 67, 82, 86, 133]
FeO_3	9976	10013	38	[3, 86, 127, 147]
FeO_6	9984	9994	11	[6, 78, 109, 124, 138, 145, 152]
FeO_5	9995	10057	63	[6, 78, 109, 124, 138, 145]
FeO_4	10000	10018	19	[5, 64, 82, 86, 133]
FeO_4	10014	10057	44	[3, 86, 127, 144, 147]
FeO_3	10019	10057	39	[5, 64, 86, 133]
FeO_3	10058	10117	60	[3, 86, 127, 144]
FeO_4	10058	10128	71	[5, 64, 86, 124, 133]
FeO_4	10058	10068	11	[6, 109, 124, 138, 145]
FeO_4	10069	10113	45	[6, 109, 128, 138, 145]
FeO_3	10114	10133	20	[6, 128, 138, 145]
FeO_4	10118	10162	45	[3, 73, 86, 127, 144]
FeO_3	10129	10163	35	[5, 86, 124, 133]
FeO_4	10134	10138	5	[6, 109, 128, 138, 145]
FeO_5	10139	10152	14	[6, 78, 109, 128, 138, 145]
FeO_4	10153	10173	21	[6, 78, 128, 138, 145]
FeO_3	10163	10221	59	[3, 86, 127, 144]
FeO_2	10164	10278	115	[5, 124, 133]
FeO_5	10174	10180	7	[6, 78, 109, 128, 138, 145]
FeO_4	10181	10221	41	[6, 109, 128, 138, 145]
FeO_4	10197	10221	25	[4, 80, 81, 88, 89]
FeO_2	10222	10269	48	[3, 86, 127]
FeO_3	10222	10381	160	[4, 81, 88, 89]
FeO_3	10222	10235	14	[6, 109, 128, 138]
FeO_4	10236	10303	68	[6, 89, 109, 128, 138]
FeO_3	10270	10321	52	[3, 83, 86, 127]
FeO_3	10279	10280	2	[5, 72, 124, 133]
FeO_4	10281	10299	19	[5, 72, 124, 133, 136]
FeO_3	10300	10364	65	[5, 72, 124, 133]
FeO_3	10304	10395	92	[6, 109, 128, 138]
FeO_4	10322	10478	157	[3, 83, 86, 127, 137]
FeO_4	10365	10444	80	[5, 72, 124, 133, 145]
FeO_4	10382	10405	24	[4, 81, 88, 89, 138]
FeO_4	10396	10445	50	[6, 78, 109, 128, 138]
FeO_3	10406	10449	44	[4, 81, 88, 89]
FeO_3	10445	10464	20	[5, 124, 133, 145]
FeO_3	10446	10594	149	[6, 109, 128, 138]
FeO_4	10450	10522	73	[4, 81, 88, 89, 109]
FeO_4	10465	10468	4	[5, 72, 124, 133, 145]
FeO_3	10469	10487	19	[5, 72, 124, 133]
FeO_3	10479	10510	32	[3, 83, 86, 127]
FeO_4	10488	10496	9	[5, 72, 124, 133, 145]
FeO_3	10497	10503	7	[5, 124, 133, 145]
FeO_2	10504	10617	114	[5, 124, 133]
FeO_4	10511	10534	24	[3, 83, 86, 127, 147]
FeO_3	10523	10608	86	[4, 88, 89, 109]
FeO_5	10535	10555	21	[3, 83, 86, 127, 144, 147]
FeO_4	10556	10556	1	[3, 83, 86, 127, 147]
FeO_3	10557	10576	20	[3, 83, 86, 127]
FeO_4	10577	10600	24	[3, 83, 86, 127, 147]
FeO_4	10595	10771	177	[6, 78, 109, 128, 138]
FeO_5	10601	10617	17	[3, 73, 83, 86, 127, 147]
FeO_4	10609	10696	88	[4, 81, 88, 89, 109]
FeO_4	10618	10642	25	[3, 73, 83, 86, 127]
FeO_3	10618	10662	45	[5, 124, 133, 136]
FeO_5	10643	10643	1	[3, 73, 83, 86, 127, 144]
FeO_6	10644	10652	9	[3, 73, 83, 86, 127, 130, 144]
FeO_5	10653	10750	98	[3, 73, 83, 127, 130, 144]
FeO_4	10663	10706	44	[5, 72, 124, 133, 136]
FeO_3	10697	10781	85	[4, 88, 89, 109]
FeO_3	10707	10724	18	[5, 124, 133, 136]
FeO_4	10725	10752	28	[5, 64, 124, 133, 136]
FeO_4	10751	10782	32	[3, 73, 83, 127, 130]
FeO_3	10753	10848	96	[5, 124, 133, 136]
FeO_3	10772	10776	5	[6, 109, 128, 138]
FeO_4	10777	10849	73	[6, 109, 128, 138, 145]
FeO_4	10782	10866	85	[4, 88, 89, 109, 143]
FeO_5	10783	10836	54	[3, 73, 83, 91, 127, 130]
FeO_4	10837	10884	48	[3, 73, 83, 91, 127]
FeO_2	10849	10912	64	[5, 124, 133]
FeO_3	10850	10867	18	[6, 109, 128, 145]
FeO_3	10867	10894	28	[4, 88, 109, 143]
FeO_2	10868	10875	8	[6, 109, 128]
FeO_3	10876	11012	137	[6, 109, 121, 128]
FeO_5	10885	10897	13	[3, 73, 83, 91, 127, 144]
FeO_4	10895	10961	67	[4, 88, 109, 132, 143]
FeO_4	10898	10922	25	[3, 73, 83, 127, 144]
FeO_3	10913	10952	40	[5, 124, 133, 152]
FeO_5	10923	10941	19	[3, 73, 83, 127, 144, 147]
FeO_4	10942	11011	70	[3, 73, 83, 127, 147]
FeO_4	10953	11047	95	[5, 79, 124, 133, 152]
FeO_3	10962	10973	12	[4, 88, 109, 143]
FeO_4	10974	11055	82	[4, 88, 89, 109, 143]
FeO_3	11012	11031	20	[3, 73, 83, 127]
FeO_4	11013	11034	22	[6, 109, 121, 128, 145]
FeO_4	11032	11033	2	[3, 73, 83, 86, 127]
FeO_5	11034	11044	11	[3, 73, 83, 86, 99, 127]
FeO_5	11035	11057	23	[6, 90, 109, 121, 128, 145]
FeO_4	11045	11067	23	[3, 73, 83, 86, 127]
FeO_3	11048	11053	6	[5, 124, 133, 152]
FeO_4	11054	11066	13	[5, 105, 124, 133, 152]
FeO_3	11056	11876	821	[4, 88, 89, 109]
FeO_4	11058	11104	47	[6, 90, 109, 121, 145]
FeO_5	11067	11083	17	[5, 105, 124, 133, 147, 152]
FeO_5	11068	11089	22	[3, 73, 83, 86, 99, 127]
FeO_4	11084	11114	31	[5, 105, 124, 133, 147]
FeO_4	11090	11110	21	[3, 73, 83, 86, 127]
FeO_3	11105	11125	21	[6, 90, 109, 145]
FeO_5	11111	11111	1	[3, 73, 83, 86, 99, 127]
FeO_4	11112	11138	27	[3, 73, 83, 86, 99]
FeO_3	11115	11133	19	[5, 124, 133, 147]
FeO_4	11126	11131	6	[6, 90, 109, 121, 145]
FeO_3	11132	11163	32	[6, 90, 109, 121]
FeO_4	11134	11228	95	[5, 124, 133, 147, 152]
FeO_5	11139	11145	7	[3, 73, 83, 86, 91, 99]
FeO_4	11146	11161	16	[3, 73, 83, 86, 91]
FeO_5	11162	11192	31	[3, 73, 83, 86, 91, 99]
FeO_4	11164	11190	27	[6, 90, 109, 121, 128]
FeO_3	11191	11303	113	[6, 109, 121, 128]
FeO_4	11193	11216	24	[3, 73, 83, 86, 91]
FeO_5	11217	11247	31	[3, 73, 83, 86, 91, 127]
FeO_3	11229	11350	122	[5, 133, 147, 152]
FeO_4	11248	11285	38	[3, 73, 83, 91, 127]
FeO_5	11286	11286	1	[3, 73, 83, 86, 91, 127]
FeO_6	11287	11312	26	[3, 73, 83, 86, 91, 127, 130]
FeO_4	11304	11340	37	[6, 84, 109, 121, 128]
FeO_5	11313	11319	7	[3, 73, 83, 91, 127, 130]
FeO_4	11320	11372	53	[3, 73, 91, 127, 130]
FeO_3	11341	11438	98	[6, 109, 121, 128]
FeO_4	11351	11519	169	[5, 124, 133, 147, 152]
FeO_5	11373	11401	29	[3, 73, 91, 101, 127, 130]
FeO_4	11402	11479	78	[3, 73, 101, 127, 130]
FeO_2	11439	11445	7	[6, 109, 128]
FeO_3	11446	11533	88	[6, 84, 109, 128]
FeO_3	11480	11513	34	[3, 73, 101, 127]
FeO_4	11514	11521	8	[3, 73, 101, 127, 130]
FeO_3	11520	11592	73	[5, 124, 133, 152]
FeO_3	11522	11738	217	[3, 73, 127, 130]
FeO_4	11534	11602	69	[6, 84, 109, 121, 128]
FeO_4	11593	11599	7	[5, 78, 124, 133, 152]
FeO_5	11600	11632	33	[5, 78, 124, 133, 138, 152]
FeO_5	11603	11617	15	[6, 84, 90, 109, 121, 128]
FeO_6	11618	11626	9	[6, 84, 90, 109, 115, 121, 128]
FeO_5	11627	11742	116	[6, 84, 90, 109, 121, 128]
FeO_4	11633	11654	22	[5, 78, 133, 138, 152]
FeO_3	11655	11668	14	[5, 133, 138, 152]
FeO_2	11669	11742	74	[5, 133, 152]
FeO_4	11739	11745	7	[3, 73, 83, 127, 130]
FeO_3	11743	11784	42	[5, 87, 133, 152]
FeO_4	11743	11745	3	[6, 84, 109, 121, 128]
FeO_5	11746	11761	16	[3, 73, 83, 86, 127, 130]
FeO_3	11746	11870	125	[6, 84, 109, 128]
FeO_6	11762	11822	61	[3, 73, 83, 86, 127, 130, 137]
FeO_2	11785	11798	14	[5, 87, 152]
FeO_3	11799	11876	78	[5, 87, 133, 152]
FeO_5	11823	11823	1	[3, 73, 83, 127, 130, 137]
FeO_4	11824	11825	2	[3, 73, 83, 130, 137]
FeO_5	11826	11876	51	[3, 73, 83, 127, 130, 137]
FeO_4	11871	11874	4	[6, 84, 109, 115, 128]
FeO_5	11875	11876	2	[6, 84, 98, 109, 115, 128]
