# Supplementary material for: Pressure‐Induced Coordination Changes in a Pyrolitic Silicate Melt From Ab Initio Molecular Dynamics Simulations
Source: J Geophys Res Solid Earth. 2019 Nov 29;124(11):11232–50. doi: 10.1029/2019JB018238 (PMC6988478; doi:10.1029/2019JB018238)
Supplement: Supplementary file 2 — Data Set S1 [file JGRB-124-11232-s002.zip › Data/3000K/FeO/a13.5-pyr-100-nvt.T3K.outcar.umd.dat.r0.stat.dat]

Cluster	Time	Percent
FeO_5	5559	0.11701187168476888	6
FeO_3	18686	0.3933232297718279	4
FeO_4	18775	0.3951965984676265	5
FeO_6	627	0.013197777216468806	7
FeO_2	3836	0.08074429569756672	3
FeO_7	5	0.00010524543234823608	8
FeO	20	0.00042098172939294433	2
