# Supplementary material for: Pressure‐Induced Coordination Changes in a Pyrolitic Silicate Melt From Ab Initio Molecular Dynamics Simulations
Source: J Geophys Res Solid Earth. 2019 Nov 29;124(11):11232–50. doi: 10.1029/2019JB018238 (PMC6988478; doi:10.1029/2019JB018238)
Supplement: Supplementary file 2 — Data Set S1 [file JGRB-124-11232-s002.zip › Data/3000K/MgO/a10.0-pyr-100-nvt.T3K.outcar.umd.dat.r0.popul.dat]

Formula	Begin	End	Lifetime	[Composition]
MgO_9	0	32	33	[7, 65, 71, 72, 73, 96, 105, 109, 140, 143]
MgO_7	0	19	20	[8, 68, 97, 102, 103, 117, 132, 150]
MgO_8	0	33	34	[9, 64, 70, 77, 80, 98, 117, 127, 152]
MgO_7	0	20	21	[10, 74, 81, 88, 90, 104, 128, 131]
MgO_8	0	19	20	[11, 67, 69, 76, 85, 91, 120, 123, 135]
MgO_9	0	37	38	[12, 82, 84, 102, 110, 118, 133, 138, 147, 148]
MgO_9	0	15	16	[13, 77, 83, 99, 101, 120, 121, 130, 145, 152]
MgO_9	0	7	8	[14, 68, 72, 74, 81, 86, 98, 105, 114, 117]
MgO_8	0	9	10	[15, 66, 87, 107, 115, 116, 118, 134, 144]
MgO_8	0	7	8	[16, 82, 99, 110, 130, 133, 141, 142, 146]
MgO_8	0	11	12	[17, 67, 68, 69, 84, 110, 123, 124, 147]
MgO_9	0	19	20	[18, 77, 80, 96, 105, 127, 130, 141, 142, 151]
MgO_7	0	19	20	[19, 73, 106, 115, 122, 134, 139, 144]
MgO_7	0	44	45	[20, 66, 98, 114, 117, 127, 134, 150]
MgO_8	0	20	21	[21, 65, 86, 94, 95, 98, 105, 114, 115]
MgO_7	0	3	4	[22, 75, 88, 94, 115, 128, 136, 139]
MgO_8	0	29	30	[23, 74, 83, 104, 121, 129, 130, 131, 151]
MgO_7	0	16	17	[24, 73, 85, 91, 109, 135, 140, 143]
MgO_9	0	6	7	[25, 82, 87, 89, 92, 116, 118, 136, 138, 140]
MgO_7	0	96	97	[26, 75, 87, 92, 103, 112, 136, 137]
MgO_7	0	9	10	[27, 79, 83, 109, 122, 129, 131, 135]
MgO_7	0	29	30	[28, 65, 72, 114, 115, 116, 118, 140]
MgO_7	0	31	32	[29, 84, 90, 104, 110, 112, 121, 123]
MgO_9	0	11	12	[30, 64, 77, 99, 100, 101, 108, 141, 148, 152]
MgO_9	0	23	24	[31, 64, 66, 87, 100, 102, 118, 138, 148, 149]
MgO_8	0	2	3	[32, 100, 107, 113, 125, 141, 143, 146, 149]
MgO_8	0	16	17	[33, 81, 88, 97, 115, 116, 126, 132, 139]
MgO_8	0	39	40	[34, 70, 75, 79, 83, 106, 122, 139, 145]
MgO_9	0	85	86	[35, 87, 92, 93, 97, 103, 116, 132, 137, 144]
MgO_8	0	26	27	[36, 69, 76, 89, 90, 91, 92, 123, 136]
MgO_9	3	7	5	[32, 99, 100, 107, 113, 125, 141, 143, 146, 149]
MgO_8	4	7	4	[22, 75, 88, 94, 95, 115, 128, 136, 139]
MgO_10	7	19	13	[25, 82, 87, 89, 91, 92, 116, 118, 136, 138, 140]
MgO_8	8	11	4	[14, 68, 72, 74, 86, 98, 105, 114, 117]
MgO_9	8	34	27	[16, 82, 99, 110, 125, 130, 133, 141, 142, 146]
MgO_9	8	12	5	[22, 75, 88, 94, 95, 106, 115, 128, 136, 139]
MgO_8	8	37	30	[32, 100, 107, 113, 125, 141, 143, 146, 149]
MgO_9	10	201	192	[15, 66, 87, 107, 114, 115, 116, 118, 134, 144]
MgO_8	10	15	6	[27, 79, 83, 109, 119, 122, 129, 131, 135]
MgO_9	12	31	20	[14, 68, 72, 74, 81, 86, 98, 105, 114, 117]
MgO_9	12	59	48	[17, 67, 68, 69, 84, 110, 123, 124, 146, 147]
MgO_8	12	36	25	[30, 64, 77, 99, 100, 101, 141, 148, 152]
MgO_8	13	103	91	[22, 75, 88, 94, 106, 115, 128, 136, 139]
MgO_8	16	21	6	[13, 77, 83, 99, 120, 121, 130, 145, 152]
MgO_9	16	27	12	[27, 79, 83, 109, 119, 122, 126, 129, 131, 135]
MgO_8	17	72	56	[24, 73, 85, 91, 109, 126, 135, 140, 143]
MgO_9	17	36	20	[33, 81, 88, 97, 115, 116, 126, 132, 139, 144]
MgO_8	20	34	15	[8, 68, 84, 97, 102, 103, 117, 132, 150]
MgO_9	20	30	11	[11, 67, 69, 76, 85, 91, 93, 120, 123, 135]
MgO_10	20	30	11	[18, 71, 77, 80, 96, 105, 127, 130, 141, 142, 151]
MgO_8	20	121	102	[19, 73, 97, 106, 115, 122, 134, 139, 144]
MgO_9	20	47	28	[25, 82, 87, 89, 92, 116, 118, 136, 138, 140]
MgO_8	21	21	1	[10, 74, 81, 88, 90, 104, 112, 128, 131]
MgO_7	21	39	19	[21, 65, 86, 94, 95, 98, 114, 115]
MgO_7	22	34	13	[10, 81, 88, 90, 104, 112, 128, 131]
MgO_7	22	37	16	[13, 77, 83, 99, 120, 121, 130, 145]
MgO_10	24	39	16	[31, 64, 66, 87, 100, 102, 107, 118, 138, 148, 149]
MgO_7	27	44	18	[36, 76, 89, 90, 91, 92, 123, 136]
MgO_10	28	34	7	[27, 73, 79, 83, 109, 119, 122, 126, 129, 131, 135]
MgO_9	30	42	13	[23, 74, 83, 104, 105, 121, 129, 130, 131, 151]
MgO_8	30	73	44	[28, 65, 72, 114, 115, 116, 118, 126, 140]
MgO_10	31	34	4	[11, 67, 69, 76, 85, 91, 93, 120, 123, 135, 137]
MgO_10	31	68	38	[18, 77, 80, 96, 105, 111, 127, 130, 141, 142, 151]
MgO_8	32	34	3	[14, 68, 72, 74, 81, 86, 98, 114, 117]
MgO_6	32	41	10	[29, 84, 90, 104, 110, 112, 123]
MgO_8	33	41	9	[7, 65, 71, 72, 96, 105, 109, 140, 143]
MgO_7	34	84	51	[9, 70, 77, 80, 98, 117, 127, 152]
MgO_7	35	54	20	[8, 68, 97, 102, 103, 117, 132, 150]
MgO_6	35	66	32	[10, 81, 88, 90, 104, 128, 131]
MgO_9	35	42	8	[11, 67, 76, 85, 91, 93, 120, 123, 135, 137]
MgO_7	35	123	89	[14, 68, 72, 74, 86, 98, 114, 117]
MgO_8	35	50	16	[16, 82, 99, 110, 125, 130, 141, 142, 146]
MgO_9	35	37	3	[27, 73, 79, 83, 109, 119, 122, 129, 131, 135]
MgO_9	37	95	59	[30, 64, 77, 80, 99, 100, 101, 141, 148, 152]
MgO_8	37	97	61	[33, 81, 88, 97, 115, 116, 126, 132, 139]
MgO_8	38	81	44	[12, 82, 84, 102, 118, 133, 138, 147, 148]
MgO_8	38	61	24	[13, 77, 83, 99, 101, 120, 121, 130, 145]
MgO_8	38	68	31	[27, 73, 79, 83, 109, 122, 129, 131, 135]
MgO_9	38	49	12	[32, 99, 100, 107, 113, 125, 141, 143, 146, 149]
MgO_6	40	44	5	[21, 65, 86, 95, 98, 114, 115]
MgO_9	40	51	12	[31, 64, 66, 87, 100, 102, 107, 118, 138, 148]
MgO_9	40	51	12	[34, 70, 75, 79, 83, 106, 122, 128, 139, 145]
MgO_9	42	42	1	[7, 65, 71, 72, 96, 105, 109, 126, 140, 143]
MgO_7	42	71	30	[29, 84, 90, 104, 110, 112, 121, 123]
MgO_10	43	64	22	[7, 65, 71, 72, 73, 96, 105, 109, 126, 140, 143]
MgO_8	43	53	11	[11, 67, 76, 85, 91, 93, 120, 123, 135]
MgO_8	43	122	80	[23, 74, 83, 104, 121, 129, 130, 131, 151]
MgO_8	45	55	11	[20, 66, 70, 98, 114, 117, 127, 134, 150]
MgO_7	45	66	22	[21, 65, 72, 86, 95, 98, 114, 115]
MgO_6	45	68	24	[36, 76, 89, 90, 91, 92, 123]
MgO_8	48	71	24	[25, 82, 87, 89, 92, 116, 118, 138, 140]
MgO_10	50	51	2	[32, 64, 99, 100, 107, 113, 125, 141, 143, 146, 149]
MgO_7	51	54	4	[16, 82, 99, 110, 130, 141, 142, 146]
MgO_10	52	70	19	[31, 64, 66, 87, 100, 102, 107, 118, 138, 148, 149]
MgO_9	52	62	11	[32, 64, 100, 107, 113, 125, 141, 143, 146, 149]
MgO_8	52	61	10	[34, 70, 75, 79, 83, 106, 122, 139, 145]
MgO_9	54	93	40	[11, 67, 69, 76, 85, 91, 93, 120, 123, 135]
MgO_8	55	98	44	[8, 68, 81, 97, 102, 103, 117, 132, 150]
MgO_8	55	70	16	[16, 82, 99, 110, 130, 133, 141, 142, 146]
MgO_7	56	81	26	[20, 66, 98, 114, 117, 127, 134, 150]
MgO_8	60	80	21	[17, 67, 68, 69, 84, 110, 123, 124, 147]
MgO_7	62	76	15	[13, 77, 83, 99, 120, 121, 130, 145]
MgO_7	62	84	23	[34, 70, 79, 83, 106, 122, 139, 145]
MgO_10	63	72	10	[32, 64, 85, 100, 107, 113, 125, 141, 143, 146, 149]
MgO_9	65	100	36	[7, 65, 71, 72, 73, 96, 105, 109, 140, 143]
MgO_7	67	108	42	[10, 81, 88, 90, 104, 112, 128, 131]
MgO_8	67	69	3	[21, 65, 72, 86, 88, 95, 98, 114, 115]
MgO_9	69	75	7	[18, 77, 80, 96, 105, 111, 130, 141, 142, 151]
MgO_9	69	77	9	[27, 73, 79, 83, 109, 119, 122, 129, 131, 135]
MgO_7	69	78	10	[36, 76, 89, 90, 91, 92, 123, 136]
MgO_7	70	71	2	[21, 65, 86, 88, 95, 98, 114, 115]
MgO_9	71	100	30	[16, 82, 99, 110, 125, 130, 133, 141, 142, 146]
MgO_9	71	74	4	[31, 64, 66, 87, 100, 102, 107, 118, 138, 148]
MgO_8	72	106	35	[21, 65, 86, 88, 94, 95, 98, 114, 115]
MgO_9	72	90	19	[25, 82, 87, 89, 91, 92, 116, 118, 138, 140]
MgO_8	72	72	1	[29, 84, 90, 104, 110, 112, 121, 123, 130]
MgO_7	73	75	3	[24, 73, 91, 109, 126, 135, 140, 143]
MgO_9	73	149	77	[29, 84, 90, 104, 110, 112, 121, 123, 130, 133]
MgO_9	73	100	28	[32, 85, 100, 107, 113, 125, 141, 143, 146, 149]
MgO_7	74	99	26	[28, 65, 72, 114, 115, 116, 118, 140]
MgO_8	75	79	5	[31, 64, 66, 87, 100, 102, 107, 118, 138]
MgO_8	76	102	27	[18, 77, 80, 96, 105, 111, 130, 141, 142]
MgO_8	76	82	7	[24, 65, 73, 91, 109, 126, 135, 140, 143]
MgO_8	77	88	12	[13, 77, 83, 99, 120, 121, 130, 145, 152]
MgO_10	78	81	4	[27, 73, 79, 83, 109, 119, 122, 126, 129, 131, 135]
MgO_8	79	80	2	[36, 76, 78, 89, 90, 91, 92, 123, 136]
MgO_9	80	136	57	[31, 64, 66, 87, 100, 102, 107, 118, 138, 148]
MgO_9	81	113	33	[17, 67, 68, 69, 84, 110, 123, 124, 146, 147]
MgO_7	81	133	53	[36, 76, 89, 90, 91, 92, 123, 136]
MgO_9	82	87	6	[12, 82, 84, 102, 110, 118, 133, 138, 147, 148]
MgO_8	82	88	7	[20, 66, 98, 113, 114, 117, 127, 134, 150]
MgO_9	82	85	4	[27, 73, 79, 83, 109, 119, 122, 129, 131, 135]
MgO_9	83	97	15	[24, 65, 73, 85, 91, 109, 126, 135, 140, 143]
MgO_8	85	91	7	[9, 70, 77, 80, 98, 117, 127, 150, 152]
MgO_8	85	214	130	[34, 70, 75, 79, 83, 106, 122, 139, 145]
MgO_8	86	102	17	[27, 79, 83, 109, 119, 122, 129, 131, 135]
MgO_8	86	116	31	[35, 87, 92, 97, 103, 116, 132, 137, 144]
MgO_8	88	120	33	[12, 82, 84, 102, 118, 133, 138, 147, 148]
MgO_7	89	102	14	[13, 77, 83, 99, 120, 121, 130, 145]
MgO_7	89	124	36	[20, 66, 98, 114, 117, 127, 134, 150]
MgO_10	91	145	55	[25, 82, 87, 89, 91, 92, 116, 118, 136, 138, 140]
MgO_7	92	159	68	[9, 70, 77, 80, 98, 117, 127, 152]
MgO_8	94	110	17	[11, 67, 76, 85, 91, 93, 120, 123, 135]
MgO_8	96	97	2	[30, 64, 80, 99, 100, 101, 141, 148, 152]
MgO_8	97	143	47	[26, 75, 87, 92, 101, 103, 112, 136, 137]
MgO_8	98	108	11	[24, 73, 85, 91, 109, 126, 135, 140, 143]
MgO_7	98	107	10	[30, 64, 99, 100, 101, 141, 148, 152]
MgO_9	98	127	30	[33, 81, 88, 97, 115, 116, 126, 132, 139, 144]
MgO_9	99	106	8	[8, 68, 81, 97, 102, 103, 108, 117, 132, 150]
MgO_8	100	123	24	[28, 65, 72, 114, 115, 116, 118, 140, 147]
MgO_10	101	103	3	[7, 65, 71, 72, 73, 96, 105, 109, 140, 143, 151]
MgO_8	101	175	75	[16, 82, 99, 110, 130, 133, 141, 142, 146]
MgO_10	101	105	5	[32, 64, 85, 100, 107, 113, 125, 141, 143, 146, 149]
MgO_8	103	113	11	[13, 77, 83, 99, 120, 121, 130, 145, 152]
MgO_9	103	114	12	[18, 77, 80, 96, 105, 111, 130, 141, 142, 151]
MgO_9	103	108	6	[27, 79, 83, 109, 119, 122, 126, 129, 131, 135]
MgO_9	104	106	3	[7, 65, 71, 72, 73, 96, 105, 109, 140, 151]
MgO_9	104	193	90	[22, 75, 88, 94, 95, 106, 115, 128, 136, 139]
MgO_9	106	109	4	[32, 85, 100, 107, 113, 125, 141, 143, 146, 149]
MgO_8	107	112	6	[7, 65, 71, 72, 96, 105, 109, 140, 151]
MgO_10	107	116	10	[8, 68, 81, 84, 97, 102, 103, 108, 117, 132, 150]
MgO_9	107	113	7	[21, 65, 72, 86, 88, 94, 95, 98, 114, 115]
MgO_8	108	117	10	[30, 64, 99, 100, 101, 108, 141, 148, 152]
MgO_8	109	114	6	[10, 81, 88, 90, 104, 112, 128, 131, 139]
MgO_7	109	116	8	[24, 73, 91, 109, 126, 135, 140, 143]
MgO_10	109	119	11	[27, 73, 79, 83, 109, 119, 122, 126, 129, 131, 135]
MgO_8	110	125	16	[32, 85, 100, 107, 125, 141, 143, 146, 149]
MgO_9	111	138	28	[11, 67, 76, 85, 91, 93, 120, 123, 125, 135]
MgO_7	113	135	23	[7, 65, 71, 72, 96, 105, 109, 151]
MgO_7	114	125	12	[13, 77, 83, 99, 121, 130, 145, 152]
MgO_8	114	120	7	[17, 67, 68, 69, 84, 110, 123, 124, 147]
MgO_8	114	134	21	[21, 65, 72, 86, 94, 95, 98, 114, 115]
MgO_7	115	119	5	[10, 81, 88, 90, 104, 112, 128, 131]
MgO_10	115	124	10	[18, 77, 80, 96, 105, 111, 127, 130, 141, 142, 151]
MgO_8	117	132	16	[8, 68, 84, 97, 102, 103, 108, 132, 150]
MgO_8	117	123	7	[24, 65, 73, 91, 109, 126, 135, 140, 143]
MgO_9	117	326	210	[35, 87, 92, 93, 97, 103, 116, 132, 137, 144]
MgO_9	118	149	32	[30, 64, 77, 99, 100, 101, 108, 141, 148, 152]
MgO_8	120	152	33	[10, 74, 81, 88, 90, 104, 112, 128, 131]
MgO_9	120	154	35	[27, 79, 83, 109, 119, 122, 126, 129, 131, 135]
MgO_9	121	143	23	[12, 82, 84, 102, 110, 118, 133, 138, 147, 148]
MgO_7	121	123	3	[17, 68, 69, 84, 110, 123, 124, 147]
MgO_7	122	141	20	[19, 73, 106, 115, 122, 134, 139, 144]
MgO_9	123	151	29	[23, 74, 83, 104, 105, 121, 129, 130, 131, 151]
MgO_8	124	126	3	[14, 68, 72, 74, 86, 98, 104, 114, 117]
MgO_8	124	130	7	[17, 68, 69, 84, 110, 123, 124, 132, 147]
MgO_9	124	153	30	[24, 65, 71, 73, 91, 109, 126, 135, 140, 143]
MgO_7	124	125	2	[28, 65, 72, 114, 115, 116, 118, 140]
MgO_9	125	160	36	[18, 77, 80, 96, 105, 127, 130, 141, 142, 151]
MgO_8	125	149	25	[20, 66, 70, 98, 114, 117, 127, 134, 150]
MgO_6	126	136	11	[13, 77, 83, 99, 121, 130, 145]
MgO_8	126	195	70	[28, 65, 72, 114, 115, 116, 118, 126, 140]
MgO_9	126	146	21	[32, 85, 100, 107, 113, 125, 141, 143, 146, 149]
MgO_7	127	132	6	[14, 68, 72, 74, 86, 98, 114, 117]
MgO_8	128	131	4	[33, 81, 88, 97, 115, 116, 126, 132, 139]
MgO_7	131	138	8	[17, 68, 69, 84, 110, 124, 132, 147]
MgO_9	132	138	7	[33, 81, 88, 97, 115, 116, 126, 132, 139, 144]
MgO_7	133	166	34	[8, 68, 97, 102, 103, 108, 132, 150]
MgO_8	133	151	19	[14, 68, 72, 74, 86, 98, 105, 114, 117]
MgO_8	134	135	2	[36, 76, 89, 90, 91, 92, 123, 125, 136]
MgO_7	135	176	42	[21, 65, 86, 94, 95, 98, 114, 115]
MgO_6	136	140	5	[7, 65, 71, 72, 96, 105, 109]
MgO_9	136	145	10	[36, 76, 78, 89, 90, 91, 92, 123, 125, 136]
MgO_7	137	154	18	[13, 77, 83, 99, 120, 121, 130, 145]
MgO_10	137	207	71	[31, 64, 66, 87, 100, 102, 107, 118, 138, 148, 149]
MgO_8	139	150	12	[11, 67, 76, 85, 91, 120, 123, 125, 135]
MgO_6	139	142	4	[17, 68, 69, 84, 110, 124, 147]
MgO_8	139	167	29	[33, 81, 88, 97, 115, 116, 126, 132, 139]
MgO_7	141	151	11	[7, 65, 71, 72, 73, 96, 105, 109]
MgO_8	142	166	25	[19, 73, 94, 106, 115, 122, 134, 139, 144]
MgO_7	143	146	4	[17, 68, 69, 84, 102, 110, 124, 147]
MgO_8	144	340	197	[12, 82, 84, 102, 118, 133, 138, 147, 148]
MgO_9	144	151	8	[26, 75, 87, 90, 92, 101, 103, 112, 136, 137]
MgO_9	146	150	5	[25, 82, 87, 89, 91, 92, 116, 118, 138, 140]
MgO_8	146	146	1	[36, 76, 89, 90, 91, 92, 123, 125, 136]
MgO_8	147	171	25	[17, 68, 69, 84, 102, 110, 123, 124, 147]
MgO_8	147	199	53	[32, 85, 100, 107, 125, 141, 143, 146, 149]
MgO_7	147	155	9	[36, 76, 89, 90, 91, 92, 123, 125]
MgO_7	150	238	89	[20, 66, 98, 114, 117, 127, 134, 150]
MgO_8	150	172	23	[29, 84, 90, 104, 110, 112, 121, 123, 133]
MgO_8	150	156	7	[30, 64, 77, 99, 100, 108, 141, 148, 152]
MgO_7	151	181	31	[11, 76, 85, 91, 120, 123, 125, 135]
MgO_8	151	152	2	[25, 82, 87, 89, 92, 116, 118, 138, 140]
MgO_6	152	161	10	[7, 65, 71, 72, 96, 105, 109]
MgO_7	152	163	12	[14, 68, 72, 74, 86, 98, 114, 117]
MgO_8	152	155	4	[23, 74, 83, 104, 121, 129, 130, 131, 151]
MgO_10	152	152	1	[26, 75, 87, 90, 92, 101, 103, 112, 128, 136, 137]
MgO_7	153	226	74	[10, 81, 88, 90, 104, 112, 128, 131]
MgO_7	153	157	5	[25, 87, 89, 92, 116, 118, 138, 140]
MgO_9	153	167	15	[26, 75, 90, 92, 101, 103, 112, 128, 136, 137]
MgO_10	154	159	6	[24, 65, 71, 73, 85, 91, 109, 126, 135, 140, 143]
MgO_8	155	162	8	[13, 77, 83, 99, 120, 121, 130, 145, 152]
MgO_8	155	165	11	[27, 79, 83, 109, 119, 122, 129, 131, 135]
MgO_9	156	196	41	[23, 74, 81, 83, 104, 121, 129, 130, 131, 151]
MgO_6	156	175	20	[36, 76, 89, 90, 91, 92, 123]
MgO_9	157	160	4	[30, 64, 77, 80, 99, 100, 108, 141, 148, 152]
MgO_8	158	174	17	[25, 82, 87, 89, 92, 116, 118, 138, 140]
MgO_8	160	167	8	[9, 64, 70, 77, 80, 98, 117, 127, 152]
MgO_9	160	165	6	[24, 71, 73, 85, 91, 109, 126, 135, 140, 143]
MgO_10	161	207	47	[18, 77, 80, 96, 105, 111, 127, 130, 141, 142, 151]
MgO_10	161	166	6	[30, 64, 77, 80, 99, 100, 101, 108, 141, 148, 152]
MgO_7	162	162	1	[7, 65, 71, 72, 78, 96, 105, 109]
MgO_8	163	180	18	[7, 65, 71, 72, 78, 96, 105, 109, 140]
MgO_7	163	163	1	[13, 77, 83, 99, 120, 121, 130, 145]
MgO_6	164	181	18	[13, 77, 83, 99, 121, 130, 145]
MgO_6	164	167	4	[14, 68, 72, 74, 86, 114, 117]
MgO_8	166	200	35	[24, 73, 85, 91, 109, 126, 135, 140, 143]
MgO_9	166	174	9	[27, 70, 79, 83, 109, 119, 122, 129, 131, 135]
MgO_8	167	169	3	[8, 66, 68, 97, 102, 103, 108, 132, 150]
MgO_9	167	173	7	[19, 73, 94, 97, 106, 115, 122, 134, 139, 144]
MgO_9	167	198	32	[30, 64, 77, 80, 99, 100, 101, 141, 148, 152]
MgO_7	168	179	12	[9, 70, 77, 80, 98, 117, 127, 152]
MgO_7	168	170	3	[14, 68, 72, 74, 86, 105, 114, 117]
MgO_10	168	170	3	[26, 75, 87, 90, 92, 101, 103, 112, 128, 136, 137]
MgO_9	168	186	19	[33, 81, 88, 97, 115, 116, 126, 132, 139, 144]
MgO_9	170	174	5	[8, 66, 68, 97, 102, 103, 108, 117, 132, 150]
MgO_8	171	171	1	[14, 68, 72, 74, 86, 104, 105, 114, 117]
MgO_9	171	178	8	[26, 75, 87, 92, 101, 103, 112, 128, 136, 137]
MgO_9	172	186	15	[14, 68, 72, 74, 86, 98, 104, 105, 114, 117]
MgO_9	172	172	1	[17, 68, 69, 84, 102, 110, 123, 124, 132, 147]
MgO_8	173	174	2	[17, 68, 69, 84, 110, 123, 124, 132, 147]
MgO_9	173	285	113	[29, 84, 90, 104, 110, 112, 121, 123, 130, 133]
MgO_8	174	242	69	[19, 73, 97, 106, 115, 122, 134, 139, 144]
MgO_8	175	178	4	[8, 68, 97, 102, 103, 108, 117, 132, 150]
MgO_9	175	176	2	[17, 68, 69, 84, 110, 123, 124, 132, 146, 147]
MgO_9	175	177	3	[25, 82, 87, 89, 92, 116, 118, 136, 138, 140]
MgO_8	175	177	3	[27, 70, 79, 83, 109, 119, 122, 129, 135]
MgO_9	176	193	18	[16, 82, 99, 110, 125, 130, 133, 141, 142, 146]
MgO_7	176	196	21	[36, 76, 89, 90, 91, 92, 123, 125]
MgO_8	177	181	5	[17, 68, 69, 84, 110, 123, 124, 132, 147]
MgO_8	177	189	13	[21, 65, 86, 94, 95, 98, 114, 115, 134]
MgO_8	178	188	11	[25, 82, 87, 89, 92, 116, 118, 136, 138]
MgO_7	178	178	1	[27, 79, 83, 109, 119, 122, 129, 135]
MgO_9	179	188	10	[8, 68, 81, 97, 102, 103, 108, 117, 132, 150]
MgO_8	179	212	34	[26, 75, 87, 92, 101, 103, 112, 136, 137]
MgO_8	179	185	7	[27, 79, 83, 109, 119, 122, 129, 131, 135]
MgO_8	180	196	17	[9, 70, 77, 80, 98, 117, 127, 150, 152]
MgO_9	181	185	5	[7, 65, 71, 72, 78, 96, 105, 109, 126, 140]
MgO_8	182	186	5	[11, 76, 85, 91, 120, 123, 125, 135, 143]
MgO_7	182	207	26	[13, 77, 83, 99, 121, 130, 145, 151]
MgO_9	182	187	6	[17, 67, 68, 69, 84, 110, 123, 124, 132, 147]
MgO_10	186	189	4	[7, 65, 71, 72, 73, 78, 96, 105, 109, 126, 140]
MgO_9	186	202	17	[27, 73, 79, 83, 109, 119, 122, 129, 131, 135]
MgO_7	187	199	13	[11, 76, 85, 91, 120, 123, 125, 143]
MgO_8	187	198	12	[14, 68, 72, 74, 86, 98, 105, 114, 117]
MgO_8	187	204	18	[33, 81, 88, 97, 115, 116, 126, 132, 139]
MgO_8	188	200	13	[17, 67, 68, 69, 84, 110, 123, 124, 147]
MgO_8	189	203	15	[8, 68, 81, 97, 102, 103, 117, 132, 150]
MgO_9	189	195	7	[25, 82, 87, 89, 91, 92, 116, 118, 136, 138]
MgO_11	190	195	6	[7, 65, 71, 72, 73, 78, 96, 105, 109, 126, 140, 143]
MgO_7	190	195	6	[21, 65, 86, 94, 95, 98, 114, 115]
MgO_8	194	212	19	[16, 82, 110, 125, 130, 133, 141, 142, 146]
MgO_8	194	211	18	[22, 75, 88, 94, 95, 106, 115, 136, 139]
MgO_10	196	201	6	[7, 65, 71, 72, 73, 96, 105, 109, 126, 140, 143]
MgO_8	196	216	21	[21, 65, 86, 94, 95, 98, 114, 115, 134]
MgO_10	196	244	49	[25, 82, 87, 89, 91, 92, 116, 118, 136, 138, 140]
MgO_7	196	249	54	[28, 65, 72, 114, 115, 116, 118, 140]
MgO_7	197	285	89	[9, 70, 77, 80, 98, 117, 127, 152]
MgO_8	197	316	120	[23, 74, 83, 104, 121, 129, 130, 131, 151]
MgO_6	197	197	1	[36, 76, 89, 90, 91, 92, 123]
MgO_7	198	209	12	[36, 76, 89, 90, 91, 92, 121, 123]
MgO_7	199	206	8	[14, 68, 72, 74, 86, 98, 114, 117]
MgO_10	199	213	15	[30, 64, 77, 80, 99, 100, 101, 108, 141, 148, 152]
MgO_8	200	201	2	[11, 76, 85, 91, 120, 123, 125, 135, 143]
MgO_7	200	213	14	[32, 100, 107, 125, 141, 143, 146, 149]
MgO_9	201	255	55	[17, 67, 68, 69, 84, 110, 123, 124, 146, 147]
MgO_9	201	214	14	[24, 69, 73, 85, 91, 109, 126, 135, 140, 143]
MgO_9	202	211	10	[7, 65, 71, 72, 73, 96, 105, 109, 140, 143]
MgO_7	202	212	11	[11, 76, 85, 91, 120, 123, 125, 135]
MgO_8	202	212	11	[15, 66, 87, 107, 115, 116, 118, 134, 144]
MgO_10	203	206	4	[27, 73, 79, 83, 109, 119, 122, 126, 129, 131, 135]
MgO_7	204	212	9	[8, 68, 97, 102, 103, 117, 132, 150]
MgO_9	205	276	72	[33, 65, 81, 88, 97, 115, 116, 126, 132, 139]
MgO_6	207	208	2	[14, 68, 72, 74, 86, 114, 117]
MgO_9	207	217	11	[27, 73, 79, 83, 109, 122, 126, 129, 131, 135]
MgO_8	208	209	2	[13, 77, 83, 99, 110, 121, 130, 145, 151]
MgO_9	208	261	54	[18, 77, 80, 96, 105, 111, 130, 141, 142, 151]
MgO_9	208	244	37	[31, 64, 66, 87, 100, 102, 107, 118, 138, 148]
MgO_7	209	211	3	[14, 68, 72, 74, 86, 104, 114, 117]
MgO_9	210	226	17	[13, 77, 83, 99, 110, 121, 130, 141, 145, 151]
MgO_8	210	218	9	[36, 76, 89, 90, 91, 92, 112, 121, 123]
MgO_8	212	219	8	[7, 65, 71, 72, 73, 96, 109, 140, 143]
MgO_8	212	221	10	[14, 68, 72, 74, 81, 86, 104, 114, 117]
MgO_7	212	224	13	[22, 75, 88, 94, 95, 115, 136, 139]
MgO_8	213	226	14	[8, 68, 81, 97, 102, 103, 117, 132, 150]
MgO_8	213	219	7	[11, 76, 85, 89, 91, 120, 123, 125, 135]
MgO_9	213	321	109	[15, 66, 87, 107, 114, 115, 116, 118, 134, 144]
MgO_9	213	233	21	[16, 82, 99, 110, 125, 130, 133, 141, 142, 146]
MgO_9	213	216	4	[26, 75, 87, 92, 101, 103, 112, 128, 136, 137]
MgO_9	214	214	1	[30, 64, 77, 99, 100, 101, 108, 141, 148, 152]
MgO_9	214	214	1	[32, 64, 85, 100, 107, 125, 141, 143, 146, 149]
MgO_8	215	264	50	[24, 73, 85, 91, 109, 126, 135, 140, 143]
MgO_8	215	227	13	[30, 64, 77, 99, 100, 108, 141, 148, 152]
MgO_10	215	228	14	[32, 64, 85, 100, 107, 113, 125, 141, 143, 146, 149]
MgO_9	215	227	13	[34, 70, 75, 79, 83, 106, 122, 128, 139, 145]
MgO_7	217	224	8	[21, 65, 86, 94, 95, 98, 114, 115]
MgO_8	217	229	13	[26, 75, 92, 101, 103, 112, 128, 136, 137]
MgO_10	218	222	5	[27, 73, 79, 83, 109, 119, 122, 126, 129, 131, 135]
MgO_7	219	231	13	[36, 76, 89, 90, 91, 92, 112, 123]
MgO_9	220	247	28	[7, 65, 71, 72, 73, 96, 105, 109, 140, 143]
MgO_7	220	287	68	[11, 76, 85, 91, 120, 123, 125, 135]
MgO_7	222	225	4	[14, 68, 72, 74, 81, 86, 114, 117]
MgO_9	223	245	23	[27, 79, 83, 109, 119, 122, 126, 129, 131, 135]
MgO_6	225	237	13	[21, 65, 86, 95, 98, 114, 115]
MgO_8	225	230	6	[22, 75, 88, 94, 95, 106, 115, 136, 139]
MgO_6	226	229	4	[14, 68, 72, 74, 86, 114, 117]
MgO_7	227	233	7	[8, 68, 97, 102, 103, 117, 132, 150]
MgO_8	227	234	8	[10, 81, 88, 90, 104, 112, 128, 131, 139]
MgO_8	227	231	5	[13, 77, 83, 99, 110, 121, 130, 141, 145]
MgO_9	228	237	10	[30, 64, 77, 99, 100, 101, 108, 141, 148, 152]
MgO_8	228	281	54	[34, 70, 75, 79, 83, 106, 122, 139, 145]
MgO_9	229	243	15	[32, 64, 100, 107, 113, 125, 141, 143, 146, 149]
MgO_7	230	234	5	[14, 68, 72, 74, 86, 98, 114, 117]
MgO_9	230	286	57	[26, 75, 90, 92, 101, 103, 112, 128, 136, 137]
MgO_9	231	256	26	[22, 75, 88, 94, 95, 106, 115, 128, 136, 139]
MgO_7	232	242	11	[13, 77, 83, 99, 110, 121, 130, 145]
MgO_8	232	246	15	[36, 76, 89, 90, 91, 92, 112, 123, 136]
MgO_8	234	252	19	[8, 68, 84, 97, 102, 103, 117, 132, 150]
MgO_10	234	234	1	[16, 82, 99, 110, 125, 130, 133, 141, 142, 146, 147]
MgO_7	235	238	4	[10, 81, 88, 90, 104, 128, 131, 139]
MgO_8	235	279	45	[14, 68, 72, 74, 81, 86, 98, 114, 117]
MgO_9	235	235	1	[16, 82, 99, 110, 130, 133, 141, 142, 146, 147]
MgO_8	236	242	7	[16, 82, 110, 130, 133, 141, 142, 146, 147]
MgO_7	238	242	5	[21, 65, 72, 86, 95, 98, 114, 115]
MgO_10	238	263	26	[30, 64, 77, 80, 99, 100, 101, 108, 141, 148, 152]
MgO_6	239	253	15	[10, 81, 88, 90, 104, 128, 131]
MgO_8	239	255	17	[20, 66, 98, 113, 114, 117, 127, 134, 150]
MgO_8	243	280	38	[13, 77, 83, 99, 110, 121, 130, 145, 151]
MgO_7	243	259	17	[16, 82, 110, 130, 133, 141, 142, 146]
MgO_7	243	244	2	[19, 73, 106, 115, 122, 134, 139, 144]
MgO_8	243	250	8	[21, 65, 72, 86, 88, 95, 98, 114, 115]
MgO_8	244	244	1	[32, 64, 100, 107, 125, 141, 143, 146, 149]
MgO_8	245	263	19	[19, 73, 106, 115, 116, 122, 134, 139, 144]
MgO_9	245	262	18	[25, 82, 87, 89, 91, 92, 116, 118, 136, 138]
MgO_8	245	256	12	[31, 64, 66, 87, 100, 102, 118, 138, 148]
MgO_7	245	255	11	[32, 100, 107, 125, 141, 143, 146, 149]
MgO_10	246	251	6	[27, 73, 79, 83, 109, 119, 122, 126, 129, 131, 135]
MgO_9	247	247	1	[36, 69, 76, 89, 90, 91, 92, 112, 123, 136]
MgO_8	248	287	40	[7, 65, 71, 72, 96, 105, 109, 140, 143]
MgO_8	248	248	1	[36, 69, 89, 90, 91, 92, 112, 123, 136]
MgO_7	249	257	9	[36, 89, 90, 91, 92, 112, 123, 136]
MgO_8	250	275	26	[28, 65, 72, 114, 115, 116, 118, 126, 140]
MgO_7	251	253	3	[21, 65, 86, 88, 95, 98, 114, 115]
MgO_9	252	270	19	[27, 73, 79, 83, 109, 119, 122, 129, 131, 135]
MgO_7	253	259	7	[8, 68, 97, 102, 103, 117, 132, 150]
MgO_7	254	274	21	[10, 74, 81, 88, 90, 104, 128, 131]
MgO_6	254	264	11	[21, 65, 86, 95, 98, 114, 115]
MgO_8	256	268	13	[17, 67, 69, 84, 110, 123, 124, 146, 147]
MgO_7	256	372	117	[20, 66, 98, 114, 117, 127, 134, 150]
MgO_8	256	298	43	[32, 85, 100, 107, 125, 141, 143, 146, 149]
MgO_8	257	284	28	[22, 75, 88, 94, 95, 106, 115, 136, 139]
MgO_9	257	257	1	[31, 64, 66, 87, 100, 102, 118, 138, 148, 149]
MgO_10	258	305	48	[31, 64, 66, 87, 100, 102, 107, 118, 138, 148, 149]
MgO_7	258	297	40	[36, 76, 89, 90, 91, 92, 123, 136]
MgO_8	260	307	48	[8, 68, 81, 97, 102, 103, 117, 132, 150]
MgO_8	260	274	15	[16, 82, 99, 110, 130, 133, 141, 142, 146]
MgO_10	262	266	5	[18, 77, 80, 96, 105, 111, 127, 130, 141, 142, 151]
MgO_8	263	270	8	[25, 82, 87, 89, 91, 92, 116, 118, 138]
MgO_7	264	313	50	[19, 73, 106, 115, 122, 134, 139, 144]
MgO_9	264	269	6	[30, 64, 77, 80, 99, 100, 101, 141, 148, 152]
MgO_7	265	283	19	[21, 65, 86, 95, 98, 105, 114, 115]
MgO_9	265	266	2	[24, 73, 85, 91, 109, 125, 126, 135, 140, 143]
MgO_9	267	270	4	[18, 77, 80, 96, 105, 127, 130, 141, 142, 151]
MgO_8	267	284	18	[24, 73, 85, 91, 109, 126, 135, 140, 143]
MgO_9	269	282	14	[17, 67, 68, 69, 84, 110, 123, 124, 146, 147]
MgO_8	270	279	10	[30, 64, 77, 80, 99, 100, 141, 148, 152]
MgO_10	271	289	19	[18, 71, 77, 80, 96, 105, 127, 130, 141, 142, 151]
MgO_9	271	288	18	[25, 82, 87, 89, 91, 92, 116, 118, 138, 140]
MgO_8	271	291	21	[27, 79, 83, 109, 119, 122, 129, 131, 135]
MgO_8	275	282	8	[10, 74, 81, 88, 90, 104, 112, 128, 131]
MgO_9	275	306	32	[16, 82, 99, 110, 125, 130, 133, 141, 142, 146]
MgO_7	276	296	21	[28, 65, 72, 114, 115, 116, 118, 140]
MgO_8	277	284	8	[33, 81, 88, 97, 115, 116, 126, 132, 139]
MgO_9	280	298	19	[14, 68, 72, 74, 81, 86, 98, 105, 114, 117]
MgO_9	280	284	5	[30, 64, 77, 80, 99, 100, 108, 141, 148, 152]
MgO_7	281	285	5	[13, 77, 83, 99, 110, 121, 130, 145]
MgO_9	282	302	21	[34, 70, 75, 79, 83, 106, 122, 128, 139, 145]
MgO_7	283	369	87	[10, 81, 88, 90, 104, 112, 128, 131]
MgO_8	283	317	35	[17, 67, 68, 69, 84, 110, 123, 124, 147]
MgO_8	284	290	7	[21, 65, 72, 86, 95, 98, 105, 114, 115]
MgO_9	285	290	6	[22, 75, 88, 94, 95, 106, 115, 128, 136, 139]
MgO_7	285	324	40	[24, 73, 85, 91, 109, 135, 140, 143]
MgO_10	285	295	11	[30, 64, 77, 80, 99, 100, 101, 108, 141, 148, 152]
MgO_9	285	318	34	[33, 81, 88, 97, 115, 116, 126, 132, 139, 144]
MgO_8	286	303	18	[9, 64, 70, 77, 80, 98, 117, 127, 152]
MgO_6	286	315	30	[13, 77, 83, 99, 121, 130, 145]
MgO_8	286	326	41	[29, 84, 90, 104, 110, 112, 121, 123, 133]
MgO_8	287	290	4	[26, 75, 92, 101, 103, 112, 128, 136, 137]
MgO_9	288	311	24	[7, 65, 71, 72, 73, 96, 105, 109, 140, 143]
MgO_8	288	307	20	[11, 67, 76, 85, 91, 120, 123, 125, 135]
MgO_8	289	293	5	[25, 82, 87, 89, 92, 116, 118, 138, 140]
MgO_9	290	308	19	[18, 77, 80, 96, 105, 127, 130, 141, 142, 151]
MgO_7	291	310	20	[21, 65, 86, 95, 98, 105, 114, 115]
MgO_8	291	315	25	[22, 75, 88, 94, 95, 106, 115, 136, 139]
MgO_7	291	345	55	[26, 75, 92, 101, 103, 112, 136, 137]
MgO_9	292	297	6	[27, 79, 83, 109, 119, 122, 126, 129, 131, 135]
MgO_7	294	299	6	[25, 82, 87, 92, 116, 118, 138, 140]
MgO_9	296	298	3	[30, 64, 77, 99, 100, 101, 108, 141, 148, 152]
MgO_6	297	314	18	[28, 65, 72, 114, 116, 118, 140]
MgO_8	298	348	51	[27, 79, 83, 109, 119, 122, 129, 131, 135]
MgO_8	298	299	2	[36, 76, 89, 90, 91, 92, 121, 123, 136]
MgO_8	299	308	10	[14, 68, 72, 74, 81, 86, 105, 114, 117]
MgO_8	299	402	104	[30, 64, 77, 99, 100, 101, 141, 148, 152]
MgO_9	299	304	6	[32, 85, 100, 107, 113, 125, 141, 143, 146, 149]
MgO_8	300	320	21	[25, 82, 87, 89, 92, 116, 118, 138, 140]
MgO_7	300	301	2	[36, 76, 89, 90, 91, 92, 123, 136]
MgO_8	302	320	19	[36, 76, 89, 90, 91, 92, 112, 123, 136]
MgO_8	303	333	31	[34, 70, 75, 79, 83, 106, 122, 139, 145]
MgO_7	304	338	35	[9, 64, 77, 80, 98, 117, 127, 152]
MgO_8	305	328	24	[32, 85, 100, 107, 125, 141, 143, 146, 149]
MgO_9	306	351	46	[31, 64, 66, 87, 100, 102, 118, 138, 148, 149]
MgO_10	307	308	2	[16, 82, 99, 110, 125, 130, 133, 141, 142, 146, 147]
MgO_7	308	316	9	[8, 68, 81, 97, 102, 103, 132, 150]
MgO_8	308	308	1	[11, 67, 69, 76, 85, 91, 120, 123, 135]
MgO_9	309	326	18	[11, 67, 69, 76, 85, 91, 93, 120, 123, 135]
MgO_9	309	319	11	[14, 68, 72, 74, 81, 86, 98, 105, 114, 117]
MgO_9	309	314	6	[16, 99, 110, 125, 130, 133, 141, 142, 146, 147]
MgO_10	309	340	32	[18, 77, 80, 96, 105, 111, 127, 130, 141, 142, 151]
MgO_6	311	361	51	[21, 65, 86, 95, 98, 114, 115]
MgO_8	312	323	12	[7, 65, 71, 72, 73, 96, 109, 140, 143]
MgO_8	314	324	11	[19, 73, 97, 106, 115, 122, 134, 139, 144]
MgO_8	315	337	23	[16, 99, 110, 125, 130, 133, 141, 142, 146]
MgO_7	315	340	26	[28, 65, 72, 114, 115, 116, 118, 140]
MgO_7	316	320	5	[13, 77, 83, 99, 110, 121, 130, 145]
MgO_7	316	320	5	[22, 75, 88, 94, 106, 115, 136, 139]
MgO_8	317	324	8	[8, 68, 81, 97, 102, 103, 108, 132, 150]
MgO_9	317	321	5	[23, 74, 83, 104, 105, 121, 129, 130, 131, 151]
MgO_9	318	332	15	[17, 67, 68, 69, 84, 110, 123, 124, 146, 147]
MgO_8	319	327	9	[33, 81, 88, 97, 115, 116, 126, 132, 139]
MgO_8	320	331	12	[14, 68, 72, 74, 81, 86, 98, 114, 117]
MgO_8	321	336	16	[13, 77, 83, 99, 110, 121, 130, 145, 151]
MgO_8	321	333	13	[22, 75, 88, 94, 106, 115, 128, 136, 139]
MgO_7	321	337	17	[25, 82, 87, 92, 116, 118, 138, 140]
MgO_7	321	373	53	[36, 76, 89, 90, 91, 92, 123, 136]
MgO_8	322	347	26	[15, 66, 87, 114, 115, 116, 118, 134, 144]
MgO_8	322	377	56	[23, 74, 83, 104, 121, 129, 130, 131, 151]
MgO_9	324	361	38	[7, 65, 71, 72, 73, 96, 105, 109, 140, 143]
MgO_9	325	345	21	[8, 68, 81, 84, 97, 102, 103, 108, 132, 150]
MgO_9	325	334	10	[19, 73, 97, 106, 115, 116, 122, 134, 139, 144]
MgO_8	325	340	16	[24, 73, 85, 91, 107, 109, 135, 140, 143]
MgO_8	327	344	18	[11, 67, 76, 85, 91, 93, 120, 123, 135]
MgO_9	327	380	54	[29, 84, 90, 104, 110, 112, 121, 123, 130, 133]
MgO_8	327	335	9	[35, 87, 92, 97, 103, 116, 132, 137, 144]
MgO_9	328	369	42	[33, 65, 81, 88, 97, 115, 116, 126, 132, 139]
MgO_7	329	339	11	[32, 100, 107, 125, 141, 143, 146, 149]
MgO_9	332	337	6	[14, 68, 72, 74, 81, 86, 98, 104, 114, 117]
MgO_8	333	358	26	[17, 67, 69, 84, 110, 123, 124, 146, 147]
MgO_7	334	346	13	[22, 75, 88, 94, 115, 128, 136, 139]
MgO_7	334	386	53	[34, 70, 79, 83, 106, 122, 139, 145]
MgO_8	335	390	56	[19, 97, 106, 115, 116, 122, 134, 139, 144]
MgO_9	336	404	69	[35, 87, 92, 93, 97, 103, 116, 132, 137, 144]
MgO_7	337	337	1	[13, 77, 83, 99, 121, 130, 145, 151]
MgO_8	338	340	3	[13, 77, 83, 99, 120, 121, 130, 145, 151]
MgO_8	338	352	15	[14, 68, 74, 81, 86, 98, 104, 114, 117]
MgO_9	338	386	49	[16, 82, 99, 110, 125, 130, 133, 141, 142, 146]
MgO_8	338	364	27	[25, 82, 87, 92, 116, 118, 136, 138, 140]
MgO_8	339	360	22	[9, 64, 70, 77, 80, 98, 117, 127, 152]
MgO_8	340	360	21	[32, 99, 100, 107, 125, 141, 143, 146, 149]
MgO_9	341	356	16	[12, 82, 84, 102, 110, 118, 133, 138, 147, 148]
MgO_7	341	344	4	[13, 77, 83, 99, 121, 130, 145, 151]
MgO_9	341	390	50	[18, 77, 80, 96, 105, 127, 130, 141, 142, 151]
MgO_7	341	352	12	[24, 73, 85, 91, 109, 135, 140, 143]
MgO_6	341	397	57	[28, 65, 72, 114, 116, 118, 140]
MgO_9	345	371	27	[11, 67, 69, 76, 85, 91, 93, 120, 123, 135]
MgO_6	345	346	2	[13, 77, 83, 99, 121, 130, 145]
MgO_8	346	362	17	[8, 68, 81, 84, 97, 102, 103, 132, 150]
MgO_8	346	348	3	[26, 75, 90, 92, 101, 103, 112, 136, 137]
MgO_7	347	349	3	[13, 77, 83, 99, 121, 130, 145, 152]
MgO_8	347	367	21	[22, 75, 88, 94, 95, 115, 128, 136, 139]
MgO_9	348	349	2	[15, 66, 87, 107, 114, 115, 116, 118, 134, 144]
MgO_7	349	381	33	[26, 75, 90, 92, 103, 112, 136, 137]
MgO_9	349	382	34	[27, 79, 83, 109, 119, 122, 126, 129, 131, 135]
MgO_8	350	373	24	[13, 77, 83, 99, 120, 121, 130, 145, 152]
MgO_8	350	383	34	[15, 66, 87, 107, 114, 116, 118, 134, 144]
MgO_10	352	372	21	[31, 64, 66, 87, 100, 102, 107, 118, 138, 148, 149]
MgO_7	353	369	17	[14, 68, 74, 81, 86, 104, 114, 117]
MgO_8	353	378	26	[24, 73, 85, 91, 109, 126, 135, 140, 143]
MgO_8	357	363	7	[12, 82, 84, 102, 118, 133, 138, 147, 148]
MgO_9	359	387	29	[17, 67, 68, 69, 84, 110, 123, 124, 146, 147]
MgO_7	361	425	65	[9, 64, 77, 80, 98, 117, 127, 152]
MgO_7	361	369	9	[32, 100, 107, 125, 141, 143, 146, 149]
MgO_8	362	416	55	[7, 65, 71, 72, 73, 96, 105, 109, 143]
MgO_8	362	373	12	[21, 65, 86, 95, 98, 105, 114, 115, 116]
MgO_7	363	363	1	[8, 68, 81, 97, 102, 103, 132, 150]
MgO_8	364	391	28	[8, 68, 81, 97, 102, 103, 108, 132, 150]
MgO_9	364	393	30	[12, 82, 84, 102, 110, 118, 133, 138, 147, 148]
MgO_9	365	378	14	[25, 82, 87, 89, 92, 116, 118, 136, 138, 140]
MgO_9	368	372	5	[22, 75, 88, 94, 95, 106, 115, 128, 136, 139]
MgO_8	370	374	5	[10, 81, 88, 90, 104, 112, 128, 131, 139]
MgO_8	370	389	20	[14, 68, 74, 81, 86, 104, 105, 114, 117]
MgO_8	370	379	10	[32, 85, 100, 107, 125, 141, 143, 146, 149]
MgO_8	370	436	67	[33, 81, 88, 97, 115, 116, 126, 132, 139]
MgO_8	372	384	13	[11, 67, 69, 85, 91, 93, 120, 123, 135]
MgO_8	373	385	13	[20, 66, 86, 98, 114, 117, 127, 134, 150]
MgO_8	373	389	17	[22, 75, 88, 94, 106, 115, 128, 136, 139]
MgO_9	373	396	24	[31, 64, 66, 87, 100, 102, 107, 118, 138, 148]
MgO_7	374	383	10	[13, 77, 83, 99, 121, 130, 145, 152]
MgO_7	374	385	12	[21, 65, 86, 95, 98, 105, 114, 115]
MgO_6	374	389	16	[36, 76, 89, 90, 91, 92, 123]
MgO_7	375	386	12	[10, 81, 88, 90, 104, 128, 131, 139]
MgO_9	378	387	10	[23, 74, 77, 83, 104, 121, 129, 130, 131, 151]
MgO_9	379	397	19	[24, 65, 73, 85, 91, 109, 126, 135, 140, 143]
MgO_8	379	395	17	[25, 82, 87, 89, 92, 118, 136, 138, 140]
MgO_9	380	399	20	[32, 64, 85, 100, 107, 125, 141, 143, 146, 149]
MgO_8	381	383	3	[29, 84, 90, 104, 110, 112, 121, 123, 133]
MgO_8	382	383	2	[26, 75, 87, 90, 92, 103, 112, 136, 137]
MgO_8	383	422	40	[27, 79, 83, 109, 119, 122, 129, 131, 135]
MgO_8	384	393	10	[13, 70, 77, 83, 99, 121, 130, 145, 152]
MgO_9	384	390	7	[15, 66, 87, 107, 114, 115, 116, 118, 134, 144]
MgO_9	384	393	10	[26, 75, 87, 90, 92, 103, 112, 128, 136, 137]
MgO_9	384	396	13	[29, 84, 90, 104, 110, 112, 121, 123, 128, 133]
MgO_9	385	401	17	[11, 67, 69, 76, 85, 91, 93, 120, 123, 135]
MgO_7	386	458	73	[20, 66, 98, 114, 117, 127, 134, 150]
MgO_8	386	396	11	[21, 65, 86, 88, 95, 98, 105, 114, 115]
MgO_6	387	403	17	[10, 81, 88, 90, 104, 128, 131]
MgO_8	387	422	36	[16, 82, 99, 110, 130, 133, 141, 142, 146]
MgO_8	387	390	4	[34, 70, 75, 79, 83, 106, 122, 139, 145]
MgO_8	388	409	22	[17, 67, 68, 69, 84, 110, 123, 124, 147]
MgO_8	388	410	23	[23, 74, 83, 104, 121, 129, 130, 131, 151]
MgO_7	390	416	27	[14, 68, 74, 81, 86, 104, 114, 117]
MgO_7	390	423	34	[22, 75, 88, 94, 106, 115, 136, 139]
MgO_7	390	406	17	[36, 76, 78, 89, 90, 91, 92, 123]
MgO_8	391	408	18	[15, 66, 87, 107, 114, 116, 118, 134, 144]
MgO_8	391	410	20	[18, 77, 80, 96, 105, 130, 141, 142, 151]
MgO_9	391	412	22	[19, 73, 97, 106, 115, 116, 122, 134, 139, 144]
MgO_9	391	398	8	[34, 70, 75, 79, 83, 106, 122, 139, 145, 152]
MgO_7	392	427	36	[8, 68, 81, 97, 102, 103, 132, 150]
MgO_8	394	408	15	[12, 82, 84, 102, 118, 133, 138, 147, 148]
MgO_9	394	398	5	[13, 70, 77, 83, 99, 120, 121, 130, 145, 152]
MgO_10	394	394	1	[26, 75, 87, 90, 92, 101, 103, 112, 128, 136, 137]
MgO_9	395	399	5	[26, 75, 87, 92, 101, 103, 112, 128, 136, 137]
MgO_9	396	412	17	[25, 82, 87, 89, 92, 116, 118, 136, 138, 140]
MgO_7	397	432	36	[21, 65, 86, 95, 98, 105, 114, 115]
MgO_10	397	405	9	[29, 84, 90, 104, 110, 112, 121, 123, 128, 130, 133]
MgO_8	397	404	8	[31, 66, 87, 100, 102, 107, 118, 138, 148]
MgO_8	398	411	14	[24, 73, 85, 91, 109, 126, 135, 140, 143]
MgO_7	398	438	41	[28, 65, 72, 114, 115, 116, 118, 140]
MgO_8	399	449	51	[13, 77, 83, 99, 120, 121, 130, 145, 152]
MgO_8	399	476	78	[34, 70, 75, 79, 83, 106, 122, 139, 145]
MgO_8	400	511	112	[26, 75, 87, 92, 101, 103, 112, 136, 137]
MgO_8	400	422	23	[32, 85, 100, 107, 125, 141, 143, 146, 149]
MgO_10	402	420	19	[11, 67, 69, 76, 85, 91, 93, 120, 123, 125, 135]
MgO_9	403	449	47	[30, 64, 77, 99, 100, 101, 108, 141, 148, 152]
MgO_7	404	412	9	[10, 81, 88, 90, 104, 128, 131, 139]
MgO_9	405	422	18	[31, 64, 66, 87, 100, 102, 107, 118, 138, 148]
MgO_8	405	443	39	[35, 87, 92, 97, 103, 116, 132, 137, 144]
MgO_9	406	427	22	[29, 84, 90, 104, 110, 112, 121, 123, 130, 133]
MgO_6	407	417	11	[36, 76, 89, 90, 91, 92, 123]
MgO_9	409	495	87	[12, 82, 84, 102, 110, 118, 133, 138, 147, 148]
MgO_7	409	431	23	[15, 66, 87, 107, 116, 118, 134, 144]
MgO_9	410	485	76	[17, 67, 68, 69, 84, 110, 123, 124, 146, 147]
MgO_9	411	469	59	[18, 77, 80, 96, 105, 111, 130, 141, 142, 151]
MgO_9	411	424	14	[23, 74, 83, 104, 105, 121, 129, 130, 131, 151]
MgO_9	412	422	11	[24, 65, 73, 85, 91, 109, 126, 135, 140, 143]
MgO_6	413	421	9	[10, 81, 88, 90, 104, 128, 131]
MgO_8	413	421	9	[19, 73, 97, 106, 115, 122, 134, 139, 144]
MgO_10	413	426	14	[25, 82, 87, 89, 91, 92, 116, 118, 136, 138, 140]
MgO_7	417	477	61	[7, 65, 71, 72, 73, 96, 109, 143]
MgO_8	417	436	20	[14, 68, 74, 81, 86, 98, 104, 114, 117]
MgO_7	418	425	8	[36, 76, 89, 90, 91, 92, 123, 136]
MgO_9	421	490	70	[11, 67, 69, 76, 85, 91, 93, 120, 123, 135]
MgO_7	422	486	65	[10, 81, 88, 90, 104, 112, 128, 131]
MgO_9	422	460	39	[19, 73, 97, 106, 115, 116, 122, 134, 139, 144]
MgO_9	423	509	87	[16, 82, 99, 110, 125, 130, 133, 141, 142, 146]
MgO_8	423	427	5	[24, 65, 73, 91, 109, 126, 135, 140, 143]
MgO_9	423	449	27	[27, 79, 83, 109, 119, 122, 126, 129, 131, 135]
MgO_10	423	434	12	[31, 64, 66, 87, 100, 102, 107, 118, 138, 148, 149]
MgO_9	423	452	30	[32, 85, 100, 107, 113, 125, 141, 143, 146, 149]
MgO_9	424	452	29	[22, 75, 88, 94, 95, 106, 115, 128, 136, 139]
MgO_8	425	559	135	[23, 74, 83, 104, 121, 129, 130, 131, 151]
MgO_8	426	471	46	[9, 64, 70, 77, 80, 98, 117, 127, 152]
MgO_6	426	433	8	[36, 76, 89, 90, 91, 92, 123]
MgO_8	427	450	24	[25, 82, 87, 89, 92, 118, 136, 138, 140]
MgO_8	428	465	38	[8, 68, 81, 97, 102, 103, 117, 132, 150]
MgO_7	428	437	10	[24, 65, 91, 109, 126, 135, 140, 143]
MgO_8	428	462	35	[29, 84, 90, 104, 110, 112, 121, 123, 133]
MgO_8	432	450	19	[15, 66, 87, 107, 115, 116, 118, 134, 144]
MgO_8	433	517	85	[21, 65, 72, 86, 95, 98, 105, 114, 115]
MgO_7	434	441	8	[36, 76, 89, 90, 91, 92, 121, 123]
MgO_9	435	444	10	[31, 64, 66, 87, 100, 107, 118, 138, 148, 149]
MgO_7	437	437	1	[14, 68, 74, 81, 86, 98, 114, 117]
MgO_9	437	443	7	[33, 81, 88, 97, 115, 116, 126, 128, 132, 139]
MgO_6	438	460	23	[14, 68, 74, 81, 86, 114, 117]
MgO_8	438	442	5	[24, 65, 73, 91, 109, 126, 135, 140, 143]
MgO_8	439	447	9	[28, 65, 72, 114, 115, 116, 118, 140, 147]
MgO_6	442	448	7	[36, 76, 89, 90, 91, 92, 123]
MgO_9	443	455	13	[24, 65, 73, 85, 91, 109, 126, 135, 140, 143]
MgO_8	444	457	14	[33, 81, 88, 97, 115, 116, 126, 132, 139]
MgO_9	444	460	17	[35, 87, 92, 93, 97, 103, 116, 132, 137, 144]
MgO_10	445	463	19	[31, 64, 66, 87, 100, 102, 107, 118, 138, 148, 149]
MgO_7	448	468	21	[28, 65, 72, 114, 115, 116, 118, 140]
MgO_7	449	498	50	[36, 76, 89, 90, 91, 92, 123, 136]
MgO_7	450	456	7	[13, 77, 83, 99, 120, 121, 130, 145]
MgO_8	450	465	16	[27, 79, 83, 109, 119, 122, 129, 131, 135]
MgO_8	450	461	12	[30, 64, 99, 100, 101, 108, 141, 148, 152]
MgO_7	451	461	11	[15, 66, 87, 107, 116, 118, 134, 144]
MgO_9	451	478	28	[25, 82, 87, 89, 92, 116, 118, 136, 138, 140]
MgO_8	453	471	19	[22, 75, 88, 94, 95, 115, 128, 136, 139]
MgO_8	453	487	35	[32, 85, 100, 107, 125, 141, 143, 146, 149]
MgO_10	456	472	17	[24, 65, 69, 73, 85, 91, 109, 126, 135, 140, 143]
MgO_8	457	464	8	[13, 77, 83, 99, 120, 121, 130, 145, 151]
MgO_9	458	499	42	[33, 65, 81, 88, 97, 115, 116, 126, 132, 139]
MgO_8	459	471	13	[20, 66, 98, 113, 114, 117, 127, 134, 150]
MgO_7	461	487	27	[14, 68, 74, 81, 86, 104, 114, 117]
MgO_8	461	471	11	[19, 73, 97, 106, 115, 122, 134, 139, 144]
MgO_8	461	469	9	[35, 87, 93, 97, 103, 116, 132, 137, 144]
MgO_8	462	471	10	[15, 66, 87, 107, 114, 116, 118, 134, 144]
MgO_9	462	505	44	[30, 64, 77, 99, 100, 101, 108, 141, 148, 152]
MgO_7	463	480	18	[29, 84, 90, 104, 110, 112, 121, 123]
MgO_9	464	480	17	[31, 64, 66, 87, 100, 102, 107, 118, 138, 148]
MgO_7	465	469	5	[13, 77, 83, 99, 121, 130, 145, 151]
MgO_7	466	500	35	[8, 68, 97, 102, 103, 117, 132, 150]
MgO_9	466	479	14	[27, 79, 83, 109, 119, 122, 126, 129, 131, 135]
MgO_8	469	478	10	[28, 65, 72, 114, 115, 116, 118, 126, 140]
MgO_8	470	483	14	[13, 77, 83, 99, 121, 130, 141, 145, 151]
MgO_10	470	513	44	[18, 77, 80, 96, 105, 111, 127, 130, 141, 142, 151]
MgO_7	470	479	10	[35, 93, 97, 103, 116, 132, 137, 144]
MgO_9	472	512	41	[9, 64, 70, 77, 80, 86, 98, 117, 127, 152]
MgO_9	472	501	30	[15, 66, 87, 107, 114, 115, 116, 118, 134, 144]
MgO_9	472	502	31	[19, 73, 97, 106, 115, 116, 122, 134, 139, 144]
MgO_7	472	498	27	[20, 66, 98, 114, 117, 127, 134, 150]
MgO_7	472	480	9	[22, 75, 88, 94, 115, 128, 136, 139]
MgO_9	473	479	7	[24, 65, 73, 85, 91, 109, 126, 135, 140, 143]
MgO_7	477	491	15	[34, 70, 79, 83, 106, 122, 139, 145]
MgO_8	478	487	10	[7, 65, 71, 72, 73, 96, 109, 140, 143]
MgO_8	479	480	2	[25, 87, 89, 92, 116, 118, 136, 138, 140]
MgO_7	479	510	32	[28, 65, 72, 114, 115, 116, 118, 140]
MgO_8	480	562	83	[24, 73, 85, 91, 109, 126, 135, 140, 143]
MgO_10	480	490	11	[27, 73, 79, 83, 109, 119, 122, 126, 129, 131, 135]
MgO_8	480	482	3	[35, 87, 93, 97, 103, 116, 132, 137, 144]
MgO_8	481	513	33	[22, 75, 88, 94, 106, 115, 128, 136, 139]
MgO_7	481	482	2	[25, 87, 92, 116, 118, 136, 138, 140]
MgO_8	481	484	4	[29, 84, 90, 104, 110, 112, 121, 123, 130]
MgO_10	481	516	36	[31, 64, 66, 87, 100, 102, 107, 118, 138, 148, 149]
MgO_6	483	485	3	[25, 87, 92, 116, 118, 138, 140]
MgO_9	483	509	27	[35, 87, 92, 93, 97, 103, 116, 132, 137, 144]
MgO_7	484	485	2	[13, 77, 83, 99, 121, 130, 145, 151]
MgO_9	485	497	13	[29, 84, 90, 104, 110, 112, 121, 123, 130, 133]
MgO_8	486	486	1	[13, 77, 83, 99, 120, 121, 130, 145, 151]
MgO_8	486	544	59	[17, 67, 68, 69, 84, 110, 123, 124, 147]
MgO_7	486	493	8	[25, 87, 89, 92, 116, 118, 138, 140]
MgO_8	487	492	6	[10, 81, 88, 90, 104, 112, 121, 128, 131]
MgO_7	487	501	15	[13, 77, 83, 99, 120, 121, 130, 145]
MgO_7	488	490	3	[7, 65, 71, 72, 73, 96, 109, 143]
MgO_8	488	497	10	[14, 68, 74, 81, 86, 98, 104, 114, 117]
MgO_9	488	495	8	[32, 85, 100, 107, 113, 125, 141, 143, 146, 149]
MgO_8	491	498	8	[7, 65, 71, 72, 73, 96, 105, 109, 143]
MgO_8	491	496	6	[11, 67, 69, 76, 85, 91, 120, 123, 135]
MgO_9	491	513	23	[27, 79, 83, 109, 119, 122, 126, 129, 131, 135]
MgO_8	492	591	100	[34, 70, 75, 79, 83, 106, 122, 139, 145]
MgO_9	493	498	6	[10, 81, 88, 90, 104, 112, 121, 128, 131, 136]
MgO_8	494	524	31	[25, 82, 87, 89, 92, 116, 118, 138, 140]
MgO_8	496	631	136	[12, 82, 84, 102, 118, 133, 138, 147, 148]
MgO_8	496	535	40	[32, 100, 107, 113, 125, 141, 143, 146, 149]
MgO_9	497	539	43	[11, 67, 69, 76, 85, 91, 93, 120, 123, 135]
MgO_9	498	498	1	[14, 68, 72, 74, 81, 86, 98, 104, 114, 117]
MgO_8	498	536	39	[29, 84, 90, 104, 110, 112, 121, 123, 133]
MgO_9	499	546	48	[7, 65, 71, 72, 73, 96, 105, 109, 140, 143]
MgO_8	499	513	15	[10, 81, 88, 90, 104, 112, 128, 131, 136]
MgO_8	499	507	9	[14, 68, 72, 74, 81, 86, 104, 114, 117]
MgO_8	499	500	2	[20, 66, 98, 102, 114, 117, 127, 134, 150]
MgO_8	499	521	23	[36, 76, 89, 90, 91, 92, 112, 123, 136]
MgO_8	500	510	11	[33, 65, 81, 88, 115, 116, 126, 132, 139]
MgO_8	501	563	63	[8, 68, 81, 97, 102, 103, 117, 132, 150]
MgO_9	501	501	1	[20, 66, 70, 98, 102, 114, 117, 127, 134, 150]
MgO_8	502	508	7	[13, 77, 83, 99, 120, 121, 130, 145, 152]
MgO_8	502	524	23	[15, 66, 87, 107, 115, 116, 118, 134, 144]
MgO_8	502	542	41	[20, 66, 98, 102, 114, 117, 127, 134, 150]
MgO_8	503	515	13	[19, 97, 106, 115, 116, 122, 134, 139, 144]
MgO_8	506	509	4	[30, 64, 77, 99, 100, 108, 141, 148, 152]
MgO_9	508	513	6	[14, 68, 72, 74, 81, 86, 104, 105, 114, 117]
MgO_9	509	517	9	[13, 77, 79, 83, 99, 120, 121, 130, 145, 152]
MgO_8	510	562	53	[16, 82, 99, 110, 130, 133, 141, 142, 146]
MgO_9	510	513	4	[30, 64, 77, 80, 99, 100, 108, 141, 148, 152]
MgO_8	510	551	42	[35, 87, 92, 97, 103, 116, 132, 137, 144]
MgO_6	511	525	15	[28, 65, 72, 114, 116, 118, 140]
MgO_9	511	539	29	[33, 65, 81, 88, 97, 115, 116, 126, 132, 139]
MgO_7	512	530	19	[26, 75, 92, 101, 103, 112, 136, 137]
MgO_8	513	613	101	[9, 64, 70, 77, 80, 98, 117, 127, 152]
MgO_9	514	517	4	[10, 81, 88, 90, 104, 112, 128, 131, 136, 139]
MgO_8	514	522	9	[14, 68, 74, 81, 86, 104, 105, 114, 117]
MgO_9	514	524	11	[18, 77, 80, 96, 105, 111, 130, 141, 142, 151]
MgO_7	514	522	9	[22, 75, 88, 94, 106, 115, 136, 139]
MgO_8	514	551	38	[27, 79, 83, 109, 119, 122, 129, 131, 135]
MgO_8	514	531	18	[30, 64, 77, 80, 99, 100, 141, 148, 152]
MgO_7	516	519	4	[19, 97, 106, 115, 122, 134, 139, 144]
MgO_9	517	532	16	[31, 64, 66, 87, 100, 107, 118, 138, 148, 149]
MgO_8	518	538	21	[10, 81, 88, 90, 104, 112, 128, 131, 139]
MgO_8	518	533	16	[13, 77, 83, 99, 120, 121, 130, 145, 152]
MgO_7	518	553	36	[21, 65, 86, 95, 98, 105, 114, 115]
MgO_8	520	534	15	[19, 73, 97, 106, 115, 122, 134, 139, 144]
MgO_7	522	538	17	[36, 76, 89, 90, 91, 92, 123, 136]
MgO_9	523	535	13	[14, 68, 74, 81, 86, 98, 104, 105, 114, 117]
MgO_8	523	533	11	[22, 75, 88, 94, 95, 106, 115, 136, 139]
MgO_9	525	536	12	[15, 66, 87, 107, 114, 115, 116, 118, 134, 144]
MgO_8	525	526	2	[18, 77, 80, 96, 105, 130, 141, 142, 151]
MgO_9	525	564	40	[25, 82, 87, 89, 92, 116, 118, 136, 138, 140]
MgO_7	526	528	3	[28, 65, 72, 114, 115, 116, 118, 140]
MgO_9	527	537	11	[18, 71, 77, 80, 96, 105, 130, 141, 142, 151]
MgO_8	529	534	6	[28, 65, 72, 105, 114, 115, 116, 118, 140]
MgO_6	531	540	10	[26, 75, 92, 101, 112, 136, 137]
MgO_7	532	558	27	[30, 64, 77, 99, 100, 141, 148, 152]
MgO_8	533	536	4	[31, 64, 66, 87, 100, 118, 138, 148, 149]
MgO_9	534	537	4	[13, 70, 77, 83, 99, 120, 121, 130, 145, 152]
MgO_7	534	556	23	[22, 75, 88, 94, 95, 115, 136, 139]
MgO_9	535	574	40	[19, 73, 97, 106, 115, 116, 122, 134, 139, 144]
MgO_7	535	579	45	[28, 65, 72, 114, 115, 116, 118, 140]
MgO_10	536	547	12	[14, 68, 72, 74, 81, 86, 98, 104, 105, 114, 117]
MgO_7	536	552	17	[32, 100, 107, 125, 141, 143, 146, 149]
MgO_8	537	544	8	[15, 66, 87, 107, 115, 116, 118, 134, 144]
MgO_9	537	568	32	[29, 84, 90, 104, 110, 112, 121, 123, 130, 133]
MgO_9	537	546	10	[31, 64, 66, 87, 100, 107, 118, 138, 148, 149]
MgO_8	538	548	11	[13, 70, 77, 83, 99, 120, 121, 145, 152]
MgO_8	538	554	17	[18, 77, 80, 96, 105, 130, 141, 142, 151]
MgO_7	539	587	49	[10, 81, 88, 90, 104, 112, 128, 131]
MgO_8	539	541	3	[36, 76, 89, 90, 91, 92, 112, 123, 136]
MgO_10	540	567	28	[11, 67, 69, 76, 85, 91, 93, 120, 123, 125, 135]
MgO_8	540	572	33	[33, 81, 88, 97, 115, 116, 126, 132, 139]
MgO_7	541	550	10	[26, 75, 90, 92, 101, 112, 136, 137]
MgO_7	542	607	66	[36, 76, 89, 90, 91, 92, 123, 136]
MgO_7	543	640	98	[20, 66, 98, 114, 117, 127, 134, 150]
MgO_9	545	565	21	[15, 66, 87, 107, 114, 115, 116, 118, 134, 144]
MgO_9	545	551	7	[17, 67, 68, 69, 84, 110, 123, 124, 146, 147]
MgO_8	547	561	15	[7, 65, 71, 72, 96, 105, 109, 140, 143]
MgO_8	547	549	3	[31, 64, 66, 87, 100, 107, 138, 148, 149]
MgO_9	548	549	2	[14, 68, 74, 81, 86, 98, 104, 105, 114, 117]
MgO_7	549	554	6	[13, 70, 77, 83, 99, 121, 145, 152]
MgO_8	550	569	20	[14, 68, 74, 81, 86, 98, 104, 114, 117]
MgO_9	550	561	12	[31, 64, 66, 87, 100, 102, 107, 138, 148, 149]
MgO_8	551	560	10	[26, 75, 90, 92, 101, 103, 112, 136, 137]
MgO_8	552	589	38	[17, 67, 68, 69, 84, 110, 123, 124, 147]
MgO_7	552	555	4	[27, 79, 83, 109, 122, 129, 131, 135]
MgO_9	552	610	59	[35, 87, 92, 93, 97, 103, 116, 132, 137, 144]
MgO_8	553	583	31	[32, 85, 100, 107, 125, 141, 143, 146, 149]
MgO_6	554	565	12	[21, 65, 86, 95, 98, 114, 115]
MgO_8	555	581	27	[13, 70, 77, 83, 99, 121, 130, 145, 152]
MgO_9	555	569	15	[18, 77, 80, 96, 105, 111, 130, 141, 142, 151]
MgO_8	556	583	28	[27, 79, 83, 109, 122, 126, 129, 131, 135]
MgO_8	557	575	19	[22, 75, 88, 94, 95, 106, 115, 136, 139]
MgO_8	559	561	3	[30, 64, 77, 99, 100, 108, 141, 148, 152]
MgO_9	560	580	21	[23, 74, 77, 83, 104, 121, 129, 130, 131, 151]
MgO_9	561	564	4	[26, 75, 90, 92, 101, 103, 112, 128, 136, 137]
MgO_9	562	646	85	[7, 65, 71, 72, 73, 96, 105, 109, 140, 143]
MgO_9	562	567	6	[30, 64, 77, 99, 100, 108, 141, 146, 148, 152]
MgO_10	562	564	3	[31, 64, 66, 87, 100, 102, 107, 118, 138, 148, 149]
MgO_7	563	566	4	[16, 82, 110, 130, 133, 141, 142, 146]
MgO_7	563	578	16	[24, 73, 85, 91, 109, 135, 140, 143]
MgO_7	564	617	54	[8, 68, 81, 97, 102, 103, 132, 150]
MgO_8	565	566	2	[25, 82, 87, 89, 92, 116, 118, 136, 138]
MgO_8	565	566	2	[26, 75, 90, 92, 101, 103, 112, 136, 137]
MgO_9	565	598	34	[31, 64, 66, 87, 100, 107, 118, 138, 148, 149]
MgO_8	566	602	37	[15, 66, 87, 107, 114, 116, 118, 134, 144]
MgO_7	566	572	7	[21, 65, 86, 95, 98, 114, 115, 134]
MgO_8	567	574	8	[16, 82, 110, 130, 133, 141, 142, 146, 147]
MgO_7	567	571	5	[25, 82, 87, 89, 92, 118, 136, 138]
MgO_7	567	585	19	[26, 75, 92, 101, 103, 112, 136, 137]
MgO_9	568	570	3	[11, 67, 69, 76, 85, 91, 120, 123, 125, 135]
MgO_8	568	573	6	[30, 64, 77, 99, 100, 108, 141, 148, 152]
MgO_8	569	571	3	[29, 84, 90, 104, 110, 112, 121, 123, 133]
MgO_9	570	574	5	[14, 68, 74, 81, 86, 98, 104, 114, 117, 150]
MgO_10	570	577	8	[18, 77, 80, 96, 105, 111, 127, 130, 141, 142, 151]
MgO_8	571	579	9	[11, 67, 69, 76, 85, 91, 120, 123, 135]
MgO_8	572	582	11	[25, 82, 87, 89, 92, 118, 136, 138, 140]
MgO_9	572	591	20	[29, 84, 90, 104, 110, 112, 121, 123, 130, 133]
MgO_6	573	663	91	[21, 65, 86, 95, 98, 114, 115]
MgO_9	573	634	62	[33, 65, 81, 88, 97, 115, 116, 126, 132, 139]
MgO_7	574	604	31	[30, 64, 77, 99, 100, 141, 148, 152]
MgO_8	575	585	11	[14, 68, 74, 81, 86, 104, 114, 117, 150]
MgO_8	575	604	30	[16, 82, 110, 125, 130, 133, 141, 142, 146]
MgO_8	575	597	23	[19, 97, 106, 115, 116, 122, 134, 139, 144]
MgO_9	576	632	57	[22, 75, 88, 94, 95, 106, 115, 128, 136, 139]
MgO_9	578	579	2	[18, 77, 80, 96, 105, 111, 130, 141, 142, 151]
MgO_8	579	583	5	[24, 73, 85, 91, 109, 126, 135, 140, 143]
MgO_9	580	606	27	[11, 67, 69, 76, 85, 91, 93, 120, 123, 135]
MgO_8	580	580	1	[18, 77, 80, 96, 105, 130, 141, 142, 151]
MgO_6	580	668	89	[28, 65, 72, 114, 116, 118, 140]
MgO_9	581	594	14	[18, 71, 77, 80, 96, 105, 130, 141, 142, 151]
MgO_8	581	582	2	[23, 74, 83, 104, 121, 129, 130, 131, 151]
MgO_9	582	584	3	[13, 70, 77, 83, 99, 120, 121, 130, 145, 152]
MgO_9	583	598	16	[23, 74, 83, 104, 105, 121, 129, 130, 131, 151]
MgO_9	583	599	17	[25, 82, 87, 89, 91, 92, 118, 136, 138, 140]
MgO_9	584	588	5	[24, 73, 85, 91, 109, 122, 126, 135, 140, 143]
MgO_9	584	593	10	[27, 79, 83, 109, 119, 122, 126, 129, 131, 135]
MgO_7	584	585	2	[32, 100, 107, 125, 141, 143, 146, 149]
MgO_8	585	604	20	[13, 77, 83, 99, 120, 121, 130, 145, 152]
MgO_7	586	611	26	[14, 68, 74, 81, 86, 104, 114, 117]
MgO_8	586	620	35	[26, 75, 87, 92, 101, 103, 112, 136, 137]
MgO_8	586	595	10	[32, 85, 100, 107, 125, 141, 143, 146, 149]
MgO_6	588	601	14	[10, 81, 88, 90, 104, 128, 131]
MgO_8	589	606	18	[24, 73, 85, 91, 109, 126, 135, 140, 143]
MgO_9	590	625	36	[17, 67, 68, 69, 84, 110, 123, 124, 146, 147]
MgO_8	592	622	31	[29, 84, 90, 104, 110, 112, 121, 123, 133]
MgO_7	592	614	23	[34, 70, 79, 83, 106, 122, 139, 145]
MgO_8	594	626	33	[27, 79, 83, 109, 119, 122, 129, 131, 135]
MgO_8	595	596	2	[18, 71, 77, 80, 96, 105, 130, 141, 151]
MgO_9	596	604	9	[32, 85, 100, 107, 113, 125, 141, 143, 146, 149]
MgO_7	597	598	2	[18, 77, 80, 96, 105, 130, 141, 151]
MgO_9	598	678	81	[19, 73, 97, 106, 115, 116, 122, 134, 139, 144]
MgO_8	599	613	15	[18, 77, 80, 96, 105, 127, 130, 141, 151]
MgO_8	599	685	87	[23, 74, 83, 104, 121, 129, 130, 131, 151]
MgO_10	599	616	18	[31, 64, 66, 87, 100, 102, 107, 118, 138, 148, 149]
MgO_8	600	608	9	[25, 82, 87, 89, 91, 92, 118, 136, 138]
MgO_7	602	639	38	[10, 74, 81, 88, 90, 104, 128, 131]
MgO_7	603	614	12	[15, 66, 87, 107, 116, 118, 134, 144]
MgO_7	605	614	10	[13, 77, 83, 99, 120, 121, 130, 145]
MgO_9	605	654	50	[16, 82, 99, 110, 125, 130, 133, 141, 142, 146]
MgO_8	605	628	24	[30, 64, 77, 99, 100, 101, 141, 148, 152]
MgO_8	605	650	46	[32, 85, 100, 107, 125, 141, 143, 146, 149]
MgO_8	607	608	2	[11, 67, 69, 76, 85, 91, 120, 123, 135]
MgO_7	607	626	20	[24, 73, 85, 91, 109, 135, 140, 143]
MgO_8	608	630	23	[36, 76, 89, 90, 91, 92, 112, 123, 136]
MgO_9	609	620	12	[11, 67, 69, 76, 85, 91, 120, 123, 135, 137]
MgO_8	609	613	5	[25, 82, 87, 89, 92, 118, 136, 138, 140]
MgO_8	611	615	5	[35, 87, 92, 93, 97, 103, 116, 132, 144]
MgO_8	612	615	4	[14, 68, 72, 74, 81, 86, 104, 114, 117]
MgO_7	614	628	15	[9, 64, 77, 80, 98, 117, 127, 152]
MgO_9	614	615	2	[18, 77, 80, 96, 105, 127, 130, 141, 142, 151]
MgO_9	614	633	20	[25, 82, 87, 89, 92, 116, 118, 136, 138, 140]
MgO_8	615	616	2	[13, 77, 83, 99, 101, 120, 121, 130, 145]
MgO_8	615	618	4	[15, 66, 87, 107, 115, 116, 118, 134, 144]
MgO_8	615	672	58	[34, 70, 75, 79, 83, 106, 122, 139, 145]
MgO_9	616	620	5	[14, 68, 72, 74, 81, 86, 104, 105, 114, 117]
MgO_10	616	616	1	[18, 71, 77, 80, 96, 105, 127, 130, 141, 142, 151]
MgO_7	616	639	24	[35, 87, 92, 97, 103, 116, 132, 144]
MgO_9	617	629	13	[13, 77, 83, 99, 101, 120, 121, 130, 145, 152]
MgO_11	617	628	12	[18, 71, 77, 80, 96, 105, 111, 127, 130, 141, 142, 151]
MgO_9	617	628	12	[31, 64, 66, 100, 102, 107, 118, 138, 148, 149]
MgO_8	618	676	59	[8, 68, 81, 84, 97, 102, 103, 132, 150]
MgO_7	619	636	18	[15, 66, 87, 107, 116, 118, 134, 144]
MgO_10	621	626	6	[11, 67, 69, 76, 85, 91, 93, 120, 123, 135, 137]
MgO_8	621	629	9	[14, 68, 72, 74, 81, 86, 105, 114, 117]
MgO_7	621	631	11	[26, 75, 87, 92, 103, 112, 136, 137]
MgO_7	623	628	6	[29, 84, 90, 104, 110, 112, 121, 123]
MgO_8	626	633	8	[17, 67, 68, 69, 84, 110, 123, 124, 147]
MgO_9	627	631	5	[11, 67, 76, 85, 91, 93, 120, 123, 135, 137]
MgO_8	627	635	9	[24, 73, 85, 91, 109, 126, 135, 140, 143]
MgO_9	627	630	4	[27, 79, 83, 109, 119, 122, 126, 129, 131, 135]
MgO_8	629	712	84	[9, 64, 70, 77, 80, 98, 117, 127, 152]
MgO_10	629	654	26	[18, 71, 77, 80, 96, 105, 111, 130, 141, 142, 151]
MgO_8	629	646	18	[29, 84, 90, 104, 110, 112, 121, 123, 133]
MgO_9	629	640	12	[30, 64, 77, 99, 100, 101, 108, 141, 148, 152]
MgO_10	629	657	29	[31, 64, 66, 87, 100, 102, 107, 118, 138, 148, 149]
MgO_8	630	634	5	[13, 77, 83, 99, 120, 121, 130, 145, 152]
MgO_9	630	657	28	[14, 68, 72, 74, 81, 86, 98, 105, 114, 117]
MgO_10	631	636	6	[27, 73, 79, 83, 109, 119, 122, 126, 129, 131, 135]
MgO_7	631	730	100	[36, 76, 89, 90, 91, 92, 123, 136]
MgO_8	632	717	86	[11, 67, 76, 85, 91, 93, 120, 123, 135]
MgO_9	632	676	45	[12, 82, 84, 102, 110, 118, 133, 138, 147, 148]
MgO_8	632	684	53	[26, 75, 87, 92, 101, 103, 112, 136, 137]
MgO_8	633	653	21	[22, 75, 88, 94, 95, 115, 128, 136, 139]
MgO_9	634	646	13	[17, 67, 68, 69, 84, 110, 123, 124, 146, 147]
MgO_8	634	636	3	[25, 82, 87, 89, 92, 116, 118, 138, 140]
MgO_9	635	637	3	[13, 77, 83, 99, 120, 121, 130, 145, 151, 152]
MgO_10	635	642	8	[33, 65, 81, 88, 97, 115, 116, 126, 128, 132, 139]
MgO_7	636	706	71	[24, 73, 85, 91, 109, 135, 140, 143]
MgO_8	637	665	29	[15, 66, 87, 107, 114, 116, 118, 134, 144]
MgO_7	637	652	16	[25, 82, 87, 92, 116, 118, 138, 140]
MgO_9	637	646	10	[27, 73, 79, 83, 109, 119, 122, 129, 131, 135]
MgO_8	638	654	17	[13, 77, 83, 99, 120, 121, 130, 145, 151]
MgO_6	640	644	5	[10, 81, 88, 90, 104, 128, 131]
MgO_8	640	695	56	[35, 87, 92, 97, 103, 116, 132, 137, 144]
MgO_6	641	652	12	[20, 66, 98, 114, 117, 127, 150]
MgO_10	641	668	28	[30, 64, 77, 99, 100, 101, 108, 141, 145, 148, 152]
MgO_9	643	645	3	[33, 81, 88, 97, 115, 116, 126, 128, 132, 139]
MgO_7	645	675	31	[10, 81, 88, 90, 104, 112, 128, 131]
MgO_8	646	656	11	[33, 81, 88, 97, 115, 116, 126, 132, 139]
MgO_8	647	654	8	[7, 65, 71, 72, 96, 105, 109, 140, 143]
MgO_8	647	657	11	[17, 67, 68, 69, 84, 110, 123, 124, 147]
MgO_10	647	664	18	[27, 73, 79, 83, 109, 119, 122, 126, 129, 131, 135]
MgO_7	647	663	17	[29, 84, 90, 104, 110, 112, 121, 123]
MgO_9	651	656	6	[32, 85, 100, 107, 113, 125, 141, 143, 146, 149]
MgO_8	653	680	28	[20, 66, 68, 98, 114, 117, 127, 134, 150]
MgO_8	653	664	12	[25, 82, 87, 92, 116, 118, 136, 138, 140]
MgO_9	654	660	7	[22, 75, 88, 94, 95, 106, 115, 128, 136, 139]
MgO_9	655	684	30	[7, 65, 71, 72, 78, 96, 105, 109, 140, 143]
MgO_7	655	658	4	[13, 77, 83, 99, 121, 130, 145, 151]
MgO_8	655	667	13	[16, 99, 110, 125, 130, 133, 141, 142, 146]
MgO_11	655	657	3	[18, 71, 77, 80, 96, 105, 111, 127, 130, 141, 142, 151]
MgO_8	657	669	13	[32, 100, 107, 113, 125, 141, 143, 146, 149]
MgO_9	657	715	59	[33, 65, 81, 88, 97, 115, 116, 126, 132, 139]
MgO_8	658	670	13	[14, 68, 72, 74, 81, 86, 105, 114, 117]
MgO_9	658	696	39	[17, 67, 68, 69, 84, 110, 123, 124, 146, 147]
MgO_10	658	680	23	[18, 77, 80, 96, 105, 111, 127, 130, 141, 142, 151]
MgO_9	658	686	29	[31, 64, 66, 87, 100, 102, 118, 138, 148, 149]
MgO_8	659	664	6	[13, 77, 83, 99, 121, 130, 145, 151, 152]
MgO_8	661	671	11	[22, 75, 88, 94, 95, 106, 115, 136, 139]
MgO_7	664	665	2	[21, 65, 72, 86, 95, 98, 114, 115]
MgO_8	664	717	54	[29, 84, 90, 104, 110, 112, 121, 123, 133]
MgO_9	665	670	6	[13, 77, 83, 99, 120, 121, 130, 145, 151, 152]
MgO_9	665	677	13	[25, 82, 87, 91, 92, 116, 118, 136, 138, 140]
MgO_9	665	675	11	[27, 73, 79, 83, 109, 119, 122, 129, 131, 135]
MgO_9	666	720	55	[15, 66, 87, 107, 114, 115, 116, 118, 134, 144]
MgO_6	666	677	12	[21, 65, 86, 95, 98, 114, 115]
MgO_9	668	695	28	[16, 82, 99, 110, 125, 130, 133, 141, 142, 146]
MgO_7	669	707	39	[28, 65, 72, 114, 115, 116, 118, 140]
MgO_9	669	689	21	[30, 64, 77, 99, 100, 101, 108, 141, 148, 152]
MgO_9	670	670	1	[32, 85, 100, 107, 113, 125, 141, 143, 146, 149]
MgO_8	671	671	1	[13, 77, 83, 99, 120, 121, 130, 145, 152]
MgO_9	671	672	2	[14, 68, 72, 74, 81, 86, 104, 105, 114, 117]
MgO_8	671	685	15	[32, 85, 100, 107, 125, 141, 143, 146, 149]
MgO_7	672	686	15	[13, 77, 83, 99, 120, 121, 130, 145]
MgO_9	672	719	48	[22, 75, 88, 94, 95, 106, 115, 128, 136, 139]
MgO_10	673	673	1	[14, 68, 72, 74, 81, 86, 98, 104, 105, 114, 117]
MgO_7	673	738	66	[34, 70, 79, 83, 106, 122, 139, 145]
MgO_9	674	686	13	[14, 68, 72, 74, 81, 86, 98, 105, 114, 117]
MgO_6	676	691	16	[10, 81, 88, 90, 104, 128, 131]
MgO_10	676	682	7	[27, 73, 79, 83, 109, 119, 122, 126, 129, 131, 135]
MgO_7	677	679	3	[8, 68, 81, 97, 102, 103, 132, 150]
MgO_8	677	781	105	[12, 82, 84, 102, 118, 133, 138, 147, 148]
MgO_7	678	697	20	[21, 65, 86, 94, 95, 98, 114, 115]
MgO_10	678	680	3	[25, 82, 87, 89, 91, 92, 116, 118, 136, 138, 140]
MgO_8	679	714	36	[19, 73, 97, 106, 115, 122, 134, 139, 144]
MgO_8	680	728	49	[8, 68, 81, 97, 102, 103, 117, 132, 150]
MgO_9	681	710	30	[18, 77, 80, 96, 105, 127, 130, 141, 142, 151]
MgO_7	681	701	21	[20, 66, 98, 114, 117, 127, 134, 150]
MgO_9	681	685	5	[25, 82, 87, 89, 92, 116, 118, 136, 138, 140]
MgO_9	683	687	5	[27, 79, 83, 109, 119, 122, 126, 129, 131, 135]
MgO_8	685	695	11	[7, 65, 71, 72, 96, 105, 109, 140, 143]
MgO_7	685	689	5	[26, 75, 92, 101, 103, 112, 136, 137]
MgO_9	686	705	20	[23, 74, 83, 104, 105, 121, 129, 130, 131, 151]
MgO_8	686	710	25	[25, 82, 87, 89, 92, 116, 118, 136, 138]
MgO_9	686	727	42	[32, 85, 100, 107, 113, 125, 141, 143, 146, 149]
MgO_8	687	692	6	[13, 77, 79, 83, 99, 120, 121, 130, 145]
MgO_8	687	701	15	[14, 68, 72, 74, 81, 86, 98, 114, 117]
MgO_10	687	745	59	[31, 64, 66, 87, 100, 102, 107, 118, 138, 148, 149]
MgO_10	688	695	8	[27, 73, 79, 83, 109, 119, 122, 126, 129, 131, 135]
MgO_6	690	701	12	[26, 75, 92, 103, 112, 136, 137]
MgO_8	690	776	87	[30, 64, 77, 99, 100, 101, 141, 148, 152]
MgO_7	692	697	6	[10, 81, 88, 90, 104, 126, 128, 131]
MgO_9	693	698	6	[13, 77, 79, 83, 99, 101, 120, 121, 130, 145]
MgO_9	696	735	40	[7, 65, 71, 72, 73, 96, 105, 109, 140, 143]
MgO_10	696	698	3	[16, 82, 99, 110, 125, 130, 133, 141, 142, 146, 147]
MgO_9	696	703	8	[27, 73, 79, 83, 109, 119, 122, 129, 131, 135]
MgO_9	696	871	176	[35, 87, 92, 93, 97, 103, 116, 132, 137, 144]
MgO_8	697	709	13	[17, 67, 69, 84, 110, 123, 124, 146, 147]
MgO_8	698	699	2	[10, 81, 88, 90, 104, 112, 126, 128, 131]
MgO_6	698	698	1	[21, 65, 86, 95, 98, 114, 115]
MgO_10	699	708	10	[13, 77, 79, 83, 99, 101, 120, 121, 130, 145, 152]
MgO_9	699	748	50	[16, 82, 99, 110, 125, 130, 133, 141, 142, 146]
MgO_7	699	711	13	[21, 65, 86, 88, 95, 98, 114, 115]
MgO_7	700	706	7	[10, 81, 88, 90, 104, 112, 128, 131]
MgO_7	702	772	71	[14, 68, 72, 74, 86, 98, 114, 117]
MgO_8	702	712	11	[20, 66, 70, 98, 114, 117, 127, 134, 150]
MgO_7	702	711	10	[26, 75, 90, 92, 103, 112, 136, 137]
MgO_8	704	709	6	[27, 79, 83, 109, 119, 122, 129, 131, 135]
MgO_8	706	711	6	[23, 74, 83, 104, 121, 129, 130, 131, 151]
MgO_8	707	714	8	[10, 74, 81, 88, 90, 104, 112, 128, 131]
MgO_8	707	762	56	[24, 73, 85, 91, 109, 126, 135, 140, 143]
MgO_6	708	723	16	[28, 65, 72, 114, 116, 118, 140]
MgO_9	709	716	8	[13, 77, 79, 83, 99, 120, 121, 130, 145, 152]
MgO_9	710	738	29	[17, 67, 68, 69, 84, 110, 123, 124, 146, 147]
MgO_9	710	757	48	[27, 79, 83, 109, 119, 122, 126, 129, 131, 135]
MgO_10	711	791	81	[18, 77, 80, 96, 105, 111, 127, 130, 141, 142, 151]
MgO_9	711	712	2	[25, 82, 87, 89, 91, 92, 116, 118, 136, 138]
MgO_8	712	720	9	[21, 65, 72, 86, 88, 95, 98, 114, 115]
MgO_9	712	725	14	[23, 74, 77, 83, 104, 121, 129, 130, 131, 151]
MgO_8	712	726	15	[26, 75, 90, 92, 101, 103, 112, 136, 137]
MgO_7	713	726	14	[9, 64, 77, 80, 98, 117, 127, 152]
MgO_8	713	731	19	[20, 66, 98, 113, 114, 117, 127, 134, 150]
MgO_8	713	716	4	[25, 82, 87, 89, 91, 92, 118, 136, 138]
MgO_7	715	737	23	[10, 74, 81, 88, 90, 104, 128, 131]
MgO_9	715	725	11	[19, 73, 97, 106, 115, 116, 122, 134, 139, 144]
MgO_8	716	729	14	[33, 81, 88, 97, 115, 116, 126, 132, 139]
MgO_8	717	723	7	[13, 77, 83, 99, 120, 121, 130, 145, 152]
MgO_9	717	720	4	[25, 82, 87, 89, 91, 92, 116, 118, 136, 138]
MgO_7	718	735	18	[11, 67, 76, 85, 91, 120, 123, 135]
MgO_7	718	740	23	[29, 84, 90, 104, 110, 112, 123, 133]
MgO_8	720	737	18	[22, 75, 88, 94, 106, 115, 128, 136, 139]
MgO_8	721	758	38	[15, 66, 87, 107, 114, 116, 118, 134, 144]
MgO_7	721	738	18	[21, 65, 72, 86, 95, 98, 114, 115]
MgO_10	721	741	21	[25, 82, 87, 89, 91, 92, 116, 118, 136, 138, 140]
MgO_9	724	739	16	[13, 70, 77, 83, 99, 120, 121, 130, 145, 152]
MgO_7	724	742	19	[28, 65, 72, 114, 116, 118, 140, 147]
MgO_8	726	737	12	[19, 73, 97, 106, 115, 122, 134, 139, 144]
MgO_8	726	841	116	[23, 74, 83, 104, 121, 129, 130, 131, 151]
MgO_6	727	741	15	[9, 64, 77, 80, 98, 127, 152]
MgO_9	727	733	7	[26, 75, 87, 90, 92, 101, 103, 112, 136, 137]
MgO_8	728	745	18	[32, 100, 107, 113, 125, 141, 143, 146, 149]
MgO_9	729	729	1	[8, 68, 81, 97, 102, 103, 108, 117, 132, 150]
MgO_8	730	731	2	[8, 68, 97, 102, 103, 108, 117, 132, 150]
MgO_7	730	742	13	[33, 81, 88, 97, 115, 116, 132, 139]
MgO_8	731	744	14	[36, 76, 78, 89, 90, 91, 92, 123, 136]
MgO_9	732	744	13	[8, 68, 84, 97, 102, 103, 108, 117, 132, 150]
MgO_7	732	914	183	[20, 66, 98, 114, 117, 127, 134, 150]
MgO_10	734	735	2	[26, 75, 84, 87, 90, 92, 101, 103, 112, 136, 137]
MgO_8	736	736	1	[7, 65, 71, 72, 73, 96, 105, 109, 140]
MgO_8	736	748	13	[11, 67, 76, 85, 91, 93, 120, 123, 135]
MgO_9	736	739	4	[26, 75, 84, 87, 90, 92, 103, 112, 136, 137]
MgO_7	737	749	13	[7, 65, 71, 72, 73, 96, 105, 109]
MgO_8	738	742	5	[10, 74, 81, 88, 90, 104, 128, 129, 131]
MgO_7	738	741	4	[19, 73, 106, 115, 122, 134, 139, 144]
MgO_7	738	741	4	[22, 75, 88, 94, 115, 128, 136, 139]
MgO_8	739	763	25	[17, 67, 69, 84, 110, 123, 124, 146, 147]
MgO_8	739	748	10	[21, 65, 72, 86, 95, 98, 114, 115, 134]
MgO_8	739	741	3	[34, 70, 75, 79, 83, 106, 122, 139, 145]
MgO_8	740	742	3	[13, 70, 77, 83, 99, 121, 130, 145, 152]
MgO_8	740	748	9	[26, 75, 84, 90, 92, 103, 112, 136, 137]
MgO_8	741	771	31	[29, 84, 90, 104, 110, 112, 121, 123, 133]
MgO_7	742	747	6	[9, 64, 77, 80, 98, 117, 127, 152]
MgO_8	742	761	20	[19, 73, 106, 115, 116, 122, 134, 139, 144]
MgO_8	742	783	42	[22, 75, 88, 94, 95, 115, 128, 136, 139]
MgO_9	742	749	8	[25, 82, 87, 89, 92, 116, 118, 136, 138, 140]
MgO_7	742	792	51	[34, 70, 79, 83, 106, 122, 139, 145]
MgO_7	743	743	1	[10, 74, 81, 88, 90, 104, 128, 131]
MgO_7	743	745	3	[13, 77, 83, 99, 121, 130, 145, 152]
MgO_6	743	779	37	[28, 65, 72, 114, 116, 118, 140]
MgO_8	743	744	2	[33, 65, 81, 88, 97, 115, 116, 132, 139]
MgO_8	744	767	24	[10, 74, 81, 88, 90, 104, 112, 128, 131]
MgO_8	745	747	3	[8, 68, 84, 97, 102, 103, 117, 132, 150]
MgO_9	745	806	62	[33, 65, 81, 88, 97, 115, 116, 126, 132, 139]
MgO_7	745	796	52	[36, 76, 89, 90, 91, 92, 123, 136]
MgO_8	746	754	9	[13, 77, 83, 99, 101, 121, 130, 145, 152]
MgO_9	746	761	16	[31, 64, 66, 87, 100, 102, 107, 118, 138, 148]
MgO_9	746	751	6	[32, 85, 100, 107, 113, 125, 141, 143, 146, 149]
MgO_9	748	754	7	[8, 68, 81, 84, 97, 102, 103, 117, 132, 150]
MgO_8	748	764	17	[9, 64, 70, 77, 80, 98, 117, 127, 152]
MgO_9	749	755	7	[11, 67, 69, 76, 85, 91, 93, 120, 123, 135]
MgO_8	749	781	33	[16, 82, 99, 110, 130, 133, 141, 142, 146]
MgO_6	749	774	26	[21, 65, 86, 95, 98, 114, 115]
MgO_7	749	763	15	[26, 75, 84, 92, 103, 112, 136, 137]
MgO_8	750	757	8	[7, 65, 71, 72, 73, 96, 105, 109, 143]
MgO_8	750	760	11	[25, 82, 87, 89, 92, 118, 136, 138, 140]
MgO_8	752	798	47	[32, 100, 107, 113, 125, 141, 143, 146, 149]
MgO_8	755	762	8	[8, 68, 81, 84, 97, 102, 103, 132, 150]
MgO_9	755	782	28	[13, 77, 83, 99, 101, 120, 121, 130, 145, 152]
MgO_8	756	784	29	[11, 67, 76, 85, 91, 93, 120, 123, 135]
MgO_9	758	760	3	[7, 65, 71, 72, 73, 96, 105, 109, 140, 143]
MgO_8	758	758	1	[27, 79, 83, 109, 119, 122, 129, 131, 135]
MgO_9	759	838	80	[15, 66, 87, 107, 114, 115, 116, 118, 134, 144]
MgO_9	759	798	40	[27, 73, 79, 83, 109, 119, 122, 129, 131, 135]
MgO_8	761	790	30	[7, 65, 71, 72, 96, 105, 109, 140, 143]
MgO_9	761	762	2	[25, 82, 87, 89, 92, 116, 118, 136, 138, 140]
MgO_9	762	770	9	[19, 73, 97, 106, 115, 116, 122, 134, 139, 144]
MgO_10	762	778	17	[31, 64, 66, 87, 100, 102, 107, 118, 138, 148, 149]
MgO_9	763	766	4	[8, 68, 81, 84, 97, 102, 103, 108, 132, 150]
MgO_9	763	772	10	[24, 65, 73, 85, 91, 109, 126, 135, 140, 143]
MgO_8	763	776	14	[25, 82, 87, 89, 92, 116, 118, 138, 140]
MgO_9	764	776	13	[17, 67, 68, 69, 84, 110, 123, 124, 146, 147]
MgO_7	764	768	5	[26, 75, 92, 103, 112, 132, 136, 137]
MgO_7	765	858	94	[9, 70, 77, 80, 98, 117, 127, 152]
MgO_8	767	772	6	[8, 68, 84, 97, 102, 103, 108, 132, 150]
MgO_7	768	806	39	[10, 81, 88, 90, 104, 112, 128, 131]
MgO_8	769	777	9	[26, 75, 90, 92, 103, 112, 132, 136, 137]
MgO_8	771	807	37	[19, 73, 97, 106, 115, 122, 134, 139, 144]
MgO_7	772	788	17	[29, 84, 90, 104, 110, 112, 121, 123]
MgO_7	773	831	59	[8, 68, 84, 97, 102, 103, 132, 150]
MgO_8	773	785	13	[14, 68, 72, 74, 81, 86, 98, 114, 117]
MgO_8	773	785	13	[24, 65, 73, 91, 109, 126, 135, 140, 143]
MgO_7	775	794	20	[21, 65, 86, 88, 95, 98, 114, 115]
MgO_8	777	813	37	[17, 67, 69, 84, 110, 123, 124, 146, 147]
MgO_7	777	821	45	[25, 82, 87, 92, 116, 118, 138, 140]
MgO_9	777	801	25	[30, 64, 77, 80, 99, 100, 101, 141, 148, 152]
MgO_7	778	788	11	[26, 75, 90, 92, 103, 112, 136, 137]
MgO_9	779	788	10	[31, 64, 66, 87, 100, 102, 118, 138, 148, 149]
MgO_7	780	808	29	[28, 65, 72, 114, 115, 116, 118, 140]
MgO_9	782	804	23	[12, 82, 84, 102, 110, 118, 133, 138, 147, 148]
MgO_9	782	815	34	[16, 82, 99, 110, 125, 130, 133, 141, 142, 146]
MgO_8	783	826	44	[13, 77, 83, 99, 120, 121, 130, 145, 152]
MgO_9	784	796	13	[22, 75, 88, 94, 95, 106, 115, 128, 136, 139]
MgO_9	785	834	50	[11, 67, 69, 76, 85, 91, 93, 120, 123, 135]
MgO_8	786	804	19	[14, 68, 72, 74, 81, 86, 105, 114, 117]
MgO_7	786	788	3	[24, 73, 91, 109, 126, 135, 140, 143]
MgO_8	789	838	50	[24, 73, 85, 91, 109, 126, 135, 140, 143]
MgO_6	789	789	1	[26, 75, 92, 103, 112, 136, 137]
MgO_8	789	813	25	[29, 84, 90, 104, 110, 112, 121, 123, 133]
MgO_8	789	792	4	[31, 64, 66, 87, 100, 102, 118, 138, 148]
MgO_7	790	805	16	[26, 75, 92, 101, 103, 112, 136, 137]
MgO_9	791	821	31	[7, 65, 71, 72, 73, 96, 105, 109, 140, 143]
MgO_9	792	808	17	[18, 77, 80, 96, 105, 111, 130, 141, 142, 151]
MgO_9	793	807	15	[31, 64, 66, 87, 100, 102, 107, 118, 138, 148]
MgO_8	793	813	21	[34, 70, 79, 83, 106, 122, 128, 139, 145]
MgO_6	795	800	6	[21, 65, 86, 95, 98, 114, 115]
MgO_8	797	801	5	[22, 75, 88, 94, 106, 115, 128, 136, 139]
MgO_6	797	799	3	[36, 76, 89, 90, 91, 92, 123]
MgO_10	799	810	12	[27, 73, 79, 83, 109, 119, 122, 126, 129, 131, 135]
MgO_7	799	799	1	[32, 100, 107, 125, 141, 143, 146, 149]
MgO_8	800	851	52	[32, 85, 100, 107, 125, 141, 143, 146, 149]
MgO_7	800	830	31	[36, 76, 89, 90, 91, 92, 123, 125]
MgO_7	801	831	31	[21, 65, 86, 95, 98, 105, 114, 115]
MgO_9	802	810	9	[22, 75, 88, 94, 95, 106, 115, 128, 136, 139]
MgO_8	802	831	30	[30, 64, 77, 80, 99, 100, 101, 141, 152]
MgO_8	805	806	2	[12, 82, 84, 102, 118, 133, 138, 147, 148]
MgO_9	805	819	15	[14, 68, 72, 74, 81, 86, 104, 105, 114, 117]
MgO_6	806	823	18	[26, 75, 92, 103, 112, 136, 137]
MgO_8	807	859	53	[10, 81, 88, 90, 104, 112, 128, 131, 136]
MgO_9	807	828	22	[12, 82, 84, 102, 110, 118, 133, 138, 147, 148]
MgO_8	807	876	70	[33, 81, 88, 97, 115, 116, 126, 132, 139]
MgO_9	808	834	27	[19, 73, 97, 106, 115, 116, 122, 134, 139, 144]
MgO_8	808	849	42	[31, 64, 66, 87, 100, 102, 118, 138, 148]
MgO_10	809	829	21	[18, 77, 80, 96, 105, 111, 127, 130, 141, 142, 151]
MgO_6	809	823	15	[28, 65, 72, 114, 116, 118, 140]
MgO_8	811	820	10	[22, 75, 88, 94, 95, 106, 115, 136, 139]
MgO_9	811	830	20	[27, 79, 83, 109, 119, 122, 126, 129, 131, 135]
MgO_7	814	816	3	[17, 67, 69, 84, 110, 123, 124, 147]
MgO_9	814	874	61	[29, 84, 90, 104, 110, 112, 121, 123, 130, 133]
MgO_7	814	823	10	[34, 70, 79, 83, 106, 122, 139, 145]
MgO_8	816	837	22	[16, 99, 110, 125, 130, 133, 141, 142, 146]
MgO_8	817	858	42	[17, 67, 68, 69, 84, 110, 123, 124, 147]
MgO_8	820	828	9	[14, 68, 74, 81, 86, 104, 105, 114, 117]
MgO_9	821	849	29	[22, 75, 88, 94, 95, 106, 115, 128, 136, 139]
MgO_8	822	842	21	[7, 65, 71, 72, 73, 96, 105, 109, 143]
MgO_8	822	877	56	[25, 82, 87, 89, 92, 116, 118, 138, 140]
MgO_7	824	843	20	[26, 75, 87, 92, 103, 112, 136, 137]
MgO_7	824	834	11	[28, 65, 72, 114, 115, 116, 118, 140]
MgO_8	824	829	6	[34, 70, 75, 79, 83, 106, 122, 139, 145]
MgO_7	827	828	2	[13, 77, 83, 99, 120, 121, 130, 145]
MgO_8	829	909	81	[12, 82, 84, 102, 118, 133, 138, 147, 148]
MgO_6	829	845	17	[13, 77, 83, 99, 121, 130, 145]
MgO_9	829	876	48	[14, 68, 74, 81, 86, 98, 104, 105, 114, 117]
MgO_9	830	848	19	[18, 77, 80, 96, 105, 111, 130, 141, 142, 151]
MgO_9	830	864	35	[34, 70, 75, 79, 83, 106, 122, 128, 139, 145]
MgO_10	831	847	17	[27, 73, 79, 83, 109, 119, 122, 126, 129, 131, 135]
MgO_8	831	831	1	[36, 76, 89, 90, 91, 92, 123, 125, 136]
MgO_8	832	861	30	[8, 68, 84, 97, 102, 103, 108, 132, 150]
MgO_7	832	853	22	[21, 65, 86, 88, 95, 98, 114, 115]
MgO_9	832	869	38	[30, 64, 77, 80, 99, 100, 101, 141, 148, 152]
MgO_7	832	835	4	[36, 76, 89, 90, 91, 92, 123, 136]
MgO_8	835	836	2	[11, 67, 76, 85, 91, 93, 120, 123, 135]
MgO_8	835	857	23	[19, 73, 106, 115, 116, 122, 134, 139, 144]
MgO_6	835	849	15	[28, 65, 72, 114, 116, 118, 140]
MgO_8	836	842	7	[36, 76, 89, 90, 91, 92, 121, 123, 136]
MgO_7	837	852	16	[11, 67, 76, 85, 91, 120, 123, 135]
MgO_7	838	841	4	[16, 99, 110, 130, 133, 141, 142, 146]
MgO_8	839	840	2	[15, 66, 87, 107, 114, 116, 118, 134, 144]
MgO_9	839	888	50	[24, 65, 73, 85, 91, 109, 126, 135, 140, 143]
MgO_7	841	912	72	[15, 66, 87, 107, 116, 118, 134, 144]
MgO_8	842	860	19	[16, 77, 99, 110, 130, 133, 141, 142, 146]
MgO_9	842	844	3	[23, 74, 81, 83, 104, 121, 129, 130, 131, 151]
MgO_8	843	868	26	[7, 65, 71, 72, 96, 105, 109, 143, 151]
MgO_7	843	850	8	[36, 76, 89, 90, 91, 92, 123, 136]
MgO_8	844	884	41	[26, 75, 87, 92, 101, 103, 112, 136, 137]
MgO_10	845	849	5	[23, 74, 81, 83, 104, 105, 121, 129, 130, 131, 151]
MgO_7	846	897	52	[13, 77, 83, 99, 121, 130, 145, 151]
MgO_9	848	851	4	[27, 79, 83, 109, 119, 122, 126, 129, 131, 135]
MgO_8	849	863	15	[18, 77, 80, 96, 111, 130, 141, 142, 151]
MgO_8	850	873	24	[22, 75, 88, 94, 106, 115, 128, 136, 139]
MgO_9	850	865	16	[23, 74, 83, 104, 105, 121, 129, 130, 131, 151]
MgO_7	850	865	16	[28, 65, 72, 114, 115, 116, 118, 140]
MgO_9	850	907	58	[31, 64, 66, 87, 100, 102, 107, 118, 138, 148]
MgO_8	851	929	79	[36, 76, 89, 90, 91, 92, 112, 123, 136]
MgO_8	852	853	2	[27, 79, 83, 109, 119, 122, 129, 131, 135]
MgO_9	852	854	3	[32, 64, 85, 100, 107, 125, 141, 143, 146, 149]
MgO_8	853	883	31	[11, 67, 76, 85, 91, 120, 123, 125, 135]
MgO_8	854	869	16	[21, 65, 86, 88, 95, 98, 105, 114, 115]
MgO_7	854	868	15	[27, 79, 83, 109, 122, 129, 131, 135]
MgO_8	855	862	8	[32, 64, 100, 107, 125, 141, 143, 146, 149]
MgO_9	858	911	54	[19, 73, 97, 106, 115, 116, 122, 134, 139, 144]
MgO_8	859	873	15	[9, 70, 77, 80, 98, 117, 127, 150, 152]
MgO_9	859	883	25	[17, 67, 68, 69, 84, 110, 123, 124, 146, 147]
MgO_9	860	863	4	[10, 81, 88, 90, 104, 112, 128, 131, 136, 139]
MgO_7	861	864	4	[16, 99, 110, 130, 133, 141, 142, 146]
MgO_7	862	863	2	[8, 68, 84, 97, 102, 103, 132, 150]
MgO_9	863	876	14	[32, 64, 100, 107, 113, 125, 141, 143, 146, 149]
MgO_8	864	864	1	[8, 68, 81, 84, 97, 102, 103, 132, 150]
MgO_8	864	878	15	[10, 81, 88, 90, 104, 112, 128, 131, 136]
MgO_9	864	873	10	[18, 77, 80, 96, 105, 111, 130, 141, 142, 151]
MgO_7	865	876	12	[8, 68, 81, 97, 102, 103, 132, 150]
MgO_8	865	885	21	[16, 82, 99, 110, 130, 133, 141, 142, 146]
MgO_8	865	989	125	[34, 70, 75, 79, 83, 106, 122, 139, 145]
MgO_8	866	933	68	[23, 74, 83, 104, 121, 129, 130, 131, 151]
MgO_6	866	867	2	[28, 65, 72, 114, 116, 118, 140]
MgO_7	868	904	37	[28, 65, 72, 114, 116, 118, 126, 140]
MgO_9	869	877	9	[7, 65, 71, 72, 73, 96, 105, 109, 143, 151]
MgO_8	869	887	19	[27, 79, 83, 109, 119, 122, 129, 131, 135]
MgO_7	870	884	15	[21, 65, 86, 95, 98, 105, 114, 115]
MgO_9	870	884	15	[30, 64, 77, 99, 100, 101, 108, 141, 148, 152]
MgO_8	872	881	10	[35, 92, 93, 97, 103, 116, 132, 137, 144]
MgO_7	874	896	23	[9, 70, 77, 80, 98, 117, 127, 152]
MgO_10	874	879	6	[18, 77, 80, 96, 105, 111, 127, 130, 141, 142, 151]
MgO_9	874	895	22	[22, 75, 88, 94, 95, 106, 115, 128, 136, 139]
MgO_8	875	900	26	[29, 84, 90, 104, 110, 112, 121, 123, 133]
MgO_8	877	884	8	[8, 68, 81, 97, 102, 103, 117, 132, 150]
MgO_8	877	902	26	[14, 68, 74, 81, 86, 104, 105, 114, 117]
MgO_10	877	895	19	[32, 64, 85, 100, 107, 113, 125, 141, 143, 146, 149]
MgO_9	877	930	54	[33, 65, 81, 88, 97, 115, 116, 126, 132, 139]
MgO_8	878	892	15	[7, 65, 71, 72, 73, 96, 105, 109, 143]
MgO_9	878	878	1	[25, 82, 87, 89, 92, 116, 118, 136, 138, 140]
MgO_7	879	884	6	[10, 81, 88, 90, 104, 112, 128, 131]
MgO_8	879	888	10	[25, 82, 87, 89, 92, 118, 136, 138, 140]
MgO_9	880	903	24	[18, 77, 80, 96, 105, 111, 130, 141, 142, 151]
MgO_7	882	882	1	[35, 92, 97, 103, 116, 132, 137, 144]
MgO_8	883	917	35	[35, 87, 92, 97, 103, 116, 132, 137, 144]
MgO_9	884	888	5	[11, 67, 76, 85, 91, 93, 120, 123, 125, 135]
MgO_8	884	934	51	[17, 67, 68, 69, 84, 110, 123, 124, 147]
MgO_7	885	898	14	[8, 68, 97, 102, 103, 117, 132, 150]
MgO_8	885	907	23	[10, 81, 88, 90, 104, 112, 121, 128, 131]
MgO_8	885	896	12	[21, 65, 72, 86, 95, 98, 105, 114, 115]
MgO_9	885	912	28	[26, 75, 87, 92, 101, 103, 112, 128, 136, 137]
MgO_8	885	890	6	[30, 64, 77, 99, 100, 101, 141, 148, 152]
MgO_9	886	951	66	[16, 82, 99, 110, 125, 130, 133, 141, 142, 146]
MgO_9	888	897	10	[27, 73, 79, 83, 109, 119, 122, 129, 131, 135]
MgO_8	889	914	26	[11, 76, 85, 91, 93, 120, 123, 125, 135]
MgO_8	889	962	74	[24, 73, 85, 91, 109, 126, 135, 140, 143]
MgO_7	889	904	16	[25, 87, 89, 92, 118, 136, 138, 140]
MgO_9	891	906	16	[30, 64, 77, 80, 99, 100, 101, 141, 148, 152]
MgO_9	893	905	13	[7, 65, 71, 72, 73, 96, 105, 109, 140, 143]
MgO_8	896	898	3	[22, 75, 88, 94, 106, 115, 128, 136, 139]
MgO_9	896	897	2	[32, 64, 85, 100, 107, 125, 141, 143, 146, 149]
MgO_6	897	901	5	[9, 77, 80, 98, 117, 127, 152]
MgO_7	897	911	15	[21, 65, 86, 95, 98, 105, 114, 115]
MgO_8	898	909	12	[13, 77, 83, 99, 120, 121, 130, 145, 151]
MgO_8	898	957	60	[27, 79, 83, 109, 119, 122, 129, 131, 135]
MgO_8	898	946	49	[32, 85, 100, 107, 125, 141, 143, 146, 149]
MgO_8	899	941	43	[8, 68, 81, 97, 102, 103, 117, 132, 150]
MgO_7	899	920	22	[22, 75, 88, 94, 115, 128, 136, 139]
MgO_7	901	916	16	[29, 84, 90, 104, 110, 112, 121, 123]
MgO_5	902	908	7	[9, 77, 80, 98, 127, 152]
MgO_9	903	909	7	[14, 68, 72, 74, 81, 86, 104, 105, 114, 117]
MgO_8	904	906	3	[18, 77, 80, 96, 105, 130, 141, 142, 151]
MgO_8	905	915	11	[25, 87, 89, 92, 116, 118, 136, 138, 140]
MgO_8	905	947	43	[28, 65, 72, 114, 115, 116, 118, 126, 140]
MgO_10	906	938	33	[7, 65, 71, 72, 73, 96, 105, 109, 126, 140, 143]
MgO_9	907	909	3	[18, 77, 80, 96, 105, 111, 130, 141, 142, 151]
MgO_8	907	918	12	[30, 64, 77, 99, 100, 101, 141, 148, 152]
MgO_7	908	915	8	[10, 81, 88, 90, 104, 112, 128, 131]
MgO_10	908	969	62	[31, 64, 66, 87, 100, 102, 107, 118, 138, 148, 149]
MgO_6	909	923	15	[9, 64, 77, 80, 98, 127, 152]
MgO_9	910	917	8	[12, 82, 84, 102, 110, 118, 133, 138, 147, 148]
MgO_7	910	913	4	[13, 77, 83, 99, 121, 130, 145, 151]
MgO_8	910	932	23	[14, 68, 74, 81, 86, 104, 105, 114, 117]
MgO_10	910	927	18	[18, 77, 80, 96, 105, 111, 127, 130, 141, 142, 151]
MgO_8	912	919	8	[19, 97, 106, 115, 116, 122, 134, 139, 144]
MgO_6	912	931	20	[21, 65, 86, 95, 98, 114, 115]
MgO_8	913	918	6	[15, 66, 87, 107, 114, 116, 118, 134, 144]
MgO_8	913	926	14	[26, 75, 87, 92, 101, 103, 112, 136, 137]
MgO_8	914	919	6	[13, 70, 77, 83, 99, 121, 130, 145, 151]
MgO_9	915	920	6	[11, 67, 76, 85, 91, 93, 120, 123, 125, 135]
MgO_8	915	938	24	[20, 66, 98, 102, 114, 117, 127, 134, 150]
MgO_6	916	928	13	[10, 81, 88, 90, 104, 128, 131]
MgO_9	916	937	22	[25, 82, 87, 89, 92, 116, 118, 136, 138, 140]
MgO_8	917	938	22	[29, 84, 90, 104, 110, 112, 121, 123, 133]
MgO_8	918	934	17	[12, 82, 84, 110, 118, 133, 138, 147, 148]
MgO_9	918	951	34	[35, 87, 92, 93, 97, 103, 116, 132, 137, 144]
MgO_9	919	937	19	[15, 66, 87, 107, 114, 115, 116, 118, 134, 144]
MgO_9	919	924	6	[30, 64, 77, 99, 100, 101, 108, 141, 148, 152]
MgO_7	920	921	2	[13, 77, 83, 99, 121, 130, 145, 151]
MgO_9	920	956	37	[19, 73, 97, 106, 115, 116, 122, 134, 139, 144]
MgO_8	921	935	15	[11, 67, 76, 85, 91, 93, 120, 123, 135]
MgO_8	921	924	4	[22, 75, 88, 94, 106, 115, 128, 136, 139]
MgO_6	922	925	4	[13, 77, 83, 99, 121, 130, 145]
MgO_7	924	935	12	[9, 64, 77, 80, 98, 127, 141, 152]
MgO_9	925	955	31	[22, 75, 88, 94, 95, 106, 115, 128, 136, 139]
MgO_10	925	957	33	[30, 64, 77, 99, 100, 101, 108, 141, 145, 148, 152]
MgO_7	926	949	24	[13, 77, 83, 99, 120, 121, 130, 145]
MgO_7	927	939	13	[26, 75, 87, 101, 103, 112, 136, 137]
MgO_9	928	942	15	[18, 77, 80, 96, 105, 127, 130, 141, 142, 151]
MgO_7	929	976	48	[10, 81, 88, 90, 104, 112, 128, 131]
MgO_7	930	934	5	[36, 76, 89, 90, 91, 92, 112, 123]
MgO_8	931	981	51	[33, 81, 88, 97, 115, 116, 126, 132, 139]
MgO_7	932	940	9	[21, 65, 86, 88, 95, 98, 114, 115]
MgO_9	933	933	1	[14, 68, 74, 81, 86, 98, 104, 105, 114, 117]
MgO_10	934	945	12	[14, 68, 72, 74, 81, 86, 98, 104, 105, 114, 117]
MgO_9	934	938	5	[23, 74, 83, 104, 105, 121, 129, 130, 131, 151]
MgO_9	935	940	6	[12, 82, 84, 102, 110, 118, 133, 138, 147, 148]
MgO_9	935	948	14	[17, 67, 68, 69, 84, 110, 123, 124, 146, 147]
MgO_8	935	950	16	[36, 69, 76, 89, 90, 91, 92, 112, 123]
MgO_6	936	937	2	[9, 64, 77, 80, 98, 127, 152]
MgO_9	936	947	12	[11, 67, 76, 85, 91, 93, 120, 123, 135, 137]
MgO_7	938	968	31	[9, 64, 77, 80, 98, 117, 127, 152]
MgO_8	938	954	17	[15, 66, 87, 107, 114, 116, 118, 134, 144]
MgO_8	938	975	38	[25, 82, 87, 89, 92, 116, 118, 138, 140]
MgO_9	939	1010	72	[7, 65, 71, 72, 73, 96, 105, 109, 140, 143]
MgO_7	939	974	36	[20, 66, 98, 114, 117, 127, 134, 150]
MgO_8	939	1046	108	[23, 74, 83, 104, 121, 129, 130, 131, 151]
MgO_7	939	953	15	[29, 84, 90, 104, 110, 112, 121, 123]
MgO_8	940	1004	65	[26, 75, 87, 92, 101, 103, 112, 136, 137]
MgO_8	941	1061	121	[12, 82, 84, 102, 118, 133, 138, 147, 148]
MgO_8	941	944	4	[21, 65, 86, 88, 95, 98, 105, 114, 115]
MgO_7	942	954	13	[8, 68, 97, 102, 103, 117, 132, 150]
MgO_10	943	974	32	[18, 77, 80, 96, 105, 111, 127, 130, 141, 142, 151]
MgO_7	945	1073	129	[21, 65, 86, 95, 98, 105, 114, 115]
MgO_9	946	946	1	[14, 68, 72, 74, 86, 98, 104, 105, 114, 117]
MgO_8	947	961	15	[14, 68, 72, 74, 86, 98, 105, 114, 117]
MgO_9	947	950	4	[32, 73, 85, 100, 107, 125, 141, 143, 146, 149]
MgO_8	948	991	44	[11, 67, 76, 85, 91, 93, 120, 123, 135]
MgO_7	948	1035	88	[28, 65, 72, 114, 115, 116, 118, 140]
MgO_8	949	976	28	[17, 67, 69, 84, 110, 123, 124, 146, 147]
MgO_8	950	958	9	[13, 77, 83, 99, 120, 121, 130, 145, 151]
MgO_10	951	961	11	[32, 73, 85, 100, 107, 113, 125, 141, 143, 146, 149]
MgO_7	951	974	24	[36, 76, 89, 90, 91, 92, 112, 123]
MgO_8	952	975	24	[16, 99, 110, 125, 130, 133, 141, 142, 146]
MgO_8	952	987	36	[35, 87, 92, 97, 103, 116, 132, 137, 144]
MgO_8	954	982	29	[29, 84, 90, 104, 110, 112, 121, 123, 133]
MgO_8	955	971	17	[8, 68, 81, 97, 102, 103, 117, 132, 150]
MgO_9	955	970	16	[15, 66, 87, 107, 114, 115, 116, 118, 134, 144]
MgO_8	956	971	16	[22, 75, 88, 94, 95, 106, 115, 136, 139]
MgO_8	957	973	17	[19, 97, 106, 115, 116, 122, 134, 139, 144]
MgO_9	958	968	11	[27, 79, 83, 109, 119, 122, 126, 129, 131, 135]
MgO_9	958	978	21	[30, 64, 77, 99, 100, 101, 108, 141, 148, 152]
MgO_9	959	972	14	[13, 77, 83, 99, 110, 120, 121, 130, 145, 151]
MgO_7	962	969	8	[14, 68, 72, 74, 86, 105, 114, 117]
MgO_9	962	967	6	[32, 73, 85, 100, 107, 113, 125, 143, 146, 149]
MgO_9	963	968	6	[24, 69, 73, 85, 91, 109, 126, 135, 140, 143]
MgO_8	968	983	16	[32, 85, 100, 107, 113, 125, 143, 146, 149]
MgO_8	969	990	22	[9, 64, 70, 77, 80, 98, 117, 127, 152]
MgO_8	969	1002	34	[24, 73, 85, 91, 109, 126, 135, 140, 143]
MgO_8	969	990	22	[27, 79, 83, 109, 119, 122, 129, 131, 135]
MgO_8	970	998	29	[14, 68, 72, 74, 81, 86, 105, 114, 117]
MgO_9	970	990	21	[31, 64, 66, 87, 100, 102, 107, 118, 138, 148]
MgO_8	971	982	12	[15, 66, 87, 107, 114, 116, 118, 134, 144]
MgO_7	972	985	14	[8, 68, 81, 97, 102, 103, 132, 150]
MgO_7	972	989	18	[22, 75, 88, 94, 106, 115, 136, 139]
MgO_8	973	973	1	[13, 77, 83, 99, 110, 121, 130, 145, 151]
MgO_9	974	996	23	[13, 77, 83, 99, 110, 121, 130, 141, 145, 151]
MgO_9	974	1111	138	[19, 73, 97, 106, 115, 116, 122, 134, 139, 144]
MgO_9	975	994	20	[18, 77, 80, 96, 105, 127, 130, 141, 142, 151]
MgO_8	975	985	11	[20, 66, 70, 98, 114, 117, 127, 134, 150]
MgO_8	975	1002	28	[36, 76, 89, 90, 91, 92, 112, 123, 136]
MgO_7	976	976	1	[16, 99, 110, 130, 133, 141, 142, 146]
MgO_9	976	1003	28	[25, 82, 87, 89, 92, 116, 118, 136, 138, 140]
MgO_8	977	979	3	[10, 74, 81, 88, 90, 104, 112, 128, 131]
MgO_8	977	983	7	[16, 82, 99, 110, 130, 133, 141, 142, 146]
MgO_9	977	987	11	[17, 67, 68, 69, 84, 110, 123, 124, 146, 147]
MgO_10	979	985	7	[30, 64, 77, 99, 100, 101, 108, 141, 145, 148, 152]
MgO_9	980	981	2	[10, 74, 81, 88, 90, 104, 112, 128, 131, 139]
MgO_8	982	995	14	[10, 81, 88, 90, 104, 112, 128, 131, 139]
MgO_9	982	1066	85	[33, 65, 81, 88, 97, 115, 116, 126, 132, 139]
MgO_7	983	994	12	[15, 66, 87, 107, 116, 118, 134, 144]
MgO_7	983	1035	53	[29, 84, 90, 104, 110, 112, 121, 123]
MgO_9	984	991	8	[16, 82, 99, 110, 125, 130, 133, 141, 142, 146]
MgO_9	984	988	5	[32, 85, 100, 107, 113, 125, 141, 143, 146, 149]
MgO_8	986	1010	25	[8, 68, 81, 97, 102, 103, 117, 132, 150]
MgO_7	986	993	8	[20, 66, 98, 114, 117, 127, 134, 150]
MgO_9	986	991	6	[30, 64, 77, 99, 100, 101, 108, 141, 148, 152]
MgO_8	988	1027	40	[17, 67, 68, 69, 84, 110, 123, 124, 147]
MgO_9	988	1081	94	[35, 87, 92, 93, 97, 103, 116, 132, 137, 144]
MgO_8	989	1032	44	[32, 85, 100, 107, 125, 141, 143, 146, 149]
MgO_8	990	1005	16	[22, 75, 88, 94, 106, 115, 128, 136, 139]
MgO_7	990	994	5	[34, 70, 79, 83, 106, 122, 139, 145]
MgO_7	991	1004	14	[9, 70, 77, 80, 98, 117, 127, 152]
MgO_10	991	999	9	[27, 73, 79, 83, 109, 119, 122, 126, 129, 131, 135]
MgO_10	991	999	9	[31, 64, 66, 87, 100, 102, 107, 108, 118, 138, 148]
MgO_9	992	1054	63	[11, 67, 69, 76, 85, 91, 93, 120, 123, 135]
MgO_10	992	994	3	[16, 82, 99, 110, 125, 130, 133, 141, 142, 146, 147]
MgO_8	992	992	1	[30, 64, 77, 99, 100, 108, 141, 148, 152]
MgO_9	993	1005	13	[30, 64, 77, 80, 99, 100, 108, 141, 148, 152]
MgO_8	994	1012	19	[20, 66, 98, 102, 114, 117, 127, 134, 150]
MgO_8	995	1012	18	[15, 66, 87, 107, 115, 116, 118, 134, 144]
MgO_9	995	1040	46	[16, 82, 110, 125, 130, 133, 141, 142, 146, 147]
MgO_10	995	1017	23	[18, 77, 80, 96, 105, 111, 127, 130, 141, 142, 151]
MgO_8	995	1131	137	[34, 70, 75, 79, 83, 106, 122, 139, 145]
MgO_7	996	1032	37	[10, 81, 88, 90, 104, 112, 128, 131]
MgO_8	997	1003	7	[13, 77, 83, 99, 110, 121, 130, 141, 145]
MgO_7	999	1000	2	[14, 68, 74, 81, 86, 105, 114, 117]
MgO_9	1000	1008	9	[27, 73, 79, 83, 109, 119, 122, 129, 131, 135]
MgO_9	1000	1053	54	[31, 64, 66, 87, 100, 102, 107, 118, 138, 148]
MgO_8	1001	1009	9	[14, 68, 74, 81, 86, 104, 105, 114, 117]
MgO_9	1003	1024	22	[24, 69, 73, 85, 91, 109, 126, 135, 140, 143]
MgO_7	1003	1014	12	[36, 76, 89, 90, 91, 92, 112, 123]
MgO_9	1004	1017	14	[13, 77, 83, 99, 110, 121, 130, 141, 145, 151]
MgO_8	1004	1017	14	[25, 82, 87, 89, 92, 118, 136, 138, 140]
MgO_6	1005	1013	9	[9, 77, 80, 98, 117, 127, 152]
MgO_7	1005	1031	27	[26, 75, 87, 92, 101, 112, 136, 137]
MgO_7	1006	1029	24	[22, 75, 88, 94, 106, 115, 136, 139]
MgO_8	1006	1049	44	[30, 64, 77, 80, 99, 100, 141, 148, 152]
MgO_8	1009	1042	34	[27, 79, 83, 109, 119, 122, 129, 131, 135]
MgO_9	1010	1038	29	[14, 68, 74, 81, 86, 104, 105, 114, 117, 128]
MgO_8	1011	1031	21	[7, 65, 71, 72, 96, 105, 109, 140, 143]
MgO_9	1011	1016	6	[8, 68, 70, 81, 97, 102, 103, 117, 132, 150]
MgO_9	1013	1015	3	[15, 66, 87, 107, 114, 115, 116, 118, 134, 144]
MgO_7	1013	1075	63	[20, 66, 98, 114, 117, 127, 134, 150]
MgO_7	1014	1060	47	[9, 70, 77, 80, 98, 117, 127, 152]
MgO_6	1015	1015	1	[36, 76, 89, 90, 91, 92, 123]
MgO_8	1016	1029	14	[15, 66, 87, 107, 114, 116, 118, 134, 144]
MgO_7	1016	1026	11	[36, 76, 89, 90, 91, 92, 123, 125]
MgO_8	1017	1041	25	[8, 68, 81, 97, 102, 103, 117, 132, 150]
MgO_8	1018	1032	15	[13, 77, 83, 99, 110, 121, 130, 141, 145]
MgO_9	1018	1072	55	[18, 77, 80, 96, 105, 111, 130, 141, 142, 151]
MgO_9	1018	1074	57	[25, 82, 87, 89, 92, 116, 118, 136, 138, 140]
MgO_8	1025	1077	53	[24, 73, 85, 91, 109, 126, 135, 140, 143]
MgO_8	1027	1042	16	[36, 76, 89, 90, 91, 92, 123, 125, 136]
MgO_9	1028	1065	38	[17, 67, 68, 69, 84, 110, 123, 124, 146, 147]
MgO_7	1030	1129	100	[15, 66, 87, 107, 116, 118, 134, 144]
MgO_8	1030	1037	8	[22, 75, 88, 94, 95, 106, 115, 136, 139]
MgO_9	1032	1053	22	[7, 65, 71, 72, 73, 96, 105, 109, 140, 143]
MgO_6	1032	1037	6	[26, 75, 92, 101, 112, 136, 137]
MgO_8	1033	1050	18	[10, 81, 88, 90, 104, 112, 128, 131, 139]
MgO_7	1033	1043	11	[13, 77, 83, 99, 110, 121, 130, 145]
MgO_9	1033	1078	46	[32, 85, 100, 107, 113, 125, 141, 143, 146, 149]
MgO_8	1036	1053	18	[28, 65, 72, 114, 115, 116, 118, 134, 140]
MgO_8	1036	1083	48	[29, 84, 90, 104, 110, 112, 121, 123, 133]
MgO_7	1038	1039	2	[22, 75, 88, 94, 95, 115, 136, 139]
MgO_7	1038	1088	51	[26, 75, 92, 101, 103, 112, 136, 137]
MgO_8	1039	1065	27	[14, 68, 74, 81, 86, 104, 114, 117, 128]
MgO_8	1040	1050	11	[22, 75, 88, 94, 95, 112, 115, 136, 139]
MgO_9	1041	1057	17	[16, 82, 99, 110, 125, 130, 133, 141, 142, 146]
MgO_9	1042	1043	2	[8, 66, 68, 81, 97, 102, 103, 117, 132, 150]
MgO_9	1043	1053	11	[27, 79, 83, 109, 119, 122, 126, 129, 131, 135]
MgO_9	1043	1046	4	[36, 76, 89, 90, 91, 92, 112, 123, 125, 136]
MgO_8	1044	1050	7	[8, 66, 68, 97, 102, 103, 117, 132, 150]
MgO_8	1044	1045	2	[13, 77, 83, 99, 110, 121, 130, 145, 151]
MgO_7	1046	1052	7	[13, 77, 83, 99, 121, 130, 145, 151]
MgO_9	1047	1064	18	[23, 74, 81, 83, 104, 121, 129, 130, 131, 151]
MgO_8	1047	1095	49	[36, 76, 89, 90, 91, 92, 112, 123, 136]
MgO_9	1050	1060	11	[30, 64, 77, 80, 99, 100, 101, 141, 148, 152]
MgO_7	1051	1058	8	[8, 68, 97, 102, 103, 117, 132, 150]
MgO_7	1051	1080	30	[10, 81, 88, 90, 104, 112, 128, 131]
MgO_9	1051	1052	2	[22, 75, 88, 94, 95, 112, 115, 128, 136, 139]
MgO_8	1053	1072	20	[13, 77, 83, 99, 110, 121, 130, 145, 151]
MgO_8	1053	1061	9	[22, 75, 88, 94, 95, 115, 128, 136, 139]
MgO_8	1054	1076	23	[7, 65, 71, 72, 96, 105, 109, 140, 143]
MgO_8	1054	1089	36	[27, 79, 83, 109, 119, 122, 129, 131, 135]
MgO_9	1054	1054	1	[28, 65, 72, 98, 114, 115, 116, 118, 134, 140]
MgO_8	1054	1062	9	[31, 64, 66, 87, 100, 102, 118, 138, 148]
MgO_8	1055	1071	17	[11, 67, 76, 85, 91, 93, 120, 123, 135]
MgO_10	1055	1063	9	[28, 65, 66, 72, 98, 114, 115, 116, 118, 134, 140]
MgO_8	1058	1067	10	[16, 99, 110, 125, 130, 133, 141, 142, 146]
MgO_8	1059	1150	92	[8, 68, 81, 97, 102, 103, 117, 132, 150]
MgO_8	1061	1069	9	[9, 70, 77, 80, 98, 117, 127, 128, 152]
MgO_8	1061	1064	4	[30, 64, 77, 99, 100, 101, 141, 148, 152]
MgO_9	1062	1092	31	[12, 82, 84, 102, 110, 118, 133, 138, 147, 148]
MgO_9	1062	1073	12	[22, 75, 88, 94, 95, 106, 115, 128, 136, 139]
MgO_9	1063	1102	40	[31, 64, 66, 87, 100, 102, 107, 118, 138, 148]
MgO_9	1064	1070	7	[28, 65, 66, 72, 114, 115, 116, 118, 134, 140]
MgO_8	1065	1167	103	[23, 74, 83, 104, 121, 129, 130, 131, 151]
MgO_9	1065	1067	3	[30, 64, 77, 99, 100, 101, 108, 141, 148, 152]
MgO_7	1066	1070	5	[14, 68, 74, 81, 86, 104, 114, 117]
MgO_8	1066	1078	13	[17, 67, 69, 84, 110, 123, 124, 146, 147]
MgO_8	1067	1076	10	[33, 65, 81, 88, 115, 116, 126, 132, 139]
MgO_9	1068	1091	24	[16, 82, 99, 110, 125, 130, 133, 141, 142, 146]
MgO_8	1068	1171	104	[30, 64, 77, 99, 100, 108, 141, 148, 152]
MgO_9	1070	1081	12	[9, 70, 77, 80, 86, 98, 117, 127, 128, 152]
MgO_8	1071	1091	21	[14, 68, 74, 81, 86, 104, 114, 117, 128]
MgO_8	1071	1079	9	[28, 65, 66, 72, 114, 115, 116, 118, 140]
MgO_9	1072	1097	26	[11, 67, 69, 76, 85, 91, 93, 120, 123, 135]
MgO_7	1073	1089	17	[13, 77, 83, 99, 121, 130, 145, 151]
MgO_8	1073	1076	4	[18, 77, 80, 96, 105, 130, 141, 142, 151]
MgO_8	1074	1079	6	[21, 65, 72, 86, 95, 98, 105, 114, 115]
MgO_8	1074	1075	2	[22, 75, 88, 94, 95, 106, 115, 136, 139]
MgO_8	1075	1078	4	[25, 82, 87, 89, 92, 118, 136, 138, 140]
MgO_8	1076	1165	90	[20, 66, 98, 102, 114, 117, 127, 134, 150]
MgO_7	1076	1107	32	[22, 75, 88, 94, 106, 115, 136, 139]
MgO_9	1077	1079	3	[7, 65, 71, 72, 96, 105, 109, 126, 140, 143]
MgO_9	1077	1089	13	[18, 77, 80, 96, 105, 127, 130, 141, 142, 151]
MgO_9	1077	1139	63	[33, 65, 81, 88, 97, 115, 116, 126, 132, 139]
MgO_7	1078	1100	23	[24, 73, 85, 91, 109, 135, 140, 143]
MgO_9	1079	1099	21	[17, 67, 68, 69, 84, 110, 123, 124, 146, 147]
MgO_7	1079	1084	6	[25, 82, 87, 89, 92, 118, 138, 140]
MgO_10	1079	1080	2	[32, 64, 85, 100, 107, 113, 125, 141, 143, 146, 149]
MgO_8	1080	1081	2	[7, 65, 71, 72, 96, 105, 109, 126, 140]
MgO_7	1080	1189	110	[21, 65, 86, 95, 98, 105, 114, 115]
MgO_9	1080	1092	13	[28, 65, 66, 72, 114, 115, 116, 118, 134, 140]
MgO_8	1081	1088	8	[10, 81, 88, 90, 104, 112, 128, 131, 136]
MgO_9	1081	1086	6	[32, 64, 85, 100, 107, 125, 141, 143, 146, 149]
MgO_9	1082	1085	4	[7, 65, 71, 72, 73, 96, 105, 109, 126, 140]
MgO_8	1082	1132	51	[9, 70, 77, 86, 98, 117, 127, 128, 152]
MgO_8	1082	1082	1	[35, 92, 93, 97, 103, 116, 132, 137, 144]
MgO_7	1083	1097	15	[35, 92, 97, 103, 116, 132, 137, 144]
MgO_7	1084	1113	30	[29, 84, 90, 104, 110, 112, 121, 123]
MgO_8	1085	1096	12	[25, 82, 87, 89, 92, 116, 118, 138, 140]
MgO_8	1086	1103	18	[7, 65, 71, 72, 73, 96, 105, 109, 140]
MgO_8	1087	1103	17	[32, 64, 100, 107, 125, 141, 143, 146, 149]
MgO_9	1089	1097	9	[10, 75, 81, 88, 90, 104, 112, 128, 131, 136]
MgO_8	1089	1099	11	[26, 75, 87, 92, 101, 103, 112, 136, 137]
MgO_6	1090	1118	29	[13, 77, 83, 99, 121, 130, 145]
MgO_8	1090	1095	6	[18, 77, 80, 96, 127, 130, 141, 142, 151]
MgO_9	1090	1114	25	[27, 79, 83, 109, 119, 122, 126, 129, 131, 135]
MgO_9	1092	1094	3	[14, 68, 74, 81, 86, 104, 105, 114, 117, 128]
MgO_8	1092	1178	87	[16, 82, 99, 110, 130, 133, 141, 142, 146]
MgO_8	1093	1146	54	[12, 82, 84, 102, 118, 133, 138, 147, 148]
MgO_8	1093	1098	6	[28, 65, 72, 114, 115, 116, 118, 134, 140]
MgO_8	1095	1124	30	[14, 68, 74, 81, 86, 104, 114, 117, 128]
MgO_9	1096	1105	10	[18, 77, 80, 96, 111, 127, 130, 141, 142, 151]
MgO_7	1096	1133	38	[36, 76, 89, 90, 91, 92, 112, 123]
MgO_9	1097	1126	30	[25, 82, 87, 89, 91, 92, 116, 118, 138, 140]
MgO_10	1098	1134	37	[10, 75, 81, 88, 90, 104, 112, 128, 131, 136, 139]
MgO_10	1098	1120	23	[11, 67, 69, 76, 85, 91, 93, 120, 123, 125, 135]
MgO_8	1098	1161	64	[35, 87, 92, 97, 103, 116, 132, 137, 144]
MgO_7	1099	1164	66	[28, 65, 72, 114, 115, 116, 118, 140]
MgO_8	1100	1158	59	[17, 67, 68, 69, 84, 110, 123, 124, 147]
MgO_7	1100	1139	40	[26, 75, 87, 92, 101, 112, 136, 137]
MgO_8	1101	1104	4	[24, 73, 85, 91, 109, 125, 135, 140, 143]
MgO_8	1103	1117	15	[31, 64, 66, 87, 100, 102, 118, 138, 148]
MgO_9	1104	1114	11	[7, 65, 71, 72, 73, 96, 105, 109, 140, 143]
MgO_9	1104	1107	4	[32, 64, 100, 107, 111, 125, 141, 143, 146, 149]
MgO_7	1105	1106	2	[24, 73, 85, 91, 109, 135, 140, 143]
MgO_10	1106	1110	5	[18, 71, 77, 80, 96, 111, 127, 130, 141, 142, 151]
MgO_8	1107	1169	63	[24, 73, 85, 91, 109, 126, 135, 140, 143]
MgO_8	1108	1156	49	[22, 75, 88, 94, 95, 106, 115, 136, 139]
MgO_10	1108	1109	2	[32, 64, 85, 100, 107, 111, 125, 141, 143, 146, 149]
MgO_9	1110	1118	9	[32, 64, 85, 100, 107, 125, 141, 143, 146, 149]
MgO_10	1111	1115	5	[18, 71, 77, 80, 96, 105, 127, 130, 141, 142, 151]
MgO_8	1112	1176	65	[19, 73, 97, 106, 115, 122, 134, 139, 144]
MgO_8	1114	1132	19	[29, 84, 90, 104, 110, 112, 121, 123, 133]
MgO_8	1115	1147	33	[7, 65, 71, 72, 96, 105, 109, 140, 143]
MgO_10	1115	1136	22	[27, 73, 79, 83, 109, 119, 122, 126, 129, 131, 135]
MgO_9	1116	1128	13	[18, 71, 77, 80, 96, 105, 130, 141, 142, 151]
MgO_9	1118	1119	2	[31, 64, 66, 87, 100, 102, 118, 138, 148, 149]
MgO_7	1119	1119	1	[13, 77, 83, 99, 121, 130, 141, 145]
MgO_8	1119	1120	2	[32, 85, 100, 107, 125, 141, 143, 146, 149]
MgO_8	1120	1134	15	[13, 77, 83, 99, 121, 130, 141, 145, 151]
MgO_8	1120	1122	3	[31, 64, 66, 87, 100, 118, 138, 148, 149]
MgO_9	1121	1134	14	[11, 67, 69, 76, 85, 91, 93, 120, 123, 135]
MgO_9	1121	1124	4	[32, 85, 100, 107, 125, 141, 142, 143, 146, 149]
MgO_9	1123	1128	6	[31, 64, 66, 87, 100, 107, 118, 138, 148, 149]
MgO_9	1125	1125	1	[14, 68, 74, 81, 86, 104, 105, 114, 117, 128]
MgO_8	1125	1127	3	[32, 100, 107, 125, 141, 142, 143, 146, 149]
MgO_8	1126	1142	17	[14, 68, 74, 81, 86, 104, 105, 114, 117]
MgO_8	1127	1138	12	[25, 87, 89, 91, 92, 116, 118, 138, 140]
MgO_9	1128	1128	1	[32, 100, 107, 113, 125, 141, 142, 143, 146, 149]
MgO_8	1129	1131	3	[18, 77, 80, 96, 105, 130, 141, 142, 151]
MgO_8	1129	1135	7	[31, 64, 66, 87, 100, 107, 138, 148, 149]
MgO_8	1129	1146	18	[32, 100, 107, 113, 125, 141, 143, 146, 149]
MgO_8	1130	1153	24	[15, 66, 87, 107, 115, 116, 118, 134, 144]
MgO_7	1132	1147	16	[18, 77, 80, 96, 130, 141, 142, 151]
MgO_9	1132	1164	33	[34, 70, 75, 79, 83, 106, 122, 128, 139, 145]
MgO_7	1133	1146	14	[9, 70, 77, 86, 98, 117, 128, 152]
MgO_7	1133	1153	21	[29, 84, 90, 104, 110, 112, 121, 123]
MgO_8	1134	1156	23	[36, 76, 89, 90, 91, 92, 112, 123, 136]
MgO_9	1135	1145	11	[10, 81, 88, 90, 104, 112, 128, 131, 136, 139]
MgO_10	1135	1148	14	[11, 67, 69, 76, 85, 91, 93, 120, 123, 125, 135]
MgO_7	1135	1154	20	[13, 77, 83, 99, 121, 130, 145, 151]
MgO_9	1136	1207	72	[31, 64, 66, 87, 100, 107, 118, 138, 148, 149]
MgO_9	1137	1139	3	[27, 73, 79, 83, 109, 119, 122, 129, 131, 135]
MgO_9	1139	1143	5	[25, 82, 87, 89, 91, 92, 116, 118, 138, 140]
MgO_8	1140	1158	19	[26, 75, 87, 92, 101, 103, 112, 136, 137]
MgO_8	1140	1161	22	[27, 79, 83, 109, 119, 122, 129, 131, 135]
MgO_8	1140	1160	21	[33, 81, 88, 97, 115, 116, 126, 132, 139]
MgO_9	1143	1147	5	[14, 68, 72, 74, 81, 86, 104, 105, 114, 117]
MgO_8	1144	1145	2	[25, 82, 87, 89, 92, 116, 118, 138, 140]
MgO_8	1146	1147	2	[10, 81, 88, 90, 104, 112, 128, 131, 136]
MgO_9	1146	1150	5	[25, 82, 87, 89, 92, 116, 118, 136, 138, 140]
MgO_8	1147	1205	59	[9, 70, 77, 86, 98, 117, 127, 128, 152]
MgO_9	1147	1178	32	[12, 82, 84, 102, 110, 118, 133, 138, 147, 148]
MgO_9	1147	1171	25	[32, 85, 100, 107, 113, 125, 141, 143, 146, 149]
MgO_9	1148	1162	15	[7, 65, 71, 72, 73, 96, 105, 109, 140, 143]
MgO_9	1148	1151	4	[10, 75, 81, 88, 90, 104, 112, 128, 131, 136]
MgO_8	1148	1192	45	[14, 68, 72, 74, 81, 86, 105, 114, 117]
MgO_8	1148	1162	15	[18, 77, 80, 96, 111, 130, 141, 142, 151]
MgO_9	1149	1170	22	[11, 67, 69, 76, 85, 91, 93, 120, 123, 135]
MgO_7	1151	1155	5	[8, 68, 97, 102, 103, 117, 132, 150]
MgO_8	1151	1162	12	[25, 82, 87, 92, 116, 118, 136, 138, 140]
MgO_8	1152	1169	18	[10, 75, 81, 88, 90, 104, 112, 128, 131]
MgO_9	1154	1185	32	[15, 66, 87, 107, 114, 115, 116, 118, 134, 144]
MgO_8	1154	1167	14	[29, 84, 90, 104, 110, 112, 121, 123, 130]
MgO_8	1155	1166	12	[13, 77, 83, 99, 121, 130, 145, 151, 152]
MgO_8	1156	1158	3	[8, 68, 84, 97, 102, 103, 117, 132, 150]
MgO_7	1157	1194	38	[22, 75, 88, 94, 95, 115, 136, 139]
MgO_7	1157	1187	31	[36, 89, 90, 91, 92, 112, 123, 136]
MgO_9	1159	1179	21	[8, 68, 81, 84, 97, 102, 103, 117, 132, 150]
MgO_9	1159	1208	50	[17, 67, 68, 69, 84, 110, 123, 124, 132, 147]
MgO_7	1159	1271	113	[26, 75, 87, 92, 101, 112, 136, 137]
MgO_9	1161	1182	22	[33, 65, 81, 88, 97, 115, 116, 126, 132, 139]
MgO_9	1162	1174	13	[27, 79, 83, 106, 109, 119, 122, 129, 131, 135]
MgO_7	1162	1172	11	[35, 87, 92, 97, 103, 116, 132, 144]
MgO_8	1163	1198	36	[7, 65, 71, 72, 73, 96, 109, 140, 143]
MgO_9	1163	1203	41	[18, 77, 80, 96, 105, 111, 130, 141, 142, 151]
MgO_9	1163	1176	14	[25, 82, 87, 89, 92, 116, 118, 136, 138, 140]
MgO_8	1165	1166	2	[28, 65, 72, 114, 115, 116, 118, 126, 140]
MgO_8	1165	1313	149	[34, 70, 75, 79, 83, 106, 122, 139, 145]
MgO_9	1166	1186	21	[20, 66, 70, 98, 102, 114, 117, 127, 134, 150]
MgO_7	1167	1185	19	[13, 77, 83, 99, 121, 130, 145, 151]
MgO_7	1167	1179	13	[28, 65, 72, 114, 115, 116, 118, 140]
MgO_9	1168	1183	16	[23, 74, 79, 83, 104, 121, 129, 130, 131, 151]
MgO_7	1168	1177	10	[29, 84, 90, 104, 110, 112, 121, 123]
MgO_9	1170	1197	28	[10, 75, 81, 88, 90, 104, 112, 128, 131, 139]
MgO_9	1170	1215	46	[24, 69, 73, 85, 91, 109, 126, 135, 140, 143]
MgO_10	1171	1187	17	[11, 67, 69, 76, 85, 91, 93, 120, 123, 135, 137]
MgO_7	1172	1188	17	[30, 64, 77, 99, 100, 141, 148, 152]
MgO_8	1172	1179	8	[32, 100, 107, 113, 125, 141, 143, 146, 149]
MgO_6	1173	1188	16	[35, 92, 97, 103, 116, 132, 144]
MgO_10	1175	1177	3	[27, 79, 83, 106, 109, 119, 122, 126, 129, 131, 135]
MgO_9	1177	1184	8	[19, 73, 97, 106, 115, 116, 122, 134, 139, 144]
MgO_8	1177	1180	4	[25, 82, 87, 89, 92, 116, 118, 136, 138]
MgO_9	1178	1203	26	[27, 79, 83, 109, 119, 122, 126, 129, 131, 135]
MgO_8	1178	1186	9	[29, 84, 90, 104, 110, 112, 121, 123, 133]
MgO_8	1179	1248	70	[12, 82, 84, 102, 118, 133, 138, 147, 148]
MgO_7	1179	1203	25	[16, 99, 110, 130, 133, 141, 142, 146]
MgO_8	1180	1209	30	[8, 68, 81, 97, 102, 103, 117, 132, 150]
MgO_6	1180	1206	27	[28, 65, 72, 114, 116, 118, 140]
MgO_9	1180	1189	10	[32, 85, 100, 107, 113, 125, 141, 143, 146, 149]
MgO_7	1181	1184	4	[25, 82, 87, 92, 116, 118, 136, 138]
MgO_8	1183	1195	13	[33, 81, 88, 97, 115, 116, 126, 132, 139]
MgO_8	1184	1368	185	[23, 74, 83, 104, 121, 129, 130, 131, 151]
MgO_8	1185	1246	62	[19, 97, 106, 115, 116, 122, 134, 139, 144]
MgO_6	1185	1194	10	[25, 82, 87, 92, 118, 136, 138]
MgO_8	1186	1187	2	[13, 77, 83, 99, 120, 121, 130, 145, 151]
MgO_8	1186	1240	55	[15, 66, 87, 107, 114, 116, 118, 134, 144]
MgO_8	1187	1214	28	[20, 66, 98, 102, 114, 117, 127, 134, 150]
MgO_7	1187	1202	16	[29, 84, 90, 104, 110, 112, 123, 133]
MgO_9	1188	1203	16	[11, 67, 69, 76, 85, 91, 93, 120, 123, 135]
MgO_9	1188	1195	8	[13, 77, 83, 99, 120, 121, 130, 145, 151, 152]
MgO_8	1188	1216	29	[36, 76, 89, 90, 91, 92, 112, 123, 136]
MgO_8	1189	1234	46	[30, 64, 77, 99, 100, 108, 141, 148, 152]
MgO_7	1189	1189	1	[35, 92, 93, 97, 103, 116, 132, 144]
MgO_8	1190	1205	16	[21, 65, 72, 86, 95, 98, 105, 114, 115]
MgO_8	1190	1309	120	[32, 85, 100, 107, 125, 141, 143, 146, 149]
MgO_8	1190	1216	27	[35, 92, 93, 97, 103, 116, 132, 137, 144]
MgO_7	1193	1213	21	[14, 68, 72, 74, 86, 105, 114, 117]
MgO_8	1195	1199	5	[22, 75, 88, 94, 95, 106, 115, 136, 139]
MgO_7	1195	1202	8	[25, 82, 87, 89, 92, 118, 136, 138]
MgO_8	1196	1199	4	[13, 77, 83, 99, 120, 121, 130, 145, 152]
MgO_9	1196	1241	46	[33, 65, 81, 88, 97, 115, 116, 126, 132, 139]
MgO_10	1198	1201	4	[10, 75, 81, 88, 90, 104, 112, 128, 131, 136, 139]
MgO_9	1199	1315	117	[7, 65, 71, 72, 73, 96, 105, 109, 140, 143]
MgO_9	1200	1206	7	[13, 70, 77, 83, 99, 120, 121, 130, 145, 152]
MgO_7	1200	1254	55	[22, 75, 88, 94, 106, 115, 136, 139]
MgO_9	1202	1204	3	[10, 75, 81, 88, 90, 104, 112, 128, 131, 136]
MgO_8	1203	1206	4	[25, 82, 87, 89, 91, 92, 118, 136, 138]
MgO_8	1203	1240	38	[29, 84, 90, 104, 110, 112, 121, 123, 133]
MgO_8	1204	1208	5	[11, 67, 69, 76, 85, 91, 120, 123, 135]
MgO_8	1204	1211	8	[16, 99, 110, 125, 130, 133, 141, 142, 146]
MgO_8	1204	1208	5	[18, 77, 80, 96, 111, 130, 141, 142, 151]
MgO_8	1204	1215	12	[27, 79, 83, 109, 119, 122, 129, 131, 135]
MgO_10	1205	1207	3	[10, 75, 81, 88, 90, 104, 112, 128, 131, 136, 139]
MgO_9	1206	1238	33	[9, 70, 77, 80, 86, 98, 117, 127, 128, 152]
MgO_7	1206	1206	1	[21, 65, 72, 95, 98, 105, 114, 115]
MgO_8	1207	1208	2	[13, 70, 77, 83, 99, 121, 130, 145, 152]
MgO_6	1207	1217	11	[21, 65, 95, 98, 105, 114, 115]
MgO_9	1207	1226	20	[25, 82, 87, 89, 91, 92, 118, 136, 138, 140]
MgO_7	1207	1220	14	[28, 65, 72, 114, 115, 116, 118, 140]
MgO_9	1208	1209	2	[10, 75, 81, 88, 90, 104, 112, 128, 131, 139]
MgO_8	1208	1237	30	[31, 64, 66, 87, 100, 107, 118, 138, 148]
MgO_7	1209	1212	4	[11, 67, 76, 85, 91, 120, 123, 135]
MgO_7	1209	1221	13	[13, 77, 83, 99, 121, 130, 145, 152]
MgO_8	1209	1211	3	[17, 68, 69, 84, 110, 123, 124, 132, 147]
MgO_9	1209	1237	29	[18, 77, 80, 96, 105, 111, 130, 141, 142, 151]
MgO_9	1210	1223	14	[8, 68, 81, 84, 97, 102, 103, 117, 132, 150]
MgO_8	1210	1250	41	[10, 81, 88, 90, 104, 112, 128, 131, 139]
MgO_9	1212	1246	35	[16, 82, 99, 110, 125, 130, 133, 141, 142, 146]
MgO_9	1212	1213	2	[17, 68, 69, 84, 102, 110, 123, 124, 132, 147]
MgO_8	1213	1218	6	[11, 67, 76, 85, 91, 120, 123, 125, 135]
MgO_8	1214	1217	4	[14, 68, 72, 74, 86, 98, 105, 114, 117]
MgO_8	1214	1227	14	[17, 68, 69, 84, 102, 110, 123, 124, 147]
MgO_7	1215	1238	24	[20, 66, 98, 114, 117, 127, 134, 150]
MgO_8	1216	1252	37	[24, 73, 85, 91, 109, 126, 135, 140, 143]
MgO_9	1216	1231	16	[27, 73, 79, 83, 109, 119, 122, 129, 131, 135]
MgO_9	1217	1244	28	[35, 87, 92, 93, 97, 103, 116, 132, 137, 144]
MgO_7	1217	1235	19	[36, 76, 89, 90, 91, 92, 112, 123]
MgO_9	1218	1237	20	[14, 68, 72, 74, 81, 86, 98, 105, 114, 117]
MgO_7	1218	1420	203	[21, 65, 86, 95, 98, 105, 114, 115]
MgO_8	1219	1239	21	[11, 76, 85, 91, 120, 123, 125, 135, 149]
MgO_8	1221	1236	16	[28, 65, 72, 114, 115, 116, 118, 126, 140]
MgO_8	1222	1225	4	[13, 77, 83, 99, 121, 130, 145, 151, 152]
MgO_8	1224	1371	148	[8, 68, 81, 97, 102, 103, 117, 132, 150]
MgO_7	1226	1243	18	[13, 77, 83, 99, 121, 130, 145, 151]
MgO_8	1227	1287	61	[25, 82, 87, 89, 92, 118, 136, 138, 140]
MgO_9	1228	1236	9	[17, 67, 68, 69, 84, 102, 110, 123, 124, 147]
MgO_8	1232	1301	70	[27, 79, 83, 109, 119, 122, 129, 131, 135]
MgO_9	1235	1243	9	[30, 64, 77, 99, 100, 101, 108, 141, 148, 152]
MgO_8	1236	1279	44	[36, 76, 89, 90, 91, 92, 112, 123, 136]
MgO_8	1237	1255	19	[17, 67, 68, 69, 84, 110, 123, 124, 147]
MgO_7	1237	1245	9	[28, 65, 72, 114, 115, 116, 118, 140]
MgO_8	1238	1259	22	[14, 68, 72, 74, 81, 86, 105, 114, 117]
MgO_10	1238	1243	6	[18, 77, 80, 96, 105, 111, 127, 130, 141, 142, 151]
MgO_7	1238	1239	2	[31, 64, 66, 87, 100, 107, 138, 148]
MgO_8	1239	1240	2	[9, 70, 77, 86, 98, 117, 127, 128, 152]
MgO_8	1239	1264	26	[20, 66, 98, 102, 114, 117, 127, 134, 150]
MgO_7	1240	1257	18	[11, 76, 85, 91, 120, 123, 125, 135]
MgO_8	1240	1269	30	[31, 64, 66, 87, 100, 107, 138, 148, 149]
MgO_9	1241	1248	8	[9, 70, 77, 86, 98, 117, 127, 128, 145, 152]
MgO_7	1241	1361	121	[15, 66, 87, 107, 116, 118, 134, 144]
MgO_9	1241	1246	6	[29, 84, 90, 104, 110, 112, 121, 123, 130, 133]
MgO_8	1242	1307	66	[33, 81, 88, 97, 115, 116, 126, 132, 139]
MgO_8	1244	1248	5	[13, 77, 83, 99, 110, 121, 130, 145, 151]
MgO_9	1244	1254	11	[18, 77, 80, 96, 105, 127, 130, 141, 142, 151]
MgO_10	1244	1247	4	[30, 64, 77, 99, 100, 101, 108, 141, 145, 148, 152]
MgO_8	1245	1249	5	[35, 92, 93, 97, 103, 116, 132, 137, 144]
MgO_8	1246	1277	32	[28, 65, 72, 114, 115, 116, 118, 134, 140]
MgO_8	1247	1280	34	[16, 82, 99, 110, 130, 133, 141, 142, 146]
MgO_9	1247	1338	92	[19, 73, 97, 106, 115, 116, 122, 134, 139, 144]
MgO_8	1247	1255	9	[29, 84, 90, 104, 110, 112, 121, 123, 130]
MgO_9	1248	1258	11	[30, 64, 77, 99, 100, 101, 108, 145, 148, 152]
MgO_8	1249	1260	12	[9, 70, 77, 86, 98, 117, 127, 128, 152]
MgO_9	1249	1263	15	[12, 82, 84, 102, 110, 118, 133, 138, 147, 148]
MgO_7	1249	1279	31	[13, 77, 83, 99, 121, 130, 145, 151]
MgO_9	1250	1256	7	[35, 92, 93, 97, 101, 103, 116, 132, 137, 144]
MgO_7	1251	1302	52	[10, 81, 88, 90, 104, 112, 128, 131]
MgO_9	1253	1259	7	[24, 69, 73, 85, 91, 109, 126, 135, 140, 143]
MgO_8	1255	1258	4	[18, 77, 80, 96, 105, 130, 141, 142, 151]
MgO_8	1255	1264	10	[22, 75, 88, 94, 95, 106, 115, 136, 139]
MgO_9	1256	1270	15	[17, 67, 68, 69, 84, 110, 123, 124, 146, 147]
MgO_9	1256	1257	2	[29, 84, 90, 104, 110, 112, 121, 123, 130, 133]
MgO_8	1257	1259	3	[35, 92, 93, 97, 103, 116, 132, 137, 144]
MgO_8	1258	1262	5	[11, 69, 76, 85, 91, 120, 123, 125, 135]
MgO_8	1258	1266	9	[29, 84, 90, 104, 110, 112, 121, 123, 133]
MgO_9	1259	1265	7	[18, 71, 77, 80, 96, 105, 130, 141, 142, 151]
MgO_10	1259	1289	31	[30, 64, 77, 99, 100, 101, 108, 141, 145, 148, 152]
MgO_7	1260	1262	3	[14, 68, 74, 81, 86, 105, 114, 117]
MgO_10	1260	1264	5	[24, 65, 69, 73, 85, 91, 109, 126, 135, 140, 143]
MgO_7	1260	1262	3	[35, 92, 97, 103, 116, 132, 137, 144]
MgO_7	1261	1273	13	[9, 70, 77, 86, 98, 117, 127, 152]
MgO_9	1263	1272	10	[11, 69, 76, 85, 91, 93, 120, 123, 125, 135]
MgO_8	1263	1302	40	[14, 68, 74, 81, 86, 104, 105, 114, 117]
MgO_8	1263	1277	15	[35, 87, 92, 97, 103, 116, 132, 137, 144]
MgO_8	1264	1281	18	[12, 82, 84, 102, 118, 133, 138, 147, 148]
MgO_9	1265	1275	11	[20, 66, 98, 102, 114, 117, 118, 127, 134, 150]
MgO_9	1265	1274	10	[22, 75, 88, 94, 95, 106, 115, 128, 136, 139]
MgO_9	1265	1277	13	[24, 69, 73, 85, 91, 109, 126, 135, 140, 143]
MgO_10	1266	1284	19	[18, 71, 77, 80, 96, 105, 111, 130, 141, 142, 151]
MgO_7	1267	1297	31	[29, 84, 90, 104, 110, 112, 121, 123]
MgO_7	1270	1302	33	[31, 64, 66, 87, 100, 138, 148, 149]
MgO_10	1271	1288	18	[17, 67, 68, 69, 84, 102, 110, 123, 124, 146, 147]
MgO_8	1272	1301	30	[26, 75, 87, 92, 101, 103, 112, 136, 137]
MgO_10	1273	1281	9	[11, 67, 69, 76, 85, 91, 93, 120, 123, 125, 135]
MgO_8	1274	1287	14	[9, 64, 70, 77, 86, 98, 117, 127, 152]
MgO_8	1275	1288	14	[22, 75, 88, 94, 95, 115, 128, 136, 139]
MgO_8	1276	1297	22	[20, 66, 98, 114, 117, 118, 127, 134, 150]
MgO_8	1278	1301	24	[24, 73, 85, 91, 109, 126, 135, 140, 143]
MgO_9	1278	1282	5	[28, 65, 72, 114, 115, 116, 118, 126, 134, 140]
MgO_9	1278	1286	9	[35, 87, 92, 93, 97, 103, 116, 132, 137, 144]
MgO_8	1280	1285	6	[13, 77, 83, 99, 121, 130, 141, 145, 151]
MgO_7	1280	1312	33	[36, 89, 90, 91, 92, 112, 123, 136]
MgO_7	1281	1297	17	[16, 99, 110, 130, 133, 141, 142, 146]
MgO_9	1282	1284	3	[11, 67, 76, 85, 91, 93, 120, 123, 125, 135]
MgO_7	1282	1282	1	[12, 82, 84, 102, 133, 138, 147, 148]
MgO_8	1283	1295	13	[12, 82, 84, 102, 110, 133, 138, 147, 148]
MgO_8	1283	1285	3	[28, 65, 72, 114, 115, 116, 118, 134, 140]
MgO_8	1285	1290	6	[11, 67, 76, 85, 91, 120, 123, 125, 135]
MgO_9	1285	1343	59	[18, 77, 80, 96, 105, 111, 130, 141, 142, 151]
MgO_9	1286	1303	18	[13, 77, 83, 99, 121, 130, 141, 145, 151, 152]
MgO_7	1286	1315	30	[28, 65, 72, 114, 115, 116, 118, 140]
MgO_8	1287	1319	33	[35, 92, 93, 97, 103, 116, 132, 137, 144]
MgO_9	1288	1304	17	[9, 64, 70, 77, 80, 86, 98, 117, 127, 152]
MgO_9	1288	1294	7	[25, 82, 87, 89, 92, 116, 118, 136, 138, 140]
MgO_9	1289	1344	56	[17, 67, 68, 69, 84, 110, 123, 124, 146, 147]
MgO_9	1289	1292	4	[22, 75, 88, 94, 95, 106, 115, 128, 136, 139]
MgO_9	1290	1321	32	[30, 64, 77, 99, 100, 101, 108, 141, 148, 152]
MgO_7	1291	1299	9	[11, 76, 85, 91, 120, 123, 125, 135]
MgO_8	1293	1311	19	[22, 75, 88, 94, 95, 106, 115, 136, 139]
MgO_10	1295	1301	7	[25, 82, 87, 89, 91, 92, 116, 118, 136, 138, 140]
MgO_7	1296	1302	7	[12, 82, 84, 102, 133, 138, 147, 148]
MgO_8	1298	1308	11	[16, 99, 110, 125, 130, 133, 141, 142, 146]
MgO_9	1298	1305	8	[20, 66, 98, 102, 114, 117, 118, 127, 134, 150]
MgO_8	1298	1300	3	[29, 84, 90, 104, 110, 112, 121, 123, 133]
MgO_8	1300	1301	2	[11, 67, 76, 85, 91, 120, 123, 125, 135]
MgO_7	1301	1307	7	[29, 84, 90, 104, 110, 112, 121, 123]
MgO_9	1302	1315	14	[11, 67, 69, 76, 85, 91, 120, 123, 125, 135]
MgO_9	1302	1319	18	[24, 69, 73, 85, 91, 109, 126, 135, 140, 143]
MgO_9	1302	1311	10	[25, 82, 87, 89, 92, 116, 118, 136, 138, 140]
MgO_7	1302	1322	21	[26, 75, 87, 92, 101, 112, 136, 137]
MgO_9	1302	1317	16	[27, 73, 79, 83, 109, 119, 122, 129, 131, 135]
MgO_6	1303	1323	21	[10, 81, 88, 90, 104, 128, 131]
MgO_8	1303	1328	26	[12, 82, 84, 102, 118, 133, 138, 147, 148]
MgO_7	1303	1304	2	[14, 68, 74, 81, 86, 104, 114, 117]
MgO_8	1303	1370	68	[31, 64, 66, 87, 100, 107, 138, 148, 149]
MgO_8	1304	1312	9	[13, 77, 83, 99, 121, 130, 141, 145, 152]
MgO_10	1305	1309	5	[9, 64, 70, 77, 80, 86, 98, 117, 127, 128, 152]
MgO_8	1305	1309	5	[14, 68, 74, 81, 86, 104, 114, 117, 128]
MgO_8	1306	1310	5	[20, 66, 98, 114, 117, 118, 127, 134, 150]
MgO_6	1308	1314	7	[29, 84, 90, 104, 110, 112, 123]
MgO_9	1308	1360	53	[33, 65, 81, 88, 97, 115, 116, 126, 132, 139]
MgO_9	1309	1319	11	[16, 82, 99, 110, 125, 130, 133, 141, 142, 146]
MgO_9	1310	1320	11	[9, 70, 77, 80, 86, 98, 117, 127, 128, 152]
MgO_7	1310	1332	23	[14, 68, 74, 81, 86, 114, 117, 128]
MgO_9	1310	1315	6	[32, 85, 100, 107, 113, 125, 141, 143, 146, 149]
MgO_7	1311	1318	8	[20, 66, 98, 114, 117, 127, 134, 150]
MgO_7	1312	1337	26	[22, 75, 88, 94, 106, 115, 136, 139]
MgO_8	1312	1312	1	[25, 82, 87, 89, 92, 116, 118, 138, 140]
MgO_9	1313	1316	4	[13, 77, 83, 99, 120, 121, 130, 141, 145, 152]
MgO_7	1313	1323	11	[25, 82, 87, 92, 116, 118, 138, 140]
MgO_8	1313	1327	15	[36, 76, 89, 90, 91, 92, 112, 123, 136]
MgO_9	1314	1320	7	[34, 70, 75, 79, 83, 94, 106, 122, 139, 145]
MgO_7	1315	1330	16	[29, 84, 90, 104, 110, 112, 121, 123]
MgO_8	1316	1369	54	[7, 65, 71, 72, 73, 96, 109, 140, 143]
MgO_10	1316	1335	20	[11, 67, 69, 76, 85, 91, 93, 120, 123, 125, 135]
MgO_8	1316	1352	37	[28, 65, 72, 114, 115, 116, 118, 134, 140]
MgO_8	1316	1326	11	[32, 100, 107, 113, 125, 141, 143, 146, 149]
MgO_7	1317	1327	11	[13, 77, 83, 99, 121, 130, 145, 152]
MgO_8	1318	1354	37	[27, 79, 83, 109, 119, 122, 129, 131, 135]
MgO_8	1319	1331	13	[20, 66, 98, 102, 114, 117, 127, 134, 150]
MgO_7	1320	1356	37	[16, 99, 110, 130, 133, 141, 142, 146]
MgO_8	1320	1363	44	[24, 73, 85, 91, 109, 126, 135, 140, 143]
MgO_9	1320	1391	72	[35, 87, 92, 93, 97, 103, 116, 132, 137, 144]
MgO_8	1321	1330	10	[9, 70, 77, 86, 98, 117, 127, 128, 152]
MgO_8	1321	1345	25	[34, 70, 75, 79, 94, 106, 122, 139, 145]
MgO_8	1322	1333	12	[30, 64, 77, 99, 100, 108, 141, 148, 152]
MgO_8	1323	1363	41	[26, 75, 87, 92, 101, 103, 112, 136, 137]
MgO_7	1324	1331	8	[10, 81, 88, 90, 104, 112, 128, 131]
MgO_6	1324	1329	6	[25, 82, 87, 92, 116, 118, 138]
MgO_7	1327	1362	36	[32, 100, 107, 125, 141, 143, 146, 149]
MgO_8	1328	1329	2	[13, 70, 77, 83, 99, 121, 130, 145, 152]
MgO_9	1328	1336	9	[36, 69, 76, 89, 90, 91, 92, 112, 123, 136]
MgO_9	1329	1335	7	[12, 66, 82, 84, 102, 118, 133, 138, 147, 148]
MgO_9	1330	1352	23	[13, 70, 77, 83, 99, 121, 130, 145, 151, 152]
MgO_7	1330	1342	13	[25, 82, 87, 89, 92, 116, 118, 138]
MgO_9	1331	1335	5	[9, 70, 77, 80, 86, 98, 117, 127, 128, 152]
MgO_8	1331	1345	15	[29, 84, 90, 104, 110, 112, 121, 123, 133]
MgO_8	1332	1355	24	[10, 81, 88, 90, 104, 112, 128, 131, 136]
MgO_9	1332	1334	3	[20, 66, 98, 102, 114, 117, 118, 127, 134, 150]
MgO_8	1333	1336	4	[14, 68, 74, 81, 86, 104, 105, 114, 117]
MgO_9	1334	1334	1	[30, 64, 77, 80, 99, 100, 108, 141, 148, 152]
MgO_8	1335	1345	11	[20, 66, 102, 114, 117, 118, 127, 134, 150]
MgO_8	1335	1337	3	[30, 64, 77, 80, 99, 100, 108, 141, 152]
MgO_8	1336	1357	22	[9, 70, 77, 80, 86, 98, 117, 127, 152]
MgO_9	1336	1359	24	[11, 67, 69, 76, 85, 91, 120, 123, 125, 135]
MgO_8	1336	1515	180	[12, 82, 84, 102, 118, 133, 138, 147, 148]
MgO_7	1337	1341	5	[14, 68, 74, 81, 86, 105, 114, 117]
MgO_8	1337	1424	88	[36, 76, 89, 90, 91, 92, 112, 123, 136]
MgO_9	1338	1348	11	[22, 75, 88, 94, 95, 106, 115, 128, 136, 139]
MgO_7	1338	1341	4	[30, 64, 77, 80, 99, 100, 141, 152]
MgO_8	1339	1347	9	[19, 97, 106, 115, 116, 122, 134, 139, 144]
MgO_8	1342	1355	14	[14, 68, 72, 74, 81, 86, 105, 114, 117]
MgO_8	1342	1353	12	[30, 64, 77, 80, 99, 100, 108, 141, 152]
MgO_8	1343	1343	1	[25, 82, 87, 89, 92, 116, 118, 136, 138]
MgO_8	1344	1357	14	[18, 77, 80, 96, 111, 130, 141, 142, 151]
MgO_9	1344	1346	3	[25, 82, 87, 89, 92, 116, 118, 136, 138, 140]
MgO_8	1345	1356	12	[17, 67, 69, 84, 110, 123, 124, 146, 147]
MgO_7	1346	1410	65	[20, 66, 102, 114, 117, 127, 134, 150]
MgO_7	1346	1394	49	[29, 84, 90, 104, 110, 112, 121, 123]
MgO_9	1346	1354	9	[34, 70, 75, 79, 83, 94, 106, 122, 139, 145]
MgO_8	1347	1353	7	[25, 82, 87, 89, 92, 118, 136, 138, 140]
MgO_7	1348	1373	26	[19, 97, 106, 115, 116, 122, 139, 144]
MgO_8	1349	1354	6	[22, 75, 88, 94, 95, 115, 128, 136, 139]
MgO_8	1353	1354	2	[13, 70, 77, 83, 99, 121, 130, 145, 151]
MgO_7	1353	1383	31	[28, 65, 72, 114, 115, 116, 118, 140]
MgO_9	1354	1363	10	[25, 82, 87, 89, 92, 116, 118, 136, 138, 140]
MgO_7	1354	1354	1	[30, 64, 77, 99, 100, 108, 141, 152]
MgO_7	1355	1356	2	[13, 70, 77, 83, 99, 121, 130, 145]
MgO_7	1355	1386	32	[22, 75, 88, 94, 95, 115, 136, 139]
MgO_9	1355	1389	35	[27, 79, 83, 109, 119, 122, 126, 129, 131, 135]
MgO_8	1355	1405	51	[30, 64, 77, 99, 100, 108, 141, 148, 152]
MgO_8	1355	1368	14	[34, 70, 75, 79, 83, 106, 122, 139, 145]
MgO_9	1356	1359	4	[10, 75, 81, 88, 90, 104, 112, 128, 131, 136]
MgO_9	1356	1369	14	[14, 68, 72, 74, 81, 86, 104, 105, 114, 117]
MgO_6	1357	1365	9	[13, 77, 83, 99, 121, 130, 145]
MgO_8	1357	1386	30	[16, 82, 99, 110, 130, 133, 141, 142, 146]
MgO_9	1357	1423	67	[17, 67, 68, 69, 84, 110, 123, 124, 146, 147]
MgO_9	1358	1365	8	[9, 70, 77, 80, 86, 98, 117, 127, 128, 152]
MgO_7	1358	1374	17	[18, 77, 80, 96, 130, 141, 142, 151]
MgO_10	1360	1366	7	[10, 75, 81, 88, 90, 104, 112, 128, 131, 136, 139]
MgO_10	1360	1397	38	[11, 67, 69, 76, 85, 91, 93, 120, 123, 125, 135]
MgO_10	1361	1369	9	[33, 65, 81, 88, 97, 115, 116, 126, 131, 132, 139]
MgO_8	1362	1385	24	[15, 66, 87, 107, 115, 116, 118, 134, 144]
MgO_8	1363	1386	24	[32, 85, 100, 107, 125, 141, 143, 146, 149]
MgO_9	1364	1371	8	[24, 73, 85, 91, 109, 125, 126, 135, 140, 143]
MgO_10	1364	1379	16	[25, 82, 87, 89, 91, 92, 116, 118, 136, 138, 140]
MgO_7	1364	1390	27	[26, 75, 87, 92, 101, 112, 136, 137]
MgO_8	1366	1465	100	[9, 70, 77, 86, 98, 117, 127, 128, 152]
MgO_7	1366	1370	5	[13, 77, 83, 99, 110, 121, 130, 145]
MgO_9	1367	1381	15	[10, 75, 81, 88, 90, 104, 112, 128, 131, 139]
MgO_9	1369	1397	29	[23, 74, 81, 83, 104, 121, 129, 130, 131, 151]
MgO_9	1369	1387	19	[34, 70, 75, 79, 83, 94, 106, 122, 139, 145]
MgO_9	1370	1391	22	[7, 65, 71, 72, 73, 96, 105, 109, 140, 143]
MgO_9	1370	1412	43	[14, 68, 74, 81, 86, 104, 105, 114, 117, 128]
MgO_9	1370	1486	117	[33, 65, 81, 88, 97, 115, 116, 126, 132, 139]
MgO_8	1371	1377	7	[13, 77, 83, 99, 110, 121, 130, 145, 151]
MgO_9	1371	1383	13	[31, 64, 66, 87, 100, 107, 118, 138, 148, 149]
MgO_7	1372	1392	21	[8, 68, 97, 102, 103, 117, 132, 150]
MgO_8	1372	1437	66	[24, 73, 85, 91, 109, 126, 135, 140, 143]
MgO_8	1374	1403	30	[19, 97, 106, 115, 116, 122, 134, 139, 144]
MgO_8	1375	1387	13	[18, 71, 77, 80, 96, 130, 141, 142, 151]
MgO_9	1378	1395	18	[13, 77, 83, 99, 110, 121, 130, 141, 145, 151]
MgO_9	1380	1397	18	[25, 82, 87, 89, 92, 116, 118, 136, 138, 140]
MgO_8	1382	1403	22	[10, 75, 81, 88, 90, 104, 112, 128, 139]
MgO_8	1384	1420	37	[28, 65, 72, 114, 115, 116, 118, 126, 140]
MgO_8	1384	1396	13	[31, 64, 66, 87, 100, 107, 118, 138, 148]
MgO_9	1386	1391	6	[15, 66, 87, 107, 114, 115, 116, 118, 134, 144]
MgO_9	1387	1409	23	[16, 82, 99, 110, 125, 130, 133, 141, 142, 146]
MgO_8	1387	1429	43	[22, 75, 88, 94, 95, 106, 115, 136, 139]
MgO_9	1387	1427	41	[32, 64, 85, 100, 107, 125, 141, 143, 146, 149]
MgO_9	1388	1391	4	[18, 71, 77, 80, 96, 127, 130, 141, 142, 151]
MgO_8	1388	1668	281	[34, 70, 75, 79, 83, 106, 122, 139, 145]
MgO_8	1390	1419	30	[27, 79, 83, 109, 119, 122, 129, 131, 135]
MgO_8	1391	1438	48	[26, 75, 87, 92, 101, 103, 112, 136, 137]
MgO_10	1392	1416	25	[7, 65, 71, 72, 73, 96, 105, 109, 126, 140, 143]
MgO_8	1392	1414	23	[15, 66, 87, 107, 114, 116, 118, 134, 144]
MgO_8	1392	1409	18	[18, 71, 77, 80, 96, 127, 130, 141, 151]
MgO_8	1392	1414	23	[35, 87, 92, 97, 103, 116, 132, 137, 144]
MgO_8	1393	1404	12	[8, 68, 81, 97, 102, 103, 117, 132, 150]
MgO_8	1395	1410	16	[29, 84, 90, 104, 110, 112, 121, 123, 133]
MgO_8	1396	1421	26	[13, 77, 83, 99, 121, 130, 141, 145, 151]
MgO_9	1397	1422	26	[31, 64, 66, 87, 100, 102, 107, 118, 138, 148]
MgO_9	1398	1404	7	[11, 67, 76, 85, 91, 93, 120, 123, 125, 135]
MgO_8	1398	1483	86	[23, 74, 83, 104, 121, 129, 130, 131, 151]
MgO_10	1398	1402	5	[25, 82, 87, 89, 91, 92, 116, 118, 136, 138, 140]
MgO_9	1403	1414	12	[25, 82, 87, 89, 91, 92, 116, 118, 138, 140]
MgO_9	1404	1409	6	[10, 75, 81, 88, 90, 104, 112, 128, 136, 139]
MgO_9	1404	1409	6	[19, 73, 97, 106, 115, 116, 122, 134, 139, 144]
MgO_9	1405	1431	27	[8, 68, 81, 84, 97, 102, 103, 117, 132, 150]
MgO_8	1405	1420	16	[11, 67, 76, 85, 91, 93, 120, 123, 135]
MgO_9	1406	1426	21	[30, 64, 77, 99, 100, 101, 108, 141, 148, 152]
MgO_10	1410	1438	29	[10, 75, 81, 88, 90, 104, 112, 128, 131, 136, 139]
MgO_8	1410	1411	2	[16, 82, 99, 110, 125, 130, 141, 142, 146]
MgO_9	1410	1421	12	[18, 71, 77, 80, 96, 105, 127, 130, 141, 151]
MgO_8	1410	1440	31	[19, 97, 106, 115, 116, 122, 134, 139, 144]
MgO_8	1411	1515	105	[20, 66, 98, 102, 114, 117, 127, 134, 150]
MgO_7	1411	1425	15	[29, 84, 90, 104, 110, 112, 121, 123]
MgO_9	1412	1437	26	[16, 82, 99, 110, 125, 130, 133, 141, 142, 146]
MgO_8	1413	1426	14	[14, 68, 74, 81, 86, 104, 114, 117, 128]
MgO_7	1415	1465	51	[15, 66, 87, 107, 116, 118, 134, 144]
MgO_8	1415	1433	19	[25, 82, 87, 89, 92, 116, 118, 138, 140]
MgO_7	1415	1422	8	[35, 87, 92, 97, 103, 116, 132, 144]
MgO_9	1417	1454	38	[7, 65, 71, 72, 73, 96, 105, 109, 140, 143]
MgO_9	1420	1429	10	[27, 73, 79, 83, 109, 119, 122, 129, 131, 135]
MgO_9	1421	1426	6	[11, 67, 76, 85, 91, 93, 120, 123, 125, 135]
MgO_8	1421	1426	6	[21, 65, 72, 86, 95, 98, 105, 114, 115]
MgO_7	1421	1447	27	[28, 65, 72, 114, 115, 116, 118, 140]
MgO_7	1422	1432	11	[13, 77, 83, 99, 121, 130, 145, 151]
MgO_10	1422	1422	1	[18, 71, 77, 80, 96, 105, 127, 130, 141, 142, 151]
MgO_10	1423	1434	12	[18, 71, 77, 80, 96, 105, 111, 130, 141, 142, 151]
MgO_8	1423	1442	20	[31, 64, 66, 87, 100, 107, 118, 138, 148]
MgO_8	1423	1457	35	[35, 87, 92, 97, 103, 116, 132, 137, 144]
MgO_8	1424	1424	1	[17, 67, 68, 69, 84, 110, 123, 124, 147]
MgO_7	1425	1432	8	[17, 67, 68, 69, 84, 110, 124, 147]
MgO_7	1425	1429	5	[36, 89, 90, 91, 92, 112, 123, 136]
MgO_8	1426	1429	4	[29, 84, 90, 104, 110, 112, 121, 123, 130]
MgO_10	1427	1436	10	[11, 67, 69, 76, 85, 91, 93, 120, 123, 125, 135]
MgO_9	1427	1449	23	[14, 68, 74, 81, 86, 104, 105, 114, 117, 128]
MgO_7	1427	1598	172	[21, 65, 86, 95, 98, 105, 114, 115]
MgO_8	1427	1447	21	[30, 64, 99, 100, 101, 108, 141, 148, 152]
MgO_10	1428	1448	21	[32, 64, 85, 100, 107, 111, 125, 141, 143, 146, 149]
MgO_7	1430	1474	45	[22, 75, 88, 94, 106, 115, 136, 139]
MgO_8	1430	1458	29	[27, 79, 83, 109, 119, 122, 129, 131, 135]
MgO_9	1430	1482	53	[29, 84, 90, 104, 110, 112, 121, 123, 130, 133]
MgO_8	1430	1530	101	[36, 76, 89, 90, 91, 92, 112, 123, 136]
MgO_8	1432	1447	16	[8, 68, 81, 97, 102, 103, 117, 132, 150]
MgO_8	1433	1464	32	[13, 77, 83, 99, 121, 130, 141, 145, 151]
MgO_8	1433	1446	14	[17, 67, 68, 69, 84, 110, 124, 132, 147]
MgO_9	1434	1462	29	[25, 82, 87, 89, 91, 92, 116, 118, 138, 140]
MgO_9	1435	1448	14	[18, 77, 80, 96, 105, 111, 130, 141, 142, 151]
MgO_9	1437	1490	54	[11, 67, 69, 76, 85, 91, 93, 120, 123, 135]
MgO_8	1438	1451	14	[16, 82, 99, 110, 130, 133, 141, 142, 146]
MgO_9	1438	1452	15	[24, 69, 73, 85, 91, 109, 126, 135, 140, 143]
MgO_9	1439	1472	34	[10, 75, 81, 88, 90, 104, 112, 128, 136, 139]
MgO_7	1439	1462	24	[26, 75, 92, 101, 103, 112, 136, 137]
MgO_9	1441	1473	33	[19, 73, 97, 106, 115, 116, 122, 134, 139, 144]
MgO_9	1443	1493	51	[31, 64, 66, 87, 100, 107, 118, 138, 148, 149]
MgO_7	1447	1448	2	[17, 67, 68, 69, 84, 110, 124, 147]
MgO_7	1448	1484	37	[8, 68, 97, 102, 103, 117, 132, 150]
MgO_6	1448	1468	21	[28, 65, 72, 114, 116, 118, 140]
MgO_9	1448	1474	27	[30, 64, 77, 99, 100, 101, 108, 141, 148, 152]
MgO_8	1449	1461	13	[17, 67, 68, 69, 84, 110, 123, 124, 147]
MgO_8	1449	1456	8	[18, 77, 80, 96, 111, 130, 141, 142, 151]
MgO_9	1449	1474	26	[32, 64, 85, 100, 107, 125, 141, 143, 146, 149]
MgO_8	1450	1459	10	[14, 68, 74, 81, 86, 104, 105, 117, 128]
MgO_7	1452	1469	18	[16, 99, 110, 130, 133, 141, 142, 146]
MgO_8	1453	1483	31	[24, 73, 85, 91, 109, 126, 135, 140, 143]
MgO_8	1455	1524	70	[7, 65, 71, 72, 96, 105, 109, 140, 143]
MgO_9	1457	1483	27	[18, 77, 80, 96, 105, 111, 130, 141, 142, 151]
MgO_9	1458	1487	30	[35, 87, 92, 93, 97, 103, 116, 132, 137, 144]
MgO_9	1459	1471	13	[27, 79, 83, 109, 119, 122, 126, 129, 131, 135]
MgO_7	1460	1463	4	[14, 74, 81, 86, 104, 105, 117, 128]
MgO_9	1462	1467	6	[17, 67, 68, 69, 84, 110, 123, 124, 132, 147]
MgO_8	1463	1492	30	[25, 82, 87, 89, 92, 116, 118, 138, 140]
MgO_8	1463	1479	17	[26, 75, 87, 92, 101, 103, 112, 136, 137]
MgO_6	1464	1475	12	[14, 74, 81, 86, 104, 117, 128]
MgO_7	1465	1516	52	[13, 77, 83, 99, 121, 130, 145, 151]
MgO_7	1466	1467	2	[9, 70, 77, 98, 117, 127, 128, 152]
MgO_8	1466	1468	3	[15, 66, 87, 107, 114, 116, 118, 134, 144]
MgO_8	1468	1483	16	[9, 70, 77, 80, 98, 117, 127, 128, 152]
MgO_8	1468	1550	83	[17, 67, 68, 69, 84, 110, 123, 124, 147]
MgO_9	1469	1490	22	[15, 66, 87, 107, 114, 115, 116, 118, 134, 144]
MgO_7	1469	1550	82	[28, 65, 72, 114, 115, 116, 118, 140]
MgO_8	1470	1474	5	[16, 99, 110, 125, 130, 133, 141, 142, 146]
MgO_10	1472	1479	8	[27, 73, 79, 83, 109, 119, 122, 126, 129, 131, 135]
MgO_10	1473	1486	14	[10, 75, 81, 88, 90, 104, 112, 128, 131, 136, 139]
MgO_8	1474	1524	51	[19, 73, 97, 106, 115, 122, 134, 139, 144]
MgO_9	1475	1495	21	[16, 82, 99, 110, 125, 130, 133, 141, 142, 146]
MgO_8	1475	1494	20	[22, 75, 88, 94, 95, 106, 115, 136, 139]
MgO_8	1475	1481	7	[30, 64, 77, 99, 100, 108, 141, 148, 152]
MgO_10	1475	1490	16	[32, 64, 85, 100, 107, 113, 125, 141, 143, 146, 149]
MgO_7	1476	1476	1	[14, 74, 81, 86, 104, 114, 117, 128]
MgO_8	1477	1484	8	[14, 74, 81, 86, 104, 105, 114, 117, 128]
MgO_7	1480	1503	24	[26, 75, 92, 101, 103, 112, 136, 137]
MgO_9	1480	1487	8	[27, 73, 79, 83, 109, 119, 122, 129, 131, 135]
MgO_9	1482	1507	26	[30, 64, 77, 99, 100, 108, 141, 145, 148, 152]
MgO_8	1483	1553	71	[29, 84, 90, 104, 110, 112, 121, 123, 133]
MgO_7	1484	1511	28	[9, 70, 77, 98, 117, 127, 128, 152]
[truncated: 18,485 more rows]
