# Supplementary material for: Pressure‐Induced Coordination Changes in a Pyrolitic Silicate Melt From Ab Initio Molecular Dynamics Simulations
Source: J Geophys Res Solid Earth. 2019 Nov 29;124(11):11232–50. doi: 10.1029/2019JB018238 (PMC6988478; doi:10.1029/2019JB018238)
Supplement: Supplementary file 2 — Data Set S1 [file JGRB-124-11232-s002.zip › Data/3000K/MgO/a10.0-pyr-100-nvt.T3K.outcar.umd.dat.r0.stat.dat]

Cluster	Time	Percent
MgO_9	138417	0.3053338627489908	10
MgO_7	86852	0.19158670284340326	8
MgO_8	195589	0.43144949595217613	9
MgO_10	19318	0.042613548629034034	11
MgO_6	12395	0.027342112809653013	7
MgO_11	739	0.0016301590452870978	12
MgO_5	20	4.411797145567247e-05	6
