# Supplementary material for: Pressure‐Induced Coordination Changes in a Pyrolitic Silicate Melt From Ab Initio Molecular Dynamics Simulations
Source: J Geophys Res Solid Earth. 2019 Nov 29;124(11):11232–50. doi: 10.1029/2019JB018238 (PMC6988478; doi:10.1029/2019JB018238)
Supplement: Supplementary file 2 — Data Set S1 [file JGRB-124-11232-s002.zip › Data/3000K/MgO/a10.5-pyr-100-nvt.T3K.outcar.umd.dat.r0.popul.dat]

Formula	Begin	End	Lifetime	[Composition]
MgO_9	0	10	11	[7, 66, 105, 116, 117, 128, 134, 136, 139, 148]
MgO_8	0	20	21	[8, 67, 68, 75, 84, 86, 114, 146, 151]
MgO_7	0	55	56	[9, 93, 117, 125, 128, 141, 145, 148]
MgO_8	0	6	7	[10, 66, 95, 101, 110, 113, 132, 137, 147]
MgO_9	0	25	26	[11, 67, 68, 82, 117, 129, 141, 145, 149, 151]
MgO_6	0	100	101	[12, 68, 83, 84, 104, 118, 146]
MgO_9	0	7	8	[13, 64, 70, 76, 78, 83, 102, 112, 115, 124]
MgO_6	0	14	15	[14, 84, 86, 107, 143, 146, 150]
MgO_7	0	52	53	[15, 71, 93, 120, 125, 128, 147, 148]
MgO_8	0	7	8	[16, 77, 90, 98, 113, 119, 120, 131, 132]
MgO_7	0	9	10	[17, 68, 75, 84, 104, 123, 138, 145]
MgO_9	0	25	26	[18, 73, 77, 78, 89, 93, 102, 115, 131, 135]
MgO_6	0	30	31	[19, 85, 88, 123, 134, 139, 142]
MgO_6	0	20	21	[20, 80, 81, 87, 98, 112, 121]
MgO_8	0	77	78	[21, 65, 69, 71, 101, 103, 113, 133, 147]
MgO_7	0	33	34	[22, 74, 79, 107, 130, 137, 140, 143]
MgO_7	0	95	96	[23, 78, 85, 104, 123, 131, 135, 138]
MgO_9	0	0	1	[24, 64, 65, 69, 99, 121, 124, 129, 141, 151]
MgO_9	0	27	28	[25, 64, 89, 93, 95, 99, 102, 125, 141, 147]
MgO_8	0	51	52	[26, 74, 76, 78, 83, 84, 107, 112, 123]
MgO_6	0	22	23	[27, 65, 79, 108, 112, 121, 144]
MgO_7	0	19	20	[28, 72, 73, 92, 93, 122, 128, 133]
MgO_7	0	15	16	[29, 68, 104, 116, 117, 118, 136, 145]
MgO_9	0	13	14	[30, 65, 79, 99, 100, 101, 103, 108, 118, 149]
MgO_7	0	263	264	[31, 67, 82, 94, 129, 130, 140, 149]
MgO_8	0	19	20	[32, 73, 77, 90, 92, 96, 106, 109, 119]
MgO_7	0	16	17	[33, 67, 72, 86, 105, 111, 126, 128]
MgO_8	0	23	24	[34, 73, 77, 85, 90, 106, 131, 135, 150]
MgO_6	0	7	8	[35, 71, 94, 105, 140, 148, 152]
MgO_8	0	0	1	[36, 70, 76, 80, 96, 109, 114, 119, 144]
MgO_8	1	16	16	[24, 64, 65, 69, 99, 121, 129, 141, 151]
MgO_9	1	4	4	[36, 70, 76, 80, 94, 96, 109, 114, 119, 144]
MgO_8	5	37	33	[36, 70, 76, 80, 94, 96, 109, 119, 144]
MgO_7	7	12	6	[10, 66, 95, 101, 110, 113, 132, 147]
MgO_8	8	71	64	[13, 70, 76, 78, 83, 102, 112, 115, 124]
MgO_9	8	11	4	[16, 77, 90, 97, 98, 113, 119, 120, 131, 132]
MgO_7	8	36	29	[35, 67, 71, 94, 105, 140, 148, 152]
MgO_8	10	19	10	[17, 68, 75, 84, 104, 123, 136, 138, 145]
MgO_8	11	18	8	[7, 66, 105, 116, 117, 128, 136, 139, 148]
MgO_8	12	18	7	[16, 77, 90, 98, 113, 119, 120, 131, 132]
MgO_8	13	16	4	[10, 66, 89, 95, 101, 110, 113, 132, 147]
MgO_8	14	269	256	[30, 65, 79, 99, 100, 101, 103, 108, 118]
MgO_7	15	47	33	[14, 84, 86, 107, 114, 143, 146, 150]
MgO_8	16	35	20	[29, 68, 104, 116, 117, 118, 136, 145, 149]
MgO_9	17	37	21	[10, 66, 89, 95, 101, 110, 113, 132, 137, 147]
MgO_7	17	77	61	[24, 64, 65, 69, 99, 121, 129, 141]
MgO_8	17	18	2	[33, 67, 72, 86, 105, 111, 126, 128, 146]
MgO_7	19	37	19	[7, 66, 105, 116, 117, 136, 139, 148]
MgO_7	19	39	21	[16, 77, 90, 98, 113, 119, 120, 132]
MgO_9	19	40	22	[33, 67, 72, 86, 100, 105, 111, 126, 128, 146]
MgO_7	20	97	78	[17, 68, 75, 84, 104, 123, 138, 145]
MgO_8	20	56	37	[28, 72, 73, 92, 93, 122, 126, 128, 133]
MgO_9	20	24	5	[32, 73, 77, 90, 92, 96, 106, 109, 119, 133]
MgO_7	21	63	43	[8, 68, 75, 84, 86, 114, 146, 151]
MgO_7	21	58	38	[20, 80, 81, 82, 87, 98, 112, 121]
MgO_7	23	27	5	[27, 65, 76, 79, 108, 112, 121, 144]
MgO_9	24	31	8	[34, 73, 77, 85, 90, 106, 110, 131, 135, 150]
MgO_8	25	142	118	[32, 73, 77, 90, 92, 106, 109, 119, 133]
MgO_8	26	31	6	[11, 67, 68, 82, 129, 141, 145, 149, 151]
MgO_8	26	58	33	[18, 73, 77, 78, 89, 102, 115, 131, 135]
MgO_8	28	58	31	[25, 64, 89, 93, 95, 99, 102, 125, 141]
MgO_8	28	38	11	[27, 65, 74, 76, 79, 108, 112, 121, 144]
MgO_7	31	40	10	[19, 85, 88, 123, 131, 134, 139, 142]
MgO_7	32	37	6	[11, 67, 68, 82, 129, 141, 149, 151]
MgO_8	32	51	20	[34, 73, 85, 90, 106, 110, 131, 135, 150]
MgO_8	34	103	70	[22, 74, 79, 107, 130, 137, 140, 143, 144]
MgO_7	36	53	18	[29, 68, 104, 116, 117, 136, 145, 149]
MgO_8	37	68	32	[35, 67, 71, 94, 105, 128, 140, 148, 152]
MgO_8	38	83	46	[7, 66, 105, 116, 117, 134, 136, 139, 148]
MgO_8	38	50	13	[10, 66, 89, 95, 101, 110, 113, 132, 147]
MgO_8	38	52	15	[11, 64, 67, 68, 82, 129, 141, 149, 151]
MgO_7	38	52	15	[36, 70, 76, 80, 96, 109, 119, 144]
MgO_7	39	56	18	[27, 65, 74, 79, 108, 112, 121, 144]
MgO_6	40	43	4	[16, 77, 90, 113, 119, 120, 132]
MgO_6	41	47	7	[19, 85, 88, 123, 134, 139, 142]
MgO_8	41	52	12	[33, 67, 72, 86, 105, 111, 126, 128, 146]
MgO_7	44	50	7	[16, 77, 90, 113, 119, 120, 131, 132]
MgO_6	48	56	9	[14, 84, 86, 107, 143, 146, 150]
MgO_7	48	59	12	[19, 74, 85, 88, 123, 134, 139, 142]
MgO_7	51	77	27	[10, 66, 89, 101, 110, 113, 132, 147]
MgO_8	51	81	31	[16, 77, 90, 98, 113, 119, 120, 131, 132]
MgO_7	52	91	40	[26, 74, 76, 78, 83, 84, 107, 112]
MgO_7	52	76	25	[34, 73, 90, 106, 110, 131, 135, 150]
MgO_9	53	74	22	[11, 64, 67, 68, 82, 117, 129, 141, 149, 151]
MgO_6	53	154	102	[15, 71, 120, 125, 128, 147, 148]
MgO_7	53	55	3	[33, 67, 72, 86, 111, 126, 128, 146]
MgO_6	53	65	13	[36, 70, 76, 80, 96, 109, 119]
MgO_8	54	70	17	[29, 68, 104, 116, 117, 118, 136, 145, 149]
MgO_8	56	67	12	[9, 93, 117, 125, 128, 136, 141, 145, 148]
MgO_6	56	70	15	[33, 67, 72, 86, 111, 126, 128]
MgO_7	57	111	55	[14, 84, 86, 107, 114, 143, 146, 150]
MgO_6	57	71	15	[27, 65, 74, 79, 108, 112, 144]
MgO_7	57	71	15	[28, 72, 92, 93, 122, 126, 128, 133]
MgO_7	59	60	2	[18, 73, 77, 78, 89, 102, 115, 131]
MgO_6	59	94	36	[20, 80, 81, 87, 98, 112, 121]
MgO_9	59	80	22	[25, 64, 89, 93, 95, 99, 102, 121, 125, 141]
MgO_8	60	64	5	[19, 74, 85, 88, 91, 123, 134, 139, 142]
MgO_8	61	74	14	[18, 73, 77, 78, 89, 93, 102, 115, 131]
MgO_8	64	107	44	[8, 68, 70, 75, 84, 86, 114, 146, 151]
MgO_7	65	86	22	[19, 85, 88, 91, 123, 134, 139, 142]
MgO_7	66	83	18	[36, 70, 76, 80, 96, 109, 114, 119]
MgO_7	68	139	72	[9, 93, 117, 125, 128, 141, 145, 148]
MgO_7	69	91	23	[35, 67, 71, 94, 105, 140, 148, 152]
MgO_7	71	104	34	[29, 68, 104, 116, 117, 136, 145, 149]
MgO_8	71	86	16	[33, 67, 72, 86, 100, 105, 111, 126, 128]
MgO_7	72	83	12	[13, 70, 76, 78, 102, 112, 115, 124]
MgO_7	72	82	11	[27, 65, 74, 79, 108, 112, 121, 144]
MgO_8	72	88	17	[28, 72, 92, 93, 122, 126, 128, 133, 147]
MgO_8	75	91	17	[11, 67, 68, 82, 117, 129, 141, 149, 151]
MgO_9	75	75	1	[18, 73, 77, 78, 89, 93, 102, 115, 131, 135]
MgO_8	76	80	5	[18, 73, 77, 78, 89, 102, 115, 131, 135]
MgO_6	77	87	11	[34, 73, 90, 106, 131, 135, 150]
MgO_8	78	78	1	[10, 66, 89, 95, 101, 110, 113, 132, 147]
MgO_7	78	101	24	[21, 65, 69, 71, 101, 103, 113, 147]
MgO_6	78	102	25	[24, 65, 69, 99, 121, 129, 141]
MgO_7	79	92	14	[10, 66, 95, 101, 110, 113, 132, 147]
MgO_7	81	85	5	[18, 73, 77, 78, 89, 102, 115, 131]
MgO_8	81	160	80	[25, 64, 89, 93, 95, 99, 102, 125, 141]
MgO_9	82	226	145	[16, 77, 90, 97, 98, 113, 119, 120, 131, 132]
MgO_8	83	98	16	[27, 65, 74, 79, 88, 108, 112, 121, 144]
MgO_9	84	90	7	[7, 66, 105, 116, 117, 128, 134, 136, 139, 148]
MgO_8	84	84	1	[13, 70, 76, 78, 83, 102, 112, 115, 124]
MgO_6	84	96	13	[36, 70, 76, 80, 96, 109, 119]
MgO_9	85	165	81	[13, 64, 70, 76, 78, 83, 102, 112, 115, 124]
MgO_8	86	89	4	[18, 73, 77, 78, 89, 98, 102, 115, 131]
MgO_6	87	89	3	[19, 85, 88, 123, 134, 139, 142]
MgO_9	87	125	39	[33, 67, 72, 86, 100, 105, 111, 126, 128, 146]
MgO_7	88	89	2	[34, 73, 90, 106, 111, 131, 135, 150]
MgO_7	89	99	11	[28, 72, 92, 93, 126, 128, 133, 147]
MgO_7	90	113	24	[18, 73, 77, 78, 98, 102, 115, 131]
MgO_7	90	111	22	[19, 85, 88, 123, 131, 134, 139, 142]
MgO_8	90	122	33	[34, 73, 85, 90, 106, 111, 131, 135, 150]
MgO_8	91	113	23	[7, 105, 116, 117, 128, 134, 136, 139, 148]
MgO_9	92	103	12	[11, 67, 68, 82, 117, 129, 141, 145, 149, 151]
MgO_8	92	171	80	[26, 74, 76, 78, 83, 84, 107, 112, 144]
MgO_8	92	103	12	[35, 67, 71, 94, 105, 128, 140, 148, 152]
MgO_8	93	99	7	[10, 66, 95, 101, 110, 113, 120, 132, 147]
MgO_7	95	96	2	[20, 80, 81, 82, 87, 98, 112, 121]
MgO_8	96	106	11	[23, 73, 78, 85, 104, 123, 131, 135, 138]
MgO_8	97	111	15	[20, 80, 81, 82, 87, 98, 112, 115, 121]
MgO_7	97	97	1	[36, 70, 76, 80, 96, 109, 114, 119]
MgO_8	98	116	19	[17, 68, 75, 84, 104, 122, 123, 138, 145]
MgO_8	98	118	21	[36, 70, 76, 80, 94, 96, 109, 114, 119]
MgO_9	99	111	13	[27, 65, 74, 76, 79, 88, 108, 112, 121, 144]
MgO_8	100	121	22	[10, 66, 89, 101, 110, 113, 120, 132, 147]
MgO_6	100	103	4	[28, 72, 92, 93, 128, 133, 147]
MgO_7	101	135	35	[12, 68, 78, 83, 84, 104, 118, 146]
MgO_8	102	104	3	[21, 65, 69, 71, 101, 103, 113, 133, 147]
MgO_7	103	108	6	[24, 65, 69, 99, 103, 121, 129, 141]
MgO_8	104	116	13	[11, 67, 68, 117, 129, 141, 145, 149, 151]
MgO_7	104	123	20	[22, 74, 79, 107, 130, 137, 143, 144]
MgO_7	104	112	9	[28, 72, 92, 93, 109, 128, 133, 147]
MgO_7	104	110	7	[35, 67, 71, 105, 128, 140, 148, 152]
MgO_9	105	121	17	[21, 65, 69, 71, 101, 103, 110, 113, 133, 147]
MgO_8	105	108	4	[29, 68, 104, 116, 117, 118, 136, 145, 149]
MgO_7	107	339	233	[23, 78, 85, 104, 123, 131, 135, 138]
MgO_7	108	145	38	[8, 68, 70, 75, 84, 86, 114, 151]
MgO_8	109	111	3	[24, 65, 69, 99, 103, 121, 129, 141, 151]
MgO_9	109	121	13	[29, 68, 104, 116, 117, 118, 135, 136, 145, 149]
MgO_8	111	130	20	[35, 67, 71, 94, 105, 128, 140, 148, 152]
MgO_6	112	125	14	[14, 84, 86, 107, 143, 146, 150]
MgO_8	112	125	14	[19, 85, 88, 123, 131, 132, 134, 139, 142]
MgO_7	112	138	27	[20, 80, 81, 87, 98, 112, 115, 121]
MgO_7	112	118	7	[24, 65, 69, 99, 121, 129, 141, 151]
MgO_8	112	156	45	[27, 65, 74, 79, 88, 108, 112, 121, 144]
MgO_8	113	120	8	[28, 72, 92, 93, 109, 122, 128, 133, 147]
MgO_7	114	119	6	[7, 105, 116, 117, 134, 136, 139, 148]
MgO_6	114	120	7	[18, 73, 77, 78, 102, 115, 131]
MgO_9	117	120	4	[11, 67, 68, 82, 117, 129, 141, 145, 149, 151]
MgO_7	117	163	47	[17, 68, 75, 104, 122, 123, 138, 145]
MgO_6	119	121	3	[24, 65, 69, 99, 121, 129, 141]
MgO_7	119	125	7	[36, 70, 76, 80, 96, 109, 114, 119]
MgO_8	120	147	28	[7, 66, 105, 116, 117, 134, 136, 139, 148]
MgO_8	121	122	2	[11, 68, 82, 117, 129, 141, 145, 149, 151]
MgO_7	121	127	7	[18, 73, 77, 78, 89, 102, 115, 131]
MgO_7	121	121	1	[28, 72, 92, 93, 122, 128, 133, 147]
MgO_7	122	122	1	[10, 66, 101, 110, 113, 120, 132, 147]
MgO_8	122	130	9	[21, 65, 69, 71, 101, 110, 113, 133, 147]
MgO_7	122	152	31	[24, 65, 69, 99, 121, 124, 129, 141]
MgO_8	122	134	13	[28, 72, 92, 93, 122, 126, 128, 133, 147]
MgO_8	122	155	34	[29, 68, 104, 116, 117, 118, 136, 145, 149]
MgO_8	123	143	21	[10, 66, 101, 110, 113, 120, 132, 137, 147]
MgO_9	123	165	43	[11, 64, 68, 82, 117, 129, 141, 145, 149, 151]
MgO_9	123	134	12	[34, 73, 85, 90, 106, 107, 111, 131, 135, 150]
MgO_8	124	140	17	[22, 74, 79, 107, 130, 137, 140, 143, 144]
MgO_7	126	132	7	[14, 84, 86, 107, 111, 143, 146, 150]
MgO_7	126	146	21	[19, 85, 88, 123, 131, 134, 139, 142]
MgO_8	126	167	42	[33, 67, 72, 86, 100, 105, 111, 126, 146]
MgO_6	126	137	12	[36, 70, 76, 80, 96, 109, 119]
MgO_8	128	128	1	[18, 73, 77, 78, 89, 102, 115, 131, 135]
MgO_9	129	163	35	[18, 73, 77, 78, 89, 93, 102, 115, 131, 135]
MgO_7	131	161	31	[21, 65, 69, 71, 101, 113, 133, 147]
MgO_7	131	146	16	[35, 67, 71, 94, 105, 140, 148, 152]
MgO_8	133	139	7	[14, 84, 86, 107, 111, 114, 143, 146, 150]
MgO_7	135	157	23	[28, 72, 92, 93, 122, 126, 128, 133]
MgO_8	135	159	25	[34, 73, 85, 90, 106, 111, 131, 135, 150]
MgO_6	136	183	48	[12, 68, 83, 84, 104, 118, 146]
MgO_7	138	146	9	[36, 70, 76, 80, 96, 109, 119, 144]
MgO_6	139	187	49	[20, 80, 81, 87, 98, 112, 121]
MgO_8	140	159	20	[9, 87, 93, 117, 125, 128, 141, 145, 148]
MgO_7	140	156	17	[14, 84, 86, 107, 111, 143, 146, 150]
MgO_9	141	150	10	[22, 74, 79, 84, 107, 130, 137, 140, 143, 144]
MgO_7	143	162	20	[32, 73, 77, 90, 92, 106, 119, 133]
MgO_7	144	198	55	[10, 66, 101, 110, 113, 132, 137, 147]
MgO_6	146	160	15	[8, 68, 75, 84, 86, 114, 151]
MgO_8	147	169	23	[19, 74, 85, 88, 123, 131, 134, 139, 142]
MgO_8	147	154	8	[35, 67, 71, 72, 94, 105, 140, 148, 152]
MgO_8	147	174	28	[36, 70, 76, 80, 92, 96, 109, 119, 144]
MgO_9	148	183	36	[7, 66, 105, 116, 117, 134, 136, 139, 142, 148]
MgO_8	151	161	11	[22, 74, 79, 84, 107, 130, 137, 140, 143]
MgO_8	153	171	19	[24, 65, 69, 99, 103, 121, 124, 129, 141]
MgO_7	155	196	42	[15, 71, 72, 120, 125, 128, 147, 148]
MgO_7	155	183	29	[35, 67, 71, 72, 105, 140, 148, 152]
MgO_7	156	190	35	[29, 68, 104, 116, 117, 136, 145, 149]
MgO_8	157	163	7	[14, 83, 84, 86, 107, 111, 143, 146, 150]
MgO_9	157	167	11	[27, 65, 74, 79, 88, 99, 108, 112, 121, 144]
MgO_8	158	168	11	[28, 72, 77, 92, 93, 122, 126, 128, 133]
MgO_7	160	168	9	[9, 87, 117, 125, 128, 141, 145, 148]
MgO_7	160	163	4	[34, 73, 85, 90, 106, 111, 135, 150]
MgO_7	161	193	33	[8, 68, 75, 84, 86, 114, 146, 151]
MgO_9	161	183	23	[25, 64, 89, 93, 95, 99, 102, 124, 125, 141]
MgO_8	162	176	15	[21, 65, 69, 71, 101, 103, 113, 133, 147]
MgO_7	162	164	3	[22, 74, 79, 84, 107, 130, 140, 143]
MgO_8	163	171	9	[32, 73, 76, 77, 90, 92, 106, 119, 133]
MgO_7	164	166	3	[14, 83, 84, 86, 107, 143, 146, 150]
MgO_8	164	174	11	[17, 68, 75, 84, 104, 122, 123, 138, 145]
MgO_8	164	167	4	[18, 73, 77, 78, 89, 93, 102, 115, 131]
MgO_8	164	169	6	[34, 73, 85, 90, 106, 110, 111, 135, 150]
MgO_6	165	186	22	[22, 74, 79, 107, 130, 140, 143]
MgO_10	166	173	8	[11, 64, 67, 68, 82, 117, 129, 141, 145, 149, 151]
MgO_8	166	192	27	[13, 70, 76, 78, 83, 102, 112, 115, 124]
MgO_6	167	167	1	[14, 84, 86, 107, 143, 146, 150]
MgO_7	168	241	74	[14, 84, 86, 106, 107, 143, 146, 150]
MgO_7	168	196	29	[18, 73, 77, 78, 89, 93, 102, 115]
MgO_8	168	243	76	[27, 65, 74, 79, 88, 108, 112, 121, 144]
MgO_7	168	194	27	[33, 67, 72, 86, 105, 111, 126, 146]
MgO_8	169	177	9	[9, 87, 117, 125, 128, 136, 141, 145, 148]
MgO_9	169	175	7	[28, 72, 73, 77, 92, 93, 122, 126, 128, 133]
MgO_7	170	192	23	[19, 74, 85, 88, 123, 131, 139, 142]
MgO_9	170	173	4	[34, 73, 85, 90, 106, 110, 111, 131, 135, 150]
MgO_7	172	174	3	[24, 65, 69, 99, 121, 124, 129, 141]
MgO_7	172	172	1	[26, 74, 76, 78, 83, 84, 107, 112]
MgO_9	172	191	20	[32, 73, 76, 77, 90, 92, 106, 109, 119, 133]
MgO_6	173	206	34	[26, 74, 78, 83, 84, 107, 112]
MgO_9	174	188	15	[11, 64, 67, 68, 82, 129, 141, 145, 149, 151]
MgO_8	174	178	5	[34, 73, 85, 90, 106, 111, 131, 135, 150]
MgO_7	175	238	64	[17, 68, 75, 84, 104, 123, 138, 145]
MgO_6	175	216	42	[24, 65, 69, 99, 121, 129, 141]
MgO_7	175	202	28	[36, 70, 76, 80, 96, 109, 119, 144]
MgO_8	176	179	4	[28, 72, 73, 77, 92, 93, 122, 128, 133]
MgO_9	177	177	1	[21, 65, 69, 71, 101, 103, 113, 129, 133, 147]
MgO_7	178	193	16	[9, 117, 125, 128, 136, 141, 145, 148]
MgO_8	178	181	4	[21, 65, 69, 71, 101, 113, 129, 133, 147]
MgO_7	179	210	32	[34, 73, 90, 106, 111, 131, 135, 150]
MgO_9	180	192	13	[28, 72, 73, 77, 92, 93, 122, 126, 128, 133]
MgO_7	182	188	7	[21, 65, 69, 71, 101, 113, 129, 147]
MgO_8	184	217	34	[7, 66, 105, 116, 117, 134, 136, 139, 148]
MgO_7	184	225	42	[12, 68, 83, 84, 102, 104, 118, 146]
MgO_8	184	284	101	[25, 64, 89, 93, 95, 99, 102, 125, 141]
MgO_8	184	200	17	[35, 67, 71, 72, 94, 105, 140, 148, 152]
MgO_7	187	264	78	[22, 74, 79, 107, 130, 137, 140, 143]
MgO_7	188	236	49	[20, 80, 81, 87, 98, 112, 115, 121]
MgO_9	189	196	8	[11, 67, 68, 82, 117, 129, 141, 145, 149, 151]
MgO_6	189	210	22	[21, 65, 69, 71, 101, 113, 147]
MgO_8	191	237	47	[29, 68, 104, 116, 117, 118, 136, 145, 149]
MgO_8	192	198	7	[32, 73, 76, 77, 90, 92, 109, 119, 133]
MgO_9	193	208	16	[13, 70, 76, 78, 83, 102, 112, 115, 124, 144]
MgO_8	193	223	31	[19, 74, 85, 88, 123, 131, 134, 139, 142]
MgO_8	193	195	3	[28, 72, 77, 92, 93, 122, 126, 128, 133]
MgO_8	194	218	25	[8, 68, 75, 84, 86, 109, 114, 146, 151]
MgO_6	194	195	2	[9, 117, 125, 128, 141, 145, 148]
MgO_8	195	196	2	[33, 67, 72, 86, 105, 111, 126, 136, 146]
MgO_7	196	202	7	[9, 93, 117, 125, 128, 141, 145, 148]
MgO_9	196	206	11	[28, 72, 73, 77, 92, 93, 122, 126, 128, 133]
MgO_8	197	219	23	[11, 67, 68, 82, 117, 129, 141, 149, 151]
MgO_8	197	233	37	[15, 71, 72, 93, 120, 125, 128, 147, 148]
MgO_8	197	202	6	[18, 73, 77, 78, 89, 93, 102, 115, 135]
MgO_7	197	199	3	[33, 67, 72, 105, 111, 126, 136, 146]
MgO_8	199	236	38	[10, 66, 89, 101, 110, 113, 132, 137, 147]
MgO_7	199	233	35	[32, 73, 76, 77, 90, 92, 119, 133]
MgO_8	200	206	7	[33, 67, 72, 105, 111, 126, 128, 136, 146]
MgO_7	201	235	35	[35, 67, 71, 94, 105, 140, 148, 152]
MgO_8	203	207	5	[9, 87, 93, 117, 125, 128, 141, 145, 148]
MgO_7	203	208	6	[18, 73, 77, 78, 89, 93, 102, 115]
MgO_6	203	228	26	[36, 70, 76, 80, 96, 119, 144]
MgO_7	207	243	37	[26, 74, 78, 83, 84, 107, 112, 123]
MgO_8	207	211	5	[28, 72, 73, 92, 93, 122, 126, 128, 133]
MgO_7	207	222	16	[33, 67, 72, 105, 111, 126, 128, 136]
MgO_7	208	216	9	[9, 87, 117, 125, 128, 141, 145, 148]
MgO_8	209	211	3	[13, 70, 76, 78, 83, 102, 112, 115, 124]
MgO_8	209	212	4	[18, 73, 77, 78, 89, 93, 102, 115, 131]
MgO_7	211	215	5	[21, 65, 69, 71, 101, 113, 133, 147]
MgO_6	211	214	4	[34, 73, 90, 106, 131, 135, 150]
MgO_9	212	221	10	[13, 64, 70, 76, 78, 83, 102, 112, 115, 124]
MgO_7	212	213	2	[28, 72, 73, 92, 93, 122, 128, 133]
MgO_7	213	222	10	[18, 73, 77, 78, 93, 102, 115, 131]
MgO_8	214	222	9	[28, 72, 73, 92, 93, 122, 128, 133, 147]
MgO_7	215	229	15	[34, 73, 77, 90, 106, 131, 135, 150]
MgO_8	216	299	84	[21, 65, 69, 71, 101, 103, 113, 133, 147]
MgO_8	217	224	8	[9, 87, 117, 125, 128, 136, 141, 145, 148]
MgO_7	217	217	1	[24, 64, 65, 69, 99, 121, 129, 141]
MgO_9	218	272	55	[7, 66, 105, 116, 117, 134, 136, 139, 142, 148]
MgO_8	218	223	6	[24, 64, 65, 69, 99, 121, 124, 129, 141]
MgO_9	219	223	5	[8, 67, 68, 75, 84, 86, 109, 114, 146, 151]
MgO_7	220	222	3	[11, 68, 82, 117, 129, 141, 149, 151]
MgO_8	222	303	82	[13, 64, 70, 78, 83, 102, 112, 115, 124]
MgO_8	223	231	9	[11, 68, 82, 117, 129, 141, 145, 149, 151]
MgO_6	223	223	1	[18, 73, 77, 78, 102, 115, 131]
MgO_7	223	236	14	[28, 72, 73, 92, 93, 122, 128, 133]
MgO_8	223	224	2	[33, 67, 72, 86, 105, 111, 126, 128, 136]
MgO_8	224	234	11	[8, 67, 68, 75, 84, 86, 114, 146, 151]
MgO_7	224	234	11	[18, 73, 77, 78, 102, 115, 131, 135]
MgO_7	224	234	11	[19, 74, 85, 88, 123, 134, 139, 142]
MgO_9	224	246	23	[24, 64, 65, 69, 99, 121, 124, 129, 141, 151]
MgO_9	225	240	16	[9, 87, 93, 117, 125, 128, 136, 141, 145, 148]
MgO_7	225	265	41	[33, 67, 72, 86, 105, 111, 126, 128]
MgO_6	226	228	3	[12, 68, 83, 84, 104, 118, 146]
MgO_8	227	228	2	[16, 77, 90, 98, 113, 119, 120, 131, 132]
MgO_7	229	232	4	[12, 68, 78, 83, 84, 104, 118, 146]
MgO_7	229	248	20	[16, 77, 90, 98, 113, 119, 120, 132]
MgO_7	229	251	23	[36, 70, 76, 80, 96, 109, 119, 144]
MgO_6	230	270	41	[34, 73, 90, 106, 131, 135, 150]
MgO_9	232	266	35	[11, 67, 68, 82, 117, 129, 141, 145, 149, 151]
MgO_8	233	250	18	[12, 68, 78, 83, 84, 104, 118, 123, 146]
MgO_7	234	250	17	[15, 71, 72, 120, 125, 128, 147, 148]
MgO_8	234	276	43	[32, 73, 76, 77, 90, 92, 106, 119, 133]
MgO_7	235	254	20	[8, 67, 68, 84, 86, 114, 146, 151]
MgO_8	235	303	69	[18, 73, 77, 78, 89, 102, 115, 131, 135]
MgO_8	235	236	2	[19, 74, 85, 88, 123, 131, 134, 139, 142]
MgO_6	236	247	12	[35, 71, 94, 105, 140, 148, 152]
MgO_7	237	400	164	[10, 66, 101, 110, 113, 132, 137, 147]
MgO_9	237	247	11	[19, 74, 85, 88, 91, 123, 131, 134, 139, 142]
MgO_6	237	248	12	[20, 80, 81, 87, 98, 112, 121]
MgO_8	237	250	14	[28, 72, 73, 92, 93, 122, 126, 128, 133]
MgO_9	238	258	21	[29, 68, 104, 116, 117, 118, 136, 142, 145, 149]
MgO_6	239	251	13	[17, 68, 75, 104, 123, 138, 145]
MgO_8	241	260	20	[9, 93, 117, 125, 128, 136, 141, 145, 148]
MgO_6	242	265	24	[14, 84, 86, 107, 143, 146, 150]
MgO_9	244	245	2	[26, 74, 78, 83, 84, 88, 107, 112, 123, 144]
MgO_9	244	252	9	[27, 65, 74, 79, 88, 95, 108, 112, 121, 144]
MgO_8	246	253	8	[26, 74, 78, 83, 84, 88, 107, 112, 144]
MgO_10	247	249	3	[24, 64, 65, 69, 82, 99, 121, 124, 129, 141, 151]
MgO_10	248	258	11	[19, 74, 78, 85, 88, 91, 123, 131, 134, 139, 142]
MgO_7	248	264	17	[35, 67, 71, 94, 105, 140, 148, 152]
MgO_8	249	272	24	[16, 77, 90, 97, 98, 113, 119, 120, 132]
MgO_7	249	249	1	[20, 80, 81, 82, 87, 98, 112, 121]
MgO_8	250	294	45	[20, 70, 80, 81, 82, 87, 98, 112, 121]
MgO_9	250	256	7	[24, 64, 65, 69, 82, 99, 121, 129, 141, 151]
MgO_7	251	268	18	[12, 68, 83, 84, 104, 118, 123, 146]
MgO_6	251	257	7	[15, 71, 120, 125, 128, 147, 148]
MgO_7	251	272	22	[28, 72, 92, 93, 122, 126, 128, 133]
MgO_7	252	254	3	[17, 68, 75, 104, 123, 136, 138, 145]
MgO_8	252	267	16	[36, 70, 76, 80, 92, 96, 109, 119, 144]
MgO_10	253	278	26	[27, 65, 74, 79, 88, 95, 98, 108, 112, 121, 144]
MgO_7	254	264	11	[26, 74, 78, 83, 84, 107, 112, 144]
MgO_8	255	263	9	[8, 67, 68, 75, 84, 86, 114, 146, 151]
MgO_6	255	263	9	[17, 68, 75, 104, 123, 138, 145]
MgO_8	257	289	33	[24, 64, 65, 69, 99, 121, 129, 141, 151]
MgO_7	258	273	16	[15, 71, 93, 120, 125, 128, 147, 148]
MgO_9	259	282	24	[19, 74, 85, 88, 91, 123, 131, 134, 139, 142]
MgO_8	259	267	9	[29, 68, 104, 116, 117, 118, 136, 145, 149]
MgO_7	261	445	185	[9, 93, 117, 125, 128, 141, 145, 148]
MgO_9	264	266	3	[8, 67, 68, 75, 84, 86, 109, 114, 146, 151]
MgO_7	264	360	97	[17, 68, 75, 84, 104, 123, 138, 145]
MgO_6	264	281	18	[31, 82, 94, 129, 130, 140, 149]
MgO_8	265	285	21	[22, 74, 79, 84, 107, 130, 137, 140, 143]
MgO_8	265	279	15	[26, 74, 78, 79, 83, 84, 107, 112, 144]
MgO_8	265	275	11	[35, 67, 71, 94, 105, 129, 140, 148, 152]
MgO_7	266	277	12	[14, 84, 86, 106, 107, 143, 146, 150]
MgO_8	266	338	73	[33, 67, 72, 86, 105, 111, 126, 128, 136]
MgO_8	267	301	35	[8, 68, 75, 84, 86, 109, 114, 146, 151]
MgO_8	267	304	38	[11, 68, 82, 117, 129, 141, 145, 149, 151]
MgO_7	268	288	21	[29, 68, 104, 116, 117, 136, 145, 149]
MgO_7	268	277	10	[36, 70, 76, 80, 96, 109, 119, 144]
MgO_8	269	308	40	[12, 68, 83, 84, 102, 104, 118, 123, 146]
MgO_9	270	281	12	[30, 65, 79, 99, 100, 101, 103, 108, 118, 149]
MgO_7	271	286	16	[34, 73, 85, 90, 106, 131, 135, 150]
MgO_9	273	282	10	[7, 66, 105, 116, 117, 128, 134, 136, 139, 148]
MgO_9	273	319	47	[16, 77, 90, 97, 98, 113, 119, 120, 131, 132]
MgO_8	273	294	22	[28, 72, 73, 92, 93, 122, 126, 128, 133]
MgO_8	274	275	2	[15, 71, 72, 93, 120, 125, 128, 147, 148]
MgO_7	276	296	21	[15, 71, 72, 120, 125, 128, 147, 148]
MgO_7	276	325	50	[35, 67, 71, 94, 105, 140, 148, 152]
MgO_7	277	309	33	[32, 73, 76, 77, 90, 92, 119, 133]
MgO_8	278	336	59	[14, 84, 86, 106, 107, 111, 143, 146, 150]
MgO_8	278	285	8	[36, 70, 76, 80, 96, 109, 114, 119, 144]
MgO_9	279	280	2	[27, 65, 74, 79, 88, 98, 108, 112, 121, 144]
MgO_7	280	363	84	[26, 74, 78, 79, 83, 107, 112, 144]
MgO_8	281	281	1	[27, 65, 74, 79, 88, 108, 112, 121, 144]
MgO_7	282	289	8	[27, 65, 79, 88, 108, 112, 121, 144]
MgO_8	282	312	31	[30, 65, 79, 99, 100, 101, 103, 108, 118]
MgO_7	282	283	2	[31, 67, 82, 94, 129, 130, 140, 149]
MgO_8	283	285	3	[7, 66, 105, 117, 128, 134, 136, 139, 148]
MgO_8	283	286	4	[19, 74, 85, 88, 91, 123, 134, 139, 142]
MgO_8	284	297	14	[31, 67, 80, 82, 94, 129, 130, 140, 149]
MgO_9	285	317	33	[25, 64, 89, 93, 95, 99, 102, 115, 125, 141]
MgO_7	286	295	10	[7, 66, 105, 117, 128, 136, 139, 148]
MgO_7	286	335	50	[22, 74, 79, 107, 130, 137, 140, 143]
MgO_9	286	296	11	[36, 70, 76, 80, 94, 96, 109, 114, 119, 144]
MgO_10	287	290	4	[19, 74, 78, 85, 88, 91, 123, 131, 134, 139, 142]
MgO_8	287	292	6	[34, 73, 85, 90, 106, 111, 131, 135, 150]
MgO_8	289	289	1	[29, 68, 104, 116, 117, 136, 142, 145, 149]
MgO_9	290	308	19	[24, 64, 65, 69, 95, 99, 121, 129, 141, 151]
MgO_8	290	294	5	[27, 65, 79, 88, 95, 108, 112, 121, 144]
MgO_9	290	311	22	[29, 68, 104, 116, 117, 118, 136, 142, 145, 149]
MgO_9	291	322	32	[19, 74, 78, 85, 88, 123, 131, 134, 139, 142]
MgO_7	293	324	32	[34, 73, 85, 90, 106, 131, 135, 150]
MgO_9	295	313	19	[20, 70, 80, 81, 82, 87, 91, 98, 112, 121]
MgO_7	295	321	27	[27, 65, 79, 88, 95, 108, 112, 121]
MgO_7	295	333	39	[28, 72, 92, 93, 122, 126, 128, 133]
MgO_8	296	354	59	[7, 66, 105, 117, 128, 134, 136, 139, 148]
MgO_8	297	310	14	[15, 71, 72, 93, 120, 125, 128, 147, 148]
MgO_8	297	305	9	[36, 70, 76, 80, 96, 109, 114, 119, 144]
MgO_9	298	324	27	[31, 67, 80, 82, 94, 129, 130, 140, 142, 149]
MgO_7	300	335	36	[21, 65, 69, 71, 101, 113, 133, 147]
MgO_7	302	308	7	[8, 68, 75, 84, 86, 114, 146, 151]
MgO_9	304	309	6	[13, 64, 70, 78, 81, 83, 102, 112, 115, 124]
MgO_7	304	326	23	[18, 73, 77, 89, 102, 115, 131, 135]
MgO_9	305	330	26	[11, 64, 68, 82, 117, 129, 141, 145, 149, 151]
MgO_7	306	307	2	[36, 70, 76, 80, 96, 109, 119, 144]
MgO_8	308	313	6	[36, 70, 76, 80, 96, 109, 112, 119, 144]
MgO_6	309	314	6	[8, 68, 75, 84, 86, 114, 151]
MgO_9	309	330	22	[12, 68, 78, 83, 84, 102, 104, 118, 123, 146]
MgO_8	309	325	17	[24, 64, 65, 69, 95, 99, 121, 129, 141]
MgO_8	310	322	13	[13, 70, 78, 81, 83, 102, 112, 115, 124]
MgO_8	310	334	25	[32, 73, 76, 77, 90, 92, 106, 119, 133]
MgO_7	311	320	10	[15, 71, 93, 120, 125, 128, 147, 148]
MgO_8	312	314	3	[29, 68, 104, 116, 117, 118, 136, 142, 149]
MgO_7	313	333	21	[30, 65, 99, 100, 101, 103, 108, 118]
MgO_8	314	316	3	[20, 70, 80, 81, 82, 87, 98, 112, 121]
MgO_7	314	327	14	[36, 70, 76, 80, 96, 112, 119, 144]
MgO_7	315	322	8	[8, 68, 75, 84, 86, 109, 114, 151]
MgO_7	315	319	5	[29, 68, 104, 116, 117, 118, 142, 149]
MgO_7	317	322	6	[20, 80, 81, 82, 87, 98, 112, 121]
MgO_8	318	356	39	[25, 64, 89, 93, 95, 99, 102, 125, 141]
MgO_8	320	339	20	[16, 77, 90, 97, 98, 113, 119, 120, 132]
MgO_6	320	339	20	[29, 68, 104, 116, 117, 118, 149]
MgO_8	321	323	3	[15, 71, 72, 93, 120, 125, 128, 147, 148]
MgO_8	322	340	19	[27, 65, 79, 88, 95, 98, 108, 112, 121]
MgO_8	323	329	7	[8, 68, 75, 84, 86, 109, 114, 146, 151]
MgO_7	323	369	47	[13, 70, 78, 83, 102, 112, 115, 124]
MgO_10	323	340	18	[19, 74, 78, 85, 88, 91, 123, 131, 134, 139, 142]
MgO_6	323	344	22	[20, 80, 81, 87, 98, 112, 121]
MgO_7	324	333	10	[15, 71, 72, 120, 125, 128, 147, 148]
MgO_8	325	331	7	[31, 67, 80, 82, 94, 129, 130, 140, 149]
MgO_8	325	343	19	[34, 73, 77, 85, 90, 106, 131, 135, 150]
MgO_7	326	328	3	[24, 65, 69, 95, 99, 121, 129, 141]
MgO_6	326	343	18	[35, 67, 71, 94, 105, 148, 152]
MgO_8	327	343	17	[18, 73, 77, 78, 89, 102, 115, 131, 135]
MgO_8	328	364	37	[36, 70, 76, 80, 96, 109, 112, 119, 144]
MgO_6	329	346	18	[24, 65, 69, 99, 121, 129, 141]
MgO_7	330	419	90	[8, 68, 75, 84, 86, 114, 146, 151]
MgO_10	331	336	6	[11, 64, 67, 68, 82, 117, 129, 141, 145, 149, 151]
MgO_8	331	332	2	[12, 78, 83, 84, 102, 104, 118, 123, 146]
MgO_7	332	336	5	[31, 67, 82, 94, 129, 130, 140, 149]
MgO_7	333	335	3	[12, 78, 83, 84, 102, 104, 118, 123]
MgO_8	334	342	9	[15, 71, 72, 120, 125, 128, 133, 147, 148]
MgO_8	334	413	80	[28, 72, 73, 92, 93, 122, 126, 128, 133]
MgO_8	334	354	21	[30, 65, 69, 99, 100, 101, 103, 108, 118]
MgO_7	335	346	12	[32, 73, 76, 77, 90, 92, 119, 133]
MgO_8	336	342	7	[12, 74, 78, 83, 84, 102, 104, 118, 123]
MgO_8	336	351	16	[21, 65, 69, 71, 101, 103, 113, 133, 147]
MgO_6	336	412	77	[22, 79, 107, 130, 137, 140, 143]
MgO_9	337	365	29	[11, 67, 68, 82, 117, 129, 141, 145, 149, 151]
MgO_7	337	357	21	[14, 84, 86, 106, 107, 143, 146, 150]
MgO_8	337	360	24	[31, 67, 82, 94, 129, 130, 140, 142, 149]
MgO_7	339	357	19	[33, 67, 72, 86, 105, 111, 126, 128]
MgO_7	340	363	24	[16, 77, 90, 98, 113, 119, 120, 132]
MgO_8	340	352	13	[23, 78, 85, 104, 123, 131, 135, 138, 150]
MgO_8	340	382	43	[29, 68, 104, 116, 117, 118, 136, 145, 149]
MgO_9	341	394	54	[19, 74, 85, 88, 91, 123, 131, 134, 139, 142]
MgO_7	341	343	3	[27, 65, 79, 88, 95, 108, 112, 121]
MgO_7	343	367	25	[12, 74, 78, 83, 84, 102, 104, 123]
MgO_7	343	344	2	[15, 71, 72, 120, 125, 128, 147, 148]
MgO_7	344	365	22	[18, 73, 77, 78, 102, 115, 131, 135]
MgO_8	344	347	4	[27, 65, 79, 88, 95, 98, 108, 112, 121]
MgO_7	344	372	29	[34, 73, 77, 90, 106, 131, 135, 150]
MgO_7	344	372	29	[35, 67, 71, 94, 105, 140, 148, 152]
MgO_6	345	361	17	[15, 71, 120, 125, 128, 147, 148]
MgO_7	345	363	19	[20, 70, 80, 81, 87, 98, 112, 121]
MgO_7	347	371	25	[24, 65, 69, 99, 121, 129, 141, 151]
MgO_8	347	401	55	[32, 73, 76, 77, 90, 92, 106, 119, 133]
MgO_9	348	406	59	[27, 65, 74, 79, 88, 95, 98, 108, 112, 121]
MgO_7	352	385	34	[21, 65, 69, 71, 101, 113, 133, 147]
MgO_7	353	375	23	[23, 85, 104, 123, 131, 135, 138, 150]
MgO_9	355	358	4	[7, 66, 105, 116, 117, 128, 134, 136, 139, 148]
MgO_7	355	372	18	[30, 65, 99, 100, 101, 103, 108, 118]
MgO_7	357	385	29	[25, 64, 89, 93, 99, 102, 125, 141]
MgO_8	358	358	1	[14, 84, 86, 106, 107, 114, 143, 146, 150]
MgO_8	358	393	36	[33, 67, 72, 86, 100, 105, 111, 126, 128]
MgO_8	359	402	44	[7, 66, 105, 116, 117, 128, 136, 139, 148]
MgO_7	359	388	30	[14, 84, 86, 107, 114, 143, 146, 150]
MgO_6	361	377	17	[17, 68, 75, 104, 123, 138, 145]
MgO_7	361	388	28	[31, 67, 82, 94, 129, 130, 140, 149]
MgO_7	362	372	11	[15, 71, 93, 120, 125, 128, 147, 148]
MgO_8	364	427	64	[16, 77, 90, 97, 98, 113, 119, 120, 132]
MgO_8	364	374	11	[20, 70, 80, 81, 87, 98, 112, 115, 121]
MgO_8	364	400	37	[26, 74, 78, 79, 83, 84, 107, 112, 144]
MgO_7	365	370	6	[36, 70, 76, 96, 109, 112, 119, 144]
MgO_10	366	377	12	[11, 64, 67, 68, 82, 117, 129, 141, 145, 149, 151]
MgO_6	366	390	25	[18, 73, 77, 78, 102, 115, 131]
MgO_8	368	389	22	[12, 74, 78, 83, 84, 102, 104, 118, 123]
MgO_8	370	394	25	[13, 64, 70, 78, 83, 102, 112, 115, 124]
MgO_6	371	372	2	[36, 70, 76, 96, 109, 119, 144]
MgO_8	372	395	24	[24, 65, 69, 99, 121, 124, 129, 141, 151]
MgO_8	373	382	10	[15, 71, 72, 93, 120, 125, 128, 147, 148]
MgO_8	373	380	8	[30, 65, 99, 100, 101, 103, 108, 118, 146]
MgO_8	373	383	11	[34, 73, 77, 90, 106, 110, 131, 135, 150]
MgO_8	373	392	20	[35, 67, 71, 94, 105, 129, 140, 148, 152]
MgO_7	373	394	22	[36, 70, 76, 92, 96, 109, 119, 144]
MgO_7	375	403	29	[20, 80, 81, 87, 98, 112, 115, 121]
MgO_6	376	378	3	[23, 85, 104, 123, 131, 135, 138]
MgO_9	378	416	39	[11, 67, 68, 82, 117, 129, 141, 145, 149, 151]
MgO_7	378	564	187	[17, 68, 75, 84, 104, 123, 138, 145]
MgO_7	379	404	26	[23, 85, 104, 123, 131, 135, 138, 150]
MgO_9	381	386	6	[30, 65, 99, 100, 101, 103, 108, 118, 146, 149]
MgO_7	383	389	7	[15, 71, 72, 120, 125, 128, 147, 148]
MgO_7	383	396	14	[29, 68, 104, 116, 117, 136, 145, 149]
MgO_7	384	384	1	[34, 73, 90, 106, 110, 131, 135, 150]
MgO_8	385	421	37	[34, 73, 90, 106, 110, 111, 131, 135, 150]
MgO_8	386	482	97	[21, 65, 69, 71, 101, 103, 113, 133, 147]
MgO_8	386	390	5	[25, 64, 73, 89, 93, 99, 102, 125, 141]
MgO_9	387	387	1	[30, 65, 79, 99, 100, 101, 103, 108, 118, 149]
MgO_8	388	426	39	[30, 65, 79, 99, 100, 101, 103, 108, 118]
MgO_7	389	406	18	[14, 84, 86, 106, 107, 143, 146, 150]
MgO_8	389	472	84	[31, 67, 80, 82, 94, 129, 130, 140, 149]
MgO_7	390	416	27	[12, 74, 78, 83, 84, 102, 104, 123]
MgO_8	390	429	40	[15, 71, 72, 93, 120, 125, 128, 147, 148]
MgO_7	391	394	4	[18, 73, 77, 78, 102, 115, 122, 131]
MgO_7	391	418	28	[25, 64, 89, 93, 99, 102, 125, 141]
MgO_7	393	401	9	[35, 67, 71, 94, 105, 140, 148, 152]
MgO_9	394	409	16	[33, 67, 72, 86, 100, 105, 111, 126, 128, 146]
MgO_9	395	445	51	[13, 64, 70, 76, 78, 83, 102, 112, 115, 124]
MgO_8	395	398	4	[18, 73, 77, 78, 102, 115, 122, 131, 135]
MgO_8	395	396	2	[19, 74, 85, 88, 91, 123, 134, 139, 142]
MgO_6	395	395	1	[36, 70, 76, 96, 109, 119, 144]
MgO_7	396	415	20	[24, 65, 69, 99, 121, 124, 129, 141]
MgO_7	396	405	10	[36, 70, 76, 96, 109, 112, 119, 144]
MgO_7	397	447	51	[19, 85, 88, 91, 123, 134, 139, 142]
MgO_8	397	412	16	[29, 68, 104, 116, 117, 118, 136, 145, 149]
MgO_7	399	412	14	[18, 73, 77, 78, 102, 115, 131, 135]
MgO_6	401	420	20	[10, 66, 101, 113, 132, 137, 147]
MgO_7	401	402	2	[26, 74, 78, 79, 83, 107, 112, 144]
MgO_7	402	405	4	[32, 73, 76, 77, 90, 92, 119, 133]
MgO_6	402	404	3	[35, 67, 71, 94, 105, 140, 152]
MgO_8	403	428	26	[7, 66, 105, 117, 128, 134, 136, 139, 148]
MgO_8	403	408	6	[26, 74, 76, 78, 79, 83, 107, 112, 144]
MgO_6	404	414	11	[20, 80, 81, 87, 98, 112, 121]
MgO_8	405	422	18	[23, 78, 85, 104, 123, 131, 135, 138, 150]
MgO_7	405	409	5	[35, 67, 71, 72, 94, 105, 140, 152]
MgO_8	406	418	13	[32, 73, 76, 77, 90, 92, 119, 131, 133]
MgO_6	406	407	2	[36, 70, 76, 96, 112, 119, 144]
MgO_8	407	455	49	[14, 83, 84, 86, 106, 107, 143, 146, 150]
MgO_8	407	425	19	[27, 65, 74, 88, 95, 98, 108, 112, 121]
MgO_7	408	439	32	[36, 70, 76, 80, 96, 112, 119, 144]
MgO_9	409	409	1	[26, 74, 76, 78, 79, 83, 84, 107, 112, 144]
MgO_8	410	432	23	[26, 74, 76, 78, 83, 84, 107, 112, 144]
MgO_8	410	421	12	[33, 67, 72, 86, 100, 105, 111, 126, 146]
MgO_8	410	417	8	[35, 67, 71, 72, 94, 105, 129, 140, 152]
MgO_8	413	473	61	[18, 73, 77, 78, 89, 102, 115, 131, 135]
MgO_7	413	440	28	[22, 74, 79, 107, 130, 137, 140, 143]
MgO_7	413	418	6	[29, 68, 104, 116, 117, 118, 136, 145]
MgO_9	414	424	11	[28, 72, 73, 92, 93, 109, 122, 126, 128, 133]
MgO_7	415	427	13	[20, 80, 81, 87, 98, 112, 115, 121]
MgO_6	416	436	21	[24, 65, 69, 99, 121, 129, 141]
MgO_8	417	430	14	[11, 67, 68, 82, 117, 129, 141, 149, 151]
MgO_6	417	447	31	[12, 78, 83, 84, 102, 104, 123]
MgO_7	418	429	12	[35, 67, 71, 94, 105, 129, 140, 152]
MgO_6	419	427	9	[25, 64, 89, 93, 99, 125, 141]
MgO_6	419	431	13	[29, 68, 104, 116, 117, 136, 145]
MgO_7	419	432	14	[32, 73, 76, 77, 90, 92, 119, 133]
MgO_8	420	443	24	[8, 68, 70, 75, 84, 86, 114, 146, 151]
MgO_7	421	439	19	[10, 66, 101, 110, 113, 132, 137, 147]
MgO_9	422	439	18	[33, 67, 72, 86, 100, 105, 111, 126, 128, 146]
MgO_7	422	435	14	[34, 73, 90, 106, 110, 131, 135, 150]
MgO_7	423	437	15	[23, 85, 104, 123, 131, 135, 138, 150]
MgO_8	425	455	31	[28, 72, 73, 92, 93, 122, 126, 128, 133]
MgO_7	426	430	5	[27, 74, 88, 95, 98, 108, 112, 121]
MgO_9	427	440	14	[30, 65, 79, 99, 100, 101, 103, 108, 118, 149]
MgO_7	428	428	1	[16, 77, 90, 97, 113, 119, 120, 132]
MgO_8	428	430	3	[20, 80, 81, 82, 87, 98, 112, 115, 121]
MgO_7	428	430	3	[25, 64, 89, 93, 99, 102, 125, 141]
MgO_7	429	435	7	[7, 66, 105, 117, 134, 136, 139, 148]
MgO_8	429	438	10	[16, 77, 90, 97, 113, 119, 120, 132, 144]
MgO_7	430	435	6	[15, 71, 72, 93, 120, 128, 147, 148]
MgO_8	430	434	5	[35, 67, 71, 94, 105, 129, 140, 148, 152]
MgO_9	431	483	53	[11, 67, 68, 82, 117, 129, 141, 145, 149, 151]
MgO_7	431	449	19	[20, 80, 81, 82, 87, 98, 112, 121]
MgO_8	431	462	32	[25, 64, 89, 93, 95, 99, 102, 125, 141]
MgO_8	431	487	57	[27, 74, 78, 88, 95, 98, 108, 112, 121]
MgO_7	432	456	25	[29, 68, 104, 116, 117, 118, 136, 145]
MgO_7	433	446	14	[26, 74, 76, 78, 83, 107, 112, 144]
MgO_8	433	455	23	[32, 73, 76, 77, 90, 92, 106, 119, 133]
MgO_7	435	474	40	[35, 67, 71, 94, 105, 140, 148, 152]
MgO_6	436	448	13	[7, 105, 117, 134, 136, 139, 148]
MgO_8	436	444	9	[15, 71, 72, 93, 120, 128, 133, 147, 148]
MgO_8	436	461	26	[34, 73, 77, 90, 106, 110, 131, 135, 150]
MgO_7	437	458	22	[24, 65, 69, 99, 121, 129, 141, 151]
MgO_6	438	747	310	[23, 85, 104, 123, 131, 135, 138]
MgO_7	439	470	32	[16, 77, 90, 97, 113, 119, 120, 132]
MgO_8	440	444	5	[10, 66, 101, 110, 113, 120, 132, 137, 147]
MgO_8	440	459	20	[33, 67, 72, 86, 100, 105, 111, 126, 146]
MgO_8	440	460	21	[36, 70, 76, 80, 96, 109, 112, 119, 144]
MgO_6	441	453	13	[22, 79, 107, 130, 137, 140, 143]
MgO_8	441	442	2	[30, 65, 79, 100, 101, 103, 108, 118, 149]
MgO_9	443	450	8	[30, 65, 79, 99, 100, 101, 103, 108, 118, 149]
MgO_7	444	476	33	[8, 68, 75, 84, 86, 114, 146, 151]
MgO_9	445	445	1	[10, 66, 95, 101, 110, 113, 120, 132, 137, 147]
MgO_9	445	452	8	[15, 71, 72, 93, 120, 125, 128, 133, 147, 148]
MgO_8	446	488	43	[9, 93, 117, 125, 128, 136, 141, 145, 148]
MgO_8	446	459	14	[10, 66, 95, 101, 113, 120, 132, 137, 147]
MgO_8	446	508	63	[13, 64, 70, 78, 83, 102, 112, 115, 124]
MgO_6	447	461	15	[26, 74, 78, 83, 107, 112, 144]
MgO_7	448	474	27	[12, 74, 78, 83, 84, 102, 104, 123]
MgO_8	448	449	2	[19, 85, 88, 91, 123, 131, 134, 139, 142]
MgO_7	449	457	9	[7, 105, 117, 128, 134, 136, 139, 148]
MgO_9	450	464	15	[19, 74, 85, 88, 91, 123, 131, 134, 139, 142]
MgO_8	450	453	4	[20, 70, 80, 81, 82, 87, 98, 112, 121]
MgO_8	451	537	87	[30, 65, 79, 99, 100, 101, 103, 108, 118]
MgO_8	453	479	27	[15, 71, 93, 120, 125, 128, 133, 147, 148]
MgO_7	454	474	21	[20, 70, 80, 81, 87, 98, 112, 121]
MgO_7	454	470	17	[22, 79, 107, 130, 137, 140, 143, 144]
MgO_7	456	560	105	[14, 83, 84, 86, 107, 143, 146, 150]
MgO_7	456	457	2	[28, 72, 73, 92, 93, 122, 128, 133]
MgO_9	456	476	21	[32, 73, 76, 77, 90, 92, 106, 109, 119, 133]
MgO_8	457	520	64	[29, 68, 104, 116, 117, 118, 136, 145, 149]
MgO_8	458	468	11	[7, 66, 105, 117, 128, 134, 136, 139, 148]
MgO_6	458	473	16	[28, 73, 92, 93, 122, 128, 133]
MgO_8	459	460	2	[24, 65, 69, 99, 103, 121, 129, 141, 151]
MgO_7	460	464	5	[10, 66, 95, 101, 113, 120, 132, 147]
MgO_7	460	478	19	[33, 67, 72, 86, 100, 111, 126, 146]
MgO_7	461	478	18	[24, 65, 69, 99, 103, 121, 129, 141]
MgO_9	461	482	22	[36, 70, 76, 80, 96, 109, 112, 114, 119, 144]
MgO_7	462	479	18	[26, 74, 78, 79, 83, 107, 112, 144]
MgO_7	462	485	24	[34, 73, 90, 106, 110, 131, 135, 150]
MgO_7	463	465	3	[25, 64, 89, 93, 99, 102, 125, 141]
MgO_8	465	472	8	[10, 66, 95, 101, 110, 113, 120, 132, 147]
MgO_8	465	469	5	[19, 74, 85, 88, 123, 131, 134, 139, 142]
MgO_8	466	471	6	[25, 64, 89, 93, 95, 99, 102, 125, 141]
MgO_7	469	472	4	[7, 66, 105, 117, 134, 136, 139, 148]
MgO_7	470	598	129	[19, 85, 88, 123, 131, 134, 139, 142]
MgO_6	471	481	11	[16, 77, 90, 113, 119, 120, 132]
MgO_8	471	503	33	[22, 74, 79, 107, 130, 137, 140, 143, 144]
MgO_7	472	495	24	[25, 64, 89, 93, 95, 99, 125, 141]
MgO_8	473	503	31	[7, 66, 105, 116, 117, 134, 136, 139, 148]
MgO_9	473	475	3	[10, 66, 95, 101, 110, 113, 120, 132, 137, 147]
MgO_7	473	547	75	[31, 67, 82, 94, 129, 130, 140, 149]
MgO_9	474	475	2	[18, 73, 77, 78, 89, 102, 104, 115, 131, 135]
MgO_7	474	475	2	[28, 72, 73, 92, 93, 122, 128, 133]
MgO_8	475	486	12	[12, 74, 78, 83, 84, 102, 104, 107, 123]
MgO_8	475	500	26	[20, 70, 78, 80, 81, 87, 98, 112, 121]
MgO_8	475	486	12	[35, 67, 71, 94, 105, 128, 140, 148, 152]
MgO_8	476	478	3	[10, 66, 95, 101, 110, 113, 132, 137, 147]
MgO_8	476	550	75	[18, 73, 78, 89, 102, 104, 115, 131, 135]
MgO_8	476	504	29	[28, 72, 73, 92, 93, 115, 122, 128, 133]
MgO_6	477	522	46	[8, 68, 75, 84, 86, 114, 151]
MgO_8	477	489	13	[32, 73, 76, 77, 90, 92, 106, 119, 133]
MgO_7	479	499	21	[10, 66, 101, 110, 113, 132, 137, 147]
MgO_6	479	488	10	[24, 65, 69, 99, 121, 129, 141]
MgO_8	479	496	18	[33, 67, 72, 86, 100, 111, 126, 128, 146]
MgO_9	480	485	6	[15, 71, 72, 93, 120, 125, 128, 133, 147, 148]
MgO_8	480	481	2	[26, 74, 76, 78, 79, 83, 107, 112, 144]
MgO_7	482	496	15	[16, 77, 90, 113, 119, 120, 132, 144]
MgO_7	482	498	17	[26, 74, 76, 78, 83, 107, 112, 144]
MgO_9	483	510	28	[21, 65, 69, 71, 101, 103, 110, 113, 133, 147]
MgO_8	483	497	15	[36, 70, 76, 80, 96, 109, 112, 114, 119]
MgO_10	484	490	7	[11, 64, 67, 68, 82, 117, 129, 141, 145, 149, 151]
MgO_8	486	488	3	[15, 71, 72, 93, 125, 128, 133, 147, 148]
MgO_6	486	506	21	[34, 73, 90, 106, 131, 135, 150]
MgO_7	487	509	23	[12, 74, 78, 83, 84, 102, 104, 123]
MgO_7	487	504	18	[35, 67, 71, 105, 128, 140, 148, 152]
MgO_7	488	501	14	[27, 74, 78, 88, 98, 108, 112, 121]
MgO_9	489	489	1	[9, 87, 93, 117, 125, 128, 136, 141, 145, 148]
MgO_7	489	490	2	[15, 71, 72, 93, 125, 128, 147, 148]
MgO_7	489	510	22	[24, 65, 69, 99, 121, 129, 141, 151]
MgO_8	490	505	16	[9, 87, 93, 117, 125, 128, 141, 145, 148]
MgO_7	490	502	13	[32, 73, 76, 77, 90, 92, 119, 133]
MgO_9	491	498	8	[11, 64, 68, 82, 117, 129, 141, 145, 149, 151]
MgO_6	491	491	1	[15, 71, 93, 125, 128, 147, 148]
MgO_7	492	506	15	[15, 71, 93, 120, 125, 128, 147, 148]
MgO_8	496	496	1	[25, 64, 89, 93, 95, 99, 115, 125, 141]
MgO_8	497	544	48	[16, 77, 90, 113, 119, 120, 132, 137, 144]
MgO_9	497	521	25	[25, 64, 89, 93, 95, 99, 102, 115, 125, 141]
MgO_7	497	502	6	[33, 67, 72, 86, 111, 126, 128, 146]
MgO_9	498	515	18	[36, 70, 76, 80, 96, 109, 112, 114, 119, 144]
MgO_8	499	527	29	[11, 68, 82, 117, 129, 141, 145, 149, 151]
MgO_6	499	506	8	[26, 74, 76, 83, 107, 112, 144]
MgO_8	500	528	29	[10, 66, 101, 105, 110, 113, 132, 137, 147]
MgO_7	501	510	10	[20, 70, 78, 80, 81, 98, 112, 121]
MgO_8	502	509	8	[27, 65, 74, 78, 88, 98, 108, 112, 121]
MgO_8	503	539	37	[32, 73, 76, 77, 90, 92, 97, 119, 133]
MgO_8	503	522	20	[33, 67, 72, 86, 111, 126, 128, 146, 150]
MgO_7	504	516	13	[7, 105, 116, 117, 134, 136, 139, 148]
MgO_7	504	517	14	[22, 74, 79, 107, 130, 137, 140, 143]
MgO_7	505	522	18	[28, 72, 73, 92, 93, 115, 122, 133]
MgO_8	505	505	1	[35, 67, 71, 72, 105, 128, 140, 148, 152]
MgO_9	506	514	9	[9, 87, 93, 117, 125, 128, 136, 141, 145, 148]
MgO_7	506	512	7	[35, 67, 71, 72, 105, 128, 140, 148]
MgO_8	507	553	47	[15, 71, 72, 93, 120, 125, 128, 147, 148]
MgO_7	507	545	39	[26, 74, 76, 78, 83, 107, 112, 144]
MgO_7	507	511	5	[34, 73, 85, 90, 106, 131, 135, 150]
MgO_7	509	522	14	[13, 64, 70, 78, 83, 102, 115, 124]
MgO_8	510	594	85	[12, 74, 78, 83, 84, 102, 104, 123, 131]
MgO_9	510	514	5	[27, 65, 74, 78, 88, 95, 98, 108, 112, 121]
MgO_8	511	564	54	[20, 70, 78, 80, 81, 87, 98, 112, 121]
MgO_8	511	521	11	[21, 69, 71, 101, 103, 110, 113, 133, 147]
MgO_8	511	511	1	[24, 65, 69, 99, 121, 124, 129, 141, 151]
MgO_7	512	522	11	[24, 65, 69, 99, 121, 124, 129, 141]
MgO_8	512	513	2	[34, 73, 85, 90, 106, 111, 131, 135, 150]
MgO_9	513	530	18	[35, 67, 71, 72, 100, 105, 111, 128, 140, 148]
MgO_9	514	527	14	[34, 73, 85, 90, 106, 110, 111, 131, 135, 150]
MgO_8	515	618	104	[9, 93, 117, 125, 128, 136, 141, 145, 148]
MgO_8	515	516	2	[27, 65, 74, 88, 95, 98, 108, 112, 121]
MgO_10	516	517	2	[36, 70, 76, 80, 92, 96, 109, 112, 114, 119, 144]
MgO_8	517	523	7	[7, 66, 105, 116, 117, 134, 136, 139, 148]
MgO_9	517	532	16	[27, 65, 74, 79, 88, 95, 98, 108, 112, 121]
MgO_8	518	518	1	[22, 74, 79, 84, 107, 130, 137, 140, 143]
MgO_9	518	526	9	[36, 70, 76, 80, 92, 96, 109, 112, 119, 144]
MgO_7	519	549	31	[22, 74, 79, 84, 107, 130, 140, 143]
MgO_7	521	552	32	[29, 68, 116, 117, 118, 136, 145, 149]
MgO_7	522	554	33	[21, 69, 101, 103, 110, 113, 133, 147]
MgO_8	522	532	11	[25, 64, 89, 93, 95, 99, 102, 115, 141]
MgO_7	523	535	13	[8, 68, 75, 84, 86, 114, 145, 151]
MgO_8	523	537	15	[13, 64, 70, 78, 83, 102, 112, 115, 124]
MgO_6	523	569	47	[24, 65, 69, 99, 121, 129, 141]
MgO_6	523	534	12	[28, 72, 73, 92, 93, 122, 133]
MgO_7	523	560	38	[33, 67, 72, 86, 111, 126, 146, 150]
MgO_9	524	548	25	[7, 66, 105, 116, 117, 134, 136, 139, 142, 148]
MgO_8	527	547	21	[36, 70, 76, 80, 96, 109, 112, 119, 144]
MgO_9	528	530	3	[11, 67, 68, 82, 117, 129, 141, 145, 149, 151]
MgO_8	528	535	8	[34, 73, 85, 90, 106, 111, 131, 135, 150]
MgO_9	529	549	21	[10, 66, 101, 105, 110, 113, 132, 137, 139, 147]
MgO_8	531	538	8	[11, 67, 68, 117, 129, 141, 145, 149, 151]
MgO_8	531	537	7	[35, 67, 71, 100, 105, 111, 128, 140, 148]
MgO_7	533	544	12	[25, 64, 89, 93, 99, 102, 115, 141]
MgO_10	533	536	4	[27, 65, 74, 78, 79, 88, 95, 98, 108, 112, 121]
MgO_8	535	570	36	[28, 72, 73, 92, 93, 122, 126, 128, 133]
MgO_6	536	541	6	[8, 68, 75, 84, 86, 114, 151]
MgO_7	536	540	5	[34, 73, 85, 90, 106, 131, 135, 150]
MgO_9	537	548	12	[27, 65, 74, 78, 79, 88, 95, 108, 112, 121]
MgO_9	538	552	15	[13, 64, 70, 78, 81, 83, 102, 112, 115, 124]
MgO_7	538	541	4	[30, 65, 79, 99, 100, 101, 103, 108]
MgO_7	538	538	1	[35, 67, 71, 105, 111, 128, 140, 148]
MgO_9	539	560	22	[11, 67, 68, 82, 117, 129, 141, 145, 149, 151]
MgO_8	539	548	10	[35, 67, 71, 105, 111, 128, 136, 140, 148]
MgO_7	540	540	1	[32, 73, 76, 77, 90, 92, 119, 133]
MgO_7	541	542	2	[32, 73, 76, 77, 90, 92, 119, 144]
MgO_8	541	562	22	[34, 73, 85, 90, 106, 110, 131, 135, 150]
MgO_7	542	557	16	[8, 68, 75, 84, 86, 114, 146, 151]
MgO_8	542	564	23	[30, 65, 79, 99, 100, 101, 103, 108, 118]
MgO_8	543	555	13	[32, 73, 76, 77, 90, 92, 106, 119, 144]
MgO_7	545	551	7	[16, 77, 90, 113, 119, 120, 132, 144]
MgO_8	545	550	6	[25, 64, 89, 93, 95, 99, 102, 115, 141]
MgO_6	546	546	1	[26, 74, 76, 78, 83, 107, 112]
MgO_7	547	562	16	[26, 74, 76, 78, 83, 84, 107, 112]
MgO_8	548	586	39	[31, 67, 71, 82, 94, 129, 130, 140, 149]
MgO_7	548	553	6	[36, 70, 76, 80, 96, 112, 119, 144]
MgO_8	549	559	11	[7, 105, 116, 117, 134, 136, 139, 142, 148]
MgO_8	549	560	12	[27, 65, 74, 79, 88, 95, 108, 112, 121]
MgO_9	549	565	17	[35, 67, 71, 72, 105, 111, 128, 136, 140, 148]
MgO_8	550	591	42	[10, 66, 101, 105, 110, 113, 132, 137, 147]
MgO_6	550	555	6	[22, 74, 79, 107, 130, 140, 143]
MgO_9	551	562	12	[18, 73, 77, 78, 89, 102, 104, 115, 131, 135]
MgO_7	551	553	3	[25, 64, 89, 93, 95, 99, 102, 141]
MgO_8	552	557	6	[16, 77, 90, 97, 113, 119, 120, 132, 144]
MgO_8	553	554	2	[13, 64, 70, 78, 81, 83, 102, 115, 124]
MgO_8	553	597	45	[29, 68, 104, 116, 117, 118, 136, 145, 149]
MgO_7	554	568	15	[15, 71, 93, 120, 125, 128, 147, 148]
MgO_6	554	573	20	[25, 64, 89, 93, 95, 99, 141]
MgO_8	554	568	15	[36, 70, 76, 80, 94, 96, 112, 119, 144]
MgO_7	555	600	46	[13, 64, 70, 78, 81, 102, 115, 124]
MgO_8	555	561	7	[21, 65, 69, 101, 103, 110, 113, 133, 147]
MgO_7	556	603	48	[22, 74, 79, 107, 130, 137, 140, 143]
MgO_7	556	559	4	[32, 73, 76, 77, 90, 92, 106, 119]
MgO_8	558	575	18	[8, 67, 68, 75, 84, 86, 114, 146, 151]
MgO_9	558	580	23	[16, 77, 90, 97, 98, 113, 119, 120, 132, 144]
MgO_7	560	563	4	[7, 116, 117, 134, 136, 139, 142, 148]
MgO_8	560	566	7	[32, 73, 76, 77, 90, 92, 106, 119, 133]
MgO_10	561	589	29	[11, 64, 67, 68, 82, 117, 129, 141, 145, 149, 151]
MgO_8	561	630	70	[14, 83, 84, 86, 107, 114, 143, 146, 150]
MgO_9	561	565	5	[27, 65, 74, 78, 79, 88, 95, 108, 112, 121]
MgO_8	561	584	24	[33, 67, 72, 86, 111, 126, 146, 150, 151]
MgO_7	562	569	8	[21, 65, 69, 101, 103, 113, 133, 147]
MgO_8	563	575	13	[18, 73, 77, 78, 89, 102, 104, 115, 131]
MgO_8	563	590	28	[26, 74, 76, 78, 79, 83, 84, 107, 112]
MgO_7	563	577	15	[34, 73, 90, 106, 110, 131, 135, 150]
MgO_8	564	572	9	[7, 105, 116, 117, 134, 136, 139, 142, 148]
MgO_8	565	579	15	[17, 68, 75, 84, 104, 114, 123, 138, 145]
MgO_7	565	618	54	[20, 78, 80, 81, 87, 98, 112, 121]
MgO_9	565	583	19	[30, 65, 69, 79, 99, 100, 101, 103, 108, 118]
MgO_8	566	579	14	[27, 65, 74, 78, 79, 95, 108, 112, 121]
MgO_8	566	574	9	[35, 67, 71, 72, 105, 111, 128, 140, 148]
MgO_9	567	631	65	[32, 73, 76, 77, 90, 92, 106, 109, 119, 133]
MgO_8	569	571	3	[15, 71, 93, 113, 120, 125, 128, 147, 148]
MgO_7	569	570	2	[36, 70, 76, 80, 96, 112, 119, 144]
MgO_8	570	573	4	[21, 65, 69, 71, 101, 103, 113, 133, 147]
MgO_7	570	624	55	[24, 64, 65, 69, 99, 121, 129, 141]
MgO_6	571	585	15	[28, 72, 92, 93, 122, 128, 133]
MgO_8	571	662	92	[36, 70, 76, 80, 96, 109, 112, 119, 144]
MgO_7	572	606	35	[15, 71, 113, 120, 125, 128, 147, 148]
MgO_9	573	613	41	[7, 66, 105, 116, 117, 134, 136, 139, 142, 148]
MgO_7	574	582	9	[21, 65, 69, 71, 101, 103, 113, 133]
MgO_7	574	574	1	[25, 64, 89, 93, 95, 99, 141, 147]
MgO_8	575	610	36	[25, 64, 89, 93, 95, 99, 125, 141, 147]
MgO_7	575	597	23	[35, 67, 71, 105, 111, 128, 140, 148]
MgO_7	576	622	47	[8, 68, 75, 84, 86, 114, 146, 151]
MgO_7	576	584	9	[18, 73, 77, 89, 102, 104, 115, 131]
MgO_8	578	578	1	[34, 73, 77, 90, 106, 110, 131, 135, 150]
MgO_9	579	590	12	[34, 73, 77, 85, 90, 106, 110, 131, 135, 150]
MgO_7	580	636	57	[17, 68, 75, 84, 104, 123, 138, 145]
MgO_9	580	604	25	[27, 65, 74, 78, 79, 88, 95, 108, 112, 121]
MgO_8	581	608	28	[16, 77, 97, 98, 113, 119, 120, 132, 144]
MgO_8	583	616	34	[21, 65, 69, 71, 101, 103, 113, 133, 147]
MgO_8	584	674	91	[30, 65, 79, 99, 100, 101, 103, 108, 118]
MgO_6	585	594	10	[18, 73, 77, 89, 102, 115, 131]
MgO_9	585	597	13	[33, 67, 72, 86, 111, 126, 128, 146, 150, 151]
MgO_7	586	589	4	[28, 72, 92, 93, 122, 126, 128, 133]
MgO_7	587	633	47	[31, 67, 82, 94, 129, 130, 140, 149]
MgO_9	590	603	14	[11, 67, 68, 82, 117, 129, 141, 145, 149, 151]
MgO_8	590	596	7	[28, 72, 92, 93, 122, 126, 128, 133, 147]
MgO_7	591	601	11	[26, 74, 76, 78, 79, 83, 107, 112]
MgO_8	591	611	21	[34, 73, 85, 90, 106, 110, 131, 135, 150]
MgO_9	592	603	12	[10, 66, 101, 105, 110, 113, 132, 137, 139, 147]
MgO_7	595	607	13	[12, 78, 83, 84, 102, 104, 123, 131]
MgO_7	595	621	27	[18, 73, 77, 78, 89, 102, 115, 131]
MgO_7	597	641	45	[28, 72, 92, 93, 122, 126, 128, 133]
MgO_7	598	598	1	[29, 68, 104, 116, 118, 136, 145, 149]
MgO_8	598	621	24	[33, 67, 72, 86, 111, 126, 128, 146, 150]
MgO_8	598	619	22	[35, 67, 71, 94, 105, 111, 128, 140, 148]
MgO_8	599	605	7	[19, 85, 88, 91, 123, 131, 134, 139, 142]
MgO_8	599	604	6	[29, 68, 104, 116, 118, 136, 138, 145, 149]
MgO_8	601	634	34	[13, 64, 70, 78, 81, 102, 112, 115, 124]
MgO_9	602	629	28	[26, 74, 76, 78, 79, 83, 107, 112, 124, 144]
MgO_8	604	632	29	[10, 66, 101, 105, 110, 113, 132, 137, 147]
MgO_8	604	605	2	[11, 67, 68, 117, 129, 141, 145, 149, 151]
MgO_8	604	628	25	[22, 74, 79, 107, 130, 137, 140, 143, 144]
MgO_8	605	607	3	[27, 74, 78, 79, 88, 95, 108, 112, 121]
MgO_7	605	616	12	[29, 68, 104, 116, 118, 136, 145, 149]
MgO_7	606	607	2	[11, 67, 68, 129, 141, 145, 149, 151]
MgO_7	606	636	31	[19, 85, 88, 123, 131, 134, 139, 142]
MgO_8	607	642	36	[15, 71, 93, 113, 120, 125, 128, 147, 148]
MgO_8	608	620	13	[11, 67, 68, 82, 129, 141, 145, 149, 151]
MgO_6	608	611	4	[12, 83, 84, 102, 104, 123, 131]
MgO_9	608	609	2	[27, 74, 78, 79, 88, 95, 98, 108, 112, 121]
MgO_9	609	621	13	[16, 77, 90, 97, 98, 113, 119, 120, 132, 144]
MgO_10	610	646	37	[27, 65, 74, 78, 79, 88, 95, 98, 108, 112, 121]
MgO_7	611	638	28	[25, 64, 89, 93, 95, 99, 125, 141]
MgO_7	612	622	11	[12, 78, 83, 84, 102, 104, 123, 131]
MgO_7	612	721	110	[34, 73, 85, 90, 106, 131, 135, 150]
MgO_8	614	625	12	[7, 66, 105, 116, 117, 134, 136, 139, 148]
MgO_9	617	628	12	[21, 65, 69, 71, 101, 103, 110, 113, 133, 147]
MgO_8	617	684	68	[29, 68, 104, 116, 117, 118, 136, 145, 149]
MgO_7	619	632	14	[9, 93, 117, 125, 128, 141, 145, 148]
MgO_6	619	624	6	[20, 78, 81, 87, 98, 112, 121]
MgO_7	620	625	6	[35, 67, 71, 94, 105, 111, 140, 148]
MgO_9	621	621	1	[11, 67, 68, 82, 117, 129, 141, 145, 149, 151]
MgO_8	622	649	28	[11, 67, 68, 117, 129, 141, 145, 149, 151]
MgO_8	622	644	23	[16, 77, 90, 98, 113, 119, 120, 132, 144]
MgO_6	622	635	14	[18, 73, 77, 89, 102, 115, 131]
MgO_7	622	636	15	[33, 67, 72, 86, 111, 126, 146, 150]
MgO_8	623	638	16	[8, 68, 70, 75, 84, 86, 114, 146, 151]
MgO_8	623	740	118	[12, 74, 78, 83, 84, 102, 104, 123, 131]
MgO_7	625	629	5	[20, 78, 81, 87, 97, 98, 112, 121]
MgO_8	625	645	21	[24, 64, 65, 69, 99, 103, 121, 129, 141]
MgO_7	626	667	42	[7, 105, 116, 117, 134, 136, 139, 148]
MgO_8	626	627	2	[35, 67, 71, 94, 105, 111, 140, 148, 152]
MgO_7	628	656	29	[35, 67, 71, 94, 105, 140, 148, 152]
MgO_8	629	650	22	[21, 65, 69, 71, 101, 103, 113, 133, 147]
MgO_7	629	676	48	[22, 74, 79, 107, 130, 137, 140, 143]
MgO_8	630	630	1	[20, 78, 81, 82, 87, 97, 98, 112, 121]
MgO_8	630	640	11	[26, 74, 76, 78, 83, 107, 112, 124, 144]
MgO_9	631	649	19	[14, 83, 84, 86, 107, 114, 130, 143, 146, 150]
MgO_7	631	632	2	[20, 78, 81, 82, 87, 98, 112, 121]
MgO_8	632	660	29	[32, 73, 76, 77, 90, 92, 106, 119, 133]
MgO_8	633	698	66	[9, 93, 117, 125, 128, 136, 141, 145, 148]
MgO_7	633	671	39	[10, 66, 101, 110, 113, 132, 137, 147]
MgO_8	633	634	2	[20, 78, 80, 81, 82, 87, 98, 112, 121]
MgO_8	634	644	11	[31, 67, 80, 82, 94, 129, 130, 140, 149]
MgO_7	635	671	37	[13, 64, 70, 78, 81, 102, 115, 124]
MgO_9	635	644	10	[20, 78, 80, 81, 82, 87, 91, 98, 112, 121]
MgO_7	636	636	1	[18, 73, 77, 89, 93, 102, 115, 131]
MgO_8	637	648	12	[17, 68, 75, 84, 104, 122, 123, 138, 145]
MgO_6	637	642	6	[18, 73, 89, 93, 102, 115, 131]
MgO_8	637	650	14	[19, 74, 85, 88, 123, 131, 134, 139, 142]
MgO_8	637	640	4	[33, 67, 72, 86, 111, 126, 146, 150, 151]
MgO_7	639	711	73	[8, 68, 75, 84, 86, 114, 146, 151]
MgO_8	639	672	34	[25, 64, 89, 93, 95, 99, 121, 125, 141]
MgO_7	641	645	5	[26, 74, 76, 78, 83, 107, 112, 124]
MgO_7	641	649	9	[33, 67, 72, 86, 111, 126, 146, 151]
MgO_8	642	661	20	[28, 72, 92, 93, 122, 126, 128, 133, 147]
MgO_7	643	693	51	[15, 71, 93, 120, 125, 128, 147, 148]
MgO_7	643	654	12	[18, 73, 77, 89, 93, 102, 115, 131]
MgO_7	645	738	94	[16, 77, 90, 113, 119, 120, 132, 144]
MgO_8	645	649	5	[20, 80, 81, 82, 87, 91, 98, 112, 121]
MgO_7	645	733	89	[31, 67, 82, 94, 129, 130, 140, 149]
MgO_7	646	712	67	[24, 64, 65, 69, 99, 121, 129, 141]
MgO_6	646	647	2	[26, 74, 76, 78, 83, 107, 112]
MgO_9	647	653	7	[27, 74, 78, 79, 88, 95, 98, 108, 112, 121]
MgO_7	648	658	11	[26, 74, 76, 78, 83, 107, 112, 144]
MgO_7	649	863	215	[17, 68, 75, 84, 104, 123, 138, 145]
MgO_9	650	676	27	[11, 67, 68, 82, 117, 129, 141, 145, 149, 151]
MgO_8	650	675	26	[14, 83, 84, 86, 107, 114, 143, 146, 150]
MgO_7	650	710	61	[20, 80, 81, 82, 87, 98, 112, 121]
MgO_8	650	681	32	[33, 67, 72, 86, 100, 111, 126, 146, 151]
MgO_9	651	655	5	[19, 74, 85, 88, 116, 123, 131, 134, 139, 142]
MgO_7	651	682	32	[21, 65, 69, 71, 101, 103, 113, 147]
MgO_8	654	703	50	[27, 74, 78, 79, 88, 98, 108, 112, 121]
MgO_8	655	668	14	[18, 73, 77, 89, 93, 102, 115, 131, 135]
MgO_8	656	663	8	[19, 74, 85, 88, 116, 123, 134, 139, 142]
MgO_8	657	667	11	[35, 67, 71, 94, 105, 129, 140, 148, 152]
MgO_8	659	691	33	[26, 74, 76, 78, 79, 83, 107, 112, 144]
MgO_9	661	668	8	[32, 73, 76, 77, 90, 92, 106, 109, 119, 133]
MgO_9	662	665	4	[28, 72, 73, 92, 93, 122, 126, 128, 133, 147]
MgO_7	663	705	43	[36, 70, 76, 80, 96, 109, 112, 119]
MgO_7	664	667	4	[19, 85, 88, 116, 123, 134, 139, 142]
MgO_8	666	673	8	[28, 72, 73, 92, 93, 122, 128, 133, 147]
MgO_8	668	673	6	[7, 66, 105, 116, 117, 134, 136, 139, 148]
MgO_6	668	686	19	[19, 85, 88, 123, 134, 139, 142]
MgO_7	668	721	54	[35, 67, 71, 94, 105, 140, 148, 152]
MgO_7	669	671	3	[18, 73, 77, 89, 102, 115, 131, 135]
MgO_8	669	674	6	[32, 73, 76, 77, 90, 92, 109, 119, 133]
MgO_6	672	678	7	[10, 66, 101, 110, 113, 132, 147]
MgO_8	672	733	62	[13, 64, 70, 78, 81, 83, 102, 115, 124]
MgO_6	672	685	14	[18, 73, 89, 102, 115, 131, 135]
MgO_9	673	680	8	[25, 64, 89, 93, 95, 99, 102, 121, 125, 141]
MgO_9	674	694	21	[7, 66, 105, 116, 117, 134, 136, 139, 142, 148]
MgO_7	674	681	8	[28, 72, 73, 92, 93, 122, 128, 133]
MgO_9	675	723	49	[30, 65, 79, 99, 100, 101, 103, 108, 118, 149]
MgO_7	675	683	9	[32, 73, 76, 77, 90, 92, 119, 133]
MgO_7	676	686	11	[14, 83, 84, 86, 107, 143, 146, 150]
MgO_8	677	699	23	[11, 67, 68, 82, 117, 129, 141, 145, 151]
MgO_8	677	686	10	[22, 74, 79, 107, 130, 137, 140, 143, 144]
MgO_7	679	716	38	[10, 66, 89, 101, 110, 113, 132, 147]
MgO_8	681	692	12	[25, 64, 89, 93, 95, 99, 102, 125, 141]
MgO_8	682	736	55	[28, 72, 73, 92, 93, 122, 126, 128, 133]
MgO_7	682	690	9	[33, 67, 72, 86, 111, 126, 146, 151]
MgO_8	683	696	14	[21, 65, 69, 71, 101, 103, 113, 133, 147]
MgO_8	684	689	6	[32, 73, 76, 77, 90, 92, 106, 119, 133]
MgO_7	685	693	9	[29, 68, 104, 116, 117, 136, 145, 149]
MgO_7	686	716	31	[18, 73, 89, 102, 104, 115, 131, 135]
MgO_8	687	699	13	[14, 74, 83, 84, 86, 107, 143, 146, 150]
MgO_7	687	705	19	[19, 85, 88, 91, 123, 134, 139, 142]
MgO_7	687	917	231	[22, 74, 79, 107, 130, 137, 140, 143]
MgO_9	690	749	60	[32, 73, 76, 77, 90, 92, 106, 109, 119, 133]
MgO_6	691	703	13	[33, 67, 72, 86, 111, 146, 151]
MgO_7	692	701	10	[26, 74, 76, 78, 83, 107, 112, 144]
MgO_9	693	717	25	[25, 64, 89, 93, 95, 99, 102, 115, 125, 141]
MgO_8	694	710	17	[15, 71, 93, 113, 120, 125, 128, 147, 148]
MgO_8	694	727	34	[29, 68, 104, 116, 117, 136, 138, 145, 149]
MgO_8	695	698	4	[7, 105, 116, 117, 134, 136, 139, 142, 148]
MgO_9	697	737	41	[21, 65, 69, 71, 101, 103, 110, 113, 133, 147]
MgO_9	699	703	5	[7, 66, 105, 116, 117, 134, 136, 139, 142, 148]
MgO_7	699	718	20	[9, 93, 117, 125, 128, 141, 145, 148]
MgO_9	700	701	2	[11, 67, 68, 82, 117, 129, 141, 145, 149, 151]
MgO_9	700	704	5	[14, 74, 83, 84, 86, 106, 107, 143, 146, 150]
MgO_10	702	723	22	[11, 64, 67, 68, 82, 117, 129, 141, 145, 149, 151]
MgO_6	702	706	5	[26, 74, 76, 78, 83, 107, 112]
MgO_8	704	761	58	[7, 66, 105, 116, 117, 134, 136, 139, 148]
MgO_9	704	707	4	[27, 74, 78, 79, 88, 95, 98, 108, 112, 121]
MgO_7	704	719	16	[33, 67, 72, 86, 100, 111, 146, 151]
MgO_8	705	717	13	[14, 83, 84, 86, 106, 107, 143, 146, 150]
MgO_8	706	712	7	[19, 85, 88, 91, 123, 131, 134, 139, 142]
MgO_8	706	721	16	[36, 70, 76, 80, 92, 96, 109, 112, 119]
MgO_7	707	714	8	[26, 74, 76, 78, 83, 107, 112, 124]
MgO_8	708	738	31	[27, 74, 78, 88, 95, 98, 108, 112, 121]
MgO_7	711	740	30	[15, 71, 113, 120, 125, 128, 147, 148]
MgO_8	711	718	8	[20, 70, 80, 81, 82, 87, 98, 112, 121]
MgO_6	712	722	11	[8, 68, 84, 86, 114, 146, 151]
MgO_7	713	722	10	[19, 85, 88, 123, 131, 134, 139, 142]
MgO_8	713	724	12	[24, 64, 65, 69, 99, 121, 124, 129, 141]
MgO_6	715	760	46	[26, 74, 76, 78, 83, 107, 112]
MgO_6	717	748	32	[10, 66, 101, 110, 113, 132, 147]
MgO_8	717	743	27	[18, 73, 78, 89, 102, 104, 115, 131, 135]
MgO_6	718	726	9	[14, 83, 84, 106, 107, 146, 150]
MgO_8	718	729	12	[25, 64, 89, 93, 99, 102, 115, 125, 141]
MgO_8	719	749	31	[9, 87, 93, 117, 125, 128, 141, 145, 148]
MgO_7	719	731	13	[20, 70, 80, 81, 87, 98, 112, 121]
MgO_8	720	724	5	[33, 67, 72, 86, 100, 111, 126, 146, 151]
MgO_8	722	735	14	[34, 73, 85, 90, 106, 110, 131, 135, 150]
MgO_8	722	728	7	[35, 67, 71, 94, 105, 111, 140, 148, 152]
MgO_7	722	725	4	[36, 70, 76, 80, 96, 109, 112, 119]
MgO_7	723	745	23	[8, 67, 68, 84, 86, 114, 146, 151]
MgO_8	723	735	13	[19, 74, 85, 88, 123, 131, 134, 139, 142]
MgO_9	724	778	55	[11, 67, 68, 82, 117, 129, 141, 145, 149, 151]
MgO_8	724	844	121	[30, 65, 79, 99, 100, 101, 103, 108, 118]
MgO_6	725	788	64	[24, 65, 69, 99, 121, 129, 141]
MgO_7	725	738	14	[33, 67, 72, 86, 100, 111, 126, 146]
MgO_8	726	743	18	[36, 70, 76, 80, 96, 109, 112, 114, 119]
MgO_7	727	728	2	[14, 83, 84, 86, 106, 107, 146, 150]
MgO_9	728	729	2	[29, 68, 104, 116, 117, 118, 136, 138, 145, 149]
MgO_8	729	755	27	[14, 83, 84, 86, 106, 107, 143, 146, 150]
MgO_7	729	746	18	[35, 67, 71, 105, 111, 140, 148, 152]
MgO_7	730	732	3	[25, 64, 89, 93, 99, 102, 125, 141]
MgO_8	730	731	2	[29, 68, 104, 116, 117, 118, 136, 145, 149]
MgO_6	732	733	2	[20, 70, 80, 81, 98, 112, 121]
MgO_7	732	739	8	[29, 68, 104, 116, 117, 118, 136, 145]
MgO_8	733	746	14	[25, 64, 89, 93, 99, 102, 124, 125, 141]
MgO_7	734	743	10	[13, 64, 70, 78, 81, 102, 115, 124]
MgO_7	734	764	31	[20, 70, 78, 80, 81, 98, 112, 121]
MgO_8	734	762	29	[31, 67, 80, 82, 94, 129, 130, 140, 149]
MgO_7	736	816	81	[19, 85, 88, 123, 131, 134, 139, 142]
MgO_7	736	778	43	[34, 73, 90, 106, 110, 131, 135, 150]
MgO_7	737	756	20	[28, 72, 92, 93, 122, 126, 128, 133]
MgO_8	738	749	12	[21, 65, 69, 71, 101, 103, 113, 133, 147]
MgO_8	739	762	24	[16, 77, 90, 97, 113, 119, 120, 132, 144]
MgO_7	739	766	28	[27, 78, 88, 95, 98, 108, 112, 121]
MgO_8	739	743	5	[33, 67, 72, 86, 100, 111, 126, 146, 150]
MgO_8	740	895	156	[29, 68, 104, 116, 117, 118, 136, 145, 149]
MgO_7	741	769	29	[12, 74, 78, 83, 84, 102, 104, 123]
MgO_6	741	741	1	[15, 71, 113, 120, 125, 147, 148]
MgO_7	742	746	5	[15, 71, 113, 120, 125, 147, 148, 152]
MgO_6	744	788	45	[13, 64, 70, 78, 102, 115, 124]
MgO_7	744	800	57	[18, 73, 89, 102, 104, 115, 131, 135]
MgO_7	744	746	3	[33, 67, 72, 86, 100, 111, 126, 146]
MgO_7	744	754	11	[36, 70, 76, 80, 96, 109, 112, 119]
MgO_8	746	772	27	[8, 67, 68, 75, 84, 86, 114, 146, 151]
MgO_8	747	758	12	[15, 71, 113, 120, 125, 128, 147, 148, 152]
MgO_7	747	758	12	[25, 64, 89, 93, 99, 102, 125, 141]
MgO_8	747	747	1	[33, 67, 72, 86, 100, 111, 126, 128, 146]
MgO_7	747	776	30	[35, 67, 71, 105, 128, 140, 148, 152]
MgO_7	748	766	19	[23, 85, 104, 123, 126, 131, 135, 138]
MgO_7	748	780	33	[33, 67, 72, 86, 111, 126, 128, 146]
MgO_7	749	755	7	[10, 66, 95, 101, 110, 113, 132, 147]
MgO_8	750	761	12	[9, 93, 117, 125, 128, 136, 141, 145, 148]
MgO_9	750	755	6	[21, 65, 69, 71, 101, 103, 110, 113, 133, 147]
MgO_8	750	758	9	[32, 73, 76, 90, 92, 106, 109, 119, 133]
MgO_8	755	761	7	[36, 70, 76, 80, 96, 109, 112, 119, 144]
MgO_8	756	757	2	[10, 66, 95, 101, 110, 113, 132, 137, 147]
MgO_9	756	759	4	[14, 74, 83, 84, 86, 106, 107, 143, 146, 150]
MgO_8	756	770	15	[21, 65, 69, 71, 101, 110, 113, 133, 147]
MgO_8	757	758	2	[28, 72, 92, 93, 122, 126, 128, 133, 147]
MgO_9	758	762	5	[10, 66, 95, 101, 110, 113, 120, 132, 137, 147]
MgO_7	759	765	7	[15, 71, 113, 120, 125, 128, 147, 148]
MgO_8	759	797	39	[25, 64, 89, 93, 95, 99, 102, 125, 141]
MgO_9	759	765	7	[28, 72, 73, 92, 93, 122, 126, 128, 133, 147]
MgO_9	759	772	14	[32, 73, 76, 77, 90, 92, 106, 109, 119, 133]
MgO_8	760	760	1	[14, 74, 83, 84, 86, 107, 143, 146, 150]
MgO_7	761	775	15	[14, 83, 84, 86, 107, 143, 146, 150]
MgO_7	761	855	95	[26, 74, 76, 78, 83, 107, 112, 144]
MgO_9	762	762	1	[7, 66, 105, 116, 117, 128, 134, 136, 139, 148]
MgO_7	762	772	11	[9, 93, 117, 125, 128, 141, 145, 148]
MgO_9	762	789	28	[36, 70, 76, 80, 94, 96, 109, 112, 119, 144]
MgO_10	763	774	12	[7, 66, 105, 116, 117, 128, 134, 136, 139, 142, 148]
MgO_8	763	772	10	[10, 66, 101, 110, 113, 120, 132, 137, 147]
MgO_7	763	782	20	[16, 77, 90, 113, 119, 120, 132, 144]
MgO_7	763	927	165	[31, 67, 82, 94, 129, 130, 140, 149]
MgO_8	765	791	27	[20, 70, 78, 80, 81, 87, 98, 112, 121]
MgO_8	766	773	8	[15, 71, 93, 113, 120, 125, 128, 147, 148]
MgO_8	766	788	23	[28, 72, 73, 92, 93, 122, 128, 133, 147]
MgO_6	767	794	28	[23, 85, 104, 123, 131, 135, 138]
MgO_8	767	842	76	[27, 74, 78, 88, 95, 98, 108, 112, 121]
MgO_8	770	774	5	[12, 74, 78, 83, 84, 102, 104, 123, 131]
MgO_7	771	773	3	[21, 65, 69, 71, 101, 113, 133, 147]
MgO_7	773	824	52	[8, 68, 75, 84, 86, 114, 146, 151]
MgO_8	773	781	9	[9, 93, 117, 125, 128, 136, 141, 145, 148]
MgO_7	773	788	16	[10, 66, 101, 110, 113, 132, 137, 147]
MgO_8	773	793	21	[32, 73, 76, 77, 90, 92, 106, 119, 133]
MgO_7	774	792	19	[15, 71, 93, 120, 125, 128, 147, 148]
MgO_8	774	775	2	[21, 65, 69, 71, 101, 103, 113, 133, 147]
MgO_9	775	804	30	[7, 66, 105, 116, 117, 134, 136, 139, 142, 148]
MgO_7	775	801	27	[12, 78, 83, 84, 102, 104, 123, 131]
MgO_8	776	808	33	[14, 83, 84, 86, 107, 114, 143, 146, 150]
MgO_9	776	783	8	[21, 65, 69, 71, 72, 101, 103, 113, 133, 147]
MgO_8	777	779	3	[35, 67, 71, 105, 111, 128, 140, 148, 152]
MgO_8	779	804	26	[11, 68, 82, 117, 129, 141, 145, 149, 151]
MgO_8	779	788	10	[34, 73, 85, 90, 106, 110, 131, 135, 150]
MgO_7	780	781	2	[35, 67, 71, 105, 111, 128, 140, 148]
MgO_8	781	791	11	[33, 67, 72, 86, 111, 126, 128, 146, 150]
MgO_7	782	826	45	[9, 93, 117, 125, 128, 136, 145, 148]
MgO_6	782	795	14	[35, 67, 71, 105, 128, 140, 148]
MgO_8	783	850	68	[16, 77, 90, 113, 119, 120, 132, 137, 144]
MgO_8	784	788	5	[21, 65, 69, 71, 101, 103, 113, 133, 147]
MgO_8	789	808	20	[10, 66, 101, 110, 113, 120, 132, 137, 147]
MgO_7	789	809	21	[13, 64, 70, 78, 83, 102, 115, 124]
MgO_9	789	833	45	[21, 65, 69, 71, 101, 103, 110, 113, 133, 147]
MgO_7	789	803	15	[24, 65, 69, 99, 103, 121, 129, 141]
MgO_7	789	799	11	[28, 72, 73, 92, 93, 122, 133, 147]
MgO_9	789	795	7	[34, 73, 85, 90, 106, 110, 111, 131, 135, 150]
MgO_8	790	828	39	[36, 70, 76, 80, 96, 109, 112, 119, 144]
MgO_7	792	793	2	[20, 70, 80, 81, 87, 98, 112, 121]
MgO_9	792	838	47	[33, 67, 72, 86, 100, 111, 126, 128, 146, 150]
MgO_8	793	809	17	[15, 71, 72, 93, 120, 125, 128, 147, 148]
MgO_8	794	817	24	[20, 70, 80, 81, 87, 98, 112, 115, 121]
MgO_7	794	797	4	[32, 73, 77, 90, 92, 106, 119, 133]
MgO_7	795	813	19	[23, 85, 104, 123, 126, 131, 135, 138]
MgO_8	796	796	1	[34, 85, 90, 106, 110, 111, 131, 135, 150]
MgO_7	796	835	40	[35, 67, 71, 72, 105, 128, 140, 148]
MgO_9	797	828	32	[34, 85, 90, 106, 110, 111, 126, 131, 135, 150]
MgO_7	798	817	20	[25, 64, 89, 93, 95, 99, 125, 141]
MgO_6	798	807	10	[32, 73, 77, 90, 92, 119, 133]
MgO_8	800	821	22	[28, 72, 73, 92, 93, 122, 128, 133, 147]
MgO_6	801	805	5	[18, 73, 89, 102, 115, 131, 135]
MgO_6	802	879	78	[12, 78, 83, 84, 102, 104, 123]
MgO_6	804	847	44	[24, 65, 69, 99, 121, 129, 141]
MgO_8	805	815	11	[7, 66, 105, 116, 117, 134, 136, 139, 148]
MgO_9	805	806	2	[11, 64, 68, 82, 117, 129, 141, 145, 149, 151]
MgO_7	806	825	20	[18, 73, 77, 89, 102, 115, 131, 135]
MgO_8	807	817	11	[11, 68, 82, 117, 129, 141, 145, 149, 151]
MgO_7	808	815	8	[32, 73, 77, 90, 92, 106, 119, 133]
MgO_7	809	816	8	[10, 66, 101, 110, 113, 120, 132, 147]
MgO_7	809	833	25	[14, 84, 86, 107, 114, 143, 146, 150]
MgO_8	810	810	1	[13, 64, 70, 76, 78, 83, 102, 115, 124]
MgO_7	810	883	74	[15, 71, 93, 120, 125, 128, 147, 148]
MgO_9	811	811	1	[13, 64, 70, 76, 78, 83, 102, 112, 115, 124]
MgO_8	812	839	28	[13, 70, 76, 78, 83, 102, 112, 115, 124]
MgO_6	814	848	35	[23, 85, 104, 123, 131, 135, 138]
MgO_7	816	840	25	[7, 105, 116, 117, 134, 136, 139, 148]
MgO_8	816	827	12	[32, 73, 76, 77, 90, 92, 106, 119, 133]
MgO_8	817	827	11	[10, 66, 89, 101, 110, 113, 120, 132, 147]
MgO_6	817	820	4	[19, 85, 88, 123, 134, 139, 142]
MgO_9	818	890	73	[11, 67, 68, 82, 117, 129, 141, 145, 149, 151]
MgO_6	818	828	11	[20, 80, 81, 87, 98, 112, 121]
MgO_8	818	866	49	[25, 64, 89, 93, 95, 99, 121, 125, 141]
MgO_7	821	829	9	[19, 74, 85, 88, 123, 134, 139, 142]
MgO_7	822	823	2	[28, 72, 73, 92, 93, 122, 128, 133]
MgO_8	824	830	7	[28, 72, 73, 92, 93, 122, 126, 128, 133]
MgO_8	825	878	54	[8, 67, 68, 75, 84, 86, 114, 146, 151]
MgO_8	826	829	4	[18, 73, 77, 78, 89, 102, 115, 131, 135]
MgO_8	827	847	21	[9, 93, 117, 125, 128, 136, 138, 145, 148]
MgO_9	828	832	5	[10, 66, 89, 95, 101, 110, 113, 120, 132, 147]
MgO_9	828	848	21	[32, 73, 76, 77, 90, 92, 106, 119, 133, 144]
MgO_7	829	840	12	[20, 80, 81, 82, 87, 98, 112, 121]
MgO_8	829	832	4	[34, 85, 90, 106, 110, 111, 131, 135, 150]
MgO_9	829	848	20	[36, 70, 76, 80, 96, 109, 112, 114, 119, 144]
MgO_9	830	834	5	[18, 64, 73, 77, 78, 89, 102, 115, 131, 135]
MgO_6	830	837	8	[19, 85, 88, 123, 134, 139, 142]
MgO_9	831	846	16	[28, 72, 73, 92, 93, 122, 126, 128, 133, 147]
MgO_8	833	839	7	[10, 66, 89, 95, 101, 110, 113, 132, 147]
MgO_7	833	852	20	[34, 90, 106, 110, 111, 131, 135, 150]
MgO_8	834	838	5	[14, 83, 84, 86, 107, 114, 143, 146, 150]
MgO_8	834	843	10	[21, 65, 69, 71, 101, 103, 113, 133, 147]
MgO_8	835	836	2	[18, 64, 73, 78, 89, 102, 115, 131, 135]
MgO_6	836	849	14	[35, 67, 71, 105, 128, 140, 148]
MgO_7	837	840	4	[18, 64, 73, 89, 102, 115, 131, 135]
MgO_7	838	849	12	[19, 85, 88, 116, 123, 134, 139, 142]
MgO_7	839	895	57	[14, 83, 84, 86, 107, 143, 146, 150]
MgO_8	839	849	11	[33, 67, 72, 86, 111, 126, 128, 146, 150]
MgO_9	840	846	7	[10, 66, 89, 95, 101, 110, 113, 120, 132, 147]
MgO_7	840	844	5	[13, 70, 76, 78, 83, 112, 115, 124]
MgO_8	841	868	28	[7, 66, 105, 116, 117, 134, 136, 139, 148]
MgO_6	841	844	4	[18, 64, 73, 89, 102, 115, 131]
MgO_8	841	844	4	[20, 70, 80, 81, 82, 87, 98, 112, 121]
MgO_7	843	845	3	[27, 74, 88, 95, 98, 108, 112, 121]
MgO_7	844	852	9	[21, 65, 69, 101, 103, 113, 133, 147]
MgO_8	845	852	8	[13, 70, 76, 78, 83, 102, 112, 115, 124]
MgO_7	845	864	20	[18, 64, 73, 89, 102, 110, 115, 131]
MgO_9	845	855	11	[20, 70, 80, 81, 82, 87, 98, 112, 115, 121]
MgO_9	845	861	17	[30, 65, 79, 99, 100, 101, 103, 108, 118, 149]
MgO_8	846	848	3	[27, 74, 88, 95, 98, 108, 112, 116, 121]
MgO_8	847	862	16	[10, 66, 89, 95, 101, 113, 120, 132, 147]
MgO_7	847	854	8	[28, 72, 92, 93, 122, 126, 128, 133]
MgO_7	848	854	7	[9, 93, 117, 125, 128, 136, 145, 148]
MgO_7	848	858	11	[24, 65, 69, 99, 121, 124, 129, 141]
MgO_7	849	870	22	[23, 85, 104, 123, 126, 131, 135, 138]
MgO_9	849	849	1	[27, 74, 78, 88, 95, 98, 108, 112, 116, 121]
MgO_8	849	856	8	[32, 73, 76, 77, 90, 92, 106, 119, 133]
MgO_10	849	867	19	[36, 70, 76, 80, 94, 96, 109, 112, 114, 119, 144]
MgO_6	850	919	70	[19, 85, 88, 123, 134, 139, 142]
MgO_7	850	863	14	[27, 78, 88, 95, 98, 108, 112, 121]
MgO_7	850	1000	151	[33, 67, 72, 86, 111, 126, 128, 146]
MgO_7	850	878	29	[35, 67, 71, 105, 128, 140, 148, 152]
MgO_7	851	868	18	[16, 77, 90, 113, 119, 120, 132, 144]
MgO_9	853	876	24	[13, 70, 76, 78, 83, 102, 109, 112, 115, 124]
MgO_6	853	871	19	[21, 65, 69, 101, 103, 113, 147]
MgO_8	853	861	9	[34, 73, 90, 106, 110, 111, 131, 135, 150]
MgO_8	855	865	11	[9, 93, 117, 125, 128, 136, 141, 145, 148]
MgO_8	855	855	1	[28, 72, 92, 93, 122, 126, 128, 133, 138]
MgO_8	856	893	38	[20, 70, 80, 81, 87, 98, 112, 115, 121]
MgO_5	856	861	6	[26, 74, 78, 107, 112, 144]
MgO_7	856	869	14	[28, 72, 92, 93, 122, 126, 128, 138]
MgO_9	857	861	5	[32, 73, 76, 77, 90, 92, 106, 109, 119, 133]
MgO_8	859	875	17	[24, 65, 69, 99, 103, 121, 124, 129, 141]
MgO_6	862	865	4	[26, 74, 78, 79, 107, 112, 144]
MgO_8	862	866	5	[30, 65, 79, 99, 100, 103, 108, 118, 149]
MgO_8	862	871	10	[32, 73, 76, 77, 90, 92, 109, 119, 133]
MgO_9	862	877	16	[34, 73, 85, 90, 106, 110, 111, 131, 135, 150]
MgO_9	863	876	14	[10, 66, 89, 95, 101, 110, 113, 120, 132, 147]
MgO_8	864	870	7	[17, 68, 75, 84, 104, 123, 136, 138, 145]
MgO_6	864	897	34	[27, 88, 95, 98, 108, 112, 121]
MgO_8	865	865	1	[18, 64, 73, 89, 102, 110, 115, 122, 131]
MgO_7	866	891	26	[9, 93, 117, 125, 128, 136, 145, 148]
MgO_7	866	882	17	[18, 64, 73, 89, 102, 115, 122, 131]
MgO_7	866	898	33	[26, 74, 76, 78, 79, 107, 112, 144]
MgO_7	867	875	9	[25, 64, 89, 93, 95, 99, 125, 141]
MgO_7	867	886	20	[30, 65, 79, 99, 100, 103, 108, 118]
MgO_9	868	872	5	[36, 70, 76, 80, 96, 109, 112, 114, 119, 144]
MgO_9	869	881	13	[7, 66, 105, 116, 117, 128, 134, 136, 139, 148]
MgO_8	869	926	58	[16, 77, 90, 113, 119, 120, 132, 137, 144]
MgO_8	870	977	108	[28, 72, 92, 93, 122, 126, 127, 128, 138]
MgO_7	871	887	17	[17, 68, 75, 84, 104, 136, 138, 145]
MgO_6	871	906	36	[23, 85, 104, 123, 131, 135, 138]
MgO_7	872	888	17	[21, 65, 69, 71, 101, 103, 113, 147]
MgO_9	872	898	27	[32, 73, 76, 77, 90, 92, 106, 109, 119, 133]
MgO_8	873	935	63	[36, 70, 76, 80, 96, 109, 112, 119, 144]
MgO_9	876	927	52	[24, 65, 69, 99, 103, 121, 124, 129, 141, 151]
MgO_6	876	885	10	[25, 64, 89, 95, 99, 125, 141]
MgO_10	877	903	27	[10, 66, 89, 95, 101, 110, 113, 120, 125, 132, 147]
MgO_8	877	907	31	[13, 70, 76, 78, 83, 102, 112, 115, 124]
MgO_8	878	901	24	[34, 73, 85, 90, 106, 110, 131, 135, 150]
MgO_7	879	947	69	[8, 68, 75, 84, 86, 114, 146, 151]
MgO_6	879	889	11	[35, 67, 71, 105, 128, 140, 148]
MgO_7	880	907	28	[12, 78, 83, 84, 102, 104, 123, 131]
MgO_8	882	889	8	[7, 66, 105, 116, 117, 134, 136, 139, 148]
MgO_6	883	910	28	[18, 64, 73, 89, 102, 115, 131]
MgO_8	884	897	14	[15, 71, 72, 93, 120, 125, 128, 147, 148]
MgO_7	886	908	23	[25, 64, 89, 93, 95, 99, 125, 141]
MgO_8	887	890	4	[30, 65, 79, 99, 100, 103, 108, 118, 149]
MgO_8	888	893	6	[17, 68, 75, 84, 104, 123, 136, 138, 145]
MgO_8	889	907	19	[21, 65, 69, 71, 101, 103, 113, 133, 147]
MgO_9	890	912	23	[7, 66, 105, 116, 117, 128, 134, 136, 139, 148]
MgO_7	890	908	19	[35, 67, 71, 105, 128, 140, 148, 152]
MgO_8	891	899	9	[11, 67, 68, 82, 117, 129, 141, 145, 151]
MgO_9	891	901	11	[30, 65, 79, 99, 100, 101, 103, 108, 118, 149]
MgO_8	892	898	7	[9, 93, 117, 125, 128, 136, 138, 145, 148]
MgO_7	894	931	38	[17, 68, 75, 84, 104, 123, 138, 145]
MgO_9	894	895	2	[20, 70, 80, 81, 82, 87, 98, 112, 115, 121]
MgO_8	896	979	84	[14, 83, 84, 86, 106, 107, 143, 146, 150]
MgO_8	896	923	28	[20, 70, 80, 81, 82, 87, 98, 112, 121]
MgO_7	896	906	11	[29, 68, 104, 116, 117, 118, 136, 149]
MgO_7	898	937	40	[15, 71, 72, 93, 120, 128, 147, 148]
MgO_7	898	907	10	[27, 78, 88, 95, 98, 108, 112, 121]
MgO_9	899	903	5	[9, 93, 117, 125, 128, 136, 138, 141, 145, 148]
MgO_8	899	906	8	[26, 74, 76, 78, 79, 107, 108, 112, 144]
MgO_8	899	902	4	[32, 73, 77, 90, 92, 106, 109, 119, 133]
MgO_9	900	914	15	[11, 67, 68, 82, 117, 129, 141, 145, 149, 151]
MgO_8	902	959	58	[30, 65, 79, 99, 100, 101, 103, 108, 118]
MgO_7	902	923	22	[34, 73, 90, 106, 110, 131, 135, 150]
MgO_7	903	907	5	[32, 73, 77, 90, 92, 109, 119, 133]
MgO_8	904	937	34	[9, 93, 117, 125, 128, 136, 141, 145, 148]
MgO_9	904	917	14	[10, 66, 89, 95, 101, 110, 113, 120, 132, 147]
MgO_7	907	924	18	[23, 85, 104, 123, 126, 131, 135, 138]
MgO_7	907	932	26	[26, 74, 78, 79, 107, 108, 112, 144]
MgO_8	907	980	74	[29, 68, 104, 116, 117, 118, 136, 145, 149]
MgO_8	908	920	13	[12, 78, 83, 84, 102, 104, 118, 123, 131]
MgO_7	908	919	12	[13, 70, 76, 78, 83, 102, 115, 124]
MgO_7	908	913	6	[21, 65, 69, 101, 103, 113, 133, 147]
MgO_8	908	913	6	[27, 78, 88, 95, 98, 99, 108, 112, 121]
MgO_6	908	915	8	[32, 73, 77, 90, 92, 109, 133]
MgO_6	909	917	9	[25, 64, 89, 95, 99, 125, 141]
MgO_8	909	924	16	[35, 67, 71, 94, 105, 128, 140, 148, 152]
MgO_7	911	911	1	[18, 64, 73, 89, 102, 115, 122, 131]
MgO_8	912	935	24	[18, 64, 73, 89, 93, 102, 115, 122, 131]
MgO_8	913	924	12	[7, 105, 116, 117, 128, 134, 136, 139, 148]
MgO_8	914	987	74	[21, 65, 69, 101, 103, 110, 113, 133, 147]
MgO_7	914	969	56	[27, 88, 95, 98, 99, 108, 112, 121]
MgO_8	915	973	59	[11, 68, 82, 117, 129, 141, 145, 149, 151]
MgO_5	916	925	10	[32, 73, 77, 90, 92, 133]
MgO_10	918	951	34	[10, 66, 89, 95, 101, 110, 113, 120, 125, 132, 147]
MgO_8	918	936	19	[22, 74, 79, 107, 130, 137, 140, 143, 144]
MgO_7	918	918	1	[25, 64, 89, 95, 99, 102, 125, 141]
MgO_8	919	945	27	[25, 64, 89, 95, 99, 102, 121, 125, 141]
MgO_8	920	1057	138	[13, 64, 70, 76, 78, 83, 102, 115, 124]
MgO_7	920	968	49	[19, 85, 88, 123, 131, 134, 139, 142]
MgO_9	921	925	5	[12, 78, 83, 84, 102, 104, 107, 118, 123, 131]
MgO_9	924	931	8	[20, 70, 80, 81, 82, 87, 98, 112, 115, 121]
MgO_8	924	942	19	[34, 73, 90, 106, 110, 131, 133, 135, 150]
MgO_7	925	928	4	[7, 105, 117, 128, 134, 136, 139, 148]
MgO_6	925	933	9	[23, 85, 104, 123, 131, 135, 138]
MgO_7	925	971	47	[35, 67, 71, 94, 105, 140, 148, 152]
MgO_8	926	940	15	[12, 78, 83, 84, 102, 104, 107, 123, 131]
MgO_6	926	927	2	[32, 73, 77, 90, 92, 122, 133]
MgO_7	927	978	52	[16, 77, 90, 113, 119, 132, 137, 144]
MgO_10	928	938	11	[24, 64, 65, 69, 99, 103, 121, 124, 129, 141, 151]
MgO_8	928	950	23	[31, 67, 80, 82, 94, 129, 130, 140, 149]
MgO_7	928	945	18	[32, 73, 77, 90, 92, 119, 122, 133]
MgO_8	929	930	2	[7, 105, 116, 117, 128, 134, 136, 139, 148]
MgO_9	931	945	15	[7, 66, 105, 116, 117, 128, 134, 136, 139, 148]
MgO_8	932	983	52	[17, 68, 75, 84, 91, 104, 123, 138, 145]
MgO_8	932	940	9	[20, 70, 80, 81, 82, 98, 112, 115, 121]
MgO_6	933	947	15	[26, 74, 78, 79, 107, 112, 144]
MgO_7	934	946	13	[23, 85, 104, 123, 131, 135, 138, 150]
MgO_7	936	939	4	[18, 64, 73, 89, 102, 115, 122, 131]
MgO_9	936	938	3	[36, 70, 76, 80, 92, 96, 109, 112, 119, 144]
MgO_9	937	940	4	[22, 74, 79, 107, 130, 137, 140, 143, 144, 150]
MgO_7	938	951	14	[9, 93, 117, 125, 128, 141, 145, 148]
MgO_6	938	955	18	[15, 71, 72, 93, 128, 147, 148]
MgO_8	939	960	22	[24, 65, 69, 99, 121, 124, 129, 141, 151]
MgO_10	939	940	2	[36, 70, 76, 80, 92, 96, 109, 112, 114, 119, 144]
MgO_8	940	949	10	[18, 64, 73, 77, 89, 102, 115, 122, 131]
MgO_7	941	1018	78	[12, 78, 83, 84, 102, 104, 123, 131]
MgO_9	941	947	7	[20, 70, 78, 80, 81, 82, 98, 112, 115, 121]
MgO_8	941	949	9	[22, 74, 79, 107, 137, 140, 143, 144, 150]
MgO_9	941	965	25	[36, 70, 76, 80, 92, 96, 109, 114, 119, 144]
MgO_7	943	949	7	[34, 73, 90, 106, 110, 133, 135, 150]
MgO_8	946	991	46	[7, 66, 105, 116, 117, 134, 136, 139, 148]
MgO_7	946	960	15	[25, 64, 89, 95, 99, 121, 125, 141]
MgO_8	946	979	34	[32, 73, 77, 90, 92, 97, 119, 122, 133]
MgO_8	947	949	3	[23, 85, 104, 123, 126, 131, 135, 138, 150]
MgO_6	948	964	17	[8, 68, 84, 86, 114, 146, 151]
MgO_8	948	961	14	[20, 70, 80, 81, 82, 98, 112, 115, 121]
MgO_7	948	961	14	[26, 74, 78, 79, 107, 108, 112, 144]
MgO_7	950	954	5	[18, 73, 77, 89, 102, 115, 122, 131]
MgO_7	950	963	14	[22, 74, 79, 107, 137, 140, 143, 150]
MgO_7	950	974	25	[23, 85, 104, 123, 126, 131, 135, 138]
MgO_8	950	951	2	[34, 73, 90, 106, 110, 111, 133, 135, 150]
MgO_7	951	955	5	[31, 67, 80, 82, 94, 129, 130, 149]
MgO_8	952	970	19	[9, 87, 93, 117, 125, 128, 141, 145, 148]
MgO_9	952	963	12	[10, 66, 89, 95, 110, 113, 120, 125, 132, 147]
MgO_7	952	958	7	[34, 73, 90, 106, 110, 111, 135, 150]
MgO_6	955	958	4	[18, 73, 77, 89, 102, 115, 131]
MgO_7	956	958	3	[15, 71, 72, 93, 128, 133, 147, 148]
MgO_8	956	960	5	[31, 67, 80, 82, 94, 129, 130, 142, 149]
MgO_8	959	962	4	[15, 71, 72, 92, 93, 128, 133, 147, 148]
MgO_5	959	963	5	[18, 73, 89, 102, 115, 131]
MgO_8	959	970	12	[34, 73, 90, 106, 110, 111, 126, 135, 150]
MgO_9	960	980	21	[30, 65, 79, 99, 100, 101, 103, 108, 112, 118]
MgO_9	961	997	37	[24, 64, 65, 69, 99, 121, 124, 129, 141, 151]
MgO_8	961	965	5	[25, 64, 89, 93, 95, 99, 121, 125, 141]
MgO_7	961	972	12	[31, 80, 82, 94, 129, 130, 142, 149]
MgO_9	962	983	22	[20, 70, 78, 80, 81, 82, 98, 112, 115, 121]
MgO_6	962	991	30	[26, 74, 78, 79, 107, 112, 144]
MgO_7	963	967	5	[15, 71, 72, 92, 93, 128, 133, 147]
MgO_8	964	966	3	[10, 66, 89, 95, 113, 120, 125, 132, 147]
MgO_6	964	1007	44	[18, 73, 89, 102, 115, 131, 135]
MgO_6	964	980	17	[22, 79, 107, 137, 140, 143, 150]
MgO_7	965	986	22	[8, 67, 68, 84, 86, 114, 146, 151]
MgO_9	966	992	27	[25, 64, 89, 93, 95, 99, 102, 121, 125, 141]
MgO_8	966	972	7	[36, 70, 76, 80, 96, 109, 114, 119, 144]
MgO_7	967	975	9	[10, 66, 89, 113, 120, 125, 132, 147]
MgO_8	968	979	12	[15, 69, 71, 72, 92, 93, 128, 133, 147]
MgO_8	969	977	9	[19, 85, 88, 91, 123, 131, 134, 139, 142]
MgO_8	970	975	6	[27, 78, 88, 95, 98, 99, 108, 112, 121]
MgO_9	971	990	20	[9, 87, 93, 117, 120, 125, 128, 141, 145, 148]
MgO_9	971	974	4	[34, 73, 90, 106, 110, 111, 126, 133, 135, 150]
MgO_8	972	973	2	[35, 67, 71, 94, 100, 105, 140, 148, 152]
MgO_6	973	982	10	[31, 82, 94, 129, 130, 142, 149]
MgO_7	973	990	18	[36, 70, 76, 80, 96, 109, 119, 144]
MgO_7	974	983	10	[11, 68, 117, 129, 141, 145, 149, 151]
MgO_7	974	992	19	[35, 67, 71, 94, 100, 105, 140, 148]
MgO_6	975	1045	71	[23, 85, 104, 123, 131, 135, 138]
MgO_8	975	990	16	[34, 73, 90, 106, 110, 126, 133, 135, 150]
MgO_8	976	979	4	[10, 66, 89, 101, 113, 120, 125, 132, 147]
MgO_7	976	991	16	[27, 78, 88, 95, 98, 108, 112, 121]
MgO_7	978	988	11	[19, 85, 88, 91, 123, 134, 139, 142]
MgO_7	978	984	7	[28, 92, 93, 122, 126, 127, 128, 138]
MgO_8	979	982	4	[16, 77, 79, 90, 113, 119, 132, 137, 144]
MgO_7	980	1073	94	[10, 66, 101, 113, 120, 125, 132, 147]
MgO_7	980	1062	83	[14, 83, 84, 86, 106, 107, 146, 150]
MgO_7	980	994	15	[15, 69, 71, 72, 92, 93, 128, 147]
MgO_7	980	980	1	[32, 73, 77, 90, 92, 119, 122, 133]
MgO_7	981	985	5	[22, 74, 79, 107, 137, 140, 143, 150]
MgO_7	981	982	2	[29, 68, 104, 116, 117, 118, 136, 145]
MgO_8	981	984	4	[30, 65, 79, 99, 100, 101, 103, 108, 118]
MgO_6	981	1016	36	[32, 73, 77, 90, 92, 119, 133]
MgO_7	983	1021	39	[16, 79, 90, 113, 119, 132, 137, 144]
MgO_8	983	990	8	[29, 68, 104, 116, 117, 118, 136, 138, 145]
MgO_7	983	987	5	[31, 80, 82, 94, 129, 130, 142, 149]
MgO_8	984	999	16	[11, 67, 68, 117, 129, 141, 145, 149, 151]
MgO_9	984	999	16	[17, 68, 75, 84, 91, 104, 114, 123, 138, 145]
MgO_8	984	988	5	[20, 70, 78, 80, 81, 82, 98, 112, 121]
MgO_8	985	1014	30	[28, 92, 93, 122, 126, 127, 128, 138, 145]
MgO_9	985	990	6	[30, 65, 79, 99, 100, 101, 103, 108, 118, 121]
MgO_8	986	1082	97	[22, 74, 79, 107, 130, 137, 140, 143, 150]
MgO_8	987	996	10	[8, 67, 68, 72, 84, 86, 114, 146, 151]
MgO_8	988	988	1	[21, 65, 69, 71, 101, 103, 113, 133, 147]
MgO_8	988	1024	37	[31, 80, 82, 94, 129, 130, 140, 142, 149]
MgO_6	989	1014	26	[19, 85, 88, 123, 134, 139, 142]
MgO_7	989	993	5	[20, 70, 78, 80, 81, 82, 98, 112]
MgO_7	989	1007	19	[21, 65, 69, 71, 101, 103, 113, 147]
MgO_8	991	1014	24	[9, 87, 93, 117, 120, 125, 128, 145, 148]
MgO_7	991	1076	86	[29, 68, 104, 116, 117, 136, 138, 145]
MgO_8	991	1066	76	[30, 65, 79, 99, 100, 101, 103, 108, 118]
MgO_9	991	1004	14	[34, 73, 90, 106, 110, 111, 126, 133, 135, 150]
MgO_8	991	992	2	[36, 70, 76, 80, 96, 109, 114, 119, 144]
MgO_7	992	1021	30	[7, 105, 116, 117, 134, 136, 139, 148]
MgO_7	992	1131	140	[26, 74, 78, 79, 107, 108, 112, 144]
MgO_6	992	1028	37	[27, 88, 95, 98, 108, 112, 121]
MgO_8	993	1074	82	[25, 64, 89, 93, 95, 99, 102, 125, 141]
MgO_8	993	1004	12	[35, 67, 71, 94, 100, 105, 140, 148, 149]
MgO_7	993	994	2	[36, 70, 76, 80, 96, 109, 114, 144]
MgO_8	994	1005	12	[20, 70, 78, 80, 81, 82, 98, 112, 121]
MgO_8	995	995	1	[15, 69, 71, 72, 92, 93, 128, 133, 147]
MgO_8	995	1030	36	[36, 70, 76, 80, 96, 109, 112, 114, 144]
MgO_9	996	1008	13	[15, 69, 71, 72, 92, 93, 120, 128, 133, 147]
MgO_9	997	1004	8	[8, 67, 68, 72, 75, 84, 86, 114, 146, 151]
MgO_10	998	1017	20	[24, 64, 65, 69, 99, 103, 121, 124, 129, 141, 151]
MgO_7	1000	1000	1	[11, 68, 117, 129, 141, 145, 149, 151]
MgO_8	1000	1000	1	[17, 68, 75, 84, 91, 104, 123, 138, 145]
MgO_8	1001	1006	6	[11, 68, 82, 117, 129, 141, 145, 149, 151]
MgO_7	1001	1013	13	[17, 68, 75, 84, 91, 104, 123, 138]
MgO_6	1001	1025	25	[33, 67, 72, 86, 111, 126, 146]
MgO_8	1005	1022	18	[8, 67, 68, 75, 84, 86, 114, 146, 151]
MgO_8	1005	1010	6	[34, 73, 90, 106, 110, 111, 126, 135, 150]
MgO_7	1005	1011	7	[35, 67, 71, 94, 100, 105, 140, 148]
MgO_7	1006	1033	28	[20, 70, 80, 81, 82, 98, 112, 121]
MgO_7	1007	1039	33	[11, 68, 82, 117, 129, 141, 145, 151]
MgO_7	1008	1022	15	[18, 73, 77, 89, 102, 115, 131, 135]
MgO_8	1008	1049	42	[21, 65, 69, 71, 101, 103, 113, 133, 147]
MgO_8	1009	1038	30	[15, 69, 71, 72, 93, 120, 128, 133, 147]
MgO_7	1011	1018	8	[34, 73, 90, 106, 110, 111, 135, 150]
MgO_6	1012	1025	14	[35, 67, 71, 94, 105, 140, 148]
MgO_8	1014	1042	29	[17, 68, 75, 84, 91, 104, 123, 138, 145]
MgO_9	1015	1032	18	[9, 87, 93, 117, 120, 125, 128, 141, 145, 148]
MgO_7	1015	1015	1	[19, 74, 85, 88, 123, 134, 139, 142]
MgO_9	1015	1020	6	[28, 72, 92, 93, 122, 126, 127, 128, 138, 145]
MgO_8	1016	1039	24	[19, 74, 85, 88, 123, 131, 134, 139, 142]
MgO_7	1017	1019	3	[32, 73, 76, 77, 90, 92, 119, 133]
MgO_9	1018	1021	4	[24, 64, 65, 69, 99, 103, 124, 129, 141, 151]
MgO_8	1019	1042	24	[12, 78, 83, 84, 102, 104, 107, 123, 131]
MgO_6	1019	1047	29	[34, 90, 106, 110, 111, 135, 150]
MgO_8	1020	1022	3	[32, 73, 76, 77, 90, 92, 96, 119, 133]
MgO_8	1021	1024	4	[28, 72, 92, 93, 122, 126, 127, 128, 138]
MgO_8	1022	1022	1	[7, 105, 116, 117, 134, 136, 139, 142, 148]
MgO_6	1022	1024	3	[16, 90, 113, 119, 132, 137, 144]
MgO_8	1022	1026	5	[24, 65, 69, 99, 103, 124, 129, 141, 151]
MgO_9	1023	1031	9	[7, 66, 105, 116, 117, 134, 136, 139, 142, 148]
MgO_9	1023	1028	6	[8, 67, 68, 72, 75, 84, 86, 114, 146, 151]
MgO_8	1023	1046	24	[18, 64, 73, 77, 89, 102, 115, 131, 135]
MgO_9	1023	1034	12	[32, 73, 76, 77, 90, 92, 96, 119, 133, 144]
MgO_7	1025	1085	61	[16, 77, 90, 113, 119, 132, 137, 144]
MgO_7	1025	1031	7	[28, 92, 93, 122, 126, 127, 128, 138]
MgO_9	1025	1035	11	[31, 74, 80, 82, 94, 129, 130, 140, 142, 149]
MgO_7	1026	1125	100	[33, 67, 72, 86, 111, 126, 128, 146]
MgO_7	1026	1036	11	[35, 67, 71, 94, 105, 128, 140, 148]
MgO_9	1027	1034	8	[24, 65, 69, 99, 103, 121, 124, 129, 141, 151]
MgO_10	1029	1052	24	[8, 67, 68, 72, 75, 84, 86, 109, 114, 146, 151]
MgO_7	1029	1120	92	[27, 78, 88, 95, 98, 108, 112, 121]
MgO_9	1031	1050	20	[36, 70, 76, 80, 96, 109, 112, 114, 119, 144]
MgO_8	1032	1040	9	[7, 66, 105, 116, 117, 134, 136, 139, 148]
MgO_6	1032	1034	3	[28, 92, 122, 126, 127, 128, 138]
MgO_8	1033	1044	12	[9, 87, 93, 117, 120, 125, 128, 145, 148]
MgO_8	1034	1047	14	[20, 70, 80, 81, 82, 98, 112, 115, 121]
MgO_8	1035	1125	91	[24, 65, 69, 99, 121, 124, 129, 141, 151]
MgO_7	1035	1070	36	[28, 92, 93, 122, 126, 127, 128, 138]
MgO_8	1035	1040	6	[32, 73, 76, 77, 90, 92, 96, 119, 133]
MgO_10	1036	1054	19	[31, 74, 80, 82, 91, 94, 129, 130, 140, 142, 149]
MgO_6	1037	1047	11	[35, 67, 71, 105, 128, 140, 148]
MgO_7	1039	1057	19	[15, 69, 71, 72, 93, 128, 133, 147]
MgO_8	1040	1082	43	[11, 68, 82, 117, 129, 141, 145, 149, 151]
MgO_7	1040	1050	11	[19, 74, 85, 88, 123, 131, 139, 142]
MgO_7	1041	1065	25	[7, 66, 105, 116, 117, 136, 139, 148]
MgO_7	1041	1099	59	[32, 73, 76, 77, 90, 92, 119, 133]
MgO_7	1043	1063	21	[12, 78, 83, 84, 102, 104, 123, 131]
MgO_7	1043	1104	62	[17, 68, 75, 84, 104, 123, 138, 145]
MgO_9	1045	1080	36	[9, 87, 93, 117, 120, 125, 128, 141, 145, 148]
MgO_7	1046	1077	32	[23, 85, 104, 123, 126, 131, 135, 138]
MgO_7	1047	1068	22	[18, 64, 73, 77, 89, 102, 115, 131]
MgO_9	1048	1051	4	[20, 70, 80, 81, 82, 91, 98, 112, 115, 121]
MgO_7	1048	1051	4	[34, 90, 106, 110, 111, 131, 135, 150]
MgO_7	1048	1122	75	[35, 67, 71, 105, 111, 128, 140, 148]
MgO_7	1050	1053	4	[21, 65, 69, 71, 101, 103, 113, 147]
MgO_9	1051	1057	7	[19, 74, 85, 88, 91, 123, 131, 134, 139, 142]
MgO_8	1051	1059	9	[36, 70, 76, 80, 96, 109, 112, 119, 144]
MgO_8	1052	1058	7	[20, 70, 80, 81, 82, 91, 98, 112, 121]
MgO_8	1052	1063	12	[34, 90, 106, 110, 111, 126, 131, 135, 150]
MgO_9	1053	1060	8	[8, 68, 72, 75, 84, 86, 109, 114, 146, 151]
MgO_6	1054	1054	1	[21, 65, 69, 101, 103, 113, 147]
MgO_7	1055	1064	10	[21, 65, 69, 101, 103, 110, 113, 147]
MgO_9	1055	1057	3	[31, 74, 80, 82, 91, 94, 129, 130, 140, 149]
MgO_9	1058	1060	3	[13, 64, 70, 76, 78, 83, 102, 112, 115, 124]
MgO_8	1058	1079	22	[15, 69, 71, 72, 92, 93, 128, 133, 147]
MgO_8	1058	1064	7	[19, 74, 85, 88, 123, 131, 134, 139, 142]
MgO_8	1058	1061	4	[31, 74, 82, 91, 94, 129, 130, 140, 149]
MgO_9	1059	1064	6	[20, 70, 80, 81, 82, 87, 91, 98, 112, 121]
MgO_7	1060	1061	2	[36, 70, 76, 80, 96, 109, 112, 144]
MgO_10	1061	1069	9	[8, 67, 68, 72, 75, 84, 86, 109, 114, 146, 151]
MgO_8	1061	1066	6	[13, 64, 70, 76, 78, 83, 112, 115, 124]
MgO_7	1062	1062	1	[31, 74, 82, 94, 129, 130, 140, 149]
MgO_8	1062	1080	19	[36, 70, 76, 80, 96, 109, 112, 114, 144]
MgO_6	1063	1067	5	[14, 84, 86, 106, 107, 146, 150]
MgO_6	1063	1063	1	[31, 82, 94, 129, 130, 140, 149]
MgO_8	1064	1091	28	[12, 78, 83, 84, 102, 104, 107, 123, 131]
MgO_7	1064	1093	30	[31, 67, 82, 94, 129, 130, 140, 149]
MgO_7	1064	1082	19	[34, 90, 106, 110, 111, 126, 135, 150]
MgO_7	1065	1089	25	[19, 85, 88, 123, 131, 134, 139, 142]
MgO_8	1065	1085	21	[20, 80, 81, 82, 87, 91, 98, 112, 121]
MgO_8	1065	1092	28	[21, 65, 69, 79, 101, 103, 110, 113, 147]
MgO_8	1066	1072	7	[7, 66, 105, 116, 117, 136, 139, 142, 148]
MgO_7	1067	1068	2	[13, 70, 76, 78, 83, 112, 115, 124]
MgO_7	1067	1125	59	[30, 65, 79, 99, 100, 103, 108, 118]
MgO_7	1068	1069	2	[14, 84, 86, 106, 107, 130, 146, 150]
MgO_8	1069	1069	1	[13, 70, 76, 78, 83, 109, 112, 115, 124]
MgO_8	1069	1109	41	[18, 64, 73, 77, 89, 102, 115, 131, 135]
MgO_9	1070	1105	36	[8, 67, 68, 72, 75, 84, 86, 114, 146, 151]
MgO_9	1070	1072	3	[13, 70, 76, 78, 83, 107, 109, 112, 115, 124]
MgO_8	1070	1084	15	[14, 83, 84, 86, 106, 107, 130, 146, 150]
MgO_8	1071	1084	14	[28, 72, 92, 93, 122, 126, 127, 128, 138]
MgO_9	1073	1110	38	[7, 66, 105, 116, 117, 134, 136, 139, 142, 148]
MgO_8	1073	1086	14	[13, 70, 76, 78, 83, 107, 112, 115, 124]
MgO_8	1074	1108	35	[10, 66, 89, 101, 113, 120, 125, 132, 147]
MgO_7	1075	1119	45	[25, 64, 89, 95, 99, 102, 125, 141]
MgO_8	1077	1087	11	[29, 68, 104, 116, 117, 118, 136, 138, 145]
MgO_6	1078	1125	48	[23, 85, 104, 123, 131, 135, 138]
MgO_7	1080	1083	4	[15, 71, 72, 92, 93, 128, 133, 147]
MgO_8	1081	1150	70	[9, 87, 93, 117, 125, 128, 141, 145, 148]
MgO_9	1081	1106	26	[36, 70, 76, 80, 96, 109, 112, 114, 119, 144]
MgO_9	1083	1092	10	[11, 67, 68, 82, 117, 129, 141, 145, 149, 151]
MgO_9	1083	1089	7	[22, 74, 79, 107, 130, 137, 140, 143, 144, 150]
MgO_8	1083	1105	23	[34, 90, 106, 110, 111, 126, 133, 135, 150]
MgO_6	1084	1108	25	[15, 71, 72, 92, 93, 128, 147]
MgO_9	1085	1093	9	[14, 83, 84, 86, 106, 107, 130, 143, 146, 150]
MgO_7	1085	1100	16	[28, 92, 93, 122, 126, 127, 128, 138]
MgO_6	1086	1100	15	[16, 90, 113, 119, 132, 137, 144]
MgO_7	1086	1090	5	[20, 80, 81, 82, 87, 91, 98, 121]
MgO_9	1087	1114	28	[13, 70, 76, 78, 83, 107, 112, 115, 124, 144]
MgO_7	1088	1100	13	[29, 68, 104, 116, 117, 118, 136, 145]
MgO_8	1090	1111	22	[19, 74, 85, 88, 123, 131, 134, 139, 142]
MgO_8	1090	1122	33	[22, 79, 107, 130, 137, 140, 143, 144, 150]
MgO_6	1091	1102	12	[20, 80, 81, 82, 87, 98, 121]
MgO_9	1092	1102	11	[12, 74, 78, 83, 84, 102, 104, 107, 123, 131]
MgO_8	1093	1115	23	[11, 68, 82, 117, 129, 141, 145, 149, 151]
MgO_7	1093	1107	15	[21, 65, 69, 101, 103, 110, 113, 147]
MgO_8	1094	1098	5	[14, 84, 86, 106, 107, 130, 143, 146, 150]
MgO_6	1094	1131	38	[31, 67, 82, 94, 129, 140, 149]
MgO_9	1099	1101	3	[14, 84, 86, 106, 107, 126, 130, 143, 146, 150]
MgO_8	1100	1101	2	[32, 73, 76, 77, 90, 92, 97, 119, 133]
MgO_7	1101	1122	22	[16, 79, 90, 113, 119, 132, 137, 144]
MgO_6	1101	1110	10	[28, 92, 93, 122, 126, 127, 138]
MgO_8	1101	1174	74	[29, 68, 104, 116, 117, 118, 136, 145, 149]
MgO_10	1102	1112	11	[14, 83, 84, 86, 106, 107, 126, 130, 143, 146, 150]
MgO_7	1102	1135	34	[32, 73, 77, 90, 92, 97, 119, 133]
MgO_8	1103	1111	9	[12, 74, 78, 83, 84, 102, 104, 123, 131]
MgO_7	1103	1133	31	[20, 80, 81, 82, 87, 91, 98, 121]
MgO_8	1105	1125	21	[17, 68, 75, 84, 91, 104, 123, 138, 145]
MgO_8	1106	1107	2	[8, 68, 72, 75, 84, 86, 114, 146, 151]
MgO_7	1106	1190	85	[34, 90, 106, 110, 111, 126, 135, 150]
MgO_7	1107	1114	8	[36, 70, 76, 80, 96, 112, 119, 144]
MgO_7	1108	1121	14	[8, 68, 75, 84, 86, 114, 146, 151]
MgO_6	1108	1114	7	[21, 65, 69, 101, 103, 113, 147]
MgO_9	1109	1120	12	[10, 66, 89, 95, 101, 113, 120, 125, 132, 147]
MgO_7	1109	1143	35	[15, 71, 72, 92, 93, 125, 128, 147]
MgO_7	1110	1135	26	[18, 73, 77, 89, 102, 115, 131, 135]
MgO_8	1111	1111	1	[7, 105, 116, 117, 134, 136, 139, 142, 148]
MgO_7	1111	1121	11	[28, 92, 93, 122, 126, 127, 128, 138]
MgO_7	1112	1120	9	[7, 105, 116, 117, 136, 139, 142, 148]
MgO_7	1112	1118	7	[12, 78, 83, 84, 102, 104, 123, 131]
MgO_7	1112	1143	32	[19, 74, 85, 88, 123, 131, 139, 142]
MgO_9	1113	1122	10	[14, 83, 84, 86, 106, 107, 126, 130, 146, 150]
MgO_8	1115	1128	14	[13, 70, 76, 78, 83, 107, 112, 115, 144]
MgO_7	1115	1118	4	[21, 65, 69, 101, 103, 113, 133, 147]
MgO_8	1115	1122	8	[36, 70, 76, 80, 96, 112, 114, 119, 144]
MgO_7	1116	1122	7	[11, 68, 82, 117, 129, 141, 145, 151]
MgO_6	1119	1144	26	[12, 83, 84, 102, 104, 123, 131]
MgO_6	1119	1156	38	[21, 65, 69, 101, 103, 113, 147]
MgO_8	1120	1129	10	[25, 64, 89, 95, 99, 102, 124, 125, 141]
MgO_8	1121	1131	11	[7, 105, 116, 117, 134, 136, 139, 142, 148]
MgO_10	1121	1125	5	[10, 66, 89, 95, 98, 101, 113, 120, 125, 132, 147]
MgO_8	1121	1128	8	[27, 65, 78, 88, 95, 98, 108, 112, 121]
MgO_8	1122	1135	14	[8, 67, 68, 75, 84, 86, 114, 146, 151]
MgO_8	1122	1168	47	[28, 72, 92, 93, 122, 126, 127, 128, 138]
MgO_7	1123	1132	10	[11, 68, 117, 121, 129, 141, 145, 151]
MgO_8	1123	1168	46	[14, 83, 84, 86, 106, 107, 130, 146, 150]
MgO_6	1123	1176	54	[16, 90, 113, 119, 132, 137, 144]
MgO_7	1123	1142	20	[22, 79, 107, 130, 137, 140, 143, 150]
MgO_8	1123	1144	22	[35, 67, 71, 72, 105, 111, 128, 140, 148]
MgO_9	1123	1129	7	[36, 70, 76, 80, 96, 109, 112, 114, 119, 144]
MgO_9	1126	1137	12	[10, 66, 89, 95, 98, 101, 120, 125, 132, 147]
MgO_7	1126	1195	70	[17, 68, 75, 84, 104, 123, 138, 145]
MgO_7	1126	1163	38	[23, 85, 104, 123, 126, 131, 135, 138]
MgO_7	1126	1135	10	[24, 65, 69, 99, 121, 124, 129, 141]
MgO_8	1126	1133	8	[30, 65, 79, 99, 100, 103, 108, 118, 149]
MgO_8	1126	1154	29	[33, 67, 72, 86, 100, 111, 126, 128, 146]
MgO_9	1129	1132	4	[13, 70, 76, 78, 83, 107, 112, 115, 124, 144]
MgO_9	1129	1159	31	[27, 65, 78, 88, 95, 98, 99, 108, 112, 121]
MgO_7	1130	1151	22	[25, 64, 89, 95, 99, 102, 125, 141]
MgO_8	1130	1269	140	[36, 70, 76, 80, 96, 109, 112, 119, 144]
MgO_9	1132	1151	20	[7, 66, 105, 116, 117, 134, 136, 139, 142, 148]
MgO_8	1132	1137	6	[26, 74, 78, 79, 107, 108, 112, 130, 144]
MgO_7	1132	1134	3	[31, 67, 82, 94, 100, 129, 140, 149]
MgO_8	1133	1133	1	[11, 68, 117, 121, 129, 141, 145, 149, 151]
MgO_8	1133	1146	14	[13, 70, 76, 78, 83, 107, 112, 115, 124]
MgO_9	1134	1136	3	[11, 68, 82, 117, 121, 129, 141, 145, 149, 151]
MgO_6	1134	1134	1	[20, 80, 81, 82, 87, 91, 121]
MgO_9	1134	1165	32	[30, 65, 79, 99, 100, 101, 103, 108, 118, 149]
MgO_7	1135	1140	6	[20, 80, 81, 82, 87, 91, 112, 121]
MgO_6	1135	1136	2	[31, 67, 82, 94, 129, 140, 149]
MgO_9	1136	1141	6	[8, 67, 68, 75, 84, 86, 109, 114, 146, 151]
MgO_8	1136	1169	34	[18, 73, 77, 89, 90, 102, 115, 131, 135]
MgO_8	1136	1219	84	[24, 65, 69, 99, 121, 124, 129, 141, 151]
MgO_8	1136	1139	4	[32, 73, 77, 90, 92, 96, 97, 119, 133]
MgO_10	1137	1139	3	[11, 67, 68, 82, 117, 121, 129, 141, 145, 149, 151]
MgO_7	1137	1167	31	[31, 67, 71, 82, 94, 129, 140, 149]
MgO_10	1138	1152	15	[10, 66, 89, 95, 98, 101, 113, 120, 125, 132, 147]
MgO_7	1138	1175	38	[26, 74, 78, 79, 107, 108, 112, 144]
MgO_9	1140	1141	2	[11, 67, 68, 82, 117, 129, 141, 145, 149, 151]
MgO_7	1140	1144	5	[32, 73, 77, 90, 92, 96, 119, 133]
MgO_8	1141	1168	28	[20, 80, 81, 82, 87, 91, 98, 112, 121]
MgO_10	1142	1143	2	[8, 67, 68, 72, 75, 84, 86, 109, 114, 146, 151]
MgO_8	1142	1153	12	[11, 67, 68, 82, 117, 129, 141, 145, 151]
MgO_8	1143	1162	20	[22, 79, 107, 130, 137, 140, 143, 144, 150]
MgO_9	1144	1145	2	[8, 67, 68, 72, 75, 84, 86, 114, 146, 151]
MgO_7	1144	1165	22	[15, 71, 72, 93, 125, 128, 147, 148]
MgO_8	1144	1157	14	[19, 74, 78, 85, 88, 123, 131, 139, 142]
MgO_7	1145	1172	28	[12, 83, 84, 102, 104, 115, 123, 131]
MgO_6	1145	1161	17	[32, 73, 77, 90, 92, 119, 133]
MgO_7	1145	1148	4	[35, 67, 71, 105, 111, 128, 140, 148]
MgO_8	1146	1149	4	[8, 68, 72, 75, 84, 86, 114, 146, 151]
MgO_7	1147	1165	19	[13, 70, 76, 78, 83, 107, 115, 124]
MgO_8	1149	1156	8	[35, 67, 71, 100, 105, 111, 128, 140, 148]
MgO_7	1150	1166	17	[8, 68, 72, 75, 84, 86, 114, 151]
MgO_9	1151	1171	21	[9, 87, 93, 117, 125, 128, 136, 141, 145, 148]
MgO_8	1152	1169	18	[7, 105, 116, 117, 134, 136, 139, 142, 148]
MgO_8	1152	1196	45	[25, 64, 89, 93, 95, 99, 102, 125, 141]
MgO_11	1153	1153	1	[10, 66, 89, 95, 98, 101, 110, 113, 120, 125, 132, 147]
MgO_10	1154	1155	2	[10, 66, 89, 95, 101, 110, 113, 120, 125, 132, 147]
MgO_7	1154	1227	74	[11, 68, 82, 117, 129, 141, 145, 151]
MgO_7	1155	1249	95	[33, 67, 72, 86, 111, 126, 128, 146]
MgO_9	1156	1222	67	[10, 66, 89, 95, 101, 113, 120, 125, 132, 147]
MgO_7	1157	1195	39	[21, 65, 69, 101, 103, 113, 133, 147]
MgO_7	1157	1179	23	[35, 67, 71, 100, 105, 128, 140, 148]
MgO_7	1158	1208	51	[19, 74, 85, 88, 123, 131, 139, 142]
MgO_8	1160	1169	10	[27, 65, 78, 88, 95, 98, 108, 112, 121]
MgO_7	1162	1179	18	[32, 73, 76, 77, 90, 92, 119, 133]
MgO_7	1163	1173	11	[22, 79, 107, 130, 137, 140, 143, 150]
MgO_6	1164	1193	30	[23, 85, 104, 123, 131, 135, 138]
MgO_8	1166	1170	5	[13, 70, 76, 78, 83, 102, 107, 115, 124]
MgO_8	1166	1172	7	[15, 71, 72, 93, 120, 125, 128, 147, 148]
MgO_8	1166	1196	31	[30, 65, 79, 99, 100, 103, 108, 118, 149]
MgO_6	1167	1171	5	[8, 68, 75, 84, 86, 114, 151]
MgO_8	1168	1179	12	[31, 67, 71, 82, 94, 129, 130, 140, 149]
MgO_7	1169	1254	86	[14, 83, 84, 86, 106, 107, 146, 150]
MgO_7	1169	1188	20	[20, 80, 81, 82, 87, 91, 98, 121]
MgO_7	1169	1175	7	[28, 92, 93, 122, 126, 127, 128, 138]
MgO_7	1170	1170	1	[7, 105, 116, 117, 134, 136, 139, 142]
MgO_9	1170	1171	2	[18, 73, 77, 89, 90, 102, 110, 115, 131, 135]
MgO_7	1170	1213	44	[27, 78, 88, 95, 98, 108, 112, 121]
MgO_8	1171	1187	17	[7, 66, 105, 116, 117, 134, 136, 139, 142]
MgO_9	1171	1175	5	[13, 64, 70, 76, 78, 83, 102, 107, 115, 124]
MgO_7	1172	1191	20	[8, 68, 75, 84, 86, 114, 146, 151]
MgO_10	1172	1174	3	[9, 87, 93, 117, 125, 128, 136, 138, 141, 145, 148]
MgO_8	1172	1181	10	[18, 73, 77, 89, 102, 110, 115, 131, 135]
MgO_6	1173	1179	7	[12, 83, 84, 102, 104, 123, 131]
MgO_7	1173	1186	14	[15, 71, 72, 93, 120, 128, 147, 148]
MgO_8	1174	1190	17	[22, 74, 79, 107, 130, 137, 140, 143, 150]
MgO_9	1175	1176	2	[9, 87, 93, 117, 128, 136, 138, 141, 145, 148]
MgO_7	1175	1211	37	[29, 68, 104, 116, 117, 118, 136, 149]
MgO_8	1176	1186	11	[13, 64, 70, 76, 78, 83, 102, 115, 124]
MgO_8	1176	1204	29	[26, 74, 78, 79, 88, 107, 108, 112, 144]
MgO_8	1176	1297	122	[28, 72, 92, 93, 122, 126, 127, 128, 138]
MgO_8	1177	1188	12	[9, 93, 117, 128, 136, 138, 141, 145, 148]
MgO_7	1177	1314	138	[16, 77, 90, 113, 119, 132, 137, 144]
MgO_7	1180	1181	2	[12, 74, 83, 84, 102, 104, 123, 131]
MgO_7	1180	1294	115	[31, 67, 82, 94, 129, 130, 140, 149]
MgO_8	1180	1199	20	[32, 73, 76, 77, 90, 92, 119, 133, 144]
MgO_6	1180	1181	2	[35, 67, 71, 105, 128, 140, 148]
MgO_6	1182	1194	13	[12, 74, 83, 84, 102, 104, 131]
MgO_7	1182	1198	17	[18, 73, 89, 102, 110, 115, 131, 135]
MgO_7	1182	1183	2	[35, 67, 71, 94, 105, 128, 140, 148]
MgO_8	1184	1250	67	[35, 67, 71, 94, 105, 128, 140, 148, 152]
MgO_7	1187	1201	15	[13, 70, 76, 78, 83, 102, 115, 124]
MgO_6	1187	1190	4	[15, 71, 72, 93, 128, 147, 148]
MgO_9	1188	1192	5	[7, 66, 105, 116, 117, 134, 136, 139, 142, 148]
MgO_7	1189	1197	9	[9, 93, 117, 128, 136, 138, 145, 148]
MgO_8	1189	1211	23	[20, 80, 81, 82, 87, 91, 98, 112, 121]
MgO_7	1191	1203	13	[15, 71, 72, 93, 128, 133, 147, 148]
MgO_7	1191	1205	15	[22, 79, 107, 130, 137, 140, 143, 150]
MgO_8	1191	1216	26	[34, 85, 90, 106, 110, 111, 126, 135, 150]
MgO_8	1192	1208	17	[8, 68, 75, 84, 86, 109, 114, 146, 151]
MgO_8	1193	1216	24	[7, 66, 105, 116, 117, 134, 136, 139, 148]
MgO_7	1194	1208	15	[23, 85, 104, 123, 126, 131, 135, 138]
MgO_7	1195	1197	3	[12, 74, 83, 84, 102, 104, 123, 131]
MgO_8	1196	1200	5	[17, 68, 75, 84, 104, 114, 123, 138, 145]
MgO_6	1196	1204	9	[21, 65, 69, 101, 103, 113, 147]
MgO_7	1197	1215	19	[25, 64, 89, 95, 99, 102, 125, 141]
MgO_9	1197	1220	24	[30, 65, 79, 99, 100, 101, 103, 108, 118, 149]
MgO_6	1198	1206	9	[9, 93, 117, 128, 136, 145, 148]
MgO_8	1198	1202	5	[12, 74, 83, 84, 102, 104, 107, 123, 131]
MgO_8	1199	1213	15	[18, 73, 89, 102, 104, 110, 115, 131, 135]
MgO_7	1200	1202	3	[32, 73, 76, 90, 92, 119, 133, 144]
MgO_7	1201	1324	124	[17, 68, 75, 84, 104, 123, 138, 145]
MgO_6	1202	1209	8	[13, 70, 76, 78, 83, 115, 124]
MgO_9	1203	1214	12	[12, 74, 78, 83, 84, 102, 104, 107, 123, 131]
MgO_6	1203	1203	1	[32, 73, 76, 90, 92, 119, 133]
MgO_8	1204	1218	15	[15, 69, 71, 72, 93, 128, 133, 147, 148]
MgO_7	1204	1214	11	[32, 73, 76, 77, 90, 92, 119, 133]
MgO_7	1205	1211	7	[21, 65, 69, 101, 103, 110, 113, 147]
MgO_7	1205	1429	225	[26, 74, 78, 79, 107, 108, 112, 144]
MgO_6	1206	1206	1	[22, 79, 107, 130, 140, 143, 150]
MgO_7	1207	1230	24	[9, 93, 117, 128, 136, 138, 145, 148]
MgO_7	1207	1230	24	[22, 74, 79, 107, 130, 140, 143, 150]
MgO_7	1209	1211	3	[8, 68, 75, 84, 86, 114, 146, 151]
MgO_8	1209	1235	27	[19, 74, 85, 88, 123, 131, 134, 139, 142]
MgO_6	1209	1244	36	[23, 85, 104, 123, 131, 135, 138]
MgO_7	1210	1225	16	[13, 70, 76, 78, 83, 112, 115, 124]
MgO_6	1212	1225	14	[8, 68, 84, 86, 114, 146, 151]
MgO_7	1212	1282	71	[20, 80, 81, 82, 87, 91, 98, 121]
MgO_8	1212	1219	8	[21, 65, 69, 101, 103, 110, 113, 133, 147]
MgO_8	1212	1222	11	[29, 68, 104, 116, 117, 118, 136, 145, 149]
MgO_7	1214	1214	1	[18, 73, 89, 102, 104, 115, 131, 135]
MgO_8	1214	1232	19	[27, 65, 78, 88, 95, 98, 108, 112, 121]
MgO_8	1215	1243	29	[12, 74, 78, 83, 84, 104, 107, 123, 131]
MgO_8	1215	1239	25	[18, 73, 77, 89, 102, 104, 115, 131, 135]
MgO_6	1215	1219	5	[32, 73, 76, 90, 92, 119, 133]
MgO_8	1216	1234	19	[25, 64, 89, 95, 99, 102, 124, 125, 141]
MgO_9	1217	1249	33	[7, 66, 105, 116, 117, 134, 136, 139, 142, 148]
MgO_7	1217	1231	15	[34, 85, 90, 106, 111, 126, 135, 150]
MgO_9	1219	1222	4	[15, 69, 71, 72, 93, 125, 128, 133, 147, 148]
MgO_9	1220	1257	38	[21, 65, 69, 71, 101, 103, 110, 113, 133, 147]
MgO_7	1220	1228	9	[24, 65, 69, 99, 121, 124, 129, 141]
MgO_7	1220	1226	7	[32, 73, 76, 90, 92, 97, 119, 133]
MgO_8	1221	1261	41	[30, 65, 79, 99, 100, 101, 103, 108, 118]
MgO_8	1223	1258	36	[10, 66, 95, 101, 113, 120, 125, 132, 147]
MgO_8	1223	1228	6	[15, 69, 71, 72, 93, 125, 128, 133, 147]
MgO_7	1223	1245	23	[29, 68, 104, 116, 117, 118, 136, 149]
MgO_7	1226	1305	80	[8, 68, 75, 84, 86, 114, 146, 151]
MgO_6	1226	1233	8	[13, 70, 76, 78, 83, 115, 124]
MgO_8	1227	1239	13	[32, 73, 76, 90, 92, 97, 119, 133, 144]
MgO_8	1228	1241	14	[11, 64, 68, 82, 117, 129, 141, 145, 151]
MgO_7	1229	1240	12	[15, 71, 72, 93, 125, 128, 133, 147]
MgO_8	1229	1248	20	[24, 65, 69, 99, 103, 121, 124, 129, 141]
MgO_8	1231	1262	32	[9, 87, 93, 117, 128, 136, 138, 145, 148]
MgO_8	1231	1248	18	[22, 74, 79, 107, 130, 137, 140, 143, 150]
MgO_6	1232	1283	52	[34, 85, 90, 106, 126, 135, 150]
MgO_7	1233	1252	20	[27, 78, 88, 95, 98, 108, 112, 121]
MgO_7	1234	1239	6	[13, 70, 76, 78, 83, 109, 115, 124]
MgO_9	1235	1239	5	[25, 64, 89, 95, 99, 102, 115, 124, 125, 141]
MgO_9	1236	1238	3	[19, 74, 85, 88, 91, 123, 131, 134, 139, 142]
MgO_8	1239	1242	4	[19, 85, 88, 91, 123, 131, 134, 139, 142]
MgO_8	1240	1247	8	[13, 70, 76, 78, 83, 102, 109, 115, 124]
MgO_7	1240	1260	21	[18, 73, 77, 89, 102, 115, 131, 135]
MgO_10	1240	1250	11	[25, 64, 89, 93, 95, 99, 102, 115, 124, 125, 141]
MgO_7	1240	1240	1	[32, 73, 76, 90, 92, 119, 133, 144]
MgO_6	1241	1247	7	[15, 71, 72, 93, 125, 128, 147]
MgO_6	1241	1248	8	[32, 73, 76, 90, 92, 119, 133]
MgO_7	1242	1249	8	[11, 68, 82, 117, 129, 141, 145, 151]
MgO_7	1243	1300	58	[19, 85, 88, 123, 131, 134, 139, 142]
MgO_7	1244	1285	42	[12, 74, 78, 83, 84, 107, 123, 131]
MgO_7	1245	1269	25	[23, 85, 104, 123, 126, 131, 135, 138]
MgO_8	1246	1338	93	[29, 68, 104, 116, 117, 118, 136, 145, 149]
MgO_9	1248	1250	3	[13, 64, 70, 76, 78, 83, 102, 109, 115, 124]
MgO_7	1248	1248	1	[15, 71, 72, 93, 125, 128, 147, 148]
MgO_8	1249	1281	33	[15, 71, 72, 93, 120, 125, 128, 147, 148]
MgO_9	1249	1265	17	[22, 74, 79, 107, 130, 137, 140, 143, 144, 150]
MgO_8	1249	1308	60	[24, 65, 69, 99, 121, 124, 129, 141, 151]
MgO_7	1249	1262	14	[32, 73, 76, 90, 92, 109, 119, 133]
MgO_8	1250	1300	51	[7, 66, 105, 116, 117, 134, 136, 139, 148]
MgO_8	1250	1283	34	[11, 67, 68, 82, 117, 129, 141, 145, 151]
MgO_8	1250	1282	33	[33, 67, 72, 86, 100, 111, 126, 128, 146]
MgO_8	1251	1264	14	[13, 64, 70, 76, 78, 83, 102, 115, 124]
MgO_9	1251	1256	6	[25, 64, 89, 93, 95, 99, 102, 124, 125, 141]
MgO_7	1251	1290	40	[35, 67, 71, 94, 105, 140, 148, 152]
MgO_8	1253	1271	19	[27, 78, 88, 95, 98, 99, 108, 112, 121]
MgO_6	1255	1278	24	[14, 83, 84, 86, 106, 107, 146]
MgO_8	1257	1265	9	[25, 64, 89, 93, 95, 102, 124, 125, 141]
MgO_8	1258	1270	13	[21, 65, 69, 71, 101, 103, 113, 133, 147]
MgO_9	1259	1292	34	[10, 66, 89, 95, 101, 113, 120, 125, 132, 147]
MgO_8	1261	1285	25	[18, 73, 77, 89, 102, 104, 115, 131, 135]
MgO_9	1262	1296	35	[30, 65, 79, 99, 100, 101, 103, 108, 118, 149]
MgO_7	1263	1273	11	[9, 87, 93, 117, 128, 136, 145, 148]
MgO_6	1263	1269	7	[32, 73, 76, 90, 92, 119, 133]
MgO_9	1265	1287	23	[13, 64, 70, 76, 78, 83, 102, 115, 124, 131]
MgO_8	1266	1275	10	[22, 74, 79, 107, 137, 140, 143, 144, 150]
MgO_8	1266	1278	13	[25, 64, 73, 89, 93, 95, 102, 125, 141]
MgO_6	1270	1350	81	[23, 85, 104, 123, 131, 135, 138]
MgO_7	1270	1281	12	[32, 73, 76, 77, 90, 92, 119, 133]
MgO_9	1270	1271	2	[36, 70, 76, 78, 80, 96, 109, 112, 119, 144]
MgO_7	1271	1272	2	[21, 65, 69, 71, 101, 103, 113, 147]
MgO_9	1272	1276	5	[27, 65, 78, 88, 95, 98, 99, 108, 112, 121]
MgO_8	1272	1314	43	[36, 70, 76, 78, 80, 96, 109, 112, 144]
MgO_6	1273	1314	42	[21, 65, 69, 71, 101, 113, 147]
MgO_9	1274	1283	10	[9, 87, 93, 117, 125, 128, 136, 141, 145, 148]
MgO_7	1276	1285	10	[22, 74, 79, 107, 137, 140, 143, 150]
MgO_8	1277	1283	7	[27, 65, 78, 88, 95, 98, 108, 112, 121]
MgO_7	1279	1304	26	[14, 83, 84, 86, 106, 107, 146, 150]
MgO_7	1279	1306	28	[25, 64, 73, 89, 93, 102, 125, 141]
MgO_7	1282	1297	16	[15, 71, 93, 120, 125, 128, 147, 148]
MgO_8	1282	1288	7	[32, 73, 76, 77, 90, 92, 119, 133, 144]
MgO_8	1283	1290	8	[20, 80, 81, 82, 87, 91, 98, 112, 121]
MgO_7	1283	1397	115	[33, 67, 72, 86, 111, 126, 128, 146]
MgO_8	1284	1284	1	[9, 93, 117, 125, 128, 136, 141, 145, 148]
MgO_7	1284	1294	11	[11, 68, 82, 117, 129, 141, 145, 151]
MgO_7	1284	1301	18	[27, 78, 88, 95, 98, 108, 112, 121]
MgO_7	1284	1308	25	[34, 85, 90, 106, 111, 126, 135, 150]
MgO_7	1285	1308	24	[9, 93, 117, 128, 136, 141, 145, 148]
MgO_8	1286	1333	48	[12, 74, 78, 83, 84, 104, 107, 123, 131]
MgO_7	1286	1306	21	[18, 73, 89, 102, 104, 115, 131, 135]
MgO_8	1286	1316	31	[22, 74, 79, 107, 130, 137, 140, 143, 150]
MgO_8	1288	1318	31	[13, 64, 70, 76, 78, 83, 102, 115, 124]
MgO_7	1289	1329	41	[32, 73, 77, 90, 92, 119, 133, 144]
MgO_9	1291	1299	9	[20, 70, 80, 81, 82, 87, 91, 98, 112, 121]
MgO_8	1291	1325	35	[35, 67, 71, 94, 105, 128, 140, 148, 152]
MgO_8	1293	1308	16	[10, 66, 89, 101, 113, 120, 125, 132, 147]
MgO_8	1295	1297	3	[11, 68, 82, 117, 129, 141, 145, 149, 151]
MgO_8	1295	1310	16	[31, 67, 68, 82, 94, 129, 130, 140, 149]
MgO_8	1297	1309	13	[30, 65, 79, 99, 100, 101, 103, 108, 118]
MgO_7	1298	1326	29	[11, 68, 82, 117, 129, 141, 145, 151]
MgO_8	1298	1299	2	[15, 71, 72, 93, 120, 125, 128, 147, 148]
MgO_7	1298	1314	17	[28, 72, 92, 93, 122, 126, 128, 138]
MgO_7	1300	1343	44	[15, 71, 93, 120, 125, 128, 147, 148]
MgO_8	1300	1344	45	[20, 80, 81, 82, 87, 91, 98, 112, 121]
MgO_7	1301	1308	8	[7, 105, 116, 117, 134, 136, 139, 148]
MgO_8	1301	1349	49	[19, 74, 85, 88, 123, 131, 134, 139, 142]
MgO_8	1302	1310	9	[27, 65, 78, 88, 95, 98, 108, 112, 121]
MgO_8	1305	1308	4	[14, 76, 83, 84, 86, 106, 107, 146, 150]
MgO_8	1306	1319	14	[8, 68, 75, 84, 86, 114, 145, 146, 151]
MgO_6	1307	1320	14	[18, 73, 89, 102, 115, 131, 135]
MgO_8	1307	1327	21	[25, 64, 73, 89, 93, 102, 125, 141, 147]
MgO_8	1309	1322	14	[7, 105, 116, 117, 128, 134, 136, 139, 148]
MgO_6	1309	1313	5	[9, 93, 117, 128, 136, 145, 148]
MgO_9	1309	1319	11	[10, 66, 89, 101, 110, 113, 120, 125, 132, 147]
MgO_9	1309	1310	2	[14, 76, 83, 84, 86, 103, 106, 107, 146, 150]
MgO_9	1309	1337	29	[24, 64, 65, 69, 99, 121, 124, 129, 141, 151]
MgO_6	1309	1355	47	[34, 85, 90, 106, 126, 135, 150]
MgO_7	1310	1320	11	[30, 65, 79, 99, 100, 103, 108, 118]
MgO_8	1311	1317	7	[14, 76, 83, 84, 103, 106, 107, 146, 150]
MgO_7	1311	1316	6	[27, 65, 88, 95, 98, 108, 112, 121]
MgO_7	1311	1359	49	[31, 67, 82, 94, 129, 130, 140, 149]
MgO_7	1314	1363	50	[9, 93, 117, 128, 136, 138, 145, 148]
MgO_7	1315	1334	20	[16, 90, 101, 113, 119, 132, 137, 144]
MgO_7	1315	1327	13	[21, 65, 69, 71, 101, 110, 113, 147]
MgO_8	1315	1336	22	[28, 72, 92, 93, 122, 126, 127, 128, 138]
MgO_9	1315	1338	24	[36, 70, 76, 78, 80, 96, 109, 112, 114, 144]
MgO_9	1317	1348	32	[22, 74, 79, 84, 107, 130, 137, 140, 143, 150]
MgO_8	1317	1324	8	[27, 65, 78, 88, 95, 98, 108, 112, 121]
MgO_7	1318	1323	6	[14, 76, 83, 84, 103, 106, 107, 146]
MgO_9	1319	1338	20	[13, 64, 70, 76, 78, 83, 102, 115, 124, 131]
MgO_7	1320	1334	15	[8, 68, 75, 84, 86, 114, 146, 151]
MgO_10	1320	1347	28	[10, 66, 89, 95, 101, 110, 113, 120, 125, 132, 147]
MgO_7	1321	1321	1	[18, 73, 77, 89, 102, 115, 131, 135]
MgO_8	1321	1322	2	[30, 65, 69, 79, 99, 100, 103, 108, 118]
MgO_8	1322	1349	28	[18, 73, 77, 89, 90, 102, 115, 131, 135]
MgO_7	1323	1323	1	[7, 105, 116, 117, 134, 136, 139, 148]
MgO_9	1323	1331	9	[30, 65, 69, 79, 99, 100, 103, 108, 118, 124]
MgO_8	1324	1342	19	[7, 66, 105, 116, 117, 134, 136, 139, 148]
MgO_7	1324	1328	5	[14, 76, 83, 84, 106, 107, 146, 150]
MgO_6	1325	1333	9	[17, 75, 84, 104, 123, 138, 145]
MgO_7	1325	1334	10	[27, 78, 88, 95, 98, 108, 112, 121]
MgO_7	1326	1333	8	[35, 67, 71, 94, 105, 140, 148, 152]
MgO_8	1327	1345	19	[11, 68, 82, 117, 129, 141, 145, 149, 151]
MgO_8	1328	1338	11	[21, 65, 69, 71, 101, 103, 110, 113, 147]
MgO_9	1328	1329	2	[25, 64, 73, 89, 93, 99, 102, 125, 141, 147]
MgO_6	1329	1342	14	[14, 83, 84, 106, 107, 146, 150]
MgO_10	1330	1332	3	[25, 64, 73, 89, 93, 95, 99, 102, 125, 141, 147]
MgO_8	1330	1336	7	[32, 73, 77, 90, 92, 96, 119, 133, 144]
MgO_8	1332	1358	27	[30, 65, 69, 79, 99, 100, 103, 108, 118]
MgO_9	1333	1341	9	[25, 64, 73, 89, 93, 99, 102, 125, 141, 147]
MgO_7	1334	1343	10	[12, 74, 78, 83, 84, 107, 123, 131]
MgO_7	1334	1349	16	[17, 68, 75, 84, 104, 123, 138, 145]
MgO_6	1334	1354	21	[35, 67, 71, 105, 140, 148, 152]
MgO_8	1335	1337	3	[8, 68, 72, 75, 84, 86, 114, 146, 151]
MgO_8	1335	1357	23	[16, 79, 90, 101, 113, 119, 132, 137, 144]
MgO_6	1335	1344	10	[27, 88, 95, 98, 108, 112, 121]
MgO_9	1337	1341	5	[28, 72, 86, 92, 93, 122, 126, 127, 128, 138]
MgO_7	1337	1363	27	[32, 73, 77, 90, 92, 96, 119, 133]
MgO_7	1338	1340	3	[8, 68, 75, 84, 86, 114, 146, 151]
MgO_8	1338	1377	40	[24, 65, 69, 99, 121, 124, 129, 141, 151]
MgO_8	1339	1395	57	[13, 64, 70, 76, 78, 83, 102, 115, 124]
MgO_9	1339	1343	5	[21, 65, 69, 71, 101, 103, 110, 113, 133, 147]
MgO_9	1339	1349	11	[29, 68, 104, 116, 117, 118, 136, 138, 145, 149]
MgO_8	1339	1353	15	[36, 70, 76, 80, 96, 109, 112, 114, 144]
MgO_6	1341	1351	11	[8, 68, 84, 86, 114, 146, 151]
MgO_8	1342	1378	37	[25, 64, 73, 89, 93, 99, 102, 125, 141]
MgO_10	1342	1354	13	[28, 72, 73, 86, 92, 93, 122, 126, 127, 128, 138]
MgO_9	1343	1367	25	[7, 66, 105, 116, 117, 134, 136, 139, 142, 148]
MgO_7	1343	1380	38	[14, 83, 84, 86, 106, 107, 146, 150]
MgO_8	1344	1351	8	[12, 74, 78, 83, 84, 88, 107, 123, 131]
MgO_8	1344	1397	54	[15, 71, 72, 93, 120, 125, 128, 147, 148]
MgO_8	1344	1369	26	[21, 65, 69, 101, 103, 110, 113, 133, 147]
MgO_9	1345	1360	16	[20, 70, 80, 81, 82, 87, 91, 98, 112, 121]
MgO_7	1345	1359	15	[27, 88, 95, 98, 99, 108, 112, 121]
MgO_9	1346	1357	12	[11, 67, 68, 82, 117, 129, 141, 145, 149, 151]
MgO_9	1348	1350	3	[10, 66, 95, 101, 110, 113, 120, 125, 132, 147]
MgO_8	1349	1395	47	[22, 74, 84, 107, 130, 137, 140, 143, 150]
MgO_8	1350	1366	17	[17, 68, 75, 84, 91, 104, 123, 138, 145]
MgO_7	1350	1430	81	[18, 73, 77, 89, 102, 115, 131, 135]
MgO_7	1350	1416	67	[19, 85, 88, 123, 131, 134, 139, 142]
MgO_8	1350	1490	141	[29, 68, 104, 116, 117, 118, 136, 145, 149]
MgO_8	1351	1352	2	[10, 66, 95, 101, 113, 120, 125, 132, 147]
MgO_7	1351	1351	1	[23, 85, 104, 123, 126, 131, 135, 138]
MgO_7	1352	1369	18	[8, 67, 68, 84, 86, 114, 146, 151]
MgO_8	1352	1361	10	[12, 74, 78, 83, 84, 102, 107, 123, 131]
MgO_8	1352	1368	17	[23, 85, 102, 104, 123, 126, 131, 135, 138]
MgO_7	1353	1374	22	[10, 66, 101, 113, 120, 125, 132, 147]
MgO_7	1354	1361	8	[36, 70, 76, 80, 96, 109, 112, 144]
MgO_9	1355	1364	10	[28, 72, 73, 86, 92, 93, 122, 127, 128, 138]
MgO_7	1355	1358	4	[35, 67, 71, 105, 128, 140, 148, 152]
MgO_7	1356	1372	17	[34, 85, 90, 106, 126, 131, 135, 150]
MgO_8	1358	1413	56	[11, 68, 82, 117, 129, 141, 145, 149, 151]
MgO_7	1358	1375	18	[16, 90, 101, 113, 119, 132, 137, 144]
MgO_7	1359	1424	66	[30, 65, 79, 99, 100, 103, 108, 118]
MgO_8	1359	1367	9	[35, 67, 71, 105, 111, 128, 140, 148, 152]
MgO_8	1360	1368	9	[27, 65, 88, 95, 98, 99, 108, 112, 121]
MgO_8	1360	1406	47	[31, 67, 71, 82, 94, 129, 130, 140, 149]
MgO_8	1361	1361	1	[20, 80, 81, 82, 87, 91, 98, 112, 121]
MgO_7	1362	1374	13	[12, 74, 78, 83, 84, 107, 123, 131]
MgO_7	1362	1421	60	[20, 80, 81, 82, 87, 98, 112, 121]
MgO_8	1362	1375	14	[36, 70, 76, 78, 80, 96, 109, 112, 144]
MgO_6	1364	1366	3	[9, 93, 117, 128, 136, 145, 148]
MgO_6	1364	1450	87	[32, 73, 77, 90, 92, 119, 133]
MgO_10	1365	1377	13	[28, 72, 73, 86, 92, 93, 122, 126, 127, 128, 138]
MgO_7	1367	1371	5	[9, 93, 117, 128, 136, 141, 145, 148]
MgO_7	1367	1370	4	[17, 68, 75, 84, 104, 123, 138, 145]
MgO_8	1368	1398	31	[7, 66, 116, 117, 134, 136, 139, 142, 148]
MgO_7	1368	1385	18	[35, 67, 71, 105, 111, 128, 140, 148]
MgO_7	1369	1377	9	[23, 85, 102, 104, 123, 131, 135, 138]
MgO_9	1369	1385	17	[27, 65, 79, 88, 95, 98, 99, 108, 112, 121]
MgO_8	1370	1406	37	[8, 67, 68, 75, 84, 86, 114, 146, 151]
MgO_7	1370	1370	1	[21, 65, 69, 101, 103, 110, 113, 147]
MgO_8	1371	1379	9	[17, 68, 75, 84, 104, 114, 123, 138, 145]
MgO_8	1371	1380	10	[21, 65, 69, 101, 103, 110, 113, 133, 147]
MgO_6	1372	1392	21	[9, 93, 117, 128, 136, 145, 148]
MgO_7	1373	1378	6	[34, 85, 90, 106, 126, 135, 137, 150]
MgO_9	1375	1380	6	[10, 66, 95, 101, 110, 113, 120, 125, 132, 147]
MgO_6	1375	1406	32	[12, 74, 78, 83, 84, 107, 123]
MgO_6	1376	1383	8	[16, 90, 113, 119, 132, 137, 144]
MgO_7	1376	1388	13	[36, 70, 76, 80, 96, 109, 112, 144]
MgO_6	1378	1427	50	[23, 85, 104, 123, 131, 135, 138]
MgO_9	1378	1388	11	[24, 65, 69, 99, 103, 121, 124, 129, 141, 151]
MgO_9	1378	1381	4	[28, 72, 73, 92, 93, 122, 126, 127, 128, 138]
MgO_7	1379	1384	6	[25, 64, 89, 93, 99, 102, 125, 141]
MgO_6	1379	1390	12	[34, 85, 90, 106, 126, 135, 150]
MgO_7	1380	1382	3	[17, 68, 75, 84, 104, 123, 138, 145]
MgO_8	1381	1394	14	[10, 66, 95, 101, 113, 120, 125, 132, 147]
MgO_6	1381	1445	65	[14, 83, 84, 106, 107, 146, 150]
MgO_9	1381	1381	1	[21, 65, 69, 100, 101, 103, 110, 113, 133, 147]
MgO_10	1382	1390	9	[21, 65, 69, 79, 100, 101, 103, 110, 113, 133, 147]
MgO_8	1382	1400	19	[28, 72, 92, 93, 122, 126, 127, 128, 138]
MgO_6	1383	1393	11	[17, 68, 75, 84, 104, 123, 145]
MgO_7	1384	1392	9	[16, 77, 90, 113, 119, 132, 137, 144]
MgO_8	1385	1388	4	[25, 64, 89, 93, 99, 102, 124, 125, 141]
MgO_8	1386	1389	4	[27, 65, 88, 95, 98, 99, 108, 112, 121]
MgO_6	1386	1397	12	[35, 67, 71, 105, 111, 128, 148]
MgO_8	1389	1396	8	[24, 65, 69, 99, 103, 121, 124, 129, 141]
MgO_9	1389	1396	8	[25, 64, 89, 93, 99, 102, 115, 124, 125, 141]
MgO_8	1389	1444	56	[36, 70, 76, 80, 96, 109, 112, 114, 144]
MgO_7	1390	1432	43	[27, 65, 95, 98, 99, 108, 112, 121]
MgO_9	1391	1412	22	[21, 65, 69, 79, 101, 103, 110, 113, 133, 147]
MgO_7	1391	1408	18	[34, 85, 90, 106, 126, 131, 135, 150]
MgO_7	1393	1408	16	[9, 93, 117, 128, 136, 138, 145, 148]
MgO_8	1393	1395	3	[16, 77, 79, 90, 113, 119, 132, 137, 144]
MgO_7	1394	1481	88	[17, 68, 75, 84, 104, 123, 138, 145]
MgO_9	1395	1411	17	[10, 66, 89, 95, 101, 113, 120, 125, 132, 147]
MgO_7	1396	1403	8	[13, 70, 76, 78, 83, 102, 115, 124]
MgO_9	1396	1400	5	[16, 77, 79, 90, 101, 113, 119, 132, 137, 144]
MgO_7	1396	1409	14	[22, 74, 107, 130, 137, 140, 143, 150]
MgO_7	1397	1465	69	[24, 65, 69, 99, 121, 124, 129, 141]
MgO_8	1397	1451	55	[25, 64, 89, 93, 99, 102, 124, 125, 141]
MgO_9	1398	1408	11	[15, 69, 71, 72, 93, 120, 125, 128, 147, 148]
MgO_8	1398	1424	27	[33, 67, 72, 86, 111, 126, 128, 146, 151]
MgO_7	1398	1452	55	[35, 67, 71, 105, 111, 128, 136, 148]
MgO_9	1399	1401	3	[7, 66, 105, 116, 117, 134, 136, 139, 142, 148]
MgO_8	1401	1483	83	[16, 79, 90, 101, 113, 119, 132, 137, 144]
MgO_9	1401	1422	22	[28, 72, 73, 92, 93, 122, 126, 127, 128, 138]
MgO_8	1402	1425	24	[7, 105, 116, 117, 134, 136, 139, 142, 148]
MgO_8	1404	1410	7	[13, 64, 70, 76, 78, 83, 102, 115, 124]
MgO_7	1407	1429	23	[8, 68, 75, 84, 86, 114, 146, 151]
MgO_7	1407	1407	1	[12, 74, 78, 83, 84, 88, 107, 123]
MgO_7	1407	1414	8	[31, 67, 71, 82, 94, 129, 140, 149]
MgO_8	1408	1427	20	[12, 74, 78, 83, 84, 88, 104, 107, 123]
MgO_8	1409	1413	5	[9, 93, 117, 125, 128, 136, 138, 145, 148]
MgO_8	1409	1476	68	[15, 71, 72, 93, 120, 125, 128, 147, 148]
MgO_8	1409	1418	10	[34, 85, 90, 106, 111, 126, 131, 135, 150]
MgO_9	1410	1431	22	[22, 74, 79, 84, 107, 130, 137, 140, 143, 150]
MgO_9	1411	1423	13	[13, 64, 70, 76, 78, 83, 102, 109, 115, 124]
MgO_10	1412	1427	16	[10, 66, 89, 95, 101, 110, 113, 120, 125, 132, 147]
MgO_8	1413	1420	8	[21, 65, 69, 101, 103, 110, 113, 133, 147]
MgO_8	1414	1446	33	[9, 93, 117, 125, 128, 136, 141, 145, 148]
MgO_7	1414	1433	20	[11, 68, 82, 117, 129, 141, 145, 149]
MgO_8	1415	1440	26	[31, 67, 71, 82, 94, 129, 130, 140, 149]
MgO_6	1417	1417	1	[19, 85, 88, 123, 134, 139, 142]
MgO_7	1418	1427	10	[19, 85, 88, 91, 123, 134, 139, 142]
MgO_7	1419	1432	14	[34, 85, 90, 106, 111, 126, 135, 150]
MgO_7	1421	1427	7	[21, 65, 69, 101, 103, 110, 113, 147]
MgO_6	1422	1451	30	[20, 80, 81, 87, 98, 112, 121]
MgO_8	1423	1427	5	[28, 72, 73, 92, 93, 122, 127, 128, 138]
MgO_8	1424	1478	55	[13, 64, 70, 76, 78, 83, 102, 115, 124]
MgO_8	1425	1440	16	[30, 65, 79, 99, 100, 101, 103, 108, 118]
MgO_9	1425	1426	2	[33, 67, 72, 86, 111, 126, 128, 146, 150, 151]
MgO_7	1426	1438	13	[7, 105, 116, 117, 134, 136, 139, 148]
MgO_8	1427	1430	4	[33, 67, 72, 86, 111, 126, 128, 146, 151]
MgO_9	1428	1436	9	[10, 66, 89, 95, 101, 113, 120, 125, 132, 147]
MgO_7	1428	1445	18	[12, 74, 78, 83, 84, 104, 107, 123]
MgO_8	1428	1447	20	[19, 85, 88, 91, 116, 123, 134, 139, 142]
MgO_6	1428	1453	26	[21, 65, 69, 101, 103, 113, 147]
MgO_7	1428	1469	42	[23, 85, 104, 123, 126, 131, 135, 138]
MgO_7	1428	1477	50	[28, 72, 73, 92, 93, 122, 127, 128]
MgO_6	1430	1431	2	[8, 68, 75, 84, 86, 114, 151]
MgO_6	1430	1436	7	[26, 74, 78, 79, 107, 108, 112]
MgO_6	1431	1435	5	[18, 73, 77, 89, 102, 115, 131]
MgO_7	1431	1495	65	[33, 67, 72, 86, 111, 126, 128, 146]
MgO_7	1432	1476	45	[8, 68, 75, 84, 86, 114, 146, 151]
MgO_8	1432	1459	28	[22, 74, 79, 107, 130, 137, 140, 143, 150]
MgO_8	1433	1471	39	[27, 65, 88, 95, 98, 99, 108, 112, 121]
MgO_8	1433	1441	9	[34, 85, 90, 106, 110, 111, 126, 135, 150]
MgO_8	1434	1441	8	[11, 68, 82, 117, 129, 141, 145, 149, 151]
MgO_7	1436	1454	19	[18, 73, 77, 89, 102, 104, 115, 131]
MgO_7	1437	1463	27	[10, 66, 89, 95, 120, 125, 132, 147]
MgO_7	1437	1488	52	[26, 74, 78, 79, 88, 107, 108, 112]
MgO_8	1439	1494	56	[7, 66, 105, 116, 117, 134, 136, 139, 148]
MgO_7	1441	1442	2	[30, 65, 99, 100, 101, 103, 108, 118]
MgO_9	1441	1442	2	[31, 67, 71, 82, 94, 129, 130, 140, 143, 149]
MgO_9	1442	1502	61	[11, 67, 68, 82, 117, 129, 141, 145, 149, 151]
MgO_7	1442	1466	25	[34, 85, 90, 106, 110, 126, 135, 150]
MgO_6	1443	1460	18	[30, 65, 99, 100, 103, 108, 118]
MgO_8	1443	1447	5	[31, 67, 71, 82, 94, 129, 130, 140, 143]
MgO_7	1445	1484	40	[36, 70, 76, 80, 96, 109, 112, 144]
MgO_8	1446	1471	26	[12, 74, 78, 83, 84, 104, 107, 123, 131]
MgO_7	1446	1465	20	[14, 76, 83, 84, 106, 107, 146, 150]
MgO_7	1447	1487	41	[9, 93, 117, 125, 128, 136, 145, 148]
MgO_7	1448	1468	21	[19, 85, 88, 91, 123, 134, 139, 142]
MgO_7	1448	1453	6	[31, 67, 82, 94, 129, 130, 140, 143]
MgO_5	1451	1465	15	[32, 73, 77, 90, 92, 133]
MgO_7	1452	1474	23	[20, 70, 80, 81, 87, 98, 112, 121]
MgO_7	1452	1476	25	[25, 64, 89, 93, 99, 102, 125, 141]
MgO_8	1453	1455	3	[35, 67, 71, 72, 105, 111, 128, 136, 148]
MgO_8	1454	1483	30	[21, 65, 69, 71, 101, 103, 110, 113, 147]
MgO_8	1454	1455	2	[31, 67, 82, 94, 129, 130, 140, 143, 149]
MgO_8	1455	1526	72	[18, 73, 77, 89, 102, 104, 115, 131, 135]
MgO_9	1456	1460	5	[31, 67, 82, 94, 105, 129, 130, 140, 143, 149]
[truncated: 31,021 more rows]
