# Supplementary material for: Pressure‐Induced Coordination Changes in a Pyrolitic Silicate Melt From Ab Initio Molecular Dynamics Simulations
Source: J Geophys Res Solid Earth. 2019 Nov 29;124(11):11232–50. doi: 10.1029/2019JB018238 (PMC6988478; doi:10.1029/2019JB018238)
Supplement: Supplementary file 2 — Data Set S1 [file JGRB-124-11232-s002.zip › Data/3000K/MgO/a10.5-pyr-100-nvt.T3K.outcar.umd.dat.r0.stat.dat]

Cluster	Time	Percent
MgO_9	99994	0.1394266432415851	10
MgO_8	287259	0.4005396134861541	9
MgO_7	252639	0.3522672132519033	8
MgO_6	65713	0.09162692768900416	7
MgO_10	9596	0.013380183496472294	11
MgO_5	1728	0.0024094369614322763	6
MgO_11	244	0.0003402214227948353	12
MgO_4	7	9.760450653950194e-06	5
