# Supplementary material for: Pressure‐Induced Coordination Changes in a Pyrolitic Silicate Melt From Ab Initio Molecular Dynamics Simulations
Source: J Geophys Res Solid Earth. 2019 Nov 29;124(11):11232–50. doi: 10.1029/2019JB018238 (PMC6988478; doi:10.1029/2019JB018238)
Supplement: Supplementary file 2 — Data Set S1 [file JGRB-124-11232-s002.zip › Data/3000K/MgO/a11.0-pyr-100-nvt.T3K.outcar.umd.dat.r0.popul.dat]

Formula	Begin	End	Lifetime	[Composition]
MgO_7	0	9	10	[7, 66, 75, 111, 116, 128, 145, 148]
MgO_8	0	1	2	[8, 68, 78, 83, 84, 104, 118, 130, 146]
MgO_6	0	62	63	[9, 69, 75, 117, 141, 148, 151]
MgO_8	0	12	13	[10, 67, 100, 110, 111, 125, 129, 140, 152]
MgO_9	0	10	11	[11, 68, 69, 71, 72, 75, 92, 103, 119, 129]
MgO_6	0	238	239	[12, 78, 95, 99, 104, 138, 146]
MgO_7	0	20	21	[13, 77, 79, 81, 82, 106, 112, 115]
MgO_7	0	30	31	[14, 83, 118, 127, 130, 131, 137, 150]
MgO_8	0	15	16	[15, 67, 76, 86, 109, 128, 133, 141, 148]
MgO_8	0	12	13	[16, 81, 87, 90, 93, 105, 106, 120, 144]
MgO_7	0	2	3	[17, 68, 70, 84, 122, 123, 138, 145]
MgO_8	0	8	9	[18, 64, 77, 95, 99, 103, 135, 138, 151]
MgO_7	0	14	15	[19, 87, 96, 97, 127, 134, 137, 152]
MgO_7	0	3	4	[20, 74, 79, 88, 112, 115, 132, 142]
MgO_7	0	1	2	[21, 89, 101, 108, 113, 125, 133, 147]
MgO_7	0	34	35	[22, 88, 100, 108, 121, 125, 132, 140]
MgO_6	0	28	29	[23, 74, 85, 106, 115, 123, 138]
MgO_8	0	5	6	[24, 99, 100, 102, 104, 108, 121, 132, 146]
MgO_6	0	61	62	[25, 76, 89, 101, 107, 133, 135]
MgO_8	0	14	15	[26, 83, 95, 101, 102, 107, 119, 143, 146]
MgO_7	0	5	6	[27, 90, 107, 114, 119, 124, 143, 144]
MgO_7	0	34	35	[28, 67, 86, 92, 110, 111, 118, 150]
MgO_7	0	8	9	[29, 66, 117, 123, 134, 139, 142, 149]
MgO_7	0	2	3	[30, 79, 88, 90, 113, 121, 143, 144]
MgO_7	0	10	11	[31, 65, 80, 94, 96, 129, 140, 149]
MgO_8	0	85	86	[32, 76, 86, 92, 101, 107, 109, 114, 119]
MgO_8	0	76	77	[33, 86, 111, 122, 126, 127, 128, 145, 150]
MgO_7	0	1	2	[34, 85, 122, 131, 135, 136, 138, 150]
MgO_6	0	35	36	[35, 79, 80, 82, 91, 124, 144]
MgO_8	0	16	17	[36, 86, 87, 93, 96, 114, 118, 126, 127]
MgO_7	2	29	28	[8, 68, 78, 84, 104, 118, 130, 146]
MgO_8	2	33	32	[21, 89, 98, 101, 108, 113, 125, 133, 147]
MgO_8	2	6	5	[34, 85, 89, 122, 131, 135, 136, 138, 150]
MgO_8	3	16	14	[17, 68, 70, 84, 104, 122, 123, 138, 145]
MgO_8	3	26	24	[30, 79, 88, 90, 113, 121, 125, 143, 144]
MgO_8	4	12	9	[20, 74, 79, 88, 112, 115, 121, 132, 142]
MgO_7	6	27	22	[24, 99, 100, 102, 104, 108, 132, 146]
MgO_6	6	7	2	[27, 90, 107, 114, 124, 143, 144]
MgO_7	7	32	26	[34, 85, 89, 131, 135, 136, 138, 150]
MgO_7	8	33	26	[27, 79, 90, 107, 114, 124, 143, 144]
MgO_7	9	28	20	[18, 64, 77, 95, 99, 103, 135, 138]
MgO_6	9	26	18	[29, 66, 117, 123, 134, 142, 149]
MgO_6	10	31	22	[7, 66, 75, 116, 128, 145, 148]
MgO_10	11	14	4	[11, 68, 69, 71, 72, 75, 92, 103, 116, 119, 129]
MgO_6	11	28	18	[31, 65, 80, 94, 129, 140, 149]
MgO_7	13	23	11	[10, 67, 100, 110, 111, 129, 140, 152]
MgO_7	13	124	112	[16, 81, 87, 90, 93, 105, 106, 120]
MgO_7	13	20	8	[20, 74, 88, 112, 115, 121, 132, 142]
MgO_9	15	22	8	[11, 68, 69, 71, 72, 75, 103, 116, 119, 129]
MgO_8	15	24	10	[19, 87, 96, 97, 126, 127, 134, 137, 152]
MgO_9	15	20	6	[26, 83, 95, 101, 102, 103, 107, 119, 143, 146]
MgO_7	16	20	5	[15, 67, 76, 86, 109, 128, 141, 148]
MgO_7	17	66	50	[17, 68, 70, 84, 104, 122, 138, 145]
MgO_7	17	281	265	[36, 86, 87, 96, 114, 118, 126, 127]
MgO_6	21	37	17	[13, 77, 81, 82, 106, 112, 115]
MgO_8	21	26	6	[15, 67, 76, 86, 92, 109, 128, 141, 148]
MgO_8	21	26	6	[20, 74, 79, 88, 112, 115, 121, 132, 142]
MgO_9	21	42	22	[26, 78, 83, 95, 101, 102, 107, 119, 143, 146]
MgO_8	23	24	2	[11, 68, 69, 72, 75, 103, 116, 119, 129]
MgO_8	24	34	11	[10, 67, 100, 110, 111, 129, 140, 147, 152]
MgO_7	25	28	4	[11, 68, 69, 72, 75, 103, 116, 129]
MgO_7	25	54	30	[19, 87, 96, 97, 127, 134, 137, 152]
MgO_7	27	30	4	[15, 67, 76, 86, 109, 128, 141, 148]
MgO_7	27	44	18	[20, 74, 79, 88, 115, 121, 132, 142]
MgO_7	27	33	7	[29, 66, 97, 117, 123, 134, 142, 149]
MgO_7	27	38	12	[30, 79, 88, 90, 113, 121, 125, 144]
MgO_8	28	64	37	[24, 99, 100, 102, 104, 108, 121, 132, 146]
MgO_6	29	29	1	[11, 68, 69, 72, 75, 103, 129]
MgO_6	29	77	49	[18, 64, 77, 95, 99, 103, 135]
MgO_7	29	30	2	[23, 74, 85, 106, 115, 122, 123, 138]
MgO_7	29	58	30	[31, 65, 80, 94, 116, 129, 140, 149]
MgO_8	30	62	33	[8, 68, 78, 83, 84, 104, 118, 130, 146]
MgO_7	30	31	2	[11, 68, 69, 71, 72, 75, 103, 129]
MgO_6	31	51	21	[14, 83, 118, 127, 130, 131, 150]
MgO_8	31	39	9	[15, 67, 76, 86, 109, 111, 128, 141, 148]
MgO_6	31	50	20	[23, 85, 106, 115, 122, 123, 138]
MgO_7	32	37	6	[7, 66, 73, 75, 116, 128, 145, 148]
MgO_8	32	44	13	[11, 68, 69, 71, 72, 75, 92, 103, 129]
MgO_8	33	33	1	[34, 85, 89, 106, 131, 135, 136, 138, 150]
MgO_7	34	40	7	[21, 89, 98, 108, 113, 125, 133, 147]
MgO_6	34	38	5	[27, 90, 107, 114, 124, 143, 144]
MgO_8	34	50	17	[29, 66, 97, 117, 123, 134, 139, 142, 149]
MgO_9	34	38	5	[34, 85, 89, 106, 122, 131, 135, 136, 138, 150]
MgO_7	35	43	9	[10, 67, 100, 110, 129, 140, 147, 152]
MgO_8	35	35	1	[22, 88, 100, 108, 121, 125, 132, 137, 140]
MgO_8	35	37	3	[28, 67, 86, 92, 110, 111, 118, 129, 150]
MgO_7	36	46	11	[22, 100, 108, 121, 125, 132, 137, 140]
MgO_5	36	42	7	[35, 79, 80, 82, 124, 144]
MgO_8	38	43	6	[7, 66, 73, 75, 111, 116, 128, 145, 148]
MgO_7	38	67	30	[13, 77, 81, 82, 106, 112, 115, 120]
MgO_7	38	146	109	[28, 67, 86, 92, 110, 111, 118, 150]
MgO_7	39	54	16	[27, 87, 90, 107, 114, 124, 143, 144]
MgO_8	39	53	15	[30, 79, 88, 90, 105, 113, 121, 125, 144]
MgO_8	39	64	26	[34, 85, 106, 122, 131, 135, 136, 138, 150]
MgO_7	40	77	38	[15, 67, 76, 86, 109, 111, 128, 148]
MgO_6	41	46	6	[21, 89, 108, 113, 125, 133, 147]
MgO_8	43	49	7	[26, 83, 95, 101, 102, 107, 119, 143, 146]
MgO_6	43	55	13	[35, 79, 80, 82, 94, 124, 144]
MgO_7	44	47	4	[7, 66, 73, 75, 111, 116, 145, 148]
MgO_8	44	48	5	[10, 65, 67, 100, 110, 129, 140, 147, 152]
MgO_7	45	48	4	[11, 69, 71, 72, 75, 92, 103, 129]
MgO_6	45	46	2	[20, 74, 79, 88, 115, 121, 132]
MgO_7	47	61	15	[20, 74, 79, 88, 112, 115, 121, 132]
MgO_7	47	63	17	[21, 89, 101, 108, 113, 125, 133, 147]
MgO_6	47	58	12	[22, 100, 108, 121, 125, 132, 140]
MgO_6	48	79	32	[7, 66, 73, 75, 116, 145, 148]
MgO_7	49	156	108	[10, 65, 67, 100, 110, 129, 140, 152]
MgO_8	49	68	20	[11, 69, 71, 72, 75, 92, 103, 119, 129]
MgO_7	50	50	1	[26, 83, 95, 101, 107, 119, 143, 146]
MgO_7	51	52	2	[23, 78, 85, 106, 115, 122, 123, 138]
MgO_8	51	78	28	[26, 83, 95, 101, 102, 107, 119, 143, 146]
MgO_9	51	64	14	[29, 66, 91, 97, 117, 123, 134, 139, 142, 149]
MgO_7	52	119	68	[14, 83, 118, 127, 130, 131, 137, 150]
MgO_8	53	59	7	[23, 78, 84, 85, 106, 115, 122, 123, 138]
MgO_7	54	57	4	[30, 79, 88, 90, 113, 121, 125, 144]
MgO_8	55	133	79	[19, 87, 96, 97, 127, 134, 137, 139, 152]
MgO_6	55	115	61	[27, 87, 90, 107, 114, 143, 144]
MgO_7	56	69	14	[35, 65, 79, 80, 82, 94, 124, 144]
MgO_8	58	76	19	[30, 79, 88, 90, 105, 113, 121, 125, 144]
MgO_7	59	85	27	[22, 88, 100, 108, 121, 125, 132, 140]
MgO_8	59	63	5	[31, 65, 74, 80, 94, 116, 129, 140, 149]
MgO_7	60	75	16	[23, 78, 84, 85, 115, 122, 123, 138]
MgO_6	62	69	8	[20, 74, 79, 88, 115, 121, 132]
MgO_7	62	76	15	[25, 64, 76, 89, 101, 107, 133, 135]
MgO_9	63	77	15	[8, 68, 78, 83, 84, 104, 110, 118, 130, 146]
MgO_7	63	79	17	[9, 69, 75, 112, 117, 141, 148, 151]
MgO_8	64	71	8	[21, 89, 98, 101, 108, 113, 125, 133, 147]
MgO_9	64	98	35	[31, 65, 74, 80, 94, 100, 116, 129, 140, 149]
MgO_7	65	71	7	[24, 99, 100, 102, 104, 108, 132, 146]
MgO_8	65	86	22	[29, 66, 91, 117, 123, 134, 139, 142, 149]
MgO_7	65	102	38	[34, 85, 122, 131, 135, 136, 138, 150]
MgO_6	67	69	3	[17, 68, 70, 84, 104, 122, 145]
MgO_6	68	98	31	[13, 77, 81, 82, 106, 112, 115]
MgO_9	69	70	2	[11, 69, 71, 72, 75, 80, 92, 103, 119, 129]
MgO_5	70	72	3	[17, 68, 70, 84, 122, 145]
MgO_7	70	72	3	[20, 74, 79, 88, 112, 115, 121, 132]
MgO_6	70	95	26	[35, 79, 80, 82, 94, 124, 144]
MgO_8	71	75	5	[11, 69, 71, 72, 75, 80, 92, 103, 129]
MgO_9	72	81	10	[21, 89, 98, 101, 108, 113, 120, 125, 133, 147]
MgO_6	72	85	14	[24, 100, 102, 104, 108, 132, 146]
MgO_6	73	100	28	[17, 68, 70, 72, 84, 122, 145]
MgO_6	73	103	31	[20, 79, 88, 112, 115, 121, 132]
MgO_7	76	80	5	[11, 69, 71, 72, 75, 92, 103, 129]
MgO_8	76	103	28	[23, 74, 78, 84, 85, 115, 122, 123, 138]
MgO_6	77	79	3	[25, 76, 89, 101, 107, 133, 135]
MgO_9	77	97	21	[30, 79, 88, 90, 105, 113, 121, 125, 143, 144]
MgO_7	77	88	12	[33, 86, 111, 122, 126, 128, 145, 150]
MgO_8	78	112	35	[8, 68, 78, 83, 84, 110, 118, 130, 146]
MgO_8	78	99	22	[15, 67, 76, 86, 92, 109, 111, 128, 148]
MgO_7	78	86	9	[18, 64, 70, 77, 95, 99, 103, 135]
MgO_7	79	86	8	[26, 83, 101, 102, 107, 119, 143, 146]
MgO_7	80	98	19	[7, 66, 73, 75, 116, 117, 145, 148]
MgO_6	80	93	14	[9, 69, 75, 117, 141, 148, 151]
MgO_5	80	95	16	[25, 76, 89, 101, 107, 133]
MgO_8	81	100	20	[11, 69, 71, 72, 75, 92, 103, 119, 129]
MgO_8	82	109	28	[21, 89, 101, 108, 113, 120, 125, 133, 147]
MgO_8	86	103	18	[22, 74, 88, 100, 108, 121, 125, 132, 140]
MgO_7	86	95	10	[24, 99, 100, 102, 104, 108, 132, 146]
MgO_7	86	90	5	[32, 76, 86, 92, 107, 109, 114, 119]
MgO_8	87	95	9	[18, 64, 70, 77, 95, 99, 103, 135, 151]
MgO_6	87	95	9	[26, 83, 101, 107, 119, 143, 146]
MgO_7	87	102	16	[29, 66, 117, 123, 134, 139, 142, 149]
MgO_8	89	125	37	[33, 86, 111, 122, 126, 127, 128, 145, 150]
MgO_6	91	92	2	[32, 76, 92, 107, 109, 114, 119]
MgO_5	93	95	3	[32, 76, 92, 107, 114, 119]
MgO_7	94	146	53	[9, 69, 75, 82, 117, 141, 148, 151]
MgO_7	96	138	43	[18, 64, 77, 95, 99, 103, 135, 151]
MgO_8	96	123	28	[24, 99, 100, 102, 104, 108, 116, 132, 146]
MgO_6	96	149	54	[25, 76, 89, 93, 101, 107, 133]
MgO_7	96	116	21	[26, 83, 95, 101, 107, 119, 143, 146]
MgO_6	96	114	19	[32, 76, 92, 101, 107, 114, 119]
MgO_6	96	120	25	[35, 79, 80, 94, 114, 124, 144]
MgO_8	98	111	14	[30, 79, 88, 90, 105, 113, 121, 125, 144]
MgO_8	99	102	4	[7, 66, 73, 75, 111, 116, 117, 145, 148]
MgO_7	99	241	143	[13, 77, 79, 81, 82, 106, 112, 115]
MgO_8	99	117	19	[31, 65, 80, 94, 100, 116, 129, 140, 149]
MgO_7	100	113	14	[15, 67, 76, 86, 92, 109, 128, 148]
MgO_9	101	126	26	[11, 68, 69, 71, 72, 75, 92, 103, 119, 129]
MgO_8	101	109	9	[17, 68, 70, 72, 75, 84, 122, 128, 145]
MgO_7	103	106	4	[7, 66, 73, 75, 111, 116, 145, 148]
MgO_8	103	135	33	[29, 66, 97, 117, 123, 134, 139, 142, 149]
MgO_6	103	146	44	[34, 85, 131, 135, 136, 138, 150]
MgO_7	104	129	26	[20, 79, 82, 88, 112, 115, 121, 132]
MgO_7	104	130	27	[22, 88, 100, 108, 121, 125, 132, 140]
MgO_7	104	145	42	[23, 74, 78, 84, 85, 115, 123, 138]
MgO_8	107	131	25	[7, 66, 73, 75, 111, 116, 128, 145, 148]
MgO_9	110	120	11	[17, 68, 70, 72, 75, 84, 104, 122, 128, 145]
MgO_7	110	131	22	[21, 89, 108, 113, 120, 125, 133, 147]
MgO_7	112	113	2	[30, 79, 88, 90, 113, 121, 125, 144]
MgO_9	113	113	1	[8, 68, 78, 83, 84, 104, 110, 118, 130, 146]
MgO_8	114	138	25	[8, 68, 78, 83, 84, 104, 118, 130, 146]
MgO_8	114	117	4	[15, 67, 76, 86, 92, 109, 111, 128, 148]
MgO_6	114	115	2	[30, 88, 90, 113, 121, 125, 144]
MgO_7	115	159	45	[32, 76, 86, 92, 101, 107, 114, 119]
MgO_5	116	118	3	[27, 90, 107, 114, 143, 144]
MgO_7	116	127	12	[30, 88, 90, 113, 121, 125, 143, 144]
MgO_8	117	150	34	[26, 83, 95, 101, 102, 107, 119, 143, 146]
MgO_7	118	214	97	[15, 67, 76, 86, 109, 111, 128, 148]
MgO_7	118	144	27	[31, 65, 80, 94, 116, 129, 140, 149]
MgO_6	119	125	7	[27, 90, 93, 107, 114, 143, 144]
MgO_8	120	151	32	[14, 83, 85, 118, 127, 130, 131, 137, 150]
MgO_10	121	126	6	[17, 68, 70, 72, 75, 84, 104, 122, 128, 138, 145]
MgO_7	121	145	25	[35, 79, 80, 91, 94, 114, 124, 144]
MgO_7	124	145	22	[24, 99, 100, 102, 104, 108, 132, 146]
MgO_6	125	152	28	[16, 81, 87, 90, 105, 106, 120]
MgO_5	126	135	10	[27, 90, 107, 114, 143, 144]
MgO_7	126	150	25	[33, 86, 111, 122, 127, 128, 145, 150]
MgO_8	127	150	24	[11, 69, 71, 72, 75, 92, 103, 119, 129]
MgO_9	127	139	13	[17, 68, 70, 72, 75, 84, 104, 122, 138, 145]
MgO_6	128	154	27	[30, 88, 90, 113, 121, 125, 144]
MgO_6	130	145	16	[20, 79, 88, 112, 115, 121, 132]
MgO_6	131	174	44	[22, 88, 100, 108, 125, 132, 140]
MgO_7	132	155	24	[7, 66, 73, 75, 111, 128, 145, 148]
MgO_8	132	162	31	[21, 89, 101, 108, 113, 120, 125, 133, 147]
MgO_7	134	190	57	[19, 87, 96, 97, 127, 134, 137, 152]
MgO_6	136	148	13	[27, 87, 90, 107, 114, 143, 144]
MgO_7	136	151	16	[29, 66, 117, 123, 134, 139, 142, 149]
MgO_7	139	145	7	[8, 68, 78, 83, 84, 118, 130, 146]
MgO_6	139	152	14	[18, 64, 77, 95, 99, 103, 135]
MgO_8	140	182	43	[17, 68, 70, 72, 75, 84, 104, 122, 145]
MgO_6	145	217	73	[31, 65, 80, 116, 129, 140, 149]
MgO_6	146	155	10	[8, 68, 78, 84, 118, 130, 146]
MgO_7	146	190	45	[20, 74, 79, 88, 112, 115, 121, 132]
MgO_8	146	161	16	[23, 74, 78, 84, 85, 115, 122, 123, 138]
MgO_8	146	153	8	[24, 73, 99, 100, 102, 104, 108, 132, 146]
MgO_8	146	161	16	[35, 79, 80, 91, 94, 114, 124, 143, 144]
MgO_6	147	161	15	[9, 69, 82, 117, 141, 148, 151]
MgO_9	147	176	30	[28, 67, 68, 86, 92, 110, 111, 118, 129, 150]
MgO_7	147	175	29	[34, 85, 131, 135, 136, 138, 145, 150]
MgO_7	149	191	43	[27, 87, 90, 93, 107, 114, 143, 144]
MgO_5	150	159	10	[25, 76, 89, 101, 107, 133]
MgO_9	151	157	7	[11, 68, 69, 71, 72, 75, 92, 103, 119, 129]
MgO_7	151	155	5	[26, 95, 101, 102, 107, 119, 143, 146]
MgO_6	151	154	4	[33, 86, 111, 122, 128, 145, 150]
MgO_7	152	175	24	[14, 83, 85, 118, 127, 130, 137, 150]
MgO_6	152	177	26	[29, 66, 117, 123, 134, 142, 149]
MgO_7	153	169	17	[16, 81, 87, 90, 93, 105, 106, 120]
MgO_7	153	269	117	[18, 64, 77, 95, 99, 103, 135, 138]
MgO_7	154	181	28	[24, 99, 100, 102, 104, 108, 132, 146]
MgO_7	155	179	25	[30, 88, 90, 108, 113, 121, 125, 144]
MgO_7	155	165	11	[33, 86, 111, 122, 127, 128, 145, 150]
MgO_8	156	177	22	[7, 66, 73, 75, 111, 116, 128, 145, 148]
MgO_7	156	158	3	[8, 68, 78, 84, 94, 118, 130, 146]
MgO_6	156	181	26	[26, 95, 101, 107, 119, 143, 146]
MgO_6	157	177	21	[10, 67, 100, 110, 129, 140, 152]
MgO_8	158	164	7	[11, 68, 69, 71, 72, 75, 92, 103, 129]
MgO_6	159	195	37	[8, 68, 78, 84, 94, 118, 130]
MgO_6	160	181	22	[25, 76, 89, 101, 107, 133, 135]
MgO_8	160	188	29	[32, 76, 86, 92, 101, 107, 109, 114, 119]
MgO_7	162	169	8	[9, 69, 75, 82, 117, 141, 148, 151]
MgO_7	162	167	6	[23, 74, 78, 84, 85, 122, 123, 138]
MgO_7	162	162	1	[35, 79, 80, 91, 114, 124, 143, 144]
MgO_9	163	191	29	[21, 89, 98, 101, 108, 113, 120, 125, 133, 147]
MgO_6	163	174	12	[35, 79, 80, 114, 124, 143, 144]
MgO_9	165	170	6	[11, 68, 69, 71, 72, 75, 92, 103, 116, 129]
MgO_8	166	171	6	[33, 86, 111, 122, 126, 127, 128, 145, 150]
MgO_6	168	181	14	[23, 74, 78, 84, 122, 123, 138]
MgO_8	170	184	15	[9, 69, 75, 81, 82, 117, 141, 148, 151]
MgO_8	170	191	22	[16, 81, 87, 90, 93, 105, 106, 120, 141]
MgO_8	171	181	11	[11, 68, 69, 71, 72, 75, 92, 116, 129]
MgO_7	172	179	8	[33, 86, 111, 122, 126, 127, 128, 150]
MgO_7	175	236	62	[22, 88, 100, 108, 121, 125, 132, 140]
MgO_7	175	240	66	[35, 79, 80, 94, 114, 124, 143, 144]
MgO_6	176	222	47	[14, 83, 118, 127, 130, 137, 150]
MgO_6	176	219	44	[34, 85, 131, 135, 136, 138, 150]
MgO_8	177	205	29	[28, 67, 86, 92, 110, 111, 118, 129, 150]
MgO_7	178	193	16	[7, 66, 75, 111, 116, 128, 145, 148]
MgO_7	178	185	8	[10, 65, 67, 100, 110, 129, 140, 152]
MgO_7	178	199	22	[29, 66, 117, 123, 134, 139, 142, 149]
MgO_6	180	190	11	[30, 88, 90, 113, 121, 125, 144]
MgO_8	180	197	18	[33, 86, 111, 118, 122, 126, 127, 128, 150]
MgO_7	182	240	59	[11, 68, 69, 72, 75, 92, 116, 129]
MgO_7	182	185	4	[23, 74, 78, 84, 122, 123, 138, 145]
MgO_8	182	192	11	[24, 99, 100, 101, 102, 104, 108, 132, 146]
MgO_7	182	201	20	[25, 76, 89, 101, 107, 131, 133, 135]
MgO_7	182	182	1	[26, 95, 101, 102, 107, 119, 143, 146]
MgO_9	183	195	13	[17, 68, 70, 72, 75, 84, 104, 122, 128, 145]
MgO_8	183	191	9	[26, 78, 95, 101, 102, 107, 119, 143, 146]
MgO_7	185	253	69	[9, 69, 75, 82, 117, 141, 148, 151]
MgO_8	186	203	18	[10, 65, 67, 100, 110, 129, 140, 147, 152]
MgO_8	186	189	4	[23, 74, 78, 84, 85, 122, 123, 138, 145]
MgO_7	189	193	5	[32, 76, 86, 92, 101, 107, 109, 119]
MgO_7	190	201	12	[23, 74, 78, 84, 85, 122, 123, 138]
MgO_8	191	288	98	[19, 87, 96, 97, 127, 134, 137, 139, 152]
MgO_6	191	196	6	[20, 79, 88, 112, 115, 121, 132]
MgO_7	191	214	24	[30, 88, 90, 113, 121, 125, 143, 144]
MgO_7	192	223	32	[16, 81, 87, 90, 93, 105, 106, 120]
MgO_8	192	221	30	[21, 89, 98, 108, 113, 120, 125, 133, 147]
MgO_7	192	216	25	[26, 78, 95, 101, 107, 119, 143, 146]
MgO_6	192	219	28	[27, 87, 90, 93, 107, 114, 144]
MgO_7	193	221	29	[24, 99, 100, 102, 104, 108, 132, 146]
MgO_8	194	194	1	[7, 66, 73, 75, 111, 116, 128, 145, 148]
MgO_8	194	211	18	[32, 71, 76, 86, 92, 101, 107, 109, 119]
MgO_9	195	214	20	[7, 66, 73, 75, 111, 116, 117, 128, 145, 148]
MgO_5	196	203	8	[8, 78, 84, 94, 118, 130]
MgO_8	196	221	26	[17, 68, 70, 72, 75, 84, 122, 128, 145]
MgO_7	197	276	80	[20, 79, 82, 88, 112, 115, 121, 132]
MgO_7	198	211	14	[33, 86, 111, 122, 126, 127, 128, 150]
MgO_8	200	213	14	[29, 66, 91, 117, 123, 134, 139, 142, 149]
MgO_6	202	234	33	[23, 74, 84, 85, 122, 123, 138]
MgO_8	202	207	6	[25, 76, 89, 101, 107, 131, 133, 135, 136]
MgO_6	204	205	2	[8, 68, 78, 84, 94, 118, 130]
MgO_7	204	247	44	[10, 65, 67, 100, 110, 129, 140, 152]
MgO_7	206	220	15	[8, 68, 74, 78, 84, 94, 118, 130]
MgO_7	206	209	4	[28, 67, 86, 92, 110, 111, 118, 150]
MgO_7	208	280	73	[25, 76, 89, 101, 107, 131, 133, 135]
MgO_6	210	245	36	[28, 67, 86, 92, 110, 118, 150]
MgO_7	212	228	17	[32, 76, 86, 92, 101, 107, 109, 119]
MgO_6	212	216	5	[33, 86, 122, 126, 127, 128, 150]
MgO_7	214	243	30	[29, 66, 91, 117, 123, 134, 142, 149]
MgO_8	215	227	13	[7, 66, 73, 75, 111, 116, 128, 145, 148]
MgO_6	215	242	28	[15, 67, 76, 86, 109, 128, 148]
MgO_6	215	230	16	[30, 88, 90, 113, 121, 143, 144]
MgO_8	217	223	7	[26, 78, 83, 95, 101, 107, 119, 143, 146]
MgO_5	217	224	8	[33, 122, 126, 127, 128, 150]
MgO_7	218	219	2	[31, 65, 80, 94, 116, 129, 140, 149]
MgO_7	220	220	1	[27, 86, 87, 90, 93, 107, 114, 144]
MgO_8	220	242	23	[31, 65, 80, 94, 116, 117, 129, 140, 149]
MgO_7	220	227	8	[34, 85, 122, 131, 135, 136, 138, 150]
MgO_6	221	232	12	[8, 68, 78, 84, 94, 118, 130]
MgO_8	221	237	17	[27, 86, 87, 90, 93, 107, 114, 143, 144]
MgO_7	222	226	5	[17, 68, 70, 72, 75, 84, 122, 145]
MgO_9	222	294	73	[21, 89, 98, 101, 108, 113, 120, 125, 133, 147]
MgO_6	222	225	4	[24, 100, 102, 104, 108, 132, 146]
MgO_5	223	262	40	[14, 83, 118, 127, 130, 150]
MgO_8	224	255	32	[16, 81, 87, 90, 93, 105, 106, 120, 141]
MgO_7	224	253	30	[26, 83, 95, 101, 107, 119, 143, 146]
MgO_6	225	238	14	[33, 111, 122, 126, 127, 128, 150]
MgO_5	226	230	5	[24, 100, 102, 104, 108, 132]
MgO_6	227	246	20	[17, 68, 70, 72, 75, 84, 145]
MgO_9	228	246	19	[7, 66, 73, 75, 111, 116, 117, 128, 145, 148]
MgO_8	228	242	15	[34, 85, 89, 122, 131, 135, 136, 138, 150]
MgO_8	229	349	121	[32, 71, 76, 86, 92, 101, 107, 109, 119]
MgO_6	231	231	1	[24, 73, 100, 102, 104, 108, 132]
MgO_7	231	251	21	[30, 88, 90, 113, 121, 125, 143, 144]
MgO_7	232	239	8	[24, 73, 100, 102, 104, 108, 121, 132]
MgO_5	233	244	12	[8, 68, 78, 84, 118, 130]
MgO_7	235	236	2	[23, 74, 78, 84, 85, 122, 123, 138]
MgO_6	237	240	4	[22, 88, 108, 121, 125, 132, 140]
MgO_8	237	239	3	[23, 74, 78, 84, 85, 122, 123, 138, 145]
MgO_9	238	257	20	[27, 86, 87, 90, 93, 107, 114, 119, 143, 144]
MgO_7	239	256	18	[12, 68, 78, 95, 99, 104, 138, 146]
MgO_7	239	255	17	[33, 111, 122, 126, 127, 128, 136, 150]
MgO_9	240	255	16	[23, 74, 78, 84, 85, 115, 122, 123, 138, 145]
MgO_6	240	249	10	[24, 100, 102, 104, 108, 121, 132]
MgO_6	241	264	24	[11, 69, 72, 75, 92, 116, 129]
MgO_7	241	255	15	[22, 88, 108, 121, 125, 132, 137, 140]
MgO_6	241	248	8	[35, 79, 80, 94, 114, 124, 144]
MgO_8	242	252	11	[13, 77, 79, 81, 82, 106, 112, 115, 124]
MgO_7	243	246	4	[15, 67, 76, 86, 109, 111, 128, 148]
MgO_7	243	264	22	[31, 65, 80, 94, 117, 129, 140, 149]
MgO_7	243	255	13	[34, 85, 89, 122, 131, 135, 136, 150]
MgO_8	244	248	5	[29, 66, 91, 117, 123, 134, 139, 142, 149]
MgO_6	245	252	8	[8, 68, 74, 78, 84, 118, 130]
MgO_7	246	255	10	[28, 67, 86, 92, 100, 110, 118, 150]
MgO_8	247	250	4	[7, 66, 73, 75, 111, 116, 128, 145, 148]
MgO_8	247	268	22	[15, 67, 76, 86, 109, 111, 128, 148, 151]
MgO_7	247	296	50	[17, 68, 70, 72, 75, 84, 122, 145]
MgO_6	248	308	61	[10, 67, 100, 110, 129, 140, 152]
MgO_7	249	267	19	[29, 66, 91, 117, 123, 134, 142, 149]
MgO_7	249	313	65	[35, 79, 80, 91, 94, 114, 124, 144]
MgO_7	250	269	20	[24, 100, 102, 104, 108, 121, 132, 146]
MgO_9	251	280	30	[7, 66, 73, 75, 111, 116, 128, 136, 145, 148]
MgO_6	252	252	1	[30, 88, 90, 113, 121, 143, 144]
MgO_7	253	277	25	[8, 68, 74, 78, 84, 94, 118, 130]
MgO_7	253	312	60	[13, 77, 79, 81, 82, 106, 112, 115]
MgO_7	253	276	24	[30, 79, 88, 90, 113, 121, 143, 144]
MgO_6	254	267	14	[9, 69, 82, 117, 141, 148, 151]
MgO_8	254	280	27	[26, 83, 95, 101, 102, 107, 119, 143, 146]
MgO_7	256	267	12	[16, 81, 87, 90, 93, 105, 106, 120]
MgO_8	256	273	18	[22, 88, 108, 121, 125, 130, 132, 137, 140]
MgO_8	256	260	5	[23, 74, 78, 84, 85, 115, 122, 123, 138]
MgO_6	256	262	7	[28, 67, 86, 92, 110, 118, 150]
MgO_6	256	257	2	[33, 111, 122, 126, 127, 128, 150]
MgO_8	256	282	27	[34, 85, 89, 122, 131, 135, 136, 138, 150]
MgO_8	257	294	38	[12, 68, 78, 95, 99, 102, 104, 138, 146]
MgO_8	258	260	3	[27, 86, 87, 90, 93, 107, 114, 119, 144]
MgO_7	258	261	4	[33, 86, 111, 122, 126, 127, 128, 150]
MgO_7	261	266	6	[23, 74, 78, 84, 85, 115, 122, 138]
MgO_7	261	270	10	[27, 86, 87, 90, 93, 107, 114, 144]
MgO_6	262	290	29	[33, 86, 111, 122, 126, 128, 150]
MgO_6	263	285	23	[14, 83, 118, 127, 130, 146, 150]
MgO_7	263	308	46	[28, 67, 86, 92, 110, 111, 118, 150]
MgO_6	265	280	16	[11, 69, 72, 75, 92, 103, 129]
MgO_6	265	273	9	[31, 65, 80, 94, 129, 140, 149]
MgO_8	267	288	22	[23, 74, 78, 84, 85, 115, 122, 123, 138]
MgO_7	268	292	25	[9, 69, 75, 82, 117, 141, 148, 151]
MgO_6	268	315	48	[16, 81, 90, 93, 105, 106, 120]
MgO_8	268	294	27	[29, 66, 91, 117, 123, 134, 142, 148, 149]
MgO_9	269	275	7	[15, 67, 76, 86, 109, 111, 128, 133, 148, 151]
MgO_8	270	336	67	[18, 64, 77, 95, 99, 103, 115, 135, 138]
MgO_6	270	329	60	[24, 100, 102, 104, 108, 121, 132]
MgO_6	271	281	11	[27, 86, 87, 93, 107, 114, 144]
MgO_9	274	276	3	[22, 74, 88, 108, 121, 125, 130, 132, 137, 140]
MgO_7	274	274	1	[31, 65, 80, 94, 117, 129, 140, 149]
MgO_7	275	279	5	[31, 80, 91, 94, 117, 129, 140, 149]
MgO_8	276	277	2	[15, 67, 76, 109, 111, 128, 133, 148, 151]
MgO_6	277	278	2	[20, 79, 82, 88, 112, 121, 132]
MgO_8	277	291	15	[22, 74, 88, 108, 121, 125, 132, 137, 140]
MgO_6	277	288	12	[30, 79, 88, 90, 121, 143, 144]
MgO_6	278	281	4	[8, 68, 78, 84, 94, 118, 130]
MgO_7	278	280	3	[15, 67, 76, 109, 111, 128, 133, 148]
MgO_7	279	281	3	[20, 74, 79, 82, 88, 112, 121, 132]
MgO_8	280	299	20	[31, 80, 91, 94, 116, 117, 129, 140, 149]
MgO_8	281	293	13	[7, 66, 73, 75, 111, 116, 128, 145, 148]
MgO_7	281	289	9	[11, 69, 72, 75, 92, 103, 119, 129]
MgO_6	281	282	2	[15, 67, 76, 109, 111, 128, 148]
MgO_8	281	285	5	[25, 76, 89, 93, 101, 107, 131, 133, 135]
MgO_9	281	281	1	[26, 78, 83, 95, 101, 102, 107, 119, 143, 146]
MgO_7	282	282	1	[8, 68, 72, 78, 84, 94, 118, 130]
MgO_6	282	300	19	[20, 74, 79, 88, 112, 121, 132]
MgO_8	282	298	17	[26, 78, 95, 101, 102, 107, 119, 143, 146]
MgO_7	282	321	40	[27, 86, 87, 93, 107, 114, 143, 144]
MgO_6	282	285	4	[36, 86, 87, 96, 118, 126, 127]
MgO_8	283	292	10	[8, 68, 72, 78, 84, 94, 114, 118, 130]
MgO_7	283	298	16	[15, 67, 76, 109, 111, 128, 141, 148]
MgO_7	283	285	3	[34, 85, 89, 122, 131, 135, 136, 150]
MgO_7	286	288	3	[14, 78, 83, 118, 127, 130, 146, 150]
MgO_7	286	340	55	[25, 76, 89, 101, 107, 131, 133, 135]
MgO_6	286	310	25	[34, 85, 122, 131, 135, 136, 150]
MgO_7	286	298	13	[36, 86, 87, 96, 118, 126, 127, 150]
MgO_6	289	310	22	[14, 78, 83, 118, 130, 146, 150]
MgO_9	289	335	47	[19, 66, 87, 96, 97, 127, 134, 137, 139, 152]
MgO_7	289	311	23	[23, 74, 84, 85, 115, 122, 123, 138]
MgO_7	289	324	36	[30, 79, 88, 90, 113, 121, 143, 144]
MgO_8	290	341	52	[11, 69, 71, 72, 75, 92, 103, 119, 129]
MgO_5	291	302	12	[33, 111, 122, 126, 128, 150]
MgO_9	292	297	6	[22, 74, 88, 100, 108, 121, 125, 132, 137, 140]
MgO_7	293	311	19	[8, 68, 72, 84, 94, 114, 118, 130]
MgO_8	293	319	27	[9, 69, 75, 82, 117, 128, 141, 148, 151]
MgO_9	294	374	81	[7, 66, 73, 75, 111, 116, 117, 128, 145, 148]
MgO_7	295	317	23	[12, 68, 78, 95, 102, 104, 138, 146]
MgO_8	295	351	57	[21, 89, 101, 108, 113, 120, 125, 133, 147]
MgO_7	295	302	8	[29, 66, 91, 117, 123, 134, 142, 149]
MgO_6	297	301	5	[17, 68, 70, 72, 84, 122, 145]
MgO_8	298	303	6	[22, 74, 88, 100, 108, 121, 125, 132, 140]
MgO_8	299	303	5	[15, 67, 76, 109, 111, 128, 141, 148, 151]
MgO_7	299	302	4	[26, 95, 101, 102, 107, 119, 143, 146]
MgO_6	299	331	33	[36, 86, 87, 96, 118, 126, 127]
MgO_7	300	354	55	[31, 80, 94, 116, 117, 129, 140, 149]
MgO_7	301	336	36	[20, 74, 79, 88, 112, 115, 121, 132]
MgO_5	302	309	8	[17, 68, 70, 84, 122, 145]
MgO_8	303	320	18	[26, 78, 95, 101, 102, 107, 119, 143, 146]
MgO_6	303	346	44	[29, 66, 117, 123, 134, 142, 149]
MgO_6	303	332	30	[33, 111, 122, 126, 128, 145, 150]
MgO_7	304	313	10	[15, 67, 76, 109, 128, 141, 148, 151]
MgO_7	304	373	70	[22, 88, 100, 108, 121, 125, 132, 140]
MgO_7	309	319	11	[10, 65, 67, 100, 110, 129, 140, 152]
MgO_6	309	319	11	[28, 67, 86, 92, 110, 111, 118]
MgO_6	310	343	34	[17, 68, 70, 84, 122, 138, 145]
MgO_7	311	311	1	[14, 78, 83, 89, 118, 130, 146, 150]
MgO_7	311	313	3	[34, 85, 89, 122, 131, 135, 136, 150]
MgO_6	312	357	46	[8, 68, 72, 84, 114, 118, 130]
MgO_6	312	322	11	[14, 83, 89, 118, 130, 146, 150]
MgO_8	312	315	4	[23, 74, 78, 84, 85, 115, 122, 123, 138]
MgO_8	313	353	41	[13, 77, 79, 81, 82, 91, 106, 112, 115]
MgO_8	314	325	12	[15, 67, 76, 109, 128, 133, 141, 148, 151]
MgO_8	314	318	5	[34, 85, 89, 122, 131, 135, 136, 138, 150]
MgO_8	314	330	17	[35, 65, 79, 80, 91, 94, 114, 124, 144]
MgO_7	316	337	22	[16, 81, 87, 90, 93, 105, 106, 120]
MgO_7	316	392	77	[23, 74, 78, 84, 85, 115, 123, 138]
MgO_6	318	332	15	[12, 68, 78, 95, 104, 138, 146]
MgO_7	319	323	5	[34, 85, 89, 131, 135, 136, 138, 150]
MgO_7	320	329	10	[9, 69, 75, 117, 128, 141, 148, 151]
MgO_6	320	320	1	[10, 67, 100, 110, 129, 140, 152]
MgO_7	320	334	15	[28, 67, 86, 92, 110, 111, 118, 150]
MgO_7	321	335	15	[10, 67, 92, 100, 110, 129, 140, 152]
MgO_7	321	360	40	[26, 95, 101, 102, 107, 119, 143, 146]
MgO_8	322	324	3	[27, 86, 87, 90, 93, 107, 114, 143, 144]
MgO_5	323	328	6	[14, 83, 89, 118, 146, 150]
MgO_6	324	517	194	[34, 85, 131, 135, 136, 138, 150]
MgO_9	325	347	23	[27, 86, 87, 90, 93, 107, 114, 119, 143, 144]
MgO_8	325	327	3	[30, 79, 88, 90, 113, 121, 125, 143, 144]
MgO_7	326	339	14	[15, 76, 109, 128, 133, 141, 148, 151]
MgO_9	328	343	16	[30, 79, 88, 90, 105, 113, 121, 125, 143, 144]
MgO_6	329	366	38	[14, 83, 89, 110, 118, 146, 150]
MgO_8	330	350	21	[9, 69, 75, 82, 117, 128, 141, 148, 151]
MgO_7	330	330	1	[24, 99, 100, 102, 104, 108, 121, 132]
MgO_6	331	352	22	[24, 99, 102, 104, 108, 121, 132]
MgO_9	331	366	36	[35, 65, 79, 80, 91, 94, 96, 114, 124, 144]
MgO_7	332	411	80	[36, 86, 87, 96, 114, 118, 126, 127]
MgO_7	333	387	55	[12, 68, 78, 84, 95, 104, 138, 146]
MgO_7	333	343	11	[33, 70, 111, 122, 126, 128, 145, 150]
MgO_7	335	355	21	[28, 67, 92, 110, 111, 118, 126, 150]
MgO_6	336	371	36	[10, 67, 100, 110, 129, 140, 152]
MgO_8	336	368	33	[19, 66, 87, 97, 127, 134, 137, 139, 152]
MgO_7	337	366	30	[18, 77, 95, 99, 103, 115, 135, 138]
MgO_8	337	341	5	[20, 74, 78, 79, 88, 112, 115, 121, 132]
MgO_6	338	354	17	[16, 81, 90, 93, 105, 106, 120]
MgO_8	340	373	34	[15, 67, 76, 109, 128, 133, 141, 148, 151]
MgO_6	341	343	3	[25, 76, 89, 101, 107, 131, 133]
MgO_7	342	342	1	[11, 69, 71, 72, 75, 92, 103, 129]
MgO_7	342	400	59	[20, 74, 79, 88, 112, 115, 121, 132]
MgO_6	343	366	24	[11, 69, 71, 72, 75, 92, 129]
MgO_7	344	346	3	[17, 68, 70, 72, 84, 122, 138, 145]
MgO_5	344	352	9	[25, 76, 89, 101, 107, 133]
MgO_8	344	389	46	[30, 79, 88, 90, 113, 121, 125, 143, 144]
MgO_8	344	354	11	[33, 70, 111, 122, 126, 128, 136, 145, 150]
MgO_6	347	349	3	[17, 68, 70, 72, 84, 122, 145]
MgO_7	347	382	36	[29, 66, 117, 123, 134, 139, 142, 149]
MgO_8	348	359	12	[27, 86, 87, 90, 107, 114, 119, 143, 144]
MgO_7	350	360	11	[17, 68, 70, 72, 75, 84, 122, 145]
MgO_9	350	351	2	[32, 71, 76, 86, 92, 101, 107, 109, 119, 133]
MgO_7	351	393	43	[9, 69, 75, 82, 117, 141, 148, 151]
MgO_7	352	380	29	[21, 89, 108, 113, 120, 125, 133, 147]
MgO_8	352	360	9	[32, 76, 86, 92, 101, 107, 109, 119, 133]
MgO_7	353	425	73	[24, 99, 100, 102, 104, 108, 121, 132]
MgO_6	353	371	19	[25, 76, 89, 101, 107, 131, 133]
MgO_7	354	363	10	[13, 77, 81, 82, 91, 106, 112, 115]
MgO_7	355	382	28	[16, 81, 87, 90, 93, 105, 106, 120]
MgO_6	355	363	9	[31, 80, 116, 117, 129, 140, 149]
MgO_7	355	362	8	[33, 111, 122, 126, 128, 136, 145, 150]
MgO_8	356	372	17	[28, 67, 86, 92, 110, 111, 118, 126, 150]
MgO_7	358	377	20	[8, 68, 72, 84, 94, 114, 118, 130]
MgO_7	360	379	20	[27, 86, 90, 107, 114, 119, 143, 144]
MgO_6	361	396	36	[17, 68, 70, 72, 84, 122, 145]
MgO_6	361	385	25	[26, 95, 101, 102, 107, 119, 146]
MgO_7	361	388	28	[32, 76, 86, 92, 101, 107, 109, 119]
MgO_8	363	376	14	[33, 111, 122, 126, 127, 128, 136, 145, 150]
MgO_8	364	368	5	[13, 77, 79, 81, 82, 91, 106, 112, 115]
MgO_7	364	382	19	[31, 65, 80, 116, 117, 129, 140, 149]
MgO_7	367	392	26	[11, 68, 69, 71, 72, 75, 92, 129]
MgO_7	367	391	25	[14, 83, 89, 110, 118, 131, 146, 150]
MgO_6	367	404	38	[18, 77, 95, 99, 103, 135, 138]
MgO_8	367	409	43	[35, 79, 80, 91, 94, 96, 114, 124, 144]
MgO_9	369	428	60	[13, 77, 79, 81, 82, 91, 106, 112, 115, 124]
MgO_7	369	378	10	[19, 87, 97, 127, 134, 137, 139, 152]
MgO_7	372	450	79	[10, 65, 67, 100, 110, 129, 140, 152]
MgO_7	372	462	91	[25, 76, 89, 101, 107, 131, 133, 135]
MgO_7	373	403	31	[28, 67, 92, 110, 111, 118, 126, 150]
MgO_7	374	374	1	[15, 76, 109, 128, 133, 141, 148, 151]
MgO_6	374	436	63	[22, 88, 100, 108, 125, 132, 140]
MgO_8	375	402	28	[7, 66, 73, 75, 111, 116, 117, 128, 145]
MgO_8	375	378	4	[15, 64, 76, 109, 128, 133, 141, 148, 151]
MgO_7	377	383	7	[33, 111, 122, 126, 127, 128, 136, 150]
MgO_6	378	380	3	[8, 68, 84, 94, 114, 118, 130]
MgO_7	379	401	23	[15, 64, 76, 109, 128, 141, 148, 151]
MgO_6	379	398	20	[19, 87, 97, 127, 134, 137, 139]
MgO_8	380	418	39	[27, 86, 90, 107, 114, 119, 124, 143, 144]
MgO_7	381	385	5	[8, 68, 84, 94, 96, 114, 118, 130]
MgO_8	381	385	5	[21, 89, 108, 113, 120, 125, 133, 147, 152]
MgO_8	383	476	94	[16, 81, 87, 90, 93, 105, 106, 120, 144]
MgO_6	383	392	10	[29, 66, 117, 123, 134, 142, 149]
MgO_6	383	398	16	[31, 80, 116, 117, 129, 140, 149]
MgO_6	384	389	6	[33, 111, 122, 126, 127, 128, 150]
MgO_8	386	391	6	[8, 68, 78, 84, 94, 96, 114, 118, 130]
MgO_9	386	387	2	[21, 89, 101, 108, 113, 120, 125, 133, 147, 152]
MgO_7	386	398	13	[26, 95, 101, 102, 107, 119, 143, 146]
MgO_8	388	426	39	[12, 68, 78, 84, 95, 104, 138, 145, 146]
MgO_8	388	434	47	[21, 89, 101, 108, 113, 125, 133, 147, 152]
MgO_8	389	413	25	[32, 71, 76, 86, 92, 101, 107, 109, 119]
MgO_9	390	396	7	[30, 79, 88, 90, 108, 113, 121, 125, 143, 144]
MgO_7	390	390	1	[33, 64, 111, 122, 126, 127, 128, 150]
MgO_6	391	423	33	[33, 111, 122, 126, 127, 128, 150]
MgO_7	392	395	4	[8, 68, 78, 84, 94, 114, 118, 130]
MgO_6	392	405	14	[14, 83, 89, 110, 118, 146, 150]
MgO_6	393	447	55	[11, 69, 71, 72, 75, 92, 129]
MgO_8	393	405	13	[23, 74, 78, 84, 85, 95, 115, 123, 138]
MgO_7	393	395	3	[29, 66, 116, 117, 123, 134, 142, 149]
MgO_8	394	431	38	[9, 69, 75, 82, 117, 128, 141, 148, 151]
MgO_8	396	423	28	[8, 68, 72, 78, 84, 94, 114, 118, 130]
MgO_8	396	403	8	[29, 66, 116, 117, 123, 134, 142, 148, 149]
MgO_7	397	534	138	[17, 68, 70, 72, 75, 84, 122, 145]
MgO_8	397	439	43	[30, 79, 88, 90, 113, 121, 125, 143, 144]
MgO_5	399	422	24	[19, 87, 97, 127, 134, 137]
MgO_8	399	419	21	[26, 95, 101, 102, 103, 107, 119, 143, 146]
MgO_7	399	406	8	[31, 65, 80, 116, 117, 129, 140, 149]
MgO_6	401	436	36	[20, 74, 79, 88, 112, 115, 132]
MgO_8	402	405	4	[15, 64, 76, 109, 126, 128, 141, 148, 151]
MgO_7	403	416	14	[7, 66, 73, 75, 116, 117, 128, 145]
MgO_6	404	432	29	[28, 67, 92, 110, 111, 118, 126]
MgO_7	404	411	8	[29, 66, 117, 123, 134, 142, 148, 149]
MgO_8	405	429	25	[18, 77, 95, 99, 103, 115, 135, 138, 151]
MgO_7	406	415	10	[14, 68, 83, 89, 110, 118, 146, 150]
MgO_9	406	412	7	[15, 64, 67, 76, 109, 126, 128, 141, 148, 151]
MgO_7	406	460	55	[23, 74, 78, 84, 85, 95, 115, 138]
MgO_6	407	408	2	[31, 65, 80, 116, 129, 140, 149]
MgO_7	409	415	7	[31, 65, 80, 94, 116, 129, 140, 149]
MgO_7	410	421	12	[35, 79, 80, 94, 96, 114, 124, 144]
MgO_6	412	414	3	[29, 66, 117, 123, 134, 142, 149]
MgO_6	412	414	3	[36, 86, 87, 114, 118, 126, 127]
MgO_8	413	420	8	[15, 64, 67, 76, 109, 126, 128, 141, 148]
MgO_9	414	437	24	[32, 71, 76, 86, 92, 101, 102, 107, 109, 119]
MgO_7	415	445	31	[29, 66, 97, 117, 123, 134, 142, 149]
MgO_7	415	425	11	[36, 86, 87, 93, 114, 118, 126, 127]
MgO_6	416	434	19	[14, 68, 83, 110, 118, 146, 150]
MgO_9	416	427	12	[31, 65, 80, 94, 96, 116, 117, 129, 140, 149]
MgO_6	417	464	48	[7, 66, 75, 116, 117, 128, 145]
MgO_9	419	444	26	[27, 79, 86, 90, 107, 114, 119, 124, 143, 144]
MgO_9	420	429	10	[26, 95, 101, 102, 103, 104, 107, 119, 143, 146]
MgO_7	421	462	42	[15, 64, 67, 76, 109, 126, 128, 148]
MgO_8	422	438	17	[35, 79, 80, 91, 94, 96, 114, 124, 144]
MgO_6	423	438	16	[19, 87, 97, 123, 127, 134, 137]
MgO_7	424	427	4	[8, 68, 72, 84, 94, 114, 118, 130]
MgO_5	424	435	12	[33, 111, 122, 126, 128, 150]
MgO_8	426	430	5	[24, 73, 99, 100, 102, 104, 108, 121, 132]
MgO_6	426	429	4	[36, 86, 87, 93, 114, 118, 126]
MgO_7	427	452	26	[12, 68, 78, 84, 95, 104, 138, 146]
MgO_8	428	439	12	[8, 68, 72, 84, 94, 96, 114, 118, 130]
MgO_8	428	432	5	[31, 65, 80, 96, 116, 117, 129, 140, 149]
MgO_8	429	445	17	[13, 77, 81, 82, 91, 106, 112, 115, 124]
MgO_7	430	432	3	[18, 77, 95, 99, 103, 135, 138, 151]
MgO_8	430	464	35	[26, 95, 101, 102, 104, 107, 119, 143, 146]
MgO_7	430	436	7	[36, 86, 87, 93, 96, 114, 118, 126]
MgO_7	431	443	13	[24, 73, 99, 102, 104, 108, 121, 132]
MgO_7	432	464	33	[9, 69, 82, 117, 128, 141, 148, 151]
MgO_8	433	460	28	[18, 77, 95, 99, 103, 124, 135, 138, 151]
MgO_7	433	500	68	[28, 67, 92, 110, 111, 118, 126, 150]
MgO_7	433	470	38	[31, 65, 80, 116, 117, 129, 140, 149]
MgO_7	435	437	3	[14, 68, 83, 110, 118, 130, 146, 150]
MgO_9	435	438	4	[21, 89, 101, 108, 113, 120, 125, 133, 147, 152]
MgO_6	436	439	4	[33, 111, 122, 126, 128, 136, 150]
MgO_7	437	444	8	[20, 74, 78, 79, 88, 112, 115, 132]
MgO_7	437	456	20	[22, 88, 100, 108, 121, 125, 132, 140]
MgO_6	437	457	21	[36, 86, 87, 96, 114, 118, 126]
MgO_6	438	451	14	[14, 83, 110, 118, 130, 146, 150]
MgO_8	438	513	76	[32, 71, 76, 86, 92, 101, 107, 109, 119]
MgO_5	439	443	5	[19, 87, 97, 127, 134, 137]
MgO_8	439	452	14	[21, 89, 101, 108, 113, 120, 125, 133, 147]
MgO_7	439	439	1	[35, 79, 80, 94, 96, 114, 124, 144]
MgO_7	440	441	2	[8, 68, 72, 84, 94, 114, 118, 130]
MgO_7	440	462	23	[30, 79, 88, 90, 113, 121, 143, 144]
MgO_7	440	508	69	[33, 111, 122, 126, 128, 136, 145, 150]
MgO_6	440	456	17	[35, 79, 80, 94, 96, 114, 144]
MgO_8	442	452	11	[8, 68, 72, 78, 84, 94, 114, 118, 130]
MgO_6	444	498	55	[19, 87, 97, 127, 134, 137, 139]
MgO_8	444	468	25	[24, 73, 99, 100, 102, 104, 108, 121, 132]
MgO_8	445	446	2	[20, 74, 78, 79, 88, 112, 115, 132, 143]
MgO_8	445	479	35	[27, 79, 86, 90, 107, 114, 119, 143, 144]
MgO_7	446	451	6	[13, 77, 81, 91, 106, 112, 115, 124]
MgO_6	446	452	7	[29, 66, 117, 123, 134, 142, 149]
MgO_7	447	450	4	[20, 74, 79, 88, 112, 115, 132, 143]
MgO_7	448	460	13	[11, 69, 71, 72, 75, 92, 103, 129]
MgO_8	451	453	3	[10, 65, 67, 92, 100, 110, 129, 140, 152]
MgO_6	451	464	14	[20, 74, 79, 88, 112, 115, 132]
MgO_8	452	478	27	[13, 77, 79, 81, 91, 106, 112, 115, 124]
MgO_5	452	476	25	[14, 83, 110, 118, 146, 150]
MgO_7	453	520	68	[8, 68, 72, 78, 84, 94, 118, 130]
MgO_8	453	453	1	[12, 68, 78, 84, 95, 104, 138, 143, 146]
MgO_9	453	470	18	[21, 89, 98, 101, 108, 113, 120, 125, 133, 147]
MgO_7	453	481	29	[29, 66, 117, 123, 134, 139, 142, 149]
MgO_9	454	475	22	[10, 65, 67, 92, 100, 110, 111, 129, 140, 152]
MgO_7	454	455	2	[12, 68, 78, 95, 104, 138, 143, 146]
MgO_6	456	463	8	[12, 68, 78, 95, 104, 143, 146]
MgO_6	457	497	41	[22, 88, 100, 108, 125, 132, 140]
MgO_7	457	461	5	[35, 79, 80, 91, 94, 96, 114, 144]
MgO_7	458	459	2	[36, 86, 87, 96, 114, 118, 126, 144]
MgO_6	460	465	6	[36, 86, 87, 96, 114, 118, 144]
MgO_8	461	543	83	[11, 69, 71, 72, 75, 92, 103, 119, 129]
MgO_7	461	507	47	[18, 77, 95, 99, 103, 135, 138, 151]
MgO_6	461	512	52	[23, 74, 78, 84, 85, 115, 138]
MgO_6	462	463	2	[35, 79, 80, 91, 94, 114, 144]
MgO_8	463	507	45	[15, 64, 67, 76, 109, 126, 128, 148, 151]
MgO_8	463	464	2	[25, 76, 89, 101, 107, 109, 131, 133, 135]
MgO_6	463	497	35	[30, 79, 88, 90, 113, 121, 144]
MgO_7	464	479	16	[12, 68, 78, 84, 95, 104, 143, 146]
MgO_7	464	485	22	[35, 79, 80, 91, 94, 114, 124, 144]
MgO_7	465	477	13	[7, 66, 73, 75, 116, 117, 128, 145]
MgO_8	465	465	1	[9, 69, 75, 82, 117, 128, 141, 148, 151]
MgO_7	465	552	88	[20, 74, 79, 88, 112, 115, 121, 132]
MgO_7	465	529	65	[25, 76, 89, 101, 107, 109, 133, 135]
MgO_7	465	502	38	[26, 95, 101, 102, 107, 119, 143, 146]
MgO_9	466	471	6	[9, 69, 75, 82, 117, 128, 133, 141, 148, 151]
MgO_6	466	467	2	[36, 86, 87, 96, 114, 118, 127]
MgO_7	468	477	10	[36, 86, 87, 96, 114, 118, 127, 137]
MgO_7	469	472	4	[24, 73, 99, 100, 102, 104, 108, 132]
MgO_8	471	482	12	[21, 89, 101, 108, 113, 120, 125, 133, 147]
MgO_8	471	472	2	[31, 65, 69, 80, 116, 117, 129, 140, 149]
MgO_8	472	473	2	[9, 69, 75, 82, 117, 133, 141, 148, 151]
MgO_8	473	482	10	[24, 73, 99, 100, 102, 104, 108, 116, 132]
MgO_7	473	491	19	[31, 65, 80, 116, 117, 129, 140, 149]
MgO_9	474	475	2	[9, 69, 75, 82, 103, 117, 133, 141, 148, 151]
MgO_10	476	483	8	[9, 69, 75, 82, 99, 103, 117, 133, 141, 148, 151]
MgO_8	476	477	2	[10, 65, 67, 92, 100, 110, 111, 129, 152]
MgO_6	477	482	6	[14, 83, 89, 110, 118, 146, 150]
MgO_7	477	537	61	[16, 81, 87, 90, 93, 105, 120, 144]
MgO_6	478	502	25	[7, 66, 75, 116, 117, 128, 145]
MgO_9	478	478	1	[10, 65, 67, 92, 100, 110, 111, 129, 140, 152]
MgO_6	478	480	3	[36, 86, 87, 96, 118, 127, 137]
MgO_8	479	483	5	[10, 65, 67, 100, 110, 111, 129, 140, 152]
MgO_9	479	485	7	[13, 77, 79, 81, 82, 91, 106, 112, 115, 124]
MgO_6	480	482	3	[12, 68, 78, 95, 104, 143, 146]
MgO_9	480	481	2	[27, 79, 86, 90, 93, 107, 114, 119, 143, 144]
MgO_5	481	485	5	[36, 86, 87, 96, 118, 127]
MgO_8	482	497	16	[27, 86, 90, 93, 107, 114, 119, 143, 144]
MgO_8	482	538	57	[29, 66, 116, 117, 123, 134, 139, 142, 149]
MgO_7	483	483	1	[12, 68, 78, 95, 104, 110, 143, 146]
MgO_5	483	498	16	[14, 83, 110, 118, 146, 150]
MgO_7	483	510	28	[21, 89, 108, 113, 120, 125, 133, 147]
MgO_7	483	483	1	[24, 73, 100, 102, 104, 108, 116, 132]
MgO_9	484	485	2	[9, 69, 75, 82, 99, 103, 117, 141, 148, 151]
MgO_7	484	509	26	[10, 67, 100, 110, 111, 129, 140, 152]
MgO_6	484	492	9	[12, 68, 78, 95, 104, 110, 146]
MgO_6	484	490	7	[24, 100, 102, 104, 108, 116, 132]
MgO_8	486	490	5	[9, 69, 82, 99, 103, 117, 141, 148, 151]
MgO_8	486	494	9	[13, 77, 79, 81, 91, 106, 112, 115, 124]
MgO_6	486	488	3	[35, 79, 80, 91, 94, 114, 144]
MgO_6	486	501	16	[36, 86, 87, 96, 118, 126, 127]
MgO_7	489	532	44	[35, 79, 80, 91, 94, 96, 114, 144]
MgO_7	491	504	14	[9, 69, 82, 99, 117, 141, 148, 151]
MgO_7	491	530	40	[24, 100, 102, 104, 108, 116, 121, 132]
MgO_6	492	520	29	[31, 80, 116, 117, 129, 140, 149]
MgO_5	493	502	10	[12, 68, 78, 95, 104, 146]
MgO_7	495	529	35	[13, 77, 79, 81, 91, 112, 115, 124]
MgO_7	498	527	30	[22, 88, 100, 108, 121, 125, 132, 140]
MgO_9	498	503	6	[27, 79, 86, 90, 93, 107, 114, 119, 143, 144]
MgO_7	498	502	5	[30, 79, 88, 90, 113, 120, 121, 144]
MgO_6	499	503	5	[14, 83, 110, 118, 130, 146, 150]
MgO_7	499	526	28	[19, 87, 97, 123, 127, 134, 137, 139]
MgO_6	501	543	43	[28, 67, 92, 110, 111, 118, 126]
MgO_7	502	522	21	[36, 86, 87, 96, 118, 126, 127, 137]
MgO_7	503	516	14	[7, 66, 75, 116, 117, 128, 145, 148]
MgO_6	503	508	6	[12, 68, 78, 95, 100, 104, 146]
MgO_8	503	537	35	[26, 95, 101, 102, 103, 107, 119, 143, 146]
MgO_8	503	504	2	[30, 79, 88, 90, 113, 120, 121, 125, 144]
MgO_7	504	520	17	[14, 78, 83, 110, 118, 130, 146, 150]
MgO_8	504	529	26	[27, 79, 86, 90, 107, 114, 119, 143, 144]
MgO_9	505	537	33	[9, 69, 75, 82, 99, 117, 128, 141, 148, 151]
MgO_7	505	518	14	[30, 79, 88, 90, 113, 120, 121, 144]
MgO_7	508	524	17	[15, 64, 67, 76, 109, 128, 148, 151]
MgO_8	508	523	16	[18, 77, 95, 99, 103, 124, 135, 138, 151]
MgO_7	509	553	45	[12, 68, 78, 95, 100, 102, 104, 146]
MgO_8	509	519	11	[33, 111, 122, 126, 127, 128, 136, 145, 150]
MgO_8	510	518	9	[10, 65, 67, 100, 110, 111, 129, 140, 152]
MgO_8	511	523	13	[21, 89, 98, 108, 113, 120, 125, 133, 147]
MgO_5	513	517	5	[23, 74, 78, 84, 115, 138]
MgO_7	514	518	5	[32, 71, 76, 86, 92, 101, 107, 119]
MgO_6	517	537	21	[7, 66, 75, 116, 117, 128, 145]
MgO_6	518	532	15	[23, 74, 78, 84, 95, 115, 138]
MgO_7	518	534	17	[34, 85, 106, 131, 135, 136, 138, 150]
MgO_9	519	522	4	[10, 65, 67, 92, 100, 110, 111, 129, 140, 152]
MgO_8	519	528	10	[30, 79, 88, 90, 105, 113, 120, 121, 144]
MgO_8	519	548	30	[32, 71, 76, 86, 92, 101, 107, 109, 119]
MgO_7	520	533	14	[33, 111, 122, 126, 127, 128, 145, 150]
MgO_6	521	528	8	[8, 68, 78, 84, 94, 118, 130]
MgO_8	521	531	11	[14, 68, 78, 83, 110, 118, 130, 146, 150]
MgO_7	521	550	30	[31, 65, 80, 116, 117, 129, 140, 149]
MgO_8	523	525	3	[10, 65, 67, 92, 100, 110, 111, 129, 152]
MgO_6	523	543	21	[36, 86, 87, 96, 118, 126, 127]
MgO_7	524	529	6	[18, 77, 95, 99, 103, 135, 138, 151]
MgO_7	524	557	34	[21, 89, 108, 113, 120, 125, 133, 147]
MgO_6	525	537	13	[15, 67, 76, 109, 128, 148, 151]
MgO_7	526	530	5	[10, 65, 67, 92, 100, 110, 129, 152]
MgO_8	527	538	12	[19, 87, 97, 123, 127, 134, 137, 139, 152]
MgO_6	528	561	34	[22, 88, 108, 121, 125, 132, 140]
MgO_7	529	562	34	[8, 68, 74, 78, 84, 94, 118, 130]
MgO_7	529	539	11	[30, 79, 88, 90, 105, 113, 121, 144]
MgO_8	530	536	7	[13, 77, 79, 81, 82, 91, 112, 115, 124]
MgO_6	530	562	33	[18, 77, 95, 99, 103, 135, 151]
MgO_6	530	535	6	[25, 76, 89, 101, 107, 133, 135]
MgO_9	530	567	38	[27, 79, 86, 90, 107, 114, 119, 124, 143, 144]
MgO_8	531	555	25	[10, 65, 67, 92, 100, 110, 129, 140, 152]
MgO_6	531	531	1	[24, 100, 102, 104, 108, 121, 132]
MgO_7	532	551	20	[14, 78, 83, 110, 118, 130, 146, 150]
MgO_7	532	537	6	[24, 73, 100, 102, 104, 108, 121, 132]
MgO_7	533	560	28	[23, 74, 78, 84, 85, 95, 115, 138]
MgO_8	533	538	6	[35, 79, 80, 91, 94, 96, 114, 144, 149]
MgO_8	534	568	35	[33, 64, 111, 122, 126, 127, 128, 145, 150]
MgO_8	535	544	10	[17, 68, 70, 72, 75, 84, 122, 138, 145]
MgO_6	535	553	19	[34, 85, 131, 135, 136, 138, 150]
MgO_7	536	558	23	[25, 76, 89, 101, 107, 131, 133, 135]
MgO_9	537	566	30	[13, 77, 79, 81, 82, 91, 106, 112, 115, 124]
MgO_7	538	542	5	[7, 66, 75, 111, 116, 117, 128, 145]
MgO_8	538	542	5	[9, 69, 75, 82, 117, 128, 141, 148, 151]
MgO_7	538	544	7	[15, 67, 76, 109, 128, 141, 148, 151]
MgO_8	538	549	12	[16, 81, 86, 87, 90, 93, 105, 120, 144]
MgO_7	538	544	7	[24, 73, 99, 100, 102, 104, 108, 132]
MgO_7	538	544	7	[26, 95, 101, 102, 107, 119, 143, 146]
MgO_9	539	542	4	[19, 66, 87, 97, 123, 127, 134, 137, 139, 152]
MgO_7	539	544	6	[29, 66, 117, 123, 134, 139, 142, 149]
MgO_7	539	541	3	[35, 80, 91, 94, 96, 114, 144, 149]
MgO_6	540	578	39	[30, 79, 88, 90, 113, 121, 144]
MgO_8	542	562	21	[35, 65, 80, 91, 94, 96, 114, 144, 149]
MgO_8	543	572	30	[7, 66, 75, 111, 116, 117, 128, 145, 148]
MgO_7	543	571	29	[9, 69, 75, 82, 117, 141, 148, 151]
MgO_8	543	564	22	[19, 66, 87, 97, 123, 127, 134, 137, 139]
MgO_7	544	573	30	[11, 69, 71, 72, 75, 92, 103, 129]
MgO_7	544	613	70	[28, 67, 92, 110, 111, 118, 126, 150]
MgO_7	544	552	9	[36, 86, 87, 96, 118, 126, 127, 137]
MgO_8	545	583	39	[15, 67, 76, 109, 128, 133, 141, 148, 151]
MgO_7	545	556	12	[17, 68, 72, 75, 84, 122, 138, 145]
MgO_7	545	571	27	[24, 73, 99, 100, 102, 104, 121, 132]
MgO_6	545	575	31	[26, 101, 102, 107, 119, 143, 146]
MgO_8	545	570	26	[29, 66, 116, 117, 123, 134, 139, 142, 149]
MgO_9	549	561	13	[32, 71, 76, 86, 92, 101, 107, 109, 119, 126]
MgO_7	550	567	18	[16, 81, 86, 87, 90, 93, 105, 120]
MgO_8	551	566	16	[31, 65, 69, 80, 116, 117, 129, 140, 149]
MgO_8	552	572	21	[14, 78, 83, 89, 110, 118, 130, 146, 150]
MgO_6	553	615	63	[20, 74, 79, 88, 112, 115, 132]
MgO_8	553	556	4	[36, 86, 87, 96, 118, 126, 127, 137, 150]
MgO_6	554	580	27	[12, 68, 78, 95, 100, 104, 146]
MgO_7	554	582	29	[34, 85, 89, 131, 135, 136, 138, 150]
MgO_7	556	557	2	[10, 65, 67, 100, 110, 129, 140, 152]
MgO_8	557	561	5	[17, 68, 72, 75, 84, 122, 128, 138, 145]
MgO_7	557	576	20	[36, 86, 87, 96, 118, 126, 127, 137]
MgO_6	558	590	33	[10, 65, 100, 110, 129, 140, 152]
MgO_6	558	577	20	[21, 108, 113, 120, 125, 133, 147]
MgO_8	559	584	26	[25, 76, 89, 93, 101, 107, 131, 133, 135]
MgO_6	561	585	25	[23, 78, 84, 85, 95, 115, 138]
MgO_7	562	566	5	[17, 68, 72, 75, 84, 122, 128, 145]
MgO_7	562	645	84	[22, 88, 100, 108, 121, 125, 132, 140]
MgO_8	562	573	12	[32, 71, 76, 86, 92, 101, 107, 109, 119]
MgO_6	563	573	11	[8, 68, 78, 84, 94, 118, 130]
MgO_7	563	615	53	[18, 77, 95, 99, 103, 135, 138, 151]
MgO_7	563	588	26	[35, 80, 91, 94, 96, 114, 144, 149]
MgO_7	565	624	60	[19, 87, 97, 123, 127, 134, 137, 139]
MgO_8	567	615	49	[13, 77, 79, 81, 82, 91, 112, 115, 124]
MgO_8	567	574	8	[17, 68, 70, 72, 75, 84, 122, 128, 145]
MgO_7	567	568	2	[31, 65, 80, 116, 117, 129, 140, 149]
MgO_8	568	574	7	[16, 81, 86, 87, 90, 93, 105, 106, 120]
MgO_8	568	574	7	[27, 79, 86, 90, 107, 114, 119, 124, 143]
MgO_8	569	613	45	[31, 65, 71, 80, 116, 117, 129, 140, 149]
MgO_7	569	574	6	[33, 64, 111, 122, 126, 128, 145, 150]
MgO_9	571	572	2	[29, 66, 116, 117, 123, 134, 139, 142, 148, 149]
MgO_8	572	583	12	[9, 69, 75, 82, 99, 117, 141, 148, 151]
MgO_6	572	593	22	[24, 73, 99, 100, 102, 104, 132]
MgO_7	573	642	70	[7, 66, 75, 116, 117, 128, 145, 148]
MgO_7	573	574	2	[14, 83, 89, 110, 118, 130, 146, 150]
MgO_10	573	584	12	[29, 66, 74, 116, 117, 123, 134, 139, 142, 148, 149]
MgO_7	574	586	13	[8, 68, 78, 84, 94, 114, 118, 130]
MgO_6	574	594	21	[11, 69, 71, 72, 75, 103, 129]
MgO_7	574	605	32	[32, 76, 86, 92, 101, 107, 109, 119]
MgO_6	575	601	27	[14, 83, 89, 110, 118, 146, 150]
MgO_9	575	596	22	[16, 81, 86, 87, 90, 93, 105, 106, 120, 144]
MgO_7	575	585	11	[17, 68, 70, 75, 84, 122, 128, 145]
MgO_7	575	576	2	[27, 86, 90, 107, 114, 119, 124, 143]
MgO_8	575	586	12	[33, 64, 67, 111, 122, 126, 128, 145, 150]
MgO_7	576	639	64	[26, 95, 101, 102, 107, 119, 143, 146]
MgO_8	577	609	33	[27, 86, 90, 107, 114, 119, 124, 143, 144]
MgO_8	577	585	9	[36, 86, 87, 96, 118, 126, 127, 130, 137]
MgO_7	578	616	39	[21, 98, 108, 113, 120, 125, 133, 147]
MgO_7	579	594	16	[30, 79, 88, 90, 113, 121, 125, 144]
MgO_7	581	599	19	[12, 68, 78, 95, 100, 104, 138, 146]
MgO_6	583	607	25	[34, 85, 131, 135, 136, 138, 150]
MgO_7	584	615	32	[9, 69, 75, 82, 117, 141, 148, 151]
MgO_7	584	594	11	[15, 67, 76, 109, 133, 141, 148, 151]
MgO_7	585	595	11	[25, 76, 89, 101, 107, 131, 133, 135]
MgO_8	585	595	11	[29, 66, 116, 117, 123, 134, 142, 148, 149]
MgO_8	586	630	45	[17, 68, 70, 72, 75, 84, 122, 128, 145]
MgO_7	586	598	13	[23, 74, 78, 84, 85, 95, 115, 138]
MgO_9	586	593	8	[36, 86, 87, 96, 118, 126, 127, 130, 137, 150]
MgO_8	587	607	21	[8, 68, 72, 78, 84, 94, 114, 118, 130]
MgO_7	587	587	1	[33, 64, 111, 122, 126, 128, 145, 150]
MgO_6	588	604	17	[33, 64, 111, 122, 126, 128, 150]
MgO_6	589	606	18	[35, 80, 91, 94, 96, 114, 144]
MgO_7	591	607	17	[10, 65, 100, 108, 110, 129, 140, 152]
MgO_7	594	654	61	[24, 73, 99, 100, 102, 104, 121, 132]
MgO_8	594	594	1	[36, 86, 87, 96, 118, 126, 127, 130, 150]
MgO_8	595	604	10	[11, 69, 71, 72, 75, 92, 103, 119, 129]
MgO_8	595	635	41	[15, 67, 76, 109, 128, 133, 141, 148, 151]
MgO_6	595	605	11	[30, 79, 88, 90, 113, 121, 144]
MgO_7	595	612	18	[36, 87, 96, 118, 126, 127, 130, 150]
MgO_8	596	613	18	[25, 76, 89, 101, 107, 131, 133, 135, 136]
MgO_7	596	617	22	[29, 66, 116, 117, 123, 134, 142, 149]
MgO_8	597	621	25	[16, 81, 87, 90, 93, 105, 106, 120, 144]
MgO_6	599	612	14	[23, 74, 78, 84, 85, 115, 138]
MgO_6	600	606	7	[12, 68, 78, 95, 104, 138, 146]
MgO_7	602	653	52	[14, 83, 89, 110, 118, 130, 146, 150]
MgO_7	605	618	14	[11, 69, 71, 72, 75, 92, 119, 129]
MgO_5	605	614	10	[33, 111, 122, 126, 128, 150]
MgO_7	606	610	5	[30, 79, 88, 90, 113, 121, 125, 144]
MgO_6	606	629	24	[32, 76, 86, 92, 101, 107, 119]
MgO_7	607	675	69	[12, 68, 78, 95, 102, 104, 138, 146]
MgO_7	607	629	23	[35, 79, 80, 91, 94, 96, 114, 144]
MgO_9	608	610	3	[8, 68, 72, 78, 84, 94, 114, 118, 130, 146]
MgO_6	608	610	3	[10, 65, 100, 110, 129, 140, 152]
MgO_7	608	644	37	[34, 85, 122, 131, 135, 136, 138, 150]
MgO_7	610	616	7	[27, 86, 90, 114, 119, 124, 143, 144]
MgO_8	611	693	83	[8, 68, 72, 78, 84, 94, 118, 130, 146]
MgO_7	611	631	21	[10, 65, 67, 100, 110, 129, 140, 152]
MgO_8	611	618	8	[30, 79, 88, 90, 113, 121, 125, 143, 144]
MgO_7	613	638	26	[23, 74, 78, 84, 85, 115, 122, 138]
MgO_7	613	635	23	[36, 87, 96, 118, 126, 127, 130, 137]
MgO_7	614	620	7	[25, 76, 89, 101, 107, 133, 135, 136]
MgO_6	614	651	38	[28, 67, 92, 110, 111, 118, 126]
MgO_7	614	641	28	[31, 65, 71, 80, 116, 117, 129, 140]
MgO_6	615	634	20	[33, 111, 122, 126, 128, 145, 150]
MgO_8	616	636	21	[9, 69, 75, 82, 99, 117, 141, 148, 151]
MgO_7	616	630	15	[13, 77, 79, 81, 82, 91, 112, 124]
MgO_6	616	652	37	[18, 95, 99, 103, 135, 138, 151]
MgO_7	616	633	18	[20, 74, 79, 88, 112, 115, 132, 143]
MgO_8	617	625	9	[21, 98, 108, 113, 120, 125, 133, 139, 147]
MgO_8	617	632	16	[27, 79, 86, 90, 114, 119, 124, 143, 144]
MgO_8	618	644	27	[29, 66, 116, 117, 123, 134, 142, 148, 149]
MgO_6	619	628	10	[11, 69, 71, 72, 75, 92, 129]
MgO_9	619	644	26	[30, 79, 88, 90, 113, 120, 121, 125, 143, 144]
MgO_6	621	634	14	[25, 76, 89, 101, 107, 133, 135]
MgO_7	622	639	18	[16, 81, 87, 90, 93, 105, 120, 144]
MgO_8	625	638	14	[19, 66, 87, 97, 123, 127, 134, 137, 139]
MgO_7	626	650	25	[21, 98, 108, 113, 120, 125, 133, 147]
MgO_7	629	641	13	[11, 69, 71, 72, 75, 92, 103, 129]
MgO_7	630	648	19	[32, 76, 86, 92, 101, 107, 109, 119]
MgO_8	630	643	14	[35, 79, 80, 91, 94, 96, 114, 124, 144]
MgO_8	631	646	16	[13, 77, 79, 81, 82, 91, 112, 115, 124]
MgO_7	631	643	13	[17, 68, 70, 72, 75, 84, 122, 145]
MgO_6	632	666	35	[10, 65, 67, 100, 110, 129, 152]
MgO_9	633	657	25	[27, 79, 86, 90, 107, 114, 119, 124, 143, 144]
MgO_6	634	650	17	[20, 74, 79, 88, 112, 115, 132]
MgO_7	635	646	12	[25, 76, 89, 101, 107, 109, 133, 135]
MgO_8	635	660	26	[33, 111, 122, 126, 127, 128, 136, 145, 150]
MgO_6	636	674	39	[15, 67, 76, 109, 128, 148, 151]
MgO_8	636	636	1	[36, 86, 87, 96, 118, 126, 127, 130, 137]
MgO_9	637	637	1	[9, 69, 75, 82, 99, 117, 128, 141, 148, 151]
MgO_7	637	653	17	[36, 86, 87, 96, 118, 126, 127, 130]
MgO_8	638	642	5	[9, 69, 75, 82, 117, 128, 141, 148, 151]
MgO_7	639	655	17	[19, 87, 97, 123, 127, 134, 137, 139]
MgO_8	639	658	20	[23, 74, 78, 84, 85, 115, 122, 123, 138]
MgO_8	640	670	31	[16, 81, 86, 87, 90, 93, 105, 120, 144]
MgO_8	640	686	47	[26, 83, 95, 101, 102, 107, 119, 143, 146]
MgO_8	642	665	24	[11, 69, 71, 72, 75, 92, 103, 119, 129]
MgO_8	642	645	4	[31, 65, 71, 80, 116, 117, 129, 140, 149]
MgO_8	643	652	10	[7, 66, 75, 111, 116, 117, 128, 145, 148]
MgO_9	643	649	7	[9, 69, 75, 82, 103, 117, 128, 141, 148, 151]
MgO_8	644	680	37	[17, 68, 70, 72, 75, 84, 122, 128, 145]
MgO_7	644	644	1	[35, 79, 80, 91, 94, 96, 114, 144]
MgO_7	645	645	1	[29, 66, 116, 117, 123, 134, 142, 149]
MgO_8	645	646	2	[30, 79, 88, 90, 113, 121, 125, 143, 144]
MgO_6	645	675	31	[34, 85, 131, 135, 136, 138, 150]
MgO_6	645	662	18	[35, 79, 80, 94, 96, 114, 144]
MgO_8	646	647	2	[22, 88, 100, 108, 121, 125, 132, 137, 140]
MgO_6	646	657	12	[29, 66, 117, 123, 134, 142, 149]
MgO_7	646	702	57	[31, 65, 80, 116, 117, 129, 140, 149]
MgO_7	647	722	76	[13, 77, 79, 82, 91, 112, 115, 124]
MgO_6	647	706	60	[25, 76, 89, 101, 107, 109, 133]
MgO_7	647	648	2	[30, 79, 88, 90, 113, 121, 125, 144]
MgO_9	648	654	7	[22, 88, 100, 108, 121, 125, 132, 137, 140, 152]
MgO_6	649	654	6	[30, 79, 88, 90, 113, 121, 125]
MgO_8	649	663	15	[32, 71, 76, 86, 92, 101, 107, 109, 119]
MgO_8	650	650	1	[9, 69, 75, 82, 103, 117, 128, 141, 151]
MgO_7	651	652	2	[9, 69, 75, 82, 103, 117, 128, 151]
MgO_7	651	674	24	[20, 74, 79, 88, 112, 115, 121, 132]
MgO_8	651	685	35	[21, 98, 108, 113, 120, 125, 133, 147, 152]
MgO_7	652	664	13	[28, 67, 92, 110, 111, 118, 126, 150]
MgO_7	653	681	29	[7, 66, 75, 111, 117, 128, 145, 148]
MgO_6	653	655	3	[9, 69, 75, 82, 117, 128, 151]
MgO_5	653	679	27	[18, 95, 99, 103, 135, 138]
MgO_6	654	688	35	[14, 83, 110, 118, 130, 146, 150]
MgO_8	654	663	10	[36, 86, 87, 96, 114, 118, 126, 127, 130]
MgO_8	655	679	25	[22, 88, 100, 108, 121, 125, 132, 140, 152]
MgO_8	655	670	16	[24, 73, 99, 100, 102, 104, 116, 121, 132]
MgO_5	655	664	10	[30, 79, 88, 90, 113, 125]
MgO_5	656	700	45	[9, 69, 75, 82, 117, 151]
MgO_6	656	681	26	[19, 87, 97, 123, 127, 134, 139]
MgO_8	658	674	17	[27, 79, 86, 90, 107, 114, 119, 143, 144]
MgO_7	658	668	11	[29, 66, 117, 123, 134, 139, 142, 149]
MgO_6	659	669	11	[23, 74, 78, 84, 85, 115, 138]
MgO_7	661	691	31	[33, 111, 122, 126, 128, 136, 145, 150]
MgO_7	663	678	16	[35, 65, 79, 80, 94, 96, 114, 144]
MgO_7	664	742	79	[32, 76, 86, 92, 101, 107, 109, 119]
MgO_7	664	685	22	[36, 86, 87, 96, 114, 118, 126, 127]
MgO_6	665	689	25	[28, 67, 92, 110, 111, 118, 126]
MgO_6	665	667	3	[30, 79, 88, 90, 113, 120, 125]
MgO_7	666	731	66	[11, 69, 71, 72, 75, 92, 119, 129]
MgO_7	667	677	11	[10, 65, 67, 92, 100, 110, 129, 152]
MgO_7	668	675	8	[30, 79, 88, 90, 108, 113, 120, 125]
MgO_8	669	688	20	[29, 66, 116, 117, 123, 134, 139, 142, 149]
MgO_7	670	716	47	[23, 74, 78, 84, 85, 95, 115, 138]
MgO_7	671	678	8	[16, 81, 86, 87, 90, 93, 105, 144]
MgO_7	671	686	16	[24, 73, 99, 100, 102, 104, 121, 132]
MgO_7	675	698	24	[15, 64, 67, 76, 109, 128, 148, 151]
MgO_6	675	761	87	[20, 79, 88, 112, 115, 121, 132]
MgO_9	675	697	23	[27, 79, 86, 90, 107, 114, 119, 124, 143, 144]
MgO_8	676	688	13	[12, 68, 78, 95, 100, 102, 104, 138, 146]
MgO_6	676	687	12	[30, 88, 90, 108, 113, 120, 125]
MgO_7	676	691	16	[34, 85, 89, 131, 135, 136, 138, 150]
MgO_6	678	692	15	[10, 65, 67, 100, 110, 129, 152]
MgO_6	679	685	7	[16, 81, 86, 87, 90, 93, 144]
MgO_8	679	686	8	[35, 65, 71, 79, 80, 94, 96, 114, 144]
MgO_6	680	739	60	[18, 95, 99, 103, 135, 136, 138]
MgO_7	680	694	15	[22, 88, 100, 108, 125, 132, 140, 152]
MgO_7	681	791	111	[17, 68, 70, 72, 75, 84, 122, 145]
MgO_8	682	747	66	[7, 66, 75, 111, 116, 117, 128, 145, 148]
MgO_7	682	687	6	[19, 66, 87, 97, 123, 127, 134, 139]
MgO_7	686	689	4	[16, 81, 86, 87, 90, 93, 96, 144]
MgO_9	686	693	8	[21, 89, 98, 108, 113, 120, 125, 133, 147, 152]
MgO_6	686	701	16	[36, 86, 87, 96, 118, 126, 127]
MgO_8	687	708	22	[24, 73, 99, 100, 102, 104, 116, 121, 132]
MgO_6	687	702	16	[26, 101, 102, 107, 119, 143, 146]
MgO_7	687	813	127	[35, 65, 79, 80, 94, 96, 114, 144]
MgO_8	688	730	43	[19, 66, 87, 97, 123, 127, 134, 137, 139]
MgO_7	688	691	4	[30, 83, 88, 90, 108, 113, 120, 125]
MgO_7	689	718	30	[12, 68, 78, 95, 102, 104, 138, 146]
MgO_5	689	696	8	[14, 83, 118, 130, 146, 150]
MgO_7	689	704	16	[29, 66, 117, 123, 134, 139, 142, 149]
MgO_8	690	705	16	[16, 81, 86, 87, 90, 93, 96, 105, 144]
MgO_7	690	756	67	[28, 67, 92, 110, 111, 118, 126, 150]
MgO_6	692	695	4	[30, 83, 88, 90, 113, 120, 125]
MgO_6	692	742	51	[33, 111, 122, 126, 128, 145, 150]
MgO_6	692	701	10	[34, 85, 131, 135, 136, 138, 150]
MgO_7	693	706	14	[10, 65, 67, 97, 100, 110, 129, 152]
MgO_7	694	726	33	[8, 68, 72, 78, 84, 94, 118, 130]
MgO_10	694	698	5	[21, 89, 98, 108, 113, 120, 125, 133, 139, 147, 152]
MgO_6	695	718	24	[22, 88, 100, 108, 132, 140, 152]
MgO_7	696	698	3	[30, 83, 88, 90, 113, 120, 125, 144]
MgO_6	697	706	10	[14, 83, 89, 118, 130, 146, 150]
MgO_8	698	723	26	[27, 79, 86, 90, 107, 114, 119, 124, 143]
MgO_9	699	704	6	[15, 64, 67, 76, 109, 128, 133, 141, 148, 151]
MgO_9	699	714	16	[21, 98, 108, 113, 120, 125, 133, 139, 147, 152]
MgO_6	699	716	18	[30, 88, 90, 113, 120, 125, 144]
MgO_6	701	721	21	[9, 69, 75, 80, 82, 117, 151]
MgO_7	702	767	66	[34, 85, 89, 131, 135, 136, 138, 150]
MgO_7	702	795	94	[36, 86, 87, 96, 118, 126, 127, 137]
MgO_7	703	714	12	[26, 89, 101, 102, 107, 119, 143, 146]
MgO_6	703	711	9	[31, 80, 116, 117, 129, 140, 149]
MgO_8	705	707	3	[15, 67, 76, 109, 128, 133, 141, 148, 151]
MgO_8	705	732	28	[29, 66, 116, 117, 123, 134, 139, 142, 149]
MgO_7	706	706	1	[16, 81, 86, 87, 90, 93, 105, 144]
MgO_6	707	712	6	[10, 65, 67, 100, 110, 129, 152]
MgO_7	707	713	7	[14, 83, 89, 110, 118, 130, 146, 150]
MgO_8	707	722	16	[16, 81, 86, 87, 90, 93, 105, 120, 144]
MgO_7	707	722	16	[25, 76, 89, 101, 107, 109, 133, 135]
MgO_7	708	713	6	[15, 76, 109, 128, 133, 141, 148, 151]
MgO_7	709	717	9	[24, 73, 99, 100, 102, 104, 121, 132]
MgO_7	712	724	13	[31, 80, 94, 116, 117, 129, 140, 149]
MgO_7	713	751	39	[10, 65, 67, 92, 100, 110, 129, 152]
MgO_6	714	821	108	[14, 83, 89, 110, 118, 146, 150]
MgO_8	714	739	26	[15, 76, 105, 109, 128, 133, 141, 148, 151]
MgO_8	715	727	13	[21, 98, 108, 113, 120, 125, 133, 147, 152]
MgO_6	715	723	9	[26, 101, 102, 107, 119, 143, 146]
MgO_6	717	747	31	[23, 74, 78, 84, 85, 115, 138]
MgO_7	717	775	59	[30, 79, 88, 90, 113, 120, 125, 144]
MgO_6	718	737	20	[24, 73, 99, 102, 104, 121, 132]
MgO_6	719	720	2	[12, 68, 78, 102, 104, 138, 146]
MgO_7	719	728	10	[22, 88, 100, 108, 125, 132, 140, 152]
MgO_7	721	728	8	[12, 68, 78, 100, 102, 104, 138, 146]
MgO_7	722	736	15	[9, 69, 75, 80, 82, 117, 128, 151]
MgO_8	723	753	31	[13, 77, 79, 81, 82, 91, 112, 115, 124]
MgO_7	723	733	11	[16, 81, 86, 87, 90, 93, 120, 144]
MgO_6	723	746	24	[25, 76, 89, 101, 107, 133, 135]
MgO_7	724	726	3	[26, 95, 101, 102, 107, 119, 143, 146]
MgO_7	724	734	11	[27, 79, 86, 90, 114, 119, 124, 143]
MgO_6	725	758	34	[31, 80, 116, 117, 129, 140, 149]
MgO_6	727	731	5	[8, 68, 72, 84, 94, 118, 130]
MgO_6	727	738	12	[26, 95, 101, 102, 107, 143, 146]
MgO_7	728	772	45	[21, 98, 108, 113, 120, 125, 133, 147]
MgO_6	729	733	5	[12, 68, 78, 100, 102, 104, 146]
MgO_8	729	750	22	[22, 88, 100, 108, 121, 125, 132, 140, 152]
MgO_6	731	755	25	[19, 87, 97, 123, 127, 134, 139]
MgO_7	732	750	19	[8, 68, 72, 84, 94, 114, 118, 130]
MgO_8	732	756	25	[11, 69, 71, 72, 75, 92, 103, 119, 129]
MgO_7	733	755	23	[29, 66, 116, 117, 123, 134, 142, 149]
MgO_7	734	735	2	[12, 68, 78, 100, 102, 104, 138, 146]
MgO_6	734	734	1	[16, 86, 87, 90, 93, 120, 144]
MgO_7	735	765	31	[16, 86, 87, 90, 93, 105, 120, 144]
MgO_8	735	745	11	[27, 79, 86, 90, 114, 119, 124, 143, 144]
MgO_8	736	745	10	[12, 68, 78, 95, 100, 102, 104, 138, 146]
MgO_8	737	749	13	[9, 69, 75, 80, 82, 117, 128, 148, 151]
MgO_7	738	747	10	[24, 73, 99, 102, 104, 116, 121, 132]
MgO_7	739	746	8	[26, 95, 101, 102, 107, 119, 143, 146]
MgO_7	740	797	58	[15, 76, 109, 128, 133, 141, 148, 151]
MgO_7	740	743	4	[18, 77, 95, 99, 103, 135, 136, 138]
MgO_7	743	748	6	[32, 71, 76, 86, 92, 101, 107, 119]
MgO_7	743	753	11	[33, 64, 111, 122, 126, 128, 145, 150]
MgO_6	744	746	3	[18, 77, 95, 99, 103, 135, 138]
MgO_7	746	747	2	[12, 68, 78, 95, 100, 104, 138, 146]
MgO_7	746	759	14	[27, 79, 86, 90, 114, 124, 143, 144]
MgO_7	747	759	13	[18, 77, 95, 99, 103, 135, 138, 151]
MgO_7	747	763	17	[25, 76, 89, 101, 107, 131, 133, 135]
MgO_8	747	765	19	[26, 78, 95, 101, 102, 107, 119, 143, 146]
MgO_7	748	756	9	[7, 66, 75, 116, 117, 128, 145, 148]
MgO_6	748	752	5	[12, 68, 78, 95, 104, 138, 146]
MgO_7	748	771	24	[23, 74, 77, 78, 84, 85, 115, 138]
MgO_8	748	773	26	[24, 73, 99, 100, 102, 104, 116, 121, 132]
MgO_6	749	779	31	[32, 76, 86, 92, 101, 107, 119]
MgO_7	750	774	25	[9, 69, 75, 82, 117, 128, 148, 151]
MgO_8	751	754	4	[8, 68, 72, 78, 84, 94, 114, 118, 130]
MgO_7	751	761	11	[22, 88, 100, 108, 125, 132, 140, 152]
MgO_6	752	753	2	[10, 65, 67, 100, 110, 129, 152]
MgO_7	753	838	86	[12, 68, 78, 84, 95, 104, 138, 146]
MgO_7	754	761	8	[10, 65, 67, 100, 110, 129, 140, 152]
MgO_7	754	764	11	[13, 77, 81, 82, 91, 112, 115, 124]
MgO_6	754	890	137	[33, 111, 122, 126, 128, 145, 150]
MgO_7	755	788	34	[8, 68, 72, 78, 84, 94, 118, 130]
MgO_7	756	766	11	[19, 87, 97, 105, 123, 127, 134, 139]
MgO_8	756	771	16	[29, 66, 116, 117, 123, 134, 142, 148, 149]
MgO_8	757	811	55	[7, 66, 75, 111, 116, 117, 128, 145, 148]
MgO_9	757	761	5	[11, 68, 69, 71, 72, 75, 92, 103, 119, 129]
MgO_7	757	763	7	[28, 67, 86, 92, 110, 111, 118, 126]
MgO_7	759	805	47	[31, 65, 80, 116, 117, 129, 140, 149]
MgO_8	760	782	23	[18, 64, 77, 95, 99, 103, 135, 138, 151]
MgO_6	760	771	12	[27, 79, 90, 114, 124, 143, 144]
MgO_8	762	786	25	[10, 65, 67, 92, 100, 110, 129, 140, 152]
MgO_8	762	798	37	[11, 68, 69, 71, 72, 75, 92, 119, 129]
MgO_7	762	769	8	[20, 74, 79, 88, 112, 115, 121, 132]
MgO_8	762	768	7	[22, 88, 100, 108, 125, 132, 137, 140, 152]
MgO_8	764	773	10	[25, 76, 89, 101, 107, 131, 133, 135, 136]
MgO_6	764	780	17	[28, 67, 86, 92, 110, 118, 126]
MgO_8	765	789	25	[13, 77, 81, 82, 91, 106, 112, 115, 124]
MgO_8	766	793	28	[16, 81, 86, 87, 90, 93, 105, 120, 144]
MgO_9	766	771	6	[26, 78, 83, 95, 101, 102, 107, 119, 143, 146]
MgO_6	767	785	19	[19, 87, 97, 123, 127, 134, 139]
MgO_8	768	786	19	[34, 77, 85, 89, 131, 135, 136, 138, 150]
MgO_9	769	777	9	[22, 88, 100, 108, 121, 125, 132, 137, 140, 152]
MgO_6	770	794	25	[20, 79, 88, 112, 115, 121, 132]
MgO_8	772	788	17	[23, 74, 77, 78, 84, 85, 95, 115, 138]
MgO_8	772	776	5	[26, 78, 95, 101, 102, 107, 119, 143, 146]
MgO_7	772	775	4	[27, 79, 86, 90, 114, 124, 143, 144]
MgO_7	772	783	12	[29, 66, 116, 117, 123, 134, 142, 149]
MgO_8	773	780	8	[21, 89, 98, 108, 113, 120, 125, 133, 147]
MgO_7	774	785	12	[24, 73, 99, 100, 102, 104, 121, 132]
MgO_7	774	775	2	[25, 76, 89, 101, 107, 133, 135, 136]
MgO_8	775	808	34	[9, 69, 75, 82, 117, 128, 141, 148, 151]
MgO_6	776	803	28	[25, 76, 89, 101, 107, 133, 135]
MgO_6	776	816	41	[27, 79, 86, 90, 114, 143, 144]
MgO_8	776	779	4	[30, 79, 88, 90, 113, 120, 121, 125, 144]
MgO_7	777	800	24	[26, 95, 101, 102, 107, 119, 143, 146]
MgO_8	778	805	28	[22, 88, 100, 108, 121, 125, 132, 140, 152]
MgO_9	780	789	10	[30, 79, 88, 90, 113, 120, 121, 125, 143, 144]
MgO_7	780	793	14	[32, 71, 76, 86, 92, 101, 107, 119]
MgO_9	781	784	4	[21, 89, 98, 108, 113, 120, 125, 133, 147, 152]
MgO_7	781	786	6	[28, 67, 86, 92, 110, 111, 118, 126]
MgO_9	783	796	14	[18, 64, 77, 95, 99, 103, 124, 135, 138, 151]
MgO_8	784	796	13	[29, 66, 116, 117, 123, 134, 139, 142, 149]
MgO_10	785	795	11	[21, 89, 98, 101, 108, 113, 120, 125, 133, 147, 152]
MgO_7	786	814	29	[19, 66, 87, 97, 123, 127, 134, 139]
MgO_8	786	796	11	[24, 73, 99, 100, 102, 104, 108, 121, 132]
MgO_7	787	818	32	[10, 65, 67, 100, 110, 129, 140, 152]
MgO_6	787	793	7	[28, 67, 92, 110, 111, 118, 126]
MgO_7	787	810	24	[34, 77, 85, 131, 135, 136, 138, 150]
MgO_8	789	790	2	[8, 68, 72, 78, 84, 94, 118, 130, 146]
MgO_7	789	833	45	[23, 74, 77, 78, 84, 85, 115, 138]
MgO_7	790	815	26	[13, 77, 81, 91, 106, 112, 115, 124]
MgO_8	790	809	20	[30, 79, 88, 90, 113, 120, 121, 125, 144]
MgO_7	791	851	61	[8, 68, 72, 84, 94, 118, 130, 146]
MgO_8	792	818	27	[17, 68, 70, 72, 75, 84, 122, 128, 145]
MgO_9	794	811	18	[16, 81, 86, 87, 90, 93, 105, 106, 120, 144]
MgO_7	794	857	64	[28, 67, 92, 110, 111, 118, 126, 150]
MgO_8	794	842	49	[32, 71, 76, 86, 92, 101, 107, 109, 119]
MgO_7	795	804	10	[20, 74, 79, 88, 112, 115, 121, 132]
MgO_9	796	807	12	[21, 89, 98, 101, 108, 120, 125, 133, 147, 152]
MgO_6	796	806	11	[36, 87, 96, 118, 126, 127, 137]
MgO_8	797	805	9	[18, 64, 77, 95, 99, 103, 135, 138, 151]
MgO_7	797	898	102	[24, 99, 100, 102, 104, 108, 121, 132]
MgO_9	797	799	3	[29, 66, 74, 116, 117, 123, 134, 139, 142, 149]
MgO_6	798	798	1	[15, 76, 109, 128, 133, 148, 151]
MgO_7	799	826	28	[11, 69, 71, 72, 75, 92, 119, 129]
MgO_7	799	802	4	[15, 64, 76, 109, 128, 133, 148, 151]
MgO_8	800	818	19	[29, 66, 116, 117, 123, 134, 139, 142, 149]
MgO_8	801	810	10	[26, 89, 95, 101, 102, 107, 119, 143, 146]
MgO_7	803	840	38	[15, 64, 76, 109, 126, 128, 148, 151]
MgO_7	804	806	3	[25, 76, 89, 101, 107, 131, 133, 135]
MgO_6	805	834	30	[20, 79, 88, 112, 115, 121, 132]
MgO_7	806	832	27	[18, 64, 77, 95, 103, 135, 138, 151]
MgO_9	806	835	30	[22, 88, 100, 108, 121, 125, 132, 137, 140, 152]
MgO_6	806	901	96	[31, 80, 116, 117, 129, 140, 149]
MgO_7	807	811	5	[25, 76, 89, 101, 107, 133, 135, 151]
MgO_5	807	825	19	[36, 87, 96, 118, 126, 127]
MgO_8	808	826	19	[21, 89, 98, 101, 108, 125, 133, 147, 152]
MgO_7	809	819	11	[9, 69, 75, 82, 117, 128, 148, 151]
MgO_9	810	813	4	[30, 79, 88, 90, 108, 113, 120, 121, 125, 144]
MgO_7	811	814	4	[26, 89, 95, 101, 102, 107, 119, 146]
MgO_8	811	811	1	[34, 77, 85, 131, 135, 136, 138, 145, 150]
MgO_7	812	846	35	[7, 66, 75, 116, 117, 128, 145, 148]
MgO_8	812	860	49	[16, 81, 87, 90, 93, 105, 106, 120, 144]
MgO_8	812	818	7	[25, 76, 89, 101, 107, 109, 133, 135, 151]
MgO_7	812	828	17	[34, 85, 131, 135, 136, 138, 145, 150]
MgO_7	814	841	28	[30, 79, 88, 90, 113, 120, 121, 125]
MgO_6	814	841	28	[35, 79, 80, 94, 96, 114, 144]
MgO_6	815	835	21	[19, 87, 97, 123, 127, 134, 139]
MgO_6	815	818	4	[26, 89, 95, 101, 102, 107, 146]
MgO_6	816	841	26	[13, 77, 81, 91, 112, 115, 124]
MgO_7	817	819	3	[27, 79, 86, 90, 107, 114, 143, 144]
MgO_8	819	825	7	[10, 65, 67, 97, 100, 110, 129, 140, 152]
MgO_7	819	867	49	[17, 68, 70, 72, 75, 84, 122, 145]
MgO_7	819	831	13	[25, 76, 89, 101, 107, 109, 133, 135]
MgO_7	819	827	9	[26, 89, 95, 101, 102, 107, 143, 146]
MgO_7	819	820	2	[29, 66, 116, 117, 123, 134, 142, 149]
MgO_8	820	825	6	[9, 69, 75, 82, 117, 128, 141, 148, 151]
MgO_8	820	828	9	[27, 79, 86, 90, 107, 114, 119, 143, 144]
MgO_6	821	831	11	[29, 66, 117, 123, 134, 142, 149]
MgO_8	822	829	8	[14, 83, 89, 110, 118, 130, 131, 146, 150]
MgO_9	826	833	8	[9, 69, 75, 82, 103, 117, 128, 141, 148, 151]
MgO_9	826	837	12	[10, 65, 67, 97, 100, 110, 129, 137, 140, 152]
MgO_6	826	884	59	[36, 86, 87, 96, 118, 126, 127]
MgO_8	827	867	41	[11, 69, 71, 72, 75, 92, 103, 119, 129]
MgO_9	827	830	4	[21, 89, 98, 101, 108, 113, 125, 133, 147, 152]
MgO_8	828	840	13	[26, 89, 95, 101, 102, 107, 119, 143, 146]
MgO_7	829	856	28	[27, 79, 86, 90, 107, 114, 143, 144]
MgO_8	829	834	6	[34, 85, 122, 131, 135, 136, 138, 145, 150]
MgO_7	830	842	13	[14, 83, 89, 110, 130, 131, 146, 150]
MgO_10	831	831	1	[21, 89, 98, 101, 108, 113, 120, 125, 133, 147, 152]
MgO_9	832	844	13	[21, 89, 101, 108, 113, 120, 125, 133, 147, 152]
MgO_8	832	853	22	[25, 76, 89, 101, 107, 109, 133, 135, 136]
MgO_7	832	838	7	[29, 66, 117, 123, 134, 139, 142, 149]
MgO_8	833	846	14	[18, 64, 77, 95, 99, 103, 135, 138, 151]
MgO_10	834	840	7	[9, 69, 75, 82, 99, 103, 117, 128, 141, 148, 151]
MgO_8	834	861	28	[23, 74, 77, 78, 84, 85, 95, 115, 138]
MgO_5	835	860	26	[20, 79, 88, 115, 121, 132]
MgO_7	835	839	5	[34, 85, 122, 131, 135, 136, 138, 150]
MgO_7	836	839	4	[19, 87, 97, 123, 127, 134, 137, 139]
MgO_8	836	878	43	[22, 88, 100, 108, 125, 132, 137, 140, 152]
MgO_8	838	838	1	[10, 65, 67, 97, 100, 129, 137, 140, 152]
MgO_7	839	861	23	[10, 65, 67, 97, 100, 129, 140, 152]
MgO_6	839	935	97	[12, 68, 78, 95, 104, 138, 146]
MgO_8	839	859	21	[29, 66, 116, 117, 123, 134, 139, 142, 149]
MgO_8	840	863	24	[19, 87, 96, 97, 123, 127, 134, 137, 139]
MgO_6	840	852	13	[34, 85, 131, 135, 136, 138, 150]
MgO_9	841	852	12	[9, 69, 75, 82, 99, 117, 128, 141, 148, 151]
MgO_7	841	858	18	[15, 64, 76, 109, 128, 135, 148, 151]
MgO_7	841	885	45	[26, 95, 101, 102, 107, 119, 143, 146]
MgO_7	842	849	8	[13, 77, 81, 91, 106, 112, 115, 124]
MgO_8	842	936	95	[30, 79, 88, 90, 113, 120, 121, 125, 144]
MgO_7	842	844	3	[35, 79, 80, 91, 94, 96, 114, 144]
MgO_8	843	849	7	[14, 83, 89, 110, 127, 130, 131, 146, 150]
MgO_9	843	861	19	[32, 71, 76, 86, 92, 101, 102, 107, 109, 119]
MgO_8	845	866	22	[21, 89, 101, 108, 113, 125, 133, 147, 152]
MgO_8	845	861	17	[35, 65, 79, 80, 91, 94, 96, 114, 144]
MgO_8	847	899	53	[7, 66, 75, 111, 116, 117, 128, 145, 148]
MgO_7	847	852	6	[18, 64, 77, 95, 99, 135, 138, 151]
MgO_8	850	866	17	[13, 77, 81, 82, 91, 106, 112, 115, 124]
MgO_9	850	878	29	[14, 83, 89, 110, 118, 127, 130, 131, 146, 150]
MgO_6	852	860	9	[8, 68, 72, 84, 94, 118, 130]
MgO_8	853	856	4	[9, 69, 75, 82, 99, 117, 141, 148, 151]
MgO_8	853	853	1	[18, 64, 77, 95, 99, 135, 136, 138, 151]
MgO_7	853	885	33	[34, 85, 89, 131, 135, 136, 138, 150]
MgO_9	854	863	10	[18, 64, 77, 95, 99, 103, 135, 136, 138, 151]
MgO_7	854	857	4	[25, 76, 89, 101, 107, 133, 135, 136]
MgO_9	857	862	6	[9, 69, 75, 82, 99, 103, 117, 141, 148, 151]
MgO_8	857	860	4	[27, 79, 86, 90, 107, 114, 119, 143, 144]
MgO_6	858	865	8	[25, 76, 89, 101, 107, 133, 135]
MgO_6	858	861	4	[28, 67, 92, 110, 111, 118, 126]
MgO_6	859	860	2	[15, 64, 76, 109, 128, 135, 151]
MgO_9	860	863	4	[29, 66, 116, 117, 123, 134, 139, 142, 148, 149]
MgO_7	861	894	34	[8, 68, 72, 78, 84, 94, 118, 130]
MgO_7	861	871	11	[15, 64, 76, 109, 126, 128, 135, 151]
MgO_9	861	899	39	[16, 81, 86, 87, 90, 93, 105, 106, 120, 144]
MgO_6	861	873	13	[20, 74, 79, 88, 115, 121, 132]
MgO_9	861	891	31	[27, 79, 86, 90, 107, 114, 119, 124, 143, 144]
MgO_6	862	892	31	[10, 65, 67, 97, 129, 140, 152]
MgO_7	862	883	22	[23, 74, 77, 78, 84, 85, 115, 138]
MgO_5	862	876	15	[28, 67, 92, 110, 118, 126]
MgO_8	862	889	28	[32, 71, 76, 86, 92, 101, 107, 109, 119]
MgO_7	862	904	43	[35, 79, 80, 91, 94, 96, 114, 144]
MgO_8	863	882	20	[9, 69, 75, 82, 103, 117, 141, 148, 151]
MgO_8	864	885	22	[18, 64, 77, 95, 99, 103, 135, 138, 151]
MgO_7	864	869	6	[19, 87, 96, 97, 127, 134, 137, 139]
MgO_8	864	893	30	[29, 66, 116, 117, 123, 134, 142, 148, 149]
MgO_7	866	869	4	[25, 76, 89, 101, 107, 131, 133, 135]
MgO_7	867	907	41	[13, 77, 81, 82, 91, 112, 115, 124]
MgO_7	867	885	19	[21, 89, 101, 108, 113, 125, 133, 147]
MgO_7	868	878	11	[11, 69, 72, 75, 92, 103, 119, 129]
MgO_6	868	889	22	[17, 68, 70, 75, 84, 122, 145]
MgO_6	870	884	15	[19, 87, 96, 97, 127, 137, 139]
MgO_8	870	885	16	[25, 76, 89, 101, 107, 131, 133, 135, 136]
MgO_6	872	876	5	[15, 64, 76, 109, 126, 128, 151]
MgO_5	874	876	3	[20, 79, 88, 115, 121, 132]
MgO_7	877	884	8	[15, 64, 76, 109, 126, 128, 148, 151]
MgO_6	877	888	12	[20, 74, 79, 88, 115, 121, 132]
MgO_6	877	884	8	[28, 67, 76, 92, 110, 118, 126]
MgO_6	879	886	8	[11, 69, 72, 75, 92, 103, 129]
MgO_8	879	882	4	[14, 83, 89, 110, 118, 127, 130, 146, 150]
MgO_7	879	895	17	[22, 88, 100, 108, 125, 132, 140, 152]
MgO_7	883	952	70	[9, 69, 75, 82, 117, 141, 148, 151]
MgO_7	883	891	9	[14, 83, 89, 110, 118, 127, 130, 150]
MgO_6	884	898	15	[23, 74, 77, 78, 85, 115, 138]
MgO_6	885	888	4	[15, 64, 76, 109, 128, 148, 151]
MgO_7	885	923	39	[19, 87, 96, 97, 123, 127, 137, 139]
MgO_7	885	937	53	[28, 67, 76, 92, 110, 111, 118, 126]
MgO_7	885	913	29	[36, 86, 87, 96, 118, 126, 127, 137]
MgO_7	886	887	2	[18, 64, 77, 95, 103, 135, 138, 151]
MgO_8	886	897	12	[21, 89, 101, 108, 113, 125, 133, 136, 147]
MgO_7	886	896	11	[25, 76, 89, 101, 107, 131, 133, 135]
MgO_8	886	898	13	[26, 95, 101, 102, 107, 108, 119, 143, 146]
MgO_6	886	911	26	[34, 85, 131, 135, 136, 138, 150]
MgO_7	887	900	14	[11, 69, 71, 72, 75, 92, 103, 129]
MgO_8	888	909	22	[18, 64, 77, 95, 103, 124, 135, 138, 151]
MgO_7	889	899	11	[15, 64, 76, 109, 128, 133, 148, 151]
MgO_7	889	911	23	[20, 74, 79, 88, 112, 115, 121, 132]
MgO_7	890	893	4	[17, 68, 70, 75, 84, 122, 138, 145]
MgO_7	890	893	4	[32, 76, 86, 92, 101, 107, 109, 119]
MgO_7	891	906	16	[33, 111, 122, 126, 127, 128, 145, 150]
MgO_6	892	909	18	[14, 83, 89, 110, 118, 127, 150]
MgO_8	892	933	42	[27, 79, 86, 90, 107, 114, 119, 143, 144]
MgO_7	893	906	14	[10, 65, 67, 97, 110, 129, 140, 152]
MgO_6	894	921	28	[17, 68, 70, 84, 122, 138, 145]
MgO_9	894	906	13	[29, 66, 116, 117, 123, 134, 139, 142, 148, 149]
MgO_6	894	974	81	[32, 76, 86, 92, 101, 107, 119]
MgO_6	895	931	37	[8, 68, 72, 78, 84, 118, 130]
MgO_8	896	928	33	[22, 88, 100, 108, 121, 125, 132, 140, 152]
MgO_8	897	954	58	[25, 76, 89, 101, 107, 131, 133, 135, 136]
MgO_9	898	918	21	[21, 89, 101, 108, 113, 125, 133, 136, 147, 152]
MgO_7	899	915	17	[23, 74, 77, 78, 85, 95, 115, 138]
MgO_8	899	937	39	[24, 99, 100, 102, 104, 108, 121, 132, 146]
MgO_7	899	1007	109	[26, 95, 101, 102, 107, 119, 143, 146]
MgO_7	900	966	67	[7, 66, 75, 116, 117, 128, 145, 148]
MgO_8	900	903	4	[15, 64, 67, 76, 109, 128, 133, 148, 151]
MgO_8	900	979	80	[16, 81, 87, 90, 93, 105, 106, 120, 144]
MgO_6	901	901	1	[11, 69, 71, 72, 75, 92, 129]
MgO_7	902	970	69	[11, 69, 71, 72, 75, 92, 103, 129]
MgO_7	902	924	23	[31, 80, 94, 116, 117, 129, 140, 149]
MgO_9	904	906	3	[15, 64, 67, 76, 109, 128, 133, 141, 148, 151]
MgO_6	905	941	37	[35, 79, 80, 91, 94, 114, 144]
MgO_8	907	921	15	[10, 65, 67, 97, 100, 110, 129, 140, 152]
MgO_8	907	941	35	[15, 67, 76, 109, 128, 133, 141, 148, 151]
MgO_8	907	908	2	[29, 66, 117, 123, 134, 139, 142, 148, 149]
MgO_6	907	984	78	[33, 111, 122, 126, 128, 145, 150]
MgO_8	908	971	64	[13, 77, 79, 81, 82, 91, 112, 115, 124]
MgO_9	909	921	13	[29, 66, 97, 117, 123, 134, 139, 142, 148, 149]
MgO_5	910	916	7	[14, 83, 89, 110, 118, 150]
MgO_7	910	939	30	[18, 64, 77, 95, 103, 124, 135, 151]
MgO_6	912	956	45	[20, 79, 88, 112, 115, 121, 132]
MgO_7	912	947	36	[34, 77, 85, 131, 135, 136, 138, 150]
MgO_6	914	940	27	[36, 86, 87, 96, 118, 126, 127]
MgO_8	916	962	47	[23, 74, 77, 78, 84, 85, 95, 115, 138]
MgO_6	917	921	5	[14, 83, 89, 110, 118, 146, 150]
MgO_8	919	920	2	[21, 89, 101, 108, 113, 125, 133, 147, 152]
MgO_9	921	976	56	[21, 89, 98, 101, 108, 113, 125, 133, 147, 152]
MgO_7	922	932	11	[10, 65, 67, 97, 110, 129, 140, 152]
MgO_5	922	935	14	[14, 83, 89, 110, 118, 150]
MgO_7	922	935	14	[17, 68, 70, 75, 84, 122, 138, 145]
MgO_8	922	927	6	[29, 66, 97, 117, 123, 134, 139, 148, 149]
MgO_6	924	978	55	[19, 87, 96, 97, 127, 137, 139]
MgO_8	925	960	36	[31, 65, 80, 94, 116, 117, 129, 140, 149]
MgO_9	928	932	5	[29, 66, 87, 97, 117, 123, 134, 139, 148, 149]
MgO_9	929	972	44	[22, 88, 100, 108, 121, 125, 132, 137, 140, 152]
MgO_7	932	942	11	[8, 68, 72, 78, 84, 110, 118, 130]
MgO_8	933	943	11	[10, 65, 67, 97, 110, 129, 137, 140, 152]
MgO_8	933	944	12	[29, 66, 87, 97, 117, 123, 134, 139, 148]
MgO_7	934	939	6	[27, 79, 86, 90, 107, 114, 143, 144]
MgO_7	936	958	23	[12, 68, 78, 95, 100, 104, 138, 146]
MgO_6	936	947	12	[14, 83, 89, 110, 118, 127, 150]
MgO_8	936	955	20	[17, 68, 70, 72, 75, 84, 122, 138, 145]
MgO_7	937	940	4	[30, 79, 88, 90, 113, 121, 125, 144]
MgO_9	938	943	6	[24, 99, 100, 102, 104, 108, 116, 121, 132, 146]
MgO_6	938	943	6	[28, 67, 92, 110, 111, 118, 126]
MgO_8	940	956	17	[18, 64, 70, 77, 95, 103, 124, 135, 151]
MgO_6	940	961	22	[27, 86, 90, 107, 114, 143, 144]
MgO_8	941	966	26	[30, 79, 88, 90, 113, 120, 121, 125, 144]
MgO_7	941	951	11	[36, 86, 87, 93, 96, 118, 126, 127]
MgO_7	942	1000	59	[15, 76, 109, 128, 133, 141, 148, 151]
MgO_7	942	948	7	[35, 79, 80, 91, 94, 96, 114, 144]
MgO_6	943	1004	62	[8, 68, 72, 78, 84, 118, 130]
MgO_7	944	948	5	[10, 65, 67, 97, 129, 137, 140, 152]
MgO_8	944	957	14	[24, 99, 100, 102, 104, 108, 121, 132, 146]
MgO_7	944	994	51	[28, 67, 92, 110, 111, 118, 126, 150]
MgO_9	945	948	4	[29, 66, 87, 97, 117, 123, 134, 139, 148, 149]
MgO_6	948	953	6	[14, 83, 110, 118, 127, 131, 150]
MgO_6	948	965	18	[34, 77, 85, 131, 135, 136, 138]
MgO_8	949	954	6	[10, 65, 67, 97, 100, 129, 137, 140, 152]
MgO_8	949	950	2	[29, 66, 97, 117, 123, 134, 139, 148, 149]
MgO_8	949	981	33	[35, 65, 79, 80, 91, 94, 96, 114, 144]
MgO_7	951	967	17	[29, 66, 97, 117, 123, 134, 148, 149]
MgO_6	952	1094	143	[36, 86, 87, 96, 118, 126, 127]
MgO_8	953	965	13	[9, 69, 75, 82, 117, 128, 141, 148, 151]
MgO_7	954	964	11	[14, 83, 110, 118, 127, 130, 131, 150]
MgO_7	955	981	27	[10, 65, 67, 100, 129, 137, 140, 152]
MgO_7	955	1000	46	[25, 76, 89, 101, 107, 131, 133, 135]
MgO_9	956	957	2	[17, 68, 70, 72, 75, 84, 122, 128, 138, 145]
MgO_7	957	968	12	[18, 64, 77, 95, 103, 124, 135, 151]
MgO_7	957	973	17	[20, 74, 79, 88, 112, 115, 121, 132]
MgO_8	958	967	10	[17, 68, 70, 75, 84, 122, 128, 138, 145]
MgO_7	958	1009	52	[24, 99, 100, 102, 104, 108, 121, 132]
MgO_6	959	966	8	[12, 68, 78, 95, 104, 138, 146]
MgO_7	961	992	32	[31, 80, 94, 116, 117, 129, 140, 149]
MgO_7	962	983	22	[27, 86, 90, 107, 114, 119, 143, 144]
MgO_7	963	987	25	[23, 74, 77, 78, 84, 95, 115, 138]
MgO_8	965	968	4	[14, 83, 110, 118, 127, 130, 131, 146, 150]
MgO_7	966	968	3	[9, 69, 75, 82, 117, 141, 148, 151]
MgO_7	966	969	4	[34, 77, 85, 131, 135, 136, 138, 150]
MgO_8	967	982	16	[7, 66, 75, 111, 116, 117, 128, 145, 148]
MgO_7	967	970	4	[12, 68, 78, 95, 102, 104, 138, 146]
MgO_9	967	1001	35	[30, 79, 88, 90, 113, 120, 121, 125, 143, 144]
MgO_9	968	1000	33	[17, 68, 70, 72, 75, 84, 122, 128, 138, 145]
MgO_8	968	990	23	[29, 66, 97, 117, 123, 134, 142, 148, 149]
MgO_8	969	994	26	[9, 69, 75, 82, 117, 134, 141, 148, 151]
MgO_7	969	988	20	[14, 83, 110, 118, 127, 131, 146, 150]
MgO_8	969	1016	48	[18, 64, 77, 95, 99, 103, 124, 135, 151]
MgO_6	970	997	28	[34, 77, 85, 131, 135, 136, 138]
MgO_8	971	999	29	[11, 69, 71, 72, 75, 92, 103, 119, 129]
MgO_6	971	1003	33	[12, 68, 78, 95, 104, 138, 146]
MgO_7	972	975	4	[13, 79, 81, 82, 91, 112, 115, 124]
MgO_8	973	983	11	[22, 88, 100, 108, 125, 132, 137, 140, 152]
MgO_6	974	1044	71	[20, 79, 88, 112, 115, 121, 132]
MgO_7	975	981	7	[32, 76, 86, 92, 101, 107, 109, 119]
MgO_8	976	980	5	[13, 79, 81, 82, 91, 112, 115, 124, 134]
MgO_8	977	1007	31	[21, 89, 101, 108, 113, 125, 133, 147, 152]
MgO_7	979	1017	39	[19, 87, 96, 97, 123, 127, 137, 139]
MgO_9	980	996	17	[16, 81, 86, 87, 90, 93, 105, 106, 120, 144]
MgO_7	981	988	8	[13, 79, 81, 82, 91, 112, 115, 124]
MgO_6	982	1004	23	[10, 65, 67, 100, 129, 140, 152]
MgO_8	982	1010	29	[32, 71, 76, 86, 92, 101, 107, 109, 119]
MgO_7	982	991	10	[35, 65, 79, 80, 91, 94, 114, 144]
MgO_7	983	1054	72	[7, 66, 75, 116, 117, 128, 145, 148]
MgO_7	984	985	2	[22, 88, 100, 108, 125, 132, 140, 152]
MgO_8	984	1017	34	[27, 79, 86, 90, 107, 114, 119, 143, 144]
MgO_7	985	1033	49	[33, 111, 122, 126, 128, 145, 148, 150]
MgO_8	986	1011	26	[22, 88, 100, 108, 121, 125, 132, 140, 152]
MgO_8	988	1015	28	[23, 74, 77, 78, 84, 85, 95, 115, 138]
MgO_6	989	1007	19	[13, 81, 82, 91, 112, 115, 124]
MgO_8	989	991	3	[14, 83, 110, 118, 127, 130, 131, 146, 150]
MgO_7	991	995	5	[29, 66, 97, 117, 123, 134, 142, 149]
MgO_9	992	1002	11	[14, 83, 89, 110, 118, 127, 130, 131, 146, 150]
MgO_6	992	993	2	[35, 65, 79, 80, 94, 114, 144]
MgO_6	993	1018	26	[31, 80, 116, 117, 129, 140, 149]
MgO_7	994	1009	16	[35, 65, 79, 80, 94, 96, 114, 144]
MgO_7	995	995	1	[9, 69, 75, 82, 117, 134, 141, 151]
MgO_6	995	1039	45	[28, 67, 92, 110, 111, 118, 126]
MgO_6	996	1033	38	[9, 69, 75, 82, 117, 141, 151]
MgO_8	996	1027	32	[29, 66, 97, 117, 123, 134, 139, 142, 149]
MgO_8	997	1018	22	[16, 81, 86, 87, 90, 93, 105, 120, 144]
MgO_7	998	1015	18	[34, 77, 85, 131, 135, 136, 138, 150]
MgO_7	1000	1066	67	[11, 71, 72, 75, 92, 103, 119, 129]
MgO_6	1001	1023	23	[15, 76, 109, 128, 141, 148, 151]
MgO_8	1001	1008	8	[17, 68, 70, 72, 75, 84, 122, 138, 145]
MgO_7	1001	1021	21	[25, 76, 89, 93, 101, 107, 133, 135]
MgO_8	1002	1010	9	[30, 79, 88, 90, 113, 120, 125, 143, 144]
MgO_8	1003	1005	3	[14, 83, 110, 118, 127, 130, 131, 146, 150]
MgO_7	1004	1029	26	[12, 68, 78, 95, 100, 104, 138, 146]
MgO_7	1005	1010	6	[8, 68, 72, 78, 84, 94, 118, 130]
MgO_7	1005	1028	24	[10, 65, 67, 100, 110, 129, 140, 152]
MgO_7	1006	1017	12	[14, 83, 110, 118, 127, 131, 146, 150]
MgO_7	1008	1015	8	[13, 77, 81, 82, 91, 112, 115, 124]
MgO_7	1008	1016	9	[21, 89, 101, 108, 125, 133, 147, 152]
MgO_8	1008	1028	21	[26, 95, 101, 102, 107, 108, 119, 143, 146]
MgO_7	1009	1025	17	[17, 68, 70, 72, 84, 122, 138, 145]
MgO_8	1010	1033	24	[24, 73, 99, 100, 102, 104, 108, 121, 132]
MgO_8	1010	1024	15	[35, 65, 79, 80, 94, 96, 113, 114, 144]
MgO_8	1011	1032	22	[8, 68, 72, 74, 78, 84, 94, 118, 130]
MgO_7	1011	1031	21	[30, 79, 88, 90, 113, 120, 125, 144]
MgO_7	1011	1013	3	[32, 76, 86, 92, 101, 107, 109, 119]
MgO_7	1012	1024	13	[22, 88, 100, 108, 121, 125, 132, 140]
MgO_8	1014	1020	7	[32, 76, 86, 92, 101, 107, 109, 119, 126]
MgO_8	1016	1029	14	[13, 77, 79, 81, 82, 91, 112, 115, 124]
MgO_7	1016	1033	18	[23, 74, 77, 78, 84, 85, 115, 138]
MgO_6	1016	1017	2	[34, 77, 85, 135, 136, 138, 150]
MgO_9	1017	1027	11	[18, 64, 77, 95, 99, 103, 124, 135, 138, 151]
MgO_6	1017	1027	11	[21, 89, 101, 108, 125, 133, 147]
MgO_6	1018	1025	8	[14, 83, 110, 118, 127, 146, 150]
MgO_8	1018	1024	7	[19, 87, 96, 97, 123, 127, 134, 137, 139]
MgO_7	1018	1033	16	[27, 86, 90, 107, 114, 119, 143, 144]
MgO_7	1018	1021	4	[34, 77, 85, 135, 136, 138, 145, 150]
MgO_7	1019	1021	3	[16, 81, 86, 87, 90, 93, 120, 144]
MgO_7	1019	1035	17	[31, 75, 80, 116, 117, 129, 140, 149]
MgO_7	1021	1026	6	[32, 76, 86, 92, 101, 107, 119, 126]
MgO_6	1022	1025	4	[16, 81, 86, 87, 90, 93, 144]
MgO_6	1022	1034	13	[25, 76, 89, 101, 107, 133, 135]
MgO_6	1022	1031	10	[34, 85, 135, 136, 138, 145, 150]
MgO_7	1024	1171	148	[15, 76, 109, 128, 133, 141, 148, 151]
MgO_7	1025	1070	46	[19, 87, 96, 97, 123, 127, 134, 139]
MgO_8	1025	1037	13	[22, 88, 100, 108, 121, 125, 132, 137, 140]
MgO_7	1025	1041	17	[35, 65, 79, 80, 94, 96, 114, 144]
MgO_7	1026	1042	17	[14, 78, 83, 110, 118, 127, 146, 150]
MgO_7	1026	1031	6	[16, 81, 86, 87, 90, 93, 106, 144]
MgO_8	1026	1037	12	[17, 68, 70, 72, 75, 84, 122, 138, 145]
MgO_8	1027	1050	24	[32, 76, 86, 92, 93, 101, 107, 119, 126]
MgO_8	1028	1057	30	[18, 64, 77, 95, 99, 103, 135, 138, 151]
MgO_7	1028	1035	8	[21, 89, 101, 108, 120, 125, 133, 147]
MgO_9	1028	1040	13	[29, 66, 97, 117, 123, 134, 139, 142, 148, 149]
MgO_6	1029	1029	1	[10, 65, 67, 100, 129, 140, 152]
MgO_7	1029	1092	64	[26, 95, 101, 102, 107, 119, 143, 146]
MgO_7	1030	1031	2	[10, 65, 67, 100, 116, 129, 140, 152]
MgO_6	1030	1051	22	[12, 68, 78, 95, 104, 138, 146]
MgO_7	1030	1040	11	[13, 77, 81, 82, 91, 112, 115, 124]
MgO_6	1032	1033	2	[10, 67, 100, 116, 129, 140, 152]
MgO_8	1032	1039	8	[16, 81, 86, 87, 90, 93, 106, 120, 144]
MgO_8	1032	1044	13	[30, 79, 88, 90, 113, 120, 121, 125, 144]
MgO_5	1032	1052	21	[34, 85, 135, 136, 138, 150]
MgO_7	1033	1035	3	[8, 68, 72, 78, 84, 94, 118, 130]
MgO_7	1034	1037	4	[9, 69, 75, 80, 82, 117, 141, 151]
MgO_7	1034	1040	7	[10, 67, 100, 116, 129, 137, 140, 152]
MgO_6	1034	1055	22	[23, 74, 78, 84, 85, 115, 138]
MgO_9	1034	1079	46	[24, 69, 73, 99, 100, 102, 104, 108, 121, 132]
MgO_6	1034	1049	16	[27, 86, 90, 107, 114, 143, 144]
MgO_6	1034	1124	91	[33, 111, 122, 126, 128, 145, 150]
MgO_7	1035	1053	19	[25, 76, 89, 101, 107, 131, 133, 135]
MgO_6	1036	1066	31	[8, 68, 72, 78, 84, 118, 130]
MgO_8	1036	1042	7	[21, 89, 101, 108, 113, 120, 125, 133, 147]
MgO_8	1036	1042	7	[31, 71, 75, 80, 116, 117, 129, 140, 149]
MgO_6	1038	1086	49	[9, 69, 75, 82, 117, 141, 151]
MgO_7	1038	1042	5	[17, 68, 70, 72, 75, 84, 122, 145]
MgO_7	1038	1041	4	[22, 88, 100, 108, 121, 125, 132, 137]
MgO_9	1040	1091	52	[16, 81, 86, 87, 90, 93, 105, 106, 120, 144]
MgO_7	1040	1059	20	[28, 67, 92, 110, 111, 118, 126, 129]
MgO_8	1041	1067	27	[10, 65, 67, 100, 116, 129, 137, 140, 152]
MgO_6	1041	1041	1	[13, 77, 81, 91, 112, 115, 124]
MgO_8	1041	1045	5	[29, 66, 97, 117, 123, 134, 142, 148, 149]
MgO_7	1042	1042	1	[13, 64, 77, 81, 91, 112, 115, 124]
MgO_8	1042	1064	23	[22, 88, 100, 108, 121, 125, 132, 137, 140]
MgO_6	1042	1079	38	[35, 65, 79, 80, 94, 114, 144]
MgO_8	1043	1048	6	[13, 64, 77, 81, 91, 106, 112, 115, 124]
MgO_6	1043	1054	12	[14, 78, 83, 110, 118, 146, 150]
MgO_8	1043	1048	6	[17, 68, 70, 72, 75, 84, 122, 128, 145]
MgO_7	1043	1055	13	[21, 89, 108, 113, 120, 125, 133, 147]
MgO_9	1043	1064	22	[31, 65, 71, 75, 80, 116, 117, 129, 140, 149]
MgO_7	1045	1074	30	[20, 74, 79, 88, 112, 115, 121, 132]
MgO_7	1045	1055	11	[30, 79, 88, 90, 113, 120, 121, 125]
MgO_7	1046	1048	3	[29, 66, 97, 117, 134, 142, 148, 149]
MgO_7	1049	1061	13	[13, 64, 77, 81, 91, 112, 115, 124]
MgO_7	1049	1063	15	[17, 68, 70, 75, 84, 122, 128, 145]
MgO_8	1049	1070	22	[29, 66, 97, 117, 134, 139, 142, 148, 149]
MgO_7	1050	1071	22	[27, 79, 86, 90, 107, 114, 143, 144]
MgO_7	1051	1055	5	[32, 76, 86, 92, 101, 107, 119, 126]
MgO_7	1052	1075	24	[12, 68, 78, 95, 102, 104, 138, 146]
MgO_6	1053	1058	6	[34, 85, 131, 135, 136, 138, 150]
MgO_6	1054	1068	15	[25, 76, 89, 101, 107, 131, 135]
MgO_8	1055	1057	3	[7, 66, 75, 111, 116, 117, 128, 145, 148]
MgO_5	1055	1069	15	[14, 78, 83, 110, 118, 146]
MgO_8	1056	1106	51	[21, 89, 98, 108, 113, 120, 125, 133, 147]
MgO_7	1056	1141	86	[23, 74, 78, 84, 85, 95, 115, 138]
MgO_8	1056	1096	41	[30, 79, 88, 90, 113, 120, 121, 125, 144]
MgO_8	1056	1057	2	[32, 76, 86, 92, 101, 107, 109, 119, 126]
MgO_7	1058	1153	96	[7, 66, 75, 111, 117, 128, 145, 148]
MgO_7	1058	1068	11	[18, 64, 77, 95, 99, 103, 135, 138]
MgO_7	1058	1114	57	[32, 76, 86, 92, 101, 107, 109, 119]
MgO_7	1059	1100	42	[34, 77, 85, 131, 135, 136, 138, 150]
MgO_6	1060	1081	22	[28, 67, 92, 110, 111, 118, 129]
MgO_6	1062	1063	2	[13, 64, 77, 81, 91, 112, 124]
MgO_6	1064	1155	92	[13, 77, 81, 82, 91, 112, 124]
MgO_6	1064	1064	1	[17, 68, 70, 75, 84, 122, 145]
MgO_7	1065	1069	5	[17, 68, 70, 72, 75, 84, 122, 145]
MgO_7	1065	1105	41	[22, 88, 100, 108, 121, 125, 132, 137]
MgO_8	1065	1076	12	[31, 65, 71, 80, 116, 117, 129, 140, 149]
MgO_7	1067	1130	64	[8, 68, 72, 78, 84, 94, 118, 130]
MgO_6	1067	1071	5	[11, 71, 72, 75, 92, 119, 129]
MgO_7	1068	1081	14	[10, 65, 67, 100, 129, 137, 140, 152]
MgO_7	1069	1082	14	[18, 77, 95, 99, 103, 124, 135, 138]
MgO_7	1069	1069	1	[25, 76, 89, 101, 107, 131, 133, 135]
MgO_6	1070	1083	14	[14, 78, 83, 110, 118, 130, 146]
MgO_8	1070	1083	14	[17, 68, 70, 72, 75, 84, 122, 138, 145]
MgO_6	1070	1088	19	[25, 76, 89, 107, 131, 133, 135]
MgO_8	1071	1082	12	[19, 87, 96, 97, 123, 127, 134, 139, 142]
MgO_7	1071	1093	23	[29, 66, 117, 134, 139, 142, 148, 149]
MgO_7	1072	1092	21	[11, 70, 71, 72, 75, 92, 119, 129]
MgO_8	1072	1089	18	[27, 79, 86, 90, 107, 114, 119, 143, 144]
MgO_8	1075	1080	6	[20, 69, 74, 79, 88, 112, 115, 121, 132]
MgO_8	1076	1079	4	[12, 68, 78, 95, 100, 102, 104, 138, 146]
MgO_7	1077	1126	50	[31, 65, 71, 80, 116, 117, 129, 140]
MgO_9	1080	1083	4	[12, 68, 78, 95, 99, 100, 102, 104, 138, 146]
MgO_8	1080	1104	25	[24, 69, 99, 100, 102, 104, 108, 121, 132]
MgO_5	1080	1092	13	[35, 79, 80, 94, 114, 144]
MgO_7	1081	1088	8	[20, 74, 79, 88, 112, 115, 121, 132]
MgO_8	1082	1114	33	[10, 65, 67, 97, 100, 129, 137, 140, 152]
MgO_7	1082	1094	13	[28, 67, 72, 92, 110, 111, 118, 129]
MgO_8	1083	1105	23	[18, 64, 77, 95, 99, 103, 124, 135, 138]
MgO_7	1083	1101	19	[19, 87, 97, 123, 127, 134, 139, 142]
MgO_8	1084	1094	11	[12, 68, 78, 95, 99, 100, 102, 104, 146]
MgO_7	1084	1101	18	[14, 78, 83, 110, 118, 130, 146, 150]
MgO_7	1084	1152	69	[17, 68, 70, 72, 75, 84, 122, 145]
MgO_5	1087	1087	1	[9, 69, 82, 117, 141, 151]
MgO_6	1088	1105	18	[9, 69, 82, 117, 141, 148, 151]
MgO_6	1089	1095	7	[20, 79, 88, 112, 115, 121, 132]
MgO_7	1089	1095	7	[25, 76, 89, 101, 107, 131, 133, 135]
MgO_7	1090	1100	11	[27, 79, 90, 107, 114, 119, 143, 144]
MgO_8	1092	1121	30	[16, 81, 87, 90, 93, 105, 106, 120, 144]
MgO_6	1093	1096	4	[11, 71, 72, 75, 92, 119, 129]
MgO_8	1093	1131	39	[26, 95, 101, 102, 103, 107, 119, 143, 146]
MgO_6	1093	1093	1	[35, 65, 79, 80, 94, 114, 144]
MgO_8	1094	1096	3	[29, 66, 116, 117, 134, 139, 142, 148, 149]
MgO_7	1094	1118	25	[35, 65, 79, 80, 94, 96, 114, 144]
MgO_7	1095	1101	7	[12, 68, 78, 95, 99, 102, 104, 146]
MgO_8	1095	1107	13	[28, 67, 68, 72, 92, 110, 111, 118, 129]
MgO_7	1095	1133	39	[36, 86, 87, 96, 118, 126, 127, 150]
MgO_7	1096	1106	11	[20, 69, 79, 88, 112, 115, 121, 132]
MgO_8	1096	1127	32	[25, 76, 89, 101, 107, 131, 133, 135, 146]
MgO_7	1097	1186	90	[11, 71, 72, 75, 92, 103, 119, 129]
MgO_7	1097	1115	19	[29, 66, 116, 117, 134, 142, 148, 149]
MgO_9	1097	1106	10	[30, 79, 88, 90, 113, 120, 121, 125, 143, 144]
MgO_8	1101	1123	23	[27, 79, 86, 90, 107, 114, 119, 143, 144]
MgO_7	1101	1131	31	[34, 85, 89, 131, 135, 136, 138, 150]
MgO_8	1102	1110	9	[12, 68, 78, 95, 99, 102, 104, 138, 146]
MgO_8	1102	1113	12	[14, 78, 83, 89, 110, 118, 130, 146, 150]
MgO_6	1102	1120	19	[19, 87, 97, 123, 127, 134, 139]
MgO_7	1105	1131	27	[24, 69, 99, 100, 102, 104, 121, 132]
MgO_7	1106	1139	34	[9, 69, 75, 82, 117, 141, 148, 151]
MgO_9	1106	1113	8	[18, 64, 77, 95, 99, 103, 124, 135, 138, 151]
MgO_8	1106	1116	11	[22, 88, 100, 108, 121, 125, 132, 137, 140]
MgO_6	1107	1142	36	[20, 79, 88, 112, 115, 121, 132]
MgO_7	1107	1125	19	[21, 98, 108, 113, 120, 125, 133, 147]
MgO_8	1107	1123	17	[30, 79, 88, 90, 113, 121, 125, 143, 144]
MgO_7	1108	1145	38	[28, 67, 68, 72, 92, 110, 118, 129]
MgO_7	1111	1153	43	[12, 68, 78, 95, 102, 104, 138, 146]
MgO_7	1114	1126	13	[14, 78, 83, 89, 110, 118, 146, 150]
MgO_8	1114	1161	48	[18, 64, 77, 95, 99, 103, 135, 138, 151]
MgO_7	1115	1123	9	[10, 65, 67, 97, 100, 137, 140, 152]
MgO_6	1115	1165	51	[32, 76, 86, 92, 101, 107, 119]
MgO_8	1116	1127	12	[29, 66, 116, 117, 123, 134, 142, 148, 149]
MgO_9	1117	1155	39	[22, 88, 100, 108, 121, 125, 130, 132, 137, 140]
MgO_8	1119	1125	7	[35, 65, 79, 80, 94, 96, 114, 140, 144]
MgO_7	1121	1123	3	[19, 87, 97, 123, 127, 134, 137, 139]
MgO_7	1122	1130	9	[16, 81, 87, 90, 93, 105, 120, 144]
MgO_8	1124	1146	23	[10, 65, 67, 97, 100, 129, 137, 140, 152]
MgO_8	1124	1189	66	[19, 66, 87, 97, 123, 127, 134, 137, 139]
MgO_7	1124	1146	23	[27, 86, 90, 107, 114, 119, 143, 144]
MgO_7	1124	1143	20	[30, 79, 88, 90, 113, 121, 125, 144]
MgO_7	1125	1159	35	[33, 111, 122, 126, 128, 136, 145, 150]
MgO_6	1126	1132	7	[21, 98, 108, 120, 125, 133, 147]
MgO_7	1126	1181	56	[35, 65, 79, 80, 94, 96, 114, 144]
MgO_6	1127	1183	57	[14, 83, 89, 110, 118, 146, 150]
MgO_8	1127	1133	7	[31, 65, 71, 80, 116, 117, 129, 140, 149]
MgO_7	1128	1145	18	[25, 76, 89, 101, 107, 131, 133, 135]
MgO_7	1128	1139	12	[29, 66, 116, 117, 123, 134, 142, 149]
MgO_7	1131	1135	5	[8, 72, 74, 78, 84, 94, 118, 130]
MgO_8	1131	1180	50	[16, 81, 86, 87, 90, 93, 105, 120, 144]
MgO_8	1132	1146	15	[24, 69, 73, 99, 100, 102, 104, 121, 132]
MgO_7	1132	1148	17	[26, 95, 101, 102, 107, 119, 143, 146]
MgO_6	1132	1149	18	[34, 85, 89, 131, 135, 136, 150]
MgO_7	1133	1137	5	[21, 98, 108, 120, 125, 133, 147, 152]
MgO_7	1134	1148	15	[31, 65, 80, 116, 117, 129, 140, 149]
MgO_6	1134	1180	47	[36, 86, 87, 96, 118, 126, 127]
MgO_8	1136	1143	8	[8, 68, 72, 74, 78, 84, 94, 118, 130]
MgO_8	1138	1149	12	[21, 98, 108, 113, 120, 125, 133, 147, 152]
MgO_8	1140	1142	3	[9, 69, 75, 82, 117, 128, 141, 148, 151]
MgO_6	1140	1158	19	[29, 66, 116, 117, 134, 142, 149]
MgO_6	1142	1176	35	[23, 74, 78, 84, 85, 115, 138]
MgO_7	1143	1150	8	[9, 69, 75, 82, 117, 141, 148, 151]
MgO_7	1143	1176	34	[20, 74, 79, 88, 112, 115, 121, 132]
MgO_7	1144	1167	24	[8, 68, 74, 78, 84, 94, 118, 130]
MgO_9	1144	1148	5	[30, 79, 88, 90, 113, 120, 121, 125, 143, 144]
MgO_8	1146	1146	1	[25, 76, 89, 101, 107, 108, 131, 133, 135]
MgO_8	1146	1148	3	[28, 67, 68, 72, 92, 110, 118, 129, 146]
MgO_9	1147	1171	25	[10, 65, 67, 97, 100, 110, 129, 137, 140, 152]
MgO_7	1147	1161	15	[24, 73, 99, 100, 102, 104, 121, 132]
MgO_7	1147	1185	39	[25, 76, 89, 101, 107, 108, 133, 135]
MgO_8	1147	1159	13	[27, 86, 90, 107, 114, 119, 124, 143, 144]
MgO_6	1149	1184	36	[26, 95, 101, 102, 107, 119, 143]
MgO_7	1149	1151	3	[28, 68, 72, 92, 110, 118, 129, 146]
MgO_8	1149	1162	14	[30, 79, 88, 90, 113, 120, 121, 125, 144]
MgO_6	1149	1158	10	[31, 80, 116, 117, 129, 140, 149]
MgO_7	1150	1173	24	[21, 98, 108, 113, 120, 125, 133, 147]
MgO_7	1150	1212	63	[34, 85, 89, 131, 135, 136, 138, 150]
MgO_8	1151	1162	12	[9, 69, 75, 82, 103, 117, 141, 148, 151]
MgO_8	1152	1178	27	[28, 67, 68, 72, 92, 110, 118, 129, 146]
MgO_8	1153	1157	5	[17, 68, 70, 72, 75, 84, 122, 138, 145]
MgO_8	1154	1159	6	[7, 66, 75, 111, 116, 117, 128, 145, 148]
MgO_8	1154	1163	10	[12, 68, 78, 95, 100, 102, 104, 138, 146]
MgO_7	1156	1157	2	[13, 77, 81, 82, 91, 112, 115, 124]
MgO_10	1156	1167	12	[22, 88, 100, 108, 121, 125, 130, 132, 137, 140, 152]
MgO_8	1158	1216	59	[13, 77, 79, 81, 82, 91, 112, 115, 124]
MgO_7	1158	1183	26	[17, 68, 70, 72, 75, 84, 122, 145]
MgO_7	1159	1191	33	[29, 66, 116, 117, 123, 134, 142, 149]
MgO_7	1159	1183	25	[31, 71, 80, 116, 117, 129, 140, 149]
MgO_7	1160	1169	10	[7, 66, 75, 116, 117, 128, 145, 148]
MgO_9	1160	1200	41	[27, 79, 86, 90, 107, 114, 119, 124, 143, 144]
MgO_6	1160	1192	33	[33, 111, 122, 126, 128, 136, 150]
MgO_7	1162	1165	4	[18, 64, 77, 95, 99, 103, 135, 138]
MgO_8	1162	1176	15	[24, 69, 73, 99, 100, 102, 104, 121, 132]
MgO_7	1163	1255	93	[9, 69, 75, 82, 117, 141, 148, 151]
MgO_7	1163	1175	13	[30, 79, 88, 90, 113, 120, 125, 144]
MgO_7	1164	1177	14	[12, 68, 78, 95, 102, 104, 138, 146]
MgO_6	1166	1169	4	[18, 64, 77, 95, 99, 135, 138]
MgO_7	1166	1217	52	[32, 76, 86, 92, 101, 107, 119, 126]
MgO_8	1168	1181	14	[8, 68, 74, 78, 84, 94, 118, 130, 146]
MgO_9	1168	1170	3	[22, 88, 100, 108, 121, 125, 132, 137, 140, 152]
MgO_6	1170	1174	5	[7, 66, 75, 117, 128, 145, 148]
MgO_5	1170	1207	38	[18, 77, 95, 99, 135, 138]
MgO_8	1171	1174	4	[22, 88, 100, 108, 121, 125, 132, 140, 152]
MgO_8	1172	1198	27	[10, 65, 67, 100, 110, 129, 137, 140, 152]
MgO_8	1172	1176	5	[15, 76, 105, 109, 128, 133, 141, 148, 151]
MgO_8	1174	1217	44	[21, 98, 108, 113, 120, 125, 133, 147, 152]
MgO_7	1175	1195	21	[7, 66, 75, 111, 117, 128, 145, 148]
MgO_9	1175	1222	48	[22, 88, 100, 108, 113, 121, 125, 132, 140, 152]
MgO_8	1176	1214	39	[30, 79, 88, 90, 113, 120, 121, 125, 144]
MgO_9	1177	1185	9	[15, 67, 76, 105, 109, 128, 133, 141, 148, 151]
MgO_6	1177	1223	47	[20, 79, 88, 112, 115, 121, 132]
MgO_7	1177	1177	1	[23, 74, 77, 78, 84, 85, 115, 138]
MgO_7	1177	1186	10	[24, 73, 99, 100, 102, 104, 121, 132]
MgO_7	1178	1214	37	[12, 68, 78, 84, 95, 104, 138, 146]
MgO_8	1178	1200	23	[23, 74, 77, 78, 84, 85, 95, 115, 138]
MgO_7	1179	1182	4	[28, 68, 72, 92, 110, 118, 129, 146]
MgO_9	1181	1183	3	[16, 81, 86, 87, 90, 93, 105, 120, 126, 144]
MgO_7	1181	1204	24	[36, 86, 87, 96, 118, 126, 127, 150]
MgO_9	1182	1201	20	[8, 68, 72, 74, 78, 84, 94, 118, 130, 146]
MgO_6	1182	1282	101	[35, 65, 79, 80, 96, 114, 144]
MgO_6	1183	1268	86	[28, 68, 72, 92, 110, 118, 129]
MgO_7	1184	1185	2	[14, 83, 89, 110, 118, 130, 146, 150]
MgO_8	1184	1204	21	[16, 81, 86, 87, 90, 93, 120, 126, 144]
MgO_8	1184	1204	21	[17, 68, 70, 72, 75, 84, 122, 128, 145]
MgO_8	1184	1235	52	[31, 65, 71, 80, 116, 117, 129, 140, 149]
MgO_7	1185	1194	10	[26, 95, 101, 102, 107, 119, 143, 146]
MgO_8	1186	1210	25	[14, 83, 89, 110, 118, 130, 131, 146, 150]
MgO_8	1186	1231	46	[15, 67, 76, 109, 128, 133, 141, 148, 151]
MgO_8	1186	1220	35	[25, 76, 89, 101, 107, 108, 131, 133, 135]
MgO_6	1187	1209	23	[11, 71, 72, 75, 92, 103, 119]
MgO_8	1187	1209	23	[24, 69, 73, 99, 100, 102, 104, 121, 132]
MgO_7	1190	1234	45	[19, 66, 87, 97, 123, 127, 134, 139]
MgO_8	1192	1214	23	[29, 66, 116, 117, 123, 134, 142, 148, 149]
MgO_5	1193	1199	7	[33, 111, 122, 126, 128, 150]
MgO_8	1195	1221	27	[26, 83, 95, 101, 102, 107, 119, 143, 146]
MgO_6	1196	1250	55	[7, 66, 75, 111, 128, 145, 148]
MgO_7	1199	1204	6	[10, 65, 100, 110, 129, 137, 140, 152]
MgO_6	1200	1224	25	[33, 110, 111, 122, 126, 128, 150]
MgO_7	1201	1241	41	[23, 74, 77, 78, 85, 95, 115, 138]
MgO_8	1201	1216	16	[27, 79, 86, 90, 107, 114, 119, 143, 144]
MgO_8	1202	1244	43	[8, 68, 72, 78, 84, 94, 118, 130, 146]
MgO_6	1205	1218	14	[10, 65, 100, 129, 137, 140, 152]
MgO_7	1205	1205	1	[16, 81, 86, 87, 90, 93, 120, 144]
MgO_7	1205	1303	99	[17, 68, 70, 72, 75, 84, 122, 145]
MgO_8	1205	1219	15	[36, 86, 87, 96, 118, 126, 127, 137, 150]
MgO_8	1206	1209	4	[16, 81, 86, 87, 90, 93, 105, 120, 144]
MgO_6	1208	1215	8	[18, 77, 95, 99, 103, 135, 138]
MgO_7	1210	1214	5	[11, 70, 71, 72, 75, 92, 103, 119]
MgO_9	1210	1243	34	[16, 81, 86, 87, 90, 93, 105, 106, 120, 144]
MgO_9	1210	1218	9	[24, 69, 73, 99, 100, 102, 104, 116, 121, 132]
MgO_7	1211	1251	41	[14, 83, 89, 110, 118, 130, 146, 150]
MgO_8	1213	1245	33	[34, 85, 89, 122, 131, 135, 136, 138, 150]
MgO_8	1215	1233	19	[11, 70, 71, 72, 75, 92, 103, 119, 129]
MgO_6	1215	1220	6	[12, 68, 78, 95, 104, 138, 146]
MgO_7	1215	1264	50	[29, 66, 116, 117, 134, 142, 148, 149]
MgO_9	1215	1219	5	[30, 79, 88, 90, 113, 120, 121, 125, 143, 144]
MgO_7	1216	1231	16	[18, 64, 77, 95, 99, 135, 138, 151]
MgO_7	1217	1269	53	[13, 77, 81, 82, 91, 112, 115, 124]
MgO_7	1217	1237	21	[27, 79, 86, 90, 114, 119, 143, 144]
MgO_9	1218	1244	27	[21, 89, 98, 108, 113, 120, 125, 133, 147, 152]
MgO_6	1218	1258	41	[32, 76, 86, 92, 101, 107, 119]
MgO_5	1219	1222	4	[10, 65, 100, 129, 140, 152]
MgO_8	1219	1244	26	[24, 69, 73, 99, 100, 102, 104, 121, 132]
MgO_8	1220	1232	13	[30, 79, 88, 90, 113, 121, 125, 143, 144]
MgO_7	1220	1273	54	[36, 86, 87, 96, 118, 126, 127, 150]
MgO_7	1221	1253	33	[12, 68, 78, 95, 104, 138, 145, 146]
MgO_7	1221	1229	9	[25, 76, 89, 101, 107, 108, 133, 135]
MgO_7	1222	1495	274	[26, 95, 101, 102, 107, 119, 143, 146]
MgO_6	1223	1230	8	[10, 65, 100, 116, 129, 140, 152]
MgO_8	1223	1241	19	[22, 88, 100, 108, 113, 121, 125, 132, 152]
MgO_7	1224	1319	96	[20, 79, 82, 88, 112, 115, 121, 132]
MgO_5	1225	1231	7	[33, 111, 122, 126, 128, 150]
MgO_6	1230	1269	40	[25, 76, 89, 101, 107, 133, 135]
MgO_7	1231	1271	41	[10, 65, 100, 116, 129, 137, 140, 152]
MgO_9	1232	1302	71	[15, 67, 76, 105, 109, 128, 133, 141, 148, 151]
MgO_8	1232	1248	17	[18, 64, 77, 95, 99, 103, 135, 138, 151]
MgO_7	1232	1258	27	[33, 67, 76, 111, 122, 126, 128, 150]
MgO_7	1233	1235	3	[30, 79, 88, 90, 113, 121, 125, 144]
MgO_7	1234	1245	12	[11, 71, 72, 75, 92, 103, 119, 129]
MgO_6	1235	1257	23	[19, 87, 97, 123, 127, 134, 139]
MgO_8	1236	1259	24	[30, 79, 88, 90, 113, 120, 121, 125, 144]
MgO_7	1236	1249	14	[31, 65, 71, 80, 116, 117, 129, 140]
MgO_6	1238	1270	33	[27, 79, 86, 90, 114, 119, 143]
MgO_9	1242	1244	3	[22, 88, 100, 108, 113, 121, 125, 132, 140, 152]
MgO_6	1242	1273	32	[23, 74, 77, 78, 85, 115, 138]
MgO_8	1244	1246	3	[16, 81, 86, 87, 90, 93, 106, 120, 144]
MgO_7	1245	1282	38	[8, 68, 72, 78, 84, 94, 118, 130]
MgO_8	1245	1249	5	[21, 89, 98, 108, 113, 120, 125, 133, 147]
MgO_8	1245	1247	3	[22, 88, 100, 108, 113, 121, 125, 132, 140]
MgO_7	1245	1264	20	[24, 73, 99, 100, 102, 104, 121, 132]
MgO_6	1246	1255	10	[11, 71, 72, 75, 92, 103, 129]
MgO_7	1246	1268	23	[34, 85, 89, 131, 135, 136, 138, 150]
MgO_7	1247	1263	17	[16, 81, 87, 90, 93, 106, 120, 144]
MgO_9	1248	1252	5	[22, 88, 100, 108, 113, 121, 125, 132, 137, 140]
MgO_7	1249	1254	6	[18, 64, 77, 95, 99, 103, 135, 151]
MgO_7	1250	1274	25	[21, 89, 98, 108, 113, 125, 133, 147]
MgO_6	1250	1251	2	[31, 65, 71, 80, 116, 117, 129]
MgO_7	1251	1258	8	[7, 66, 75, 111, 122, 128, 145, 148]
MgO_6	1252	1300	49	[14, 83, 110, 118, 130, 146, 150]
MgO_5	1252	1289	38	[31, 65, 71, 80, 117, 129]
MgO_8	1253	1285	33	[22, 88, 100, 108, 121, 125, 132, 137, 140]
MgO_6	1254	1308	55	[12, 68, 78, 95, 104, 138, 146]
MgO_8	1255	1292	38	[18, 64, 77, 95, 99, 103, 135, 138, 151]
MgO_6	1256	1256	1	[9, 69, 75, 117, 141, 148, 151]
MgO_7	1256	1272	17	[11, 69, 71, 72, 75, 92, 103, 129]
MgO_7	1257	1263	7	[9, 69, 75, 117, 134, 141, 148, 151]
MgO_7	1258	1272	15	[19, 87, 97, 123, 127, 134, 139, 142]
MgO_8	1259	1284	26	[7, 66, 75, 111, 122, 128, 136, 145, 148]
MgO_7	1259	1290	32	[32, 76, 86, 92, 101, 107, 109, 119]
MgO_6	1259	1284	26	[33, 67, 76, 111, 126, 128, 150]
MgO_7	1260	1260	1	[30, 79, 88, 90, 113, 120, 121, 125]
MgO_6	1261	1289	29	[30, 79, 88, 90, 113, 120, 125]
MgO_8	1264	1271	8	[9, 69, 75, 82, 117, 134, 141, 148, 151]
MgO_8	1264	1269	6	[16, 81, 86, 87, 90, 93, 106, 120, 144]
MgO_8	1265	1286	22	[24, 73, 99, 100, 102, 104, 116, 121, 132]
MgO_8	1265	1300	36	[29, 66, 116, 117, 134, 142, 145, 148, 149]
MgO_7	1269	1317	49	[28, 68, 72, 92, 100, 110, 118, 129]
MgO_6	1269	1302	34	[34, 85, 89, 131, 135, 136, 150]
MgO_8	1270	1303	34	[13, 77, 81, 82, 91, 106, 112, 115, 124]
MgO_9	1270	1274	5	[16, 81, 86, 87, 90, 93, 105, 106, 120, 144]
MgO_7	1270	1291	22	[25, 76, 89, 101, 107, 109, 133, 135]
MgO_7	1271	1287	17	[27, 79, 86, 90, 107, 114, 119, 143]
MgO_7	1272	1293	22	[9, 69, 75, 82, 117, 141, 148, 151]
MgO_6	1272	1298	27	[10, 65, 100, 129, 137, 140, 152]
MgO_8	1273	1281	9	[11, 69, 71, 72, 75, 92, 103, 117, 129]
MgO_8	1273	1303	31	[19, 66, 87, 97, 123, 127, 134, 139, 142]
MgO_7	1274	1274	1	[23, 74, 77, 78, 84, 85, 115, 138]
MgO_6	1274	1275	2	[36, 87, 96, 118, 126, 127, 150]
MgO_8	1275	1284	10	[16, 81, 86, 87, 90, 93, 105, 120, 144]
MgO_8	1275	1289	15	[21, 89, 98, 108, 113, 120, 125, 133, 147]
MgO_6	1275	1276	2	[23, 74, 78, 84, 85, 115, 138]
MgO_5	1276	1284	9	[36, 87, 96, 118, 126, 127]
MgO_7	1277	1307	31	[23, 74, 78, 84, 85, 95, 115, 138]
MgO_7	1282	1305	24	[11, 69, 71, 72, 75, 92, 103, 129]
MgO_6	1283	1306	24	[8, 68, 78, 84, 94, 118, 130]
MgO_5	1283	1313	31	[35, 79, 80, 96, 114, 144]
MgO_7	1285	1309	25	[7, 75, 111, 122, 128, 136, 145, 148]
MgO_7	1285	1289	5	[16, 81, 86, 87, 90, 93, 120, 144]
MgO_7	1285	1289	5	[33, 67, 76, 111, 118, 126, 128, 150]
MgO_6	1285	1314	30	[36, 86, 87, 96, 118, 126, 127]
MgO_7	1286	1290	5	[22, 88, 108, 121, 125, 132, 137, 140]
MgO_8	1287	1299	13	[24, 99, 100, 102, 104, 108, 116, 121, 132]
MgO_8	1288	1405	118	[27, 79, 86, 90, 107, 114, 119, 124, 143]
MgO_8	1290	1290	1	[16, 81, 86, 87, 90, 93, 120, 126, 144]
MgO_9	1290	1313	24	[21, 89, 98, 101, 108, 113, 120, 125, 133, 147]
MgO_5	1290	1324	35	[30, 88, 90, 113, 120, 125]
MgO_6	1290	1292	3	[31, 65, 71, 80, 116, 117, 129]
MgO_8	1290	1294	5	[33, 67, 76, 92, 111, 118, 126, 128, 150]
MgO_7	1291	1356	66	[16, 81, 86, 87, 90, 93, 126, 144]
MgO_6	1291	1317	27	[22, 88, 108, 121, 125, 132, 140]
MgO_8	1291	1299	9	[32, 72, 76, 86, 92, 101, 107, 109, 119]
MgO_6	1292	1348	57	[25, 76, 89, 101, 107, 133, 135]
MgO_7	1293	1306	14	[18, 64, 77, 95, 99, 103, 135, 138]
MgO_7	1293	1300	8	[31, 65, 71, 80, 116, 117, 129, 140]
MgO_6	1294	1301	8	[9, 69, 75, 117, 141, 148, 151]
MgO_7	1295	1361	67	[33, 67, 76, 92, 111, 118, 126, 128]
MgO_7	1299	1313	15	[10, 65, 100, 110, 129, 137, 140, 152]
MgO_9	1300	1310	11	[24, 73, 99, 100, 102, 104, 108, 116, 121, 132]
MgO_7	1300	1302	3	[32, 76, 86, 92, 101, 107, 109, 119]
MgO_7	1301	1372	72	[14, 83, 110, 118, 127, 130, 146, 150]
MgO_9	1301	1329	29	[29, 66, 75, 116, 117, 134, 142, 145, 148, 149]
MgO_6	1301	1319	19	[31, 65, 71, 80, 117, 129, 140]
MgO_7	1302	1350	49	[9, 69, 75, 117, 134, 141, 148, 151]
MgO_8	1303	1319	17	[15, 67, 76, 105, 109, 128, 133, 148, 151]
MgO_8	1303	1311	9	[32, 71, 76, 86, 92, 101, 107, 109, 119]
MgO_7	1303	1316	14	[34, 85, 89, 131, 135, 136, 138, 150]
MgO_7	1304	1306	3	[13, 77, 81, 82, 91, 112, 115, 124]
MgO_8	1304	1330	27	[17, 68, 70, 72, 75, 84, 122, 129, 145]
MgO_7	1304	1327	24	[19, 66, 87, 97, 123, 127, 134, 139]
MgO_6	1306	1309	4	[11, 69, 71, 72, 75, 103, 129]
MgO_7	1307	1316	10	[8, 68, 78, 84, 94, 114, 118, 130]
MgO_8	1307	1320	14	[13, 77, 81, 82, 91, 112, 115, 124, 141]
MgO_6	1307	1337	31	[18, 77, 95, 99, 103, 135, 138]
MgO_8	1308	1310	3	[23, 74, 78, 84, 85, 95, 115, 123, 138]
MgO_7	1309	1331	23	[12, 68, 78, 95, 100, 104, 138, 146]
MgO_8	1310	1326	17	[7, 66, 75, 111, 122, 128, 136, 145, 148]
MgO_7	1310	1403	94	[11, 69, 71, 72, 75, 103, 117, 129]
MgO_7	1311	1332	22	[23, 74, 78, 84, 85, 115, 123, 138]
MgO_8	1311	1318	8	[24, 73, 99, 100, 102, 104, 108, 121, 132]
MgO_7	1312	1331	20	[32, 71, 76, 92, 101, 107, 109, 119]
MgO_6	1314	1327	14	[10, 65, 100, 110, 137, 140, 152]
MgO_10	1314	1322	9	[21, 89, 98, 101, 108, 109, 113, 120, 125, 133, 147]
MgO_6	1314	1324	11	[35, 79, 80, 86, 96, 114, 144]
MgO_7	1315	1317	3	[36, 86, 87, 96, 114, 118, 126, 127]
MgO_8	1317	1325	9	[8, 68, 72, 78, 84, 94, 114, 118, 130]
MgO_8	1317	1321	5	[34, 77, 85, 89, 131, 135, 136, 138, 150]
MgO_7	1318	1320	3	[22, 88, 100, 108, 121, 125, 132, 140]
MgO_8	1318	1326	9	[28, 67, 68, 72, 92, 100, 110, 118, 129]
MgO_8	1318	1362	45	[36, 86, 87, 96, 114, 118, 126, 127, 130]
MgO_7	1319	1340	22	[24, 99, 100, 102, 104, 108, 121, 132]
MgO_7	1320	1323	4	[15, 67, 76, 105, 109, 133, 148, 151]
MgO_6	1320	1382	63	[20, 79, 88, 112, 115, 121, 132]
MgO_7	1320	1320	1	[31, 65, 69, 71, 80, 117, 129, 140]
MgO_7	1321	1321	1	[13, 77, 81, 82, 91, 112, 115, 124]
MgO_8	1321	1336	16	[22, 88, 100, 108, 113, 121, 125, 132, 140]
MgO_7	1321	1326	6	[31, 65, 69, 80, 116, 117, 129, 140]
MgO_6	1322	1330	9	[13, 77, 81, 82, 112, 115, 124]
MgO_7	1322	1327	6	[34, 77, 85, 89, 131, 135, 136, 150]
MgO_9	1323	1329	7	[21, 89, 98, 101, 108, 113, 120, 125, 133, 147]
MgO_8	1324	1342	19	[15, 67, 76, 105, 109, 133, 141, 148, 151]
MgO_6	1325	1325	1	[30, 88, 90, 113, 120, 125, 144]
MgO_7	1325	1332	8	[35, 79, 80, 86, 94, 96, 114, 144]
MgO_7	1326	1338	13	[8, 68, 78, 84, 94, 114, 118, 130]
MgO_7	1326	1333	8	[30, 83, 88, 90, 113, 120, 125, 144]
MgO_7	1327	1357	31	[7, 66, 75, 111, 122, 128, 145, 148]
MgO_7	1327	1393	67	[28, 68, 72, 92, 100, 110, 118, 129]
MgO_6	1327	1331	5	[31, 65, 80, 116, 117, 129, 140]
MgO_7	1328	1340	13	[10, 65, 100, 108, 110, 137, 140, 152]
MgO_6	1328	1353	26	[19, 66, 87, 97, 123, 134, 139]
MgO_8	1328	1333	6	[34, 77, 85, 89, 131, 135, 136, 138, 150]
MgO_8	1330	1359	30	[21, 89, 101, 108, 113, 120, 125, 133, 147]
MgO_8	1330	1334	5	[29, 66, 75, 116, 117, 134, 145, 148, 149]
MgO_7	1331	1337	7	[13, 77, 81, 82, 91, 112, 115, 124]
MgO_7	1331	1629	299	[17, 68, 70, 72, 75, 84, 122, 145]
MgO_6	1332	1411	80	[12, 68, 78, 95, 104, 138, 146]
MgO_7	1332	1345	14	[31, 65, 80, 116, 117, 129, 140, 149]
MgO_8	1332	1359	28	[32, 71, 76, 92, 101, 102, 107, 109, 119]
MgO_6	1333	1356	24	[23, 74, 78, 84, 85, 115, 138]
MgO_8	1333	1346	14	[35, 79, 80, 86, 90, 94, 96, 114, 144]
MgO_8	1334	1340	7	[30, 79, 83, 88, 90, 113, 120, 125, 144]
MgO_7	1334	1348	15	[34, 77, 85, 131, 135, 136, 138, 150]
MgO_7	1335	1350	16	[29, 66, 116, 117, 134, 145, 148, 149]
MgO_9	1337	1344	8	[22, 88, 100, 108, 113, 121, 125, 132, 137, 140]
MgO_7	1338	1347	10	[13, 70, 77, 81, 82, 91, 112, 124]
MgO_7	1338	1348	11	[18, 77, 95, 99, 103, 124, 135, 138]
MgO_8	1339	1347	9	[8, 68, 78, 84, 94, 114, 118, 130, 146]
MgO_8	1341	1363	23	[10, 65, 100, 108, 110, 129, 137, 140, 152]
MgO_8	1341	1361	21	[24, 73, 99, 100, 102, 104, 108, 121, 132]
MgO_7	1341	1346	6	[30, 79, 83, 88, 90, 113, 120, 125]
MgO_9	1343	1372	30	[15, 67, 76, 105, 109, 128, 133, 141, 148, 151]
MgO_8	1345	1349	5	[22, 88, 100, 108, 121, 125, 132, 137, 140]
MgO_8	1346	1368	23	[31, 65, 80, 100, 116, 117, 129, 140, 149]
MgO_8	1347	1368	22	[30, 79, 83, 88, 90, 113, 120, 125, 143]
MgO_7	1347	1368	22	[35, 79, 80, 86, 90, 96, 114, 144]
MgO_7	1348	1406	59	[8, 68, 78, 84, 94, 114, 118, 130]
MgO_8	1348	1374	27	[13, 64, 70, 77, 81, 82, 91, 112, 124]
MgO_8	1349	1373	25	[18, 64, 77, 95, 99, 103, 124, 135, 138]
MgO_7	1349	1400	52	[25, 76, 89, 101, 107, 131, 133, 135]
MgO_6	1349	1369	21	[34, 85, 131, 135, 136, 138, 150]
MgO_7	1350	1360	11	[22, 88, 100, 108, 125, 132, 137, 140]
MgO_8	1351	1351	1	[9, 69, 75, 82, 117, 134, 141, 148, 151]
MgO_8	1351	1388	38	[29, 66, 116, 117, 134, 142, 145, 148, 149]
MgO_7	1352	1375	24	[9, 69, 82, 117, 134, 141, 148, 151]
MgO_7	1354	1384	31	[19, 66, 87, 97, 123, 134, 139, 142]
MgO_9	1357	1364	8	[16, 81, 86, 87, 90, 93, 105, 120, 126, 144]
MgO_5	1357	1392	36	[23, 74, 78, 84, 115, 138]
MgO_6	1358	1437	80	[7, 75, 111, 122, 128, 145, 148]
MgO_7	1360	1398	39	[21, 89, 101, 108, 113, 125, 133, 147]
MgO_7	1360	1376	17	[32, 71, 76, 92, 101, 107, 109, 119]
MgO_6	1361	1398	38	[22, 88, 108, 125, 132, 137, 140]
MgO_9	1362	1381	20	[24, 73, 99, 100, 102, 104, 108, 116, 121, 132]
MgO_9	1362	1362	1	[33, 67, 76, 92, 110, 111, 118, 122, 126, 128]
MgO_8	1363	1382	20	[33, 67, 92, 110, 111, 118, 122, 126, 128]
MgO_7	1363	1363	1	[36, 86, 87, 96, 118, 126, 127, 130]
MgO_9	1364	1364	1	[10, 65, 67, 100, 108, 110, 129, 137, 140, 152]
MgO_6	1364	1371	8	[36, 86, 96, 118, 126, 127, 130]
MgO_10	1365	1367	3	[10, 65, 67, 97, 100, 108, 110, 129, 137, 140, 152]
MgO_10	1365	1373	9	[16, 81, 86, 87, 90, 93, 96, 105, 120, 126, 144]
MgO_9	1368	1376	9	[10, 65, 67, 97, 100, 108, 129, 137, 140, 152]
MgO_9	1369	1372	4	[30, 79, 83, 88, 90, 113, 120, 121, 125, 143]
MgO_7	1369	1414	46	[31, 65, 80, 116, 117, 129, 140, 149]
MgO_6	1369	1375	7	[35, 79, 80, 86, 96, 114, 144]
MgO_7	1370	1442	73	[34, 77, 85, 131, 135, 136, 138, 150]
MgO_7	1372	1403	32	[36, 86, 87, 96, 118, 126, 127, 130]
MgO_8	1373	1383	11	[14, 83, 89, 110, 118, 127, 130, 146, 150]
MgO_8	1373	1455	83	[15, 67, 76, 105, 109, 128, 133, 148, 151]
MgO_7	1373	1373	1	[30, 79, 88, 90, 113, 120, 121, 125]
MgO_9	1374	1376	3	[16, 86, 87, 90, 93, 96, 105, 120, 126, 144]
MgO_7	1374	1383	10	[18, 64, 77, 95, 99, 103, 135, 138]
MgO_6	1374	1375	2	[30, 79, 88, 90, 113, 121, 125]
MgO_7	1375	1399	25	[13, 70, 77, 81, 82, 91, 112, 124]
MgO_8	1376	1523	148	[9, 69, 75, 82, 117, 134, 141, 148, 151]
MgO_7	1376	1462	87	[30, 79, 88, 90, 113, 121, 125, 144]
MgO_7	1376	1388	13	[35, 79, 80, 86, 94, 96, 114, 144]
MgO_8	1377	1406	30	[10, 65, 67, 97, 100, 129, 137, 140, 152]
MgO_8	1377	1381	5	[16, 86, 87, 90, 93, 96, 120, 126, 144]
MgO_6	1377	1466	90	[32, 76, 92, 101, 107, 109, 119]
MgO_7	1382	1387	6	[16, 86, 87, 90, 93, 120, 126, 144]
MgO_8	1382	1389	8	[24, 73, 99, 100, 102, 104, 108, 121, 132]
MgO_7	1383	1459	77	[20, 74, 79, 88, 112, 115, 121, 132]
MgO_7	1383	1383	1	[33, 67, 92, 110, 111, 122, 126, 128]
MgO_7	1384	1386	3	[14, 83, 89, 110, 118, 127, 146, 150]
MgO_8	1384	1395	12	[18, 64, 77, 95, 99, 103, 135, 138, 151]
MgO_8	1384	1389	6	[33, 67, 92, 110, 111, 122, 126, 128, 150]
MgO_8	1385	1399	15	[19, 66, 87, 97, 123, 127, 134, 139, 142]
MgO_6	1387	1389	3	[14, 83, 89, 110, 118, 146, 150]
MgO_6	1388	1390	3	[16, 86, 87, 90, 93, 120, 144]
MgO_9	1389	1411	23	[29, 66, 73, 116, 117, 134, 142, 145, 148, 149]
MgO_6	1389	1430	42	[35, 79, 80, 86, 96, 114, 144]
MgO_5	1390	1461	72	[14, 83, 89, 110, 146, 150]
MgO_7	1390	1392	3	[24, 99, 100, 102, 104, 108, 121, 132]
MgO_7	1390	1392	3	[33, 67, 92, 110, 111, 126, 128, 150]
MgO_7	1391	1420	30	[16, 81, 86, 87, 90, 93, 120, 144]
MgO_6	1393	1442	50	[23, 74, 78, 84, 85, 115, 138]
MgO_6	1393	1399	7	[24, 99, 102, 104, 108, 121, 132]
MgO_8	1393	1414	22	[33, 67, 92, 110, 111, 118, 126, 128, 150]
MgO_7	1394	1405	12	[28, 67, 68, 92, 100, 110, 118, 129]
MgO_7	1396	1420	25	[18, 64, 77, 95, 99, 103, 135, 138]
MgO_8	1399	1513	115	[21, 89, 101, 108, 113, 125, 133, 147, 152]
MgO_7	1399	1403	5	[22, 88, 108, 125, 130, 132, 137, 140]
MgO_8	1400	1409	10	[13, 70, 77, 79, 81, 82, 91, 112, 124]
MgO_7	1400	1411	12	[19, 66, 97, 123, 127, 134, 139, 142]
MgO_5	1400	1418	19	[24, 102, 104, 108, 121, 132]
MgO_6	1401	1410	10	[25, 76, 89, 101, 107, 131, 135]
MgO_6	1404	1421	18	[11, 69, 71, 72, 75, 117, 129]
MgO_8	1404	1433	30	[22, 88, 108, 121, 125, 130, 132, 137, 140]
MgO_6	1404	1411	8	[36, 86, 96, 118, 126, 127, 130]
MgO_7	1406	1414	9	[27, 79, 86, 90, 107, 114, 119, 143]
MgO_6	1406	1421	16	[28, 68, 92, 100, 110, 118, 129]
MgO_6	1407	1421	15	[8, 68, 78, 84, 94, 114, 118]
MgO_7	1407	1413	7	[10, 65, 67, 97, 100, 137, 140, 152]
MgO_7	1410	1422	13	[13, 70, 79, 81, 82, 91, 112, 124]
MgO_7	1411	1435	25	[25, 76, 89, 101, 107, 131, 133, 135]
MgO_7	1412	1431	20	[12, 68, 78, 95, 104, 138, 143, 146]
MgO_8	1412	1414	3	[19, 66, 97, 123, 127, 134, 139, 142, 149]
MgO_8	1412	1429	18	[29, 66, 73, 116, 117, 142, 145, 148, 149]
MgO_5	1412	1426	15	[36, 86, 96, 118, 126, 127]
MgO_8	1414	1440	27	[10, 65, 67, 97, 100, 110, 137, 140, 152]
MgO_7	1415	1451	37	[19, 66, 97, 123, 127, 134, 139, 142]
MgO_8	1415	1429	15	[27, 79, 86, 90, 107, 114, 119, 124, 143]
MgO_8	1415	1428	14	[31, 65, 71, 80, 116, 117, 129, 140, 149]
MgO_7	1415	1420	6	[33, 67, 92, 110, 111, 126, 128, 150]
MgO_6	1419	1426	8	[24, 100, 102, 104, 108, 121, 132]
MgO_8	1421	1455	35	[16, 81, 86, 87, 90, 93, 106, 120, 144]
MgO_8	1421	1443	23	[18, 64, 77, 95, 99, 103, 135, 138, 151]
MgO_6	1421	1429	9	[33, 67, 92, 110, 111, 126, 128]
MgO_7	1422	1424	3	[8, 68, 72, 78, 84, 94, 114, 118]
MgO_7	1422	1461	40	[11, 69, 71, 72, 75, 103, 117, 129]
MgO_7	1422	1466	45	[28, 68, 72, 92, 100, 110, 118, 129]
MgO_6	1423	1463	41	[13, 79, 81, 82, 91, 112, 124]
MgO_6	1425	1473	49	[8, 68, 72, 78, 84, 94, 118]
MgO_7	1427	1435	9	[24, 100, 102, 104, 108, 121, 132, 146]
MgO_6	1427	1514	88	[36, 86, 87, 96, 118, 126, 127]
MgO_7	1429	1438	10	[31, 65, 80, 116, 117, 129, 140, 149]
MgO_9	1430	1434	5	[27, 79, 86, 88, 90, 107, 114, 119, 124, 143]
MgO_7	1430	1454	25	[29, 66, 73, 116, 117, 142, 145, 148]
MgO_7	1430	1455	26	[33, 67, 92, 110, 111, 126, 128, 150]
MgO_7	1431	1445	15	[35, 79, 80, 86, 94, 96, 114, 144]
MgO_8	1432	1458	27	[12, 68, 78, 95, 104, 115, 138, 143, 146]
MgO_9	1434	1446	13	[22, 88, 108, 121, 125, 130, 132, 137, 140, 152]
MgO_8	1435	1496	62	[27, 79, 86, 90, 107, 114, 119, 124, 143]
MgO_6	1436	1446	11	[24, 102, 104, 108, 121, 132, 146]
MgO_6	1436	1476	41	[25, 76, 89, 101, 107, 131, 135]
MgO_7	1438	1505	68	[7, 75, 111, 122, 128, 136, 145, 148]
MgO_8	1439	1439	1	[31, 65, 71, 80, 116, 117, 129, 140, 149]
MgO_9	1440	1450	11	[31, 65, 71, 80, 100, 116, 117, 129, 140, 149]
MgO_8	1441	1483	43	[10, 65, 67, 97, 100, 129, 137, 140, 152]
MgO_5	1443	1451	9	[23, 74, 84, 85, 115, 138]
MgO_8	1443	1446	4	[34, 77, 85, 89, 131, 135, 136, 138, 150]
MgO_7	1444	1461	18	[18, 64, 77, 95, 99, 103, 135, 138]
MgO_8	1446	1465	20	[35, 65, 79, 80, 86, 94, 96, 114, 144]
MgO_8	1447	1449	3	[22, 88, 108, 125, 130, 132, 137, 140, 152]
MgO_7	1447	1453	7	[24, 99, 102, 104, 108, 121, 132, 146]
MgO_7	1447	1457	11	[34, 77, 85, 89, 131, 135, 136, 150]
MgO_7	1450	1469	20	[22, 88, 108, 125, 130, 137, 140, 152]
MgO_8	1451	1462	12	[31, 65, 71, 80, 116, 117, 129, 140, 149]
[truncated: 10,701 more rows]
