# Supplementary material for: Pressure‐Induced Coordination Changes in a Pyrolitic Silicate Melt From Ab Initio Molecular Dynamics Simulations
Source: J Geophys Res Solid Earth. 2019 Nov 29;124(11):11232–50. doi: 10.1029/2019JB018238 (PMC6988478; doi:10.1029/2019JB018238)
Supplement: Supplementary file 2 — Data Set S1 [file JGRB-124-11232-s002.zip › Data/3000K/MgO/a11.0-pyr-100-nvt.T3K.outcar.umd.dat.r0.stat.dat]

Cluster	Time	Percent
MgO_7	120482	0.4432255453776257	8
MgO_8	67821	0.24949784791965568	9
MgO_6	63272	0.23276312401133062	7
MgO_9	13150	0.048375823124747086	10
MgO_10	845	0.0031085604973696795	11
MgO_5	6075	0.022348526652687342	6
MgO_4	169	0.0006217120994739359	5
MgO_11	16	5.886031710995843e-05	12
