# Supplementary material for: Pressure‐Induced Coordination Changes in a Pyrolitic Silicate Melt From Ab Initio Molecular Dynamics Simulations
Source: J Geophys Res Solid Earth. 2019 Nov 29;124(11):11232–50. doi: 10.1029/2019JB018238 (PMC6988478; doi:10.1029/2019JB018238)
Supplement: Supplementary file 2 — Data Set S1 [file JGRB-124-11232-s002.zip › Data/3000K/MgO/a11.5-pyr-100-nvt.T3K.outcar.umd.dat.r0.popul.dat]

Formula	Begin	End	Lifetime	[Composition]
MgO_8	0	14	15	[7, 105, 111, 117, 134, 136, 139, 148, 152]
MgO_6	0	1	2	[8, 68, 75, 84, 86, 114, 151]
MgO_7	0	8	9	[9, 68, 75, 122, 128, 138, 141, 151]
MgO_8	0	18	19	[10, 66, 79, 101, 110, 111, 113, 137, 146]
MgO_6	0	17	18	[11, 67, 68, 86, 129, 149, 151]
MgO_6	0	0	1	[12, 68, 83, 84, 103, 104, 118]
MgO_7	0	0	1	[13, 64, 70, 76, 78, 104, 112, 115]
MgO_6	0	45	46	[14, 83, 84, 96, 107, 143, 150]
MgO_6	0	50	51	[15, 71, 72, 105, 125, 128, 148]
MgO_7	0	21	22	[16, 66, 90, 98, 113, 131, 132, 137]
MgO_6	0	6	7	[17, 68, 85, 104, 123, 138, 145]
MgO_7	0	24	25	[18, 73, 78, 85, 89, 104, 115, 131]
MgO_5	0	3	4	[19, 66, 88, 116, 117, 139]
MgO_7	0	20	21	[20, 80, 81, 87, 91, 98, 112, 121]
MgO_6	0	8	9	[21, 69, 71, 101, 113, 133, 147]
MgO_6	0	38	39	[22, 74, 79, 100, 107, 137, 143]
MgO_8	0	21	22	[23, 78, 88, 123, 127, 131, 134, 139, 142]
MgO_6	0	11	12	[24, 65, 69, 99, 124, 129, 151]
MgO_8	0	22	23	[25, 64, 89, 93, 95, 102, 115, 122, 125]
MgO_7	0	4	5	[26, 74, 76, 78, 84, 104, 112, 123]
MgO_6	0	32	33	[27, 70, 76, 79, 80, 112, 144]
MgO_7	0	84	85	[28, 72, 92, 93, 122, 126, 128, 138]
MgO_7	0	11	12	[29, 68, 82, 117, 118, 141, 145, 149]
MgO_5	0	4	5	[30, 65, 79, 101, 108, 113]
MgO_6	0	15	16	[31, 82, 94, 129, 130, 140, 149]
MgO_7	0	17	18	[32, 73, 77, 90, 106, 109, 119, 144]
MgO_7	0	13	14	[33, 67, 72, 86, 92, 96, 126, 150]
MgO_6	0	9	10	[34, 73, 85, 110, 126, 135, 150]
MgO_7	0	88	89	[35, 71, 94, 105, 119, 129, 140, 152]
MgO_5	0	39	40	[36, 80, 94, 114, 119, 144]
MgO_7	1	17	17	[12, 68, 83, 84, 103, 104, 118, 146]
MgO_8	1	18	18	[13, 64, 70, 76, 78, 81, 104, 112, 115]
MgO_7	2	40	39	[8, 68, 75, 84, 86, 96, 114, 151]
MgO_6	4	83	80	[19, 66, 88, 116, 117, 136, 139]
MgO_6	5	200	196	[26, 74, 76, 78, 84, 104, 123]
MgO_6	5	16	12	[30, 65, 79, 99, 101, 108, 113]
MgO_5	7	25	19	[17, 85, 104, 123, 138, 145]
MgO_6	9	26	18	[9, 68, 75, 122, 128, 138, 141]
MgO_7	9	44	36	[21, 65, 69, 71, 101, 113, 133, 147]
MgO_7	10	12	3	[34, 73, 85, 110, 126, 133, 135, 150]
MgO_5	12	47	36	[24, 65, 69, 99, 129, 151]
MgO_6	12	24	13	[29, 68, 117, 118, 141, 145, 149]
MgO_6	13	20	8	[34, 73, 85, 110, 133, 135, 150]
MgO_6	14	26	13	[33, 67, 72, 86, 92, 126, 150]
MgO_7	15	28	14	[7, 105, 111, 117, 136, 139, 148, 152]
MgO_5	16	25	10	[31, 82, 94, 130, 140, 149]
MgO_5	17	30	14	[30, 65, 79, 99, 101, 108]
MgO_7	18	28	11	[11, 67, 68, 86, 118, 129, 149, 151]
MgO_6	18	31	14	[12, 68, 83, 103, 104, 118, 146]
MgO_6	18	21	4	[32, 77, 90, 106, 109, 119, 144]
MgO_7	19	19	1	[10, 79, 101, 110, 111, 113, 137, 146]
MgO_7	19	19	1	[13, 64, 70, 76, 78, 81, 104, 115]
MgO_6	20	40	21	[10, 101, 110, 111, 113, 137, 146]
MgO_6	20	53	34	[13, 64, 70, 76, 78, 104, 115]
MgO_8	21	92	72	[20, 70, 80, 81, 87, 91, 98, 112, 121]
MgO_7	21	31	11	[34, 73, 83, 85, 110, 133, 135, 150]
MgO_6	22	49	28	[16, 90, 98, 113, 131, 132, 137]
MgO_8	22	24	3	[23, 85, 88, 123, 127, 131, 134, 139, 142]
MgO_5	22	62	41	[32, 77, 90, 106, 109, 144]
MgO_7	23	42	20	[25, 64, 89, 93, 95, 102, 115, 125]
MgO_6	25	45	21	[18, 73, 78, 85, 89, 115, 131]
MgO_7	25	68	44	[23, 85, 88, 123, 127, 131, 134, 139]
MgO_7	25	73	49	[29, 68, 117, 118, 128, 141, 145, 149]
MgO_6	26	38	13	[17, 78, 85, 104, 123, 138, 145]
MgO_6	26	47	22	[31, 82, 94, 130, 140, 142, 149]
MgO_5	27	27	1	[9, 68, 75, 122, 128, 141]
MgO_7	27	50	24	[33, 67, 72, 86, 92, 110, 126, 150]
MgO_6	28	61	34	[9, 68, 75, 122, 125, 128, 141]
MgO_6	29	32	4	[7, 105, 117, 136, 139, 148, 152]
MgO_6	29	49	21	[11, 67, 68, 86, 129, 149, 151]
MgO_6	31	39	9	[30, 65, 79, 99, 101, 108, 146]
MgO_5	32	45	14	[12, 68, 83, 103, 104, 118]
MgO_8	32	37	6	[34, 73, 83, 85, 106, 110, 133, 135, 150]
MgO_7	33	35	3	[7, 105, 111, 117, 136, 139, 148, 152]
MgO_7	33	42	10	[27, 70, 76, 79, 80, 107, 112, 144]
MgO_6	36	46	11	[7, 105, 111, 136, 139, 148, 152]
MgO_7	38	85	48	[34, 73, 83, 106, 110, 133, 135, 150]
MgO_5	39	39	1	[17, 85, 104, 123, 138, 145]
MgO_7	39	44	6	[22, 74, 79, 84, 100, 107, 137, 143]
MgO_6	40	79	40	[17, 68, 85, 104, 123, 138, 145]
MgO_7	40	43	4	[30, 65, 79, 99, 101, 103, 108, 146]
MgO_6	40	73	34	[36, 65, 80, 94, 114, 119, 144]
MgO_6	41	50	10	[8, 68, 75, 84, 86, 96, 114]
MgO_7	41	44	4	[10, 79, 101, 110, 111, 113, 137, 146]
MgO_8	43	48	6	[25, 64, 89, 93, 95, 102, 115, 122, 125]
MgO_8	43	64	22	[27, 70, 74, 76, 79, 80, 107, 112, 144]
MgO_6	44	59	16	[30, 79, 99, 101, 103, 108, 146]
MgO_6	45	79	35	[10, 79, 101, 111, 113, 137, 146]
MgO_6	45	51	7	[21, 65, 69, 71, 101, 113, 147]
MgO_6	45	66	22	[22, 74, 79, 100, 107, 137, 143]
MgO_6	46	71	26	[12, 68, 83, 84, 103, 104, 118]
MgO_7	46	87	42	[14, 83, 84, 86, 96, 107, 143, 150]
MgO_5	46	68	23	[18, 73, 78, 85, 115, 131]
MgO_7	47	53	7	[7, 105, 111, 134, 136, 139, 148, 152]
MgO_6	48	85	38	[24, 65, 69, 99, 129, 141, 151]
MgO_7	48	51	4	[31, 82, 94, 100, 130, 140, 142, 149]
MgO_7	49	65	17	[25, 64, 89, 95, 102, 115, 122, 125]
MgO_7	50	77	28	[11, 67, 68, 86, 129, 141, 149, 151]
MgO_5	50	70	21	[16, 90, 98, 113, 131, 132]
MgO_4	51	53	3	[8, 68, 84, 86, 96]
MgO_7	51	75	25	[15, 71, 72, 105, 125, 128, 147, 148]
MgO_6	51	52	2	[33, 67, 86, 92, 110, 126, 150]
MgO_5	52	70	19	[21, 65, 71, 101, 113, 147]
MgO_8	52	52	1	[31, 82, 91, 94, 100, 130, 140, 142, 149]
MgO_7	53	75	23	[31, 82, 94, 100, 130, 140, 142, 149]
MgO_5	53	91	39	[33, 67, 86, 110, 126, 150]
MgO_8	54	66	13	[7, 105, 111, 117, 134, 136, 139, 148, 152]
MgO_5	54	63	10	[8, 68, 75, 84, 86, 96]
MgO_7	54	84	31	[13, 64, 70, 76, 78, 102, 104, 115]
MgO_7	60	60	1	[30, 79, 99, 101, 103, 108, 118, 146]
MgO_8	61	66	6	[30, 79, 99, 100, 101, 103, 108, 118, 146]
MgO_7	62	82	21	[9, 68, 75, 122, 125, 128, 141, 151]
MgO_6	63	97	35	[32, 73, 77, 90, 106, 109, 144]
MgO_6	64	85	22	[8, 68, 75, 84, 86, 96, 151]
MgO_9	65	87	23	[27, 70, 74, 76, 79, 80, 106, 107, 112, 144]
MgO_8	66	104	39	[25, 64, 89, 93, 95, 102, 115, 122, 125]
MgO_7	67	95	29	[7, 105, 117, 134, 136, 139, 148, 152]
MgO_7	67	69	3	[22, 74, 79, 100, 107, 130, 137, 143]
MgO_7	67	98	32	[30, 99, 100, 101, 103, 108, 118, 146]
MgO_6	69	74	6	[18, 73, 78, 85, 104, 115, 131]
MgO_8	69	90	22	[23, 85, 88, 123, 127, 131, 134, 139, 142]
MgO_8	70	123	54	[22, 74, 79, 100, 107, 130, 137, 140, 143]
MgO_6	71	125	55	[16, 90, 98, 113, 131, 132, 137]
MgO_6	71	87	17	[21, 65, 71, 101, 113, 132, 147]
MgO_7	72	73	2	[12, 67, 68, 83, 84, 103, 104, 118]
MgO_6	74	86	13	[12, 68, 83, 84, 103, 104, 118]
MgO_6	74	76	3	[29, 68, 117, 128, 141, 145, 149]
MgO_5	74	101	28	[36, 65, 80, 94, 119, 144]
MgO_7	75	85	11	[18, 73, 78, 85, 89, 104, 115, 131]
MgO_6	76	110	35	[15, 71, 72, 125, 128, 147, 148]
MgO_6	76	94	19	[31, 82, 94, 130, 140, 142, 149]
MgO_5	77	106	30	[29, 68, 117, 141, 145, 149]
MgO_8	78	79	2	[11, 67, 68, 69, 86, 129, 141, 149, 151]
MgO_7	80	97	18	[10, 66, 79, 101, 111, 113, 137, 146]
MgO_7	80	89	10	[11, 67, 68, 69, 86, 129, 141, 151]
MgO_5	80	124	45	[17, 85, 104, 123, 138, 145]
MgO_8	83	98	16	[9, 64, 68, 75, 122, 125, 128, 141, 151]
MgO_5	84	85	2	[19, 88, 116, 117, 136, 139]
MgO_8	85	106	22	[13, 64, 70, 76, 78, 81, 102, 104, 115]
MgO_6	85	117	33	[28, 72, 92, 93, 122, 128, 138]
MgO_7	86	86	1	[8, 68, 75, 84, 86, 96, 114, 151]
MgO_6	86	95	10	[18, 73, 78, 85, 104, 115, 131]
MgO_6	86	125	40	[19, 88, 116, 117, 136, 139, 142]
MgO_7	86	116	31	[24, 65, 69, 99, 124, 129, 141, 151]
MgO_6	86	103	18	[34, 73, 83, 110, 133, 135, 150]
MgO_8	87	96	10	[8, 68, 75, 84, 86, 91, 96, 114, 151]
MgO_5	87	102	16	[12, 68, 83, 84, 103, 118]
MgO_8	88	103	16	[14, 83, 84, 86, 96, 107, 127, 143, 150]
MgO_7	88	91	4	[21, 65, 69, 71, 101, 113, 132, 147]
MgO_8	88	88	1	[27, 70, 74, 76, 79, 80, 106, 112, 144]
MgO_7	89	146	58	[27, 70, 76, 79, 80, 106, 112, 144]
MgO_6	89	125	37	[35, 71, 94, 105, 129, 140, 152]
MgO_5	90	105	16	[11, 67, 68, 86, 129, 151]
MgO_7	91	115	25	[23, 85, 123, 127, 131, 134, 139, 142]
MgO_6	92	144	53	[21, 65, 69, 71, 101, 113, 147]
MgO_6	92	148	57	[33, 67, 83, 86, 110, 126, 150]
MgO_7	93	110	18	[20, 70, 80, 81, 87, 98, 112, 121]
MgO_5	95	99	5	[31, 82, 94, 130, 140, 149]
MgO_6	96	103	8	[7, 105, 117, 134, 136, 139, 148]
MgO_7	96	124	29	[18, 73, 78, 85, 104, 115, 131, 135]
MgO_7	97	120	24	[8, 68, 75, 84, 86, 91, 96, 114]
MgO_6	98	127	30	[10, 66, 101, 111, 113, 137, 146]
MgO_7	98	216	119	[32, 73, 77, 90, 106, 109, 133, 144]
MgO_7	99	131	33	[9, 64, 68, 75, 122, 125, 141, 151]
MgO_8	99	125	27	[30, 99, 100, 101, 102, 103, 108, 118, 146]
MgO_4	100	109	10	[31, 94, 130, 140, 149]
MgO_6	102	105	4	[36, 65, 80, 94, 113, 119, 144]
MgO_6	103	127	25	[12, 67, 68, 83, 84, 103, 118]
MgO_7	104	105	2	[7, 105, 117, 134, 136, 139, 148, 152]
MgO_7	104	175	72	[14, 83, 84, 86, 96, 107, 143, 150]
MgO_7	104	123	20	[34, 73, 83, 106, 110, 133, 135, 150]
MgO_7	105	141	37	[25, 64, 89, 95, 102, 115, 122, 125]
MgO_8	106	122	17	[7, 105, 117, 128, 134, 136, 139, 148, 152]
MgO_6	106	124	19	[11, 67, 68, 86, 129, 141, 151]
MgO_5	106	114	9	[36, 65, 80, 94, 113, 144]
MgO_7	107	110	4	[13, 64, 70, 76, 78, 81, 102, 115]
MgO_7	107	130	24	[29, 68, 82, 117, 118, 141, 145, 149]
MgO_5	110	126	17	[31, 94, 129, 130, 140, 149]
MgO_6	111	117	7	[13, 64, 70, 76, 78, 102, 115]
MgO_7	111	125	15	[15, 71, 72, 93, 125, 128, 147, 148]
MgO_6	111	113	3	[20, 80, 81, 87, 98, 112, 121]
MgO_7	114	115	2	[20, 80, 81, 87, 91, 98, 112, 121]
MgO_6	115	120	6	[36, 65, 71, 80, 94, 113, 144]
MgO_6	116	136	21	[20, 80, 87, 91, 98, 112, 121]
MgO_6	116	159	44	[23, 85, 123, 127, 131, 139, 142]
MgO_6	117	207	91	[24, 65, 69, 99, 129, 141, 151]
MgO_5	118	123	6	[13, 64, 70, 76, 78, 115]
MgO_7	118	196	79	[28, 72, 92, 93, 122, 126, 128, 138]
MgO_6	121	131	11	[8, 68, 75, 84, 86, 96, 114]
MgO_7	121	147	27	[36, 65, 71, 80, 94, 113, 119, 144]
MgO_7	123	125	3	[7, 105, 117, 128, 134, 136, 139, 148]
MgO_6	124	126	3	[13, 64, 70, 76, 78, 81, 115]
MgO_7	124	144	21	[22, 74, 79, 100, 107, 130, 137, 143]
MgO_6	124	172	49	[34, 73, 83, 106, 110, 133, 150]
MgO_5	125	162	38	[11, 67, 68, 86, 129, 151]
MgO_6	125	190	66	[17, 85, 104, 123, 135, 138, 145]
MgO_6	125	132	8	[18, 73, 78, 85, 104, 115, 135]
MgO_8	126	134	9	[7, 105, 111, 117, 128, 134, 136, 139, 148]
MgO_6	126	128	3	[15, 72, 93, 125, 128, 147, 148]
MgO_5	126	135	10	[16, 90, 98, 113, 131, 132]
MgO_5	126	172	47	[19, 88, 116, 117, 139, 142]
MgO_7	126	136	11	[30, 99, 100, 101, 103, 108, 118, 146]
MgO_7	126	154	29	[35, 65, 71, 94, 105, 129, 140, 152]
MgO_7	127	135	9	[13, 64, 70, 76, 78, 81, 104, 115]
MgO_6	127	138	12	[31, 82, 94, 129, 130, 140, 149]
MgO_7	128	144	17	[10, 66, 101, 111, 113, 132, 137, 146]
MgO_7	128	131	4	[12, 67, 68, 83, 84, 102, 103, 118]
MgO_7	129	145	17	[15, 72, 93, 122, 125, 128, 147, 148]
MgO_6	131	142	12	[29, 68, 82, 117, 118, 145, 149]
MgO_5	132	137	6	[8, 68, 75, 84, 96, 114]
MgO_6	132	158	27	[9, 68, 75, 122, 125, 141, 151]
MgO_8	132	133	2	[12, 67, 68, 83, 84, 102, 103, 118, 146]
MgO_7	133	149	17	[18, 73, 78, 85, 104, 115, 131, 135]
MgO_9	134	136	3	[12, 67, 68, 76, 83, 84, 102, 103, 118, 146]
MgO_7	135	151	17	[7, 105, 117, 128, 134, 136, 139, 148]
MgO_8	136	150	15	[13, 64, 70, 76, 78, 81, 104, 112, 115]
MgO_6	136	136	1	[16, 90, 98, 113, 131, 132, 137]
MgO_8	137	141	5	[12, 67, 68, 76, 83, 84, 103, 118, 146]
MgO_5	137	155	19	[16, 90, 98, 131, 132, 137]
MgO_7	137	140	4	[20, 70, 80, 87, 91, 98, 112, 121]
MgO_6	137	142	6	[30, 99, 100, 101, 103, 108, 146]
MgO_4	138	157	20	[8, 68, 75, 84, 96]
MgO_7	139	139	1	[31, 65, 82, 94, 129, 130, 140, 149]
MgO_6	140	155	16	[31, 65, 82, 94, 130, 140, 149]
MgO_8	141	235	95	[20, 70, 80, 81, 87, 91, 98, 112, 121]
MgO_7	142	162	21	[12, 67, 76, 83, 84, 103, 118, 146]
MgO_8	142	168	27	[25, 64, 89, 95, 99, 102, 115, 122, 125]
MgO_5	143	163	21	[29, 68, 117, 118, 145, 149]
MgO_7	143	157	15	[30, 99, 100, 101, 103, 108, 113, 146]
MgO_6	145	212	68	[10, 66, 101, 111, 113, 132, 137]
MgO_7	145	207	63	[21, 65, 69, 71, 101, 113, 132, 147]
MgO_6	145	160	16	[22, 74, 79, 100, 107, 137, 143]
MgO_8	146	193	48	[15, 71, 72, 93, 122, 125, 128, 147, 148]
MgO_8	147	156	10	[27, 70, 76, 79, 80, 106, 112, 124, 144]
MgO_6	148	197	50	[36, 65, 80, 94, 113, 119, 144]
MgO_7	149	157	9	[33, 67, 83, 86, 110, 111, 126, 150]
MgO_6	150	153	4	[18, 73, 78, 85, 104, 115, 135]
MgO_7	151	161	11	[13, 64, 70, 76, 78, 81, 104, 115]
MgO_6	152	202	51	[7, 105, 117, 128, 134, 136, 148]
MgO_7	154	173	20	[18, 73, 78, 85, 89, 104, 115, 135]
MgO_6	155	158	4	[35, 65, 71, 94, 105, 129, 152]
MgO_6	156	162	7	[16, 90, 98, 131, 132, 137, 139]
MgO_7	156	169	14	[31, 65, 82, 94, 130, 140, 141, 149]
MgO_9	157	173	17	[27, 70, 76, 79, 80, 106, 112, 114, 124, 144]
MgO_5	158	172	15	[8, 68, 75, 84, 96, 123]
MgO_6	158	166	9	[30, 99, 101, 103, 108, 113, 146]
MgO_8	158	170	13	[33, 67, 83, 86, 110, 111, 126, 136, 150]
MgO_7	159	165	7	[9, 68, 75, 122, 125, 141, 145, 151]
MgO_5	159	167	9	[35, 65, 71, 94, 105, 152]
MgO_5	160	171	12	[23, 85, 123, 127, 131, 139]
MgO_7	161	170	10	[22, 74, 79, 100, 107, 137, 140, 143]
MgO_6	162	164	3	[13, 64, 70, 76, 78, 81, 115]
MgO_4	163	163	1	[11, 67, 68, 86, 129]
MgO_8	163	167	5	[12, 67, 76, 83, 84, 103, 104, 118, 146]
MgO_7	163	166	4	[16, 88, 90, 98, 131, 132, 137, 139]
MgO_5	164	177	14	[11, 67, 68, 86, 129, 149]
MgO_6	164	234	71	[29, 68, 117, 118, 141, 145, 149]
MgO_7	165	190	26	[13, 64, 70, 76, 78, 81, 112, 115]
MgO_6	166	196	31	[9, 68, 75, 122, 125, 141, 145]
MgO_6	167	225	59	[16, 88, 90, 98, 131, 132, 139]
MgO_7	167	180	14	[30, 65, 99, 101, 103, 108, 113, 146]
MgO_7	168	242	75	[12, 76, 83, 84, 103, 104, 118, 146]
MgO_6	168	170	3	[35, 65, 71, 94, 105, 140, 152]
MgO_7	169	194	26	[25, 64, 89, 95, 99, 102, 115, 125]
MgO_6	170	210	41	[31, 82, 94, 130, 140, 141, 149]
MgO_8	171	193	23	[22, 74, 79, 100, 107, 130, 137, 140, 143]
MgO_9	171	175	5	[33, 67, 83, 86, 110, 111, 126, 135, 136, 150]
MgO_6	171	178	8	[35, 71, 94, 105, 140, 148, 152]
MgO_4	172	195	24	[23, 85, 127, 131, 139]
MgO_6	173	179	7	[8, 68, 75, 84, 96, 123, 145]
MgO_6	173	180	8	[19, 66, 88, 116, 117, 139, 142]
MgO_7	173	193	21	[34, 73, 83, 90, 106, 110, 133, 150]
MgO_8	174	187	14	[18, 73, 78, 85, 89, 104, 115, 131, 135]
MgO_8	174	181	8	[27, 70, 76, 79, 80, 106, 114, 124, 144]
MgO_6	176	297	122	[14, 84, 86, 96, 107, 143, 150]
MgO_8	176	186	11	[33, 67, 83, 110, 111, 126, 135, 136, 150]
MgO_4	178	186	9	[11, 67, 68, 86, 129]
MgO_5	179	192	14	[35, 71, 94, 105, 140, 152]
MgO_6	180	221	42	[8, 68, 75, 84, 104, 123, 145]
MgO_7	181	204	24	[19, 66, 88, 116, 117, 134, 139, 142]
MgO_6	181	224	44	[30, 65, 99, 101, 103, 108, 113]
MgO_9	182	183	2	[27, 70, 76, 79, 80, 106, 109, 114, 124, 144]
MgO_8	184	196	13	[27, 70, 79, 80, 106, 109, 114, 124, 144]
MgO_5	187	204	18	[11, 67, 68, 86, 129, 151]
MgO_7	187	201	15	[33, 67, 83, 110, 126, 135, 136, 150]
MgO_7	188	198	11	[18, 73, 78, 85, 89, 115, 131, 135]
MgO_6	191	202	12	[13, 64, 70, 78, 81, 112, 115]
MgO_7	191	214	24	[17, 85, 104, 123, 126, 135, 138, 145]
MgO_6	193	217	25	[35, 71, 94, 105, 129, 140, 152]
MgO_7	194	196	3	[15, 71, 72, 93, 125, 128, 147, 148]
MgO_7	194	228	35	[22, 74, 100, 107, 130, 137, 140, 143]
MgO_8	194	196	3	[34, 73, 83, 90, 106, 107, 110, 133, 150]
MgO_6	195	196	2	[25, 64, 89, 95, 102, 115, 125]
MgO_5	196	221	26	[23, 85, 127, 131, 139, 142]
MgO_7	197	260	64	[9, 64, 68, 75, 122, 125, 141, 145]
MgO_6	197	203	7	[15, 71, 93, 125, 128, 147, 148]
MgO_5	197	199	3	[25, 64, 95, 102, 115, 125]
MgO_7	197	204	8	[27, 70, 79, 80, 106, 114, 124, 144]
MgO_6	197	203	7	[28, 72, 92, 122, 126, 128, 138]
MgO_7	197	200	4	[34, 73, 83, 90, 106, 107, 110, 150]
MgO_5	198	237	40	[36, 65, 80, 94, 113, 144]
MgO_6	199	219	21	[18, 73, 78, 85, 89, 115, 135]
MgO_6	200	216	17	[25, 64, 93, 95, 102, 115, 125]
MgO_7	201	210	10	[26, 74, 76, 78, 84, 104, 107, 123]
MgO_6	201	205	5	[34, 73, 83, 90, 106, 107, 150]
MgO_6	202	215	14	[33, 67, 83, 110, 126, 136, 150]
MgO_5	203	226	24	[7, 105, 117, 128, 136, 148]
MgO_5	203	215	13	[13, 64, 70, 78, 81, 115]
MgO_5	204	222	19	[15, 71, 93, 125, 128, 148]
MgO_7	204	237	34	[28, 72, 92, 122, 126, 128, 138, 145]
MgO_6	205	213	9	[11, 67, 68, 84, 86, 129, 151]
MgO_6	205	216	12	[19, 66, 88, 116, 117, 139, 142]
MgO_8	205	228	24	[27, 70, 76, 79, 80, 106, 114, 124, 144]
MgO_5	206	207	2	[34, 73, 83, 90, 106, 150]
MgO_8	208	221	14	[21, 65, 69, 71, 101, 113, 120, 132, 147]
MgO_5	208	236	29	[24, 65, 99, 129, 141, 151]
MgO_6	208	235	28	[34, 73, 83, 85, 90, 106, 150]
MgO_8	211	214	4	[26, 74, 76, 78, 84, 104, 107, 112, 123]
MgO_6	211	240	30	[31, 82, 94, 129, 130, 140, 149]
MgO_5	213	241	29	[10, 101, 111, 113, 132, 137]
MgO_7	214	230	17	[11, 67, 68, 72, 84, 86, 129, 151]
MgO_6	215	239	25	[17, 85, 104, 126, 135, 138, 145]
MgO_7	215	251	37	[26, 74, 76, 78, 104, 107, 112, 123]
MgO_6	216	222	7	[13, 64, 70, 76, 78, 81, 115]
MgO_5	216	231	16	[33, 67, 83, 110, 126, 150]
MgO_7	217	230	14	[19, 66, 88, 116, 117, 136, 139, 142]
MgO_7	217	258	42	[25, 64, 89, 93, 95, 102, 115, 125]
MgO_6	217	259	43	[32, 73, 77, 106, 109, 133, 144]
MgO_7	218	230	13	[35, 71, 94, 105, 129, 140, 143, 152]
MgO_5	220	225	6	[18, 73, 78, 85, 89, 115]
MgO_6	222	225	4	[8, 68, 84, 86, 104, 123, 145]
MgO_7	222	244	23	[21, 65, 69, 71, 101, 113, 132, 147]
MgO_6	222	241	20	[23, 85, 127, 131, 138, 139, 142]
MgO_7	223	236	14	[13, 64, 70, 76, 78, 81, 112, 115]
MgO_6	223	234	12	[15, 71, 93, 125, 128, 147, 148]
MgO_5	225	243	19	[30, 65, 99, 101, 108, 113]
MgO_5	226	236	11	[8, 68, 84, 86, 104, 123]
MgO_7	226	239	14	[16, 88, 90, 98, 120, 131, 132, 139]
MgO_6	226	262	37	[18, 73, 78, 85, 89, 115, 131]
MgO_6	227	244	18	[7, 71, 105, 117, 128, 136, 148]
MgO_6	229	232	4	[22, 100, 107, 130, 137, 140, 143]
MgO_7	229	238	10	[27, 70, 76, 79, 80, 106, 114, 144]
MgO_6	231	295	65	[11, 67, 68, 84, 86, 129, 151]
MgO_6	231	269	39	[19, 66, 116, 117, 136, 139, 142]
MgO_8	231	272	42	[35, 65, 71, 94, 105, 129, 140, 143, 152]
MgO_6	232	246	15	[33, 67, 83, 84, 110, 126, 150]
MgO_5	233	249	17	[22, 100, 130, 137, 140, 143]
MgO_7	235	287	53	[15, 71, 93, 95, 125, 128, 147, 148]
MgO_7	235	277	43	[29, 68, 117, 118, 135, 141, 145, 149]
MgO_7	236	238	3	[20, 70, 80, 81, 87, 91, 112, 121]
MgO_5	236	243	8	[34, 73, 85, 90, 106, 150]
MgO_4	237	266	30	[8, 68, 84, 104, 123]
MgO_6	237	252	16	[13, 70, 76, 78, 81, 112, 115]
MgO_6	237	245	9	[24, 65, 69, 99, 129, 141, 151]
MgO_6	238	239	2	[28, 72, 92, 122, 126, 128, 145]
MgO_6	238	271	34	[36, 65, 79, 80, 94, 113, 144]
MgO_6	239	249	11	[20, 80, 81, 87, 91, 112, 121]
MgO_8	239	252	14	[27, 70, 76, 79, 80, 106, 112, 114, 144]
MgO_6	240	276	37	[16, 88, 90, 98, 131, 132, 139]
MgO_5	240	246	7	[17, 85, 104, 126, 135, 138]
MgO_7	240	240	1	[28, 72, 92, 109, 122, 126, 128, 145]
MgO_6	241	258	18	[28, 72, 92, 109, 122, 126, 128]
MgO_7	241	261	21	[31, 82, 94, 129, 130, 140, 141, 149]
MgO_6	242	251	10	[10, 101, 111, 113, 132, 137, 146]
MgO_7	242	270	29	[23, 85, 127, 131, 134, 138, 139, 142]
MgO_6	243	256	14	[12, 76, 84, 103, 104, 118, 146]
MgO_6	244	252	9	[30, 65, 99, 101, 103, 108, 113]
MgO_6	244	259	16	[34, 73, 83, 85, 90, 106, 150]
MgO_7	245	296	52	[7, 71, 105, 117, 128, 136, 148, 152]
MgO_6	245	272	28	[21, 65, 69, 101, 113, 132, 147]
MgO_7	246	276	31	[24, 64, 65, 69, 99, 129, 141, 151]
MgO_6	247	252	6	[17, 85, 89, 104, 126, 135, 138]
MgO_7	247	275	29	[33, 67, 83, 84, 86, 110, 126, 150]
MgO_7	250	253	4	[20, 80, 81, 87, 91, 108, 112, 121]
MgO_6	250	260	11	[22, 100, 130, 137, 140, 143, 149]
MgO_5	252	253	2	[10, 101, 111, 113, 137, 146]
MgO_6	252	263	12	[26, 74, 76, 78, 104, 107, 123]
MgO_5	253	257	5	[13, 70, 76, 78, 81, 115]
MgO_7	253	266	14	[17, 85, 89, 104, 126, 135, 138, 145]
MgO_7	253	348	96	[27, 70, 76, 79, 80, 106, 112, 144]
MgO_7	253	256	4	[30, 65, 80, 99, 101, 103, 108, 113]
MgO_6	254	277	24	[10, 100, 101, 111, 113, 137, 146]
MgO_6	254	292	39	[20, 80, 81, 87, 91, 112, 121]
MgO_5	257	286	30	[12, 76, 84, 103, 104, 118]
MgO_8	257	272	16	[30, 65, 80, 99, 100, 101, 103, 108, 113]
MgO_6	258	278	21	[13, 64, 70, 76, 78, 81, 115]
MgO_6	259	268	10	[25, 64, 93, 95, 102, 115, 125]
MgO_7	259	272	14	[28, 72, 92, 93, 109, 122, 126, 128]
MgO_7	260	267	8	[32, 73, 77, 90, 106, 109, 133, 144]
MgO_7	260	303	44	[34, 73, 83, 85, 90, 106, 110, 150]
MgO_6	261	265	5	[9, 64, 68, 122, 125, 141, 145]
MgO_7	261	267	7	[22, 74, 100, 130, 137, 140, 143, 149]
MgO_6	262	268	7	[31, 82, 94, 130, 140, 141, 149]
MgO_5	263	263	1	[18, 73, 78, 85, 89, 115]
MgO_6	264	267	4	[18, 73, 78, 85, 89, 98, 115]
MgO_7	264	348	85	[26, 74, 76, 78, 104, 107, 112, 123]
MgO_7	266	293	28	[9, 64, 68, 75, 122, 125, 141, 145]
MgO_5	267	311	45	[8, 68, 75, 84, 104, 123]
MgO_8	267	286	20	[17, 85, 89, 104, 123, 126, 135, 138, 145]
MgO_7	268	282	15	[18, 73, 78, 85, 89, 98, 110, 115]
MgO_6	268	269	2	[22, 74, 100, 130, 137, 140, 143]
MgO_6	268	291	24	[32, 73, 77, 106, 109, 133, 144]
MgO_5	269	288	20	[25, 93, 95, 102, 115, 125]
MgO_5	269	270	2	[31, 94, 130, 140, 141, 149]
MgO_5	270	279	10	[19, 66, 116, 117, 136, 139]
MgO_7	270	278	9	[22, 74, 100, 107, 130, 137, 140, 143]
MgO_6	271	275	5	[23, 127, 131, 134, 138, 139, 142]
MgO_6	271	280	10	[31, 91, 94, 130, 140, 141, 149]
MgO_5	272	324	53	[36, 65, 80, 94, 113, 144]
MgO_7	273	275	3	[21, 65, 69, 71, 101, 113, 132, 147]
MgO_6	273	280	8	[28, 72, 92, 93, 109, 122, 128]
MgO_7	273	282	10	[30, 65, 80, 99, 100, 101, 108, 113]
MgO_7	273	383	111	[35, 65, 71, 94, 105, 129, 140, 152]
MgO_8	276	302	27	[21, 65, 69, 71, 101, 113, 120, 132, 147]
MgO_7	276	355	80	[23, 85, 127, 131, 134, 138, 139, 142]
MgO_6	276	289	14	[33, 67, 83, 84, 86, 126, 150]
MgO_5	277	284	8	[16, 90, 98, 131, 132, 139]
MgO_8	277	279	3	[24, 64, 65, 68, 69, 99, 129, 141, 151]
MgO_7	278	305	28	[10, 100, 101, 111, 113, 137, 140, 146]
MgO_6	278	287	10	[29, 68, 117, 118, 141, 145, 149]
MgO_7	279	283	5	[13, 64, 70, 76, 78, 81, 102, 115]
MgO_8	279	317	39	[22, 74, 79, 100, 107, 130, 137, 140, 143]
MgO_4	280	293	14	[19, 66, 116, 117, 139]
MgO_9	280	281	2	[24, 64, 65, 68, 69, 99, 124, 129, 141, 151]
MgO_7	281	325	45	[28, 72, 77, 92, 93, 109, 122, 128]
MgO_7	281	289	9	[31, 82, 91, 94, 130, 140, 141, 149]
MgO_8	282	316	35	[24, 64, 65, 68, 99, 124, 129, 141, 151]
MgO_6	283	316	34	[18, 73, 78, 85, 89, 98, 115]
MgO_8	283	289	7	[30, 65, 80, 99, 100, 101, 103, 108, 113]
MgO_6	284	331	48	[13, 64, 70, 76, 78, 81, 115]
MgO_6	285	285	1	[16, 88, 90, 98, 131, 132, 139]
MgO_7	286	336	51	[16, 88, 90, 98, 131, 132, 137, 139]
MgO_6	287	311	25	[12, 76, 83, 84, 103, 104, 118]
MgO_7	287	343	57	[17, 85, 89, 104, 126, 135, 138, 145]
MgO_8	288	296	9	[15, 69, 71, 93, 95, 125, 128, 147, 148]
MgO_5	288	294	7	[29, 68, 118, 141, 145, 149]
MgO_6	289	291	3	[25, 93, 95, 102, 115, 125, 147]
MgO_9	290	304	15	[30, 65, 79, 80, 99, 100, 101, 103, 108, 113]
MgO_6	290	292	3	[31, 82, 91, 94, 130, 141, 149]
MgO_7	290	299	10	[33, 67, 83, 84, 86, 110, 126, 150]
MgO_7	292	347	56	[25, 89, 93, 95, 102, 115, 125, 147]
MgO_7	292	292	1	[32, 73, 77, 90, 106, 109, 133, 144]
MgO_7	293	294	2	[20, 80, 81, 82, 87, 91, 112, 121]
MgO_7	293	306	14	[31, 82, 91, 94, 130, 141, 142, 149]
MgO_6	293	344	52	[32, 73, 77, 90, 106, 109, 144]
MgO_6	294	387	94	[9, 64, 68, 75, 122, 125, 145]
MgO_5	294	295	2	[19, 66, 116, 117, 136, 139]
MgO_8	295	323	29	[20, 70, 80, 81, 82, 87, 91, 112, 121]
MgO_6	295	320	26	[29, 68, 118, 135, 141, 145, 149]
MgO_7	296	320	25	[11, 67, 68, 72, 84, 86, 129, 151]
MgO_6	296	298	3	[19, 66, 116, 117, 131, 136, 139]
MgO_6	297	340	44	[7, 71, 105, 117, 128, 148, 152]
MgO_7	297	376	80	[15, 69, 71, 93, 125, 128, 147, 148]
MgO_7	298	312	15	[14, 84, 86, 96, 107, 119, 143, 150]
MgO_5	299	310	12	[19, 66, 116, 117, 136, 139]
MgO_6	300	301	2	[33, 67, 83, 86, 110, 126, 150]
MgO_7	302	322	21	[33, 67, 83, 86, 92, 110, 126, 150]
MgO_7	303	313	11	[21, 65, 69, 71, 101, 113, 120, 132]
MgO_6	304	313	10	[34, 73, 85, 90, 106, 110, 150]
MgO_8	305	330	26	[30, 65, 79, 80, 99, 100, 101, 108, 113]
MgO_8	306	324	19	[10, 79, 100, 101, 111, 113, 137, 140, 146]
MgO_6	307	309	3	[31, 82, 91, 130, 141, 142, 149]
MgO_5	310	363	54	[31, 82, 130, 141, 142, 149]
MgO_6	311	332	22	[19, 66, 116, 117, 135, 136, 139]
MgO_6	312	364	53	[8, 68, 75, 84, 96, 104, 123]
MgO_7	312	333	22	[12, 76, 83, 84, 103, 104, 118, 146]
MgO_8	313	321	9	[14, 84, 86, 96, 107, 119, 123, 143, 150]
MgO_6	314	316	3	[21, 65, 69, 71, 101, 113, 120]
MgO_5	314	354	41	[34, 73, 85, 90, 106, 150]
MgO_7	317	337	21	[18, 73, 78, 85, 89, 98, 104, 115]
MgO_5	317	356	40	[21, 65, 69, 71, 101, 113]
MgO_7	317	324	8	[24, 64, 68, 99, 124, 129, 141, 151]
MgO_9	318	319	2	[22, 74, 79, 100, 107, 130, 137, 140, 143, 149]
MgO_8	320	333	14	[22, 74, 79, 100, 107, 130, 137, 140, 143]
MgO_6	321	360	40	[11, 67, 68, 84, 86, 129, 151]
MgO_5	321	356	36	[29, 68, 118, 135, 145, 149]
MgO_7	322	322	1	[14, 84, 86, 96, 107, 119, 123, 143]
MgO_6	323	348	26	[14, 84, 86, 96, 107, 123, 143]
MgO_8	323	343	21	[33, 67, 83, 86, 92, 110, 126, 136, 150]
MgO_9	324	325	2	[20, 70, 80, 81, 82, 87, 88, 91, 112, 121]
MgO_7	325	325	1	[10, 100, 101, 111, 113, 137, 140, 146]
MgO_6	325	336	12	[24, 64, 68, 99, 129, 141, 151]
MgO_4	325	351	27	[36, 65, 80, 94, 144]
MgO_6	326	335	10	[10, 100, 101, 111, 113, 137, 146]
MgO_8	326	397	72	[20, 70, 80, 81, 87, 88, 91, 112, 121]
MgO_6	326	327	2	[28, 72, 77, 92, 93, 122, 128]
MgO_5	328	334	7	[28, 72, 92, 93, 122, 128]
MgO_7	331	350	20	[30, 65, 80, 99, 100, 101, 108, 113]
MgO_7	332	403	72	[13, 64, 70, 76, 78, 81, 112, 115]
MgO_5	333	341	9	[19, 66, 116, 117, 135, 139]
MgO_6	334	336	3	[12, 76, 83, 84, 103, 104, 118]
MgO_7	334	363	30	[22, 74, 79, 100, 130, 137, 140, 143]
MgO_6	335	336	2	[28, 72, 77, 92, 93, 122, 128]
MgO_7	336	359	24	[10, 100, 101, 111, 113, 132, 137, 146]
MgO_7	337	346	10	[12, 76, 83, 84, 103, 104, 107, 118]
MgO_6	337	354	18	[16, 88, 90, 98, 131, 132, 139]
MgO_5	337	447	111	[24, 68, 99, 129, 141, 151]
MgO_7	337	343	7	[28, 72, 77, 92, 93, 97, 122, 128]
MgO_6	338	408	71	[18, 73, 78, 85, 89, 98, 115]
MgO_7	341	371	31	[7, 71, 105, 117, 128, 136, 148, 152]
MgO_6	342	361	20	[19, 66, 116, 117, 135, 139, 149]
MgO_8	344	352	9	[17, 85, 89, 104, 123, 126, 135, 138, 145]
MgO_8	344	378	35	[28, 72, 77, 92, 93, 97, 109, 122, 128]
MgO_7	344	344	1	[33, 67, 86, 92, 110, 126, 136, 150]
MgO_5	345	350	6	[32, 77, 90, 106, 109, 144]
MgO_6	345	361	17	[33, 67, 86, 110, 126, 136, 150]
MgO_6	347	349	3	[12, 83, 84, 103, 104, 107, 118]
MgO_6	348	410	63	[25, 93, 95, 102, 115, 125, 147]
MgO_5	349	387	39	[14, 84, 86, 96, 107, 143]
MgO_8	349	366	18	[26, 74, 76, 78, 104, 107, 112, 123, 131]
MgO_6	349	382	34	[27, 70, 76, 79, 80, 112, 144]
MgO_7	350	364	15	[12, 83, 84, 103, 104, 107, 118, 146]
MgO_8	351	363	13	[30, 65, 80, 99, 100, 101, 103, 108, 113]
MgO_6	351	391	41	[32, 73, 77, 90, 106, 109, 144]
MgO_5	352	397	46	[36, 65, 70, 80, 94, 144]
MgO_7	353	362	10	[17, 85, 89, 104, 123, 126, 138, 145]
MgO_7	355	376	22	[16, 85, 88, 90, 98, 131, 132, 139]
MgO_6	355	416	62	[34, 73, 85, 90, 98, 106, 150]
MgO_8	356	388	33	[23, 85, 123, 127, 131, 134, 138, 139, 142]
MgO_6	357	378	22	[21, 65, 69, 71, 101, 113, 147]
MgO_6	357	367	11	[29, 68, 117, 118, 135, 145, 149]
MgO_6	360	377	18	[10, 100, 101, 111, 113, 132, 137]
MgO_7	361	384	24	[11, 67, 68, 72, 84, 86, 129, 151]
MgO_7	362	371	10	[19, 66, 116, 117, 135, 139, 142, 149]
MgO_7	362	366	5	[33, 67, 86, 110, 111, 126, 136, 150]
MgO_8	363	423	61	[17, 78, 85, 89, 104, 123, 126, 138, 145]
MgO_8	364	386	23	[22, 74, 79, 100, 107, 130, 137, 140, 143]
MgO_7	364	372	9	[30, 65, 99, 100, 101, 103, 108, 113]
MgO_5	364	384	21	[31, 82, 130, 140, 141, 149]
MgO_7	365	367	3	[8, 68, 75, 84, 96, 104, 123, 138]
MgO_6	365	382	18	[12, 83, 84, 103, 104, 118, 146]
MgO_7	367	371	5	[26, 74, 76, 78, 104, 107, 112, 123]
MgO_6	367	368	2	[33, 67, 110, 111, 126, 136, 150]
MgO_6	368	375	8	[8, 68, 75, 84, 96, 123, 138]
MgO_7	368	387	20	[29, 68, 104, 117, 118, 135, 145, 149]
MgO_5	369	371	3	[33, 67, 110, 126, 136, 150]
MgO_8	372	424	53	[7, 71, 105, 117, 128, 134, 136, 148, 152]
MgO_8	372	392	21	[19, 66, 116, 117, 131, 135, 139, 142, 149]
MgO_6	372	408	37	[26, 74, 76, 78, 107, 112, 123]
MgO_6	372	393	22	[33, 67, 83, 110, 126, 136, 150]
MgO_6	373	380	8	[30, 65, 99, 101, 103, 108, 113]
MgO_7	376	398	23	[8, 68, 75, 84, 96, 123, 138, 145]
MgO_8	377	390	14	[15, 69, 71, 72, 93, 125, 128, 147, 148]
MgO_6	377	385	9	[16, 88, 90, 98, 131, 132, 139]
MgO_7	378	378	1	[10, 66, 100, 101, 111, 113, 132, 137]
MgO_6	379	395	17	[10, 66, 101, 111, 113, 132, 137]
MgO_7	379	380	2	[21, 65, 69, 71, 101, 113, 129, 147]
MgO_7	379	383	5	[28, 72, 77, 92, 93, 109, 122, 128]
MgO_8	381	396	16	[21, 65, 69, 71, 99, 101, 113, 129, 147]
MgO_7	381	391	11	[30, 65, 69, 99, 101, 103, 108, 113]
MgO_7	383	397	15	[12, 68, 83, 84, 103, 104, 118, 146]
MgO_7	383	391	9	[27, 70, 76, 79, 80, 112, 114, 144]
MgO_6	384	386	3	[28, 72, 77, 92, 93, 122, 128]
MgO_6	384	442	59	[35, 65, 71, 94, 105, 129, 152]
MgO_6	385	385	1	[11, 67, 68, 72, 84, 86, 151]
MgO_6	385	393	9	[31, 82, 94, 130, 140, 141, 149]
MgO_7	386	390	5	[11, 67, 68, 72, 84, 86, 146, 151]
MgO_5	386	400	15	[16, 88, 98, 131, 132, 139]
MgO_7	387	387	1	[22, 74, 79, 100, 107, 137, 140, 143]
MgO_5	387	446	60	[28, 72, 92, 93, 122, 128]
MgO_5	388	467	80	[9, 64, 75, 122, 125, 145]
MgO_6	388	393	6	[14, 84, 86, 96, 107, 143, 150]
MgO_6	388	401	14	[22, 74, 79, 100, 107, 137, 143]
MgO_6	388	416	29	[29, 68, 104, 118, 135, 145, 149]
MgO_7	389	485	97	[23, 85, 123, 127, 131, 138, 139, 142]
MgO_6	391	417	27	[11, 67, 68, 84, 86, 146, 151]
MgO_7	391	405	15	[15, 71, 72, 93, 125, 128, 147, 148]
MgO_7	392	421	30	[27, 70, 76, 79, 80, 106, 112, 144]
MgO_6	392	398	7	[30, 65, 99, 101, 103, 108, 113]
MgO_5	392	394	3	[32, 77, 90, 106, 109, 144]
MgO_7	393	408	16	[19, 66, 116, 131, 135, 139, 142, 149]
MgO_7	394	465	72	[14, 83, 84, 86, 96, 107, 143, 150]
MgO_7	394	400	7	[31, 82, 94, 129, 130, 140, 141, 149]
MgO_5	394	396	3	[33, 67, 110, 126, 136, 150]
MgO_6	395	427	33	[32, 77, 90, 106, 109, 120, 144]
MgO_7	396	406	11	[10, 66, 101, 111, 113, 132, 137, 147]
MgO_7	397	397	1	[21, 65, 69, 71, 101, 113, 129, 147]
MgO_6	397	437	41	[33, 67, 86, 110, 126, 136, 150]
MgO_6	398	410	13	[12, 68, 83, 84, 104, 118, 146]
MgO_7	398	399	2	[20, 70, 80, 81, 87, 88, 112, 121]
MgO_6	398	416	19	[21, 65, 69, 71, 101, 113, 129]
MgO_4	398	433	36	[36, 65, 80, 94, 144]
MgO_6	399	428	30	[8, 75, 84, 96, 123, 138, 145]
MgO_5	399	406	8	[30, 65, 99, 101, 108, 113]
MgO_8	400	402	3	[20, 70, 80, 81, 82, 87, 88, 112, 121]
MgO_6	401	419	19	[16, 88, 95, 98, 131, 132, 139]
MgO_6	401	449	49	[31, 94, 129, 130, 140, 141, 149]
MgO_7	402	441	40	[22, 74, 79, 100, 107, 111, 137, 143]
MgO_7	403	411	9	[20, 70, 80, 81, 82, 87, 88, 121]
MgO_6	404	546	143	[13, 64, 70, 76, 78, 81, 115]
MgO_8	406	406	1	[15, 69, 71, 72, 93, 125, 128, 147, 148]
MgO_8	407	420	14	[10, 66, 101, 110, 111, 113, 132, 137, 147]
MgO_9	407	411	5	[15, 69, 71, 72, 93, 122, 125, 128, 147, 148]
MgO_6	407	408	2	[30, 65, 79, 99, 101, 108, 113]
MgO_7	409	419	11	[18, 73, 78, 81, 85, 89, 98, 115]
MgO_8	409	415	7	[19, 66, 116, 118, 131, 135, 139, 142, 149]
MgO_7	409	437	29	[26, 74, 76, 78, 84, 107, 112, 123]
MgO_7	409	412	4	[30, 65, 79, 80, 99, 101, 108, 113]
MgO_7	411	470	60	[12, 68, 83, 84, 103, 104, 118, 146]
MgO_5	411	411	1	[25, 93, 102, 115, 125, 147]
MgO_8	412	413	2	[15, 69, 71, 72, 93, 122, 125, 128, 148]
MgO_7	412	447	36	[20, 80, 81, 82, 87, 88, 91, 121]
MgO_4	412	417	6	[25, 102, 115, 125, 147]
MgO_6	413	423	11	[30, 65, 79, 99, 101, 108, 113]
MgO_7	414	423	10	[15, 69, 71, 72, 93, 125, 128, 148]
MgO_7	416	430	15	[19, 66, 116, 118, 131, 139, 142, 149]
MgO_5	417	447	31	[21, 65, 69, 71, 101, 113]
MgO_7	417	446	30	[29, 68, 104, 117, 118, 135, 145, 149]
MgO_7	417	468	52	[34, 73, 77, 85, 90, 98, 106, 150]
MgO_5	418	420	3	[11, 67, 68, 84, 86, 151]
MgO_5	418	427	10	[25, 93, 102, 115, 125, 147]
MgO_7	420	425	6	[16, 88, 90, 95, 98, 131, 132, 139]
MgO_8	420	432	13	[18, 73, 78, 81, 85, 89, 98, 104, 115]
MgO_7	421	432	12	[10, 101, 110, 111, 113, 132, 137, 147]
MgO_6	421	462	42	[11, 67, 68, 84, 86, 129, 151]
MgO_6	422	438	17	[27, 70, 76, 79, 80, 112, 144]
MgO_6	424	432	9	[15, 71, 72, 93, 125, 128, 148]
MgO_7	424	431	8	[17, 78, 85, 104, 123, 126, 138, 145]
MgO_7	424	438	15	[30, 65, 79, 99, 100, 101, 108, 113]
MgO_7	425	431	7	[7, 71, 105, 117, 128, 134, 136, 148]
MgO_6	426	431	6	[16, 88, 90, 98, 131, 132, 139]
MgO_6	428	442	15	[25, 89, 93, 102, 115, 125, 147]
MgO_8	428	434	7	[32, 77, 90, 106, 109, 114, 119, 120, 144]
MgO_7	429	454	26	[8, 75, 84, 96, 104, 123, 138, 145]
MgO_8	431	435	5	[19, 66, 116, 117, 118, 131, 139, 142, 149]
MgO_6	432	451	20	[7, 71, 105, 117, 128, 134, 136]
MgO_5	432	444	13	[16, 88, 98, 131, 132, 139]
MgO_8	432	442	11	[17, 78, 85, 104, 123, 126, 135, 138, 145]
MgO_6	433	462	30	[10, 101, 110, 111, 113, 132, 137]
MgO_5	433	493	61	[15, 71, 93, 125, 128, 148]
MgO_9	433	439	7	[18, 73, 77, 78, 81, 85, 89, 98, 104, 115]
MgO_5	434	436	3	[36, 65, 80, 94, 114, 144]
MgO_7	435	465	31	[32, 77, 90, 106, 109, 114, 120, 144]
MgO_7	436	514	79	[19, 66, 116, 117, 131, 139, 142, 149]
MgO_6	437	445	9	[36, 65, 80, 91, 94, 114, 144]
MgO_6	438	450	13	[26, 74, 76, 78, 84, 107, 123]
MgO_7	438	498	61	[33, 67, 72, 86, 110, 126, 136, 150]
MgO_7	439	450	12	[27, 70, 76, 79, 80, 112, 114, 144]
MgO_6	439	460	22	[30, 65, 79, 100, 101, 108, 113]
MgO_8	440	442	3	[18, 73, 78, 81, 85, 89, 98, 104, 115]
MgO_8	442	453	12	[22, 74, 79, 100, 107, 111, 137, 140, 143]
MgO_7	443	453	11	[17, 85, 104, 123, 126, 135, 138, 145]
MgO_7	443	455	13	[18, 73, 78, 81, 85, 89, 98, 115]
MgO_7	443	493	51	[25, 89, 93, 95, 102, 115, 125, 147]
MgO_7	443	472	30	[35, 65, 71, 94, 105, 129, 140, 152]
MgO_6	445	447	3	[16, 88, 98, 116, 131, 132, 139]
MgO_5	446	488	43	[36, 65, 80, 94, 114, 144]
MgO_6	447	465	19	[28, 72, 92, 93, 109, 122, 128]
MgO_6	447	451	5	[29, 68, 117, 118, 135, 145, 149]
MgO_7	448	457	10	[16, 66, 88, 98, 116, 131, 132, 139]
MgO_8	448	461	14	[20, 80, 81, 82, 87, 88, 91, 121, 148]
MgO_4	448	479	32	[21, 65, 69, 101, 113]
MgO_6	448	489	42	[24, 64, 68, 99, 129, 141, 151]
MgO_5	450	475	26	[31, 94, 130, 140, 141, 149]
MgO_7	451	462	12	[26, 74, 76, 78, 84, 104, 107, 123]
MgO_8	451	456	6	[27, 70, 76, 79, 80, 107, 112, 114, 144]
MgO_7	452	467	16	[7, 71, 105, 117, 128, 134, 136, 139]
MgO_7	452	484	33	[29, 68, 117, 118, 135, 141, 145, 149]
MgO_8	454	479	26	[17, 78, 85, 104, 123, 126, 135, 138, 145]
MgO_9	454	469	16	[22, 74, 79, 100, 107, 111, 130, 137, 140, 143]
MgO_8	455	456	2	[8, 68, 75, 84, 96, 104, 123, 138, 145]
MgO_6	456	470	15	[18, 73, 78, 85, 89, 98, 115]
MgO_7	457	477	21	[8, 68, 75, 84, 96, 104, 123, 145]
MgO_7	457	531	75	[27, 70, 76, 79, 80, 112, 114, 144]
MgO_6	458	462	5	[16, 66, 88, 98, 131, 132, 139]
MgO_7	461	489	29	[30, 65, 79, 99, 100, 101, 108, 113]
MgO_7	462	464	3	[20, 80, 81, 82, 87, 88, 91, 121]
MgO_5	463	467	5	[10, 101, 110, 111, 113, 132]
MgO_5	463	470	8	[11, 67, 68, 84, 86, 151]
MgO_7	463	465	3	[16, 66, 88, 90, 98, 131, 132, 139]
MgO_6	463	504	42	[26, 74, 78, 84, 104, 107, 123]
MgO_6	465	489	25	[20, 80, 81, 82, 87, 91, 121]
MgO_6	466	470	5	[14, 83, 84, 86, 96, 107, 143]
MgO_6	466	470	5	[16, 88, 90, 98, 131, 132, 139]
MgO_7	466	501	36	[28, 72, 77, 92, 93, 109, 122, 128]
MgO_6	466	510	45	[32, 77, 90, 106, 109, 120, 144]
MgO_8	468	484	17	[7, 66, 71, 105, 117, 128, 134, 136, 139]
MgO_6	468	479	12	[9, 64, 70, 75, 122, 125, 145]
MgO_6	468	517	50	[10, 101, 110, 111, 113, 132, 147]
MgO_6	469	479	11	[34, 73, 77, 90, 98, 106, 150]
MgO_8	470	474	5	[22, 74, 79, 100, 107, 111, 130, 140, 143]
MgO_6	471	506	36	[11, 67, 68, 75, 84, 86, 151]
MgO_6	471	636	166	[12, 83, 84, 103, 104, 118, 146]
MgO_5	471	488	18	[14, 83, 84, 86, 107, 143]
MgO_7	471	471	1	[16, 88, 90, 98, 131, 132, 137, 139]
MgO_7	471	514	44	[18, 73, 78, 85, 89, 98, 104, 115]
MgO_6	472	505	34	[16, 88, 90, 131, 132, 137, 139]
MgO_6	473	495	23	[35, 65, 71, 94, 105, 129, 152]
MgO_7	475	484	10	[22, 74, 79, 100, 111, 130, 140, 143]
MgO_6	476	510	35	[31, 82, 94, 130, 140, 141, 149]
MgO_6	478	505	28	[8, 68, 75, 84, 104, 123, 145]
MgO_7	480	503	24	[9, 64, 68, 70, 75, 122, 125, 145]
MgO_9	480	500	21	[17, 78, 85, 89, 104, 123, 126, 135, 138, 145]
MgO_5	480	482	3	[21, 65, 69, 99, 101, 113]
MgO_7	480	484	5	[34, 73, 77, 90, 98, 106, 137, 150]
MgO_6	483	488	6	[21, 65, 69, 99, 101, 113, 129]
MgO_7	485	487	3	[7, 71, 105, 117, 128, 134, 136, 139]
MgO_6	485	508	24	[22, 74, 79, 100, 111, 140, 143]
MgO_6	485	540	56	[29, 68, 117, 118, 135, 141, 149]
MgO_6	485	511	27	[34, 73, 77, 90, 98, 106, 150]
MgO_6	486	488	3	[23, 85, 127, 131, 138, 139, 142]
MgO_6	488	519	32	[7, 105, 117, 128, 134, 136, 139]
MgO_6	489	495	7	[14, 83, 84, 86, 107, 143, 150]
MgO_7	489	489	1	[21, 65, 69, 99, 101, 113, 129, 133]
MgO_7	489	498	10	[23, 85, 97, 127, 131, 138, 139, 142]
MgO_6	489	549	61	[36, 65, 80, 94, 114, 120, 144]
MgO_7	490	517	28	[20, 80, 81, 82, 87, 91, 112, 121]
MgO_8	490	494	5	[21, 65, 69, 71, 99, 101, 113, 129, 133]
MgO_7	490	502	13	[24, 64, 68, 69, 99, 129, 141, 151]
MgO_6	490	493	4	[30, 65, 79, 100, 101, 108, 113]
MgO_6	494	501	8	[15, 71, 72, 93, 125, 128, 148]
MgO_8	494	502	9	[25, 64, 89, 93, 95, 102, 115, 125, 147]
MgO_7	494	507	14	[30, 65, 79, 100, 101, 108, 111, 113]
MgO_7	495	537	43	[21, 65, 69, 71, 99, 101, 113, 133]
MgO_7	496	507	12	[14, 83, 84, 86, 107, 127, 143, 150]
MgO_7	496	561	66	[35, 65, 71, 94, 105, 120, 129, 152]
MgO_7	499	500	2	[23, 85, 97, 123, 131, 138, 139, 142]
MgO_8	499	512	14	[33, 67, 72, 83, 86, 110, 126, 136, 150]
MgO_8	501	504	4	[17, 78, 85, 89, 104, 123, 126, 138, 145]
MgO_6	501	532	32	[23, 85, 123, 131, 138, 139, 142]
MgO_7	502	509	8	[15, 69, 71, 72, 93, 125, 128, 148]
MgO_8	502	504	3	[28, 69, 72, 77, 92, 93, 109, 122, 128]
MgO_6	503	550	48	[24, 68, 69, 99, 129, 141, 151]
MgO_7	503	510	8	[25, 64, 93, 95, 102, 115, 125, 147]
MgO_6	504	522	19	[9, 64, 68, 70, 75, 122, 125]
MgO_7	505	511	7	[17, 85, 89, 104, 123, 126, 138, 145]
MgO_7	505	513	9	[26, 74, 76, 78, 84, 104, 107, 123]
MgO_7	505	517	13	[28, 69, 72, 92, 93, 109, 122, 128]
MgO_7	506	517	12	[8, 68, 75, 84, 104, 118, 123, 145]
MgO_5	506	513	8	[16, 88, 131, 132, 137, 139]
MgO_5	507	516	10	[11, 67, 68, 84, 86, 151]
MgO_8	508	517	10	[14, 83, 84, 86, 107, 119, 127, 143, 150]
MgO_6	508	527	20	[30, 79, 100, 101, 108, 111, 113]
MgO_7	509	514	6	[22, 74, 79, 100, 111, 137, 140, 143]
MgO_6	510	522	13	[15, 69, 71, 93, 125, 128, 148]
MgO_8	511	513	3	[25, 64, 93, 95, 102, 115, 125, 147, 148]
MgO_7	511	543	33	[31, 82, 94, 129, 130, 140, 141, 149]
MgO_5	511	514	4	[32, 77, 90, 106, 109, 144]
MgO_6	512	533	22	[17, 85, 89, 104, 123, 138, 145]
MgO_7	512	522	11	[34, 73, 77, 85, 90, 98, 106, 150]
MgO_7	513	540	28	[33, 67, 72, 86, 110, 126, 136, 150]
MgO_6	514	537	24	[16, 88, 98, 131, 132, 137, 139]
MgO_7	514	534	21	[25, 64, 93, 95, 102, 115, 125, 148]
MgO_6	514	523	10	[26, 74, 76, 78, 104, 107, 123]
MgO_6	515	555	41	[18, 73, 78, 85, 89, 98, 115]
MgO_8	515	565	51	[19, 66, 74, 116, 117, 131, 139, 142, 149]
MgO_6	515	516	2	[22, 74, 79, 100, 111, 137, 143]
MgO_4	515	522	8	[32, 77, 90, 106, 109]
MgO_6	517	567	51	[11, 67, 68, 84, 86, 129, 151]
MgO_7	517	526	10	[22, 74, 79, 100, 107, 111, 137, 143]
MgO_6	518	518	1	[8, 68, 75, 84, 104, 118, 145]
MgO_7	518	526	9	[10, 101, 110, 111, 113, 132, 146, 147]
MgO_9	518	523	6	[14, 83, 84, 86, 96, 107, 119, 127, 143, 150]
MgO_6	518	556	39	[20, 80, 81, 82, 91, 112, 121]
MgO_8	518	523	6	[28, 69, 72, 77, 92, 93, 109, 122, 128]
MgO_7	519	540	22	[8, 68, 75, 84, 104, 118, 135, 145]
MgO_5	520	529	10	[7, 105, 117, 134, 136, 139]
MgO_7	523	530	8	[9, 64, 68, 70, 75, 122, 125, 141]
MgO_5	523	535	13	[15, 71, 93, 125, 128, 148]
MgO_5	523	526	4	[32, 77, 90, 92, 106, 109]
MgO_6	523	540	18	[34, 73, 85, 90, 98, 106, 150]
MgO_8	524	535	12	[14, 83, 84, 86, 96, 107, 119, 143, 150]
MgO_5	524	531	8	[26, 76, 78, 104, 107, 123]
MgO_7	524	545	22	[28, 72, 77, 92, 93, 109, 122, 128]
MgO_6	527	529	3	[10, 101, 110, 111, 113, 132, 147]
MgO_6	527	549	23	[22, 74, 79, 100, 107, 111, 143]
MgO_6	527	527	1	[32, 77, 90, 92, 97, 106, 109]
MgO_7	528	572	45	[30, 79, 100, 101, 108, 111, 113, 146]
MgO_5	528	551	24	[32, 77, 90, 92, 97, 109]
MgO_6	530	541	12	[7, 71, 105, 117, 134, 136, 139]
MgO_7	530	540	11	[10, 101, 110, 111, 113, 132, 137, 147]
MgO_8	531	537	7	[9, 64, 68, 70, 75, 122, 125, 141, 145]
MgO_4	532	554	23	[26, 76, 78, 104, 107]
MgO_6	532	549	18	[27, 76, 79, 80, 112, 114, 144]
MgO_5	533	536	4	[23, 85, 131, 138, 139, 142]
MgO_7	534	540	7	[17, 85, 89, 104, 123, 126, 138, 145]
MgO_6	535	579	45	[25, 64, 93, 95, 102, 115, 125]
MgO_7	536	537	2	[14, 84, 86, 96, 107, 119, 143, 150]
MgO_6	536	547	12	[15, 71, 72, 93, 125, 128, 148]
MgO_6	537	559	23	[23, 85, 127, 131, 138, 139, 142]
MgO_7	538	553	16	[9, 64, 68, 70, 75, 122, 125, 145]
MgO_6	538	612	75	[14, 84, 86, 96, 107, 119, 143]
MgO_7	538	539	2	[16, 88, 90, 98, 131, 132, 137, 139]
MgO_6	538	541	4	[21, 65, 69, 71, 99, 101, 113]
MgO_8	540	559	20	[16, 88, 90, 98, 113, 131, 132, 137, 139]
MgO_6	541	542	2	[8, 68, 75, 84, 104, 135, 145]
MgO_6	541	586	46	[10, 101, 110, 111, 113, 132, 147]
MgO_6	541	541	1	[17, 85, 89, 104, 123, 138, 145]
MgO_5	541	555	15	[29, 68, 117, 118, 135, 149]
MgO_6	541	606	66	[33, 67, 86, 110, 126, 136, 150]
MgO_7	541	566	26	[34, 73, 85, 90, 98, 106, 137, 150]
MgO_5	542	605	64	[7, 71, 105, 117, 134, 136]
MgO_7	542	549	8	[17, 78, 85, 89, 104, 123, 138, 145]
MgO_7	542	543	2	[21, 65, 69, 71, 99, 101, 113, 120]
MgO_7	543	558	16	[8, 68, 75, 84, 104, 123, 135, 145]
MgO_6	544	552	9	[21, 65, 69, 99, 101, 113, 120]
MgO_6	544	565	22	[31, 94, 129, 130, 140, 141, 149]
MgO_6	546	546	1	[28, 72, 92, 93, 109, 122, 128]
MgO_7	547	569	23	[13, 64, 70, 76, 78, 81, 115, 122]
MgO_5	547	577	31	[28, 72, 92, 93, 109, 128]
MgO_5	548	643	96	[15, 71, 93, 125, 128, 148]
MgO_8	550	564	15	[17, 78, 85, 89, 104, 123, 131, 138, 145]
MgO_7	550	561	12	[22, 74, 79, 100, 107, 111, 140, 143]
MgO_5	550	656	107	[27, 76, 79, 80, 112, 144]
MgO_5	550	563	14	[36, 65, 80, 94, 114, 144]
MgO_7	551	558	8	[24, 64, 68, 69, 99, 129, 141, 151]
MgO_6	552	553	2	[32, 77, 90, 92, 97, 106, 109]
MgO_5	553	560	8	[21, 65, 69, 99, 101, 113]
MgO_8	554	556	3	[9, 64, 68, 70, 75, 122, 125, 145, 151]
MgO_6	554	564	11	[32, 77, 90, 97, 106, 109, 114]
MgO_5	555	574	20	[26, 76, 78, 104, 107, 123]
MgO_7	556	592	37	[18, 73, 78, 85, 89, 98, 104, 115]
MgO_6	556	636	81	[29, 68, 117, 118, 125, 135, 149]
MgO_7	557	568	12	[9, 64, 68, 75, 122, 125, 145, 151]
MgO_7	557	565	9	[20, 80, 81, 82, 88, 91, 112, 121]
MgO_6	559	567	9	[8, 68, 75, 84, 104, 123, 145]
MgO_6	559	609	51	[24, 64, 68, 69, 99, 129, 151]
MgO_7	560	561	2	[16, 88, 90, 98, 131, 132, 137, 139]
MgO_7	560	565	6	[23, 85, 98, 127, 131, 138, 139, 142]
MgO_4	561	584	24	[21, 65, 69, 101, 113]
MgO_8	562	575	14	[16, 88, 90, 98, 116, 131, 132, 137, 139]
MgO_6	562	576	15	[22, 74, 79, 100, 107, 111, 143]
MgO_8	562	575	14	[35, 65, 71, 94, 105, 120, 129, 140, 152]
MgO_6	564	567	4	[36, 65, 80, 94, 114, 120, 144]
MgO_7	565	604	40	[17, 78, 85, 104, 123, 131, 138, 145]
MgO_7	565	584	20	[32, 77, 90, 97, 106, 109, 114, 144]
MgO_7	566	639	74	[19, 66, 74, 116, 117, 131, 139, 142]
MgO_8	566	571	6	[20, 80, 81, 82, 88, 91, 112, 121, 141]
MgO_8	566	586	21	[23, 85, 98, 127, 131, 137, 138, 139, 142]
MgO_7	566	632	67	[31, 68, 94, 129, 130, 140, 141, 149]
MgO_6	567	603	37	[34, 73, 85, 98, 106, 137, 150]
MgO_5	568	579	12	[8, 75, 84, 104, 123, 145]
MgO_7	568	614	47	[11, 67, 68, 84, 86, 129, 146, 151]
MgO_7	568	597	30	[36, 65, 70, 80, 94, 114, 120, 144]
MgO_6	569	589	21	[9, 64, 68, 75, 122, 125, 151]
MgO_6	570	592	23	[13, 70, 76, 78, 81, 115, 122]
MgO_9	572	580	9	[20, 80, 81, 82, 87, 88, 91, 112, 121, 141]
MgO_6	573	594	22	[30, 79, 100, 101, 108, 111, 146]
MgO_6	575	584	10	[26, 76, 78, 104, 107, 112, 123]
MgO_7	576	608	33	[16, 88, 98, 116, 131, 132, 137, 139]
MgO_7	576	627	52	[35, 65, 94, 105, 120, 129, 140, 152]
MgO_7	577	591	15	[22, 74, 79, 100, 107, 111, 130, 143]
MgO_6	578	582	5	[28, 72, 77, 92, 93, 109, 128]
MgO_6	580	592	13	[8, 75, 84, 96, 104, 123, 145]
MgO_7	580	602	23	[25, 64, 93, 95, 102, 115, 122, 125]
MgO_8	581	622	42	[20, 80, 81, 82, 87, 88, 91, 121, 141]
MgO_7	583	639	57	[28, 71, 72, 77, 92, 93, 109, 128]
MgO_5	585	587	3	[21, 65, 69, 101, 113, 120]
MgO_7	585	623	39	[26, 74, 76, 78, 104, 107, 112, 123]
MgO_8	585	593	9	[32, 77, 90, 97, 106, 109, 114, 124, 144]
MgO_7	587	630	44	[10, 101, 110, 111, 113, 132, 136, 147]
MgO_7	587	592	6	[23, 85, 127, 131, 137, 138, 139, 142]
MgO_4	588	588	1	[21, 65, 69, 101, 113]
MgO_5	589	632	44	[21, 65, 69, 99, 101, 113]
MgO_5	590	627	38	[9, 64, 68, 75, 122, 125]
MgO_6	592	596	5	[22, 74, 79, 100, 107, 130, 143]
MgO_7	593	628	36	[8, 75, 84, 96, 104, 107, 123, 145]
MgO_5	593	593	1	[13, 70, 78, 81, 115, 122]
MgO_6	593	606	14	[18, 73, 78, 85, 89, 98, 115]
MgO_6	593	615	23	[23, 85, 127, 131, 138, 139, 142]
MgO_4	594	604	11	[13, 78, 81, 115, 122]
MgO_7	594	684	91	[32, 77, 90, 97, 106, 109, 114, 144]
MgO_7	595	711	117	[30, 79, 100, 101, 103, 108, 111, 146]
MgO_7	597	634	38	[22, 74, 79, 100, 107, 112, 130, 143]
MgO_6	598	637	40	[36, 65, 70, 80, 94, 114, 144]
MgO_6	603	636	34	[25, 64, 93, 95, 102, 115, 125]
MgO_7	604	639	36	[34, 73, 85, 90, 98, 106, 137, 150]
MgO_6	605	608	4	[13, 70, 76, 78, 81, 115, 122]
MgO_8	605	616	12	[17, 78, 85, 89, 104, 123, 131, 138, 145]
MgO_6	606	607	2	[7, 71, 105, 117, 134, 136, 139]
MgO_7	607	638	32	[18, 73, 78, 85, 89, 98, 104, 115]
MgO_5	607	612	6	[33, 67, 86, 110, 126, 150]
MgO_7	608	639	32	[7, 71, 105, 117, 134, 135, 136, 139]
MgO_7	609	655	47	[13, 64, 70, 76, 78, 81, 115, 122]
MgO_6	609	611	3	[16, 88, 116, 131, 132, 137, 139]
MgO_5	610	610	1	[24, 64, 68, 69, 99, 129]
MgO_6	611	617	7	[24, 64, 68, 69, 99, 129, 141]
MgO_7	612	618	7	[16, 88, 113, 116, 131, 132, 137, 139]
MgO_5	613	654	42	[14, 84, 86, 96, 107, 119]
MgO_6	613	618	6	[33, 67, 86, 110, 126, 146, 150]
MgO_6	615	622	8	[11, 67, 68, 84, 86, 129, 146]
MgO_7	616	633	18	[23, 85, 127, 131, 134, 138, 139, 142]
MgO_7	617	618	2	[17, 85, 89, 104, 123, 131, 138, 145]
MgO_7	618	640	23	[24, 64, 65, 68, 69, 99, 129, 141]
MgO_8	619	632	14	[16, 88, 90, 113, 116, 131, 132, 137, 139]
MgO_8	619	624	6	[17, 85, 89, 104, 123, 131, 138, 142, 145]
MgO_7	619	629	11	[33, 67, 83, 86, 110, 126, 146, 150]
MgO_5	623	648	26	[11, 67, 68, 84, 86, 146]
MgO_7	623	632	10	[20, 80, 81, 82, 87, 91, 121, 141]
MgO_6	624	645	22	[26, 76, 78, 104, 107, 112, 123]
MgO_7	625	629	5	[17, 85, 104, 123, 131, 138, 142, 145]
MgO_6	628	664	37	[9, 64, 68, 75, 122, 125, 128]
MgO_8	628	633	6	[35, 65, 71, 94, 105, 120, 129, 140, 152]
MgO_6	629	638	10	[8, 75, 84, 104, 107, 123, 145]
MgO_6	630	642	13	[17, 85, 123, 131, 138, 142, 145]
MgO_6	630	648	19	[33, 67, 83, 86, 110, 146, 150]
MgO_6	631	673	43	[10, 101, 110, 111, 132, 136, 147]
MgO_7	633	637	5	[16, 88, 90, 113, 131, 132, 137, 139]
MgO_6	633	640	8	[20, 80, 81, 82, 87, 91, 121]
MgO_6	633	634	2	[21, 65, 69, 99, 101, 113, 129]
MgO_6	633	644	12	[31, 68, 94, 130, 140, 141, 149]
MgO_8	634	646	13	[23, 85, 127, 131, 134, 138, 139, 142, 152]
MgO_7	634	635	2	[35, 65, 71, 94, 105, 120, 129, 152]
MgO_7	635	652	18	[21, 65, 69, 99, 101, 113, 129, 133]
MgO_6	635	640	6	[22, 74, 79, 100, 107, 130, 143]
MgO_6	636	650	15	[35, 65, 71, 94, 105, 120, 129]
MgO_7	637	641	5	[12, 83, 84, 102, 103, 104, 118, 146]
MgO_7	637	641	5	[25, 64, 93, 95, 102, 115, 122, 125]
MgO_5	637	694	58	[29, 117, 118, 125, 135, 149]
MgO_6	638	640	3	[16, 88, 90, 113, 131, 132, 137]
MgO_5	638	812	175	[36, 65, 80, 94, 114, 144]
MgO_5	639	659	21	[8, 75, 84, 104, 123, 145]
MgO_6	639	657	19	[18, 73, 78, 85, 89, 98, 115]
MgO_6	640	671	32	[7, 71, 105, 117, 135, 136, 139]
MgO_6	640	663	24	[19, 66, 74, 116, 117, 131, 139]
MgO_6	640	776	137	[28, 72, 77, 92, 93, 109, 128]
MgO_8	640	699	60	[34, 73, 85, 90, 98, 106, 127, 137, 150]
MgO_5	641	644	4	[16, 88, 90, 131, 132, 137]
MgO_5	641	641	1	[20, 80, 81, 82, 87, 91]
MgO_7	641	662	22	[22, 74, 79, 100, 107, 130, 140, 143]
MgO_6	641	844	204	[24, 65, 68, 69, 99, 129, 141]
MgO_6	642	728	87	[12, 83, 84, 103, 104, 118, 146]
MgO_6	642	662	21	[20, 70, 80, 81, 82, 87, 91]
MgO_8	642	678	37	[25, 64, 93, 95, 99, 102, 115, 122, 125]
MgO_5	643	674	32	[17, 85, 123, 138, 142, 145]
MgO_4	644	644	1	[15, 71, 93, 128, 148]
MgO_3	645	655	11	[15, 71, 93, 148]
MgO_6	645	665	21	[16, 88, 90, 98, 131, 132, 137]
MgO_7	645	676	32	[31, 68, 82, 94, 130, 140, 141, 149]
MgO_7	646	663	18	[26, 76, 78, 83, 104, 107, 112, 123]
MgO_7	647	664	18	[23, 127, 131, 134, 138, 139, 142, 152]
MgO_6	649	686	38	[11, 67, 68, 75, 84, 86, 146]
MgO_5	649	659	11	[33, 67, 86, 110, 146, 150]
MgO_5	651	707	57	[35, 65, 94, 105, 120, 129]
MgO_6	653	683	31	[21, 65, 69, 99, 101, 113, 129]
MgO_6	655	655	1	[14, 75, 84, 86, 96, 107, 119]
MgO_6	656	677	22	[13, 64, 70, 76, 78, 81, 122]
MgO_7	656	687	32	[14, 75, 84, 86, 96, 107, 119, 123]
MgO_4	656	663	8	[15, 71, 93, 120, 148]
MgO_6	657	666	10	[27, 76, 79, 80, 108, 112, 144]
MgO_7	658	683	26	[18, 73, 78, 85, 89, 98, 104, 115]
MgO_6	660	696	37	[8, 75, 84, 104, 118, 123, 145]
MgO_7	660	660	1	[33, 67, 84, 86, 110, 126, 146, 150]
MgO_8	661	676	16	[33, 67, 84, 86, 110, 126, 136, 146, 150]
MgO_5	663	729	67	[20, 70, 80, 81, 87, 91]
MgO_6	663	682	20	[22, 74, 79, 100, 107, 130, 143]
MgO_5	664	669	6	[15, 71, 93, 120, 129, 148]
MgO_7	664	686	23	[19, 66, 74, 116, 117, 131, 132, 139]
MgO_8	664	688	25	[26, 76, 78, 83, 84, 104, 107, 112, 123]
MgO_5	665	676	12	[9, 68, 75, 122, 125, 128]
MgO_7	665	677	13	[23, 85, 127, 131, 138, 139, 142, 152]
MgO_7	666	693	28	[16, 88, 90, 98, 131, 132, 137, 139]
MgO_7	667	696	30	[27, 76, 79, 80, 107, 108, 112, 144]
MgO_6	670	680	11	[15, 71, 93, 120, 128, 129, 148]
MgO_5	672	679	8	[7, 71, 105, 117, 136, 139]
MgO_7	674	681	8	[10, 101, 110, 111, 132, 136, 137, 147]
MgO_4	675	697	23	[17, 85, 123, 138, 145]
MgO_4	677	710	34	[9, 68, 75, 122, 125]
MgO_6	677	683	7	[31, 82, 94, 130, 140, 141, 149]
MgO_7	677	700	24	[33, 67, 86, 110, 126, 136, 146, 150]
MgO_5	678	682	5	[13, 64, 70, 76, 78, 81]
MgO_6	678	709	32	[23, 85, 127, 131, 138, 139, 152]
MgO_7	679	711	33	[25, 64, 93, 95, 102, 115, 122, 125]
MgO_6	680	733	54	[7, 71, 105, 117, 120, 136, 139]
MgO_5	681	686	6	[15, 71, 93, 128, 129, 148]
MgO_8	682	703	22	[10, 101, 110, 111, 132, 136, 137, 139, 147]
MgO_6	683	684	2	[13, 64, 70, 76, 78, 81, 112]
MgO_5	683	700	18	[22, 79, 100, 107, 130, 143]
MgO_6	684	721	38	[18, 73, 78, 85, 89, 98, 115]
MgO_5	684	745	62	[21, 65, 69, 101, 113, 129]
MgO_7	684	701	18	[31, 82, 94, 130, 140, 141, 142, 149]
MgO_7	685	694	10	[13, 64, 70, 76, 78, 81, 104, 112]
MgO_6	685	687	3	[32, 90, 97, 106, 109, 114, 144]
MgO_7	687	736	50	[11, 67, 68, 75, 84, 86, 146, 151]
MgO_4	687	689	3	[15, 71, 93, 128, 148]
MgO_6	687	735	49	[19, 66, 74, 116, 117, 131, 139]
MgO_8	688	697	10	[14, 75, 84, 86, 96, 107, 119, 123, 130]
MgO_7	688	696	9	[32, 73, 90, 97, 106, 109, 114, 144]
MgO_7	689	722	34	[26, 76, 78, 83, 84, 104, 107, 123]
MgO_5	690	692	3	[15, 71, 93, 95, 128, 148]
MgO_6	693	694	2	[15, 71, 93, 95, 125, 128, 148]
MgO_8	694	723	30	[16, 88, 90, 98, 116, 131, 132, 137, 139]
MgO_6	695	714	20	[13, 64, 70, 76, 78, 81, 104]
MgO_5	695	737	43	[15, 71, 93, 95, 125, 148]
MgO_5	695	715	21	[29, 82, 117, 125, 135, 149]
MgO_5	697	721	25	[8, 75, 84, 104, 118, 145]
MgO_8	697	712	16	[27, 76, 79, 80, 106, 107, 108, 112, 144]
MgO_6	697	711	15	[32, 90, 97, 106, 109, 114, 144]
MgO_7	698	701	4	[14, 75, 84, 96, 107, 119, 123, 130]
MgO_5	698	713	16	[17, 78, 85, 123, 138, 145]
MgO_7	700	706	7	[34, 73, 85, 90, 98, 106, 127, 150]
MgO_6	701	707	7	[22, 74, 79, 100, 107, 130, 143]
MgO_8	701	710	10	[33, 67, 86, 110, 111, 126, 136, 146, 150]
MgO_6	702	738	37	[14, 84, 96, 107, 119, 123, 130]
MgO_8	702	740	39	[31, 74, 82, 94, 130, 140, 141, 142, 149]
MgO_7	704	726	23	[10, 101, 110, 111, 132, 136, 137, 139]
MgO_8	707	732	26	[34, 73, 85, 90, 98, 106, 127, 137, 150]
MgO_5	708	713	6	[22, 79, 100, 107, 130, 143]
MgO_6	708	709	2	[35, 65, 94, 105, 120, 129, 140]
MgO_7	710	846	137	[23, 85, 127, 131, 134, 138, 139, 152]
MgO_7	710	734	25	[35, 65, 94, 105, 120, 129, 140, 143]
MgO_5	711	724	14	[9, 68, 70, 75, 122, 125]
MgO_7	711	734	24	[33, 67, 86, 110, 126, 136, 146, 150]
MgO_8	712	713	2	[25, 64, 93, 95, 102, 115, 121, 122, 125]
MgO_6	712	793	82	[30, 79, 100, 101, 103, 108, 111]
MgO_7	712	736	25	[32, 73, 90, 97, 106, 109, 114, 144]
MgO_7	713	740	28	[27, 76, 79, 106, 107, 108, 112, 144]
MgO_6	714	764	51	[17, 78, 85, 123, 131, 138, 145]
MgO_6	714	742	29	[22, 74, 79, 100, 107, 130, 143]
MgO_7	714	714	1	[25, 64, 95, 102, 115, 121, 122, 125]
MgO_7	715	723	9	[13, 64, 70, 76, 78, 81, 104, 115]
MgO_8	715	741	27	[25, 64, 95, 99, 102, 115, 121, 122, 125]
MgO_6	716	718	3	[29, 71, 82, 117, 125, 135, 149]
MgO_7	719	730	12	[29, 71, 82, 117, 125, 135, 148, 149]
MgO_6	722	723	2	[8, 75, 84, 104, 118, 135, 145]
MgO_7	722	754	33	[18, 73, 78, 85, 89, 98, 115, 147]
MgO_6	723	737	15	[26, 76, 78, 83, 84, 104, 107]
MgO_5	724	746	23	[8, 75, 84, 104, 118, 145]
MgO_6	724	726	3	[13, 64, 76, 78, 81, 104, 115]
MgO_7	724	725	2	[16, 88, 90, 116, 131, 132, 137, 139]
MgO_6	725	728	4	[9, 64, 68, 70, 75, 122, 125]
MgO_6	726	737	12	[16, 88, 116, 131, 132, 137, 139]
MgO_6	727	755	29	[10, 101, 110, 111, 132, 136, 137]
MgO_5	727	732	6	[13, 64, 76, 81, 104, 115]
MgO_7	729	731	3	[9, 64, 68, 70, 75, 99, 122, 125]
MgO_7	729	745	17	[12, 83, 84, 103, 104, 110, 118, 146]
MgO_6	730	732	3	[20, 70, 80, 81, 82, 87, 91]
MgO_6	731	748	18	[29, 71, 117, 125, 135, 148, 149]
MgO_8	732	764	33	[9, 64, 68, 70, 75, 99, 122, 124, 125]
MgO_6	733	737	5	[13, 64, 76, 81, 104, 115, 122]
MgO_5	733	736	4	[20, 80, 81, 82, 87, 91]
MgO_7	733	765	33	[34, 73, 85, 90, 98, 106, 127, 137]
MgO_7	734	747	14	[7, 67, 71, 105, 117, 120, 136, 139]
MgO_6	735	765	31	[33, 67, 86, 110, 126, 136, 150]
MgO_6	735	735	1	[35, 65, 94, 105, 120, 129, 143]
MgO_7	736	751	16	[19, 66, 74, 116, 117, 131, 139, 149]
MgO_7	736	740	5	[35, 65, 67, 94, 105, 120, 129, 143]
MgO_6	737	749	13	[11, 68, 75, 84, 86, 146, 151]
MgO_6	737	744	8	[20, 70, 80, 81, 82, 87, 91]
MgO_6	737	780	44	[32, 90, 97, 106, 109, 114, 144]
MgO_7	738	739	2	[13, 64, 76, 81, 104, 115, 122, 124]
MgO_4	738	746	9	[15, 71, 93, 125, 148]
MgO_5	738	745	8	[16, 88, 116, 132, 137, 139]
MgO_7	738	743	6	[26, 76, 78, 81, 83, 84, 104, 107]
MgO_7	739	816	78	[14, 84, 86, 96, 107, 119, 123, 130]
MgO_8	740	750	11	[13, 64, 70, 76, 81, 104, 115, 122, 124]
MgO_6	741	748	8	[27, 79, 106, 107, 108, 112, 144]
MgO_7	741	815	75	[31, 82, 94, 130, 140, 141, 142, 149]
MgO_6	741	761	21	[35, 65, 67, 94, 105, 120, 129]
MgO_7	742	758	17	[25, 64, 95, 99, 102, 115, 122, 125]
MgO_7	743	754	12	[22, 74, 79, 100, 107, 130, 140, 143]
MgO_8	744	754	11	[26, 76, 78, 81, 83, 84, 104, 107, 123]
MgO_7	745	751	7	[20, 70, 80, 81, 82, 87, 91, 121]
MgO_8	746	753	8	[12, 83, 84, 86, 103, 104, 110, 118, 146]
MgO_6	746	766	21	[16, 66, 88, 116, 132, 137, 139]
MgO_6	746	780	35	[21, 65, 69, 101, 113, 129, 132]
MgO_6	747	749	3	[8, 75, 84, 104, 118, 135, 145]
MgO_5	747	753	7	[15, 71, 93, 95, 125, 148]
MgO_6	748	748	1	[7, 71, 105, 117, 120, 136, 139]
MgO_7	749	772	24	[7, 71, 105, 117, 120, 136, 139, 152]
MgO_8	749	760	12	[27, 76, 79, 80, 106, 107, 108, 112, 144]
MgO_5	749	788	40	[29, 71, 117, 135, 148, 149]
MgO_7	750	762	13	[8, 75, 84, 104, 118, 123, 135, 145]
MgO_5	750	754	5	[11, 68, 75, 84, 86, 146]
MgO_7	751	784	34	[13, 64, 70, 76, 81, 104, 115, 122]
MgO_8	752	768	17	[19, 66, 74, 116, 117, 131, 139, 142, 149]
MgO_6	752	762	11	[20, 70, 80, 81, 82, 87, 91]
MgO_7	754	762	9	[12, 83, 84, 86, 103, 110, 118, 146]
MgO_6	754	759	6	[15, 71, 93, 95, 125, 128, 148]
MgO_6	755	784	30	[11, 68, 75, 84, 86, 146, 151]
MgO_8	755	767	13	[18, 73, 78, 85, 89, 98, 104, 115, 147]
MgO_8	755	762	8	[22, 74, 79, 100, 107, 112, 130, 140, 143]
MgO_7	755	810	56	[26, 76, 78, 83, 84, 104, 107, 123]
MgO_5	756	794	39	[10, 101, 110, 111, 132, 136]
MgO_6	759	767	9	[25, 64, 95, 102, 115, 122, 125]
MgO_7	760	797	38	[15, 71, 93, 95, 122, 125, 128, 148]
MgO_7	761	791	31	[27, 76, 79, 80, 106, 107, 112, 144]
MgO_5	762	775	14	[35, 65, 94, 105, 120, 129]
MgO_6	763	774	12	[8, 75, 84, 118, 123, 135, 145]
MgO_6	763	771	9	[12, 83, 84, 86, 103, 110, 146]
MgO_7	763	797	35	[20, 70, 80, 81, 82, 87, 91, 121]
MgO_7	763	794	32	[22, 74, 79, 100, 107, 112, 130, 143]
MgO_7	765	767	3	[9, 64, 68, 70, 75, 99, 122, 125]
MgO_7	765	766	2	[17, 78, 85, 104, 123, 131, 138, 145]
MgO_7	766	863	98	[33, 67, 86, 110, 111, 126, 136, 150]
MgO_8	766	775	10	[34, 73, 85, 90, 98, 106, 127, 137, 144]
MgO_7	767	791	25	[16, 66, 88, 98, 116, 132, 137, 139]
MgO_6	767	785	19	[17, 78, 85, 104, 123, 131, 145]
MgO_6	768	775	8	[9, 64, 68, 70, 75, 122, 125]
MgO_7	768	771	4	[18, 73, 78, 85, 89, 104, 115, 147]
MgO_7	768	798	31	[25, 64, 93, 95, 102, 115, 122, 125]
MgO_7	769	799	31	[19, 66, 74, 116, 117, 131, 139, 142]
MgO_7	772	829	58	[12, 83, 84, 86, 103, 110, 111, 146]
MgO_6	772	824	53	[18, 73, 78, 85, 89, 104, 115]
MgO_6	773	777	5	[7, 71, 105, 117, 120, 139, 152]
MgO_5	775	788	14	[8, 75, 84, 118, 135, 145]
MgO_5	776	784	9	[9, 64, 68, 75, 122, 125]
MgO_7	776	782	7	[34, 73, 85, 90, 98, 106, 127, 137]
MgO_6	776	801	26	[35, 65, 94, 105, 120, 129, 152]
MgO_7	777	798	22	[28, 72, 77, 92, 93, 97, 109, 128]
MgO_5	778	781	4	[7, 105, 117, 120, 139, 152]
MgO_7	781	791	11	[21, 65, 69, 101, 113, 129, 132, 147]
MgO_7	781	785	5	[32, 90, 97, 106, 109, 114, 124, 144]
MgO_6	782	797	16	[7, 71, 105, 117, 120, 139, 152]
MgO_8	783	788	6	[34, 73, 85, 90, 98, 106, 127, 137, 150]
MgO_6	785	831	47	[9, 64, 68, 70, 75, 122, 125]
MgO_7	785	801	17	[11, 67, 68, 75, 84, 86, 146, 151]
MgO_6	785	794	10	[13, 64, 70, 76, 104, 115, 122]
MgO_5	786	835	50	[17, 78, 85, 123, 131, 145]
MgO_8	786	796	11	[32, 73, 90, 97, 106, 109, 114, 124, 144]
MgO_6	789	812	24	[8, 75, 84, 89, 118, 135, 145]
MgO_6	789	790	2	[29, 71, 117, 125, 135, 148, 149]
MgO_7	789	815	27	[34, 73, 85, 90, 106, 127, 137, 150]
MgO_7	791	798	8	[29, 66, 71, 117, 125, 135, 148, 149]
MgO_6	792	851	60	[16, 88, 98, 116, 132, 137, 139]
MgO_6	792	805	14	[21, 65, 69, 101, 113, 129, 132]
MgO_8	792	798	7	[27, 76, 79, 80, 106, 107, 112, 114, 144]
MgO_7	794	831	38	[30, 79, 99, 100, 101, 103, 108, 111]
MgO_6	795	855	61	[10, 101, 110, 111, 132, 136, 147]
MgO_7	795	802	8	[13, 64, 70, 76, 78, 104, 115, 122]
MgO_6	795	803	9	[22, 74, 79, 100, 107, 130, 143]
MgO_9	797	818	22	[32, 73, 90, 97, 106, 109, 114, 124, 133, 144]
MgO_7	798	803	6	[7, 71, 105, 117, 120, 136, 139, 152]
MgO_6	798	805	8	[15, 71, 93, 122, 125, 128, 148]
MgO_6	798	800	3	[20, 70, 80, 81, 82, 87, 91]
MgO_7	799	804	6	[25, 64, 95, 102, 104, 115, 122, 125]
MgO_7	799	799	1	[27, 76, 79, 80, 106, 107, 112, 144]
MgO_6	799	861	63	[28, 72, 77, 92, 93, 109, 128]
MgO_6	799	832	34	[29, 66, 71, 117, 135, 148, 149]
MgO_8	800	800	1	[19, 66, 74, 116, 117, 131, 139, 142, 149]
MgO_6	800	820	21	[27, 76, 79, 80, 106, 107, 112]
MgO_7	801	805	5	[19, 66, 74, 116, 117, 131, 142, 149]
MgO_5	801	806	6	[20, 70, 80, 81, 82, 91]
MgO_6	802	859	58	[11, 68, 75, 84, 86, 146, 151]
MgO_7	802	803	2	[35, 65, 94, 105, 113, 120, 129, 152]
MgO_8	803	815	13	[13, 64, 70, 76, 78, 81, 104, 115, 122]
MgO_6	804	810	7	[7, 71, 105, 117, 120, 136, 139]
MgO_5	804	828	25	[22, 74, 79, 107, 130, 143]
MgO_7	804	825	22	[35, 65, 94, 97, 105, 113, 120, 129]
MgO_8	805	809	5	[25, 64, 95, 102, 104, 115, 121, 122, 125]
MgO_7	806	830	25	[15, 71, 93, 122, 125, 128, 135, 148]
MgO_8	806	806	1	[19, 66, 74, 116, 117, 131, 139, 142, 149]
MgO_5	806	838	33	[21, 65, 69, 101, 113, 129]
MgO_7	807	815	9	[19, 66, 74, 117, 131, 139, 142, 149]
MgO_4	807	907	101	[20, 80, 81, 82, 91]
MgO_9	810	815	6	[25, 64, 93, 95, 102, 104, 115, 121, 122, 125]
MgO_7	811	871	61	[7, 66, 71, 105, 117, 120, 136, 139]
MgO_6	811	885	75	[26, 76, 78, 83, 84, 104, 107]
MgO_7	813	840	28	[8, 75, 84, 89, 118, 123, 135, 145]
MgO_6	813	856	44	[36, 65, 80, 94, 97, 114, 144]
MgO_7	816	830	15	[13, 64, 70, 76, 78, 81, 104, 122]
MgO_8	816	851	36	[19, 66, 74, 100, 117, 131, 139, 142, 149]
MgO_8	816	872	57	[25, 64, 93, 95, 102, 115, 121, 122, 125]
MgO_6	816	844	29	[31, 82, 130, 140, 141, 142, 149]
MgO_6	816	827	12	[34, 73, 85, 90, 106, 127, 137]
MgO_6	817	821	5	[14, 84, 86, 96, 107, 119, 123]
MgO_8	819	833	15	[32, 90, 97, 106, 109, 114, 124, 133, 144]
MgO_5	821	841	21	[27, 76, 79, 106, 107, 112]
MgO_7	822	833	12	[14, 75, 84, 86, 96, 107, 119, 123]
MgO_5	825	852	28	[18, 73, 78, 85, 89, 115]
MgO_8	826	833	8	[35, 65, 94, 97, 105, 113, 120, 129, 152]
MgO_8	828	830	3	[34, 73, 85, 90, 98, 106, 127, 137, 144]
MgO_6	829	844	16	[22, 74, 79, 100, 107, 130, 143]
MgO_8	830	837	8	[12, 83, 84, 86, 103, 104, 110, 111, 146]
MgO_6	831	837	7	[13, 64, 70, 76, 81, 104, 122]
MgO_6	831	834	4	[15, 71, 93, 125, 128, 135, 148]
MgO_7	831	849	19	[34, 73, 85, 90, 106, 127, 137, 144]
MgO_7	832	844	13	[9, 64, 68, 70, 75, 122, 124, 125]
MgO_6	832	870	39	[30, 79, 100, 101, 103, 108, 111]
MgO_7	833	841	9	[29, 66, 71, 117, 125, 135, 148, 149]
MgO_6	834	851	18	[14, 75, 84, 96, 107, 119, 123]
MgO_7	834	842	9	[32, 90, 97, 106, 109, 114, 133, 144]
MgO_7	834	840	7	[35, 65, 94, 97, 105, 113, 120, 129]
MgO_7	835	851	17	[15, 71, 75, 93, 125, 128, 135, 148]
MgO_6	836	934	99	[17, 78, 85, 123, 131, 138, 145]
MgO_7	838	851	14	[12, 83, 84, 86, 103, 104, 110, 146]
MgO_5	838	839	2	[13, 64, 70, 76, 104, 122]
MgO_6	839	897	59	[21, 65, 69, 99, 101, 113, 129]
MgO_6	840	863	24	[13, 64, 70, 76, 104, 122, 124]
MgO_6	841	860	20	[8, 75, 84, 89, 118, 135, 145]
MgO_8	841	841	1	[35, 65, 94, 97, 105, 113, 120, 129, 140]
MgO_6	842	856	15	[27, 74, 76, 79, 106, 107, 112]
MgO_6	842	908	67	[29, 66, 71, 117, 135, 148, 149]
MgO_7	842	929	88	[35, 65, 94, 105, 113, 120, 129, 140]
MgO_8	843	848	6	[32, 77, 90, 97, 106, 109, 114, 133, 144]
MgO_6	845	855	11	[9, 64, 68, 70, 75, 124, 125]
MgO_7	845	855	11	[22, 74, 79, 100, 107, 119, 130, 143]
MgO_7	845	875	31	[24, 65, 68, 69, 99, 124, 129, 141]
MgO_5	845	852	8	[31, 130, 140, 141, 142, 149]
MgO_6	847	865	19	[23, 85, 127, 131, 138, 139, 152]
MgO_9	849	878	30	[32, 73, 77, 90, 97, 106, 109, 114, 133, 144]
MgO_6	850	853	4	[34, 73, 85, 90, 106, 127, 137]
MgO_8	852	860	9	[12, 83, 84, 86, 103, 104, 110, 118, 146]
MgO_7	852	856	5	[14, 75, 84, 96, 107, 119, 123, 130]
MgO_6	852	892	41	[15, 71, 93, 125, 128, 135, 148]
MgO_6	852	856	5	[16, 98, 116, 131, 132, 137, 139]
MgO_9	852	862	11	[19, 66, 74, 100, 116, 117, 131, 139, 142, 149]
MgO_6	853	865	13	[18, 73, 78, 85, 89, 115, 150]
MgO_6	853	884	32	[31, 80, 130, 140, 141, 142, 149]
MgO_6	854	892	39	[34, 73, 85, 90, 106, 127, 150]
MgO_7	856	860	5	[9, 64, 68, 70, 75, 124, 125, 141]
MgO_5	856	856	1	[10, 101, 110, 111, 136, 147]
MgO_6	856	881	26	[22, 74, 79, 107, 119, 130, 143]
MgO_6	857	904	48	[10, 101, 110, 111, 136, 139, 147]
MgO_6	857	911	55	[14, 84, 96, 107, 119, 123, 130]
MgO_5	857	905	49	[16, 98, 116, 131, 137, 139]
MgO_5	857	858	2	[27, 76, 79, 106, 107, 112]
MgO_5	857	933	77	[36, 65, 80, 94, 114, 144]
MgO_6	859	860	2	[27, 76, 79, 106, 107, 108, 112]
MgO_7	860	895	36	[11, 67, 68, 75, 84, 86, 146, 151]
MgO_5	861	960	100	[8, 75, 84, 118, 135, 145]
MgO_8	861	873	13	[9, 64, 68, 70, 75, 96, 124, 125, 141]
MgO_7	861	876	16	[12, 83, 84, 86, 103, 110, 118, 146]
MgO_7	861	865	5	[27, 76, 79, 106, 107, 108, 112, 144]
MgO_7	862	902	41	[28, 72, 77, 92, 93, 97, 109, 128]
MgO_8	863	878	16	[19, 66, 74, 100, 116, 117, 131, 139, 149]
MgO_5	864	884	21	[13, 64, 70, 76, 104, 122]
MgO_6	864	871	8	[33, 67, 86, 110, 126, 136, 150]
MgO_7	866	882	17	[18, 73, 78, 85, 89, 115, 145, 150]
MgO_7	866	894	29	[23, 85, 127, 131, 134, 138, 139, 152]
MgO_6	866	870	5	[27, 76, 79, 106, 107, 108, 112]
MgO_5	871	880	10	[27, 76, 79, 107, 108, 112]
MgO_7	871	923	53	[30, 79, 100, 101, 103, 108, 111, 146]
MgO_8	872	894	23	[7, 66, 71, 105, 111, 117, 120, 136, 139]
MgO_7	872	947	76	[33, 67, 86, 110, 111, 126, 136, 150]
MgO_9	873	881	9	[25, 64, 70, 93, 95, 102, 115, 121, 122, 125]
MgO_7	874	947	74	[9, 64, 68, 70, 75, 124, 125, 141]
MgO_6	876	896	21	[24, 65, 68, 99, 124, 129, 141]
MgO_8	877	924	48	[12, 83, 84, 86, 103, 104, 110, 118, 146]
MgO_7	879	884	6	[19, 66, 74, 116, 117, 131, 139, 149]
MgO_8	879	880	2	[32, 73, 77, 90, 97, 106, 109, 114, 144]
MgO_7	881	907	27	[27, 76, 79, 106, 107, 108, 112, 144]
MgO_7	881	885	5	[32, 73, 77, 90, 97, 106, 109, 144]
MgO_7	882	886	5	[22, 74, 79, 100, 107, 119, 130, 143]
MgO_8	882	906	25	[25, 64, 93, 95, 102, 115, 121, 122, 125]
MgO_8	883	885	3	[18, 73, 78, 85, 89, 115, 145, 147, 150]
MgO_6	885	911	27	[13, 64, 70, 76, 78, 104, 122]
MgO_6	885	905	21	[19, 66, 74, 116, 117, 131, 139]
MgO_7	885	907	23	[31, 80, 82, 130, 140, 141, 142, 149]
MgO_7	886	891	6	[18, 73, 78, 85, 89, 115, 147, 150]
MgO_7	886	907	22	[26, 76, 78, 83, 84, 104, 107, 123]
MgO_6	886	927	42	[32, 73, 77, 90, 97, 106, 109]
MgO_6	887	919	33	[22, 74, 79, 100, 107, 130, 143]
MgO_6	892	911	20	[18, 73, 78, 85, 89, 115, 150]
MgO_7	893	906	14	[15, 71, 72, 93, 125, 128, 135, 148]
MgO_7	893	974	82	[34, 73, 85, 90, 98, 106, 127, 150]
MgO_7	895	899	5	[7, 66, 71, 105, 111, 117, 136, 139]
MgO_7	895	902	8	[23, 85, 127, 131, 134, 139, 143, 152]
MgO_8	896	907	12	[11, 67, 68, 75, 84, 86, 118, 146, 151]
MgO_7	897	900	4	[24, 65, 68, 99, 124, 129, 140, 141]
MgO_7	898	899	2	[21, 65, 69, 99, 101, 113, 129, 147]
MgO_6	900	971	72	[7, 66, 71, 105, 117, 136, 139]
MgO_6	900	909	10	[21, 65, 69, 101, 113, 129, 147]
MgO_6	901	908	8	[24, 65, 68, 99, 129, 140, 141]
MgO_6	903	910	8	[23, 127, 131, 134, 139, 143, 152]
MgO_6	903	1030	128	[28, 72, 77, 92, 97, 109, 128]
MgO_7	905	926	22	[10, 101, 110, 111, 136, 137, 139, 147]
MgO_6	906	965	60	[16, 88, 98, 116, 131, 137, 139]
MgO_5	906	911	6	[19, 66, 74, 116, 117, 131]
MgO_6	907	907	1	[15, 71, 72, 93, 125, 128, 148]
MgO_7	907	919	13	[25, 64, 93, 102, 115, 121, 122, 125]
MgO_7	908	908	1	[11, 68, 75, 84, 86, 118, 146, 151]
MgO_5	908	984	77	[15, 71, 72, 93, 125, 148]
MgO_5	908	910	3	[20, 80, 81, 82, 88, 91]
MgO_8	908	913	6	[26, 76, 78, 83, 84, 104, 107, 123, 145]
MgO_6	908	921	14	[27, 76, 79, 106, 107, 112, 144]
MgO_6	908	916	9	[31, 80, 82, 130, 140, 141, 142]
MgO_6	909	932	24	[11, 68, 75, 84, 86, 146, 151]
MgO_5	909	914	6	[24, 65, 68, 129, 140, 141]
MgO_7	909	949	41	[29, 66, 71, 117, 125, 135, 148, 149]
MgO_7	910	920	11	[21, 65, 69, 101, 113, 129, 137, 147]
MgO_4	911	915	5	[20, 80, 81, 82, 91]
MgO_5	911	920	10	[23, 127, 131, 139, 143, 152]
MgO_5	912	945	34	[13, 64, 76, 78, 104, 122]
MgO_7	912	942	31	[14, 84, 96, 107, 119, 123, 130, 151]
MgO_7	912	913	2	[18, 73, 78, 85, 89, 115, 145, 150]
MgO_6	912	932	21	[19, 66, 74, 116, 117, 131, 132]
MgO_8	914	916	3	[18, 73, 78, 85, 89, 98, 115, 145, 150]
MgO_7	914	922	9	[26, 78, 83, 84, 104, 107, 123, 145]
MgO_6	915	938	24	[24, 65, 68, 124, 129, 140, 141]
MgO_5	916	920	5	[20, 80, 81, 82, 87, 91]
MgO_7	917	918	2	[18, 73, 78, 85, 89, 98, 115, 145]
MgO_7	917	919	3	[31, 80, 82, 94, 130, 140, 141, 142]
MgO_6	919	933	15	[18, 73, 78, 85, 89, 115, 145]
MgO_5	920	933	14	[22, 79, 100, 107, 130, 143]
MgO_8	920	931	12	[25, 64, 93, 95, 102, 115, 121, 122, 125]
MgO_6	920	925	6	[31, 80, 82, 94, 140, 141, 142]
MgO_6	921	921	1	[20, 80, 81, 82, 87, 91, 134]
MgO_6	921	938	18	[21, 65, 69, 101, 113, 129, 137]
MgO_6	921	945	25	[23, 117, 127, 131, 139, 143, 152]
MgO_7	922	956	35	[20, 80, 81, 82, 87, 91, 134, 142]
MgO_5	922	937	16	[27, 76, 79, 106, 107, 144]
MgO_6	923	943	21	[26, 78, 83, 84, 104, 107, 123]
MgO_6	924	955	32	[30, 79, 100, 101, 103, 108, 111]
MgO_7	925	1004	80	[12, 83, 84, 86, 103, 104, 110, 146]
MgO_7	926	939	14	[31, 65, 80, 82, 94, 140, 141, 142]
MgO_6	927	974	48	[10, 101, 111, 136, 137, 139, 147]
MgO_7	928	932	5	[32, 73, 77, 90, 97, 106, 109, 114]
MgO_6	930	938	9	[35, 65, 94, 105, 113, 120, 129]
MgO_7	932	954	23	[25, 64, 93, 95, 115, 121, 122, 125]
MgO_5	933	977	45	[11, 68, 75, 84, 146, 151]
MgO_7	933	948	16	[19, 66, 74, 116, 117, 131, 132, 149]
MgO_8	933	987	55	[32, 73, 77, 90, 97, 106, 109, 114, 133]
MgO_5	934	945	12	[18, 78, 85, 89, 115, 145]
MgO_6	934	936	3	[22, 74, 79, 100, 107, 130, 143]
MgO_6	934	980	47	[36, 65, 76, 80, 94, 114, 144]
MgO_5	935	960	26	[17, 85, 123, 131, 138, 145]
MgO_7	937	951	15	[22, 74, 79, 100, 107, 111, 130, 143]
MgO_6	938	952	15	[27, 76, 79, 83, 106, 107, 144]
MgO_5	939	949	11	[21, 69, 101, 113, 129, 137]
MgO_7	939	948	10	[24, 65, 68, 124, 129, 140, 141, 146]
MgO_5	939	962	24	[35, 65, 94, 113, 120, 129]
MgO_8	940	954	15	[31, 65, 80, 82, 94, 130, 140, 141, 142]
MgO_8	943	952	10	[14, 84, 86, 96, 107, 119, 123, 130, 151]
MgO_7	944	994	51	[26, 78, 83, 84, 104, 107, 112, 123]
MgO_6	946	951	6	[13, 64, 70, 76, 78, 104, 122]
MgO_6	946	1028	83	[18, 78, 85, 89, 104, 115, 145]
MgO_7	946	963	18	[23, 117, 127, 131, 138, 139, 143, 152]
MgO_6	948	955	8	[9, 64, 68, 70, 75, 125, 141]
MgO_6	948	961	14	[33, 67, 86, 110, 126, 136, 150]
MgO_8	949	959	11	[19, 66, 74, 116, 117, 131, 132, 139, 149]
MgO_6	949	975	27	[24, 65, 68, 124, 129, 140, 141]
MgO_4	950	954	5	[21, 69, 101, 113, 129]
MgO_6	950	954	5	[29, 66, 71, 125, 135, 148, 149]
MgO_7	952	967	16	[13, 64, 70, 76, 78, 81, 104, 122]
MgO_8	952	971	20	[22, 74, 79, 100, 107, 111, 130, 140, 143]
MgO_7	953	959	7	[14, 84, 86, 96, 107, 119, 130, 151]
MgO_7	953	970	18	[27, 76, 79, 83, 106, 107, 112, 144]
MgO_5	955	995	41	[21, 69, 101, 113, 129, 147]
MgO_8	955	973	19	[25, 64, 93, 95, 102, 115, 121, 122, 125]
MgO_7	955	957	3	[29, 66, 71, 118, 125, 135, 148, 149]
MgO_9	955	971	17	[31, 65, 80, 82, 94, 96, 130, 140, 141, 142]
MgO_7	956	964	9	[9, 64, 68, 70, 75, 122, 125, 141]
MgO_7	956	1039	84	[30, 79, 99, 100, 101, 103, 108, 111]
MgO_6	957	988	32	[20, 80, 81, 82, 87, 91, 134]
MgO_6	958	973	16	[29, 66, 118, 125, 135, 148, 149]
MgO_6	960	984	25	[14, 84, 86, 96, 107, 119, 151]
MgO_7	960	1001	42	[19, 66, 74, 116, 117, 131, 132, 149]
MgO_6	961	974	14	[8, 75, 84, 118, 123, 135, 145]
MgO_6	961	975	15	[17, 85, 98, 123, 131, 138, 145]
MgO_7	962	981	20	[33, 67, 86, 105, 110, 126, 136, 150]
MgO_6	963	974	12	[35, 65, 94, 113, 120, 129, 144]
MgO_6	964	986	23	[23, 127, 131, 138, 139, 143, 152]
MgO_6	965	1017	53	[9, 64, 68, 70, 75, 122, 125]
MgO_7	966	1014	49	[16, 88, 98, 116, 131, 132, 137, 139]
MgO_6	968	991	24	[13, 64, 70, 76, 78, 104, 122]
MgO_6	971	978	8	[27, 76, 79, 83, 106, 107, 112]
MgO_7	972	1030	59	[7, 66, 71, 105, 117, 120, 136, 139]
MgO_9	972	972	1	[22, 74, 79, 100, 107, 111, 130, 140, 143, 149]
MgO_8	972	980	9	[31, 65, 80, 82, 94, 96, 130, 140, 142]
MgO_8	973	1011	39	[22, 74, 79, 100, 107, 111, 130, 140, 149]
MgO_9	974	1013	40	[25, 64, 93, 95, 102, 115, 121, 122, 125, 148]
MgO_6	974	1003	30	[29, 66, 68, 118, 125, 135, 149]
MgO_5	975	977	3	[8, 75, 84, 118, 135, 145]
MgO_5	975	998	24	[10, 101, 111, 136, 139, 147]
MgO_8	975	983	9	[34, 73, 85, 90, 98, 106, 127, 137, 150]
MgO_5	975	993	19	[35, 65, 94, 113, 129, 144]
MgO_5	976	999	24	[17, 85, 123, 131, 138, 145]
MgO_7	976	992	17	[24, 65, 67, 68, 124, 129, 140, 141]
MgO_6	978	983	6	[8, 75, 84, 89, 118, 135, 145]
MgO_6	978	983	6	[11, 67, 68, 75, 84, 146, 151]
MgO_5	979	986	8	[27, 76, 79, 83, 107, 112]
MgO_7	981	1013	33	[31, 65, 80, 82, 94, 96, 130, 142]
MgO_5	981	999	19	[36, 76, 80, 94, 114, 144]
MgO_8	982	1027	46	[33, 67, 86, 105, 110, 126, 136, 146, 150]
MgO_7	984	1012	29	[8, 75, 84, 89, 118, 123, 135, 145]
MgO_7	984	996	13	[11, 67, 68, 75, 84, 86, 146, 151]
MgO_7	984	990	7	[34, 73, 85, 90, 98, 106, 127, 137]
MgO_7	985	1011	27	[14, 75, 84, 86, 96, 107, 119, 151]
MgO_6	985	1039	55	[15, 71, 72, 93, 125, 135, 148]
MgO_5	987	1000	14	[23, 127, 131, 139, 143, 152]
MgO_6	987	1015	29	[27, 76, 79, 83, 107, 108, 112]
MgO_9	988	990	3	[32, 73, 77, 90, 97, 106, 109, 114, 133, 144]
MgO_7	989	1001	13	[20, 80, 81, 82, 87, 91, 121, 134]
MgO_8	991	1046	56	[32, 73, 77, 90, 97, 106, 109, 114, 144]
MgO_8	991	1022	32	[34, 73, 77, 85, 90, 98, 106, 127, 137]
MgO_7	992	997	6	[13, 64, 70, 76, 78, 91, 104, 122]
MgO_6	993	1013	21	[24, 65, 68, 124, 129, 140, 141]
MgO_6	994	1074	81	[35, 65, 94, 113, 120, 129, 144]
MgO_6	995	1056	62	[26, 78, 83, 84, 107, 112, 123]
MgO_6	996	1002	7	[21, 69, 95, 101, 113, 129, 147]
MgO_8	997	1008	12	[11, 67, 68, 75, 84, 86, 118, 146, 151]
MgO_6	998	1017	20	[13, 64, 70, 76, 78, 91, 122]
MgO_6	999	1001	3	[10, 101, 105, 111, 136, 139, 147]
MgO_6	1000	1024	25	[17, 85, 98, 123, 131, 138, 145]
MgO_4	1000	1003	4	[36, 76, 80, 114, 144]
MgO_4	1001	1003	3	[23, 131, 139, 143, 152]
MgO_7	1002	1038	37	[10, 101, 105, 110, 111, 136, 139, 147]
MgO_6	1002	1054	53	[19, 66, 74, 117, 131, 132, 149]
MgO_6	1002	1091	90	[20, 80, 81, 82, 87, 91, 121]
MgO_5	1003	1021	19	[21, 69, 95, 101, 113, 147]
MgO_5	1004	1010	7	[23, 117, 131, 139, 143, 152]
MgO_7	1004	1040	37	[29, 66, 68, 118, 125, 135, 141, 149]
MgO_5	1004	1029	26	[36, 76, 80, 91, 114, 144]
MgO_6	1005	1073	69	[12, 83, 84, 86, 103, 110, 146]
MgO_9	1009	1015	7	[11, 67, 68, 75, 84, 86, 118, 140, 146, 151]
MgO_4	1011	1031	21	[23, 117, 131, 139, 152]
MgO_8	1012	1014	3	[14, 75, 84, 86, 96, 107, 119, 123, 151]
MgO_7	1012	1049	38	[22, 74, 79, 100, 111, 130, 140, 149]
MgO_5	1013	1029	17	[8, 75, 84, 118, 135, 145]
MgO_7	1014	1020	7	[24, 65, 68, 99, 124, 129, 140, 141]
MgO_8	1014	1034	21	[25, 64, 93, 95, 102, 115, 122, 125, 148]
MgO_8	1014	1028	15	[31, 65, 80, 82, 94, 96, 130, 142, 149]
MgO_7	1015	1028	14	[14, 84, 86, 96, 107, 119, 123, 151]
MgO_6	1015	1035	21	[16, 88, 98, 131, 132, 137, 139]
MgO_8	1016	1051	36	[11, 67, 68, 84, 86, 118, 140, 146, 151]
MgO_5	1016	1034	19	[27, 76, 79, 107, 108, 112]
MgO_7	1018	1024	7	[9, 64, 68, 70, 75, 122, 125, 141]
MgO_7	1018	1058	41	[13, 64, 70, 76, 78, 91, 122, 133]
MgO_6	1021	1044	24	[24, 65, 68, 99, 124, 129, 141]
MgO_4	1022	1028	7	[21, 69, 101, 113, 147]
MgO_7	1023	1031	9	[34, 73, 77, 85, 90, 98, 106, 127]
MgO_6	1025	1075	51	[9, 64, 68, 70, 75, 125, 141]
MgO_5	1025	1052	28	[17, 85, 123, 131, 138, 145]
MgO_7	1028	1037	10	[33, 67, 86, 105, 110, 126, 136, 150]
MgO_6	1029	1029	1	[14, 84, 96, 107, 119, 123, 151]
MgO_7	1029	1031	3	[18, 78, 85, 89, 104, 115, 122, 145]
MgO_5	1029	1106	78	[21, 69, 95, 101, 113, 147]
MgO_9	1029	1037	9	[31, 65, 80, 82, 94, 96, 130, 141, 142, 149]
MgO_6	1030	1038	9	[8, 75, 84, 118, 123, 135, 145]
MgO_6	1030	1038	9	[14, 84, 96, 107, 119, 123, 130]
MgO_4	1030	1033	4	[36, 76, 80, 114, 144]
MgO_8	1031	1042	12	[7, 66, 71, 105, 117, 120, 136, 139, 143]
MgO_7	1031	1228	198	[28, 72, 77, 92, 93, 97, 109, 128]
MgO_6	1032	1071	40	[18, 78, 85, 89, 104, 115, 122]
MgO_5	1032	1038	7	[23, 117, 131, 139, 143, 152]
MgO_6	1032	1048	17	[34, 73, 77, 85, 90, 98, 127]
MgO_5	1034	1034	1	[36, 76, 80, 106, 114, 144]
MgO_9	1035	1046	12	[25, 64, 93, 95, 102, 115, 121, 122, 125, 148]
MgO_6	1035	1080	46	[27, 76, 79, 106, 107, 108, 112]
MgO_6	1035	1051	17	[36, 65, 76, 80, 106, 114, 144]
MgO_5	1036	1053	18	[16, 88, 131, 132, 137, 139]
MgO_8	1038	1039	2	[31, 65, 80, 94, 96, 130, 141, 142, 149]
MgO_8	1038	1052	15	[33, 67, 86, 105, 110, 126, 136, 146, 150]
MgO_7	1039	1042	4	[8, 68, 75, 84, 118, 123, 135, 145]
MgO_8	1039	1045	7	[10, 101, 105, 110, 111, 136, 139, 146, 147]
MgO_7	1039	1047	9	[14, 84, 86, 96, 107, 119, 123, 130]
MgO_4	1039	1068	30	[23, 117, 131, 139, 152]
MgO_7	1040	1051	12	[15, 66, 71, 72, 93, 125, 135, 148]
MgO_8	1040	1043	4	[30, 79, 99, 100, 101, 103, 108, 111, 146]
MgO_7	1040	1046	7	[31, 65, 80, 94, 96, 130, 141, 142]
MgO_6	1041	1068	28	[29, 66, 68, 118, 125, 135, 149]
MgO_9	1043	1044	2	[7, 66, 71, 105, 117, 120, 136, 139, 143, 148]
MgO_6	1043	1072	30	[8, 68, 75, 84, 118, 135, 145]
MgO_7	1044	1097	54	[30, 79, 100, 101, 103, 108, 111, 146]
MgO_8	1045	1046	2	[7, 66, 71, 105, 117, 120, 139, 143, 148]
MgO_7	1045	1047	3	[24, 65, 68, 99, 124, 129, 140, 141]
MgO_6	1046	1086	41	[10, 101, 110, 111, 136, 146, 147]
MgO_8	1047	1075	29	[7, 66, 71, 105, 117, 120, 129, 139, 148]
MgO_8	1047	1062	16	[25, 64, 93, 95, 102, 115, 121, 122, 125]
MgO_6	1047	1063	17	[31, 65, 80, 94, 130, 141, 142]
MgO_7	1047	1090	44	[32, 73, 77, 90, 97, 106, 109, 144]
MgO_6	1048	1073	26	[14, 84, 86, 96, 107, 119, 123]
MgO_6	1048	1099	52	[24, 65, 68, 99, 124, 140, 141]
MgO_7	1049	1075	27	[34, 73, 77, 85, 90, 98, 127, 150]
MgO_8	1050	1067	18	[22, 74, 79, 100, 111, 130, 140, 143, 149]
MgO_7	1052	1053	2	[11, 67, 68, 86, 118, 140, 146, 151]
MgO_6	1052	1052	1	[15, 71, 72, 93, 125, 135, 148]
MgO_7	1052	1059	8	[36, 65, 76, 80, 94, 106, 114, 144]
MgO_7	1053	1060	8	[15, 71, 72, 93, 125, 128, 135, 148]
MgO_6	1053	1188	136	[17, 78, 85, 123, 131, 138, 145]
MgO_9	1053	1054	2	[33, 67, 71, 86, 105, 110, 126, 136, 146, 150]
MgO_6	1054	1072	19	[11, 67, 68, 86, 140, 146, 151]
MgO_6	1054	1064	11	[16, 88, 116, 131, 132, 137, 139]
MgO_5	1055	1056	2	[19, 66, 74, 117, 131, 149]
MgO_8	1055	1060	6	[33, 67, 71, 86, 105, 126, 136, 146, 150]
MgO_6	1057	1077	21	[19, 66, 74, 117, 131, 142, 149]
MgO_7	1057	1101	45	[26, 78, 83, 84, 104, 107, 112, 123]
MgO_7	1059	1074	16	[13, 64, 70, 76, 81, 91, 122, 133]
MgO_8	1060	1068	9	[36, 65, 76, 80, 91, 94, 106, 114, 144]
MgO_8	1061	1069	9	[15, 71, 72, 93, 125, 126, 128, 135, 148]
MgO_7	1061	1078	18	[33, 67, 71, 86, 105, 126, 136, 150]
MgO_7	1063	1079	17	[25, 64, 93, 95, 115, 121, 122, 125]
MgO_7	1064	1068	5	[31, 65, 80, 94, 130, 140, 141, 142]
MgO_7	1065	1071	7	[16, 88, 98, 116, 131, 132, 137, 139]
MgO_7	1068	1114	47	[22, 74, 79, 111, 130, 140, 143, 149]
MgO_5	1069	1074	6	[23, 117, 127, 131, 139, 152]
MgO_7	1069	1096	28	[29, 66, 68, 118, 125, 135, 141, 149]
MgO_8	1069	1081	13	[31, 65, 80, 82, 94, 130, 140, 141, 142]
MgO_7	1069	1088	20	[36, 76, 80, 91, 94, 106, 114, 144]
MgO_7	1070	1186	117	[15, 71, 72, 93, 125, 128, 135, 148]
MgO_8	1072	1089	18	[16, 88, 90, 98, 116, 131, 132, 137, 139]
MgO_5	1072	1076	5	[18, 78, 85, 89, 104, 115]
MgO_7	1073	1079	7	[8, 68, 75, 84, 118, 123, 135, 145]
MgO_7	1073	1094	22	[11, 67, 68, 84, 86, 140, 146, 151]
MgO_5	1074	1079	6	[12, 83, 84, 86, 110, 146]
MgO_7	1074	1095	22	[14, 84, 86, 96, 107, 119, 123, 130]
MgO_6	1075	1105	31	[13, 64, 70, 76, 81, 91, 122]
MgO_6	1075	1080	6	[23, 117, 127, 131, 138, 139, 152]
MgO_5	1075	1076	2	[35, 65, 113, 120, 129, 144]
MgO_7	1076	1104	29	[7, 71, 105, 117, 120, 129, 139, 148]
MgO_7	1076	1077	2	[9, 64, 68, 70, 75, 124, 125, 141]
MgO_8	1076	1117	42	[34, 73, 77, 85, 90, 98, 115, 127, 150]
MgO_6	1077	1087	11	[18, 78, 85, 89, 104, 115, 145]
MgO_6	1077	1077	1	[35, 65, 99, 113, 120, 129, 144]
MgO_6	1078	1078	1	[9, 64, 68, 70, 75, 124, 125]
MgO_7	1078	1088	11	[19, 66, 74, 116, 117, 131, 142, 149]
MgO_5	1078	1096	19	[35, 65, 99, 113, 129, 144]
MgO_5	1079	1095	17	[9, 64, 68, 70, 124, 125]
MgO_8	1079	1080	2	[33, 67, 71, 86, 105, 126, 136, 146, 150]
MgO_8	1080	1108	29	[8, 68, 75, 84, 96, 118, 123, 135, 145]
MgO_6	1080	1088	9	[12, 83, 84, 86, 110, 118, 146]
MgO_6	1080	1086	7	[25, 64, 93, 95, 115, 122, 125]
MgO_7	1081	1170	90	[23, 117, 127, 131, 134, 138, 139, 152]
MgO_5	1081	1092	12	[27, 76, 79, 106, 108, 112]
MgO_7	1081	1089	9	[33, 67, 71, 105, 126, 136, 146, 150]
MgO_7	1082	1100	19	[31, 65, 80, 82, 94, 130, 140, 141]
MgO_7	1087	1098	12	[10, 101, 105, 110, 111, 136, 146, 147]
MgO_6	1087	1151	65	[25, 64, 93, 95, 102, 122, 125]
MgO_7	1088	1103	16	[18, 78, 85, 89, 104, 115, 122, 145]
MgO_7	1089	1105	17	[12, 83, 84, 86, 103, 110, 118, 146]
MgO_6	1089	1141	53	[19, 66, 74, 117, 131, 142, 149]
MgO_6	1089	1104	16	[36, 76, 80, 94, 106, 114, 144]
MgO_7	1090	1091	2	[16, 88, 98, 116, 131, 132, 137, 139]
MgO_8	1090	1113	24	[33, 67, 71, 86, 105, 126, 136, 146, 150]
MgO_8	1091	1095	5	[32, 73, 77, 90, 97, 106, 109, 133, 144]
MgO_6	1092	1095	4	[16, 88, 98, 116, 131, 132, 139]
MgO_5	1092	1109	18	[20, 80, 81, 82, 91, 121]
MgO_6	1093	1102	10	[27, 76, 79, 106, 108, 112, 137]
MgO_6	1095	1128	34	[11, 67, 68, 84, 140, 146, 151]
MgO_6	1096	1121	26	[9, 64, 68, 70, 99, 124, 125]
MgO_8	1096	1119	24	[14, 84, 86, 96, 107, 119, 123, 130, 151]
MgO_5	1096	1117	22	[16, 88, 98, 131, 132, 139]
MgO_7	1096	1111	16	[32, 73, 77, 90, 97, 106, 109, 133]
MgO_8	1097	1139	43	[29, 66, 68, 118, 125, 135, 141, 148, 149]
MgO_6	1097	1107	11	[35, 65, 99, 101, 113, 129, 144]
MgO_6	1098	1115	18	[30, 79, 100, 101, 103, 108, 111]
MgO_6	1099	1196	98	[10, 101, 110, 111, 136, 146, 147]
MgO_5	1100	1150	51	[24, 65, 68, 99, 124, 140]
MgO_8	1101	1108	8	[31, 65, 80, 82, 94, 130, 140, 141, 143]
MgO_6	1102	1111	10	[26, 78, 83, 84, 107, 112, 123]
MgO_7	1103	1124	22	[27, 76, 79, 106, 107, 108, 112, 137]
MgO_8	1104	1137	34	[18, 78, 85, 89, 104, 115, 118, 122, 145]
MgO_6	1105	1111	7	[7, 71, 105, 117, 120, 129, 148]
MgO_5	1105	1132	28	[36, 80, 94, 106, 114, 144]
MgO_6	1106	1110	5	[12, 83, 84, 103, 110, 118, 146]
MgO_7	1106	1111	6	[13, 64, 70, 76, 81, 91, 122, 133]
MgO_6	1107	1149	43	[21, 69, 95, 101, 113, 132, 147]
MgO_5	1108	1128	21	[35, 65, 99, 113, 129, 144]
MgO_7	1109	1179	71	[8, 68, 75, 84, 118, 123, 135, 145]
MgO_9	1109	1110	2	[31, 65, 80, 82, 94, 130, 140, 141, 142, 143]
MgO_6	1110	1125	16	[20, 80, 81, 82, 91, 112, 121]
MgO_7	1111	1114	4	[12, 83, 84, 103, 104, 110, 118, 146]
MgO_8	1111	1119	9	[31, 65, 80, 82, 94, 130, 140, 141, 142]
MgO_7	1112	1131	20	[7, 71, 105, 117, 120, 129, 139, 148]
MgO_6	1112	1121	10	[13, 64, 70, 76, 81, 91, 122]
MgO_5	1112	1130	19	[26, 78, 83, 84, 107, 123]
MgO_8	1112	1122	11	[32, 73, 77, 90, 97, 106, 109, 114, 133]
MgO_7	1114	1114	1	[33, 67, 71, 86, 126, 136, 146, 150]
MgO_6	1115	1236	122	[12, 83, 84, 103, 104, 110, 146]
MgO_8	1115	1121	7	[22, 74, 79, 111, 130, 140, 142, 143, 149]
MgO_6	1115	1133	19	[33, 67, 86, 126, 136, 146, 150]
MgO_7	1116	1243	128	[30, 79, 100, 101, 103, 108, 111, 137]
MgO_6	1118	1127	10	[16, 88, 98, 117, 131, 132, 139]
MgO_7	1118	1124	7	[34, 73, 85, 90, 98, 115, 127, 150]
MgO_7	1120	1129	10	[14, 84, 86, 96, 107, 119, 123, 151]
MgO_9	1120	1120	1	[31, 65, 80, 82, 94, 130, 140, 141, 142, 149]
MgO_8	1121	1124	4	[31, 65, 80, 82, 94, 130, 141, 142, 149]
MgO_5	1122	1143	22	[9, 64, 68, 70, 99, 125]
MgO_5	1122	1147	26	[13, 64, 70, 76, 91, 122]
MgO_9	1122	1125	4	[22, 74, 79, 100, 111, 130, 140, 142, 143, 149]
MgO_7	1123	1127	5	[32, 73, 77, 90, 106, 109, 114, 133]
MgO_6	1125	1150	26	[27, 79, 106, 107, 108, 112, 137]
MgO_7	1125	1158	34	[31, 65, 80, 82, 130, 141, 142, 149]
MgO_8	1125	1155	31	[34, 73, 77, 85, 90, 98, 115, 127, 150]
MgO_7	1126	1211	86	[20, 80, 81, 82, 91, 108, 112, 121]
MgO_8	1126	1198	73	[22, 74, 79, 100, 111, 130, 140, 143, 149]
MgO_5	1128	1129	2	[16, 88, 98, 131, 132, 139]
MgO_6	1128	1129	2	[32, 73, 77, 90, 106, 109, 114]
MgO_7	1129	1167	39	[11, 67, 68, 84, 118, 140, 146, 151]
MgO_6	1129	1143	15	[35, 65, 99, 113, 120, 129, 144]
MgO_6	1130	1147	18	[14, 84, 86, 96, 107, 119, 151]
MgO_6	1130	1209	80	[16, 88, 98, 116, 131, 132, 139]
MgO_7	1130	1147	18	[32, 73, 77, 90, 97, 106, 109, 114]
MgO_6	1131	1239	109	[26, 78, 83, 84, 104, 107, 123]
MgO_6	1132	1135	4	[7, 71, 105, 117, 120, 129, 139]
MgO_6	1133	1136	4	[36, 80, 94, 106, 108, 114, 144]
MgO_7	1134	1203	70	[33, 67, 86, 110, 126, 136, 146, 150]
MgO_7	1136	1139	4	[7, 71, 105, 117, 120, 129, 139, 152]
MgO_7	1137	1147	11	[36, 76, 80, 94, 106, 108, 114, 144]
MgO_7	1138	1147	10	[18, 78, 85, 89, 104, 115, 118, 145]
MgO_6	1140	1144	5	[7, 71, 105, 117, 120, 139, 152]
MgO_7	1140	1141	2	[29, 66, 68, 118, 135, 141, 148, 149]
MgO_7	1142	1186	45	[19, 66, 74, 116, 117, 131, 142, 149]
MgO_6	1142	1163	22	[29, 66, 118, 135, 141, 148, 149]
MgO_6	1144	1218	75	[9, 64, 68, 70, 99, 125, 141]
MgO_5	1144	1148	5	[35, 65, 113, 120, 129, 144]
MgO_5	1145	1156	12	[7, 105, 117, 120, 139, 152]
MgO_6	1148	1152	5	[13, 64, 70, 76, 81, 91, 122]
MgO_7	1148	1220	73	[14, 84, 86, 96, 107, 119, 123, 151]
MgO_6	1148	1173	26	[18, 78, 85, 89, 104, 115, 145]
MgO_8	1148	1369	222	[32, 73, 77, 90, 97, 106, 109, 114, 144]
MgO_6	1148	1156	9	[36, 76, 80, 94, 106, 114, 144]
MgO_7	1149	1193	45	[35, 65, 94, 105, 113, 120, 129, 144]
MgO_7	1150	1213	64	[21, 69, 95, 101, 113, 129, 132, 147]
MgO_6	1151	1163	13	[24, 65, 67, 68, 99, 124, 140]
MgO_5	1151	1168	18	[27, 79, 106, 107, 108, 137]
MgO_7	1152	1213	62	[25, 64, 93, 95, 102, 115, 122, 125]
MgO_7	1153	1171	19	[13, 64, 70, 76, 81, 91, 122, 133]
MgO_7	1156	1217	62	[34, 73, 77, 85, 90, 98, 127, 150]
MgO_6	1157	1162	6	[7, 105, 117, 120, 139, 143, 152]
MgO_7	1157	1173	17	[36, 76, 80, 91, 94, 106, 114, 144]
MgO_6	1159	1177	19	[31, 65, 80, 82, 130, 141, 142]
MgO_7	1163	1174	12	[7, 71, 105, 117, 120, 139, 143, 152]
MgO_7	1164	1168	5	[24, 65, 67, 68, 99, 105, 124, 140]
MgO_7	1164	1194	31	[29, 66, 117, 118, 135, 141, 148, 149]
MgO_6	1168	1179	12	[11, 68, 84, 118, 140, 146, 151]
MgO_6	1169	1177	9	[24, 65, 68, 99, 105, 124, 140]
MgO_6	1169	1178	10	[27, 79, 106, 107, 108, 137, 144]
MgO_6	1171	1181	11	[23, 127, 131, 134, 138, 139, 152]
MgO_6	1172	1203	32	[13, 64, 70, 76, 91, 122, 133]
MgO_7	1174	1212	39	[18, 78, 85, 89, 104, 115, 122, 145]
MgO_7	1174	1179	6	[36, 76, 80, 94, 96, 106, 114, 144]
MgO_8	1175	1182	8	[7, 71, 105, 117, 120, 136, 139, 143, 152]
MgO_5	1178	1188	11	[24, 65, 68, 99, 124, 140]
MgO_7	1178	1217	40	[31, 65, 80, 82, 96, 130, 141, 142]
MgO_7	1179	1179	1	[27, 76, 79, 106, 107, 108, 137, 144]
MgO_6	1180	1185	6	[8, 68, 75, 84, 118, 123, 145]
MgO_5	1180	1206	27	[11, 68, 84, 118, 140, 146]
MgO_6	1180	1194	15	[27, 76, 79, 106, 107, 137, 144]
MgO_8	1180	1181	2	[36, 76, 80, 91, 94, 96, 106, 114, 144]
MgO_5	1182	1211	30	[23, 127, 131, 138, 139, 152]
MgO_7	1182	1187	6	[36, 76, 80, 91, 96, 106, 114, 144]
MgO_7	1183	1199	17	[7, 71, 105, 117, 120, 139, 143, 152]
MgO_5	1186	1212	27	[8, 75, 84, 118, 123, 145]
MgO_6	1187	1226	40	[15, 71, 72, 93, 125, 135, 148]
MgO_6	1187	1202	16	[19, 66, 74, 116, 117, 131, 149]
MgO_6	1188	1201	14	[36, 76, 80, 91, 96, 114, 144]
MgO_7	1189	1199	11	[17, 78, 85, 98, 123, 131, 138, 145]
MgO_6	1189	1197	9	[24, 65, 67, 68, 99, 124, 140]
MgO_8	1194	1194	1	[35, 65, 94, 105, 113, 120, 129, 143, 144]
MgO_5	1195	1226	32	[27, 76, 79, 106, 137, 144]
MgO_6	1195	1216	22	[29, 66, 117, 118, 135, 141, 149]
MgO_7	1195	1227	33	[35, 65, 94, 105, 113, 120, 129, 143]
MgO_7	1197	1212	16	[10, 101, 110, 111, 136, 137, 146, 147]
MgO_7	1198	1215	18	[24, 65, 67, 68, 99, 124, 129, 140]
MgO_7	1199	1200	2	[22, 74, 79, 100, 111, 130, 140, 149]
MgO_8	1200	1223	24	[7, 66, 71, 105, 117, 120, 139, 143, 152]
MgO_8	1200	1222	23	[17, 74, 78, 85, 98, 123, 131, 138, 145]
MgO_8	1201	1201	1	[22, 74, 79, 100, 111, 130, 140, 143, 149]
MgO_7	1202	1207	6	[22, 74, 100, 111, 130, 140, 143, 149]
MgO_7	1202	1213	12	[36, 70, 76, 80, 91, 96, 114, 144]
MgO_5	1203	1212	10	[19, 66, 74, 117, 131, 149]
MgO_5	1204	1225	22	[13, 64, 70, 76, 91, 122]
MgO_6	1204	1212	9	[33, 67, 86, 110, 136, 146, 150]
MgO_6	1207	1226	20	[11, 67, 68, 84, 118, 140, 146]
MgO_6	1208	1215	8	[22, 74, 100, 130, 140, 143, 149]
MgO_5	1210	1214	5	[16, 88, 98, 131, 132, 139]
MgO_8	1212	1217	6	[20, 76, 80, 81, 82, 91, 108, 112, 121]
MgO_6	1212	1215	4	[23, 98, 127, 131, 138, 139, 152]
MgO_6	1213	1225	13	[8, 68, 75, 84, 118, 123, 145]
MgO_6	1213	1278	66	[10, 101, 110, 111, 136, 146, 147]
MgO_8	1213	1230	18	[18, 78, 85, 89, 102, 104, 115, 122, 145]
MgO_6	1213	1224	12	[19, 66, 74, 117, 131, 139, 149]
MgO_7	1213	1279	67	[33, 67, 84, 86, 110, 136, 146, 150]
MgO_6	1214	1251	38	[21, 69, 95, 101, 113, 129, 147]
MgO_8	1214	1265	52	[25, 64, 93, 95, 102, 115, 121, 122, 125]
MgO_8	1214	1215	2	[36, 70, 76, 80, 91, 94, 96, 114, 144]
MgO_6	1215	1234	20	[16, 88, 90, 98, 131, 132, 139]
MgO_5	1216	1232	17	[22, 100, 130, 140, 143, 149]
MgO_5	1216	1238	23	[23, 127, 131, 138, 139, 152]
MgO_6	1216	1226	11	[24, 65, 68, 99, 124, 129, 140]
MgO_7	1216	1247	32	[36, 76, 80, 91, 94, 96, 114, 144]
MgO_5	1217	1223	7	[29, 117, 118, 135, 141, 149]
MgO_7	1218	1230	13	[20, 80, 81, 82, 91, 108, 112, 121]
MgO_8	1218	1235	18	[31, 65, 80, 82, 91, 96, 130, 141, 142]
MgO_6	1218	1220	3	[34, 73, 85, 90, 98, 127, 150]
MgO_5	1219	1285	67	[9, 64, 68, 70, 99, 125]
MgO_6	1221	1231	11	[14, 84, 86, 96, 107, 119, 151]
MgO_7	1221	1243	23	[34, 73, 85, 90, 98, 127, 138, 150]
MgO_7	1223	1237	15	[17, 74, 78, 85, 123, 131, 138, 145]
MgO_9	1224	1250	27	[7, 66, 71, 105, 117, 120, 134, 139, 143, 152]
MgO_6	1224	1255	32	[29, 117, 118, 125, 135, 141, 149]
MgO_7	1225	1251	27	[19, 66, 74, 116, 117, 131, 139, 149]
MgO_5	1226	1233	8	[8, 68, 75, 84, 118, 123]
MgO_6	1226	1246	21	[13, 64, 70, 76, 83, 91, 122]
MgO_5	1227	1258	32	[11, 68, 84, 118, 140, 146]
MgO_7	1227	1251	25	[15, 71, 72, 93, 95, 125, 135, 148]
MgO_7	1227	1255	29	[24, 65, 68, 99, 105, 124, 129, 140]
MgO_6	1227	1232	6	[27, 76, 79, 106, 112, 137, 144]
MgO_6	1228	1300	73	[35, 65, 94, 105, 113, 120, 129]
MgO_6	1229	1261	33	[28, 72, 92, 93, 97, 109, 128]
MgO_7	1231	1239	9	[18, 78, 85, 89, 102, 104, 115, 145]
MgO_6	1231	1242	12	[20, 80, 81, 82, 108, 112, 121]
MgO_7	1232	1280	49	[14, 84, 86, 96, 107, 119, 123, 151]
MgO_6	1233	1237	5	[22, 74, 100, 130, 140, 143, 149]
MgO_7	1233	1236	4	[27, 76, 79, 80, 106, 112, 137, 144]
MgO_6	1234	1239	6	[8, 68, 75, 84, 118, 123, 135]
MgO_7	1235	1239	5	[16, 66, 88, 90, 98, 131, 132, 139]
MgO_7	1236	1236	1	[31, 65, 80, 82, 96, 130, 141, 142]
MgO_7	1237	1326	90	[12, 83, 84, 103, 104, 110, 118, 146]
MgO_7	1237	1307	71	[27, 76, 79, 80, 108, 112, 137, 144]
MgO_8	1237	1242	6	[31, 65, 80, 82, 94, 96, 130, 141, 142]
MgO_6	1238	1261	24	[17, 78, 85, 123, 131, 138, 145]
MgO_5	1238	1251	14	[22, 74, 100, 130, 140, 149]
MgO_6	1239	1270	32	[23, 127, 131, 134, 138, 139, 152]
MgO_7	1240	1242	3	[8, 68, 75, 84, 104, 118, 123, 135]
MgO_6	1240	1242	3	[16, 88, 90, 98, 131, 132, 139]
MgO_6	1240	1249	10	[18, 85, 89, 102, 104, 115, 145]
MgO_5	1240	1347	108	[26, 78, 83, 104, 107, 123]
MgO_8	1243	1272	30	[8, 68, 75, 84, 104, 118, 123, 135, 145]
MgO_7	1243	1266	24	[16, 88, 90, 98, 116, 131, 132, 139]
MgO_7	1243	1300	58	[20, 80, 81, 82, 88, 108, 112, 121]
MgO_7	1243	1255	13	[31, 65, 80, 82, 94, 130, 141, 142]
MgO_8	1244	1280	37	[30, 79, 100, 101, 103, 108, 111, 137, 146]
MgO_8	1244	1256	13	[34, 73, 85, 90, 98, 106, 127, 138, 150]
MgO_5	1247	1259	13	[13, 64, 70, 76, 91, 122]
MgO_6	1248	1420	173	[36, 76, 80, 94, 96, 114, 144]
MgO_7	1250	1273	24	[18, 78, 85, 89, 102, 104, 115, 145]
MgO_8	1251	1261	11	[7, 66, 71, 105, 117, 120, 139, 143, 152]
MgO_6	1252	1273	22	[15, 71, 72, 93, 125, 135, 148]
MgO_8	1252	1254	3	[19, 66, 74, 116, 117, 131, 139, 142, 149]
MgO_5	1252	1252	1	[21, 69, 101, 113, 129, 147]
MgO_6	1252	1265	14	[22, 74, 100, 130, 140, 143, 149]
MgO_6	1253	1253	1	[21, 69, 99, 101, 113, 129, 147]
MgO_6	1254	1270	17	[21, 69, 99, 101, 113, 129, 137]
MgO_7	1255	1274	20	[19, 66, 74, 116, 117, 131, 142, 149]
MgO_6	1256	1264	9	[24, 65, 68, 99, 124, 129, 140]
MgO_5	1256	1272	17	[29, 117, 125, 135, 141, 149]
MgO_6	1256	1273	18	[31, 65, 80, 94, 130, 141, 142]
MgO_7	1257	1269	13	[34, 73, 85, 98, 106, 127, 138, 150]
MgO_6	1259	1265	7	[11, 68, 84, 118, 140, 146, 149]
MgO_6	1260	1272	13	[13, 64, 70, 76, 78, 91, 122]
MgO_7	1262	1265	4	[7, 66, 71, 105, 117, 120, 139, 152]
MgO_5	1262	1278	17	[17, 78, 123, 131, 138, 145]
MgO_7	1262	1304	43	[28, 72, 77, 92, 93, 97, 109, 128]
MgO_7	1265	1267	3	[24, 65, 67, 68, 99, 124, 129, 140]
MgO_6	1266	1285	20	[7, 66, 71, 105, 117, 120, 139]
MgO_6	1266	1337	72	[11, 67, 68, 84, 118, 140, 146]
MgO_7	1266	1280	15	[22, 74, 79, 100, 130, 140, 143, 149]
MgO_7	1266	1309	44	[25, 64, 93, 95, 102, 115, 121, 125]
MgO_6	1267	1348	82	[16, 88, 90, 98, 116, 132, 139]
MgO_6	1268	1313	46	[24, 65, 67, 68, 99, 124, 129]
MgO_6	1270	1281	12	[34, 73, 85, 98, 106, 127, 150]
MgO_7	1271	1307	37	[21, 65, 69, 99, 101, 113, 129, 137]
MgO_5	1271	1275	5	[23, 127, 131, 138, 139, 152]
MgO_7	1273	1290	18	[8, 68, 75, 84, 104, 118, 135, 145]
MgO_7	1273	1281	9	[13, 64, 70, 76, 78, 81, 91, 122]
MgO_6	1273	1273	1	[29, 117, 125, 135, 141, 148, 149]
MgO_7	1274	1275	2	[15, 71, 72, 93, 125, 128, 135, 148]
MgO_8	1274	1278	5	[18, 78, 85, 89, 102, 104, 115, 122, 145]
MgO_7	1274	1276	3	[29, 68, 117, 125, 135, 141, 148, 149]
MgO_7	1274	1282	9	[31, 65, 80, 94, 130, 140, 141, 142]
MgO_6	1275	1325	51	[19, 66, 74, 117, 131, 142, 149]
MgO_6	1276	1290	15	[15, 72, 93, 125, 128, 135, 148]
MgO_4	1276	1315	40	[23, 127, 131, 139, 152]
MgO_8	1277	1310	34	[29, 66, 68, 117, 125, 135, 141, 148, 149]
MgO_5	1279	1292	14	[10, 101, 111, 136, 146, 147]
MgO_4	1279	1304	26	[17, 123, 131, 138, 145]
MgO_9	1279	1286	8	[18, 64, 78, 85, 89, 102, 104, 115, 122, 145]
MgO_8	1280	1291	12	[33, 67, 84, 86, 110, 136, 146, 147, 150]
MgO_8	1281	1284	4	[14, 84, 86, 96, 107, 119, 123, 130, 151]
MgO_6	1281	1311	31	[22, 74, 79, 100, 130, 140, 149]
MgO_7	1281	1328	48	[30, 79, 100, 101, 103, 108, 111, 137]
MgO_6	1282	1314	33	[13, 64, 76, 78, 81, 91, 122]
MgO_7	1282	1308	27	[34, 73, 85, 90, 98, 106, 127, 150]
MgO_8	1283	1294	12	[31, 65, 80, 94, 96, 130, 140, 141, 142]
MgO_7	1285	1289	5	[14, 84, 86, 107, 119, 123, 130, 151]
MgO_7	1286	1308	23	[7, 66, 71, 105, 117, 120, 134, 139]
MgO_6	1286	1288	3	[9, 64, 68, 70, 99, 125, 141]
MgO_8	1287	1292	6	[18, 64, 78, 85, 89, 104, 115, 122, 145]
MgO_5	1289	1341	53	[9, 68, 70, 99, 125, 141]
MgO_8	1290	1290	1	[14, 75, 84, 86, 107, 119, 123, 130, 151]
MgO_6	1291	1340	50	[8, 68, 75, 84, 118, 135, 145]
MgO_7	1291	1295	5	[14, 75, 84, 86, 107, 119, 123, 130]
MgO_7	1291	1359	69	[15, 71, 72, 93, 125, 128, 135, 148]
MgO_8	1292	1293	2	[33, 67, 86, 110, 126, 136, 146, 147, 150]
MgO_6	1293	1299	7	[10, 101, 111, 132, 136, 146, 147]
MgO_7	1293	1352	60	[18, 64, 78, 85, 89, 104, 115, 122]
MgO_7	1294	1322	29	[33, 67, 86, 126, 136, 146, 147, 150]
MgO_7	1295	1343	49	[31, 65, 80, 94, 130, 140, 141, 142]
MgO_8	1296	1304	9	[14, 75, 84, 86, 107, 119, 123, 130, 151]
MgO_5	1300	1304	5	[10, 101, 111, 136, 146, 147]
MgO_6	1301	1310	10	[20, 80, 81, 82, 88, 112, 121]
MgO_7	1301	1321	21	[35, 65, 94, 97, 105, 113, 120, 129]
MgO_6	1305	1319	15	[10, 101, 111, 136, 139, 146, 147]
MgO_7	1305	1330	26	[14, 75, 84, 107, 119, 123, 130, 151]
MgO_5	1305	1310	6	[17, 85, 123, 131, 138, 145]
MgO_6	1305	1422	118	[28, 72, 92, 93, 97, 109, 128]
MgO_8	1308	1319	12	[21, 65, 69, 99, 101, 113, 124, 129, 137]
MgO_8	1308	1309	2	[27, 76, 78, 79, 80, 108, 112, 137, 144]
MgO_7	1309	1325	17	[7, 66, 71, 105, 117, 120, 131, 139]
MgO_8	1309	1340	32	[34, 73, 77, 85, 90, 98, 106, 127, 150]
MgO_6	1310	1332	23	[25, 64, 93, 95, 102, 115, 125]
MgO_7	1310	1317	8	[27, 76, 78, 79, 80, 108, 112, 137]
MgO_6	1311	1347	37	[17, 85, 123, 131, 134, 138, 145]
MgO_7	1311	1340	30	[20, 80, 81, 82, 88, 108, 112, 121]
MgO_7	1311	1322	12	[29, 66, 68, 117, 125, 135, 141, 149]
MgO_7	1312	1385	74	[22, 74, 79, 100, 111, 130, 140, 149]
MgO_5	1314	1315	2	[24, 65, 68, 99, 124, 129]
MgO_7	1315	1329	15	[13, 64, 70, 76, 78, 81, 91, 122]
MgO_5	1316	1328	13	[23, 127, 131, 139, 143, 152]
MgO_6	1316	1326	11	[24, 65, 68, 99, 124, 129, 141]
MgO_6	1318	1333	16	[27, 76, 78, 79, 80, 108, 112]
MgO_7	1320	1350	31	[10, 101, 111, 132, 136, 139, 146, 147]
MgO_7	1320	1334	15	[21, 65, 69, 101, 113, 124, 129, 137]
MgO_6	1322	1322	1	[35, 65, 94, 105, 113, 120, 129]
MgO_8	1323	1336	14	[29, 66, 68, 117, 125, 135, 141, 148, 149]
MgO_6	1323	1396	74	[33, 67, 86, 126, 136, 146, 150]
MgO_5	1323	1324	2	[35, 65, 94, 113, 120, 129]
MgO_6	1325	1350	26	[35, 65, 94, 113, 120, 129, 144]
MgO_8	1326	1370	45	[7, 66, 71, 105, 117, 120, 131, 136, 139]
MgO_5	1326	1339	14	[19, 74, 117, 131, 142, 149]
MgO_6	1327	1369	43	[12, 83, 84, 103, 110, 118, 146]
MgO_5	1327	1333	7	[24, 65, 68, 124, 129, 141]
MgO_6	1329	1390	62	[23, 127, 131, 138, 139, 143, 152]
MgO_6	1329	1390	62	[30, 79, 100, 101, 108, 111, 137]
MgO_6	1330	1354	25	[13, 64, 70, 76, 78, 91, 122]
MgO_8	1331	1333	3	[14, 75, 84, 96, 107, 119, 123, 130, 151]
MgO_7	1333	1333	1	[25, 64, 93, 95, 102, 115, 122, 125]
MgO_7	1334	1354	21	[14, 75, 84, 96, 107, 119, 130, 151]
MgO_4	1334	1342	9	[24, 65, 68, 124, 129]
MgO_8	1334	1363	30	[25, 64, 91, 93, 95, 102, 115, 122, 125]
MgO_5	1334	1342	9	[27, 76, 78, 79, 108, 112]
MgO_6	1335	1382	48	[21, 65, 69, 101, 113, 124, 129]
MgO_7	1337	1354	18	[29, 66, 68, 117, 135, 141, 148, 149]
MgO_7	1338	1347	10	[11, 67, 68, 84, 118, 140, 146, 149]
MgO_6	1340	1342	3	[19, 74, 117, 123, 131, 142, 149]
MgO_5	1341	1431	91	[8, 68, 75, 84, 118, 135]
MgO_6	1341	1368	28	[20, 80, 81, 82, 108, 112, 121]
MgO_7	1341	1364	24	[34, 73, 77, 85, 90, 98, 127, 150]
MgO_6	1342	1360	19	[9, 68, 70, 91, 99, 125, 141]
MgO_7	1343	1356	14	[19, 66, 74, 117, 123, 131, 142, 149]
MgO_5	1343	1351	9	[24, 65, 68, 124, 129, 140]
MgO_6	1343	1397	55	[27, 76, 78, 79, 80, 108, 112]
MgO_6	1344	1418	75	[31, 65, 80, 94, 140, 141, 142]
MgO_8	1348	1350	3	[11, 67, 68, 84, 111, 118, 140, 146, 149]
MgO_7	1348	1401	54	[17, 85, 123, 131, 134, 138, 145, 152]
MgO_6	1348	1385	38	[26, 78, 83, 84, 104, 107, 123]
MgO_7	1349	1386	38	[16, 88, 90, 98, 116, 131, 132, 139]
MgO_8	1351	1362	12	[10, 101, 105, 111, 132, 136, 139, 146, 147]
MgO_7	1351	1374	24	[11, 67, 68, 111, 118, 140, 146, 149]
MgO_7	1351	1360	10	[35, 65, 87, 94, 113, 120, 129, 144]
MgO_6	1352	1371	20	[24, 65, 67, 68, 124, 129, 140]
MgO_8	1353	1378	26	[18, 64, 78, 85, 89, 102, 104, 115, 122]
MgO_7	1355	1366	12	[13, 64, 70, 76, 78, 91, 96, 122]
MgO_6	1355	1481	127	[14, 75, 84, 107, 119, 130, 151]
MgO_6	1355	1375	21	[29, 66, 117, 135, 141, 148, 149]
MgO_8	1357	1377	21	[19, 66, 74, 117, 123, 131, 134, 142, 149]
MgO_8	1360	1389	30	[15, 69, 71, 72, 93, 125, 128, 135, 148]
MgO_5	1361	1366	6	[9, 68, 70, 91, 99, 125]
MgO_6	1361	1372	12	[35, 87, 94, 113, 120, 129, 144]
MgO_7	1363	1366	4	[10, 101, 105, 111, 136, 139, 146, 147]
MgO_7	1364	1379	16	[25, 64, 91, 93, 95, 115, 122, 125]
MgO_6	1365	1369	5	[34, 73, 77, 85, 90, 98, 127]
MgO_6	1367	1386	20	[9, 64, 68, 70, 91, 99, 125]
MgO_6	1367	1384	18	[10, 101, 111, 136, 139, 146, 147]
MgO_8	1367	1386	20	[13, 64, 70, 76, 78, 91, 96, 122, 133]
MgO_7	1369	1387	19	[20, 80, 81, 82, 108, 112, 121, 141]
MgO_7	1370	1521	152	[12, 83, 84, 86, 103, 110, 118, 146]
MgO_9	1370	1377	8	[32, 73, 77, 87, 90, 97, 106, 109, 114, 144]
MgO_5	1370	1371	2	[34, 77, 85, 90, 98, 127]
MgO_7	1371	1388	18	[7, 66, 71, 105, 117, 120, 131, 139]
MgO_7	1372	1386	15	[24, 65, 67, 68, 72, 124, 129, 140]
MgO_6	1372	1418	47	[34, 77, 85, 90, 98, 127, 138]
MgO_7	1373	1387	15	[35, 87, 94, 113, 120, 129, 143, 144]
MgO_8	1375	1408	34	[11, 67, 68, 100, 111, 118, 140, 146, 149]
MgO_7	1376	1399	24	[29, 66, 71, 117, 135, 141, 148, 149]
MgO_7	1378	1385	8	[19, 66, 74, 117, 123, 131, 142, 149]
MgO_8	1378	1378	1	[32, 73, 77, 87, 90, 106, 109, 114, 144]
MgO_7	1379	1392	14	[18, 64, 78, 85, 102, 104, 115, 122]
MgO_7	1379	1392	14	[32, 73, 77, 87, 90, 106, 114, 144]
MgO_8	1380	1400	21	[25, 64, 91, 93, 95, 102, 115, 122, 125]
MgO_7	1383	1399	17	[21, 65, 69, 101, 113, 124, 129, 137]
MgO_7	1385	1401	17	[10, 101, 111, 132, 136, 139, 146, 147]
MgO_6	1386	1435	50	[19, 66, 74, 117, 123, 131, 142]
MgO_8	1386	1396	11	[22, 74, 79, 100, 111, 130, 140, 143, 149]
MgO_5	1386	1390	5	[26, 78, 83, 104, 107, 123]
MgO_7	1387	1415	29	[9, 64, 68, 70, 91, 99, 125, 133]
MgO_7	1387	1405	19	[13, 64, 70, 76, 78, 91, 96, 122]
MgO_8	1387	1414	28	[16, 66, 88, 90, 98, 116, 131, 132, 139]
MgO_6	1387	1454	68	[24, 65, 67, 68, 124, 129, 140]
MgO_8	1388	1397	10	[20, 80, 81, 82, 88, 108, 112, 121, 141]
MgO_8	1388	1397	10	[35, 87, 94, 105, 113, 120, 129, 143, 144]
MgO_6	1389	1419	31	[7, 66, 71, 105, 117, 120, 131]
MgO_7	1390	1410	21	[15, 69, 71, 72, 93, 125, 128, 148]
MgO_5	1391	1392	2	[23, 127, 131, 139, 143, 152]
MgO_6	1391	1409	19	[26, 78, 83, 104, 107, 123, 145]
MgO_7	1391	1391	1	[30, 79, 100, 101, 103, 108, 111, 137]
MgO_6	1392	1392	1	[30, 100, 101, 103, 108, 111, 137]
MgO_6	1393	1418	26	[18, 64, 78, 85, 104, 115, 122]
MgO_6	1393	1432	40	[23, 105, 127, 131, 139, 143, 152]
MgO_5	1393	1404	12	[30, 100, 101, 103, 108, 137]
MgO_8	1393	1394	2	[32, 73, 77, 87, 90, 106, 109, 114, 144]
MgO_6	1395	1459	65	[32, 73, 77, 106, 109, 114, 144]
MgO_7	1397	1418	22	[22, 74, 79, 100, 111, 130, 140, 149]
MgO_7	1397	1404	8	[33, 67, 86, 110, 126, 136, 146, 150]
MgO_7	1398	1419	22	[20, 80, 81, 82, 88, 108, 112, 121]
MgO_5	1398	1417	20	[27, 76, 79, 80, 108, 112]
MgO_7	1398	1401	4	[35, 87, 94, 113, 120, 129, 143, 144]
MgO_6	1400	1402	3	[21, 65, 69, 101, 113, 124, 137]
MgO_6	1400	1415	16	[29, 71, 117, 135, 141, 148, 149]
MgO_7	1401	1404	4	[25, 64, 91, 95, 102, 115, 122, 125]
MgO_6	1402	1450	49	[10, 101, 111, 136, 139, 146, 147]
MgO_6	1402	1420	19	[17, 85, 123, 131, 138, 145, 152]
MgO_8	1402	1410	9	[35, 65, 87, 94, 113, 120, 129, 143, 144]
MgO_7	1403	1414	12	[21, 65, 69, 101, 113, 124, 129, 137]
MgO_8	1405	1410	6	[25, 64, 91, 93, 95, 102, 115, 122, 125]
MgO_6	1405	1460	56	[30, 99, 100, 101, 103, 108, 137]
MgO_8	1405	1413	9	[33, 67, 86, 92, 110, 126, 136, 146, 150]
MgO_6	1406	1410	5	[13, 64, 76, 78, 91, 96, 122]
MgO_9	1409	1417	9	[11, 67, 68, 84, 100, 111, 118, 140, 146, 149]
MgO_7	1410	1437	28	[26, 78, 83, 85, 104, 107, 123, 145]
MgO_7	1411	1457	47	[13, 64, 76, 78, 81, 91, 96, 122]
MgO_8	1411	1423	13	[15, 69, 71, 72, 93, 95, 125, 128, 148]
MgO_9	1411	1411	1	[25, 64, 91, 93, 95, 102, 115, 121, 122, 125]
MgO_7	1411	1411	1	[35, 65, 94, 113, 120, 129, 143, 144]
MgO_8	1412	1453	42	[25, 64, 91, 93, 95, 115, 121, 122, 125]
MgO_6	1412	1447	36	[35, 65, 94, 113, 120, 129, 144]
MgO_8	1414	1443	30	[33, 67, 86, 92, 126, 136, 146, 147, 150]
MgO_7	1415	1501	87	[16, 66, 90, 98, 116, 131, 132, 139]
MgO_8	1415	1441	27	[21, 65, 69, 99, 101, 113, 124, 129, 137]
MgO_6	1416	1416	1	[9, 64, 68, 70, 91, 99, 125]
MgO_7	1416	1419	4	[29, 71, 117, 125, 135, 141, 148, 149]
MgO_7	1417	1428	12	[9, 64, 68, 70, 91, 99, 125, 141]
MgO_8	1418	1443	26	[11, 67, 68, 84, 111, 118, 140, 146, 149]
MgO_6	1418	1455	38	[27, 76, 79, 80, 108, 112, 137]
MgO_7	1419	1462	44	[18, 64, 78, 85, 89, 104, 115, 122]
MgO_6	1419	1437	19	[22, 74, 100, 111, 130, 140, 149]
MgO_8	1419	1442	24	[31, 65, 80, 94, 130, 140, 141, 142, 149]
MgO_5	1419	1425	7	[34, 77, 85, 90, 98, 127]
MgO_7	1420	1421	2	[7, 66, 71, 105, 117, 120, 131, 139]
MgO_6	1420	1422	3	[20, 80, 81, 82, 88, 112, 121]
MgO_8	1420	1447	28	[29, 66, 71, 117, 125, 135, 141, 148, 149]
MgO_7	1421	1435	15	[17, 85, 98, 123, 131, 138, 145, 152]
MgO_5	1421	1447	27	[36, 76, 80, 94, 96, 114]
MgO_8	1422	1426	5	[7, 66, 71, 105, 117, 120, 131, 136, 139]
MgO_7	1423	1428	6	[20, 80, 81, 82, 88, 96, 112, 121]
MgO_7	1423	1445	23	[28, 72, 92, 93, 97, 109, 128, 138]
MgO_7	1424	1453	30	[15, 69, 72, 93, 95, 125, 128, 148]
MgO_6	1426	1440	15	[34, 77, 85, 90, 98, 127, 150]
MgO_7	1427	1432	6	[7, 66, 71, 105, 117, 120, 131, 139]
MgO_6	1429	1431	3	[9, 64, 68, 70, 91, 99, 125]
MgO_6	1429	1440	12	[20, 80, 81, 82, 88, 96, 112]
MgO_6	1432	1447	16	[8, 68, 75, 84, 118, 135, 145]
MgO_5	1432	1436	5	[9, 64, 70, 91, 99, 125]
MgO_6	1433	1448	16	[7, 66, 71, 105, 117, 120, 131]
MgO_5	1433	1522	90	[23, 127, 131, 139, 143, 152]
MgO_8	1436	1462	27	[17, 85, 98, 123, 131, 134, 138, 145, 152]
MgO_5	1436	1442	7	[19, 66, 74, 117, 123, 131]
MgO_4	1437	1447	11	[9, 64, 70, 99, 125]
MgO_7	1438	1449	12	[22, 74, 100, 111, 130, 140, 142, 149]
MgO_6	1438	1500	63	[26, 78, 85, 104, 107, 123, 145]
MgO_7	1441	1485	45	[20, 80, 81, 82, 88, 96, 112, 121]
MgO_5	1441	1459	19	[34, 77, 85, 98, 127, 150]
MgO_7	1442	1457	16	[21, 65, 69, 99, 101, 113, 129, 137]
MgO_6	1443	1443	1	[19, 66, 74, 117, 123, 131, 134]
MgO_7	1443	1448	6	[31, 65, 80, 94, 140, 141, 142, 149]
MgO_7	1444	1445	2	[11, 67, 68, 84, 118, 140, 146, 149]
MgO_7	1444	1449	6	[19, 66, 74, 116, 117, 123, 131, 134]
MgO_9	1444	1447	4	[33, 67, 86, 92, 126, 136, 138, 146, 147, 150]
MgO_6	1446	1471	26	[11, 67, 68, 84, 118, 140, 146]
MgO_8	1446	1446	1	[28, 72, 92, 93, 97, 109, 126, 128, 138]
MgO_7	1447	1452	6	[28, 72, 92, 97, 109, 126, 128, 138]
MgO_5	1448	1536	89	[8, 68, 75, 84, 118, 135]
MgO_5	1448	1461	14	[9, 64, 68, 70, 99, 125]
MgO_7	1448	1450	3	[29, 66, 71, 117, 135, 141, 148, 149]
MgO_8	1448	1453	6	[33, 67, 86, 92, 126, 136, 138, 146, 150]
MgO_7	1448	1448	1	[35, 65, 94, 113, 120, 129, 140, 144]
MgO_6	1448	1459	12	[36, 70, 76, 80, 94, 96, 114]
MgO_7	1449	1487	39	[7, 66, 71, 105, 117, 120, 131, 139]
MgO_6	1449	1518	70	[31, 65, 80, 94, 140, 141, 142]
MgO_6	1449	1477	29	[35, 65, 94, 113, 120, 129, 144]
MgO_8	1450	1454	5	[19, 66, 74, 98, 116, 117, 123, 131, 134]
MgO_6	1450	1483	34	[22, 74, 100, 111, 130, 140, 149]
MgO_5	1451	1452	2	[10, 101, 136, 139, 146, 147]
MgO_8	1451	1458	8	[29, 66, 71, 117, 126, 135, 141, 148, 149]
MgO_6	1453	1464	12	[10, 101, 132, 136, 139, 146, 147]
MgO_6	1453	1453	1	[28, 72, 92, 97, 126, 128, 138]
MgO_6	1454	1461	8	[15, 69, 72, 93, 95, 125, 148]
MgO_7	1454	1455	2	[25, 64, 91, 93, 95, 115, 122, 125]
MgO_7	1454	1456	3	[28, 67, 72, 92, 97, 126, 128, 138]
MgO_7	1454	1485	32	[33, 67, 86, 126, 136, 138, 146, 150]
MgO_7	1455	1473	19	[19, 74, 98, 116, 117, 123, 131, 134]
MgO_7	1455	1508	54	[24, 65, 67, 68, 99, 124, 129, 140]
MgO_8	1456	1457	2	[25, 64, 91, 93, 95, 102, 115, 122, 125]
MgO_7	1456	1456	1	[27, 76, 79, 80, 108, 112, 137, 144]
MgO_8	1457	1476	20	[27, 76, 79, 80, 106, 108, 112, 137, 144]
MgO_8	1457	1458	2	[28, 67, 72, 92, 97, 126, 128, 138, 152]
MgO_8	1458	1512	55	[13, 64, 70, 76, 78, 81, 91, 96, 122]
MgO_6	1458	1460	3	[21, 69, 99, 101, 113, 129, 137]
MgO_7	1458	1458	1	[25, 64, 91, 93, 95, 115, 122, 125]
MgO_6	1459	1461	3	[25, 64, 91, 95, 115, 122, 125]
MgO_7	1459	1463	5	[28, 67, 72, 92, 126, 128, 138, 152]
MgO_7	1459	1462	4	[29, 66, 71, 117, 135, 141, 148, 149]
MgO_7	1460	1476	17	[32, 73, 77, 97, 106, 109, 114, 144]
MgO_6	1460	1475	16	[34, 73, 77, 85, 98, 127, 150]
MgO_5	1460	1494	35	[36, 76, 80, 94, 96, 114]
MgO_7	1461	1469	9	[21, 69, 99, 101, 113, 124, 129, 137]
MgO_5	1461	1466	6	[30, 100, 101, 103, 108, 137]
MgO_6	1462	1468	7	[9, 64, 68, 70, 99, 124, 125]
MgO_7	1462	1473	12	[15, 69, 71, 72, 93, 95, 125, 148]
MgO_7	1462	1483	22	[25, 64, 91, 93, 95, 115, 122, 125]
MgO_7	1463	1465	3	[17, 85, 123, 131, 134, 138, 145, 152]
MgO_6	1463	1475	13	[18, 78, 85, 89, 104, 115, 122]
MgO_6	1463	1475	13	[29, 66, 71, 117, 135, 141, 148]
MgO_6	1464	1565	102	[28, 67, 72, 92, 126, 128, 138]
MgO_7	1465	1487	23	[10, 101, 110, 132, 136, 139, 146, 147]
MgO_6	1466	1489	24	[17, 85, 123, 131, 134, 138, 152]
[truncated: 15,165 more rows]
