# Supplementary material for: Pressure‐Induced Coordination Changes in a Pyrolitic Silicate Melt From Ab Initio Molecular Dynamics Simulations
Source: J Geophys Res Solid Earth. 2019 Nov 29;124(11):11232–50. doi: 10.1029/2019JB018238 (PMC6988478; doi:10.1029/2019JB018238)
Supplement: Supplementary file 2 — Data Set S1 [file JGRB-124-11232-s002.zip › Data/3000K/MgO/a11.5-pyr-100-nvt.T3K.outcar.umd.dat.r0.stat.dat]

Cluster	Time	Percent
MgO_8	40018	0.10745394984157672	9
MgO_6	147344	0.3956393319370603	7
MgO_7	130660	0.3508404489554804	8
MgO_5	45930	0.12332850008055421	6
MgO_4	4105	0.011022501476827238	5
MgO_9	4273	0.011473605069545137	10
MgO_3	24	6.44433703882713e-05	4
MgO_10	63	0.00016916384726921218	11
MgO_11	3	8.055421298533913e-06	12
