# Supplementary material for: Pressure‐Induced Coordination Changes in a Pyrolitic Silicate Melt From Ab Initio Molecular Dynamics Simulations
Source: J Geophys Res Solid Earth. 2019 Nov 29;124(11):11232–50. doi: 10.1029/2019JB018238 (PMC6988478; doi:10.1029/2019JB018238)
Supplement: Supplementary file 2 — Data Set S1 [file JGRB-124-11232-s002.zip › Data/3000K/MgO/a12.0-pyr-100-nvt.T3K.outcar.umd.dat.r0.popul.dat]

Formula	Begin	End	Lifetime	[Composition]
MgO_6	0	5	6	[7, 102, 121, 122, 134, 135, 138]
MgO_5	0	59	60	[8, 82, 96, 113, 116, 126]
MgO_6	0	36	37	[9, 85, 117, 121, 128, 134, 135]
MgO_4	0	6	7	[10, 68, 120, 127, 151]
MgO_5	0	8	9	[11, 67, 86, 117, 121, 145]
MgO_7	0	9	10	[12, 76, 91, 106, 118, 124, 141, 152]
MgO_7	0	5	6	[13, 73, 77, 80, 90, 117, 131, 134]
MgO_6	0	0	1	[14, 92, 122, 130, 141, 142, 152]
MgO_5	0	31	32	[15, 82, 113, 125, 126, 129]
MgO_7	0	13	14	[16, 98, 99, 100, 104, 107, 108, 146]
MgO_7	0	22	23	[17, 77, 90, 95, 117, 128, 132, 150]
MgO_7	0	5	6	[18, 68, 101, 102, 118, 125, 139, 152]
MgO_5	0	34	35	[19, 66, 78, 89, 139, 143]
MgO_5	0	18	19	[20, 84, 88, 121, 135, 138]
MgO_7	0	4	5	[21, 82, 87, 107, 119, 125, 129, 149]
MgO_5	0	0	1	[22, 89, 97, 99, 143, 147]
MgO_8	0	1	2	[23, 65, 72, 76, 87, 103, 108, 141, 142]
MgO_5	0	5	6	[24, 95, 96, 98, 105, 114]
MgO_6	0	25	26	[25, 67, 81, 92, 101, 122, 134]
MgO_5	0	36	37	[26, 81, 110, 120, 133, 137]
MgO_6	0	45	46	[27, 65, 74, 93, 115, 136, 146]
MgO_6	0	7	8	[28, 65, 82, 87, 107, 108, 116]
MgO_6	0	35	36	[29, 65, 72, 93, 103, 133, 137]
MgO_6	0	18	19	[30, 66, 75, 85, 86, 88, 121]
MgO_5	0	25	26	[31, 83, 85, 88, 100, 149]
MgO_6	0	9	10	[32, 72, 84, 93, 103, 109, 114]
MgO_7	0	11	12	[33, 64, 75, 79, 112, 123, 126, 138]
MgO_7	0	44	45	[34, 70, 78, 117, 123, 145, 148, 150]
MgO_6	0	13	14	[35, 68, 97, 110, 142, 144, 147]
MgO_7	0	6	7	[36, 70, 78, 89, 111, 131, 143, 148]
MgO_5	1	22	22	[14, 92, 122, 130, 141, 142]
MgO_6	1	5	5	[22, 89, 97, 99, 143, 144, 147]
MgO_7	2	23	22	[23, 65, 72, 76, 87, 103, 141, 142]
MgO_6	5	13	9	[21, 82, 87, 107, 119, 129, 149]
MgO_7	6	90	85	[7, 91, 102, 121, 122, 134, 135, 138]
MgO_6	6	33	28	[13, 73, 77, 80, 90, 117, 134]
MgO_6	6	16	11	[18, 68, 101, 118, 125, 139, 152]
MgO_7	6	14	9	[22, 89, 97, 99, 102, 143, 144, 147]
MgO_6	6	32	27	[24, 95, 96, 98, 100, 105, 114]
MgO_5	7	36	30	[10, 68, 119, 120, 127, 151]
MgO_6	7	13	7	[36, 70, 78, 89, 131, 143, 148]
MgO_5	8	67	60	[28, 65, 87, 107, 108, 116]
MgO_6	9	11	3	[11, 67, 73, 86, 117, 121, 145]
MgO_8	10	30	21	[12, 76, 87, 91, 106, 118, 124, 141, 152]
MgO_5	10	11	2	[32, 72, 84, 93, 109, 114]
MgO_7	12	52	41	[11, 67, 69, 73, 86, 117, 121, 145]
MgO_6	12	22	11	[32, 72, 83, 84, 93, 109, 114]
MgO_6	12	24	13	[33, 75, 79, 112, 123, 126, 138]
MgO_6	14	27	14	[16, 98, 100, 104, 107, 108, 146]
MgO_5	14	18	5	[21, 87, 107, 119, 129, 149]
MgO_7	14	15	2	[35, 68, 92, 97, 110, 142, 144, 147]
MgO_5	14	17	4	[36, 70, 78, 131, 143, 148]
MgO_6	15	15	1	[22, 97, 99, 102, 143, 144, 147]
MgO_7	16	37	22	[22, 97, 99, 102, 131, 143, 144, 147]
MgO_6	16	26	11	[35, 68, 92, 110, 142, 144, 147]
MgO_7	17	24	8	[18, 68, 101, 118, 125, 139, 143, 152]
MgO_6	18	27	10	[36, 70, 78, 89, 131, 143, 148]
MgO_6	19	28	10	[20, 79, 84, 88, 121, 135, 138]
MgO_4	19	39	21	[21, 107, 119, 129, 149]
MgO_5	19	99	81	[30, 66, 75, 86, 88, 121]
MgO_6	23	34	12	[14, 92, 122, 130, 141, 142, 152]
MgO_6	23	27	5	[17, 77, 90, 95, 117, 128, 150]
MgO_5	23	79	57	[32, 72, 83, 84, 109, 114]
MgO_6	24	27	4	[23, 65, 72, 76, 87, 103, 142]
MgO_6	25	74	50	[18, 101, 118, 125, 139, 143, 152]
MgO_7	25	131	107	[33, 75, 79, 112, 123, 126, 138, 141]
MgO_5	26	39	14	[25, 81, 92, 101, 122, 134]
MgO_4	26	120	95	[31, 83, 85, 88, 149]
MgO_5	27	69	43	[35, 68, 92, 110, 142, 147]
MgO_7	28	42	15	[16, 98, 99, 100, 104, 107, 108, 146]
MgO_7	28	71	44	[17, 77, 90, 95, 117, 128, 132, 150]
MgO_7	28	45	18	[23, 65, 72, 76, 87, 103, 142, 152]
MgO_7	28	31	4	[36, 70, 78, 89, 111, 131, 143, 148]
MgO_5	29	46	18	[20, 79, 84, 88, 135, 138]
MgO_7	31	32	2	[12, 76, 87, 91, 106, 124, 141, 152]
MgO_4	32	47	16	[15, 113, 125, 126, 129]
MgO_8	32	45	14	[36, 70, 78, 89, 111, 131, 139, 143, 148]
MgO_6	33	34	2	[12, 76, 87, 91, 106, 124, 152]
MgO_7	33	48	16	[24, 82, 95, 96, 98, 100, 105, 114]
MgO_5	34	86	53	[13, 73, 80, 90, 117, 134]
MgO_4	35	67	33	[12, 76, 87, 124, 152]
MgO_5	35	94	60	[14, 92, 122, 130, 142, 152]
MgO_6	35	78	44	[19, 66, 78, 85, 89, 139, 143]
MgO_7	36	57	22	[29, 65, 72, 93, 95, 103, 133, 137]
MgO_5	37	73	37	[9, 85, 117, 121, 134, 135]
MgO_4	37	158	122	[10, 68, 119, 127, 151]
MgO_6	37	45	9	[26, 81, 94, 110, 120, 133, 137]
MgO_8	38	47	10	[22, 89, 97, 99, 102, 131, 143, 144, 147]
MgO_5	40	47	8	[21, 83, 107, 119, 129, 149]
MgO_6	40	71	32	[25, 81, 92, 101, 122, 134, 152]
MgO_6	43	127	85	[16, 99, 100, 104, 107, 108, 146]
MgO_6	45	85	41	[34, 70, 78, 123, 145, 148, 150]
MgO_7	46	71	26	[23, 65, 72, 76, 87, 103, 108, 142]
MgO_7	46	76	31	[26, 81, 92, 94, 110, 120, 133, 137]
MgO_7	46	69	24	[27, 65, 72, 74, 93, 115, 136, 146]
MgO_7	46	71	26	[36, 70, 78, 89, 111, 131, 143, 148]
MgO_4	47	108	62	[20, 84, 88, 135, 138]
MgO_3	48	56	9	[15, 113, 125, 126]
MgO_6	48	70	23	[21, 83, 107, 119, 129, 140, 149]
MgO_7	48	88	41	[22, 89, 97, 99, 102, 143, 144, 147]
MgO_8	49	91	43	[24, 82, 95, 96, 98, 100, 105, 114, 132]
MgO_6	53	65	13	[11, 67, 69, 73, 117, 121, 145]
MgO_4	57	88	32	[15, 87, 113, 125, 126]
MgO_8	58	61	4	[29, 65, 72, 93, 95, 103, 114, 133, 137]
MgO_6	60	63	4	[8, 69, 82, 96, 113, 116, 126]
MgO_7	62	62	1	[29, 65, 72, 93, 95, 103, 114, 137]
MgO_6	63	72	10	[29, 65, 72, 93, 103, 114, 137]
MgO_5	64	102	39	[8, 69, 82, 96, 113, 116]
MgO_7	66	75	10	[11, 67, 69, 73, 117, 121, 123, 145]
MgO_5	68	137	70	[12, 76, 87, 116, 124, 152]
MgO_6	68	80	13	[28, 65, 87, 107, 108, 116, 146]
MgO_8	70	82	13	[27, 65, 72, 74, 93, 108, 115, 136, 146]
MgO_6	70	76	7	[35, 68, 92, 97, 110, 142, 147]
MgO_5	71	101	31	[21, 83, 107, 119, 129, 149]
MgO_8	72	73	2	[17, 77, 90, 95, 117, 128, 132, 137, 150]
MgO_6	72	86	15	[23, 65, 72, 76, 103, 108, 142]
MgO_5	72	136	65	[25, 81, 92, 101, 122, 134]
MgO_8	72	82	11	[36, 70, 78, 89, 111, 115, 131, 143, 148]
MgO_5	73	98	26	[29, 65, 72, 93, 103, 137]
MgO_6	74	84	11	[9, 85, 117, 121, 134, 135, 144]
MgO_7	74	89	16	[17, 77, 90, 95, 117, 128, 132, 137]
MgO_7	75	102	28	[18, 66, 101, 118, 125, 139, 143, 152]
MgO_6	76	81	6	[11, 67, 69, 73, 117, 123, 145]
MgO_6	77	131	55	[26, 81, 92, 94, 110, 120, 133]
MgO_7	77	151	75	[35, 68, 92, 97, 109, 110, 142, 147]
MgO_5	79	100	22	[19, 66, 78, 89, 139, 143]
MgO_6	80	106	27	[32, 72, 83, 84, 109, 114, 130]
MgO_5	81	93	13	[28, 65, 87, 107, 108, 116]
MgO_5	82	108	27	[11, 67, 69, 73, 117, 145]
MgO_7	83	100	18	[27, 65, 74, 93, 108, 115, 136, 146]
MgO_7	83	112	30	[36, 70, 78, 111, 115, 131, 143, 148]
MgO_5	85	91	7	[9, 85, 117, 121, 135, 144]
MgO_5	86	116	31	[34, 70, 78, 145, 148, 150]
MgO_6	87	94	8	[13, 73, 80, 90, 117, 131, 134]
MgO_7	87	216	130	[23, 65, 72, 76, 103, 108, 116, 142]
MgO_5	89	127	39	[15, 87, 113, 125, 126, 129]
MgO_8	89	131	43	[22, 89, 97, 99, 102, 131, 143, 144, 147]
MgO_6	90	104	15	[17, 90, 95, 117, 128, 132, 137]
MgO_6	91	96	6	[7, 91, 102, 121, 122, 134, 135]
MgO_6	92	145	54	[9, 85, 117, 121, 128, 135, 144]
MgO_7	92	122	31	[24, 82, 95, 96, 98, 100, 105, 132]
MgO_4	94	98	5	[28, 87, 107, 108, 116]
MgO_7	95	106	12	[13, 73, 80, 90, 117, 131, 134, 144]
MgO_6	95	110	16	[14, 76, 92, 122, 130, 142, 152]
MgO_5	97	116	20	[7, 102, 121, 122, 134, 135]
MgO_5	99	108	10	[28, 82, 87, 107, 108, 116]
MgO_6	99	109	11	[29, 65, 72, 93, 95, 103, 137]
MgO_4	100	135	36	[30, 66, 86, 88, 121]
MgO_6	101	115	15	[19, 66, 78, 89, 139, 143, 148]
MgO_6	101	101	1	[27, 65, 74, 93, 115, 136, 146]
MgO_6	102	138	37	[21, 83, 107, 114, 119, 129, 149]
MgO_5	102	181	80	[27, 65, 74, 93, 115, 146]
MgO_4	103	105	3	[8, 69, 82, 96, 113]
MgO_6	103	110	8	[18, 66, 101, 118, 125, 139, 152]
MgO_5	105	109	5	[17, 90, 95, 117, 128, 132]
MgO_3	106	121	16	[8, 82, 96, 113]
MgO_6	107	121	15	[13, 80, 90, 117, 131, 134, 144]
MgO_5	107	120	14	[32, 72, 83, 109, 114, 130]
MgO_6	109	121	13	[11, 67, 69, 73, 117, 121, 145]
MgO_5	109	124	16	[20, 84, 88, 121, 135, 138]
MgO_6	109	118	10	[28, 82, 87, 107, 108, 116, 146]
MgO_6	110	110	1	[17, 90, 95, 117, 128, 132, 150]
MgO_5	110	111	2	[29, 65, 93, 95, 103, 137]
MgO_7	111	121	11	[14, 75, 76, 92, 122, 130, 142, 152]
MgO_5	111	118	8	[17, 90, 95, 117, 128, 150]
MgO_5	111	133	23	[18, 101, 118, 125, 139, 152]
MgO_6	112	165	54	[29, 65, 93, 95, 103, 105, 137]
MgO_8	113	118	6	[36, 70, 74, 78, 111, 115, 131, 143, 148]
MgO_5	116	123	8	[19, 66, 78, 89, 139, 143]
MgO_6	117	135	19	[7, 91, 102, 121, 122, 134, 135]
MgO_6	117	122	6	[34, 70, 78, 123, 145, 148, 150]
MgO_6	119	162	44	[17, 77, 90, 95, 117, 128, 150]
MgO_7	119	168	50	[28, 71, 82, 87, 107, 108, 116, 146]
MgO_8	119	125	7	[36, 70, 74, 89, 111, 115, 131, 143, 148]
MgO_5	121	125	5	[31, 66, 83, 85, 88, 149]
MgO_6	121	159	39	[32, 72, 83, 103, 109, 114, 130]
MgO_4	122	126	5	[8, 69, 82, 96, 113]
MgO_7	122	132	11	[11, 67, 69, 73, 78, 117, 121, 145]
MgO_7	122	130	9	[13, 73, 80, 90, 117, 131, 134, 144]
MgO_8	122	140	19	[14, 75, 76, 92, 122, 130, 141, 142, 152]
MgO_6	123	125	3	[24, 82, 95, 96, 98, 105, 132]
MgO_5	123	197	75	[34, 70, 78, 145, 148, 150]
MgO_6	124	137	14	[19, 66, 78, 89, 118, 139, 143]
MgO_6	125	137	13	[20, 83, 84, 88, 121, 135, 138]
MgO_5	126	133	8	[24, 95, 96, 98, 105, 132]
MgO_6	126	133	8	[31, 66, 83, 85, 88, 99, 149]
MgO_7	126	143	18	[36, 70, 74, 111, 115, 131, 143, 148]
MgO_5	127	158	32	[8, 69, 71, 82, 96, 113]
MgO_6	128	154	27	[15, 82, 87, 113, 125, 126, 129]
MgO_7	128	141	14	[16, 99, 100, 104, 107, 108, 136, 146]
MgO_6	131	205	75	[13, 73, 80, 90, 117, 131, 134]
MgO_7	132	133	2	[22, 97, 99, 102, 131, 143, 144, 147]
MgO_5	132	135	4	[26, 81, 92, 94, 110, 120]
MgO_6	132	146	15	[33, 75, 79, 112, 126, 138, 141]
MgO_6	133	145	13	[11, 67, 73, 78, 117, 121, 145]
MgO_6	134	153	20	[18, 68, 101, 118, 125, 139, 152]
MgO_6	134	136	3	[22, 97, 102, 131, 143, 144, 147]
MgO_4	134	146	13	[24, 95, 98, 105, 132]
MgO_7	134	166	33	[31, 66, 83, 85, 88, 99, 107, 149]
MgO_7	136	215	80	[7, 91, 102, 121, 122, 134, 135, 138]
MgO_6	136	155	20	[26, 81, 92, 94, 110, 120, 137]
MgO_5	136	150	15	[30, 66, 75, 86, 88, 121]
MgO_7	137	170	34	[22, 89, 97, 102, 131, 143, 144, 147]
MgO_6	137	262	126	[25, 67, 81, 92, 101, 122, 134]
MgO_6	138	151	14	[12, 76, 87, 113, 116, 124, 152]
MgO_5	138	149	12	[19, 66, 78, 118, 139, 143]
MgO_5	138	168	31	[20, 83, 84, 88, 135, 138]
MgO_7	139	140	2	[21, 83, 107, 114, 119, 129, 140, 149]
MgO_7	141	143	3	[14, 75, 76, 122, 130, 141, 142, 152]
MgO_6	141	195	55	[21, 83, 107, 119, 129, 140, 149]
MgO_6	142	160	19	[16, 99, 100, 107, 108, 136, 146]
MgO_6	144	147	4	[14, 75, 76, 122, 130, 141, 142]
MgO_6	144	152	9	[36, 70, 111, 115, 131, 143, 148]
MgO_7	146	152	7	[9, 78, 85, 117, 121, 128, 135, 144]
MgO_7	146	234	89	[11, 67, 73, 78, 86, 117, 121, 145]
MgO_5	147	189	43	[24, 95, 98, 105, 128, 132]
MgO_5	147	224	78	[33, 75, 79, 126, 138, 141]
MgO_5	148	157	10	[14, 76, 122, 130, 141, 142]
MgO_4	150	159	10	[19, 66, 78, 139, 143]
MgO_6	151	158	8	[30, 66, 75, 86, 88, 121, 125]
MgO_7	152	176	25	[12, 76, 87, 106, 113, 116, 124, 152]
MgO_6	152	199	48	[35, 68, 92, 97, 109, 110, 142]
MgO_6	153	159	7	[9, 78, 85, 117, 121, 128, 135]
MgO_7	153	165	13	[36, 70, 89, 111, 115, 131, 143, 148]
MgO_7	154	194	41	[18, 68, 101, 118, 119, 125, 139, 152]
MgO_5	155	178	24	[15, 82, 87, 113, 125, 129]
MgO_5	156	171	16	[26, 81, 92, 110, 120, 137]
MgO_6	158	162	5	[14, 76, 103, 122, 130, 141, 142]
MgO_6	159	173	15	[8, 69, 71, 82, 96, 113, 127]
MgO_5	159	173	15	[10, 68, 96, 119, 127, 151]
MgO_7	159	187	29	[30, 66, 75, 85, 86, 88, 121, 125]
MgO_5	160	186	27	[9, 85, 117, 121, 128, 135]
MgO_5	160	174	15	[19, 66, 78, 89, 139, 143]
MgO_5	160	178	19	[32, 72, 83, 109, 114, 130]
MgO_5	161	208	48	[16, 99, 107, 108, 136, 146]
MgO_7	163	188	26	[14, 76, 103, 122, 130, 141, 142, 152]
MgO_7	163	174	12	[17, 77, 90, 95, 117, 128, 132, 150]
MgO_5	166	178	13	[29, 65, 93, 95, 105, 137]
MgO_6	166	180	15	[36, 70, 89, 115, 131, 143, 148]
MgO_6	167	179	13	[31, 66, 83, 85, 88, 99, 149]
MgO_4	169	169	1	[20, 84, 88, 135, 138]
MgO_8	169	180	12	[28, 65, 71, 82, 87, 107, 108, 116, 146]
MgO_5	170	188	19	[20, 72, 84, 88, 135, 138]
MgO_6	171	190	20	[22, 97, 102, 131, 143, 144, 147]
MgO_6	172	237	66	[26, 81, 92, 110, 120, 133, 137]
MgO_5	174	199	26	[8, 71, 82, 96, 113, 127]
MgO_6	174	265	92	[10, 68, 96, 119, 127, 139, 151]
MgO_6	175	191	17	[17, 77, 90, 95, 117, 128, 150]
MgO_6	175	321	147	[19, 66, 78, 89, 139, 143, 148]
MgO_6	177	196	20	[12, 76, 106, 113, 116, 124, 152]
MgO_6	179	218	40	[15, 82, 87, 107, 113, 125, 129]
MgO_6	179	234	56	[29, 65, 93, 95, 103, 105, 137]
MgO_6	179	183	5	[32, 72, 83, 84, 109, 114, 130]
MgO_5	180	242	63	[31, 83, 85, 88, 99, 149]
MgO_7	181	196	16	[28, 71, 82, 87, 107, 108, 116, 146]
MgO_5	181	183	3	[36, 70, 115, 131, 143, 148]
MgO_6	182	196	15	[27, 65, 74, 93, 108, 115, 146]
MgO_7	184	184	1	[32, 72, 83, 84, 103, 109, 114, 130]
MgO_4	184	187	4	[36, 70, 131, 143, 148]
MgO_6	185	202	18	[32, 72, 83, 84, 103, 114, 130]
MgO_6	187	201	15	[9, 78, 85, 117, 121, 128, 135]
MgO_8	188	197	10	[30, 66, 75, 78, 85, 86, 88, 121, 125]
MgO_5	188	190	3	[36, 70, 89, 131, 143, 148]
MgO_6	189	203	15	[14, 76, 122, 130, 141, 142, 152]
MgO_6	189	489	301	[20, 72, 83, 84, 88, 135, 138]
MgO_4	190	203	14	[24, 95, 98, 105, 132]
MgO_7	191	192	2	[22, 97, 102, 110, 131, 143, 144, 147]
MgO_6	191	311	121	[36, 70, 89, 111, 131, 143, 148]
MgO_5	192	219	28	[17, 77, 90, 95, 117, 150]
MgO_8	193	201	9	[22, 89, 97, 102, 110, 131, 143, 144, 147]
MgO_6	195	253	59	[18, 68, 101, 119, 125, 139, 152]
MgO_7	196	216	21	[21, 83, 87, 107, 119, 129, 140, 149]
MgO_5	197	261	65	[12, 76, 113, 116, 124, 152]
MgO_7	197	285	89	[27, 65, 74, 93, 108, 115, 136, 146]
MgO_6	197	232	36	[28, 71, 87, 107, 108, 116, 146]
MgO_7	198	220	23	[30, 66, 75, 78, 85, 86, 88, 121]
MgO_6	198	198	1	[34, 70, 78, 132, 145, 148, 150]
MgO_5	199	222	24	[34, 70, 78, 132, 148, 150]
MgO_4	200	205	6	[8, 71, 82, 113, 127]
MgO_5	200	212	13	[35, 68, 92, 109, 110, 142]
MgO_5	202	206	5	[9, 85, 117, 121, 128, 135]
MgO_7	202	209	8	[22, 89, 97, 102, 131, 143, 144, 147]
MgO_5	203	222	20	[32, 72, 83, 84, 114, 130]
MgO_5	204	204	1	[14, 76, 122, 130, 141, 142]
MgO_5	204	209	6	[24, 95, 98, 105, 114, 132]
MgO_6	205	220	16	[14, 76, 91, 122, 130, 141, 142]
MgO_5	206	244	39	[8, 71, 82, 113, 116, 127]
MgO_7	206	210	5	[13, 73, 80, 81, 90, 117, 131, 134]
MgO_6	207	233	27	[9, 85, 117, 121, 128, 135, 144]
MgO_6	209	216	8	[16, 99, 107, 108, 136, 146, 147]
MgO_6	210	239	30	[22, 97, 102, 131, 143, 144, 147]
MgO_6	210	216	7	[24, 95, 96, 98, 105, 114, 132]
MgO_6	211	280	70	[13, 73, 80, 81, 90, 117, 134]
MgO_6	213	251	39	[35, 68, 92, 97, 109, 110, 142]
MgO_6	216	223	8	[7, 91, 102, 121, 134, 135, 138]
MgO_7	217	229	13	[16, 99, 107, 108, 118, 136, 146, 147]
MgO_6	217	223	7	[21, 83, 87, 119, 129, 140, 149]
MgO_6	217	252	36	[23, 65, 76, 103, 108, 116, 142]
MgO_7	217	221	5	[24, 95, 96, 98, 105, 114, 132, 150]
MgO_7	219	219	1	[15, 82, 87, 107, 113, 116, 125, 129]
MgO_6	220	223	4	[15, 82, 87, 107, 113, 116, 129]
MgO_6	220	232	13	[17, 77, 90, 95, 117, 132, 150]
MgO_5	221	247	27	[14, 76, 91, 122, 141, 142]
MgO_6	221	225	5	[30, 66, 78, 85, 86, 88, 121]
MgO_7	222	240	19	[24, 95, 98, 100, 105, 114, 132, 150]
MgO_6	223	254	32	[32, 72, 83, 84, 103, 114, 130]
MgO_6	223	225	3	[34, 70, 78, 123, 132, 148, 150]
MgO_7	224	235	12	[7, 91, 102, 121, 134, 135, 138, 144]
MgO_5	224	224	1	[15, 82, 87, 107, 113, 129]
MgO_5	224	304	81	[21, 87, 119, 129, 140, 149]
MgO_6	225	232	8	[15, 82, 87, 107, 113, 126, 129]
MgO_6	225	231	7	[33, 75, 79, 112, 126, 138, 141]
MgO_5	226	257	32	[30, 66, 78, 85, 88, 121]
MgO_7	226	282	57	[34, 70, 78, 89, 123, 132, 148, 150]
MgO_6	230	242	13	[16, 99, 108, 118, 136, 146, 147]
MgO_5	232	243	12	[33, 75, 79, 126, 138, 141]
MgO_7	233	250	18	[15, 82, 87, 107, 113, 125, 126, 129]
MgO_7	233	272	40	[17, 77, 90, 95, 117, 128, 132, 150]
MgO_5	233	320	88	[28, 87, 107, 108, 116, 146]
MgO_7	234	243	10	[9, 85, 117, 121, 128, 134, 135, 144]
MgO_6	235	237	3	[11, 73, 78, 86, 117, 121, 145]
MgO_7	235	263	29	[29, 65, 74, 93, 95, 103, 105, 137]
MgO_8	236	254	19	[7, 91, 102, 121, 122, 134, 135, 138, 144]
MgO_5	238	255	18	[11, 78, 86, 117, 121, 145]
MgO_5	238	268	31	[26, 81, 92, 110, 120, 133]
MgO_5	240	245	6	[22, 97, 102, 143, 144, 147]
MgO_8	241	255	15	[24, 95, 98, 100, 105, 111, 114, 132, 150]
MgO_5	243	274	32	[16, 99, 118, 136, 146, 147]
MgO_6	243	320	78	[31, 83, 85, 88, 99, 140, 149]
MgO_8	244	253	10	[9, 85, 90, 117, 121, 128, 134, 135, 144]
MgO_6	244	255	12	[33, 75, 79, 88, 126, 138, 141]
MgO_6	245	255	11	[8, 71, 82, 98, 113, 116, 127]
MgO_6	246	266	21	[22, 97, 102, 143, 144, 147, 151]
MgO_6	248	279	32	[14, 76, 91, 122, 141, 142, 152]
MgO_6	251	270	20	[15, 82, 87, 107, 113, 125, 129]
MgO_7	252	279	28	[35, 68, 92, 97, 109, 110, 142, 151]
MgO_7	253	280	28	[23, 65, 76, 103, 106, 108, 116, 142]
MgO_7	254	332	79	[9, 90, 117, 121, 128, 134, 135, 144]
MgO_7	254	259	6	[18, 66, 68, 101, 119, 125, 139, 152]
MgO_7	255	281	27	[7, 91, 102, 121, 122, 134, 135, 138]
MgO_5	255	280	26	[32, 72, 83, 103, 114, 130]
MgO_5	256	287	32	[8, 71, 82, 113, 116, 127]
MgO_4	256	261	6	[11, 78, 86, 117, 145]
MgO_7	256	265	10	[24, 95, 98, 100, 105, 114, 132, 150]
MgO_7	256	269	14	[33, 75, 79, 88, 104, 126, 138, 141]
MgO_6	258	273	16	[30, 66, 78, 85, 88, 99, 121]
MgO_6	260	345	86	[18, 66, 68, 101, 125, 139, 152]
MgO_5	262	278	17	[11, 73, 78, 86, 117, 145]
MgO_6	262	286	25	[12, 64, 76, 113, 116, 124, 152]
MgO_5	263	354	92	[25, 81, 92, 101, 122, 134]
MgO_6	264	304	41	[29, 65, 74, 93, 95, 105, 137]
MgO_5	266	295	30	[10, 68, 96, 119, 127, 151]
MgO_8	266	294	29	[24, 84, 95, 98, 100, 105, 114, 132, 150]
MgO_7	267	297	31	[22, 97, 102, 110, 143, 144, 147, 151]
MgO_6	269	346	78	[26, 81, 92, 110, 120, 133, 137]
MgO_6	270	270	1	[33, 75, 79, 104, 126, 138, 141]
MgO_7	271	276	6	[15, 82, 87, 107, 113, 125, 129, 152]
MgO_5	271	271	1	[33, 75, 79, 104, 126, 138]
MgO_4	272	286	15	[33, 75, 79, 104, 126]
MgO_6	273	301	29	[17, 90, 95, 117, 128, 132, 150]
MgO_7	274	276	3	[30, 66, 78, 85, 86, 88, 99, 121]
MgO_7	275	297	23	[16, 99, 102, 108, 118, 136, 146, 147]
MgO_6	277	315	39	[15, 87, 107, 113, 125, 129, 152]
MgO_6	277	295	19	[30, 66, 78, 85, 86, 88, 121]
MgO_6	279	311	33	[11, 67, 73, 78, 86, 117, 145]
MgO_7	280	299	20	[14, 76, 91, 101, 122, 141, 142, 152]
MgO_6	280	313	34	[35, 92, 97, 109, 110, 142, 151]
MgO_7	281	291	11	[13, 73, 80, 81, 90, 117, 131, 134]
MgO_6	281	314	34	[23, 65, 76, 103, 106, 108, 116]
MgO_6	281	282	2	[32, 72, 83, 93, 103, 114, 130]
MgO_6	282	301	20	[7, 91, 121, 122, 134, 135, 138]
MgO_7	283	295	13	[32, 72, 83, 93, 95, 103, 114, 130]
MgO_6	283	290	8	[34, 70, 78, 89, 132, 148, 150]
MgO_8	286	291	6	[27, 65, 72, 74, 93, 108, 115, 136, 146]
MgO_7	287	350	64	[12, 64, 76, 106, 113, 116, 124, 152]
MgO_5	287	307	21	[33, 75, 79, 104, 126, 141]
MgO_6	288	290	3	[8, 71, 82, 107, 113, 116, 127]
MgO_5	291	332	42	[8, 82, 107, 113, 116, 127]
MgO_5	291	326	36	[34, 70, 78, 89, 148, 150]
MgO_6	292	318	27	[13, 73, 80, 90, 117, 131, 134]
MgO_7	292	328	37	[27, 65, 74, 93, 108, 115, 136, 146]
MgO_7	295	300	6	[24, 84, 95, 98, 100, 114, 132, 150]
MgO_6	296	301	6	[10, 68, 96, 119, 120, 127, 151]
MgO_5	296	327	32	[30, 66, 78, 86, 88, 121]
MgO_8	296	319	24	[32, 72, 83, 84, 93, 95, 103, 114, 130]
MgO_6	298	309	12	[16, 99, 108, 118, 136, 146, 147]
MgO_6	298	338	41	[22, 97, 102, 143, 144, 147, 151]
MgO_6	300	317	18	[14, 76, 91, 101, 122, 142, 152]
MgO_6	301	319	19	[24, 84, 95, 98, 100, 114, 150]
MgO_7	302	382	81	[7, 91, 102, 121, 122, 134, 135, 138]
MgO_5	302	302	1	[10, 68, 96, 120, 127, 151]
MgO_7	302	381	80	[17, 78, 90, 95, 117, 128, 132, 150]
MgO_6	303	310	8	[10, 68, 96, 110, 120, 127, 151]
MgO_4	305	341	37	[21, 119, 129, 140, 149]
MgO_7	305	312	8	[29, 65, 74, 90, 93, 95, 105, 137]
MgO_4	308	328	21	[33, 75, 79, 104, 126]
MgO_7	310	312	3	[16, 99, 100, 108, 118, 136, 146, 147]
MgO_7	311	364	54	[10, 68, 71, 96, 110, 120, 127, 151]
MgO_7	312	327	16	[11, 67, 69, 73, 78, 86, 117, 145]
MgO_5	312	319	8	[36, 70, 89, 111, 131, 148]
MgO_6	313	347	35	[16, 99, 100, 118, 136, 146, 147]
MgO_6	313	325	13	[29, 65, 74, 93, 95, 105, 137]
MgO_5	314	345	32	[35, 92, 97, 109, 110, 142]
MgO_5	315	351	37	[23, 65, 76, 103, 108, 116]
MgO_5	316	332	17	[15, 87, 113, 125, 129, 152]
MgO_5	318	381	64	[14, 76, 91, 122, 142, 152]
MgO_7	319	384	66	[13, 73, 80, 81, 90, 117, 131, 134]
MgO_7	320	328	9	[24, 79, 84, 95, 98, 100, 114, 150]
MgO_6	320	326	7	[32, 72, 83, 84, 103, 114, 130]
MgO_6	320	328	9	[36, 70, 74, 89, 111, 131, 148]
MgO_4	321	341	21	[28, 87, 107, 108, 116]
MgO_5	321	370	50	[31, 83, 85, 88, 140, 149]
MgO_5	322	330	9	[19, 66, 78, 89, 139, 143]
MgO_7	326	341	16	[29, 65, 74, 93, 95, 103, 105, 137]
MgO_7	327	336	10	[32, 72, 83, 84, 103, 105, 114, 130]
MgO_6	327	332	6	[34, 70, 78, 89, 111, 148, 150]
MgO_8	328	339	12	[11, 67, 69, 73, 78, 86, 117, 121, 145]
MgO_4	328	399	72	[30, 78, 86, 88, 121]
MgO_6	329	390	62	[24, 84, 95, 98, 100, 114, 150]
MgO_6	329	366	38	[27, 74, 93, 108, 115, 136, 146]
MgO_5	329	340	12	[33, 75, 79, 104, 126, 129]
MgO_7	329	339	11	[36, 70, 74, 89, 111, 115, 131, 148]
MgO_4	331	332	2	[19, 66, 89, 139, 143]
MgO_6	333	362	30	[8, 71, 82, 107, 113, 116, 127]
MgO_6	333	344	12	[9, 117, 121, 128, 134, 135, 144]
MgO_6	333	377	45	[15, 87, 104, 113, 125, 129, 152]
MgO_6	333	352	20	[19, 66, 85, 89, 101, 139, 143]
MgO_5	333	347	15	[34, 70, 78, 89, 148, 150]
MgO_6	337	353	17	[32, 83, 84, 103, 105, 114, 130]
MgO_5	339	345	7	[22, 97, 102, 143, 144, 147]
MgO_7	340	359	20	[11, 67, 69, 73, 78, 117, 121, 145]
MgO_8	340	352	13	[36, 70, 74, 89, 111, 115, 124, 131, 148]
MgO_4	341	357	17	[33, 75, 79, 104, 126]
MgO_5	342	374	33	[21, 83, 119, 129, 140, 149]
MgO_5	342	361	20	[28, 87, 107, 108, 116, 146]
MgO_6	342	421	80	[29, 65, 93, 95, 103, 105, 137]
MgO_5	345	354	10	[9, 117, 121, 128, 134, 135]
MgO_5	346	356	11	[18, 66, 68, 101, 125, 139]
MgO_6	346	355	10	[22, 85, 97, 102, 143, 144, 147]
MgO_4	346	352	7	[35, 92, 109, 110, 142]
MgO_6	347	383	37	[26, 68, 81, 92, 110, 120, 133]
MgO_5	348	359	12	[16, 99, 100, 136, 146, 147]
MgO_4	348	351	4	[34, 70, 89, 148, 150]
MgO_6	351	367	17	[12, 64, 76, 106, 113, 116, 124]
MgO_6	352	356	5	[23, 65, 76, 103, 106, 108, 116]
MgO_5	352	372	21	[34, 70, 89, 145, 148, 150]
MgO_5	353	432	80	[19, 66, 85, 89, 139, 143]
MgO_5	353	400	48	[35, 68, 92, 109, 110, 142]
MgO_7	353	374	22	[36, 70, 74, 89, 111, 115, 131, 148]
MgO_7	354	361	8	[32, 72, 83, 84, 103, 105, 114, 130]
MgO_6	355	422	68	[9, 78, 117, 121, 128, 134, 135]
MgO_6	355	358	4	[25, 68, 81, 92, 101, 122, 134]
MgO_7	356	364	9	[22, 66, 85, 97, 102, 143, 144, 147]
MgO_6	357	423	67	[18, 66, 68, 101, 125, 139, 152]
MgO_7	357	373	17	[23, 65, 76, 103, 106, 108, 116, 142]
MgO_5	358	397	40	[33, 75, 79, 104, 123, 126]
MgO_7	359	365	7	[25, 67, 68, 81, 92, 101, 122, 134]
MgO_6	360	368	9	[11, 67, 73, 78, 117, 121, 145]
MgO_6	360	366	7	[16, 99, 100, 136, 146, 147, 149]
MgO_6	362	387	26	[28, 87, 107, 108, 116, 146, 147]
MgO_6	362	501	140	[32, 72, 83, 84, 103, 114, 130]
MgO_7	363	379	17	[8, 71, 82, 107, 113, 116, 120, 127]
MgO_6	365	371	7	[10, 68, 71, 96, 110, 127, 151]
MgO_6	365	375	11	[22, 85, 97, 102, 143, 144, 147]
MgO_6	366	413	48	[25, 67, 68, 81, 92, 101, 122]
MgO_5	367	402	36	[16, 99, 100, 146, 147, 149]
MgO_5	367	380	14	[27, 93, 108, 115, 136, 146]
MgO_5	368	399	32	[12, 76, 106, 113, 116, 124]
MgO_5	369	379	11	[11, 67, 73, 117, 121, 145]
MgO_6	371	388	18	[31, 78, 83, 85, 88, 140, 149]
MgO_5	372	373	2	[10, 68, 71, 96, 110, 151]
MgO_6	373	379	7	[34, 70, 89, 123, 145, 148, 150]
MgO_4	374	402	29	[10, 68, 96, 110, 151]
MgO_6	374	376	3	[23, 65, 76, 103, 106, 108, 116]
MgO_4	375	375	1	[21, 83, 129, 140, 149]
MgO_8	375	378	4	[36, 70, 74, 89, 111, 115, 131, 139, 148]
MgO_5	376	391	16	[21, 83, 129, 140, 149, 151]
MgO_5	376	431	56	[22, 85, 97, 102, 143, 147]
MgO_5	377	377	1	[23, 65, 76, 103, 108, 116]
MgO_6	378	433	56	[15, 87, 104, 107, 113, 125, 152]
MgO_6	378	397	20	[23, 65, 72, 76, 103, 108, 116]
MgO_7	379	387	9	[36, 70, 74, 89, 111, 115, 131, 139]
MgO_7	380	381	2	[8, 71, 82, 113, 116, 120, 127, 148]
MgO_6	380	380	1	[11, 67, 73, 86, 117, 121, 145]
MgO_5	380	385	6	[34, 70, 89, 145, 148, 150]
MgO_5	381	393	13	[11, 67, 86, 117, 121, 145]
MgO_6	381	385	5	[27, 65, 93, 108, 115, 136, 146]
MgO_6	382	420	39	[8, 71, 82, 113, 120, 127, 148]
MgO_6	382	390	9	[14, 76, 91, 122, 141, 142, 152]
MgO_6	382	391	10	[17, 78, 90, 95, 117, 128, 150]
MgO_8	383	389	7	[7, 91, 101, 102, 121, 122, 134, 135, 138]
MgO_5	384	414	31	[26, 68, 81, 110, 120, 133]
MgO_6	385	391	7	[13, 73, 80, 90, 117, 131, 134]
MgO_7	386	408	23	[27, 65, 74, 93, 108, 115, 136, 146]
MgO_6	386	403	18	[34, 70, 89, 117, 145, 148, 150]
MgO_5	388	402	15	[28, 87, 107, 108, 116, 146]
MgO_8	388	397	10	[36, 70, 74, 89, 111, 115, 131, 139, 143]
MgO_5	389	389	1	[31, 83, 85, 88, 140, 149]
MgO_7	390	455	66	[7, 91, 102, 121, 122, 134, 135, 138]
MgO_6	390	410	21	[31, 83, 85, 88, 140, 149, 151]
MgO_5	391	425	35	[14, 76, 91, 122, 141, 142]
MgO_7	391	408	18	[24, 84, 95, 98, 100, 105, 114, 150]
MgO_7	392	400	9	[13, 73, 80, 81, 90, 117, 131, 134]
MgO_7	392	406	15	[17, 77, 78, 90, 95, 117, 128, 150]
MgO_6	392	424	33	[21, 83, 129, 130, 140, 149, 151]
MgO_6	394	397	4	[11, 67, 69, 86, 117, 121, 145]
MgO_7	398	398	1	[11, 67, 69, 78, 86, 117, 121, 145]
MgO_7	398	430	33	[23, 65, 72, 76, 103, 108, 116, 142]
MgO_6	398	414	17	[33, 75, 79, 104, 112, 123, 126]
MgO_7	398	405	8	[36, 70, 74, 89, 115, 131, 139, 143]
MgO_9	399	405	7	[11, 67, 69, 73, 78, 86, 117, 119, 121, 145]
MgO_6	400	430	31	[12, 76, 106, 113, 116, 120, 124]
MgO_5	400	406	7	[30, 78, 86, 88, 99, 121]
MgO_6	401	408	8	[13, 73, 80, 81, 90, 117, 131]
MgO_6	401	403	3	[35, 68, 92, 109, 110, 137, 142]
MgO_5	403	436	34	[10, 68, 87, 96, 110, 151]
MgO_6	403	408	6	[16, 99, 100, 107, 146, 147, 149]
MgO_6	403	410	8	[28, 87, 107, 108, 116, 146, 147]
MgO_7	404	409	6	[34, 70, 89, 117, 123, 145, 148, 150]
MgO_7	404	416	13	[35, 68, 92, 109, 110, 137, 142, 144]
MgO_8	406	409	4	[11, 67, 69, 78, 86, 117, 119, 121, 145]
MgO_6	406	407	2	[36, 70, 74, 89, 115, 131, 139]
MgO_6	407	435	29	[17, 77, 90, 95, 117, 128, 150]
MgO_6	407	413	7	[30, 66, 78, 86, 88, 99, 121]
MgO_7	408	426	19	[36, 70, 74, 89, 111, 115, 131, 139]
MgO_7	409	414	6	[13, 73, 77, 80, 81, 90, 117, 131]
MgO_7	409	451	43	[16, 88, 99, 100, 107, 146, 147, 149]
MgO_6	409	420	12	[24, 84, 95, 98, 100, 114, 150]
MgO_6	409	416	8	[27, 65, 74, 93, 108, 115, 146]
MgO_7	410	420	11	[11, 67, 69, 86, 117, 119, 121, 145]
MgO_6	410	418	9	[34, 89, 117, 123, 145, 148, 150]
MgO_7	411	525	115	[28, 71, 87, 107, 108, 116, 146, 147]
MgO_7	411	424	14	[31, 78, 83, 85, 88, 140, 149, 151]
MgO_5	414	426	13	[25, 67, 81, 92, 101, 122]
MgO_5	414	490	77	[30, 66, 78, 86, 88, 121]
MgO_6	415	430	16	[13, 73, 77, 80, 81, 90, 117]
MgO_6	415	420	6	[26, 68, 81, 92, 110, 120, 133]
MgO_7	415	434	20	[33, 75, 79, 104, 112, 123, 126, 141]
MgO_5	417	426	10	[27, 65, 74, 93, 108, 115]
MgO_6	417	426	10	[35, 68, 92, 109, 110, 137, 144]
MgO_5	419	464	46	[34, 89, 117, 123, 145, 150]
MgO_7	421	428	8	[8, 71, 82, 113, 120, 124, 127, 148]
MgO_6	421	463	43	[11, 67, 86, 117, 119, 121, 145]
MgO_5	421	437	17	[24, 84, 95, 98, 100, 114]
MgO_7	421	437	17	[26, 68, 81, 92, 110, 120, 133, 137]
MgO_5	422	480	59	[29, 65, 93, 95, 105, 137]
MgO_7	423	430	8	[9, 78, 117, 121, 128, 134, 135, 144]
MgO_5	424	447	24	[18, 66, 68, 101, 125, 152]
MgO_5	425	474	50	[21, 83, 129, 140, 149, 151]
MgO_6	425	482	58	[31, 78, 83, 85, 88, 140, 149]
MgO_6	426	433	8	[14, 75, 76, 91, 122, 141, 142]
MgO_6	427	455	29	[25, 67, 81, 92, 101, 122, 134]
MgO_6	427	432	6	[27, 65, 74, 93, 108, 115, 146]
MgO_5	427	449	23	[35, 92, 109, 110, 137, 144]
MgO_8	427	435	9	[36, 70, 74, 89, 111, 115, 131, 139, 143]
MgO_6	429	431	3	[8, 82, 113, 120, 124, 127, 148]
MgO_6	431	444	14	[9, 78, 117, 121, 128, 134, 135]
MgO_7	431	467	37	[12, 76, 106, 113, 116, 120, 124, 152]
MgO_7	431	451	21	[13, 73, 77, 80, 81, 90, 117, 123]
MgO_6	431	432	2	[23, 65, 76, 103, 108, 116, 142]
MgO_5	432	466	35	[8, 82, 113, 120, 127, 148]
MgO_6	432	450	19	[22, 85, 97, 99, 102, 143, 147]
MgO_6	433	433	1	[19, 66, 85, 89, 139, 143, 145]
MgO_5	433	462	30	[23, 76, 103, 108, 116, 142]
MgO_7	433	435	3	[27, 65, 74, 93, 108, 115, 136, 146]
MgO_7	434	453	20	[14, 75, 76, 91, 122, 141, 142, 152]
MgO_6	434	439	6	[15, 87, 107, 113, 116, 125, 152]
MgO_7	434	446	13	[19, 66, 78, 85, 89, 139, 143, 145]
MgO_6	435	449	15	[33, 75, 79, 112, 123, 126, 141]
MgO_7	436	450	15	[17, 77, 90, 93, 95, 117, 128, 150]
MgO_8	436	436	1	[27, 65, 71, 74, 93, 108, 115, 136, 146]
MgO_7	436	526	91	[36, 70, 74, 89, 111, 131, 139, 143]
MgO_6	437	446	10	[10, 68, 87, 96, 110, 125, 151]
MgO_7	437	464	28	[27, 65, 71, 74, 93, 108, 115, 146]
MgO_6	438	481	44	[24, 84, 95, 98, 100, 114, 150]
MgO_6	438	451	14	[26, 68, 92, 110, 120, 133, 137]
MgO_5	440	449	10	[15, 87, 107, 113, 116, 152]
MgO_5	445	527	83	[9, 78, 117, 121, 128, 135]
MgO_7	447	449	3	[10, 68, 87, 96, 110, 125, 127, 151]
MgO_6	447	453	7	[19, 66, 78, 89, 139, 143, 145]
MgO_6	448	453	6	[18, 66, 68, 101, 118, 125, 152]
MgO_6	450	483	34	[10, 68, 96, 110, 125, 127, 151]
MgO_4	450	465	16	[15, 107, 113, 116, 152]
MgO_7	450	467	18	[33, 75, 79, 104, 112, 123, 126, 141]
MgO_6	450	523	74	[35, 92, 94, 109, 110, 137, 144]
MgO_6	451	459	9	[17, 77, 90, 95, 117, 128, 150]
MgO_5	451	460	10	[22, 85, 97, 102, 143, 147]
MgO_6	452	462	11	[13, 73, 77, 80, 90, 117, 123]
MgO_6	452	479	28	[16, 88, 99, 100, 146, 147, 149]
MgO_7	452	462	11	[26, 68, 81, 92, 110, 120, 133, 137]
MgO_6	454	501	48	[14, 75, 76, 91, 122, 142, 152]
MgO_5	454	479	26	[18, 68, 101, 118, 125, 152]
MgO_5	454	477	24	[19, 66, 89, 139, 143, 145]
MgO_6	456	545	90	[7, 91, 121, 122, 134, 135, 138]
MgO_5	456	494	39	[25, 81, 92, 101, 122, 134]
MgO_5	460	505	46	[17, 77, 90, 95, 128, 150]
MgO_6	461	489	29	[22, 66, 85, 97, 102, 143, 147]
MgO_5	463	521	59	[13, 73, 80, 90, 117, 123]
MgO_6	463	469	7	[23, 76, 103, 108, 116, 142, 152]
MgO_6	463	476	14	[26, 81, 92, 110, 120, 133, 137]
MgO_7	464	477	14	[11, 67, 73, 86, 117, 119, 121, 145]
MgO_6	465	474	10	[27, 65, 71, 74, 93, 115, 146]
MgO_6	465	473	9	[34, 89, 117, 123, 128, 145, 150]
MgO_3	466	472	7	[15, 107, 113, 152]
MgO_6	467	470	4	[8, 69, 82, 113, 120, 127, 148]
MgO_6	468	535	68	[12, 76, 106, 113, 116, 124, 152]
MgO_6	468	472	5	[33, 75, 79, 104, 112, 126, 141]
MgO_5	470	558	89	[23, 76, 103, 108, 116, 142]
MgO_7	471	497	27	[8, 69, 82, 96, 113, 120, 127, 148]
MgO_4	473	473	1	[15, 82, 107, 113, 152]
MgO_7	473	479	7	[33, 75, 79, 104, 112, 126, 138, 141]
MgO_5	474	476	3	[15, 82, 107, 113, 126, 152]
MgO_5	474	501	28	[34, 89, 117, 123, 145, 150]
MgO_6	475	508	34	[21, 83, 129, 130, 140, 149, 151]
MgO_7	475	504	30	[27, 65, 71, 74, 93, 111, 115, 146]
MgO_6	477	491	15	[15, 82, 107, 113, 125, 126, 152]
MgO_7	477	483	7	[26, 65, 81, 92, 110, 120, 133, 137]
MgO_6	478	485	8	[11, 67, 73, 86, 117, 119, 145]
MgO_6	478	509	32	[19, 66, 89, 101, 139, 143, 145]
MgO_7	480	489	10	[16, 85, 88, 99, 100, 146, 147, 149]
MgO_6	480	497	18	[18, 68, 101, 102, 118, 125, 152]
MgO_6	480	496	17	[33, 75, 79, 104, 126, 138, 141]
MgO_4	481	486	6	[29, 65, 93, 95, 137]
MgO_7	482	502	21	[24, 77, 84, 95, 98, 100, 114, 150]
MgO_5	483	553	71	[31, 78, 83, 85, 88, 149]
MgO_7	484	487	4	[10, 68, 96, 110, 119, 125, 127, 151]
MgO_6	484	498	15	[26, 81, 92, 110, 120, 133, 137]
MgO_7	486	556	71	[11, 67, 69, 73, 86, 117, 119, 145]
MgO_5	487	507	21	[29, 65, 90, 93, 95, 137]
MgO_6	488	489	2	[10, 68, 110, 119, 125, 127, 151]
MgO_5	490	660	171	[10, 68, 110, 119, 127, 151]
MgO_6	490	533	44	[16, 88, 99, 100, 146, 147, 149]
MgO_7	490	513	24	[20, 72, 83, 84, 88, 121, 135, 138]
MgO_7	490	511	22	[22, 66, 85, 97, 102, 143, 144, 147]
MgO_6	491	576	86	[30, 66, 78, 86, 88, 104, 121]
MgO_5	492	530	39	[15, 107, 113, 125, 126, 152]
MgO_6	495	509	15	[25, 68, 81, 92, 101, 122, 134]
MgO_5	497	517	21	[33, 75, 79, 104, 126, 141]
MgO_8	498	502	5	[8, 69, 71, 82, 96, 113, 120, 127, 148]
MgO_5	498	536	39	[18, 68, 101, 118, 125, 152]
MgO_5	499	508	10	[26, 81, 92, 110, 120, 133]
MgO_5	502	516	15	[14, 76, 91, 122, 142, 152]
MgO_5	502	561	60	[32, 72, 83, 84, 114, 130]
MgO_4	502	525	24	[34, 89, 117, 145, 150]
MgO_7	503	521	19	[8, 71, 82, 96, 113, 120, 127, 148]
MgO_6	503	534	32	[24, 77, 84, 95, 98, 100, 150]
MgO_6	505	523	19	[27, 65, 74, 93, 111, 115, 146]
MgO_6	506	513	8	[17, 77, 90, 95, 105, 128, 150]
MgO_5	508	524	17	[29, 65, 93, 95, 103, 137]
MgO_7	509	526	18	[21, 83, 85, 129, 130, 140, 149, 151]
MgO_4	509	521	13	[26, 81, 110, 120, 133]
MgO_7	510	515	6	[19, 66, 89, 101, 125, 139, 143, 145]
MgO_7	510	531	22	[25, 68, 81, 92, 101, 122, 131, 134]
MgO_6	512	666	155	[22, 85, 97, 102, 143, 144, 147]
MgO_7	514	519	6	[17, 77, 90, 95, 105, 128, 137, 150]
MgO_6	514	523	10	[20, 72, 83, 88, 121, 135, 138]
MgO_6	516	534	19	[19, 66, 89, 101, 125, 139, 145]
MgO_6	517	521	5	[14, 76, 91, 92, 122, 142, 152]
MgO_6	518	523	6	[33, 75, 79, 86, 104, 126, 141]
MgO_8	520	565	46	[17, 77, 90, 95, 98, 105, 128, 137, 150]
MgO_6	522	540	19	[8, 71, 82, 96, 113, 120, 148]
MgO_6	522	536	15	[13, 73, 80, 90, 117, 123, 131]
MgO_5	522	545	24	[14, 76, 91, 122, 142, 152]
MgO_5	522	527	6	[26, 81, 92, 110, 120, 133]
MgO_7	524	544	21	[20, 72, 78, 83, 88, 121, 135, 138]
MgO_5	524	528	5	[27, 65, 74, 93, 115, 146]
MgO_5	524	539	16	[33, 75, 79, 104, 126, 141]
MgO_7	524	537	14	[35, 92, 94, 109, 110, 137, 142, 144]
MgO_6	525	525	1	[29, 65, 93, 95, 103, 116, 137]
MgO_6	526	550	25	[28, 71, 87, 107, 108, 116, 147]
MgO_7	526	560	35	[29, 65, 93, 95, 103, 116, 133, 137]
MgO_5	526	531	6	[34, 89, 117, 139, 145, 150]
MgO_8	527	527	1	[21, 83, 85, 114, 129, 130, 140, 149, 151]
MgO_6	527	559	33	[36, 70, 74, 89, 111, 139, 143]
MgO_6	528	579	52	[9, 78, 90, 117, 121, 128, 135]
MgO_7	528	548	21	[21, 83, 114, 129, 130, 140, 149, 151]
MgO_6	528	559	32	[26, 81, 92, 106, 110, 120, 133]
MgO_6	529	548	20	[27, 65, 74, 93, 115, 136, 146]
MgO_4	531	535	5	[15, 107, 113, 125, 152]
MgO_6	532	555	24	[25, 68, 81, 92, 101, 131, 134]
MgO_4	532	537	6	[34, 89, 117, 145, 150]
MgO_5	534	575	42	[16, 99, 100, 146, 147, 149]
MgO_7	535	538	4	[19, 66, 86, 89, 101, 125, 139, 145]
MgO_7	535	540	6	[24, 77, 79, 84, 95, 98, 100, 150]
MgO_7	536	559	24	[12, 76, 91, 106, 113, 116, 124, 152]
MgO_5	536	541	6	[15, 107, 113, 118, 125, 152]
MgO_5	537	604	68	[13, 73, 80, 90, 117, 131]
MgO_6	537	579	43	[18, 66, 68, 101, 118, 125, 152]
MgO_5	538	548	11	[34, 78, 89, 117, 145, 150]
MgO_6	538	538	1	[35, 92, 94, 109, 110, 142, 144]
MgO_6	539	541	3	[19, 66, 86, 101, 125, 139, 145]
MgO_7	539	563	25	[35, 68, 92, 94, 109, 110, 142, 144]
MgO_4	540	556	17	[33, 75, 104, 126, 141]
MgO_7	541	589	49	[8, 71, 82, 96, 107, 113, 120, 148]
MgO_8	541	593	53	[24, 77, 79, 84, 95, 98, 100, 111, 150]
MgO_6	542	584	43	[15, 87, 107, 113, 118, 125, 152]
MgO_5	542	547	6	[19, 66, 86, 101, 139, 145]
MgO_6	545	570	26	[20, 72, 83, 88, 121, 135, 138]
MgO_5	546	554	9	[7, 121, 122, 134, 135, 138]
MgO_6	546	548	3	[14, 75, 76, 91, 122, 142, 152]
MgO_6	548	581	34	[19, 66, 86, 89, 101, 139, 145]
MgO_7	549	559	11	[14, 75, 76, 91, 122, 130, 142, 152]
MgO_6	549	561	13	[21, 83, 114, 129, 140, 149, 151]
MgO_5	549	556	8	[27, 65, 93, 115, 136, 146]
MgO_6	549	580	32	[34, 78, 89, 117, 128, 145, 150]
MgO_5	551	563	13	[28, 71, 87, 108, 116, 147]
MgO_4	554	589	36	[31, 78, 83, 88, 149]
MgO_4	555	557	3	[7, 121, 122, 134, 138]
MgO_7	556	680	125	[25, 68, 81, 92, 101, 127, 131, 134]
MgO_6	557	573	17	[11, 67, 69, 73, 86, 117, 145]
MgO_6	557	562	6	[27, 65, 70, 93, 115, 136, 146]
MgO_5	557	564	8	[33, 75, 104, 125, 126, 141]
MgO_5	558	563	6	[7, 102, 121, 122, 134, 138]
MgO_6	559	579	21	[23, 72, 76, 103, 108, 116, 142]
MgO_8	560	621	62	[12, 76, 91, 106, 113, 116, 120, 124, 152]
MgO_6	560	581	22	[14, 75, 76, 91, 122, 130, 142]
MgO_5	560	565	6	[26, 81, 106, 110, 120, 133]
MgO_5	560	594	35	[36, 70, 74, 89, 139, 143]
MgO_6	561	635	75	[29, 65, 93, 95, 103, 133, 137]
MgO_7	562	573	12	[21, 83, 114, 119, 129, 140, 149, 151]
MgO_4	562	584	23	[32, 72, 83, 84, 114]
MgO_7	563	568	6	[27, 65, 70, 93, 108, 115, 136, 146]
MgO_6	564	582	19	[7, 102, 121, 122, 134, 138, 141]
MgO_6	564	574	11	[28, 71, 87, 108, 116, 142, 147]
MgO_6	564	656	93	[35, 68, 92, 109, 110, 142, 144]
MgO_4	565	589	25	[33, 75, 104, 126, 141]
MgO_7	566	585	20	[17, 77, 90, 95, 98, 128, 137, 150]
MgO_6	566	570	5	[26, 65, 81, 106, 110, 120, 133]
MgO_6	569	575	7	[27, 70, 93, 108, 115, 136, 146]
MgO_7	571	619	49	[20, 72, 83, 88, 97, 121, 135, 138]
MgO_7	571	586	16	[26, 65, 81, 106, 110, 120, 127, 133]
MgO_5	574	664	91	[11, 67, 69, 86, 117, 145]
MgO_6	574	588	15	[21, 83, 119, 129, 140, 149, 151]
MgO_7	575	596	22	[28, 71, 87, 108, 116, 142, 146, 147]
MgO_6	576	596	21	[16, 99, 100, 108, 146, 147, 149]
MgO_5	576	617	42	[27, 93, 108, 115, 136, 146]
MgO_5	577	588	12	[30, 66, 78, 86, 88, 121]
MgO_5	580	654	75	[9, 90, 117, 121, 128, 135]
MgO_7	580	597	18	[18, 66, 68, 101, 118, 125, 134, 152]
MgO_7	580	640	61	[23, 72, 76, 103, 108, 116, 130, 142]
MgO_5	581	599	19	[34, 89, 117, 128, 145, 150]
MgO_5	582	583	2	[14, 76, 91, 122, 130, 142]
MgO_5	582	609	28	[19, 66, 89, 101, 139, 145]
MgO_7	583	592	10	[7, 91, 102, 121, 122, 134, 138, 141]
MgO_6	584	608	25	[14, 76, 91, 122, 130, 141, 142]
MgO_5	585	618	34	[15, 87, 107, 113, 125, 152]
MgO_5	585	615	31	[32, 72, 83, 84, 88, 114]
MgO_6	586	586	1	[17, 77, 90, 95, 98, 128, 137]
MgO_5	587	603	17	[17, 77, 90, 95, 128, 137]
MgO_6	587	627	41	[26, 65, 81, 110, 120, 127, 133]
MgO_5	589	602	14	[21, 119, 129, 140, 149, 151]
MgO_6	589	605	17	[30, 66, 78, 86, 88, 99, 121]
MgO_6	590	665	76	[8, 71, 96, 107, 113, 120, 148]
MgO_5	590	648	59	[31, 78, 83, 88, 99, 149]
MgO_5	590	600	11	[33, 75, 104, 112, 126, 141]
MgO_6	593	614	22	[7, 91, 121, 122, 134, 138, 141]
MgO_7	594	601	8	[24, 79, 84, 95, 98, 100, 111, 150]
MgO_6	595	606	12	[36, 70, 74, 89, 115, 139, 143]
MgO_5	597	664	68	[16, 99, 100, 146, 147, 149]
MgO_6	597	626	30	[28, 87, 108, 116, 142, 146, 147]
MgO_8	598	613	16	[18, 66, 68, 101, 102, 118, 125, 134, 152]
MgO_6	600	615	16	[34, 78, 89, 117, 128, 145, 150]
MgO_7	601	602	2	[33, 75, 104, 107, 112, 123, 126, 141]
MgO_8	602	613	12	[24, 79, 82, 84, 95, 98, 100, 111, 150]
MgO_6	603	656	54	[21, 114, 119, 129, 140, 149, 151]
MgO_8	603	629	27	[33, 75, 79, 104, 107, 112, 123, 126, 141]
MgO_6	604	618	15	[17, 77, 90, 93, 95, 128, 137]
MgO_6	605	673	69	[13, 67, 73, 80, 90, 117, 131]
MgO_7	606	656	51	[30, 66, 78, 86, 88, 99, 104, 121]
MgO_5	607	685	79	[36, 70, 74, 89, 115, 139]
MgO_6	609	609	1	[14, 76, 91, 122, 130, 142, 152]
MgO_5	610	634	25	[14, 76, 122, 130, 142, 152]
MgO_6	610	622	13	[19, 66, 86, 89, 101, 139, 145]
MgO_7	614	620	7	[18, 66, 68, 101, 102, 125, 134, 152]
MgO_7	614	617	4	[24, 82, 84, 95, 98, 100, 111, 150]
MgO_5	615	626	12	[7, 91, 121, 122, 134, 141]
MgO_6	616	622	7	[32, 72, 83, 84, 88, 114, 130]
MgO_7	616	620	5	[34, 78, 89, 117, 128, 132, 145, 150]
MgO_6	618	706	89	[24, 82, 84, 98, 100, 111, 150]
MgO_7	618	692	75	[27, 65, 70, 93, 108, 115, 136, 146]
MgO_4	619	647	29	[15, 87, 107, 113, 125]
MgO_5	619	653	35	[17, 90, 93, 95, 128, 137]
MgO_6	620	622	3	[20, 72, 83, 88, 97, 135, 138]
MgO_6	621	685	65	[18, 66, 68, 101, 102, 125, 152]
MgO_6	621	632	12	[34, 78, 89, 117, 128, 132, 150]
MgO_7	622	624	3	[12, 76, 106, 113, 116, 120, 124, 152]
MgO_4	623	628	6	[19, 66, 89, 101, 145]
MgO_5	623	629	7	[20, 72, 83, 88, 135, 138]
MgO_5	623	648	26	[32, 72, 83, 84, 88, 114]
MgO_8	625	635	11	[12, 76, 87, 106, 113, 116, 120, 124, 152]
MgO_4	627	628	2	[7, 91, 121, 122, 134]
MgO_7	627	646	20	[28, 87, 97, 108, 116, 142, 146, 147]
MgO_5	628	716	89	[26, 65, 81, 110, 120, 133]
MgO_5	629	642	14	[7, 91, 121, 122, 134, 138]
MgO_5	629	648	20	[19, 66, 78, 89, 101, 145]
MgO_6	630	643	14	[20, 72, 83, 88, 97, 135, 138]
MgO_7	630	631	2	[33, 75, 79, 104, 107, 112, 123, 141]
MgO_6	632	653	22	[33, 79, 104, 107, 112, 123, 141]
MgO_5	633	650	18	[34, 78, 117, 128, 132, 150]
MgO_6	635	661	27	[14, 76, 92, 122, 130, 142, 152]
MgO_7	636	657	22	[12, 76, 87, 106, 113, 116, 124, 152]
MgO_7	636	642	7	[29, 65, 93, 95, 103, 105, 133, 137]
MgO_6	641	656	16	[23, 72, 76, 103, 108, 116, 142]
MgO_4	643	657	15	[7, 91, 121, 134, 138]
MgO_6	643	658	16	[29, 65, 93, 95, 103, 133, 137]
MgO_7	644	665	22	[20, 72, 83, 88, 97, 121, 135, 138]
MgO_6	647	653	7	[28, 97, 108, 116, 142, 146, 147]
MgO_5	648	695	48	[15, 87, 107, 113, 114, 125]
MgO_6	649	659	11	[19, 66, 78, 89, 101, 102, 145]
MgO_6	649	653	5	[31, 78, 83, 88, 99, 132, 149]
MgO_6	649	660	12	[32, 72, 83, 84, 88, 114, 126]
MgO_6	651	680	30	[34, 78, 98, 117, 128, 132, 150]
MgO_6	654	740	87	[17, 77, 90, 93, 95, 128, 137]
MgO_7	654	676	23	[28, 97, 108, 116, 136, 142, 146, 147]
MgO_7	654	690	37	[31, 78, 83, 88, 99, 132, 140, 149]
MgO_6	654	674	21	[33, 75, 79, 104, 107, 123, 141]
MgO_6	655	724	70	[9, 90, 117, 121, 128, 135, 143]
MgO_5	657	711	55	[21, 119, 129, 140, 149, 151]
MgO_5	657	658	2	[23, 76, 103, 108, 116, 142]
MgO_6	657	663	7	[30, 78, 86, 88, 99, 104, 121]
MgO_7	657	658	2	[35, 68, 92, 109, 110, 142, 144, 151]
MgO_5	658	659	2	[7, 91, 121, 134, 138, 141]
MgO_7	658	663	6	[12, 87, 106, 113, 116, 120, 124, 152]
MgO_6	659	669	11	[23, 76, 103, 108, 116, 126, 142]
MgO_5	659	659	1	[29, 65, 93, 95, 103, 133]
MgO_6	659	663	5	[35, 92, 109, 110, 142, 144, 151]
MgO_6	660	668	9	[7, 91, 121, 134, 138, 141, 143]
MgO_7	660	670	11	[19, 66, 78, 85, 89, 101, 102, 145]
MgO_6	660	666	7	[29, 65, 93, 95, 103, 108, 133]
MgO_6	661	672	12	[10, 68, 96, 110, 119, 127, 151]
MgO_5	661	679	19	[32, 72, 83, 84, 88, 126]
MgO_7	662	669	8	[14, 76, 92, 122, 130, 134, 142, 152]
MgO_6	664	678	15	[12, 106, 113, 116, 120, 124, 152]
MgO_5	664	686	23	[30, 78, 86, 88, 104, 121]
MgO_7	664	685	22	[35, 92, 109, 110, 137, 142, 144, 151]
MgO_4	665	672	8	[11, 69, 86, 117, 145]
MgO_6	665	685	21	[16, 99, 100, 118, 146, 147, 149]
MgO_7	666	683	18	[8, 71, 96, 107, 113, 120, 127, 148]
MgO_6	666	776	111	[20, 72, 83, 88, 97, 135, 138]
MgO_7	667	678	12	[22, 85, 97, 102, 136, 143, 144, 147]
MgO_7	667	756	90	[29, 65, 93, 95, 103, 108, 116, 133]
MgO_5	669	690	22	[7, 91, 121, 134, 138, 143]
MgO_6	670	685	16	[14, 76, 92, 122, 134, 142, 152]
MgO_7	670	671	2	[23, 76, 103, 108, 116, 126, 130, 142]
MgO_6	671	699	29	[19, 66, 78, 89, 101, 102, 145]
MgO_6	672	711	40	[23, 76, 103, 108, 116, 130, 142]
MgO_5	673	746	74	[10, 68, 110, 119, 127, 151]
MgO_5	673	682	10	[11, 69, 78, 86, 117, 145]
MgO_7	674	714	41	[13, 67, 73, 80, 90, 117, 123, 131]
MgO_5	675	676	2	[33, 75, 79, 104, 107, 141]
MgO_6	677	707	31	[28, 108, 116, 136, 142, 146, 147]
MgO_6	677	693	17	[33, 75, 79, 104, 107, 112, 141]
MgO_5	679	717	39	[12, 106, 113, 120, 124, 152]
MgO_6	679	685	7	[22, 85, 97, 102, 143, 144, 147]
MgO_7	680	704	25	[32, 72, 83, 84, 88, 100, 126, 130]
MgO_6	681	687	7	[25, 68, 81, 92, 101, 131, 134]
MgO_5	681	697	17	[34, 78, 117, 128, 132, 150]
MgO_6	683	684	2	[11, 69, 78, 86, 117, 123, 145]
MgO_6	684	706	23	[8, 96, 107, 113, 120, 127, 148]
MgO_6	685	687	3	[11, 69, 86, 117, 123, 145, 148]
MgO_7	686	708	23	[14, 68, 76, 92, 122, 134, 142, 152]
MgO_5	686	763	78	[16, 99, 100, 146, 147, 149]
MgO_5	686	689	4	[18, 66, 68, 101, 102, 152]
MgO_5	686	719	34	[22, 85, 102, 143, 144, 147]
MgO_6	686	716	31	[35, 92, 109, 110, 137, 142, 144]
MgO_6	686	706	21	[36, 70, 74, 89, 115, 131, 139]
MgO_6	687	694	8	[30, 66, 78, 86, 88, 104, 121]
MgO_5	688	713	26	[11, 69, 117, 123, 145, 148]
MgO_7	688	725	38	[25, 67, 68, 81, 92, 101, 131, 134]
MgO_6	690	730	41	[18, 66, 68, 101, 102, 134, 152]
MgO_6	691	748	58	[7, 91, 102, 121, 134, 138, 143]
MgO_6	691	701	11	[31, 78, 83, 88, 99, 140, 149]
MgO_8	693	711	19	[27, 64, 65, 70, 93, 108, 115, 136, 146]
MgO_7	694	694	1	[33, 75, 79, 104, 107, 112, 114, 141]
MgO_7	695	718	24	[30, 66, 78, 86, 88, 99, 104, 121]
MgO_7	695	699	5	[33, 75, 76, 104, 107, 112, 114, 141]
MgO_4	696	696	1	[15, 87, 113, 114, 125]
MgO_5	697	707	11	[15, 71, 87, 113, 114, 125]
MgO_6	698	722	25	[34, 78, 89, 117, 128, 132, 150]
MgO_5	700	704	5	[19, 66, 78, 101, 102, 145]
MgO_6	700	705	6	[33, 75, 76, 107, 112, 114, 141]
MgO_7	702	723	22	[31, 78, 83, 88, 99, 132, 140, 149]
MgO_3	705	713	9	[19, 66, 101, 145]
MgO_6	705	729	25	[32, 72, 83, 84, 100, 126, 130]
MgO_7	706	708	3	[33, 75, 76, 79, 107, 112, 114, 141]
MgO_7	707	708	2	[8, 71, 96, 107, 113, 120, 127, 148]
MgO_4	707	721	15	[24, 84, 98, 100, 150]
MgO_5	707	725	19	[36, 70, 74, 89, 115, 139]
MgO_4	708	708	1	[15, 87, 113, 114, 125]
MgO_7	708	712	5	[28, 65, 108, 116, 136, 142, 146, 147]
MgO_8	709	719	11	[8, 71, 82, 96, 107, 113, 120, 127, 148]
MgO_6	709	715	7	[14, 76, 92, 122, 134, 142, 152]
MgO_5	709	747	39	[15, 87, 113, 114, 125, 152]
MgO_6	709	736	28	[33, 75, 79, 107, 112, 114, 141]
MgO_6	712	727	16	[21, 83, 119, 129, 140, 149, 151]
MgO_7	712	758	47	[23, 76, 97, 103, 108, 116, 130, 142]
MgO_7	712	720	9	[27, 64, 70, 93, 108, 115, 136, 146]
MgO_6	713	716	4	[28, 108, 116, 136, 142, 146, 147]
MgO_4	714	753	40	[11, 69, 117, 145, 148]
MgO_4	714	723	10	[19, 66, 101, 131, 145]
MgO_6	715	722	8	[13, 67, 73, 80, 90, 117, 123]
MgO_5	716	726	11	[14, 76, 122, 134, 142, 152]
MgO_6	717	749	33	[26, 65, 81, 92, 110, 120, 133]
MgO_7	717	728	12	[28, 87, 108, 116, 136, 142, 146, 147]
MgO_5	717	799	83	[35, 92, 109, 110, 137, 144]
MgO_6	718	719	2	[12, 91, 106, 113, 120, 124, 152]
MgO_6	719	728	10	[30, 66, 78, 86, 88, 104, 121]
MgO_7	720	730	11	[8, 71, 82, 96, 107, 113, 120, 148]
MgO_7	720	726	7	[12, 91, 106, 113, 116, 120, 124, 152]
MgO_6	720	748	29	[22, 85, 99, 102, 143, 144, 147]
MgO_8	721	736	16	[27, 64, 70, 93, 108, 115, 124, 136, 146]
MgO_5	722	727	6	[24, 77, 84, 98, 100, 150]
MgO_7	723	730	8	[13, 67, 69, 73, 80, 90, 117, 123]
MgO_5	723	876	154	[34, 78, 117, 128, 132, 150]
MgO_5	724	724	1	[19, 66, 89, 101, 131, 145]
MgO_8	724	733	10	[31, 78, 83, 85, 88, 99, 132, 140, 149]
MgO_5	725	741	17	[9, 90, 117, 128, 135, 143]
MgO_6	725	727	3	[19, 66, 89, 101, 131, 139, 145]
MgO_8	726	743	18	[25, 67, 68, 81, 92, 101, 122, 131, 134]
MgO_6	726	733	8	[36, 70, 74, 89, 115, 124, 139]
MgO_8	727	748	22	[12, 76, 91, 106, 113, 116, 120, 124, 152]
MgO_6	727	739	13	[14, 76, 91, 122, 134, 142, 152]
MgO_7	728	728	1	[19, 66, 78, 89, 101, 131, 139, 145]
MgO_5	728	767	40	[21, 119, 129, 140, 149, 151]
MgO_6	728	742	15	[24, 77, 84, 98, 100, 132, 150]
MgO_6	729	770	42	[19, 66, 78, 89, 101, 139, 145]
MgO_6	729	729	1	[28, 87, 108, 116, 136, 146, 147]
MgO_7	729	746	18	[30, 66, 78, 86, 88, 104, 117, 121]
MgO_5	730	751	22	[28, 87, 108, 116, 146, 147]
MgO_5	730	750	21	[32, 72, 83, 84, 100, 126]
MgO_8	731	732	2	[8, 71, 82, 96, 107, 113, 114, 120, 148]
MgO_8	731	737	7	[13, 67, 69, 73, 80, 90, 117, 123, 131]
MgO_7	731	731	1	[18, 66, 68, 101, 102, 118, 134, 152]
MgO_8	732	747	16	[18, 66, 68, 101, 102, 118, 125, 134, 152]
MgO_7	733	739	7	[8, 71, 82, 96, 107, 113, 114, 148]
MgO_7	734	742	9	[31, 78, 83, 88, 99, 132, 140, 149]
MgO_5	734	765	32	[36, 70, 74, 89, 115, 139]
MgO_7	737	750	14	[27, 70, 93, 108, 115, 124, 136, 146]
MgO_7	737	790	54	[33, 75, 79, 107, 112, 114, 123, 141]
MgO_7	738	743	6	[13, 67, 69, 73, 80, 117, 123, 131]
MgO_6	740	741	2	[8, 82, 96, 107, 113, 114, 148]
MgO_5	740	742	3	[14, 76, 91, 122, 134, 142]
MgO_5	741	746	6	[17, 90, 93, 95, 128, 137]
MgO_5	742	756	15	[8, 82, 96, 107, 113, 148]
MgO_6	742	774	33	[9, 90, 117, 121, 128, 135, 143]
MgO_6	743	752	10	[14, 68, 76, 91, 122, 134, 142]
MgO_5	743	749	7	[24, 77, 84, 98, 100, 150]
MgO_6	743	754	12	[31, 78, 83, 99, 132, 140, 149]
MgO_6	744	745	2	[13, 67, 69, 73, 80, 117, 123]
MgO_7	744	787	44	[25, 67, 68, 81, 92, 101, 131, 134]
MgO_5	746	758	13	[13, 67, 69, 73, 80, 117]
MgO_6	747	756	10	[10, 68, 96, 110, 119, 127, 151]
MgO_4	747	765	19	[17, 90, 95, 128, 137]
MgO_6	747	751	5	[30, 66, 78, 86, 88, 117, 121]
MgO_4	748	768	21	[15, 113, 114, 125, 152]
MgO_7	748	777	30	[18, 66, 68, 101, 118, 125, 134, 152]
MgO_7	749	792	44	[7, 91, 102, 121, 134, 135, 138, 143]
MgO_7	749	777	29	[12, 76, 106, 113, 116, 120, 124, 152]
MgO_5	749	789	41	[22, 85, 99, 102, 144, 147]
MgO_4	750	750	1	[24, 77, 84, 98, 150]
MgO_7	750	762	13	[26, 65, 81, 92, 106, 110, 120, 133]
MgO_5	751	763	13	[24, 77, 84, 98, 132, 150]
MgO_6	751	760	10	[27, 70, 93, 108, 115, 136, 146]
MgO_4	751	815	65	[32, 72, 83, 84, 100]
MgO_6	752	753	2	[28, 71, 87, 108, 116, 146, 147]
MgO_5	752	759	8	[30, 78, 86, 88, 117, 121]
MgO_5	753	753	1	[14, 68, 76, 122, 134, 142]
MgO_5	754	767	14	[11, 69, 117, 123, 145, 148]
MgO_6	754	772	19	[14, 68, 76, 122, 134, 142, 152]
MgO_7	754	763	10	[28, 71, 87, 108, 116, 142, 146, 147]
MgO_5	755	762	8	[31, 78, 83, 99, 140, 149]
MgO_7	757	763	7	[8, 82, 96, 107, 113, 120, 127, 148]
MgO_5	757	779	23	[10, 68, 96, 110, 127, 151]
MgO_6	757	795	39	[29, 65, 93, 95, 103, 108, 133]
MgO_4	759	763	5	[13, 67, 69, 80, 117]
MgO_6	759	787	29	[23, 97, 103, 108, 116, 130, 142]
MgO_6	760	781	22	[30, 78, 86, 88, 117, 121, 145]
MgO_7	761	776	16	[27, 65, 70, 93, 108, 115, 136, 146]
MgO_6	763	788	26	[26, 65, 81, 92, 110, 120, 133]
MgO_4	763	771	9	[31, 78, 83, 140, 149]
MgO_6	764	777	14	[8, 82, 96, 113, 120, 127, 148]
MgO_5	764	770	7	[13, 67, 69, 80, 90, 117]
MgO_6	764	765	2	[16, 83, 99, 100, 146, 147, 149]
MgO_6	764	779	16	[24, 70, 77, 84, 98, 132, 150]
MgO_6	764	808	45	[28, 87, 108, 116, 142, 146, 147]
MgO_5	766	815	50	[16, 99, 100, 146, 147, 149]
MgO_5	766	796	31	[17, 90, 93, 95, 128, 137]
MgO_6	766	771	6	[36, 70, 74, 89, 111, 115, 139]
MgO_6	768	845	78	[11, 69, 117, 123, 145, 148, 150]
MgO_6	768	786	19	[21, 87, 119, 129, 140, 149, 151]
MgO_5	769	798	30	[15, 104, 113, 114, 125, 152]
MgO_6	771	773	3	[13, 67, 69, 80, 90, 117, 121]
MgO_7	771	780	10	[19, 66, 78, 89, 101, 131, 139, 145]
MgO_5	772	800	29	[31, 78, 83, 88, 140, 149]
MgO_7	772	798	27	[36, 70, 74, 89, 111, 115, 131, 139]
MgO_5	773	778	6	[14, 68, 76, 122, 134, 142]
MgO_5	774	783	10	[13, 67, 69, 80, 117, 121]
MgO_7	775	791	17	[9, 88, 90, 117, 121, 128, 135, 143]
MgO_7	777	805	29	[20, 72, 83, 88, 97, 135, 138, 141]
MgO_6	777	905	129	[27, 65, 93, 108, 115, 136, 146]
MgO_5	778	786	9	[8, 96, 113, 120, 127, 148]
MgO_8	778	799	22	[12, 76, 106, 113, 116, 118, 120, 124, 152]
MgO_8	778	789	12	[18, 66, 68, 101, 102, 118, 125, 134, 152]
MgO_6	779	808	30	[14, 68, 76, 92, 122, 134, 142]
MgO_4	780	792	13	[10, 68, 110, 127, 151]
MgO_5	780	780	1	[24, 70, 84, 98, 132, 150]
MgO_6	781	790	10	[19, 66, 89, 101, 131, 139, 145]
MgO_6	781	839	59	[24, 70, 84, 98, 111, 132, 150]
MgO_5	782	831	50	[30, 78, 86, 88, 117, 121]
MgO_4	784	798	15	[13, 67, 69, 117, 121]
MgO_6	787	795	9	[8, 71, 96, 113, 120, 127, 148]
MgO_7	787	814	28	[21, 87, 119, 125, 129, 140, 149, 151]
MgO_5	788	797	10	[23, 97, 103, 108, 130, 142]
MgO_8	788	791	4	[25, 67, 68, 81, 92, 101, 127, 131, 134]
MgO_5	789	811	23	[26, 65, 81, 110, 120, 133]
MgO_7	790	795	6	[18, 66, 68, 101, 102, 118, 125, 152]
MgO_6	790	811	22	[22, 85, 99, 102, 143, 144, 147]
MgO_5	791	798	8	[19, 66, 89, 101, 139, 145]
MgO_6	791	804	14	[33, 75, 107, 112, 114, 123, 141]
MgO_6	792	842	51	[9, 90, 117, 121, 128, 135, 143]
MgO_7	792	800	9	[25, 67, 68, 81, 92, 101, 127, 134]
MgO_8	793	800	8	[7, 91, 102, 121, 134, 135, 138, 141, 143]
MgO_5	793	803	11	[10, 68, 87, 110, 127, 151]
MgO_5	796	818	23	[8, 96, 113, 120, 127, 148]
MgO_6	796	797	2	[18, 66, 68, 101, 102, 125, 152]
MgO_7	796	800	5	[29, 65, 72, 93, 95, 103, 108, 133]
MgO_6	797	834	38	[17, 77, 90, 93, 95, 128, 137]
MgO_6	798	814	17	[18, 66, 68, 101, 118, 125, 152]
MgO_6	798	822	25	[23, 72, 97, 103, 108, 130, 142]
MgO_5	799	843	45	[13, 67, 69, 117, 121, 122]
MgO_6	799	883	85	[15, 104, 113, 114, 118, 125, 152]
MgO_6	799	812	14	[19, 66, 78, 89, 101, 139, 145]
MgO_6	799	849	51	[36, 70, 74, 89, 115, 131, 139]
MgO_7	800	847	48	[12, 76, 106, 113, 116, 118, 124, 152]
MgO_6	800	801	2	[35, 92, 109, 110, 137, 142, 144]
MgO_7	801	819	19	[7, 91, 102, 121, 134, 138, 141, 143]
MgO_6	801	825	25	[25, 67, 68, 81, 92, 101, 127]
MgO_8	801	823	23	[29, 65, 72, 93, 95, 103, 105, 108, 133]
MgO_6	801	860	60	[31, 78, 83, 88, 135, 140, 149]
MgO_5	802	864	63	[35, 92, 109, 110, 142, 144]
MgO_6	804	831	28	[10, 68, 87, 96, 110, 127, 151]
MgO_5	805	817	13	[33, 75, 112, 114, 123, 141]
MgO_6	806	809	4	[20, 83, 88, 97, 135, 138, 141]
MgO_5	809	818	10	[14, 76, 92, 122, 134, 142]
MgO_7	809	810	2	[28, 87, 97, 108, 116, 142, 146, 147]
MgO_5	810	815	6	[20, 83, 88, 135, 138, 141]
MgO_6	811	835	25	[28, 97, 108, 116, 142, 146, 147]
MgO_5	812	821	10	[22, 85, 99, 102, 144, 147]
MgO_6	812	814	3	[26, 65, 81, 110, 120, 127, 133]
MgO_5	813	839	27	[19, 66, 78, 89, 101, 145]
MgO_5	815	832	18	[18, 66, 68, 101, 125, 152]
MgO_6	815	826	12	[21, 119, 125, 129, 140, 149, 151]
MgO_5	815	822	8	[26, 81, 110, 120, 127, 133]
MgO_6	816	838	23	[16, 85, 99, 100, 146, 147, 149]
MgO_6	816	846	31	[20, 72, 83, 88, 135, 138, 141]
MgO_3	816	816	1	[32, 83, 84, 100]
MgO_4	817	859	43	[32, 82, 83, 84, 100]
MgO_6	818	829	12	[33, 75, 79, 112, 114, 123, 141]
MgO_6	819	904	86	[8, 71, 96, 113, 120, 127, 148]
MgO_6	819	826	8	[14, 76, 92, 122, 130, 134, 142]
MgO_6	820	858	39	[7, 91, 121, 134, 138, 141, 143]
MgO_6	822	825	4	[22, 85, 89, 99, 102, 144, 147]
MgO_5	823	825	3	[23, 72, 97, 103, 108, 130]
MgO_5	823	855	33	[26, 65, 81, 110, 120, 133]
MgO_7	824	828	5	[29, 65, 72, 95, 103, 105, 108, 133]
MgO_7	826	834	9	[22, 85, 89, 99, 102, 143, 144, 147]
MgO_6	826	839	14	[23, 72, 97, 103, 108, 126, 130]
MgO_5	826	827	2	[25, 68, 81, 92, 101, 127]
MgO_5	827	832	6	[14, 76, 92, 122, 134, 142]
MgO_5	827	900	74	[21, 119, 129, 140, 149, 151]
MgO_6	828	844	17	[25, 68, 81, 92, 101, 110, 127]
MgO_6	829	835	7	[29, 65, 72, 95, 103, 108, 133]
MgO_7	830	880	51	[33, 75, 79, 112, 114, 123, 126, 141]
MgO_5	832	931	100	[10, 68, 96, 110, 127, 151]
MgO_6	832	905	74	[30, 66, 78, 86, 88, 117, 121]
MgO_4	833	839	7	[14, 76, 92, 134, 142]
MgO_6	833	862	30	[18, 66, 68, 101, 125, 145, 152]
MgO_7	835	848	14	[17, 74, 77, 90, 93, 95, 128, 137]
MgO_8	835	840	6	[22, 85, 89, 97, 99, 102, 143, 144, 147]
MgO_5	836	841	6	[28, 97, 108, 116, 142, 147]
MgO_5	836	955	120	[29, 65, 95, 103, 108, 133]
MgO_5	839	934	96	[16, 99, 100, 146, 147, 149]
MgO_5	840	854	15	[14, 76, 92, 134, 142, 152]
MgO_6	840	843	4	[19, 66, 78, 89, 101, 102, 145]
MgO_5	840	845	6	[23, 72, 97, 103, 108, 130]
MgO_5	840	874	35	[24, 70, 98, 111, 132, 150]
MgO_7	841	850	10	[22, 85, 89, 97, 99, 102, 144, 147]
MgO_6	842	866	25	[28, 87, 97, 108, 116, 142, 147]
MgO_5	843	859	17	[9, 90, 121, 128, 135, 143]
MgO_6	844	951	108	[13, 67, 69, 86, 117, 121, 122]
MgO_7	844	866	23	[19, 66, 78, 89, 101, 102, 117, 145]
MgO_7	845	859	15	[25, 68, 81, 92, 101, 110, 127, 134]
MgO_5	846	859	14	[11, 69, 117, 145, 148, 150]
MgO_6	846	850	5	[23, 72, 76, 97, 103, 108, 130]
MgO_7	847	875	29	[20, 72, 83, 88, 121, 135, 138, 141]
MgO_6	848	848	1	[12, 76, 106, 113, 116, 118, 152]
MgO_5	849	874	26	[12, 76, 113, 116, 118, 152]
MgO_6	849	890	42	[17, 77, 90, 93, 95, 128, 137]
MgO_5	850	892	43	[36, 74, 89, 115, 131, 139]
MgO_6	851	903	53	[22, 85, 97, 99, 102, 144, 147]
MgO_5	851	858	8	[23, 72, 76, 103, 108, 130]
MgO_6	855	857	3	[14, 76, 91, 92, 134, 142, 152]
MgO_4	856	900	45	[26, 65, 110, 120, 133]
MgO_6	858	865	8	[14, 75, 76, 91, 92, 134, 142]
MgO_5	859	864	6	[7, 91, 121, 134, 138, 143]
MgO_6	859	860	2	[23, 72, 76, 95, 103, 108, 130]
MgO_6	860	861	2	[9, 90, 117, 121, 128, 135, 143]
MgO_6	860	860	1	[11, 69, 117, 139, 145, 148, 150]
MgO_6	860	902	43	[25, 68, 81, 92, 101, 127, 134]
MgO_5	860	914	55	[32, 82, 83, 84, 100, 149]
MgO_7	861	887	27	[11, 69, 117, 123, 139, 145, 148, 150]
MgO_5	861	900	40	[23, 72, 95, 103, 108, 130]
MgO_5	861	939	79	[31, 83, 88, 135, 140, 149]
MgO_7	862	874	13	[9, 90, 117, 121, 128, 135, 137, 143]
MgO_7	863	877	15	[18, 66, 68, 101, 125, 127, 145, 152]
MgO_6	865	878	14	[7, 91, 102, 121, 134, 138, 143]
MgO_6	865	867	3	[35, 92, 97, 109, 110, 142, 144]
MgO_7	866	1016	151	[14, 75, 76, 91, 92, 122, 134, 142]
MgO_6	867	905	39	[19, 66, 78, 89, 101, 102, 145]
MgO_5	867	875	9	[28, 97, 108, 116, 142, 147]
MgO_5	868	931	64	[35, 92, 109, 110, 142, 144]
MgO_6	875	891	17	[9, 90, 117, 121, 128, 135, 143]
MgO_6	875	891	17	[12, 76, 106, 113, 116, 118, 152]
MgO_6	875	921	47	[24, 70, 89, 98, 111, 132, 150]
MgO_8	876	888	13	[20, 72, 79, 83, 88, 121, 135, 138, 141]
MgO_6	876	906	31	[28, 97, 108, 116, 142, 146, 147]
MgO_6	877	916	40	[34, 78, 89, 117, 128, 132, 150]
MgO_8	878	886	9	[18, 66, 68, 101, 119, 125, 127, 145, 152]
MgO_7	879	891	13	[7, 91, 102, 121, 131, 134, 138, 143]
MgO_6	881	889	9	[33, 79, 112, 114, 123, 126, 141]
MgO_5	884	894	11	[15, 104, 113, 114, 125, 152]
MgO_7	887	949	63	[18, 66, 68, 101, 119, 125, 145, 152]
MgO_6	888	944	57	[11, 69, 117, 123, 145, 148, 150]
MgO_7	889	910	22	[20, 72, 79, 83, 88, 121, 138, 141]
MgO_7	890	897	8	[33, 64, 79, 112, 114, 123, 126, 141]
MgO_5	891	916	26	[17, 77, 90, 93, 128, 137]
MgO_6	892	895	4	[7, 91, 102, 131, 134, 138, 143]
MgO_7	892	901	10	[9, 90, 117, 121, 128, 135, 140, 143]
MgO_5	892	931	40	[12, 76, 106, 113, 116, 152]
MgO_6	893	932	40	[36, 70, 74, 89, 115, 131, 139]
MgO_6	895	897	3	[15, 87, 104, 113, 114, 125, 152]
MgO_7	896	911	16	[7, 91, 102, 121, 131, 134, 138, 143]
MgO_5	898	934	37	[15, 87, 113, 114, 125, 152]
MgO_6	898	899	2	[33, 79, 112, 114, 123, 126, 141]
MgO_5	900	954	55	[33, 79, 112, 114, 123, 141]
MgO_4	901	943	43	[21, 119, 129, 140, 151]
MgO_6	901	904	4	[23, 72, 83, 95, 103, 108, 130]
MgO_5	901	905	5	[26, 65, 81, 110, 120, 133]
MgO_8	902	905	4	[9, 78, 90, 117, 121, 128, 135, 140, 143]
MgO_7	903	933	31	[25, 68, 81, 92, 101, 110, 127, 134]
MgO_5	904	929	26	[22, 85, 97, 102, 144, 147]
MgO_5	905	949	45	[8, 71, 96, 120, 127, 148]
MgO_7	905	926	22	[23, 72, 83, 84, 95, 103, 108, 130]
MgO_7	906	909	4	[9, 78, 90, 121, 128, 135, 140, 143]
MgO_7	906	998	93	[19, 66, 78, 85, 89, 101, 102, 145]
MgO_6	906	958	53	[26, 65, 81, 110, 120, 127, 133]
MgO_5	906	925	20	[27, 65, 93, 108, 115, 146]
MgO_5	906	907	2	[30, 66, 78, 86, 88, 117]
MgO_5	907	908	2	[28, 97, 108, 116, 146, 147]
MgO_6	908	945	38	[30, 66, 78, 86, 88, 117, 145]
MgO_4	909	931	23	[28, 97, 108, 116, 147]
MgO_6	910	912	3	[9, 78, 121, 128, 135, 140, 143]
MgO_6	911	928	18	[20, 72, 79, 83, 88, 138, 141]
MgO_6	912	955	44	[7, 91, 102, 121, 134, 138, 143]
MgO_7	913	922	10	[9, 78, 88, 121, 128, 135, 140, 143]
MgO_6	915	941	27	[32, 82, 83, 84, 98, 100, 149]
MgO_6	917	933	17	[17, 77, 90, 93, 95, 128, 137]
MgO_5	917	962	46	[34, 78, 89, 117, 128, 150]
MgO_5	922	930	9	[24, 70, 89, 98, 132, 150]
MgO_6	923	928	6	[9, 78, 88, 121, 128, 135, 143]
MgO_4	926	968	43	[27, 65, 108, 115, 146]
MgO_6	927	941	15	[23, 72, 83, 84, 95, 108, 130]
MgO_7	929	958	30	[9, 78, 88, 117, 121, 128, 135, 143]
MgO_5	929	934	6	[20, 72, 83, 88, 138, 141]
MgO_6	930	931	2	[22, 85, 97, 102, 143, 144, 147]
MgO_4	931	934	4	[24, 70, 89, 98, 150]
MgO_4	932	937	6	[10, 68, 110, 127, 151]
MgO_6	932	950	19	[12, 76, 106, 113, 116, 120, 152]
MgO_7	932	976	45	[22, 85, 97, 102, 136, 143, 144, 147]
MgO_5	932	963	32	[28, 97, 108, 116, 142, 147]
MgO_6	932	956	25	[35, 68, 92, 109, 110, 142, 144]
MgO_5	933	940	8	[36, 70, 74, 115, 131, 139]
MgO_5	934	992	59	[17, 77, 90, 95, 128, 137]
MgO_8	934	939	6	[25, 68, 81, 92, 101, 110, 127, 131, 134]
MgO_6	935	973	39	[15, 87, 113, 114, 125, 126, 152]
MgO_6	935	940	6	[16, 71, 99, 100, 146, 147, 149]
MgO_6	935	965	31	[20, 72, 79, 83, 88, 138, 141]
MgO_5	935	947	13	[24, 70, 89, 98, 146, 150]
MgO_5	938	978	41	[10, 68, 110, 119, 127, 151]
MgO_9	940	941	2	[25, 67, 68, 81, 92, 101, 110, 127, 131, 134]
MgO_4	940	955	16	[31, 83, 88, 135, 140]
MgO_7	941	1011	71	[16, 71, 99, 100, 116, 146, 147, 149]
MgO_6	941	948	8	[36, 70, 74, 80, 115, 131, 139]
MgO_5	942	951	10	[23, 72, 83, 84, 108, 130]
MgO_8	942	960	19	[25, 67, 81, 92, 101, 110, 127, 131, 134]
MgO_7	942	966	25	[32, 71, 82, 83, 84, 98, 100, 149]
MgO_5	944	951	8	[21, 119, 129, 132, 140, 151]
MgO_5	945	979	35	[11, 69, 117, 145, 148, 150]
MgO_7	946	954	9	[30, 66, 78, 86, 88, 117, 121, 145]
MgO_6	948	992	45	[24, 70, 89, 98, 111, 146, 150]
MgO_5	949	1039	91	[36, 74, 80, 115, 131, 139]
MgO_6	950	963	14	[8, 71, 82, 96, 120, 127, 148]
MgO_6	950	965	16	[18, 66, 68, 101, 125, 145, 152]
MgO_7	951	958	8	[12, 76, 106, 113, 116, 120, 142, 152]
MgO_5	952	968	17	[13, 67, 69, 117, 121, 122]
MgO_6	952	961	10	[21, 68, 119, 129, 132, 140, 151]
MgO_6	952	974	23	[23, 72, 83, 84, 97, 108, 130]
MgO_6	955	974	20	[30, 66, 78, 86, 88, 117, 121]
MgO_6	955	973	19	[33, 79, 104, 112, 114, 123, 141]
MgO_7	956	986	31	[7, 91, 102, 121, 134, 136, 138, 143]
MgO_6	956	964	9	[29, 65, 95, 103, 105, 108, 133]
MgO_5	956	982	27	[31, 78, 83, 88, 135, 140]
MgO_5	957	998	42	[35, 92, 109, 110, 142, 144]
MgO_6	959	961	3	[9, 88, 117, 121, 128, 135, 143]
MgO_8	959	963	5	[12, 76, 87, 106, 113, 116, 120, 142, 152]
MgO_5	959	1028	70	[26, 65, 81, 110, 120, 133]
MgO_7	961	971	11	[25, 67, 81, 92, 101, 110, 127, 134]
MgO_7	962	971	10	[9, 88, 90, 117, 121, 128, 135, 143]
MgO_5	962	1031	70	[21, 119, 129, 132, 140, 151]
MgO_6	963	973	11	[34, 77, 78, 89, 117, 128, 150]
MgO_7	964	980	17	[8, 71, 82, 96, 113, 120, 127, 148]
MgO_7	964	980	17	[12, 76, 87, 113, 116, 120, 142, 152]
MgO_6	964	1010	47	[28, 97, 103, 108, 116, 142, 147]
MgO_5	965	1024	60	[29, 65, 95, 103, 105, 133]
MgO_6	966	1001	36	[18, 66, 68, 101, 118, 125, 145]
MgO_6	966	971	6	[20, 72, 79, 88, 93, 138, 141]
MgO_6	967	1055	89	[32, 71, 82, 83, 84, 100, 149]
MgO_6	969	973	5	[13, 67, 69, 90, 117, 121, 122]
MgO_5	969	977	9	[27, 65, 108, 115, 116, 146]
MgO_6	972	976	5	[9, 88, 90, 121, 128, 135, 143]
MgO_7	972	1007	36	[20, 64, 72, 79, 88, 93, 138, 141]
MgO_6	972	978	7	[25, 67, 81, 92, 101, 127, 134]
MgO_5	974	979	6	[13, 67, 69, 90, 117, 121]
MgO_5	974	1041	68	[15, 87, 113, 114, 125, 152]
MgO_5	974	974	1	[33, 79, 104, 114, 123, 141]
MgO_7	974	1021	48	[34, 77, 78, 89, 98, 117, 128, 150]
MgO_5	975	986	12	[23, 72, 83, 84, 97, 130]
MgO_7	975	975	1	[30, 66, 78, 86, 88, 104, 117, 121]
MgO_6	975	993	19	[33, 79, 104, 114, 123, 126, 141]
MgO_6	976	1010	35	[30, 66, 78, 86, 88, 104, 121]
MgO_7	977	979	3	[9, 88, 90, 121, 128, 135, 138, 143]
MgO_6	977	982	6	[22, 85, 97, 102, 136, 144, 147]
MgO_6	978	999	22	[27, 65, 95, 108, 115, 116, 146]
MgO_4	979	1039	61	[10, 68, 110, 127, 151]
MgO_7	979	1005	27	[25, 67, 81, 92, 101, 110, 127, 134]
MgO_6	980	1003	24	[9, 90, 121, 128, 135, 138, 143]
MgO_6	980	1020	41	[11, 69, 117, 119, 145, 148, 150]
MgO_4	980	1006	27	[13, 67, 69, 90, 117]
MgO_6	981	981	1	[8, 82, 96, 113, 120, 127, 148]
MgO_6	981	982	2	[12, 87, 113, 116, 120, 142, 152]
MgO_5	982	993	12	[8, 82, 96, 113, 120, 148]
MgO_5	983	1006	24	[12, 87, 113, 116, 120, 152]
MgO_7	983	993	11	[22, 85, 97, 99, 102, 136, 144, 147]
MgO_4	983	1056	74	[31, 78, 83, 88, 135]
MgO_6	987	1070	84	[7, 91, 102, 121, 136, 138, 143]
MgO_4	987	997	11	[23, 72, 83, 84, 130]
MgO_6	993	1023	31	[17, 77, 90, 95, 105, 128, 137]
MgO_7	993	997	5	[24, 70, 89, 98, 111, 139, 146, 150]
MgO_6	994	1009	16	[8, 82, 96, 113, 114, 120, 148]
MgO_6	994	1062	69	[22, 85, 99, 102, 136, 144, 147]
MgO_7	994	1009	16	[33, 79, 104, 112, 114, 123, 126, 141]
MgO_5	998	1001	4	[23, 72, 83, 84, 130, 138]
MgO_6	998	1012	15	[24, 70, 89, 98, 111, 139, 146]
MgO_6	999	1015	17	[19, 66, 78, 85, 89, 101, 145]
MgO_6	999	1045	47	[35, 92, 109, 110, 137, 142, 144]
MgO_5	1000	1084	85	[27, 65, 95, 108, 115, 146]
MgO_5	1002	1004	3	[18, 66, 68, 101, 118, 125]
MgO_6	1002	1002	1	[23, 72, 83, 84, 130, 135, 138]
MgO_7	1003	1038	36	[23, 72, 83, 84, 97, 130, 135, 138]
MgO_5	1004	1005	2	[9, 90, 121, 128, 135, 143]
MgO_6	1005	1012	8	[18, 66, 68, 101, 118, 125, 152]
MgO_6	1006	1021	16	[9, 90, 117, 121, 128, 135, 143]
MgO_8	1006	1011	6	[25, 67, 68, 81, 92, 101, 110, 127, 134]
MgO_6	1007	1057	51	[12, 87, 106, 113, 116, 120, 152]
MgO_5	1007	1017	11	[13, 67, 69, 90, 117, 121]
MgO_8	1008	1025	18	[20, 64, 72, 79, 88, 91, 93, 138, 141]
MgO_5	1010	1036	27	[8, 82, 96, 113, 120, 148]
MgO_6	1010	1023	14	[33, 79, 104, 114, 123, 126, 141]
MgO_7	1011	1079	69	[28, 87, 97, 103, 108, 116, 142, 147]
MgO_5	1011	1013	3	[30, 66, 78, 86, 88, 104]
MgO_6	1012	1022	11	[16, 71, 100, 116, 146, 147, 149]
MgO_7	1012	1048	37	[25, 68, 81, 92, 101, 110, 127, 134]
MgO_7	1013	1038	26	[18, 66, 68, 101, 118, 125, 134, 152]
MgO_7	1013	1016	4	[24, 70, 89, 98, 111, 139, 146, 150]
MgO_4	1014	1036	23	[30, 66, 78, 86, 88]
MgO_7	1016	1022	7	[19, 66, 78, 85, 89, 101, 139, 145]
MgO_6	1017	1046	30	[14, 75, 76, 91, 122, 134, 142]
MgO_6	1017	1064	48	[24, 70, 89, 98, 111, 139, 150]
MgO_6	1018	1026	9	[13, 67, 69, 90, 117, 121, 131]
MgO_5	1021	1023	3	[11, 69, 117, 119, 145, 148]
MgO_7	1022	1024	3	[9, 90, 117, 121, 128, 135, 137, 143]
MgO_6	1022	1033	12	[34, 77, 89, 98, 117, 128, 150]
MgO_7	1023	1064	42	[16, 71, 87, 100, 116, 146, 147, 149]
MgO_6	1023	1081	59	[19, 66, 85, 89, 101, 139, 145]
MgO_6	1024	1025	2	[11, 69, 86, 117, 119, 145, 148]
MgO_5	1024	1037	14	[17, 90, 95, 105, 128, 137]
MgO_5	1024	1026	3	[33, 79, 104, 114, 123, 141]
MgO_6	1025	1049	25	[9, 90, 117, 121, 128, 135, 143]
MgO_6	1025	1037	13	[29, 65, 95, 103, 105, 108, 133]
MgO_5	1026	1051	26	[11, 69, 86, 117, 119, 145]
MgO_7	1026	1041	16	[20, 64, 72, 79, 88, 93, 138, 141]
MgO_5	1027	1045	19	[13, 67, 90, 117, 121, 131]
MgO_6	1027	1033	7	[33, 79, 88, 104, 114, 123, 141]
MgO_6	1029	1053	25	[26, 65, 81, 92, 110, 120, 133]
MgO_4	1032	1053	22	[21, 119, 129, 140, 151]
MgO_5	1034	1034	1	[33, 79, 88, 104, 114, 141]
MgO_7	1034	1046	13	[34, 77, 89, 98, 117, 128, 145, 150]
MgO_6	1035	1063	29	[33, 79, 86, 88, 104, 114, 141]
MgO_6	1037	1100	64	[8, 71, 82, 96, 113, 120, 148]
MgO_5	1037	1068	32	[30, 66, 78, 86, 88, 117]
MgO_6	1038	1201	164	[17, 77, 90, 95, 105, 128, 137]
MgO_7	1038	1050	13	[29, 65, 72, 95, 103, 105, 108, 133]
MgO_8	1039	1064	26	[18, 66, 68, 101, 118, 125, 127, 134, 152]
MgO_6	1039	1071	33	[23, 72, 83, 97, 130, 135, 138]
MgO_6	1040	1055	16	[10, 68, 96, 110, 127, 132, 151]
MgO_4	1040	1065	26	[36, 80, 115, 131, 139]
MgO_6	1042	1059	18	[15, 87, 104, 113, 114, 125, 152]
MgO_6	1042	1050	9	[20, 72, 79, 88, 93, 138, 141]
MgO_6	1046	1061	16	[13, 67, 90, 117, 121, 122, 131]
MgO_7	1046	1083	38	[35, 68, 92, 109, 110, 137, 142, 144]
MgO_7	1047	1081	35	[14, 75, 76, 91, 92, 122, 134, 142]
MgO_6	1047	1169	123	[34, 77, 89, 98, 117, 128, 150]
MgO_6	1049	1064	16	[25, 68, 81, 92, 101, 127, 134]
MgO_7	1050	1077	28	[9, 78, 90, 117, 121, 128, 135, 143]
MgO_5	1051	1069	19	[20, 79, 88, 93, 138, 141]
MgO_8	1051	1068	18	[29, 65, 72, 95, 103, 105, 108, 116, 133]
MgO_6	1052	1108	57	[11, 69, 86, 117, 119, 122, 145]
MgO_5	1054	1105	52	[21, 119, 129, 130, 140, 151]
MgO_7	1054	1057	4	[26, 65, 81, 92, 110, 120, 133, 137]
MgO_7	1056	1091	36	[10, 68, 96, 110, 119, 127, 132, 151]
MgO_5	1056	1056	1	[32, 71, 82, 83, 84, 149]
MgO_5	1057	1065	9	[31, 78, 83, 88, 135, 138]
MgO_6	1057	1066	10	[32, 71, 82, 83, 84, 126, 149]
MgO_5	1058	1062	5	[12, 106, 113, 116, 120, 152]
MgO_6	1058	1079	22	[26, 81, 92, 110, 120, 133, 137]
MgO_5	1060	1086	27	[15, 104, 113, 114, 125, 152]
MgO_7	1062	1067	6	[13, 67, 69, 90, 117, 121, 122, 131]
MgO_4	1063	1100	38	[12, 106, 113, 116, 120]
MgO_7	1063	1070	8	[22, 85, 97, 99, 102, 136, 144, 147]
MgO_7	1064	1076	13	[33, 79, 86, 88, 104, 114, 125, 141]
MgO_6	1065	1141	77	[16, 71, 100, 116, 146, 147, 149]
MgO_7	1065	1085	21	[18, 68, 101, 118, 125, 127, 134, 152]
MgO_5	1065	1066	2	[24, 70, 89, 98, 139, 150]
MgO_7	1065	1086	22	[25, 68, 81, 92, 101, 127, 134, 139]
MgO_4	1066	1095	30	[31, 78, 83, 88, 135]
MgO_5	1066	1066	1	[36, 80, 101, 115, 131, 139]
MgO_4	1067	1100	34	[24, 70, 89, 139, 150]
MgO_5	1067	1070	4	[32, 82, 83, 84, 126, 149]
MgO_6	1067	1082	16	[36, 80, 81, 101, 115, 131, 139]
MgO_6	1068	1076	9	[13, 67, 69, 90, 121, 122, 131]
MgO_7	1069	1069	1	[29, 65, 95, 103, 105, 108, 116, 133]
MgO_6	1069	1086	18	[30, 66, 78, 86, 88, 89, 117]
MgO_6	1070	1097	28	[20, 79, 83, 88, 93, 138, 141]
MgO_6	1070	1114	45	[29, 65, 95, 103, 108, 116, 133]
MgO_5	1071	1078	8	[7, 91, 102, 121, 138, 143]
MgO_8	1071	1071	1	[22, 85, 97, 99, 102, 136, 143, 144, 147]
MgO_6	1071	1087	17	[32, 82, 83, 84, 126, 130, 149]
MgO_7	1072	1094	23	[22, 85, 99, 102, 136, 143, 144, 147]
MgO_7	1072	1086	15	[23, 72, 83, 97, 108, 130, 135, 138]
MgO_5	1077	1094	18	[13, 67, 90, 121, 122, 131]
MgO_6	1077	1081	5	[33, 79, 86, 88, 104, 114, 141]
MgO_6	1078	1092	15	[9, 78, 90, 117, 121, 128, 135]
MgO_6	1079	1154	76	[7, 91, 102, 121, 134, 138, 143]
MgO_5	1080	1100	21	[26, 81, 92, 110, 120, 133]
MgO_6	1080	1119	40	[28, 97, 103, 108, 116, 142, 147]
MgO_6	1082	1090	9	[14, 75, 91, 92, 122, 134, 142]
MgO_7	1082	1086	5	[19, 66, 85, 89, 101, 117, 139, 145]
MgO_7	1082	1134	53	[33, 79, 86, 88, 104, 114, 129, 141]
MgO_7	1083	1123	41	[36, 67, 80, 81, 101, 115, 131, 139]
MgO_6	1084	1118	35	[35, 68, 92, 109, 110, 142, 144]
MgO_6	1085	1099	15	[27, 65, 70, 95, 108, 115, 146]
MgO_6	1086	1119	34	[18, 68, 118, 125, 127, 134, 152]
MgO_6	1087	1099	13	[15, 104, 113, 114, 124, 125, 152]
MgO_8	1087	1088	2	[19, 66, 85, 89, 101, 117, 118, 139, 145]
MgO_6	1087	1087	1	[23, 72, 83, 97, 108, 130, 135]
MgO_6	1087	1089	3	[25, 68, 81, 101, 127, 134, 139]
MgO_5	1087	1103	17	[30, 66, 78, 86, 88, 117]
MgO_7	1088	1098	11	[23, 72, 83, 97, 103, 108, 130, 135]
MgO_5	1088	1105	18	[32, 82, 84, 126, 130, 149]
MgO_7	1089	1092	4	[19, 66, 85, 89, 101, 118, 139, 145]
MgO_7	1090	1090	1	[25, 68, 81, 101, 110, 127, 134, 139]
MgO_5	1091	1091	1	[14, 75, 91, 92, 134, 142]
MgO_6	1091	1106	16	[25, 68, 81, 101, 110, 127, 134]
MgO_6	1092	1092	1	[10, 68, 96, 110, 119, 127, 151]
MgO_6	1092	1092	1	[14, 75, 91, 92, 109, 134, 142]
MgO_7	1093	1121	29	[9, 78, 90, 117, 121, 128, 135, 143]
MgO_5	1093	1114	22	[10, 96, 110, 119, 127, 151]
MgO_7	1093	1112	20	[14, 68, 75, 91, 92, 109, 134, 142]
MgO_6	1093	1108	16	[19, 66, 85, 89, 101, 118, 145]
MgO_4	1095	1107	13	[13, 67, 90, 121, 131]
MgO_6	1095	1095	1	[22, 85, 102, 136, 143, 144, 147]
MgO_5	1096	1129	34	[22, 85, 102, 143, 144, 147]
MgO_5	1096	1106	11	[31, 78, 83, 88, 130, 135]
MgO_5	1098	1189	92	[20, 79, 88, 93, 138, 141]
MgO_6	1099	1105	7	[23, 72, 83, 97, 103, 108, 130]
MgO_5	1100	1123	24	[15, 104, 113, 114, 124, 152]
MgO_5	1100	1110	11	[27, 65, 70, 95, 115, 146]
MgO_5	1101	1104	4	[8, 71, 82, 96, 120, 148]
MgO_5	1101	1142	42	[12, 81, 106, 113, 116, 120]
MgO_5	1101	1112	12	[24, 70, 89, 98, 139, 150]
MgO_4	1101	1129	29	[26, 81, 110, 120, 133]
MgO_6	1104	1119	16	[30, 66, 78, 86, 88, 117, 121]
MgO_6	1105	1112	8	[8, 71, 82, 84, 96, 120, 148]
MgO_6	1106	1123	18	[21, 119, 129, 130, 140, 149, 151]
MgO_5	1106	1108	3	[23, 72, 83, 97, 103, 130]
MgO_6	1106	1130	25	[32, 82, 84, 126, 129, 130, 149]
MgO_7	1107	1129	23	[25, 68, 81, 92, 101, 110, 127, 134]
MgO_4	1107	1129	23	[31, 78, 83, 130, 135]
MgO_5	1108	1112	5	[13, 67, 90, 121, 122, 131]
MgO_5	1109	1114	6	[11, 69, 86, 117, 122, 145]
MgO_7	1109	1130	22	[19, 66, 85, 89, 101, 118, 139, 145]
MgO_6	1109	1114	6	[23, 72, 83, 97, 103, 126, 130]
MgO_4	1111	1116	6	[27, 65, 70, 115, 146]
MgO_7	1113	1123	11	[8, 71, 82, 84, 96, 113, 120, 148]
MgO_6	1113	1116	4	[13, 67, 90, 121, 122, 131, 134]
MgO_6	1113	1114	2	[14, 68, 75, 91, 92, 109, 142]
MgO_4	1113	1167	55	[24, 70, 89, 139, 150]
MgO_4	1115	1129	15	[10, 96, 110, 127, 151]
MgO_4	1115	1123	9	[11, 69, 117, 122, 145]
MgO_7	1115	1125	11	[14, 68, 75, 91, 92, 109, 122, 142]
MgO_5	1115	1132	18	[23, 72, 83, 103, 126, 130]
MgO_7	1115	1165	51	[29, 65, 95, 103, 105, 108, 116, 133]
MgO_7	1117	1135	19	[13, 67, 90, 117, 121, 122, 131, 134]
MgO_5	1117	1148	32	[27, 65, 70, 74, 115, 146]
MgO_5	1119	1133	15	[35, 68, 109, 110, 142, 144]
MgO_7	1120	1156	37	[18, 68, 101, 118, 125, 127, 134, 152]
MgO_5	1120	1125	6	[28, 97, 103, 108, 116, 142]
MgO_5	1120	1154	35	[30, 66, 78, 86, 88, 121]
MgO_6	1122	1127	6	[9, 78, 90, 117, 121, 128, 135]
MgO_6	1124	1180	57	[8, 71, 82, 84, 96, 120, 148]
MgO_5	1124	1136	13	[11, 69, 117, 122, 145, 150]
MgO_6	1124	1125	2	[15, 87, 104, 113, 114, 124, 152]
MgO_7	1124	1136	13	[21, 119, 125, 129, 130, 140, 149, 151]
MgO_8	1124	1139	16	[36, 67, 70, 80, 81, 101, 115, 131, 139]
MgO_8	1126	1181	56	[14, 68, 75, 76, 91, 92, 109, 122, 142]
MgO_7	1126	1131	6	[15, 87, 104, 113, 114, 124, 125, 152]
MgO_6	1126	1184	59	[28, 97, 103, 108, 116, 142, 147]
MgO_7	1128	1140	13	[9, 78, 90, 117, 121, 128, 135, 143]
MgO_3	1130	1166	37	[10, 110, 127, 151]
MgO_4	1130	1151	22	[22, 85, 102, 144, 147]
MgO_6	1130	1137	8	[25, 68, 81, 92, 110, 127, 134]
MgO_5	1130	1157	28	[26, 81, 92, 110, 120, 133]
MgO_5	1130	1130	1	[31, 78, 83, 130, 135, 149]
MgO_6	1131	1141	11	[19, 66, 85, 89, 101, 139, 145]
MgO_6	1131	1152	22	[31, 78, 83, 130, 135, 140, 149]
MgO_7	1131	1143	13	[32, 82, 83, 84, 126, 129, 130, 149]
MgO_8	1132	1134	3	[15, 87, 104, 113, 114, 118, 124, 125, 152]
MgO_6	1133	1136	4	[23, 72, 83, 84, 103, 126, 130]
MgO_6	1134	1181	48	[35, 68, 109, 110, 142, 144, 151]
MgO_9	1135	1145	11	[15, 82, 87, 104, 113, 114, 118, 124, 125, 152]
MgO_6	1135	1206	72	[33, 79, 86, 88, 104, 114, 141]
MgO_8	1136	1148	13	[13, 67, 69, 90, 117, 121, 122, 131, 134]
MgO_5	1137	1165	29	[11, 69, 89, 117, 145, 150]
MgO_6	1137	1189	53	[21, 119, 125, 129, 140, 149, 151]
MgO_7	1137	1152	16	[23, 72, 83, 84, 103, 105, 126, 130]
MgO_7	1138	1168	31	[25, 68, 81, 92, 101, 110, 127, 134]
MgO_7	1140	1177	38	[36, 70, 80, 81, 101, 115, 131, 139]
MgO_6	1141	1153	13	[9, 90, 117, 121, 128, 135, 143]
MgO_5	1142	1151	10	[16, 71, 100, 146, 147, 149]
MgO_5	1142	1189	48	[19, 66, 89, 101, 139, 145]
MgO_4	1143	1145	3	[12, 106, 113, 116, 120]
MgO_8	1144	1145	2	[32, 71, 82, 83, 84, 126, 129, 130, 149]
MgO_5	1146	1151	6	[12, 87, 106, 113, 116, 120]
MgO_8	1146	1161	16	[15, 82, 87, 104, 113, 114, 124, 125, 152]
MgO_7	1146	1156	11	[32, 71, 82, 83, 84, 126, 129, 149]
MgO_7	1149	1167	19	[13, 67, 69, 90, 117, 121, 122, 131]
MgO_6	1149	1159	11	[27, 65, 70, 74, 95, 115, 146]
MgO_6	1152	1164	13	[12, 87, 106, 113, 116, 120, 152]
MgO_4	1152	1152	1	[16, 71, 100, 146, 147]
MgO_5	1152	1197	46	[22, 85, 97, 102, 144, 147]
MgO_5	1153	1158	6	[16, 71, 99, 100, 146, 147]
MgO_6	1153	1158	6	[23, 72, 84, 103, 105, 126, 130]
MgO_5	1153	1168	16	[31, 78, 83, 130, 140, 149]
MgO_7	1154	1245	92	[9, 78, 90, 117, 121, 128, 135, 143]
MgO_5	1155	1155	1	[7, 91, 121, 134, 138, 143]
MgO_6	1155	1243	89	[30, 66, 78, 86, 88, 117, 121]
MgO_6	1156	1160	5	[7, 91, 121, 134, 138, 141, 143]
MgO_6	1157	1171	15	[18, 68, 101, 118, 125, 134, 152]
MgO_6	1157	1246	90	[32, 71, 82, 83, 84, 126, 149]
MgO_4	1158	1160	3	[26, 81, 110, 120, 133]
MgO_6	1159	1233	75	[16, 71, 83, 99, 100, 146, 147]
MgO_5	1159	1232	74	[23, 72, 84, 103, 105, 126]
MgO_5	1160	1170	11	[27, 65, 74, 95, 115, 146]
MgO_7	1161	1171	11	[7, 91, 121, 134, 136, 138, 141, 143]
MgO_5	1161	1172	12	[26, 81, 110, 120, 127, 133]
MgO_7	1162	1175	14	[15, 82, 87, 104, 113, 114, 125, 152]
MgO_7	1165	1170	6	[12, 71, 87, 106, 113, 116, 120, 152]
MgO_6	1166	1172	7	[11, 66, 69, 89, 117, 145, 150]
MgO_8	1166	1178	13	[29, 65, 95, 103, 105, 106, 108, 116, 133]
MgO_4	1167	1208	42	[10, 68, 110, 127, 151]
MgO_6	1168	1187	20	[13, 67, 69, 117, 121, 122, 131]
MgO_5	1168	1182	15	[24, 70, 89, 98, 139, 150]
MgO_8	1169	1197	29	[25, 67, 68, 81, 92, 101, 110, 127, 134]
MgO_6	1169	1170	2	[31, 78, 83, 99, 130, 140, 149]
MgO_7	1170	1203	34	[34, 77, 89, 98, 117, 128, 132, 150]
MgO_8	1171	1171	1	[12, 71, 82, 87, 106, 113, 116, 120, 152]
MgO_4	1171	1212	42	[27, 65, 74, 95, 115]
MgO_5	1171	1183	13	[31, 78, 83, 99, 140, 149]
MgO_6	1172	1190	19	[7, 91, 121, 136, 138, 141, 143]
MgO_7	1172	1198	27	[12, 71, 82, 87, 106, 113, 116, 120]
MgO_7	1172	1176	5	[18, 68, 101, 102, 118, 125, 134, 152]
MgO_5	1173	1218	46	[11, 69, 89, 117, 145, 150]
MgO_6	1173	1204	32	[26, 65, 81, 110, 120, 127, 133]
MgO_8	1176	1177	2	[15, 82, 87, 104, 113, 114, 125, 129, 152]
MgO_6	1177	1184	8	[18, 68, 101, 118, 125, 134, 152]
MgO_7	1178	1246	69	[15, 82, 87, 104, 113, 114, 125, 129]
MgO_6	1178	1184	7	[36, 70, 80, 101, 115, 131, 139]
MgO_7	1179	1186	8	[29, 65, 95, 103, 106, 108, 116, 133]
MgO_5	1181	1209	29	[8, 82, 84, 96, 120, 148]
MgO_8	1182	1185	4	[14, 75, 76, 91, 92, 109, 122, 130, 142]
MgO_7	1182	1231	50	[35, 68, 92, 109, 110, 142, 144, 151]
MgO_6	1183	1205	23	[24, 70, 89, 98, 139, 145, 150]
MgO_4	1184	1205	22	[31, 78, 83, 140, 149]
MgO_5	1185	1242	58	[18, 68, 118, 125, 134, 152]
MgO_5	1185	1191	7	[28, 97, 103, 108, 116, 142]
MgO_7	1185	1200	16	[36, 70, 80, 81, 101, 115, 131, 139]
MgO_7	1186	1224	39	[14, 75, 76, 91, 92, 109, 130, 142]
MgO_6	1187	1197	11	[29, 65, 95, 103, 106, 116, 133]
MgO_5	1188	1194	7	[13, 67, 69, 117, 121, 122]
MgO_4	1190	1190	1	[19, 66, 89, 101, 145]
MgO_6	1190	1252	63	[20, 64, 79, 88, 93, 138, 141]
MgO_5	1190	1233	44	[21, 119, 129, 140, 149, 151]
MgO_7	1191	1209	19	[7, 91, 102, 121, 136, 138, 141, 143]
MgO_5	1191	1216	26	[19, 66, 89, 101, 118, 145]
MgO_6	1192	1265	74	[28, 97, 103, 108, 109, 116, 142]
MgO_6	1195	1227	33	[13, 67, 69, 90, 117, 121, 122]
MgO_6	1198	1209	12	[22, 85, 97, 99, 102, 144, 147]
MgO_7	1198	1204	7	[25, 67, 68, 81, 92, 110, 127, 134]
MgO_7	1198	1215	18	[29, 65, 95, 103, 105, 106, 116, 133]
MgO_6	1199	1215	17	[12, 71, 87, 106, 113, 116, 120]
MgO_6	1201	1233	33	[36, 70, 80, 81, 101, 115, 139]
MgO_7	1202	1208	7	[17, 72, 77, 90, 95, 105, 128, 137]
MgO_7	1204	1234	31	[34, 77, 78, 89, 98, 117, 128, 132]
MgO_6	1205	1254	50	[25, 67, 68, 81, 92, 127, 134]
MgO_7	1205	1266	62	[26, 65, 81, 110, 111, 120, 127, 133]
MgO_5	1206	1213	8	[24, 70, 89, 98, 139, 150]
MgO_3	1206	1240	35	[31, 83, 140, 149]
MgO_5	1207	1230	24	[33, 79, 88, 104, 114, 141]
MgO_5	1209	1271	63	[10, 68, 110, 119, 127, 151]
MgO_8	1209	1212	4	[17, 72, 77, 90, 95, 105, 128, 133, 137]
MgO_6	1210	1213	4	[7, 91, 102, 121, 136, 138, 143]
MgO_6	1210	1237	28	[8, 82, 84, 96, 107, 120, 148]
MgO_7	1210	1228	19	[22, 85, 97, 99, 102, 144, 147, 151]
MgO_7	1213	1214	2	[17, 72, 77, 90, 95, 105, 128, 137]
MgO_5	1213	1235	23	[27, 65, 74, 95, 115, 146]
MgO_7	1214	1215	2	[7, 91, 102, 121, 131, 136, 138, 143]
MgO_4	1214	1245	32	[24, 70, 89, 98, 150]
MgO_6	1215	1219	5	[17, 72, 90, 95, 105, 128, 137]
MgO_6	1216	1222	7	[7, 91, 102, 121, 131, 138, 143]
MgO_7	1216	1225	10	[12, 71, 82, 87, 106, 113, 116, 120]
MgO_6	1216	1256	41	[29, 65, 95, 103, 106, 116, 133]
MgO_6	1217	1225	9	[19, 66, 85, 89, 101, 118, 145]
MgO_4	1219	1223	5	[11, 69, 117, 145, 150]
MgO_5	1220	1235	16	[17, 90, 95, 105, 128, 137]
MgO_7	1223	1227	5	[7, 91, 102, 121, 131, 136, 138, 143]
MgO_5	1224	1247	24	[11, 69, 117, 145, 148, 150]
MgO_6	1225	1255	31	[14, 75, 76, 92, 109, 130, 142]
MgO_6	1226	1227	2	[12, 71, 82, 87, 113, 116, 120]
MgO_7	1226	1242	17	[19, 66, 85, 89, 101, 102, 118, 145]
MgO_6	1228	1254	27	[7, 91, 121, 131, 136, 138, 143]
MgO_7	1228	1235	8	[12, 71, 82, 87, 113, 116, 120, 152]
MgO_7	1228	1237	10	[13, 67, 69, 90, 117, 121, 122, 131]
MgO_6	1229	1244	16	[22, 85, 99, 102, 144, 147, 151]
MgO_6	1231	1305	75	[33, 79, 88, 104, 114, 123, 141]
MgO_6	1232	1245	14	[35, 68, 92, 109, 110, 142, 144]
MgO_7	1233	1245	13	[23, 72, 84, 95, 103, 105, 107, 126]
MgO_5	1234	1250	17	[16, 71, 83, 99, 146, 147]
MgO_6	1234	1304	71	[21, 119, 129, 130, 140, 149, 151]
MgO_5	1234	1247	14	[36, 70, 80, 101, 115, 139]
MgO_8	1235	1259	25	[34, 77, 78, 89, 98, 117, 128, 132, 150]
MgO_6	1236	1254	19	[12, 82, 87, 113, 116, 120, 152]
MgO_6	1236	1333	98	[17, 74, 90, 95, 105, 128, 137]
MgO_6	1236	1254	19	[27, 65, 74, 95, 108, 115, 146]
MgO_5	1238	1247	10	[8, 82, 96, 107, 120, 148]
MgO_6	1238	1247	10	[13, 67, 69, 90, 117, 121, 131]
MgO_4	1241	1274	34	[31, 83, 85, 140, 149]
MgO_6	1243	1248	6	[18, 68, 118, 125, 127, 134, 152]
MgO_6	1243	1252	10	[19, 66, 89, 101, 102, 118, 145]
MgO_5	1244	1258	15	[30, 66, 78, 86, 117, 121]
MgO_5	1245	1251	7	[22, 85, 102, 144, 147, 151]
MgO_6	1246	1290	45	[9, 78, 90, 121, 128, 135, 143]
MgO_6	1246	1254	9	[23, 72, 84, 103, 105, 107, 126]
MgO_5	1246	1269	24	[24, 70, 89, 98, 100, 150]
MgO_7	1246	1266	21	[35, 68, 92, 109, 110, 137, 142, 144]
MgO_8	1247	1247	1	[15, 82, 87, 104, 113, 114, 125, 129, 152]
MgO_5	1247	1283	37	[32, 71, 82, 83, 84, 149]
MgO_4	1248	1282	35	[8, 82, 96, 120, 148]
MgO_6	1248	1294	47	[11, 69, 86, 117, 145, 148, 150]
MgO_5	1248	1303	56	[13, 67, 90, 117, 121, 131]
MgO_7	1248	1250	3	[15, 87, 104, 113, 114, 125, 129, 152]
MgO_4	1248	1273	26	[36, 70, 101, 115, 139]
MgO_7	1249	1262	14	[18, 68, 118, 125, 127, 134, 145, 152]
MgO_8	1251	1265	15	[15, 87, 104, 113, 114, 118, 125, 129, 152]
MgO_6	1251	1252	2	[16, 71, 83, 99, 146, 147, 149]
MgO_4	1252	1270	19	[22, 85, 102, 144, 147]
MgO_7	1253	1284	32	[16, 71, 83, 99, 100, 146, 147, 149]
MgO_7	1253	1297	45	[19, 66, 89, 101, 102, 118, 134, 145]
MgO_5	1253	1266	14	[20, 79, 88, 93, 138, 141]
MgO_7	1255	1275	21	[7, 91, 102, 121, 131, 136, 138, 143]
MgO_5	1255	1277	23	[12, 82, 87, 113, 116, 120]
MgO_5	1255	1283	29	[23, 72, 84, 103, 105, 126]
MgO_7	1255	1271	17	[25, 67, 68, 81, 92, 110, 127, 134]
MgO_7	1255	1277	23	[27, 65, 70, 74, 95, 108, 115, 146]
MgO_7	1256	1262	7	[14, 75, 76, 92, 109, 122, 130, 142]
MgO_5	1257	1286	30	[29, 65, 95, 103, 116, 133]
MgO_6	1259	1267	9	[30, 66, 78, 86, 88, 117, 121]
MgO_9	1260	1262	3	[34, 77, 78, 89, 90, 98, 117, 128, 132, 150]
MgO_6	1263	1268	6	[14, 75, 76, 92, 109, 122, 142]
MgO_6	1263	1269	7	[18, 68, 118, 125, 127, 134, 152]
MgO_8	1263	1268	6	[34, 77, 78, 89, 90, 117, 128, 132, 150]
MgO_7	1266	1271	6	[15, 104, 113, 114, 118, 125, 129, 152]
MgO_5	1266	1294	29	[28, 97, 108, 109, 116, 142]
MgO_6	1267	1276	10	[20, 72, 79, 88, 93, 138, 141]
MgO_6	1267	1268	2	[26, 65, 81, 110, 120, 127, 133]
MgO_6	1267	1276	10	[35, 92, 109, 110, 137, 142, 144]
MgO_7	1268	1289	22	[30, 66, 78, 86, 88, 89, 117, 121]
MgO_7	1269	1276	8	[14, 75, 76, 91, 92, 109, 122, 142]
MgO_5	1269	1296	28	[26, 65, 110, 120, 127, 133]
MgO_7	1269	1281	13	[34, 77, 78, 89, 90, 117, 128, 150]
MgO_5	1270	1292	23	[18, 68, 118, 125, 134, 152]
MgO_6	1270	1316	47	[24, 70, 89, 98, 100, 101, 150]
MgO_5	1271	1287	17	[22, 85, 97, 102, 144, 147]
MgO_6	1272	1291	20	[10, 68, 110, 119, 125, 127, 151]
MgO_6	1272	1293	22	[15, 104, 113, 114, 118, 125, 152]
MgO_6	1272	1280	9	[25, 67, 68, 81, 92, 127, 134]
MgO_5	1274	1275	2	[36, 70, 80, 101, 115, 139]
MgO_5	1275	1278	4	[31, 83, 85, 88, 140, 149]
MgO_6	1276	1278	3	[7, 91, 121, 131, 136, 138, 143]
MgO_6	1276	1278	3	[36, 70, 80, 81, 101, 115, 139]
MgO_6	1277	1303	27	[14, 75, 76, 91, 92, 109, 142]
MgO_7	1277	1306	30	[20, 72, 79, 83, 88, 93, 138, 141]
MgO_5	1277	1294	18	[35, 92, 109, 110, 137, 144]
MgO_6	1278	1315	38	[12, 71, 82, 87, 113, 116, 120]
MgO_6	1278	1355	78	[27, 65, 70, 95, 108, 115, 146]
MgO_7	1279	1287	9	[7, 67, 91, 121, 131, 136, 138, 143]
MgO_6	1279	1323	45	[31, 78, 83, 85, 88, 140, 149]
MgO_7	1279	1318	40	[36, 70, 80, 81, 101, 115, 131, 139]
MgO_5	1281	1366	86	[25, 67, 68, 81, 92, 134]
MgO_8	1282	1294	13	[34, 77, 78, 89, 90, 98, 117, 128, 150]
MgO_5	1283	1316	34	[8, 82, 96, 120, 127, 148]
MgO_6	1284	1287	4	[23, 72, 84, 103, 105, 107, 126]
MgO_6	1284	1343	60	[32, 71, 82, 83, 84, 126, 149]
MgO_6	1285	1287	3	[16, 71, 99, 100, 146, 147, 149]
MgO_6	1287	1287	1	[29, 65, 95, 103, 105, 116, 133]
MgO_6	1288	1329	42	[7, 67, 91, 121, 136, 138, 143]
MgO_5	1288	1313	26	[16, 71, 99, 100, 146, 147]
MgO_4	1288	1321	34	[22, 97, 102, 144, 147]
MgO_7	1288	1310	23	[23, 72, 84, 95, 103, 105, 107, 126]
MgO_5	1288	1334	47	[29, 65, 95, 103, 105, 133]
MgO_6	1290	1331	42	[30, 66, 78, 86, 89, 117, 121]
MgO_5	1291	1297	7	[9, 78, 90, 121, 135, 143]
MgO_5	1292	1299	8	[10, 68, 119, 125, 127, 151]
MgO_6	1293	1316	24	[18, 68, 118, 125, 134, 145, 152]
MgO_5	1294	1300	7	[15, 104, 113, 118, 125, 152]
MgO_7	1295	1340	46	[11, 69, 86, 117, 123, 145, 148, 150]
MgO_4	1295	1298	4	[28, 97, 108, 116, 142]
MgO_7	1295	1304	10	[34, 77, 78, 89, 90, 117, 128, 150]
MgO_6	1295	1308	14	[35, 92, 94, 109, 110, 137, 144]
MgO_4	1297	1363	67	[26, 110, 120, 127, 133]
MgO_6	1298	1331	34	[9, 78, 90, 121, 135, 138, 143]
MgO_6	1298	1328	31	[19, 66, 89, 101, 102, 134, 145]
MgO_5	1299	1324	26	[28, 97, 108, 116, 142, 147]
MgO_6	1300	1311	12	[10, 68, 96, 119, 125, 127, 151]
MgO_6	1301	1318	18	[15, 104, 113, 118, 124, 125, 152]
MgO_6	1304	1314	11	[13, 67, 80, 90, 117, 121, 131]
MgO_7	1304	1327	24	[14, 75, 76, 91, 92, 109, 130, 142]
MgO_7	1305	1321	17	[21, 119, 126, 129, 130, 140, 149, 151]
MgO_6	1305	1326	22	[34, 77, 89, 90, 117, 128, 150]
MgO_5	1306	1309	4	[33, 79, 88, 104, 114, 141]
MgO_6	1307	1374	68	[20, 72, 79, 83, 88, 93, 138]
MgO_5	1309	1311	3	[35, 92, 109, 110, 137, 144]
MgO_6	1310	1426	117	[33, 79, 88, 104, 114, 129, 141]
MgO_6	1311	1358	48	[23, 72, 84, 103, 105, 107, 126]
MgO_7	1312	1314	3	[10, 68, 96, 119, 125, 127, 145, 151]
MgO_6	1312	1322	11	[35, 68, 92, 109, 110, 137, 144]
MgO_6	1314	1318	5	[16, 71, 85, 99, 100, 146, 147]
MgO_8	1315	1333	19	[10, 68, 96, 110, 119, 125, 127, 145, 151]
MgO_5	1315	1315	1	[13, 67, 80, 90, 117, 131]
MgO_7	1316	1322	7	[12, 71, 82, 87, 113, 116, 120, 149]
MgO_6	1316	1328	13	[13, 67, 80, 81, 90, 117, 131]
MgO_6	1317	1386	70	[8, 82, 96, 113, 120, 127, 148]
MgO_5	1317	1329	13	[18, 68, 118, 125, 134, 152]
MgO_7	1317	1332	16	[24, 70, 89, 98, 100, 101, 111, 150]
MgO_5	1319	1387	69	[15, 104, 113, 118, 124, 152]
MgO_7	1319	1339	21	[16, 71, 85, 99, 100, 146, 147, 149]
MgO_6	1319	1341	23	[36, 70, 81, 101, 115, 131, 139]
MgO_6	1322	1328	7	[21, 119, 129, 130, 140, 149, 151]
MgO_5	1322	1395	74	[22, 85, 97, 102, 144, 147]
MgO_6	1323	1328	6	[12, 71, 82, 87, 113, 116, 149]
MgO_7	1323	1376	54	[35, 68, 92, 109, 110, 137, 142, 144]
MgO_7	1324	1327	4	[31, 78, 83, 85, 88, 135, 140, 149]
MgO_4	1325	1340	16	[28, 97, 116, 142, 147]
MgO_7	1327	1341	15	[34, 77, 78, 89, 90, 117, 128, 150]
MgO_8	1328	1328	1	[14, 68, 75, 76, 91, 92, 109, 130, 142]
MgO_7	1328	1408	81	[31, 78, 83, 85, 88, 99, 140, 149]
MgO_5	1329	1346	18	[12, 71, 82, 87, 113, 149]
MgO_5	1329	1421	93	[13, 67, 80, 81, 90, 117]
MgO_7	1329	1361	33	[14, 68, 75, 76, 91, 92, 109, 142]
MgO_5	1329	1349	21	[19, 66, 89, 101, 134, 145]
MgO_5	1329	1405	77	[21, 119, 130, 140, 149, 151]
MgO_5	1330	1335	6	[7, 67, 91, 121, 136, 143]
MgO_6	1330	1356	27	[18, 66, 68, 118, 125, 134, 152]
MgO_5	1332	1348	17	[9, 78, 121, 135, 138, 143]
MgO_5	1332	1356	25	[30, 66, 78, 86, 117, 121]
MgO_6	1333	1364	32	[24, 70, 89, 98, 101, 111, 150]
MgO_7	1334	1347	14	[10, 68, 96, 110, 119, 125, 127, 151]
MgO_5	1334	1349	16	[17, 74, 95, 105, 128, 137]
MgO_6	1335	1365	31	[29, 65, 95, 103, 105, 116, 133]
MgO_4	1336	1344	9	[7, 67, 91, 136, 143]
MgO_8	1340	1352	13	[16, 71, 83, 85, 99, 100, 146, 147, 149]
MgO_6	1341	1447	107	[11, 69, 86, 117, 123, 145, 148]
MgO_5	1341	1368	28	[28, 87, 97, 116, 142, 147]
MgO_6	1342	1421	80	[34, 77, 78, 89, 90, 117, 128]
MgO_5	1342	1366	25	[36, 70, 101, 115, 131, 139]
MgO_5	1344	1357	14	[32, 71, 82, 83, 84, 149]
MgO_5	1345	1354	10	[7, 67, 91, 134, 136, 143]
MgO_4	1347	1374	28	[12, 71, 82, 87, 113]
MgO_6	1348	1371	24	[10, 68, 96, 110, 125, 127, 151]
MgO_6	1349	1377	29	[9, 78, 88, 121, 135, 138, 143]
MgO_6	1350	1366	17	[17, 74, 90, 95, 105, 128, 137]
MgO_4	1350	1364	15	[19, 66, 89, 101, 145]
MgO_7	1353	1418	66	[16, 71, 83, 99, 100, 146, 147, 149]
MgO_6	1355	1373	19	[7, 67, 91, 121, 134, 136, 143]
MgO_5	1356	1430	75	[27, 65, 70, 95, 108, 115]
MgO_7	1357	1382	26	[18, 66, 68, 104, 118, 125, 134, 152]
MgO_6	1357	1425	69	[30, 66, 78, 86, 88, 117, 121]
MgO_5	1358	1371	14	[32, 71, 82, 83, 84, 98]
MgO_5	1359	1418	60	[23, 72, 84, 103, 107, 126]
MgO_6	1362	1370	9	[14, 75, 76, 91, 92, 109, 142]
MgO_5	1364	1400	37	[26, 106, 110, 120, 127, 133]
MgO_5	1365	1368	4	[19, 66, 89, 101, 117, 145]
MgO_7	1365	1374	10	[24, 70, 89, 98, 101, 111, 132, 150]
MgO_7	1366	1374	9	[29, 65, 95, 103, 105, 116, 120, 133]
MgO_5	1367	1459	93	[17, 74, 90, 95, 105, 128]
MgO_6	1367	1385	19	[25, 67, 68, 81, 92, 131, 134]
MgO_6	1367	1477	111	[36, 70, 81, 101, 115, 131, 139]
MgO_6	1369	1374	6	[19, 66, 78, 89, 101, 117, 145]
MgO_6	1369	1397	29	[28, 87, 97, 109, 116, 142, 147]
MgO_7	1371	1380	10	[14, 75, 76, 91, 92, 109, 122, 142]
MgO_5	1372	1386	15	[10, 68, 110, 125, 127, 151]
MgO_6	1372	1381	10	[32, 71, 82, 83, 84, 98, 149]
MgO_5	1374	1387	14	[7, 67, 91, 134, 136, 143]
MgO_5	1375	1379	5	[12, 71, 82, 87, 113, 120]
MgO_7	1375	1406	32	[19, 66, 78, 86, 89, 101, 117, 145]
MgO_7	1375	1386	12	[20, 72, 79, 83, 88, 93, 138, 141]
MgO_6	1375	1385	11	[24, 70, 89, 98, 101, 111, 150]
MgO_8	1375	1407	33	[29, 65, 95, 103, 105, 106, 116, 120, 133]
MgO_8	1377	1378	2	[35, 68, 92, 109, 110, 133, 137, 142, 144]
MgO_5	1378	1414	37	[9, 88, 121, 135, 138, 143]
MgO_7	1379	1382	4	[35, 92, 109, 110, 133, 137, 142, 144]
MgO_4	1380	1405	26	[12, 82, 87, 113, 120]
MgO_6	1381	1394	14	[14, 75, 76, 91, 92, 109, 142]
MgO_7	1382	1391	10	[32, 71, 82, 83, 84, 98, 100, 149]
MgO_7	1383	1387	5	[18, 66, 68, 104, 118, 125, 134, 145]
MgO_6	1383	1408	26	[35, 92, 110, 133, 137, 142, 144]
MgO_7	1386	1410	25	[24, 70, 89, 98, 100, 101, 111, 150]
MgO_5	1386	1395	10	[25, 67, 81, 92, 131, 134]
MgO_5	1387	1394	8	[8, 82, 96, 120, 127, 148]
MgO_6	1387	1394	8	[10, 68, 96, 110, 125, 127, 151]
MgO_6	1387	1389	3	[20, 72, 79, 83, 88, 138, 141]
MgO_6	1388	1405	18	[7, 67, 91, 121, 134, 136, 143]
MgO_4	1388	1405	18	[15, 104, 113, 118, 152]
MgO_6	1388	1403	16	[18, 66, 68, 118, 125, 134, 145]
MgO_5	1390	1423	34	[20, 79, 83, 88, 138, 141]
MgO_6	1392	1490	99	[32, 71, 82, 83, 84, 98, 100]
MgO_4	1395	1424	30	[8, 82, 96, 120, 148]
MgO_7	1395	1395	1	[10, 68, 96, 110, 125, 127, 142, 151]
MgO_7	1395	1463	69	[14, 75, 76, 91, 92, 109, 142, 152]
MgO_6	1396	1436	41	[10, 68, 96, 110, 127, 142, 151]
MgO_4	1396	1441	46	[22, 85, 102, 144, 147]
MgO_6	1396	1401	6	[25, 67, 81, 92, 94, 131, 134]
MgO_7	1398	1414	17	[28, 87, 97, 109, 116, 142, 144, 147]
MgO_6	1401	1416	16	[26, 106, 110, 120, 127, 133, 139]
MgO_7	1402	1406	5	[25, 67, 81, 92, 94, 131, 133, 134]
MgO_7	1404	1427	24	[18, 66, 68, 101, 118, 125, 134, 145]
MgO_5	1406	1409	4	[7, 91, 121, 134, 136, 143]
MgO_3	1406	1416	11	[12, 82, 87, 113]
MgO_5	1406	1465	60	[15, 104, 113, 118, 125, 152]
MgO_6	1406	1424	19	[21, 119, 130, 132, 140, 149, 151]
MgO_6	1407	1410	4	[19, 66, 78, 89, 101, 117, 145]
MgO_8	1407	1410	4	[25, 67, 81, 92, 94, 127, 131, 133, 134]
MgO_7	1408	1430	23	[29, 65, 95, 103, 105, 106, 116, 133]
MgO_8	1409	1411	3	[31, 66, 78, 83, 85, 88, 99, 140, 149]
MgO_5	1409	1412	4	[35, 92, 110, 137, 142, 144]
MgO_6	1410	1512	103	[7, 91, 121, 134, 136, 138, 143]
MgO_5	1411	1411	1	[19, 66, 89, 101, 117, 145]
MgO_6	1411	1419	9	[24, 70, 89, 98, 100, 101, 150]
MgO_8	1411	1418	8	[25, 67, 68, 81, 92, 94, 127, 133, 134]
MgO_6	1412	1439	28	[19, 66, 89, 101, 117, 145, 150]
MgO_7	1412	1417	6	[31, 66, 78, 83, 85, 88, 140, 149]
MgO_6	1413	1444	32	[35, 92, 109, 110, 137, 142, 144]
MgO_4	1415	1449	35	[9, 121, 135, 138, 143]
MgO_6	1415	1417	3	[28, 87, 109, 116, 142, 144, 147]
MgO_4	1417	1419	3	[12, 82, 87, 113, 152]
MgO_7	1417	1424	8	[26, 65, 106, 110, 120, 127, 133, 139]
MgO_7	1418	1447	30	[28, 87, 97, 109, 116, 142, 144, 147]
MgO_6	1418	1456	39	[31, 66, 78, 85, 88, 140, 149]
MgO_6	1419	1467	49	[16, 71, 99, 100, 146, 147, 149]
MgO_4	1419	1456	38	[23, 72, 84, 103, 126]
MgO_7	1419	1431	13	[25, 67, 68, 81, 92, 127, 133, 134]
MgO_5	1420	1425	6	[12, 71, 82, 87, 113, 152]
MgO_5	1420	1512	93	[24, 70, 89, 98, 100, 150]
MgO_6	1422	1426	5	[13, 67, 80, 81, 90, 117, 123]
MgO_5	1422	1563	142	[34, 77, 78, 90, 117, 128]
MgO_6	1424	1425	2	[20, 72, 79, 83, 88, 138, 141]
MgO_5	1425	1462	38	[8, 82, 96, 107, 120, 148]
MgO_7	1425	1470	46	[21, 85, 119, 130, 132, 140, 149, 151]
MgO_6	1425	1452	28	[26, 65, 106, 110, 120, 127, 133]
MgO_4	1426	1427	2	[12, 71, 82, 87, 113]
MgO_7	1426	1443	18	[20, 72, 79, 83, 88, 93, 138, 141]
MgO_5	1426	1461	36	[30, 66, 86, 88, 117, 121]
MgO_7	1427	1433	7	[13, 67, 77, 80, 81, 90, 117, 123]
MgO_5	1427	1459	33	[33, 79, 104, 114, 129, 141]
MgO_5	1428	1439	12	[12, 71, 82, 87, 113, 120]
MgO_6	1428	1459	32	[18, 66, 68, 101, 118, 134, 145]
MgO_6	1431	1434	4	[27, 65, 70, 74, 95, 108, 115]
MgO_6	1431	1486	56	[29, 65, 95, 103, 105, 106, 133]
MgO_6	1432	1440	9	[25, 68, 81, 92, 127, 133, 134]
MgO_6	1434	1446	13	[13, 67, 77, 80, 90, 117, 123]
MgO_7	1435	1462	28	[27, 65, 70, 74, 95, 108, 115, 131]
MgO_5	1437	1442	6	[10, 68, 96, 110, 127, 151]
MgO_6	1440	1453	14	[12, 71, 82, 87, 113, 114, 120]
MgO_7	1440	1445	6	[19, 66, 78, 89, 101, 117, 145, 150]
MgO_5	1441	1447	7	[25, 68, 81, 92, 127, 134]
MgO_5	1442	1461	20	[22, 85, 102, 111, 144, 147]
MgO_6	1443	1494	52	[10, 68, 96, 110, 119, 127, 151]
MgO_6	1444	1479	36	[20, 72, 83, 88, 93, 138, 141]
MgO_7	1445	1447	3	[35, 92, 109, 110, 135, 137, 142, 144]
MgO_6	1446	1473	28	[19, 78, 89, 101, 117, 145, 150]
MgO_7	1447	1538	92	[13, 67, 73, 77, 80, 90, 117, 123]
MgO_5	1448	1448	1	[11, 69, 86, 117, 145, 148]
MgO_6	1448	1465	18	[25, 68, 81, 92, 110, 127, 134]
MgO_6	1448	1452	5	[28, 87, 97, 109, 116, 142, 147]
MgO_6	1448	1485	38	[35, 92, 109, 110, 137, 142, 144]
MgO_6	1449	1485	37	[11, 69, 86, 117, 119, 145, 148]
MgO_5	1450	1465	16	[9, 121, 135, 138, 140, 143]
MgO_7	1453	1463	11	[26, 65, 96, 106, 110, 120, 127, 133]
MgO_7	1453	1506	54	[28, 76, 87, 97, 109, 116, 142, 147]
MgO_7	1454	1485	32	[12, 71, 82, 87, 113, 114, 120, 125]
MgO_5	1457	1495	39	[23, 72, 83, 84, 103, 126]
MgO_7	1457	1478	22	[31, 66, 78, 85, 88, 99, 140, 149]
MgO_6	1460	1500	41	[17, 74, 90, 95, 105, 128, 137]
MgO_6	1460	1474	15	[18, 68, 101, 118, 134, 145, 152]
MgO_4	1460	1467	8	[33, 104, 114, 129, 141]
MgO_6	1462	1525	64	[22, 85, 102, 111, 144, 147, 151]
MgO_4	1462	1467	6	[30, 66, 86, 117, 121]
MgO_6	1463	1473	11	[8, 82, 96, 107, 120, 127, 148]
MgO_6	1463	1471	9	[27, 65, 70, 74, 95, 108, 115]
MgO_6	1464	1468	5	[14, 76, 91, 92, 109, 142, 152]
MgO_8	1464	1497	34	[26, 65, 81, 96, 106, 110, 120, 127, 133]
MgO_4	1466	1469	4	[9, 135, 138, 140, 143]
MgO_6	1466	1483	18	[15, 104, 113, 114, 118, 125, 152]
MgO_7	1466	1466	1	[25, 68, 81, 92, 110, 127, 134, 142]
MgO_6	1467	1471	5	[25, 68, 92, 110, 127, 134, 142]
MgO_5	1468	1530	63	[16, 71, 99, 100, 146, 147]
MgO_5	1468	1472	5	[30, 66, 67, 86, 117, 121]
MgO_5	1468	1477	10	[33, 79, 104, 114, 129, 141]
MgO_5	1469	1490	22	[14, 76, 91, 92, 142, 152]
MgO_5	1470	1495	26	[9, 121, 135, 138, 140, 143]
MgO_6	1471	1511	41	[21, 85, 119, 132, 140, 149, 151]
MgO_7	1472	1485	14	[25, 68, 92, 110, 127, 134, 142, 152]
MgO_7	1472	1543	72	[27, 65, 70, 74, 95, 108, 115, 146]
MgO_6	1473	1481	9	[30, 66, 67, 78, 86, 117, 121]
MgO_6	1474	1478	5	[8, 82, 96, 98, 120, 127, 148]
MgO_6	1474	1481	8	[19, 66, 89, 101, 117, 145, 150]
MgO_5	1475	1477	3	[18, 68, 101, 118, 145, 152]
MgO_6	1478	1487	10	[18, 68, 86, 101, 118, 145, 152]
MgO_6	1478	1509	32	[33, 75, 79, 104, 114, 129, 141]
MgO_7	1478	1537	60	[36, 70, 80, 81, 101, 115, 131, 139]
MgO_5	1479	1622	144	[8, 82, 96, 120, 127, 148]
MgO_6	1479	1493	15	[31, 66, 78, 85, 88, 99, 140]
MgO_5	1480	1496	17	[20, 72, 88, 93, 138, 141]
MgO_7	1482	1523	42	[19, 66, 89, 101, 117, 139, 145, 150]
MgO_5	1482	1522	41	[30, 66, 67, 86, 117, 121]
MgO_7	1484	1503	20	[15, 104, 113, 114, 118, 125, 129, 152]
MgO_5	1486	1533	48	[11, 69, 86, 117, 119, 145]
MgO_6	1486	1541	56	[12, 82, 87, 113, 114, 120, 125]
MgO_6	1486	1508	23	[25, 68, 92, 110, 127, 142, 152]
MgO_7	1486	1490	5	[35, 92, 109, 110, 137, 142, 144, 151]
MgO_5	1487	1488	2	[29, 95, 103, 105, 106, 133]
MgO_7	1488	1524	37	[18, 66, 68, 86, 101, 118, 145, 152]
MgO_6	1489	1520	32	[29, 73, 95, 103, 105, 106, 133]
MgO_6	1491	1493	3	[14, 76, 91, 92, 134, 142, 152]
MgO_5	1491	1577	87	[32, 71, 82, 83, 98, 100]
MgO_8	1491	1491	1	[35, 92, 109, 110, 133, 137, 142, 144, 151]
MgO_7	1492	1557	66	[35, 92, 109, 110, 133, 137, 142, 144]
MgO_7	1494	1580	87	[14, 76, 91, 92, 122, 134, 142, 152]
MgO_7	1494	1521	28	[31, 66, 78, 85, 88, 99, 140, 149]
MgO_7	1495	1513	19	[10, 68, 96, 110, 119, 127, 145, 151]
MgO_4	1496	1512	17	[9, 121, 135, 138, 143]
MgO_4	1496	1497	2	[23, 72, 83, 84, 126]
MgO_6	1497	1520	24	[20, 72, 88, 93, 121, 138, 141]
MgO_5	1498	1529	32	[23, 72, 82, 83, 84, 126]
MgO_7	1498	1519	22	[26, 65, 81, 106, 110, 120, 127, 133]
MgO_5	1501	1515	15	[17, 74, 90, 95, 105, 128]
MgO_6	1504	1504	1	[15, 104, 113, 118, 125, 129, 152]
MgO_7	1505	1523	19	[15, 86, 104, 113, 118, 125, 129, 152]
MgO_6	1507	1526	20	[28, 76, 87, 97, 109, 116, 142]
MgO_5	1509	1520	12	[25, 68, 92, 110, 127, 142]
MgO_7	1510	1522	13	[33, 75, 79, 104, 114, 123, 129, 141]
MgO_7	1512	1531	20	[21, 85, 119, 130, 132, 140, 149, 151]
MgO_5	1513	1533	21	[7, 121, 134, 136, 138, 143]
MgO_5	1513	1543	31	[9, 78, 121, 135, 138, 143]
MgO_6	1513	1521	9	[24, 70, 89, 98, 100, 111, 150]
MgO_6	1514	1587	74	[10, 68, 96, 110, 119, 127, 151]
MgO_4	1516	1520	5	[17, 74, 90, 95, 128]
MgO_6	1520	1564	45	[26, 81, 106, 110, 120, 127, 133]
MgO_5	1521	1529	9	[17, 74, 77, 90, 95, 128]
MgO_5	1521	1529	9	[20, 88, 93, 121, 138, 141]
MgO_6	1521	1538	18	[25, 68, 92, 101, 110, 127, 142]
MgO_7	1521	1523	3	[29, 73, 95, 103, 105, 106, 116, 133]
MgO_7	1522	1565	44	[24, 70, 89, 98, 100, 111, 139, 150]
MgO_6	1522	1531	10	[31, 78, 85, 88, 99, 140, 149]
MgO_6	1523	1542	20	[30, 66, 67, 78, 86, 117, 121]
MgO_7	1523	1529	7	[33, 75, 79, 104, 107, 114, 123, 141]
MgO_6	1524	1566	43	[15, 104, 113, 118, 125, 129, 152]
MgO_6	1524	1539	16	[19, 89, 101, 117, 139, 145, 150]
MgO_6	1524	1535	12	[29, 95, 103, 105, 106, 116, 133]
MgO_6	1525	1569	45	[18, 66, 68, 86, 101, 118, 145]
MgO_7	1526	1529	4	[22, 85, 97, 102, 111, 144, 147, 151]
MgO_5	1527	1567	41	[28, 76, 87, 109, 116, 142]
MgO_7	1530	1553	24	[17, 74, 77, 84, 90, 93, 95, 128]
MgO_4	1530	1544	15	[20, 88, 121, 138, 141]
MgO_6	1530	1545	16	[22, 85, 102, 111, 144, 147, 151]
MgO_4	1530	1530	1	[23, 72, 83, 84, 126]
MgO_6	1530	1531	2	[33, 75, 79, 107, 114, 123, 141]
MgO_6	1531	1534	4	[16, 71, 99, 100, 136, 146, 147]
MgO_5	1531	1575	45	[23, 72, 83, 84, 88, 126]
MgO_6	1532	1540	9	[21, 85, 119, 132, 140, 149, 151]
MgO_5	1532	1538	7	[31, 85, 88, 99, 140, 149]
MgO_7	1532	1554	23	[33, 75, 79, 107, 112, 114, 123, 141]
MgO_6	1534	1534	1	[7, 91, 121, 134, 136, 138, 143]
MgO_6	1534	1581	48	[11, 69, 86, 94, 117, 119, 145]
MgO_5	1535	1537	3	[7, 91, 134, 136, 138, 143]
MgO_7	1535	1537	3	[16, 71, 99, 100, 136, 146, 147, 149]
MgO_7	1536	1539	4	[29, 84, 95, 103, 105, 106, 116, 133]
MgO_7	1538	1545	8	[7, 91, 121, 122, 134, 136, 138, 143]
MgO_6	1538	1558	21	[16, 71, 99, 100, 136, 146, 147]
MgO_5	1538	1551	14	[36, 81, 101, 115, 131, 139]
MgO_6	1539	1571	33	[13, 67, 73, 80, 90, 117, 123]
MgO_7	1539	1554	16	[25, 68, 81, 92, 101, 110, 127, 142]
MgO_6	1539	1611	73	[31, 83, 85, 88, 99, 140, 149]
MgO_5	1540	1569	30	[19, 89, 117, 139, 145, 150]
MgO_6	1540	1608	69	[29, 84, 95, 103, 105, 106, 133]
MgO_5	1541	1558	18	[21, 119, 132, 140, 149, 151]
MgO_7	1542	1549	8	[12, 82, 87, 113, 114, 120, 125, 152]
MgO_5	1543	1570	28	[30, 66, 78, 86, 117, 121]
MgO_6	1544	1588	45	[9, 78, 88, 121, 135, 138, 143]
MgO_8	1544	1555	12	[27, 65, 70, 74, 93, 95, 108, 115, 146]
MgO_5	1545	1552	8	[20, 72, 88, 121, 138, 141]
MgO_6	1546	1552	7	[7, 91, 121, 122, 134, 138, 143]
MgO_5	1546	1565	20	[22, 85, 102, 111, 144, 147]
MgO_6	1550	1562	13	[12, 82, 87, 113, 120, 125, 152]
MgO_6	1552	1637	86	[36, 70, 81, 101, 115, 131, 139]
MgO_7	1553	1558	6	[7, 91, 97, 121, 122, 134, 138, 143]
MgO_6	1553	1612	60	[20, 72, 79, 88, 121, 138, 141]
MgO_6	1554	1563	10	[17, 74, 77, 90, 93, 95, 128]
MgO_8	1555	1557	3	[25, 68, 81, 92, 101, 110, 127, 134, 142]
MgO_8	1555	1581	27	[33, 75, 79, 80, 107, 112, 114, 123, 141]
MgO_7	1556	1581	26	[27, 65, 70, 74, 93, 95, 115, 146]
MgO_7	1558	1578	21	[25, 68, 92, 101, 110, 127, 134, 142]
MgO_6	1558	1620	63	[35, 92, 109, 110, 137, 142, 144]
MgO_6	1559	1576	18	[7, 91, 121, 122, 134, 138, 143]
MgO_7	1559	1571	13	[16, 71, 83, 99, 100, 136, 146, 147]
MgO_6	1559	1584	26	[21, 85, 119, 132, 140, 149, 151]
MgO_5	1563	1566	4	[12, 87, 113, 120, 125, 152]
MgO_5	1564	1564	1	[17, 74, 90, 93, 95, 128]
MgO_6	1564	1616	53	[34, 77, 78, 90, 117, 128, 143]
MgO_6	1565	1605	41	[17, 74, 90, 93, 95, 115, 128]
MgO_7	1565	1588	24	[26, 65, 81, 106, 110, 120, 127, 133]
MgO_6	1566	1609	44	[22, 85, 97, 102, 111, 144, 147]
MgO_6	1566	1566	1	[24, 70, 89, 98, 100, 111, 150]
MgO_4	1567	1574	8	[12, 87, 113, 120, 152]
MgO_7	1567	1587	21	[15, 104, 113, 114, 118, 125, 129, 152]
MgO_5	1567	1585	19	[24, 70, 89, 98, 100, 111]
MgO_6	1568	1568	1	[28, 76, 87, 109, 116, 142, 147]
MgO_5	1569	1576	8	[28, 76, 87, 109, 116, 147]
MgO_6	1570	1577	8	[18, 66, 68, 101, 118, 139, 145]
MgO_6	1570	1574	5	[19, 89, 117, 123, 139, 145, 150]
MgO_6	1571	1577	7	[30, 66, 78, 86, 89, 117, 121]
MgO_7	1572	1603	32	[13, 67, 73, 80, 81, 90, 117, 123]
MgO_6	1572	1598	27	[16, 71, 83, 99, 136, 146, 147]
MgO_5	1575	1578	4	[12, 87, 113, 116, 120, 152]
MgO_5	1575	1577	3	[19, 89, 117, 123, 145, 150]
MgO_4	1576	1585	10	[23, 72, 83, 84, 126]
MgO_7	1577	1601	25	[7, 67, 91, 121, 122, 134, 138, 143]
MgO_6	1577	1600	24	[28, 76, 87, 108, 109, 116, 147]
MgO_7	1578	1578	1	[18, 66, 68, 101, 102, 118, 139, 145]
MgO_6	1578	1591	14	[19, 77, 89, 117, 123, 145, 150]
MgO_5	1578	1628	51	[30, 66, 78, 86, 117, 121]
MgO_6	1578	1603	26	[32, 71, 82, 83, 84, 98, 100]
MgO_6	1579	1586	8	[12, 76, 87, 113, 116, 120, 152]
MgO_8	1579	1580	2	[18, 66, 68, 89, 101, 102, 118, 139, 145]
MgO_6	1579	1611	33	[25, 68, 92, 101, 110, 127, 142]
MgO_6	1581	1600	20	[14, 76, 91, 92, 134, 142, 152]
MgO_7	1581	1604	24	[18, 66, 68, 89, 101, 102, 139, 145]
MgO_7	1582	1603	22	[11, 67, 69, 86, 94, 117, 119, 145]
MgO_6	1582	1618	37	[27, 65, 70, 74, 95, 115, 146]
MgO_7	1582	1588	7	[33, 75, 80, 107, 112, 114, 123, 141]
[truncated: 18,127 more rows]
