# Supplementary material for: Pressure‐Induced Coordination Changes in a Pyrolitic Silicate Melt From Ab Initio Molecular Dynamics Simulations
Source: J Geophys Res Solid Earth. 2019 Nov 29;124(11):11232–50. doi: 10.1029/2019JB018238 (PMC6988478; doi:10.1029/2019JB018238)
Supplement: Supplementary file 2 — Data Set S1 [file JGRB-124-11232-s002.zip › Data/3000K/MgO/a12.0-pyr-100-nvt.T3K.outcar.umd.dat.r0.stat.dat]

Cluster	Time	Percent
MgO_6	201931	0.41867471128527295	7
MgO_5	143504	0.2975347805353403	6
MgO_4	26937	0.055849972009703305	5
MgO_7	92864	0.19254006759138315	8
MgO_8	15216	0.031548174410648756	9
MgO_3	1095	0.0022703240654350938	4
MgO_9	757	0.001569529970351019	10
MgO_10	6	1.2440131865397773e-05	11
