# Supplementary material for: Pressure‐Induced Coordination Changes in a Pyrolitic Silicate Melt From Ab Initio Molecular Dynamics Simulations
Source: J Geophys Res Solid Earth. 2019 Nov 29;124(11):11232–50. doi: 10.1029/2019JB018238 (PMC6988478; doi:10.1029/2019JB018238)
Supplement: Supplementary file 2 — Data Set S1 [file JGRB-124-11232-s002.zip › Data/3000K/MgO/a12.5-pyr-100-nvt.T3K.outcar.umd.dat.r0.popul.dat]

Formula	Begin	End	Lifetime	[Composition]
MgO_4	0	14	15	[7, 72, 112, 123, 152]
MgO_4	0	8	9	[8, 78, 79, 92, 134]
MgO_6	0	20	21	[9, 66, 73, 81, 95, 121, 144]
MgO_6	0	44	45	[10, 76, 78, 92, 105, 134, 150]
MgO_5	0	41	42	[11, 104, 109, 131, 136, 139]
MgO_5	0	14	15	[12, 85, 106, 115, 118, 122]
MgO_7	0	34	35	[13, 66, 71, 75, 81, 119, 141, 144]
MgO_4	0	0	1	[14, 86, 105, 109, 147]
MgO_5	0	9	10	[15, 84, 125, 126, 133, 144]
MgO_6	0	9	10	[16, 71, 84, 96, 100, 102, 152]
MgO_6	0	13	14	[17, 73, 76, 104, 139, 146, 149]
MgO_5	0	33	34	[18, 83, 99, 113, 124, 133]
MgO_5	0	31	32	[19, 69, 74, 93, 107, 132]
MgO_5	0	18	19	[20, 91, 93, 124, 127, 137]
MgO_6	0	37	38	[21, 86, 97, 121, 123, 130, 142]
MgO_4	0	5	6	[22, 67, 85, 114, 138]
MgO_4	0	32	33	[23, 114, 128, 132, 143]
MgO_6	0	1	2	[24, 79, 88, 103, 117, 134, 142]
MgO_5	0	16	17	[25, 81, 87, 95, 123, 141]
MgO_5	0	54	55	[26, 67, 88, 89, 103, 122]
MgO_4	0	107	108	[27, 114, 129, 138, 148]
MgO_5	0	2	3	[28, 78, 83, 133, 134, 144]
MgO_6	0	29	30	[29, 80, 90, 91, 110, 126, 137]
MgO_5	0	18	19	[30, 70, 103, 108, 122, 140]
MgO_3	0	7	8	[31, 90, 97, 130]
MgO_5	0	13	14	[32, 91, 110, 125, 137, 151]
MgO_5	0	12	13	[33, 66, 73, 84, 102, 149]
MgO_6	0	11	12	[34, 77, 113, 117, 124, 128, 139]
MgO_7	0	2	3	[35, 65, 70, 82, 101, 105, 108, 116]
MgO_5	0	1	2	[36, 69, 107, 114, 129, 143]
MgO_6	1	25	25	[14, 82, 86, 105, 109, 128, 147]
MgO_5	2	32	31	[24, 79, 88, 103, 134, 142]
MgO_6	2	43	42	[36, 69, 107, 114, 129, 132, 143]
MgO_6	3	29	27	[28, 78, 83, 119, 133, 134, 144]
MgO_6	3	32	30	[35, 70, 82, 101, 105, 108, 116]
MgO_3	6	49	44	[22, 85, 114, 138]
MgO_4	8	40	33	[31, 90, 97, 109, 130]
MgO_5	9	28	20	[8, 78, 79, 92, 131, 134]
MgO_6	10	54	45	[15, 73, 84, 125, 126, 133, 144]
MgO_7	10	39	30	[16, 71, 84, 96, 100, 102, 112, 152]
MgO_7	12	55	44	[34, 77, 113, 117, 124, 128, 136, 139]
MgO_6	13	49	37	[33, 66, 73, 84, 102, 144, 149]
MgO_5	14	62	49	[17, 76, 104, 139, 146, 149]
MgO_6	14	29	16	[32, 91, 94, 110, 125, 137, 151]
MgO_5	15	20	6	[7, 72, 112, 123, 130, 152]
MgO_4	15	31	17	[12, 85, 106, 115, 118]
MgO_4	17	23	7	[25, 81, 87, 123, 141]
MgO_4	19	31	13	[20, 91, 93, 127, 137]
MgO_4	19	22	4	[30, 70, 103, 108, 140]
MgO_4	21	79	59	[7, 112, 123, 130, 152]
MgO_7	21	30	10	[9, 66, 73, 81, 95, 121, 142, 144]
MgO_5	23	93	71	[30, 70, 75, 103, 108, 140]
MgO_3	24	38	15	[25, 81, 87, 141]
MgO_5	26	39	14	[14, 86, 105, 109, 128, 147]
MgO_6	29	54	26	[8, 78, 79, 92, 106, 131, 134]
MgO_7	30	33	4	[28, 78, 83, 84, 119, 133, 134, 144]
MgO_7	30	51	22	[29, 80, 90, 91, 93, 110, 126, 137]
MgO_5	30	74	45	[32, 91, 110, 125, 137, 151]
MgO_6	31	31	1	[9, 66, 73, 81, 121, 142, 144]
MgO_5	32	57	26	[9, 73, 81, 121, 142, 144]
MgO_5	32	147	116	[12, 85, 106, 115, 118, 122]
MgO_4	32	89	58	[19, 69, 74, 93, 107]
MgO_5	32	38	7	[20, 67, 91, 93, 127, 137]
MgO_5	33	71	39	[23, 114, 128, 132, 139, 143]
MgO_6	33	37	5	[24, 79, 88, 103, 133, 134, 142]
MgO_5	33	35	3	[35, 82, 101, 105, 108, 116]
MgO_6	34	57	24	[18, 83, 99, 113, 124, 133, 137]
MgO_6	34	55	22	[28, 78, 83, 84, 119, 133, 144]
MgO_6	35	46	12	[13, 66, 71, 81, 119, 141, 144]
MgO_6	36	90	55	[35, 82, 86, 101, 105, 108, 116]
MgO_5	38	60	23	[21, 97, 121, 123, 130, 142]
MgO_5	38	144	107	[24, 79, 103, 133, 134, 142]
MgO_6	39	50	12	[20, 67, 91, 93, 100, 127, 137]
MgO_4	39	65	27	[25, 81, 87, 112, 141]
MgO_6	40	46	7	[14, 86, 105, 109, 128, 132, 147]
MgO_6	40	48	9	[16, 71, 84, 96, 100, 102, 152]
MgO_5	41	75	35	[31, 90, 97, 109, 130, 132]
MgO_4	42	61	20	[11, 104, 109, 136, 139]
MgO_5	44	49	6	[36, 69, 107, 114, 129, 143]
MgO_6	45	107	63	[10, 76, 78, 92, 105, 145, 150]
MgO_5	47	62	16	[13, 66, 71, 81, 119, 141]
MgO_8	47	61	15	[14, 82, 86, 105, 109, 128, 131, 132, 147]
MgO_5	49	78	30	[16, 71, 84, 96, 102, 152]
MgO_4	50	54	5	[22, 85, 114, 122, 138]
MgO_5	50	52	3	[33, 66, 73, 102, 144, 149]
MgO_4	50	108	59	[36, 107, 114, 129, 143]
MgO_5	51	61	11	[20, 67, 91, 93, 100, 127]
MgO_6	52	54	3	[29, 80, 90, 93, 110, 126, 137]
MgO_4	53	70	18	[33, 66, 73, 144, 149]
MgO_7	55	57	3	[8, 78, 79, 92, 106, 131, 134, 147]
MgO_5	55	87	33	[15, 73, 125, 126, 133, 144]
MgO_5	55	87	33	[22, 67, 85, 114, 122, 138]
MgO_6	55	64	10	[26, 67, 75, 88, 89, 103, 122]
MgO_7	55	80	26	[29, 80, 90, 93, 99, 110, 126, 137]
MgO_5	56	65	10	[28, 83, 84, 119, 133, 144]
MgO_6	56	91	36	[34, 113, 117, 124, 128, 136, 139]
MgO_6	58	92	35	[8, 78, 79, 92, 106, 131, 134]
MgO_6	58	68	11	[9, 73, 81, 121, 123, 142, 144]
MgO_5	58	72	15	[18, 83, 99, 113, 133, 137]
MgO_4	61	82	22	[21, 97, 123, 130, 142]
MgO_5	62	114	53	[11, 104, 109, 131, 136, 139]
MgO_7	62	121	60	[14, 82, 86, 109, 128, 131, 132, 147]
MgO_6	62	103	42	[20, 67, 91, 93, 100, 124, 127]
MgO_6	63	125	63	[13, 66, 71, 81, 119, 141, 144]
MgO_4	63	69	7	[17, 76, 104, 139, 149]
MgO_5	65	74	10	[26, 67, 75, 88, 89, 103]
MgO_5	66	81	16	[25, 81, 87, 89, 112, 141]
MgO_4	66	74	9	[28, 83, 84, 119, 144]
MgO_7	69	85	17	[9, 73, 81, 95, 121, 123, 142, 144]
MgO_5	70	75	6	[17, 76, 104, 139, 149, 150]
MgO_5	71	222	152	[33, 66, 73, 95, 144, 149]
MgO_6	72	90	19	[23, 109, 114, 128, 132, 139, 143]
MgO_6	73	76	4	[18, 83, 99, 113, 133, 137, 140]
MgO_4	75	91	17	[26, 67, 75, 88, 89]
MgO_5	75	164	90	[28, 71, 83, 84, 119, 144]
MgO_6	75	92	18	[32, 91, 110, 125, 127, 137, 151]
MgO_6	76	89	14	[17, 76, 104, 135, 139, 149, 150]
MgO_6	76	185	110	[31, 86, 90, 97, 109, 130, 132]
MgO_7	77	81	5	[18, 83, 84, 99, 113, 133, 137, 140]
MgO_4	79	114	36	[16, 71, 84, 102, 152]
MgO_5	80	97	18	[7, 102, 112, 123, 130, 152]
MgO_6	81	115	35	[29, 80, 90, 93, 110, 126, 137]
MgO_6	82	96	15	[18, 83, 84, 99, 113, 133, 140]
MgO_6	82	138	57	[25, 69, 81, 87, 89, 112, 141]
MgO_5	83	97	15	[21, 97, 121, 123, 130, 142]
MgO_6	86	140	55	[9, 73, 81, 95, 121, 142, 144]
MgO_6	88	113	26	[15, 73, 84, 125, 126, 133, 144]
MgO_4	88	94	7	[22, 67, 85, 122, 138]
MgO_5	90	97	8	[17, 76, 104, 139, 149, 150]
MgO_5	90	136	47	[19, 69, 74, 89, 93, 107]
MgO_5	91	96	6	[23, 109, 128, 132, 139, 143]
MgO_5	91	112	22	[35, 82, 101, 105, 108, 116]
MgO_5	92	106	15	[26, 67, 75, 88, 89, 93]
MgO_7	92	103	12	[34, 99, 113, 117, 124, 128, 136, 139]
MgO_5	93	102	10	[8, 78, 79, 92, 106, 134]
MgO_7	93	153	61	[32, 91, 110, 125, 127, 137, 140, 151]
MgO_6	94	154	61	[30, 70, 75, 103, 108, 140, 151]
MgO_5	95	112	18	[22, 67, 82, 85, 122, 138]
MgO_5	97	177	81	[18, 83, 84, 99, 113, 133]
MgO_6	97	144	48	[23, 90, 109, 128, 132, 139, 143]
MgO_6	98	138	41	[7, 64, 102, 112, 123, 130, 152]
MgO_4	98	99	2	[17, 76, 104, 139, 149]
MgO_4	98	106	9	[21, 97, 121, 123, 142]
MgO_3	100	101	2	[17, 76, 104, 149]
MgO_4	102	113	12	[17, 73, 76, 104, 149]
MgO_4	103	207	105	[8, 78, 79, 92, 134]
MgO_7	104	109	6	[20, 67, 91, 93, 100, 124, 127, 137]
MgO_6	104	121	18	[34, 99, 113, 117, 124, 128, 139]
MgO_3	107	107	1	[21, 97, 123, 142]
MgO_6	107	123	17	[26, 67, 75, 87, 88, 89, 93]
MgO_5	108	152	45	[10, 78, 92, 105, 145, 150]
MgO_4	108	111	4	[21, 86, 97, 123, 142]
MgO_5	108	134	27	[27, 96, 114, 129, 138, 148]
MgO_3	109	147	39	[36, 114, 129, 143]
MgO_6	110	130	21	[20, 91, 93, 100, 124, 127, 137]
MgO_5	112	158	47	[21, 86, 97, 121, 123, 142]
MgO_4	113	212	100	[22, 67, 85, 122, 138]
MgO_6	113	173	61	[35, 82, 98, 101, 105, 108, 116]
MgO_5	114	191	78	[15, 73, 84, 126, 133, 144]
MgO_5	114	125	12	[17, 73, 76, 104, 146, 149]
MgO_4	115	120	6	[11, 104, 109, 131, 136]
MgO_5	115	140	26	[16, 66, 71, 84, 102, 152]
MgO_5	116	131	16	[29, 80, 90, 110, 126, 137]
MgO_5	121	131	11	[11, 104, 109, 118, 131, 136]
MgO_6	122	154	33	[14, 82, 86, 109, 128, 131, 147]
MgO_7	122	145	24	[34, 77, 99, 113, 117, 124, 128, 139]
MgO_5	124	181	58	[26, 75, 87, 88, 89, 93]
MgO_5	126	126	1	[13, 66, 81, 119, 141, 144]
MgO_6	126	135	10	[17, 73, 76, 90, 104, 146, 149]
MgO_4	127	156	30	[13, 81, 119, 141, 144]
MgO_5	131	152	22	[20, 91, 100, 124, 127, 137]
MgO_6	132	135	4	[11, 104, 109, 118, 131, 135, 136]
MgO_6	132	136	5	[29, 80, 90, 91, 110, 126, 137]
MgO_6	135	189	55	[27, 96, 114, 129, 135, 138, 148]
MgO_4	136	168	33	[11, 104, 131, 135, 136]
MgO_5	136	168	33	[17, 73, 76, 90, 146, 149]
MgO_4	137	152	16	[19, 69, 74, 93, 107]
MgO_5	137	175	39	[29, 80, 90, 110, 126, 137]
MgO_5	139	139	1	[7, 64, 102, 123, 130, 152]
MgO_5	139	164	26	[25, 69, 81, 87, 112, 141]
MgO_4	140	208	69	[7, 64, 123, 130, 152]
MgO_5	141	165	25	[9, 81, 95, 121, 142, 144]
MgO_6	141	147	7	[16, 66, 71, 84, 102, 144, 152]
MgO_5	145	178	34	[23, 109, 128, 132, 139, 143]
MgO_4	145	147	3	[24, 79, 103, 134, 142]
MgO_6	146	203	58	[34, 77, 99, 113, 117, 124, 139]
MgO_4	148	157	10	[12, 85, 115, 118, 122]
MgO_5	148	148	1	[16, 71, 84, 102, 144, 152]
MgO_5	148	172	25	[24, 79, 88, 103, 134, 142]
MgO_4	148	182	35	[36, 107, 114, 129, 143]
MgO_6	149	165	17	[16, 64, 71, 84, 102, 144, 152]
MgO_4	153	160	8	[10, 92, 105, 145, 150]
MgO_5	153	164	12	[19, 69, 74, 93, 107, 112]
MgO_4	153	159	7	[20, 91, 100, 124, 127]
MgO_6	154	158	5	[32, 91, 110, 125, 127, 137, 140]
MgO_7	155	164	10	[14, 82, 86, 92, 109, 128, 131, 147]
MgO_5	155	215	61	[30, 70, 75, 108, 140, 151]
MgO_5	157	266	110	[13, 81, 106, 119, 141, 144]
MgO_5	158	205	48	[12, 85, 115, 118, 122, 138]
MgO_4	159	212	54	[21, 86, 97, 121, 142]
MgO_7	159	167	9	[32, 91, 94, 110, 125, 127, 137, 140]
MgO_5	160	199	40	[20, 80, 91, 100, 124, 127]
MgO_5	161	178	18	[10, 78, 92, 105, 145, 150]
MgO_8	165	175	11	[14, 82, 86, 92, 109, 111, 128, 131, 147]
MgO_4	165	169	5	[19, 74, 93, 107, 112]
MgO_4	165	199	35	[25, 69, 81, 112, 141]
MgO_4	165	170	6	[28, 71, 83, 84, 119]
MgO_6	166	218	53	[9, 73, 81, 95, 121, 142, 144]
MgO_5	166	181	16	[16, 64, 71, 84, 102, 152]
MgO_6	168	170	3	[32, 91, 94, 110, 125, 127, 137]
MgO_5	169	192	24	[11, 104, 109, 131, 135, 136]
MgO_6	169	196	28	[17, 73, 76, 90, 109, 146, 149]
MgO_5	170	192	23	[19, 74, 93, 107, 112, 132]
MgO_5	171	181	11	[28, 71, 83, 84, 96, 119]
MgO_5	171	174	4	[32, 94, 110, 125, 127, 137]
MgO_4	173	183	11	[24, 88, 103, 134, 142]
MgO_5	174	174	1	[35, 82, 101, 105, 108, 116]
MgO_6	175	182	8	[32, 94, 110, 125, 127, 137, 151]
MgO_4	175	178	4	[35, 82, 105, 108, 116]
MgO_7	176	203	28	[14, 82, 86, 109, 111, 128, 131, 147]
MgO_4	176	184	9	[29, 90, 110, 126, 137]
MgO_4	178	181	4	[18, 84, 99, 113, 133]
MgO_4	179	183	5	[10, 92, 105, 145, 150]
MgO_4	179	262	84	[23, 109, 128, 139, 143]
MgO_5	179	209	31	[35, 82, 101, 105, 108, 116]
MgO_4	182	223	42	[16, 71, 84, 102, 152]
MgO_3	182	199	18	[18, 84, 113, 133]
MgO_6	182	198	17	[26, 75, 80, 87, 88, 89, 93]
MgO_4	182	211	30	[28, 71, 83, 84, 119]
MgO_7	183	193	11	[32, 66, 94, 110, 125, 127, 137, 151]
MgO_5	183	211	29	[36, 107, 110, 114, 129, 143]
MgO_5	184	184	1	[10, 92, 105, 134, 145, 150]
MgO_5	184	196	13	[24, 88, 97, 103, 134, 142]
MgO_6	185	196	12	[10, 65, 92, 105, 134, 145, 150]
MgO_5	185	204	20	[29, 90, 91, 110, 126, 137]
MgO_5	186	266	81	[31, 86, 90, 97, 130, 132]
MgO_5	190	232	43	[27, 96, 114, 129, 135, 148]
MgO_4	192	217	26	[15, 73, 126, 133, 144]
MgO_6	193	221	29	[11, 104, 109, 111, 131, 135, 136]
MgO_6	193	273	81	[19, 69, 74, 93, 107, 112, 132]
MgO_6	194	203	10	[32, 66, 94, 110, 125, 137, 151]
MgO_5	197	204	8	[10, 65, 92, 105, 145, 150]
MgO_5	197	210	14	[17, 76, 90, 109, 146, 149]
MgO_4	197	261	65	[24, 88, 97, 103, 142]
MgO_5	199	206	8	[26, 75, 87, 88, 89, 93]
MgO_4	200	206	7	[18, 78, 84, 113, 133]
MgO_6	200	224	25	[20, 67, 80, 91, 100, 124, 127]
MgO_5	200	253	54	[25, 69, 81, 95, 112, 141]
MgO_6	204	215	12	[14, 82, 86, 109, 111, 128, 147]
MgO_5	204	210	7	[32, 66, 94, 110, 125, 151]
MgO_5	204	228	25	[34, 77, 113, 117, 124, 139]
MgO_6	205	239	35	[10, 65, 92, 105, 134, 145, 150]
MgO_6	205	210	6	[29, 90, 91, 110, 124, 126, 137]
MgO_6	206	232	27	[12, 72, 85, 115, 118, 122, 138]
MgO_5	207	278	72	[18, 78, 84, 113, 133, 134]
MgO_4	207	244	38	[26, 75, 87, 88, 93]
MgO_5	208	208	1	[8, 78, 79, 92, 131, 134]
MgO_5	209	251	43	[7, 64, 123, 130, 149, 152]
MgO_6	209	265	57	[8, 78, 79, 92, 106, 131, 134]
MgO_6	210	237	28	[35, 82, 101, 105, 108, 116, 147]
MgO_4	211	216	6	[17, 76, 90, 109, 149]
MgO_7	211	222	12	[29, 80, 90, 91, 110, 124, 126, 137]
MgO_6	211	255	45	[32, 66, 89, 94, 110, 125, 151]
MgO_5	212	222	11	[28, 71, 83, 84, 119, 144]
MgO_4	212	252	41	[36, 107, 110, 114, 143]
MgO_5	213	285	73	[21, 86, 97, 121, 130, 142]
MgO_3	213	236	24	[22, 67, 85, 138]
MgO_7	216	218	3	[14, 82, 86, 105, 109, 111, 128, 147]
MgO_4	216	257	42	[30, 70, 75, 108, 140]
MgO_6	217	240	24	[17, 73, 76, 90, 109, 126, 149]
MgO_5	218	268	51	[15, 73, 84, 126, 133, 144]
MgO_5	219	237	19	[9, 73, 81, 121, 142, 144]
MgO_6	219	271	53	[14, 82, 86, 105, 111, 128, 147]
MgO_5	222	242	21	[11, 104, 109, 131, 135, 136]
MgO_6	223	231	9	[28, 71, 78, 83, 84, 119, 144]
MgO_6	223	232	10	[29, 80, 90, 91, 110, 124, 137]
MgO_6	223	235	13	[33, 66, 73, 95, 120, 144, 149]
MgO_5	224	242	19	[16, 71, 84, 102, 144, 152]
MgO_5	225	232	8	[20, 67, 80, 91, 100, 127]
MgO_4	229	255	27	[34, 77, 117, 124, 139]
MgO_5	232	273	42	[28, 78, 83, 84, 119, 144]
MgO_5	233	242	10	[12, 72, 85, 118, 122, 138]
MgO_4	233	253	21	[20, 80, 91, 100, 127]
MgO_4	233	256	24	[27, 114, 129, 135, 148]
MgO_5	233	235	3	[29, 80, 90, 91, 110, 137]
MgO_6	236	237	2	[29, 80, 90, 91, 110, 125, 137]
MgO_4	236	236	1	[33, 66, 95, 120, 149]
MgO_4	237	255	19	[22, 67, 82, 85, 138]
MgO_3	237	281	45	[33, 66, 120, 149]
MgO_4	238	246	9	[9, 81, 121, 142, 144]
MgO_7	238	243	6	[29, 80, 90, 91, 110, 125, 127, 137]
MgO_5	238	285	48	[35, 82, 101, 105, 108, 116]
MgO_7	240	249	10	[10, 65, 78, 92, 105, 134, 145, 150]
MgO_5	241	312	72	[17, 76, 90, 109, 126, 149]
MgO_6	243	256	14	[11, 104, 109, 111, 131, 135, 136]
MgO_4	243	272	30	[12, 85, 118, 122, 138]
MgO_4	243	246	4	[16, 71, 102, 144, 152]
MgO_6	244	273	30	[29, 80, 90, 91, 125, 127, 137]
MgO_6	245	252	8	[26, 75, 87, 88, 89, 93, 108]
MgO_5	247	254	8	[9, 81, 95, 121, 142, 144]
MgO_3	247	266	20	[16, 71, 102, 152]
MgO_8	250	252	3	[10, 65, 78, 92, 105, 113, 134, 145, 150]
MgO_4	252	273	22	[7, 64, 123, 149, 152]
MgO_7	253	268	16	[10, 65, 78, 92, 105, 113, 134, 150]
MgO_5	253	307	55	[26, 75, 87, 88, 89, 93]
MgO_5	253	362	110	[36, 107, 110, 114, 132, 143]
MgO_5	254	365	112	[20, 80, 91, 93, 100, 127]
MgO_4	254	302	49	[25, 81, 95, 112, 141]
MgO_6	255	283	29	[9, 73, 81, 95, 121, 142, 144]
MgO_5	256	298	43	[22, 67, 82, 85, 114, 138]
MgO_5	256	274	19	[32, 66, 94, 110, 125, 151]
MgO_3	256	262	7	[34, 77, 124, 139]
MgO_7	257	262	6	[11, 104, 109, 111, 118, 131, 135, 136]
MgO_5	257	305	49	[27, 98, 114, 129, 135, 148]
MgO_5	258	262	5	[30, 70, 75, 77, 108, 140]
MgO_5	262	281	20	[24, 88, 97, 103, 133, 142]
MgO_6	263	264	2	[11, 104, 111, 118, 131, 135, 136]
MgO_5	263	290	28	[23, 76, 109, 128, 139, 143]
MgO_6	263	365	103	[30, 70, 75, 77, 108, 122, 140]
MgO_4	263	275	13	[34, 77, 124, 127, 139]
MgO_4	265	284	20	[11, 104, 111, 131, 136]
MgO_5	266	303	38	[8, 78, 79, 92, 106, 134]
MgO_5	267	291	25	[13, 66, 81, 119, 141, 144]
MgO_4	267	284	18	[16, 71, 96, 102, 152]
MgO_6	267	276	10	[31, 86, 90, 97, 109, 130, 132]
MgO_6	269	275	7	[10, 65, 92, 105, 113, 134, 150]
MgO_4	269	344	76	[15, 73, 84, 126, 144]
MgO_5	272	294	23	[14, 82, 86, 105, 111, 147]
MgO_5	273	299	27	[12, 72, 85, 118, 122, 138]
MgO_5	274	290	17	[7, 64, 102, 123, 149, 152]
MgO_5	274	289	16	[19, 69, 74, 93, 107, 112]
MgO_6	274	283	10	[28, 78, 83, 84, 113, 119, 144]
MgO_7	274	275	2	[29, 80, 90, 91, 125, 126, 127, 137]
MgO_4	275	368	94	[32, 94, 110, 125, 151]
MgO_7	276	280	5	[10, 65, 78, 92, 105, 113, 134, 150]
MgO_8	276	276	1	[29, 80, 90, 91, 124, 125, 126, 127, 137]
MgO_5	276	290	15	[34, 77, 124, 127, 137, 139]
MgO_7	277	277	1	[29, 90, 91, 124, 125, 126, 127, 137]
MgO_5	277	313	37	[31, 90, 97, 109, 130, 132]
MgO_6	278	279	2	[29, 90, 124, 125, 126, 127, 137]
MgO_4	279	301	23	[18, 78, 113, 133, 134]
MgO_5	280	294	15	[29, 90, 124, 125, 127, 137]
MgO_6	281	284	4	[10, 65, 92, 105, 113, 134, 150]
MgO_4	282	294	13	[24, 88, 103, 133, 142]
MgO_4	282	328	47	[33, 66, 120, 129, 149]
MgO_5	284	293	10	[9, 73, 81, 95, 121, 144]
MgO_5	284	396	113	[28, 78, 83, 84, 119, 144]
MgO_5	285	340	56	[10, 65, 92, 105, 113, 150]
MgO_6	285	288	4	[11, 104, 111, 128, 131, 135, 136]
MgO_5	285	298	14	[16, 71, 91, 96, 102, 152]
MgO_4	286	342	57	[21, 86, 121, 130, 142]
MgO_6	286	323	38	[35, 70, 82, 101, 105, 108, 116]
MgO_7	289	307	19	[11, 104, 111, 128, 131, 135, 136, 139]
MgO_4	290	291	2	[19, 69, 74, 107, 112]
MgO_6	291	320	30	[7, 64, 102, 123, 126, 149, 152]
MgO_6	291	301	11	[23, 76, 109, 128, 139, 143, 146]
MgO_6	291	303	13	[34, 77, 124, 127, 128, 137, 139]
MgO_4	292	296	5	[13, 81, 119, 141, 144]
MgO_5	292	307	16	[19, 69, 74, 93, 107, 112]
MgO_6	294	323	30	[9, 73, 81, 95, 121, 142, 144]
MgO_6	295	339	45	[14, 82, 86, 92, 105, 111, 147]
MgO_5	295	390	96	[24, 88, 103, 133, 134, 142]
MgO_4	295	320	26	[29, 90, 125, 127, 137]
MgO_5	297	298	2	[13, 66, 81, 119, 141, 144]
MgO_4	299	313	15	[13, 81, 119, 141, 144]
MgO_6	299	299	1	[16, 71, 91, 96, 100, 102, 152]
MgO_4	299	320	22	[22, 67, 82, 85, 114]
MgO_4	300	303	4	[12, 85, 118, 122, 138]
MgO_7	300	315	16	[16, 71, 72, 91, 96, 100, 102, 152]
MgO_5	302	312	11	[18, 78, 105, 113, 133, 134]
MgO_5	302	330	29	[23, 76, 109, 128, 139, 143]
MgO_5	303	315	13	[25, 81, 95, 112, 123, 141]
MgO_6	304	369	66	[8, 78, 79, 92, 106, 131, 134]
MgO_5	304	322	19	[12, 85, 87, 118, 122, 138]
MgO_5	304	317	14	[34, 77, 124, 128, 137, 139]
MgO_6	306	313	8	[27, 98, 114, 129, 135, 138, 148]
MgO_8	308	312	5	[11, 76, 104, 111, 128, 131, 135, 136, 139]
MgO_6	308	317	10	[19, 69, 74, 93, 97, 107, 112]
MgO_4	308	320	13	[26, 87, 88, 89, 93]
MgO_7	313	314	2	[11, 76, 104, 128, 131, 135, 136, 139]
MgO_4	313	334	22	[17, 76, 109, 126, 149]
MgO_6	313	325	13	[18, 78, 105, 113, 133, 134, 137]
MgO_3	314	331	18	[13, 119, 141, 144]
MgO_5	314	317	4	[27, 98, 129, 135, 138, 148]
MgO_6	314	317	4	[31, 90, 97, 109, 130, 132, 143]
MgO_6	315	325	11	[11, 76, 104, 128, 135, 136, 139]
MgO_8	316	322	7	[16, 71, 72, 91, 96, 100, 102, 112, 152]
MgO_6	316	340	25	[25, 69, 81, 95, 112, 123, 141]
MgO_7	318	332	15	[19, 69, 74, 89, 93, 97, 107, 112]
MgO_4	318	338	21	[27, 129, 135, 138, 148]
MgO_5	318	330	13	[31, 90, 97, 109, 132, 143]
MgO_6	318	326	9	[34, 77, 124, 128, 136, 137, 139]
MgO_7	321	322	2	[7, 64, 99, 102, 123, 126, 149, 152]
MgO_5	321	384	64	[22, 67, 82, 85, 114, 132]
MgO_4	321	416	96	[26, 87, 89, 93, 122]
MgO_5	321	337	17	[29, 90, 124, 125, 127, 137]
MgO_8	323	325	3	[7, 64, 99, 102, 123, 126, 130, 149, 152]
MgO_6	323	374	52	[12, 72, 85, 87, 118, 122, 138]
MgO_7	323	331	9	[16, 71, 72, 91, 96, 100, 102, 112]
MgO_5	324	362	39	[9, 81, 95, 121, 142, 144]
MgO_5	324	424	101	[35, 70, 82, 101, 108, 116]
MgO_7	326	350	25	[7, 99, 102, 123, 126, 130, 149, 152]
MgO_5	326	353	28	[11, 76, 128, 135, 136, 139]
MgO_5	326	375	50	[18, 78, 113, 133, 134, 137]
MgO_5	327	349	23	[34, 77, 124, 128, 136, 139]
MgO_5	329	340	12	[33, 66, 98, 120, 129, 149]
MgO_6	331	338	8	[23, 76, 109, 114, 128, 139, 143]
MgO_4	331	342	12	[31, 90, 97, 132, 143]
MgO_4	332	336	5	[13, 66, 119, 141, 144]
MgO_6	332	338	7	[16, 71, 72, 91, 100, 102, 112]
MgO_5	333	351	19	[19, 69, 74, 89, 97, 112]
MgO_5	335	367	33	[17, 73, 76, 109, 126, 149]
MgO_5	337	344	8	[13, 66, 71, 119, 141, 144]
MgO_6	338	338	1	[29, 90, 124, 125, 126, 127, 137]
MgO_5	339	361	23	[16, 72, 91, 100, 102, 112]
MgO_7	339	366	28	[23, 76, 109, 114, 128, 132, 139, 143]
MgO_5	339	432	94	[27, 96, 129, 135, 138, 148]
MgO_7	339	376	38	[29, 84, 90, 124, 125, 126, 127, 137]
MgO_5	340	350	11	[14, 82, 86, 105, 111, 147]
MgO_6	341	343	3	[10, 65, 78, 92, 105, 113, 150]
MgO_5	341	378	38	[25, 81, 95, 112, 123, 141]
MgO_4	341	437	97	[33, 66, 98, 120, 129]
MgO_5	343	396	54	[21, 86, 88, 121, 130, 142]
MgO_5	343	371	29	[31, 90, 97, 109, 132, 143]
MgO_5	344	460	117	[10, 78, 92, 105, 113, 150]
MgO_6	345	394	50	[13, 66, 71, 119, 141, 144, 151]
MgO_5	345	356	12	[15, 66, 73, 84, 126, 144]
MgO_4	350	369	20	[34, 124, 128, 136, 139]
MgO_8	351	385	35	[7, 64, 99, 102, 123, 126, 130, 149, 152]
MgO_6	351	370	20	[14, 82, 86, 105, 111, 145, 147]
MgO_4	352	363	12	[19, 69, 74, 97, 112]
MgO_6	354	370	17	[11, 76, 104, 128, 135, 136, 139]
MgO_6	357	378	22	[15, 66, 73, 84, 126, 144, 149]
MgO_4	362	363	2	[16, 72, 91, 102, 112]
MgO_6	363	431	69	[9, 81, 95, 103, 121, 142, 144]
MgO_4	363	395	33	[36, 107, 114, 132, 143]
MgO_5	364	376	13	[16, 72, 87, 91, 102, 112]
MgO_5	364	371	8	[19, 69, 74, 97, 107, 112]
MgO_4	366	411	46	[20, 91, 93, 100, 127]
MgO_7	366	371	6	[30, 70, 75, 77, 108, 122, 133, 140]
MgO_6	367	375	9	[23, 76, 109, 128, 132, 139, 143]
MgO_6	368	374	7	[17, 73, 76, 104, 109, 120, 149]
MgO_5	369	381	13	[32, 71, 94, 110, 125, 151]
MgO_5	370	380	11	[8, 78, 79, 92, 131, 134]
MgO_5	370	385	16	[34, 77, 124, 128, 136, 139]
MgO_7	371	380	10	[11, 76, 104, 120, 128, 135, 136, 139]
MgO_7	371	381	11	[14, 82, 86, 105, 111, 145, 147, 150]
MgO_6	372	382	11	[19, 69, 74, 89, 97, 107, 112]
MgO_6	372	386	15	[30, 70, 75, 108, 122, 133, 140]
MgO_6	372	425	54	[31, 80, 90, 97, 109, 132, 143]
MgO_5	375	450	76	[12, 85, 87, 118, 122, 138]
MgO_5	375	386	12	[17, 73, 76, 104, 109, 149]
MgO_4	376	376	1	[18, 78, 113, 133, 137]
MgO_5	376	400	25	[23, 76, 109, 128, 132, 143]
MgO_6	377	413	37	[16, 72, 87, 91, 93, 102, 112]
MgO_5	377	392	16	[18, 78, 84, 113, 133, 137]
MgO_6	377	388	12	[29, 84, 90, 124, 126, 127, 137]
MgO_5	379	386	8	[15, 73, 84, 126, 144, 149]
MgO_6	379	417	39	[25, 69, 81, 95, 112, 123, 141]
MgO_6	381	395	15	[8, 78, 79, 92, 106, 131, 134]
MgO_6	381	402	22	[11, 76, 104, 120, 128, 135, 139]
MgO_6	382	438	57	[14, 82, 86, 105, 111, 145, 150]
MgO_4	382	391	10	[32, 94, 110, 125, 151]
MgO_5	383	526	144	[19, 69, 74, 89, 97, 112]
MgO_6	385	437	53	[22, 67, 82, 85, 114, 132, 147]
MgO_7	386	408	23	[7, 64, 99, 102, 123, 126, 130, 149]
MgO_6	386	427	42	[34, 77, 124, 128, 136, 137, 139]
MgO_6	387	399	13	[15, 71, 73, 84, 126, 144, 149]
MgO_6	387	413	27	[17, 73, 76, 104, 109, 120, 149]
MgO_5	387	406	20	[30, 70, 108, 122, 133, 140]
MgO_5	389	395	7	[29, 90, 124, 126, 127, 137]
MgO_6	391	404	14	[24, 88, 103, 117, 133, 134, 142]
MgO_3	392	395	4	[32, 94, 110, 151]
MgO_6	393	393	1	[18, 78, 84, 113, 133, 134, 137]
MgO_7	394	397	4	[18, 78, 84, 103, 113, 133, 134, 137]
MgO_4	395	418	24	[13, 71, 119, 141, 144]
MgO_5	396	428	33	[8, 78, 79, 106, 131, 134]
MgO_6	396	430	35	[29, 84, 90, 124, 126, 127, 137]
MgO_4	396	429	34	[32, 94, 110, 146, 151]
MgO_3	396	438	43	[36, 107, 114, 143]
MgO_4	397	399	3	[21, 86, 88, 130, 142]
MgO_6	397	406	10	[28, 78, 83, 84, 119, 144, 152]
MgO_8	398	402	5	[18, 78, 84, 103, 113, 133, 134, 137, 139]
MgO_5	400	449	50	[15, 71, 73, 126, 144, 149]
MgO_5	400	401	2	[21, 86, 88, 121, 130, 142]
MgO_6	401	479	79	[23, 76, 109, 114, 128, 132, 143]
MgO_6	402	457	56	[21, 80, 86, 88, 121, 130, 142]
MgO_7	403	446	44	[11, 76, 104, 109, 120, 128, 135, 139]
MgO_7	403	412	10	[18, 84, 103, 113, 133, 134, 137, 139]
MgO_5	405	461	57	[24, 88, 117, 133, 134, 142]
MgO_5	407	410	4	[28, 78, 83, 84, 144, 152]
MgO_6	407	430	24	[30, 70, 75, 108, 122, 133, 140]
MgO_6	409	409	1	[7, 64, 99, 102, 123, 126, 130]
MgO_5	410	417	8	[7, 64, 99, 102, 123, 130]
MgO_6	411	424	14	[28, 78, 83, 84, 103, 144, 152]
MgO_5	412	428	17	[20, 90, 91, 93, 100, 127]
MgO_6	413	417	5	[18, 84, 103, 113, 134, 137, 139]
MgO_5	414	416	3	[16, 72, 87, 91, 102, 112]
MgO_5	414	435	22	[17, 73, 76, 104, 120, 149]
MgO_4	417	437	21	[16, 72, 87, 91, 112]
MgO_5	417	423	7	[26, 87, 88, 89, 93, 122]
MgO_4	418	584	167	[7, 99, 102, 123, 130]
MgO_5	418	468	51	[18, 84, 103, 113, 137, 139]
MgO_5	418	430	13	[25, 69, 95, 112, 123, 141]
MgO_5	419	443	25	[13, 71, 81, 119, 141, 144]
MgO_6	424	428	5	[26, 87, 88, 89, 93, 122, 133]
MgO_7	425	462	38	[28, 78, 83, 84, 103, 119, 144, 152]
MgO_6	425	456	32	[35, 65, 70, 82, 101, 108, 116]
MgO_5	426	486	61	[31, 80, 90, 97, 132, 143]
MgO_7	428	433	6	[34, 77, 84, 124, 128, 136, 137, 139]
MgO_6	429	429	1	[8, 78, 79, 81, 106, 131, 134]
MgO_4	429	454	26	[20, 91, 93, 100, 127]
MgO_7	429	436	8	[26, 75, 87, 88, 89, 93, 122, 133]
MgO_5	430	456	27	[8, 78, 79, 81, 131, 134]
MgO_5	430	443	14	[32, 71, 94, 110, 146, 151]
MgO_4	431	442	12	[25, 95, 112, 123, 141]
MgO_5	431	433	3	[29, 84, 90, 124, 127, 137]
MgO_5	431	437	7	[30, 70, 108, 122, 133, 140]
MgO_5	432	462	31	[9, 81, 103, 121, 142, 144]
MgO_4	433	445	13	[27, 96, 129, 135, 148]
MgO_6	434	434	1	[29, 84, 90, 124, 125, 127, 137]
MgO_6	434	465	32	[34, 77, 84, 124, 128, 136, 139]
MgO_5	435	444	10	[29, 84, 90, 124, 125, 127]
MgO_4	436	455	20	[17, 73, 76, 120, 149]
MgO_8	437	441	5	[26, 67, 75, 87, 88, 89, 93, 122, 133]
MgO_5	438	537	100	[16, 72, 87, 91, 112, 123]
MgO_5	438	446	9	[22, 67, 82, 85, 132, 147]
MgO_6	438	500	63	[30, 70, 108, 122, 133, 137, 140]
MgO_3	438	478	41	[33, 66, 98, 129]
MgO_5	439	447	9	[14, 82, 86, 105, 111, 150]
MgO_4	439	466	28	[36, 107, 110, 114, 143]
MgO_7	442	462	21	[26, 67, 75, 87, 88, 89, 93, 133]
MgO_3	443	480	38	[25, 95, 112, 123]
MgO_4	444	468	25	[13, 71, 119, 141, 144]
MgO_4	444	567	124	[32, 71, 94, 110, 151]
MgO_6	445	450	6	[29, 84, 90, 124, 125, 127, 146]
MgO_5	446	477	32	[27, 83, 96, 129, 135, 148]
MgO_6	447	452	6	[11, 76, 104, 109, 128, 135, 139]
MgO_6	447	494	48	[22, 67, 82, 85, 122, 132, 147]
MgO_4	448	460	13	[14, 86, 105, 111, 150]
MgO_4	450	505	56	[15, 73, 126, 144, 149]
MgO_6	451	459	9	[12, 67, 85, 87, 118, 122, 138]
MgO_5	451	464	14	[29, 84, 90, 125, 127, 146]
MgO_5	453	470	18	[11, 76, 104, 109, 128, 135]
MgO_5	455	532	78	[20, 90, 91, 93, 100, 127]
MgO_5	456	457	2	[17, 65, 73, 76, 120, 149]
MgO_6	457	473	17	[8, 78, 79, 81, 105, 131, 134]
MgO_5	457	484	28	[35, 65, 70, 82, 101, 108]
MgO_4	458	461	4	[17, 65, 73, 76, 120]
MgO_5	458	478	21	[21, 80, 88, 121, 130, 142]
MgO_5	460	501	42	[12, 67, 85, 118, 122, 138]
MgO_4	461	490	30	[10, 78, 92, 105, 113]
MgO_5	461	477	17	[14, 82, 86, 105, 111, 150]
MgO_5	462	492	31	[17, 65, 73, 76, 120, 146]
MgO_6	462	480	19	[24, 88, 117, 133, 134, 142, 147]
MgO_6	463	472	10	[9, 81, 103, 121, 125, 142, 144]
MgO_7	463	533	71	[26, 75, 87, 88, 89, 93, 122, 133]
MgO_6	463	466	4	[28, 78, 83, 84, 119, 144, 152]
MgO_4	465	493	29	[29, 90, 125, 127, 146]
MgO_7	466	505	40	[34, 77, 84, 117, 124, 128, 136, 139]
MgO_5	467	499	33	[28, 83, 84, 119, 144, 152]
MgO_3	467	473	7	[36, 107, 114, 143]
MgO_5	469	497	29	[13, 71, 81, 119, 141, 144]
MgO_6	469	503	35	[18, 77, 84, 103, 113, 137, 139]
MgO_4	471	478	8	[11, 104, 109, 128, 135]
MgO_5	473	500	28	[9, 81, 103, 121, 125, 144]
MgO_5	474	530	57	[8, 78, 79, 81, 131, 134]
MgO_4	474	487	14	[36, 98, 107, 114, 143]
MgO_6	478	499	22	[14, 82, 86, 105, 111, 145, 150]
MgO_4	478	478	1	[27, 96, 129, 135, 148]
MgO_5	479	501	23	[11, 104, 109, 128, 135, 136]
MgO_6	479	510	32	[21, 80, 86, 88, 121, 130, 142]
MgO_5	479	502	24	[27, 68, 96, 129, 135, 148]
MgO_4	479	576	98	[33, 66, 68, 98, 129]
MgO_7	480	483	4	[23, 76, 109, 114, 128, 132, 139, 143]
MgO_5	481	506	26	[24, 88, 117, 133, 134, 142]
MgO_4	481	512	32	[25, 69, 95, 112, 123]
MgO_6	484	495	12	[23, 76, 109, 114, 128, 139, 143]
MgO_6	485	493	9	[35, 65, 70, 82, 101, 108, 116]
MgO_6	487	491	5	[31, 80, 90, 97, 109, 132, 143]
MgO_3	488	497	10	[36, 98, 114, 143]
MgO_5	491	567	77	[10, 78, 92, 105, 113, 120]
MgO_5	492	495	4	[31, 80, 90, 97, 109, 143]
MgO_6	493	496	4	[17, 65, 73, 76, 120, 146, 149]
MgO_5	494	497	4	[29, 90, 125, 126, 127, 146]
MgO_5	494	553	60	[35, 65, 70, 82, 101, 108]
MgO_7	495	495	1	[22, 67, 82, 85, 116, 122, 132, 147]
MgO_6	496	509	14	[22, 82, 85, 116, 122, 132, 147]
MgO_5	496	522	27	[23, 76, 114, 128, 139, 143]
MgO_6	496	501	6	[31, 80, 86, 90, 97, 109, 143]
MgO_5	497	529	33	[17, 73, 76, 120, 146, 149]
MgO_4	498	506	9	[13, 71, 119, 141, 144]
MgO_6	498	505	8	[29, 84, 90, 125, 126, 127, 146]
MgO_4	498	510	13	[36, 98, 114, 143, 148]
MgO_5	500	563	64	[14, 82, 86, 105, 111, 150]
MgO_4	500	515	16	[28, 83, 84, 144, 152]
MgO_6	501	510	10	[9, 81, 103, 121, 125, 142, 144]
MgO_7	501	532	32	[30, 70, 75, 108, 122, 133, 137, 140]
MgO_4	502	502	1	[11, 104, 128, 135, 136]
MgO_4	502	516	15	[12, 67, 85, 118, 138]
MgO_5	502	523	22	[31, 80, 86, 97, 109, 143]
MgO_5	503	663	161	[11, 104, 128, 135, 136, 139]
MgO_6	503	508	6	[27, 68, 96, 129, 135, 138, 148]
MgO_7	504	538	35	[18, 77, 83, 84, 103, 113, 137, 139]
MgO_5	506	517	12	[15, 71, 73, 126, 144, 149]
MgO_5	506	515	10	[29, 84, 90, 125, 126, 146]
MgO_6	506	574	69	[34, 77, 117, 124, 128, 136, 139]
MgO_5	507	512	6	[13, 71, 81, 119, 141, 144]
MgO_4	507	515	9	[24, 88, 117, 134, 142]
MgO_5	509	515	7	[27, 68, 96, 129, 135, 148]
MgO_7	510	548	39	[22, 82, 85, 108, 116, 122, 132, 147]
MgO_7	511	517	7	[9, 81, 84, 103, 121, 125, 142, 144]
MgO_5	511	554	44	[21, 80, 86, 121, 130, 142]
MgO_3	511	551	41	[36, 98, 114, 148]
MgO_4	513	523	11	[13, 71, 81, 141, 144]
MgO_3	513	516	4	[25, 69, 95, 112]
MgO_5	516	539	24	[24, 88, 117, 133, 134, 142]
MgO_6	516	525	10	[27, 68, 83, 96, 129, 135, 148]
MgO_5	516	519	4	[28, 71, 83, 84, 144, 152]
MgO_6	516	572	57	[29, 73, 84, 90, 125, 126, 146]
MgO_5	517	535	19	[12, 67, 85, 115, 118, 138]
MgO_4	517	517	1	[25, 69, 95, 112, 141]
MgO_6	518	538	21	[9, 81, 103, 121, 125, 142, 144]
MgO_6	518	519	2	[15, 71, 73, 102, 126, 144, 149]
MgO_3	518	545	28	[25, 69, 95, 112]
MgO_5	520	521	2	[15, 73, 102, 126, 144, 149]
MgO_4	520	521	2	[28, 83, 84, 144, 152]
MgO_6	522	550	29	[15, 73, 102, 126, 144, 149, 152]
MgO_5	522	536	15	[28, 83, 84, 96, 144, 152]
MgO_4	523	529	7	[23, 76, 114, 139, 143]
MgO_3	524	538	15	[13, 81, 141, 144]
MgO_6	524	535	12	[31, 80, 86, 97, 109, 132, 143]
MgO_7	526	553	28	[27, 68, 83, 96, 119, 129, 135, 148]
MgO_4	527	561	35	[19, 69, 74, 89, 97]
MgO_4	530	537	8	[17, 73, 76, 120, 149]
MgO_3	530	533	4	[23, 76, 114, 143]
MgO_6	531	531	1	[8, 78, 79, 81, 105, 131, 134]
MgO_5	532	558	27	[8, 78, 79, 81, 105, 131]
MgO_4	533	541	9	[20, 90, 91, 93, 127]
MgO_6	533	569	37	[30, 70, 75, 108, 122, 133, 140]
MgO_4	534	538	5	[23, 65, 76, 114, 143]
MgO_6	534	534	1	[26, 75, 87, 88, 89, 122, 133]
MgO_5	535	535	1	[26, 87, 88, 89, 122, 133]
MgO_4	536	550	15	[12, 67, 85, 118, 138]
MgO_4	536	623	88	[26, 88, 89, 122, 133]
MgO_5	536	570	35	[31, 86, 97, 109, 132, 143]
MgO_4	537	541	5	[28, 83, 96, 144, 152]
MgO_6	538	559	22	[16, 72, 87, 89, 91, 112, 123]
MgO_5	538	589	52	[17, 73, 76, 104, 120, 149]
MgO_5	539	597	59	[9, 81, 103, 121, 142, 144]
MgO_4	539	571	33	[13, 81, 95, 141, 144]
MgO_6	539	563	25	[18, 83, 84, 103, 113, 137, 139]
MgO_3	539	682	144	[23, 76, 114, 143]
MgO_6	540	594	55	[24, 88, 103, 117, 133, 134, 142]
MgO_3	542	574	33	[20, 90, 93, 127]
MgO_5	542	599	58	[28, 83, 96, 119, 144, 152]
MgO_4	546	575	30	[25, 69, 95, 112, 115]
MgO_6	549	551	3	[22, 82, 108, 116, 122, 132, 147]
MgO_5	551	573	23	[12, 67, 85, 100, 118, 138]
MgO_7	551	554	4	[15, 71, 73, 102, 126, 144, 149, 152]
MgO_7	552	552	1	[22, 70, 82, 108, 116, 122, 132, 147]
MgO_4	552	573	22	[36, 98, 114, 129, 148]
MgO_6	553	558	6	[22, 70, 82, 108, 116, 122, 147]
MgO_6	554	585	32	[27, 68, 96, 119, 129, 135, 148]
MgO_6	554	591	38	[35, 65, 70, 82, 101, 108, 113]
MgO_6	555	570	16	[15, 71, 73, 102, 144, 149, 152]
MgO_6	555	569	15	[21, 80, 86, 88, 121, 130, 142]
MgO_4	559	562	4	[8, 78, 79, 81, 131]
MgO_7	559	578	20	[22, 70, 82, 108, 116, 122, 132, 147]
MgO_5	560	561	2	[16, 72, 87, 91, 112, 123]
MgO_4	562	609	48	[16, 72, 87, 112, 123]
MgO_5	562	576	15	[19, 69, 74, 89, 97, 112]
MgO_5	563	577	15	[8, 78, 79, 81, 106, 131]
MgO_6	564	573	10	[14, 82, 86, 105, 111, 147, 150]
MgO_5	564	580	17	[18, 83, 84, 113, 137, 139]
MgO_6	568	593	26	[10, 78, 92, 105, 113, 120, 150]
MgO_5	568	608	41	[32, 71, 94, 107, 110, 151]
MgO_5	570	602	33	[21, 86, 88, 121, 130, 142]
MgO_7	570	600	31	[30, 70, 75, 108, 122, 133, 137, 140]
MgO_5	571	574	4	[15, 71, 73, 102, 144, 149]
MgO_4	571	623	53	[31, 97, 109, 132, 143]
MgO_3	572	572	1	[13, 81, 141, 144]
MgO_4	573	601	29	[13, 81, 121, 141, 144]
MgO_7	573	607	35	[29, 73, 84, 90, 125, 126, 145, 146]
MgO_4	574	595	22	[12, 85, 100, 118, 138]
MgO_5	574	582	9	[14, 82, 105, 111, 147, 150]
MgO_3	574	595	22	[36, 114, 129, 148]
MgO_4	575	615	41	[15, 71, 102, 144, 149]
MgO_4	575	580	6	[20, 90, 91, 93, 127]
MgO_7	575	576	2	[34, 67, 77, 117, 124, 128, 136, 139]
MgO_5	576	587	12	[25, 64, 69, 95, 112, 115]
MgO_4	577	624	48	[19, 69, 74, 89, 97]
MgO_5	577	601	25	[33, 66, 68, 98, 129, 149]
MgO_6	577	608	32	[34, 67, 77, 117, 124, 128, 139]
MgO_6	578	579	2	[8, 78, 79, 81, 92, 106, 131]
MgO_6	579	579	1	[22, 70, 82, 108, 116, 122, 147]
MgO_7	580	584	5	[8, 78, 79, 81, 92, 106, 131, 134]
MgO_5	580	592	13	[22, 70, 108, 116, 122, 147]
MgO_4	581	585	5	[18, 83, 84, 113, 139]
MgO_5	581	608	28	[20, 77, 90, 91, 93, 127]
MgO_6	583	587	5	[14, 65, 82, 105, 111, 147, 150]
MgO_5	585	594	10	[7, 64, 99, 102, 123, 130]
MgO_6	585	597	13	[8, 78, 79, 92, 106, 131, 134]
MgO_5	586	634	49	[18, 83, 84, 113, 137, 139]
MgO_5	586	590	5	[27, 96, 119, 129, 135, 148]
MgO_5	588	605	18	[14, 65, 82, 105, 111, 150]
MgO_6	588	589	2	[25, 64, 69, 95, 112, 115, 130]
MgO_5	590	590	1	[17, 73, 104, 120, 126, 149]
MgO_5	590	633	44	[25, 64, 95, 112, 115, 130]
MgO_4	591	593	3	[17, 73, 104, 126, 149]
MgO_6	591	625	35	[27, 96, 100, 119, 129, 135, 148]
MgO_5	592	592	1	[35, 65, 70, 82, 108, 113]
MgO_6	593	615	23	[22, 70, 82, 108, 116, 122, 147]
MgO_6	593	626	34	[35, 65, 70, 82, 105, 108, 113]
MgO_7	594	619	26	[10, 65, 78, 92, 105, 113, 120, 150]
MgO_3	594	602	9	[17, 73, 126, 149]
MgO_6	595	608	14	[7, 64, 99, 102, 112, 123, 130]
MgO_5	595	623	29	[24, 88, 103, 117, 134, 142]
MgO_5	596	602	7	[12, 85, 100, 118, 122, 138]
MgO_4	596	600	5	[36, 85, 114, 129, 148]
MgO_5	598	614	17	[8, 78, 79, 92, 106, 131]
MgO_4	598	604	7	[9, 81, 103, 121, 144]
MgO_4	600	606	7	[28, 83, 96, 144, 152]
MgO_6	601	606	6	[30, 70, 75, 108, 133, 137, 140]
MgO_5	601	650	50	[36, 85, 100, 114, 129, 148]
MgO_5	602	639	38	[13, 81, 95, 121, 141, 144]
MgO_6	602	604	3	[33, 66, 68, 98, 129, 148, 149]
MgO_6	603	641	39	[12, 85, 87, 100, 118, 122, 138]
MgO_2	603	603	1	[17, 73, 126]
MgO_6	603	609	7	[21, 86, 88, 97, 121, 130, 142]
MgO_3	604	633	30	[17, 73, 126, 146]
MgO_5	605	613	9	[9, 81, 84, 103, 121, 144]
MgO_5	605	622	18	[33, 68, 98, 129, 148, 149]
MgO_6	606	606	1	[14, 65, 82, 105, 111, 147, 150]
MgO_7	607	622	16	[14, 65, 82, 86, 105, 111, 147, 150]
MgO_4	607	627	21	[28, 83, 84, 144, 152]
MgO_5	607	620	14	[30, 75, 108, 133, 137, 140]
MgO_6	608	623	16	[29, 73, 84, 90, 125, 126, 146]
MgO_5	609	625	17	[7, 99, 102, 112, 123, 130]
MgO_4	609	619	11	[20, 90, 91, 93, 127]
MgO_6	609	626	18	[32, 71, 91, 94, 107, 110, 151]
MgO_5	609	673	65	[34, 67, 77, 117, 124, 139]
MgO_3	610	656	47	[16, 72, 87, 123]
MgO_5	610	611	2	[21, 86, 88, 97, 121, 142]
MgO_4	612	619	8	[21, 86, 88, 97, 142]
MgO_6	614	617	4	[9, 73, 81, 84, 103, 121, 144]
MgO_6	615	655	41	[8, 78, 79, 92, 105, 106, 131]
MgO_5	616	669	54	[15, 71, 102, 107, 144, 149]
MgO_5	616	620	5	[22, 70, 82, 108, 122, 147]
MgO_5	618	647	30	[9, 73, 81, 84, 103, 144]
MgO_6	620	629	10	[10, 65, 78, 92, 105, 120, 150]
MgO_5	620	673	54	[20, 90, 91, 93, 110, 127]
MgO_5	620	626	7	[21, 80, 86, 88, 97, 142]
MgO_6	621	630	10	[22, 70, 82, 108, 118, 122, 147]
MgO_4	621	658	38	[30, 108, 133, 137, 140]
MgO_6	623	640	18	[14, 65, 82, 86, 105, 111, 150]
MgO_4	623	690	68	[33, 68, 98, 148, 149]
MgO_4	624	631	8	[24, 88, 117, 134, 142]
MgO_5	624	650	27	[26, 75, 88, 89, 122, 133]
MgO_7	624	640	17	[29, 73, 84, 90, 124, 125, 126, 146]
MgO_5	624	631	8	[31, 69, 97, 109, 132, 143]
MgO_5	625	639	15	[19, 69, 74, 89, 97, 116]
MgO_6	626	633	8	[7, 99, 102, 112, 123, 130, 142]
MgO_5	626	748	123	[27, 96, 100, 119, 135, 148]
MgO_6	627	628	2	[21, 74, 80, 86, 88, 97, 142]
MgO_5	627	634	8	[32, 71, 91, 107, 110, 151]
MgO_5	627	631	5	[35, 65, 82, 105, 108, 113]
MgO_5	628	630	3	[28, 71, 83, 84, 144, 152]
MgO_7	629	647	19	[21, 74, 80, 86, 88, 97, 142, 145]
MgO_5	630	684	55	[10, 78, 92, 105, 120, 150]
MgO_5	631	649	19	[22, 70, 82, 108, 118, 122]
MgO_6	631	662	32	[28, 71, 83, 84, 102, 144, 152]
MgO_5	632	651	20	[24, 88, 117, 134, 142, 147]
MgO_4	632	651	20	[31, 97, 109, 132, 143]
MgO_6	632	640	9	[35, 65, 76, 82, 105, 108, 113]
MgO_5	634	639	6	[7, 99, 112, 123, 130, 142]
MgO_4	634	637	4	[17, 73, 102, 126, 146]
MgO_4	634	655	22	[25, 64, 112, 115, 130]
MgO_4	635	660	26	[18, 83, 113, 137, 139]
MgO_4	635	678	44	[32, 71, 107, 110, 151]
MgO_3	638	642	5	[17, 73, 126, 146]
MgO_4	640	669	30	[7, 99, 123, 130, 142]
MgO_6	640	692	53	[13, 81, 95, 121, 123, 141, 144]
MgO_4	640	665	26	[19, 69, 74, 97, 116]
MgO_7	641	641	1	[14, 65, 82, 86, 105, 111, 132, 150]
MgO_6	641	684	44	[29, 84, 90, 124, 125, 126, 146]
MgO_7	641	671	31	[35, 65, 76, 82, 105, 108, 113, 140]
MgO_5	642	678	37	[12, 85, 87, 118, 122, 138]
MgO_6	642	674	33	[14, 82, 86, 105, 111, 132, 150]
MgO_4	643	668	26	[17, 73, 126, 146, 149]
MgO_4	648	660	13	[9, 81, 84, 103, 144]
MgO_6	648	652	5	[21, 74, 80, 86, 88, 97, 142]
MgO_6	650	681	32	[22, 70, 82, 108, 116, 118, 122]
MgO_6	651	658	8	[26, 75, 87, 88, 89, 122, 133]
MgO_4	651	661	11	[36, 85, 114, 129, 148]
MgO_6	652	672	21	[24, 80, 88, 117, 134, 142, 147]
MgO_5	652	655	4	[31, 86, 97, 109, 132, 143]
MgO_7	653	674	22	[21, 74, 80, 86, 88, 97, 121, 142]
MgO_5	656	659	4	[8, 78, 79, 105, 106, 131]
MgO_5	656	661	6	[25, 64, 69, 112, 115, 130]
MgO_4	656	674	19	[31, 86, 97, 109, 143]
MgO_4	657	664	8	[16, 72, 87, 112, 123]
MgO_5	659	698	40	[26, 75, 88, 89, 122, 133]
MgO_5	659	832	174	[30, 108, 122, 133, 137, 140]
MgO_4	660	669	10	[8, 79, 105, 106, 131]
MgO_5	661	701	41	[9, 81, 84, 103, 121, 144]
MgO_5	661	717	57	[18, 83, 84, 113, 137, 139]
MgO_6	662	680	19	[25, 64, 69, 95, 112, 115, 130]
MgO_5	662	666	5	[36, 69, 85, 114, 129, 148]
MgO_5	663	678	16	[28, 71, 83, 84, 102, 144]
MgO_4	664	700	37	[11, 104, 128, 136, 139]
MgO_4	665	693	29	[16, 72, 79, 87, 123]
MgO_3	666	668	3	[19, 69, 74, 97]
MgO_4	667	690	24	[36, 69, 85, 114, 129]
MgO_3	669	672	4	[17, 73, 126, 149]
MgO_4	669	687	19	[19, 69, 74, 89, 97]
MgO_5	670	676	7	[7, 64, 99, 123, 130, 142]
MgO_3	670	686	17	[8, 79, 106, 131]
MgO_4	670	676	7	[15, 102, 107, 144, 149]
MgO_6	672	673	2	[35, 65, 82, 105, 108, 113, 140]
MgO_4	673	678	6	[17, 73, 120, 126, 149]
MgO_7	673	680	8	[24, 79, 80, 88, 117, 134, 142, 147]
MgO_4	674	704	31	[20, 90, 93, 110, 127]
MgO_6	674	685	12	[34, 67, 77, 117, 124, 128, 139]
MgO_7	674	675	2	[35, 65, 70, 82, 105, 108, 113, 140]
MgO_5	675	688	14	[14, 86, 105, 111, 132, 150]
MgO_8	675	675	1	[21, 74, 80, 86, 88, 97, 103, 121, 142]
MgO_5	675	678	4	[31, 80, 86, 97, 109, 143]
MgO_9	676	689	14	[21, 74, 80, 86, 88, 97, 103, 121, 142, 145]
MgO_6	676	754	79	[35, 65, 70, 82, 108, 113, 140]
MgO_4	677	705	29	[7, 64, 99, 123, 130]
MgO_5	677	683	7	[15, 102, 107, 126, 144, 149]
MgO_4	679	683	5	[12, 85, 87, 118, 138]
MgO_5	679	696	18	[17, 73, 104, 120, 126, 149]
MgO_6	679	703	25	[28, 71, 81, 83, 84, 102, 144]
MgO_6	679	680	2	[31, 80, 86, 90, 97, 109, 143]
MgO_5	679	687	9	[32, 71, 91, 107, 110, 151]
MgO_6	681	703	23	[24, 80, 88, 117, 134, 142, 147]
MgO_7	681	683	3	[25, 64, 69, 95, 112, 115, 129, 130]
MgO_5	681	710	30	[31, 80, 86, 90, 97, 109]
MgO_5	682	697	16	[22, 70, 82, 108, 118, 122]
MgO_4	683	716	34	[23, 76, 114, 143, 146]
MgO_5	684	762	79	[12, 85, 87, 118, 131, 138]
MgO_6	684	724	41	[15, 71, 102, 107, 126, 144, 149]
MgO_6	684	690	7	[25, 64, 69, 95, 112, 115, 130]
MgO_4	685	692	8	[10, 78, 92, 105, 150]
MgO_5	685	698	14	[29, 84, 90, 124, 125, 126]
MgO_5	686	727	42	[34, 67, 77, 117, 128, 139]
MgO_4	687	714	28	[8, 79, 105, 106, 131]
MgO_5	688	698	11	[19, 69, 74, 89, 94, 97]
MgO_4	688	783	96	[32, 71, 107, 110, 151]
MgO_4	689	692	4	[14, 86, 105, 111, 150]
MgO_8	690	692	3	[21, 80, 86, 88, 97, 103, 121, 142, 145]
MgO_5	691	723	33	[25, 64, 95, 112, 115, 130]
MgO_3	691	724	34	[33, 68, 98, 149]
MgO_5	691	730	40	[36, 69, 85, 114, 129, 143]
MgO_5	693	743	51	[10, 78, 92, 105, 113, 150]
MgO_5	693	707	15	[13, 81, 121, 123, 141, 144]
MgO_3	693	696	4	[14, 105, 111, 150]
MgO_6	693	694	2	[21, 80, 86, 97, 103, 121, 142]
MgO_5	694	707	14	[16, 72, 79, 87, 123, 141]
MgO_4	695	719	25	[21, 86, 103, 121, 142]
MgO_4	697	745	49	[14, 105, 111, 132, 150]
MgO_6	697	704	8	[17, 73, 104, 109, 120, 126, 149]
MgO_4	698	775	78	[22, 70, 82, 118, 122]
MgO_4	699	716	18	[19, 74, 89, 94, 97]
MgO_4	699	790	92	[26, 88, 89, 122, 133]
MgO_6	699	738	40	[29, 84, 90, 124, 125, 126, 137]
MgO_5	701	705	5	[11, 104, 109, 128, 136, 139]
MgO_6	702	709	8	[9, 73, 81, 84, 103, 121, 144]
MgO_7	704	750	47	[24, 79, 80, 88, 117, 134, 142, 147]
MgO_5	704	742	39	[28, 71, 81, 83, 84, 144]
MgO_5	705	711	7	[17, 73, 109, 120, 126, 149]
MgO_5	705	729	25	[20, 90, 91, 93, 110, 127]
MgO_5	706	715	10	[7, 64, 72, 99, 123, 130]
MgO_6	706	709	4	[11, 104, 109, 120, 128, 136, 139]
MgO_4	708	719	12	[13, 81, 123, 141, 144]
MgO_4	708	730	23	[16, 72, 87, 123, 141]
MgO_7	710	738	29	[9, 73, 81, 84, 103, 121, 144, 145]
MgO_5	710	726	17	[11, 104, 120, 128, 136, 139]
MgO_4	711	718	8	[31, 80, 86, 90, 97]
MgO_6	712	718	7	[17, 73, 76, 109, 120, 126, 149]
MgO_3	715	729	15	[8, 79, 105, 131]
MgO_4	716	726	11	[7, 72, 99, 123, 130]
MgO_5	717	718	2	[19, 69, 74, 89, 94, 97]
MgO_5	717	786	70	[23, 65, 76, 114, 143, 146]
MgO_4	718	757	40	[18, 83, 84, 137, 139]
MgO_5	719	727	9	[17, 73, 76, 109, 120, 149]
MgO_6	719	732	14	[19, 69, 74, 89, 94, 97, 141]
MgO_5	719	783	65	[31, 80, 86, 90, 97, 109]
MgO_5	720	937	218	[13, 81, 95, 123, 141, 144]
MgO_5	720	746	27	[21, 86, 103, 121, 130, 142]
MgO_4	724	748	25	[25, 64, 95, 112, 130]
MgO_5	725	762	38	[15, 71, 102, 107, 126, 144]
MgO_2	725	738	14	[33, 98, 149]
MgO_5	727	727	1	[7, 72, 99, 102, 123, 130]
MgO_6	727	739	13	[11, 76, 104, 120, 128, 136, 139]
MgO_6	728	757	30	[7, 72, 99, 102, 112, 123, 130]
MgO_6	728	729	2	[17, 73, 76, 109, 120, 126, 149]
MgO_6	728	742	15	[34, 67, 76, 77, 117, 128, 139]
MgO_4	730	730	1	[8, 79, 105, 106, 131]
MgO_5	730	733	4	[17, 73, 76, 120, 126, 149]
MgO_4	730	744	15	[20, 91, 93, 110, 127]
MgO_5	731	747	17	[8, 79, 105, 106, 131, 134]
MgO_5	731	736	6	[16, 72, 87, 112, 123, 141]
MgO_6	731	750	20	[36, 69, 85, 114, 129, 143, 148]
MgO_5	733	733	1	[19, 74, 89, 94, 97, 141]
MgO_4	734	736	3	[17, 73, 120, 126, 149]
MgO_4	734	740	7	[19, 89, 94, 97, 141]
MgO_4	737	743	7	[16, 72, 87, 123, 141]
MgO_5	737	812	76	[17, 73, 109, 120, 126, 149]
MgO_6	739	739	1	[9, 73, 81, 84, 103, 121, 144]
MgO_5	739	784	46	[29, 84, 90, 124, 125, 126]
MgO_3	739	751	13	[33, 98, 107, 149]
MgO_5	740	745	6	[9, 73, 84, 103, 121, 144]
MgO_7	740	774	35	[11, 76, 104, 120, 128, 135, 136, 139]
MgO_3	741	768	28	[19, 89, 94, 97]
MgO_4	743	762	20	[28, 81, 83, 84, 144]
MgO_7	743	833	91	[34, 67, 76, 77, 117, 128, 136, 139]
MgO_6	744	758	15	[10, 78, 92, 105, 108, 113, 150]
MgO_5	744	854	111	[16, 72, 87, 112, 123, 141]
MgO_5	745	787	43	[20, 91, 93, 100, 110, 127]
MgO_4	746	776	31	[9, 84, 103, 121, 144]
MgO_5	746	762	17	[14, 74, 105, 111, 132, 150]
MgO_4	747	759	13	[21, 86, 103, 121, 142]
MgO_4	748	787	40	[8, 79, 105, 106, 131]
MgO_3	749	764	16	[25, 64, 112, 130]
MgO_4	749	759	11	[27, 96, 100, 119, 148]
MgO_6	751	758	8	[24, 80, 88, 117, 134, 142, 147]
MgO_5	751	774	24	[36, 69, 114, 129, 143, 148]
MgO_4	752	754	3	[33, 98, 107, 129, 149]
MgO_3	755	756	2	[33, 98, 107, 149]
MgO_7	755	760	6	[35, 65, 70, 82, 108, 113, 140, 150]
MgO_4	757	812	56	[33, 98, 107, 129, 149]
MgO_5	758	777	20	[7, 72, 99, 112, 123, 130]
MgO_5	758	808	51	[18, 77, 83, 84, 137, 139]
MgO_5	759	903	145	[10, 78, 105, 108, 113, 150]
MgO_5	759	793	35	[24, 80, 88, 117, 142, 147]
MgO_3	760	765	6	[21, 86, 121, 142]
MgO_5	760	788	29	[27, 68, 96, 100, 119, 148]
MgO_6	761	786	26	[35, 65, 82, 108, 113, 140, 150]
MgO_4	763	827	65	[12, 85, 87, 131, 138]
MgO_4	763	772	10	[14, 74, 111, 132, 150]
MgO_6	763	796	34	[15, 71, 84, 102, 107, 126, 144]
MgO_5	763	796	34	[28, 81, 83, 84, 106, 144]
MgO_4	765	779	15	[25, 64, 69, 112, 130]
MgO_4	766	771	6	[21, 86, 121, 130, 142]
MgO_4	769	801	33	[19, 69, 89, 94, 97]
MgO_5	772	778	7	[21, 86, 99, 121, 130, 142]
MgO_5	773	788	16	[14, 74, 111, 121, 132, 150]
MgO_6	775	784	10	[11, 104, 120, 128, 135, 136, 139]
MgO_4	775	792	18	[36, 114, 129, 143, 148]
MgO_5	776	818	43	[22, 66, 70, 82, 118, 122]
MgO_3	777	786	10	[9, 84, 103, 144]
MgO_6	778	796	19	[7, 72, 99, 112, 123, 130, 142]
MgO_4	779	780	2	[21, 86, 99, 121, 142]
MgO_5	780	807	28	[25, 64, 69, 112, 115, 130]
MgO_3	781	782	2	[21, 86, 99, 142]
MgO_4	783	785	3	[21, 86, 99, 103, 142]
MgO_4	784	849	66	[31, 80, 86, 90, 109]
MgO_5	784	815	32	[32, 71, 91, 107, 110, 151]
MgO_5	785	803	19	[11, 104, 120, 128, 135, 136]
MgO_4	785	795	11	[29, 84, 90, 124, 125]
MgO_5	786	790	5	[21, 86, 99, 103, 123, 142]
MgO_4	787	793	7	[9, 81, 84, 103, 144]
MgO_4	787	931	145	[23, 65, 76, 114, 143]
MgO_5	787	848	62	[35, 65, 108, 113, 140, 150]
MgO_5	788	796	9	[8, 78, 79, 105, 106, 131]
MgO_6	788	956	169	[20, 71, 91, 93, 100, 110, 127]
MgO_6	789	790	2	[14, 74, 82, 111, 121, 132, 150]
MgO_6	789	793	5	[27, 68, 70, 96, 100, 119, 148]
MgO_5	791	802	12	[14, 74, 111, 121, 132, 150]
MgO_4	791	806	16	[21, 86, 103, 123, 142]
MgO_5	791	899	109	[26, 75, 88, 89, 122, 133]
MgO_5	793	864	72	[36, 69, 114, 129, 143, 148]
MgO_5	794	910	117	[9, 73, 81, 84, 103, 144]
MgO_6	794	794	1	[24, 80, 88, 117, 134, 142, 147]
MgO_5	794	807	14	[27, 70, 96, 100, 119, 148]
MgO_7	795	808	14	[24, 79, 80, 88, 117, 134, 142, 147]
MgO_5	796	805	10	[29, 84, 90, 124, 125, 146]
MgO_5	797	810	14	[7, 72, 99, 112, 123, 130]
MgO_6	797	861	65	[8, 78, 79, 92, 105, 106, 131]
MgO_6	797	815	19	[15, 71, 84, 102, 107, 144, 152]
MgO_3	797	831	35	[28, 81, 83, 106]
MgO_5	802	856	55	[19, 69, 89, 94, 97, 112]
MgO_6	803	823	21	[14, 74, 86, 111, 121, 132, 150]
MgO_4	804	820	17	[11, 104, 120, 128, 136]
MgO_6	806	823	18	[29, 80, 84, 90, 124, 125, 146]
MgO_5	807	808	2	[21, 86, 103, 121, 123, 142]
MgO_4	808	829	22	[25, 64, 112, 115, 130]
MgO_4	808	814	7	[27, 96, 100, 119, 148]
MgO_6	809	810	2	[18, 77, 83, 84, 137, 139, 152]
MgO_4	809	825	17	[21, 86, 103, 121, 142]
MgO_6	809	812	4	[24, 79, 88, 117, 134, 142, 147]
MgO_6	811	838	28	[7, 72, 99, 102, 112, 123, 130]
MgO_5	811	823	13	[18, 83, 84, 137, 139, 152]
MgO_4	813	833	21	[17, 73, 120, 126, 149]
MgO_5	813	830	18	[24, 88, 117, 134, 142, 147]
MgO_5	813	827	15	[33, 68, 98, 107, 129, 149]
MgO_3	815	817	3	[27, 100, 119, 148]
MgO_7	816	817	2	[15, 71, 83, 84, 102, 107, 144, 152]
MgO_4	816	844	29	[32, 71, 107, 110, 151]
MgO_6	818	826	9	[15, 83, 84, 102, 107, 144, 152]
MgO_4	818	830	13	[27, 100, 114, 119, 148]
MgO_6	819	833	15	[22, 66, 70, 82, 118, 119, 122]
MgO_5	821	846	26	[11, 104, 111, 120, 128, 136]
MgO_5	824	848	25	[14, 74, 86, 111, 121, 132]
MgO_4	824	832	9	[18, 84, 137, 139, 152]
MgO_5	824	863	40	[29, 84, 90, 124, 125, 146]
MgO_5	826	845	20	[21, 81, 86, 103, 121, 142]
MgO_5	827	841	15	[15, 83, 84, 102, 144, 152]
MgO_5	828	899	72	[12, 85, 87, 118, 131, 138]
MgO_4	828	828	1	[33, 68, 98, 107, 149]
MgO_4	829	906	78	[33, 98, 107, 144, 149]
MgO_5	830	832	3	[25, 64, 104, 112, 115, 130]
MgO_6	831	856	26	[24, 80, 88, 117, 134, 142, 147]
MgO_3	831	848	18	[27, 100, 114, 119]
MgO_4	832	860	29	[28, 79, 81, 83, 106]
MgO_5	833	861	29	[18, 84, 124, 137, 139, 152]
MgO_6	833	841	9	[25, 64, 69, 104, 112, 115, 130]
MgO_6	833	933	101	[30, 108, 122, 133, 134, 137, 140]
MgO_3	834	841	8	[17, 120, 126, 149]
MgO_5	834	848	15	[22, 70, 82, 118, 119, 122]
MgO_6	834	853	20	[34, 67, 76, 77, 117, 128, 139]
MgO_7	839	872	34	[7, 64, 72, 99, 102, 112, 123, 130]
MgO_5	842	889	48	[15, 71, 84, 102, 144, 152]
MgO_4	842	849	8	[17, 120, 126, 135, 149]
MgO_5	842	867	26	[25, 64, 69, 104, 115, 130]
MgO_5	845	846	2	[32, 71, 107, 110, 144, 151]
MgO_4	846	887	42	[21, 81, 86, 103, 142]
MgO_6	847	877	31	[11, 104, 109, 111, 120, 128, 136]
MgO_4	847	901	55	[32, 71, 107, 144, 151]
MgO_4	849	857	9	[14, 74, 86, 111, 121]
MgO_6	849	893	45	[22, 70, 82, 118, 119, 122, 140]
MgO_4	849	862	14	[27, 100, 114, 119, 140]
MgO_4	849	894	46	[35, 65, 108, 113, 140]
MgO_3	850	865	16	[17, 120, 126, 149]
MgO_5	850	882	33	[31, 80, 86, 90, 97, 109]
MgO_5	854	883	30	[34, 67, 76, 77, 117, 139]
MgO_6	855	865	11	[16, 72, 79, 87, 112, 123, 141]
MgO_6	857	867	11	[19, 69, 89, 94, 97, 112, 141]
MgO_7	857	887	31	[24, 80, 88, 117, 133, 134, 142, 147]
MgO_5	858	917	60	[14, 74, 86, 109, 111, 121]
MgO_5	861	884	24	[28, 78, 79, 81, 83, 106]
MgO_5	862	922	61	[8, 78, 79, 92, 105, 131]
MgO_6	862	885	24	[18, 77, 84, 124, 137, 139, 152]
MgO_5	863	876	14	[27, 68, 100, 114, 119, 140]
MgO_6	864	876	13	[29, 84, 90, 124, 125, 137, 146]
MgO_4	865	940	76	[36, 114, 129, 143, 148]
MgO_5	866	882	17	[16, 72, 79, 87, 112, 123]
MgO_5	866	964	99	[17, 73, 104, 120, 126, 149]
MgO_5	868	875	8	[19, 89, 94, 97, 112, 141]
MgO_6	868	888	21	[25, 64, 69, 104, 111, 115, 130]
MgO_6	873	980	108	[7, 72, 99, 102, 112, 123, 130]
MgO_4	876	880	5	[19, 89, 94, 97, 141]
MgO_6	877	881	5	[27, 68, 70, 100, 114, 119, 140]
MgO_7	877	881	5	[29, 84, 90, 124, 125, 126, 137, 146]
MgO_5	878	923	46	[11, 104, 111, 120, 128, 136]
MgO_5	881	885	5	[19, 69, 89, 94, 97, 141]
MgO_7	882	891	10	[27, 68, 70, 100, 114, 119, 129, 140]
MgO_8	882	886	5	[29, 84, 90, 103, 124, 125, 126, 137, 146]
MgO_6	883	905	23	[16, 72, 75, 79, 87, 112, 123]
MgO_4	883	915	33	[31, 80, 90, 97, 109]
MgO_6	884	905	22	[34, 67, 76, 77, 117, 128, 139]
MgO_6	885	885	1	[28, 78, 79, 81, 83, 106, 134]
MgO_5	886	916	31	[18, 77, 84, 124, 139, 152]
MgO_4	886	907	22	[19, 69, 89, 97, 141]
MgO_5	886	1037	152	[28, 78, 79, 81, 106, 134]
MgO_7	887	888	2	[29, 84, 90, 103, 124, 125, 126, 137]
MgO_5	888	888	1	[21, 81, 86, 103, 133, 142]
MgO_6	888	978	91	[24, 88, 117, 133, 134, 142, 147]
MgO_6	889	969	81	[21, 81, 86, 103, 121, 133, 142]
MgO_5	889	907	19	[25, 64, 104, 111, 115, 130]
MgO_8	889	890	2	[29, 84, 90, 103, 124, 125, 126, 127, 137]
MgO_6	890	909	20	[15, 71, 83, 84, 102, 144, 152]
MgO_7	891	899	9	[29, 84, 90, 124, 125, 126, 127, 137]
MgO_6	892	900	9	[27, 68, 70, 100, 114, 119, 129]
MgO_5	894	911	18	[22, 70, 82, 118, 119, 122]
MgO_5	895	940	46	[35, 65, 76, 108, 113, 140]
MgO_6	900	910	11	[12, 66, 85, 87, 118, 131, 138]
MgO_4	900	978	79	[26, 75, 88, 89, 122]
MgO_6	900	904	5	[29, 90, 124, 125, 126, 127, 137]
MgO_5	901	906	6	[27, 68, 70, 100, 114, 119]
MgO_3	902	906	5	[32, 71, 107, 151]
MgO_4	904	927	24	[10, 105, 108, 113, 150]
MgO_5	905	905	1	[29, 90, 125, 126, 127, 137]
MgO_5	906	918	13	[16, 72, 75, 87, 112, 123]
MgO_6	906	930	25	[29, 90, 103, 125, 126, 127, 137]
MgO_7	906	913	8	[34, 67, 76, 77, 117, 124, 128, 139]
MgO_4	907	912	6	[27, 68, 70, 114, 119]
MgO_4	907	911	5	[32, 71, 107, 110, 151]
MgO_5	907	942	36	[33, 73, 98, 107, 144, 149]
MgO_3	908	920	13	[19, 69, 89, 97]
MgO_4	908	910	3	[25, 64, 104, 115, 130]
MgO_5	910	916	7	[15, 71, 84, 102, 144, 152]
MgO_6	911	924	14	[9, 73, 81, 84, 103, 126, 144]
MgO_5	911	929	19	[12, 85, 87, 118, 131, 138]
MgO_5	911	950	40	[25, 64, 104, 112, 115, 130]
MgO_6	912	929	18	[22, 66, 70, 82, 118, 119, 122]
MgO_5	912	917	6	[32, 71, 107, 110, 127, 151]
MgO_3	913	914	2	[27, 68, 114, 119]
MgO_6	914	915	2	[34, 67, 76, 77, 117, 124, 139]
MgO_4	915	915	1	[27, 68, 83, 114, 119]
MgO_5	916	921	6	[27, 68, 70, 83, 114, 119]
MgO_5	916	976	61	[31, 80, 90, 97, 109, 143]
MgO_5	916	947	32	[34, 67, 77, 117, 124, 139]
MgO_6	917	925	9	[15, 71, 84, 102, 107, 144, 152]
MgO_6	917	943	27	[18, 77, 84, 113, 124, 139, 152]
MgO_4	918	955	38	[14, 74, 86, 109, 111]
MgO_4	918	954	37	[32, 71, 107, 110, 151]
MgO_6	919	930	12	[16, 72, 75, 87, 112, 123, 138]
MgO_4	921	927	7	[19, 69, 89, 97, 116]
MgO_6	922	949	28	[27, 68, 70, 83, 96, 114, 119]
MgO_6	923	988	66	[8, 78, 79, 92, 105, 131, 136]
MgO_4	924	928	5	[11, 104, 120, 128, 136]
MgO_5	925	926	2	[9, 73, 81, 84, 103, 144]
MgO_5	926	940	15	[15, 71, 84, 102, 107, 152]
MgO_6	927	936	10	[9, 73, 81, 84, 103, 121, 144]
MgO_5	928	928	1	[10, 92, 105, 108, 113, 150]
MgO_5	928	934	7	[19, 69, 89, 93, 97, 116]
MgO_4	929	943	15	[10, 92, 105, 113, 150]
MgO_5	929	997	69	[11, 104, 120, 128, 136, 139]
MgO_4	930	1009	80	[12, 85, 87, 131, 138]
MgO_5	930	946	17	[22, 70, 82, 118, 119, 122]
MgO_5	931	948	18	[16, 72, 75, 87, 123, 138]
MgO_5	931	960	30	[29, 90, 103, 125, 126, 137]
MgO_5	932	954	23	[23, 65, 76, 114, 143, 146]
MgO_5	934	956	23	[30, 108, 122, 134, 137, 140]
MgO_4	935	976	42	[19, 69, 89, 93, 97]
MgO_5	937	955	19	[9, 73, 81, 84, 103, 144]
MgO_6	938	949	12	[13, 81, 95, 106, 123, 141, 144]
MgO_6	941	950	10	[15, 71, 84, 91, 102, 107, 152]
MgO_6	941	1014	74	[35, 65, 76, 77, 108, 113, 140]
MgO_5	941	963	23	[36, 69, 114, 129, 143, 148]
MgO_6	943	982	40	[33, 64, 73, 98, 107, 144, 149]
MgO_6	944	948	5	[10, 92, 105, 108, 113, 145, 150]
MgO_5	944	964	21	[18, 84, 113, 124, 139, 152]
MgO_4	947	952	6	[22, 82, 118, 119, 122]
MgO_6	948	951	4	[34, 67, 77, 117, 124, 128, 139]
MgO_5	949	959	11	[10, 105, 108, 113, 145, 150]
MgO_4	949	956	8	[16, 75, 87, 123, 138]
MgO_5	950	962	13	[13, 81, 95, 106, 141, 144]
MgO_6	950	973	24	[27, 68, 83, 96, 100, 114, 119]
MgO_5	951	957	7	[15, 71, 84, 91, 107, 152]
MgO_6	951	980	30	[25, 64, 69, 104, 112, 115, 130]
MgO_7	952	1040	89	[34, 67, 76, 77, 117, 124, 128, 139]
MgO_5	953	973	21	[22, 82, 108, 118, 119, 122]
MgO_6	955	978	24	[23, 65, 76, 114, 120, 143, 146]
MgO_5	955	996	42	[32, 71, 98, 107, 110, 151]
MgO_6	956	973	18	[9, 73, 81, 84, 103, 107, 144]
MgO_3	956	967	12	[14, 74, 86, 111]
MgO_5	957	1003	47	[16, 72, 75, 87, 123, 138]
MgO_5	957	994	38	[20, 71, 91, 93, 100, 127]
MgO_6	957	1039	83	[30, 108, 122, 133, 134, 137, 140]
MgO_6	958	968	11	[15, 71, 84, 91, 107, 144, 152]
MgO_6	960	972	13	[10, 105, 108, 113, 134, 145, 150]
MgO_4	961	973	13	[29, 90, 103, 125, 126]
MgO_6	963	966	4	[13, 81, 95, 106, 123, 141, 144]
MgO_4	964	978	15	[36, 114, 129, 143, 148]
MgO_4	965	1008	44	[17, 73, 104, 120, 149]
MgO_6	965	974	10	[18, 84, 113, 124, 135, 139, 152]
MgO_5	967	978	12	[13, 81, 106, 123, 141, 144]
MgO_4	968	981	14	[14, 74, 86, 101, 111]
MgO_5	969	992	24	[15, 71, 91, 107, 144, 152]
MgO_5	970	1015	46	[21, 81, 86, 103, 133, 142]
MgO_7	973	983	11	[10, 65, 105, 108, 113, 134, 145, 150]
MgO_7	974	975	2	[9, 73, 81, 84, 103, 107, 126, 144]
MgO_6	974	980	7	[22, 82, 108, 118, 119, 122, 147]
MgO_7	974	990	17	[27, 68, 83, 96, 100, 114, 119, 148]
MgO_3	974	989	16	[29, 90, 125, 126]
MgO_5	975	983	9	[18, 84, 113, 124, 135, 152]
MgO_6	976	986	11	[9, 73, 81, 84, 103, 126, 144]
MgO_3	977	993	17	[19, 69, 93, 97]
MgO_4	977	1018	42	[31, 90, 97, 109, 143]
MgO_6	979	1010	32	[13, 81, 95, 106, 123, 141, 144]
MgO_5	979	1026	48	[23, 76, 114, 120, 143, 146]
MgO_5	979	1004	26	[24, 88, 117, 133, 142, 147]
MgO_5	979	992	14	[26, 75, 88, 89, 122, 133]
MgO_5	979	986	8	[36, 85, 114, 129, 143, 148]
MgO_5	981	983	3	[7, 99, 102, 112, 123, 130]
MgO_5	981	982	2	[22, 82, 108, 118, 122, 147]
MgO_5	981	1085	105	[25, 64, 69, 112, 115, 130]
MgO_5	982	1088	107	[14, 74, 86, 101, 111, 121]
MgO_4	983	1006	24	[22, 82, 108, 122, 147]
MgO_5	983	1017	35	[33, 73, 98, 107, 144, 149]
MgO_6	984	1012	29	[7, 99, 102, 112, 123, 130, 142]
MgO_6	984	995	12	[10, 65, 105, 108, 113, 134, 150]
MgO_4	984	989	6	[18, 84, 113, 135, 152]
MgO_5	987	1057	71	[9, 73, 84, 103, 126, 144]
MgO_6	987	1018	32	[36, 69, 85, 114, 129, 143, 148]
MgO_5	989	1022	34	[8, 79, 92, 105, 131, 136]
MgO_5	990	1015	26	[18, 84, 113, 135, 139, 152]
MgO_4	990	1007	18	[29, 73, 90, 125, 126]
MgO_6	991	1014	24	[27, 83, 96, 100, 114, 119, 148]
MgO_5	993	1021	29	[15, 71, 83, 91, 107, 152]
MgO_6	993	994	2	[26, 75, 88, 89, 93, 122, 133]
MgO_4	994	1015	22	[19, 69, 89, 93, 97]
MgO_4	995	1022	28	[20, 71, 91, 100, 127]
MgO_5	995	1007	13	[26, 75, 88, 89, 93, 122]
MgO_5	996	1059	64	[10, 65, 105, 108, 113, 150]
MgO_6	997	1014	18	[32, 71, 98, 107, 110, 144, 151]
MgO_4	998	1025	28	[11, 104, 128, 136, 139]
MgO_3	1004	1021	18	[16, 72, 87, 123]
MgO_6	1005	1009	5	[24, 88, 117, 133, 134, 142, 147]
MgO_5	1007	1056	50	[22, 82, 108, 122, 132, 147]
MgO_5	1008	1096	89	[26, 75, 88, 89, 122, 133]
MgO_3	1008	1011	4	[29, 90, 125, 126]
MgO_5	1009	1042	34	[17, 73, 104, 120, 145, 149]
MgO_5	1010	1030	21	[12, 82, 85, 87, 131, 138]
MgO_5	1010	1013	4	[24, 88, 117, 134, 142, 147]
MgO_5	1011	1046	36	[13, 81, 95, 106, 123, 144]
MgO_4	1012	1089	78	[29, 90, 125, 126, 145]
MgO_5	1013	1015	3	[7, 99, 112, 123, 130, 142]
MgO_6	1014	1031	18	[24, 88, 117, 122, 134, 142, 147]
MgO_5	1015	1017	3	[27, 96, 100, 114, 119, 148]
MgO_5	1015	1071	57	[32, 71, 98, 107, 110, 151]
MgO_5	1015	1031	17	[35, 65, 77, 108, 113, 140]
MgO_6	1016	1024	9	[7, 72, 99, 112, 123, 130, 142]
MgO_4	1016	1018	3	[18, 84, 135, 139, 152]
MgO_3	1016	1026	11	[19, 69, 93, 97]
MgO_6	1016	1043	28	[21, 81, 86, 88, 103, 133, 142]
MgO_4	1018	1055	38	[27, 96, 114, 119, 148]
MgO_6	1018	1019	2	[33, 73, 95, 98, 107, 144, 149]
MgO_5	1019	1033	15	[18, 84, 124, 135, 139, 152]
MgO_3	1019	1082	64	[31, 90, 97, 109]
MgO_5	1019	1033	15	[36, 69, 85, 114, 129, 143]
MgO_5	1020	1171	152	[33, 73, 98, 107, 144, 149]
MgO_6	1022	1032	11	[15, 71, 91, 102, 107, 144, 152]
MgO_4	1022	1155	134	[16, 72, 87, 112, 123]
MgO_6	1023	1094	72	[8, 79, 92, 105, 111, 131, 136]
MgO_5	1023	1047	25	[20, 71, 91, 93, 100, 127]
MgO_5	1025	1094	70	[7, 99, 112, 123, 130, 142]
MgO_5	1026	1029	4	[11, 104, 109, 128, 136, 139]
MgO_4	1027	1078	52	[19, 69, 89, 93, 97]
MgO_4	1027	1039	13	[23, 76, 114, 143, 146]
MgO_6	1030	1072	43	[11, 104, 109, 111, 128, 136, 139]
MgO_6	1031	1039	9	[12, 82, 85, 87, 131, 132, 138]
MgO_7	1032	1056	25	[24, 80, 88, 117, 122, 134, 142, 147]
MgO_6	1032	1099	68	[35, 65, 77, 108, 113, 119, 140]
MgO_7	1033	1055	23	[15, 71, 84, 91, 102, 107, 144, 152]
MgO_5	1034	1040	7	[18, 77, 84, 124, 135, 139]
MgO_6	1034	1037	4	[36, 69, 85, 114, 116, 129, 143]
MgO_6	1038	1079	42	[28, 78, 79, 81, 105, 106, 134]
MgO_5	1038	1040	3	[36, 85, 114, 116, 129, 143]
MgO_5	1040	1046	7	[12, 82, 85, 87, 131, 138]
MgO_5	1040	1082	43	[23, 76, 114, 116, 143, 146]
MgO_5	1040	1077	38	[30, 108, 122, 133, 134, 140]
MgO_6	1041	1092	52	[18, 77, 84, 113, 124, 135, 139]
MgO_6	1041	1041	1	[34, 67, 77, 117, 124, 128, 139]
MgO_6	1041	1067	27	[36, 85, 114, 115, 116, 129, 143]
MgO_7	1042	1081	40	[34, 67, 77, 80, 117, 124, 128, 139]
MgO_4	1043	1059	17	[17, 73, 104, 120, 149]
MgO_5	1044	1070	27	[21, 86, 88, 103, 133, 142]
MgO_6	1047	1048	2	[12, 82, 85, 87, 131, 132, 138]
MgO_4	1047	1087	41	[13, 81, 95, 106, 144]
MgO_4	1048	1065	18	[20, 71, 91, 100, 127]
MgO_5	1049	1058	10	[12, 82, 85, 87, 132, 138]
MgO_6	1056	1068	13	[15, 71, 91, 102, 107, 144, 152]
MgO_5	1056	1197	142	[27, 83, 96, 114, 119, 148]
MgO_6	1057	1073	17	[22, 74, 82, 108, 122, 132, 147]
MgO_8	1057	1081	25	[24, 67, 80, 88, 117, 122, 134, 142, 147]
MgO_6	1058	1062	5	[9, 73, 84, 103, 126, 137, 144]
MgO_4	1059	1066	8	[12, 82, 85, 87, 138]
MgO_4	1060	1071	12	[10, 105, 108, 113, 150]
MgO_5	1060	1062	3	[17, 73, 104, 120, 126, 149]
MgO_5	1063	1067	5	[9, 73, 84, 103, 126, 144]
MgO_4	1063	1085	23	[17, 73, 104, 120, 149]
MgO_5	1066	1067	2	[20, 71, 91, 100, 127, 152]
MgO_5	1067	1076	10	[12, 82, 85, 87, 118, 138]
MgO_6	1068	1084	17	[9, 73, 81, 84, 103, 126, 144]
MgO_6	1068	1114	47	[20, 71, 91, 100, 110, 127, 152]
MgO_5	1068	1114	47	[36, 85, 114, 116, 129, 143]
MgO_5	1069	1078	10	[15, 71, 102, 107, 144, 152]
MgO_4	1071	1091	21	[21, 86, 88, 133, 142]
MgO_5	1072	1110	39	[10, 105, 108, 113, 145, 150]
MgO_6	1072	1075	4	[32, 71, 91, 98, 107, 110, 151]
MgO_7	1073	1141	69	[11, 104, 109, 111, 120, 128, 136, 139]
MgO_5	1074	1109	36	[22, 82, 108, 122, 132, 147]
MgO_5	1076	1086	11	[32, 71, 98, 107, 110, 151]
MgO_6	1077	1090	14	[12, 82, 85, 87, 118, 131, 138]
MgO_6	1078	1158	81	[30, 108, 122, 133, 134, 137, 140]
MgO_6	1079	1155	77	[15, 71, 84, 102, 107, 144, 152]
MgO_5	1079	1099	21	[19, 69, 88, 89, 93, 97]
MgO_5	1080	1083	4	[28, 78, 79, 81, 105, 134]
MgO_7	1082	1097	16	[24, 67, 80, 88, 122, 134, 142, 147]
MgO_6	1082	1101	20	[34, 67, 77, 117, 124, 128, 139]
MgO_6	1083	1091	9	[23, 76, 90, 114, 116, 143, 146]
MgO_4	1083	1104	22	[31, 90, 97, 99, 109]
MgO_4	1084	1105	22	[28, 78, 79, 81, 105]
MgO_7	1085	1098	14	[9, 73, 81, 84, 95, 103, 126, 144]
MgO_5	1086	1110	25	[17, 73, 104, 109, 120, 149]
MgO_6	1086	1125	40	[25, 64, 69, 112, 115, 130, 141]
MgO_4	1087	1126	40	[32, 71, 107, 110, 151]
MgO_3	1088	1102	15	[13, 81, 106, 144]
MgO_4	1089	1183	95	[14, 74, 86, 101, 121]
MgO_5	1090	1095	6	[29, 73, 90, 125, 126, 145]
MgO_7	1091	1100	10	[12, 82, 85, 87, 118, 131, 132, 138]
MgO_3	1092	1105	14	[21, 86, 88, 142]
MgO_5	1092	1110	19	[23, 76, 90, 114, 116, 143]
MgO_5	1093	1097	5	[18, 77, 84, 113, 135, 139]
MgO_6	1095	1114	20	[7, 64, 99, 112, 123, 130, 142]
MgO_5	1095	1116	22	[8, 92, 105, 111, 131, 136]
MgO_6	1096	1098	3	[29, 73, 90, 120, 125, 126, 145]
MgO_6	1097	1146	50	[26, 75, 88, 89, 93, 122, 133]
MgO_4	1098	1223	126	[18, 77, 113, 135, 139]
MgO_6	1098	1120	23	[24, 67, 80, 88, 122, 134, 147]
MgO_6	1099	1107	9	[9, 73, 84, 95, 103, 126, 144]
MgO_7	1099	1128	30	[29, 73, 90, 120, 125, 126, 145, 146]
MgO_4	1100	1246	147	[19, 69, 89, 93, 97]
MgO_5	1100	1105	6	[35, 65, 108, 113, 119, 140]
MgO_6	1101	1118	18	[12, 82, 87, 118, 131, 132, 138]
MgO_5	1102	1105	4	[34, 67, 77, 117, 124, 139]
MgO_4	1103	1111	9	[13, 81, 84, 106, 144]
MgO_5	1105	1119	15	[31, 90, 97, 99, 109, 116]
MgO_4	1106	1123	18	[21, 86, 88, 103, 142]
MgO_3	1106	1127	22	[28, 78, 81, 105]
MgO_6	1106	1194	89	[34, 67, 77, 80, 117, 124, 139]
MgO_4	1106	1140	35	[35, 65, 108, 119, 140]
MgO_5	1108	1149	42	[9, 73, 84, 95, 103, 144]
MgO_6	1110	1135	26	[22, 74, 82, 108, 122, 132, 147]
MgO_4	1111	1115	5	[10, 105, 108, 113, 150]
MgO_4	1111	1160	50	[17, 104, 109, 120, 149]
MgO_6	1111	1119	9	[23, 76, 90, 114, 116, 120, 143]
MgO_5	1112	1126	15	[13, 81, 84, 106, 141, 144]
MgO_5	1115	1122	8	[7, 64, 99, 112, 123, 130]
MgO_5	1115	1123	9	[20, 71, 91, 100, 110, 127]
MgO_6	1115	1122	8	[36, 85, 114, 116, 129, 138, 143]
MgO_5	1116	1121	6	[10, 65, 105, 108, 113, 150]
MgO_6	1117	1161	45	[8, 92, 105, 111, 131, 136, 147]
MgO_5	1119	1179	61	[12, 82, 87, 118, 131, 138]
MgO_7	1120	1130	11	[23, 76, 90, 114, 116, 120, 143, 146]
MgO_4	1120	1126	7	[31, 90, 97, 109, 116]
MgO_5	1121	1129	9	[24, 80, 88, 122, 134, 147]
MgO_6	1122	1128	7	[10, 65, 105, 108, 113, 121, 150]
MgO_4	1123	1294	172	[7, 99, 112, 123, 130]
MgO_7	1123	1137	15	[36, 85, 114, 116, 129, 132, 138, 143]
MgO_4	1124	1134	11	[20, 71, 91, 100, 127]
MgO_5	1124	1138	15	[21, 86, 88, 103, 130, 142]
MgO_5	1126	1127	2	[25, 64, 69, 112, 115, 130]
MgO_4	1127	1233	107	[13, 81, 106, 141, 144]
MgO_5	1127	1177	51	[31, 86, 90, 97, 109, 116]
MgO_5	1127	1131	5	[32, 71, 91, 107, 110, 151]
MgO_6	1128	1129	2	[25, 64, 69, 112, 115, 130, 141]
MgO_4	1128	1152	25	[28, 78, 79, 81, 105]
MgO_7	1129	1196	68	[10, 65, 105, 108, 113, 121, 145, 150]
MgO_6	1129	1139	11	[29, 73, 90, 125, 126, 145, 146]
MgO_6	1130	1146	17	[24, 79, 80, 88, 122, 134, 147]
MgO_5	1130	1200	71	[25, 64, 69, 112, 115, 130]
MgO_6	1131	1137	7	[23, 76, 90, 116, 120, 143, 146]
MgO_4	1132	1375	244	[32, 71, 91, 107, 110]
MgO_3	1135	1155	21	[20, 91, 100, 127]
MgO_5	1136	1150	15	[22, 74, 82, 108, 122, 147]
MgO_7	1138	1140	3	[23, 76, 90, 116, 120, 128, 143, 146]
MgO_6	1138	1158	21	[36, 85, 114, 129, 132, 138, 143]
MgO_4	1139	1155	17	[21, 86, 88, 103, 142]
MgO_5	1140	1152	13	[29, 73, 90, 125, 126, 145]
MgO_6	1141	1162	22	[23, 76, 116, 120, 128, 143, 146]
MgO_3	1141	1193	53	[35, 65, 119, 140]
MgO_6	1142	1153	12	[11, 104, 111, 120, 128, 136, 139]
MgO_5	1147	1183	37	[24, 79, 88, 122, 134, 147]
MgO_5	1147	1187	41	[26, 75, 88, 89, 93, 122]
MgO_6	1150	1211	62	[9, 73, 84, 95, 103, 142, 144]
MgO_6	1151	1172	22	[22, 65, 74, 82, 108, 122, 147]
MgO_5	1153	1195	43	[28, 78, 79, 81, 105, 134]
MgO_4	1153	1169	17	[29, 90, 125, 126, 145]
MgO_5	1154	1160	7	[11, 104, 111, 128, 136, 139]
MgO_5	1156	1162	7	[15, 71, 102, 107, 144, 152]
MgO_5	1156	1169	14	[16, 72, 79, 87, 112, 123]
MgO_4	1156	1169	14	[20, 91, 93, 100, 127]
MgO_5	1156	1222	67	[21, 86, 88, 103, 133, 142]
MgO_7	1159	1197	39	[30, 75, 108, 122, 133, 134, 137, 140]
MgO_5	1159	1210	52	[36, 85, 114, 129, 138, 143]
MgO_6	1161	1161	1	[11, 104, 111, 128, 136, 139, 147]
MgO_5	1161	1229	69	[17, 104, 109, 120, 126, 149]
MgO_5	1162	1218	57	[8, 92, 105, 111, 131, 136]
MgO_5	1162	1170	9	[11, 104, 128, 136, 139, 147]
MgO_6	1163	1195	33	[15, 71, 91, 102, 107, 144, 152]
MgO_5	1163	1174	12	[23, 76, 116, 120, 128, 143]
MgO_6	1170	1185	16	[16, 72, 79, 87, 112, 123, 141]
MgO_5	1170	1214	45	[20, 71, 91, 93, 100, 127]
MgO_5	1170	1170	1	[29, 90, 125, 126, 145, 146]
MgO_4	1171	1180	10	[11, 128, 136, 139, 147]
MgO_4	1171	1175	5	[29, 90, 125, 126, 146]
MgO_6	1172	1176	5	[33, 73, 98, 107, 126, 144, 149]
MgO_7	1173	1186	14	[22, 65, 74, 82, 108, 122, 132, 147]
MgO_6	1175	1181	7	[23, 76, 109, 116, 120, 128, 143]
MgO_3	1176	1197	22	[29, 90, 125, 126]
MgO_5	1177	1179	3	[33, 73, 107, 126, 144, 149]
MgO_6	1178	1203	26	[31, 86, 90, 97, 99, 109, 116]
MgO_6	1180	1188	9	[12, 82, 85, 87, 118, 131, 138]
MgO_4	1180	1189	10	[33, 73, 107, 144, 149]
MgO_5	1181	1196	16	[11, 67, 128, 136, 139, 147]
MgO_7	1182	1220	39	[23, 76, 90, 109, 116, 120, 128, 143]
MgO_5	1184	1201	18	[14, 74, 86, 101, 103, 121]
MgO_4	1184	1187	4	[24, 88, 122, 134, 147]
MgO_5	1186	1219	34	[16, 72, 79, 87, 123, 141]
MgO_6	1187	1194	8	[22, 65, 74, 82, 108, 122, 132]
MgO_5	1188	1203	16	[24, 88, 117, 122, 134, 147]
MgO_4	1188	1207	20	[26, 75, 89, 93, 122]
MgO_7	1189	1194	6	[12, 82, 85, 87, 118, 131, 132, 138]
MgO_5	1190	1262	73	[33, 73, 98, 107, 144, 149]
MgO_4	1194	1211	18	[35, 65, 118, 119, 140]
MgO_6	1195	1213	19	[12, 82, 85, 118, 131, 132, 138]
MgO_5	1195	1229	35	[22, 74, 82, 108, 122, 132]
MgO_5	1195	1203	9	[34, 67, 77, 80, 117, 139]
MgO_5	1196	1267	72	[15, 71, 102, 107, 144, 152]
MgO_4	1196	1207	12	[28, 78, 79, 81, 105]
MgO_6	1197	1226	30	[10, 65, 108, 113, 121, 145, 150]
MgO_6	1197	1233	37	[11, 67, 117, 128, 136, 139, 147]
MgO_6	1198	1214	17	[27, 68, 83, 96, 114, 119, 148]
MgO_4	1198	1236	39	[29, 84, 90, 125, 126]
MgO_6	1198	1209	12	[30, 75, 108, 122, 133, 134, 140]
MgO_4	1201	1258	58	[25, 64, 112, 115, 130]
MgO_4	1202	1203	2	[14, 74, 86, 101, 121]
MgO_5	1204	1243	40	[14, 74, 86, 101, 111, 121]
MgO_6	1204	1233	30	[24, 67, 88, 117, 122, 134, 147]
MgO_5	1204	1218	15	[31, 90, 97, 99, 109, 116]
MgO_6	1204	1210	7	[34, 67, 77, 80, 117, 127, 139]
MgO_5	1208	1228	21	[26, 75, 87, 89, 93, 122]
MgO_3	1208	1220	13	[28, 78, 79, 105]
MgO_5	1210	1228	19	[30, 75, 108, 122, 134, 140]
MgO_7	1211	1242	32	[34, 67, 76, 77, 80, 117, 127, 139]
MgO_4	1211	1220	10	[36, 114, 129, 138, 143]
MgO_5	1212	1213	2	[9, 73, 84, 103, 142, 144]
MgO_5	1212	1233	22	[35, 65, 75, 118, 119, 140]
MgO_6	1214	1227	14	[9, 73, 81, 84, 103, 142, 144]
MgO_5	1214	1246	33	[12, 82, 85, 131, 132, 138]
MgO_4	1215	1233	19	[20, 71, 91, 100, 127]
MgO_5	1215	1234	20	[27, 83, 96, 114, 119, 148]
MgO_6	1219	1221	3	[8, 92, 104, 105, 111, 131, 136]
MgO_6	1219	1220	2	[31, 80, 90, 97, 99, 109, 116]
MgO_4	1220	1255	36	[16, 72, 79, 87, 123]
MgO_6	1221	1257	37	[23, 90, 109, 116, 120, 128, 143]
MgO_4	1221	1331	111	[28, 78, 79, 81, 105]
MgO_5	1221	1238	18	[31, 80, 97, 99, 109, 116]
MgO_3	1221	1242	22	[36, 114, 129, 143]
MgO_7	1222	1253	32	[8, 92, 104, 105, 111, 131, 136, 147]
MgO_6	1223	1242	20	[21, 86, 88, 97, 103, 133, 142]
MgO_5	1224	1240	17	[18, 77, 113, 124, 135, 139]
MgO_7	1227	1230	4	[10, 65, 76, 108, 113, 121, 145, 150]
MgO_5	1228	1231	4	[9, 73, 81, 84, 103, 142]
MgO_4	1229	1241	13	[26, 87, 89, 93, 122]
MgO_6	1229	1248	20	[30, 75, 108, 122, 134, 137, 140]
MgO_4	1230	1241	12	[17, 104, 109, 120, 149]
MgO_6	1230	1240	11	[22, 74, 82, 108, 122, 132, 147]
MgO_6	1231	1231	1	[10, 65, 108, 113, 121, 145, 150]
MgO_4	1232	1255	24	[9, 73, 84, 103, 142]
MgO_5	1232	1241	10	[10, 65, 108, 113, 145, 150]
MgO_5	1234	1254	21	[11, 67, 117, 136, 139, 147]
MgO_5	1234	1248	15	[13, 81, 106, 141, 144, 152]
MgO_3	1234	1390	157	[20, 71, 100, 127]
MgO_5	1234	1255	22	[24, 67, 88, 117, 134, 147]
MgO_6	1234	1296	63	[35, 65, 75, 82, 118, 119, 140]
MgO_6	1235	1261	27	[27, 83, 96, 114, 119, 129, 148]
MgO_5	1237	1259	23	[29, 84, 90, 103, 125, 126]
MgO_6	1239	1247	9	[31, 80, 97, 99, 109, 116, 126]
MgO_4	1241	1244	4	[18, 77, 113, 124, 135]
MgO_5	1241	1241	1	[22, 82, 108, 122, 132, 147]
MgO_6	1242	1249	8	[10, 65, 108, 113, 140, 145, 150]
MgO_5	1242	1248	7	[17, 104, 109, 120, 130, 149]
MgO_6	1242	1255	14	[22, 67, 82, 108, 122, 132, 147]
MgO_5	1242	1242	1	[26, 67, 87, 89, 93, 122]
MgO_5	1243	1253	11	[21, 86, 88, 103, 133, 142]
MgO_6	1243	1250	8	[26, 67, 87, 89, 93, 122, 138]
MgO_6	1243	1263	21	[34, 67, 76, 77, 117, 127, 139]
MgO_4	1243	1253	11	[36, 114, 129, 132, 143]
MgO_6	1244	1253	10	[14, 74, 86, 101, 108, 111, 121]
MgO_3	1245	1283	39	[18, 77, 113, 135]
MgO_4	1247	1268	22	[12, 85, 131, 132, 138]
MgO_5	1247	1368	122	[19, 69, 89, 91, 93, 97]
MgO_7	1248	1286	39	[31, 80, 90, 97, 99, 109, 116, 126]
MgO_6	1249	1253	5	[13, 81, 106, 141, 144, 151, 152]
MgO_4	1249	1252	4	[17, 104, 109, 120, 130]
MgO_5	1249	1286	38	[30, 75, 122, 134, 137, 140]
MgO_5	1250	1278	29	[10, 65, 108, 113, 140, 150]
MgO_5	1251	1253	3	[26, 87, 89, 93, 122, 138]
MgO_5	1253	1285	33	[17, 104, 109, 111, 120, 130]
MgO_6	1254	1272	19	[8, 92, 104, 111, 131, 136, 147]
MgO_5	1254	1282	29	[13, 81, 106, 144, 151, 152]
MgO_5	1254	1297	44	[14, 74, 86, 101, 108, 121]
MgO_4	1254	1279	26	[21, 86, 88, 133, 142]
MgO_4	1254	1264	11	[26, 87, 93, 122, 138]
MgO_5	1254	1318	65	[36, 85, 114, 129, 132, 143]
MgO_4	1255	1337	83	[11, 117, 136, 139, 147]
MgO_3	1256	1274	19	[9, 73, 84, 103]
MgO_5	1256	1262	7	[16, 72, 79, 87, 89, 123]
MgO_7	1256	1258	3	[22, 67, 74, 82, 108, 122, 132, 147]
MgO_6	1256	1267	12	[24, 67, 88, 117, 134, 142, 147]
MgO_7	1258	1281	24	[23, 90, 109, 116, 120, 128, 132, 143]
MgO_8	1259	1259	1	[22, 67, 74, 82, 108, 122, 128, 132, 147]
MgO_5	1259	1263	5	[25, 64, 69, 112, 115, 130]
MgO_6	1260	1268	9	[22, 67, 74, 82, 122, 128, 132]
MgO_6	1260	1295	36	[29, 84, 90, 103, 125, 126, 145]
MgO_5	1262	1267	6	[27, 83, 114, 119, 129, 148]
MgO_6	1263	1279	17	[16, 72, 79, 87, 89, 106, 123]
MgO_4	1263	1286	24	[33, 73, 98, 144, 149]
MgO_6	1264	1288	25	[25, 64, 69, 95, 112, 115, 130]
MgO_5	1264	1266	3	[34, 67, 76, 117, 127, 139]
MgO_5	1265	1275	11	[26, 87, 93, 100, 122, 138]
MgO_4	1267	1273	7	[34, 67, 117, 127, 139]
MgO_4	1268	1290	23	[15, 102, 107, 144, 152]
MgO_7	1268	1274	7	[24, 67, 88, 117, 122, 134, 142, 147]
MgO_6	1268	1294	27	[27, 68, 83, 114, 119, 129, 148]
MgO_5	1269	1280	12	[12, 66, 85, 131, 132, 138]
MgO_5	1269	1336	68	[22, 74, 82, 122, 128, 132]
MgO_5	1273	1273	1	[8, 92, 104, 111, 136, 147]
MgO_4	1274	1328	55	[8, 104, 111, 136, 147]
MgO_5	1274	1298	25	[34, 67, 80, 117, 127, 139]
MgO_4	1275	1299	25	[9, 73, 84, 103, 144]
MgO_6	1275	1302	28	[24, 88, 117, 122, 134, 142, 147]
MgO_6	1276	1280	5	[26, 67, 87, 93, 100, 122, 138]
MgO_6	1279	1300	22	[10, 65, 108, 113, 134, 140, 150]
MgO_5	1280	1300	21	[16, 72, 87, 89, 106, 123]
MgO_5	1280	1342	63	[21, 86, 88, 103, 133, 142]
MgO_6	1281	1281	1	[12, 66, 85, 87, 131, 132, 138]
MgO_5	1281	1308	28	[26, 67, 87, 93, 122, 138]
MgO_5	1282	1302	21	[12, 85, 87, 131, 132, 138]
MgO_6	1282	1300	19	[23, 90, 109, 116, 120, 128, 143]
MgO_4	1283	1309	27	[13, 81, 106, 144, 152]
MgO_4	1284	1319	36	[18, 77, 84, 113, 135]
MgO_6	1286	1289	4	[17, 64, 104, 109, 111, 120, 130]
MgO_6	1287	1300	14	[30, 75, 88, 122, 134, 137, 140]
MgO_6	1287	1312	26	[31, 80, 90, 99, 109, 116, 126]
MgO_5	1287	1291	5	[33, 73, 98, 107, 144, 149]
MgO_6	1289	1344	56	[25, 64, 69, 112, 115, 123, 130]
MgO_5	1290	1299	10	[17, 104, 109, 111, 120, 130]
MgO_5	1291	1310	20	[15, 102, 107, 135, 144, 152]
MgO_4	1292	1310	19	[33, 73, 98, 107, 149]
MgO_5	1295	1301	7	[7, 72, 99, 112, 123, 130]
MgO_5	1295	1313	19	[27, 83, 114, 119, 129, 148]
MgO_7	1296	1301	6	[29, 84, 90, 103, 125, 126, 145, 146]
MgO_5	1297	1312	16	[35, 65, 75, 82, 118, 119]
MgO_6	1298	1307	10	[14, 74, 86, 101, 108, 111, 121]
MgO_6	1299	1314	16	[34, 67, 80, 117, 124, 127, 139]
MgO_5	1300	1362	63	[9, 73, 81, 84, 103, 144]
MgO_4	1300	1312	13	[17, 104, 109, 120, 130]
MgO_7	1301	1318	18	[10, 65, 77, 108, 113, 134, 140, 150]
MgO_6	1301	1301	1	[16, 72, 79, 87, 89, 106, 123]
MgO_5	1301	1352	52	[23, 90, 109, 116, 120, 128]
MgO_7	1301	1318	18	[30, 75, 82, 88, 122, 134, 137, 140]
MgO_6	1302	1307	6	[7, 72, 99, 112, 123, 130, 142]
MgO_5	1302	1325	24	[16, 72, 79, 87, 89, 106]
MgO_6	1302	1311	10	[29, 84, 90, 125, 126, 145, 146]
MgO_4	1303	1360	58	[12, 87, 131, 132, 138]
MgO_5	1303	1322	20	[24, 88, 117, 122, 134, 147]
MgO_5	1308	1459	152	[7, 99, 112, 123, 130, 142]
MgO_7	1308	1344	37	[14, 74, 82, 86, 101, 108, 111, 121]
MgO_6	1309	1324	16	[26, 67, 87, 88, 93, 122, 138]
MgO_5	1310	1360	51	[13, 78, 81, 106, 144, 152]
MgO_6	1311	1343	33	[15, 84, 102, 107, 135, 144, 152]
MgO_5	1311	1368	58	[33, 73, 98, 102, 107, 149]
MgO_5	1312	1363	52	[29, 90, 125, 126, 145, 146]
MgO_5	1313	1319	7	[17, 104, 109, 120, 130, 149]
MgO_5	1313	1333	21	[31, 80, 90, 99, 109, 126]
MgO_6	1313	1313	1	[35, 65, 70, 75, 82, 118, 119]
MgO_6	1314	1315	2	[27, 83, 114, 119, 129, 143, 148]
MgO_6	1314	1321	8	[35, 70, 75, 82, 118, 119, 140]
MgO_5	1315	1334	20	[34, 67, 80, 117, 124, 139]
MgO_7	1316	1349	34	[27, 68, 83, 114, 119, 129, 143, 148]
MgO_6	1319	1358	40	[10, 65, 77, 108, 113, 140, 150]
MgO_6	1319	1330	12	[30, 75, 82, 122, 134, 137, 140]
MgO_4	1319	1329	11	[36, 85, 129, 132, 143]
MgO_6	1320	1324	5	[17, 104, 109, 112, 120, 130, 149]
MgO_5	1320	1335	16	[18, 77, 84, 113, 124, 135]
MgO_5	1322	1335	14	[35, 70, 75, 82, 119, 140]
MgO_4	1323	1335	13	[24, 88, 117, 122, 134]
MgO_5	1325	1328	4	[17, 104, 109, 112, 120, 149]
MgO_5	1325	1337	13	[26, 67, 87, 88, 93, 122]
MgO_6	1326	1362	37	[16, 72, 79, 87, 89, 106, 123]
MgO_5	1329	1340	12	[8, 104, 111, 115, 136, 147]
MgO_4	1329	1335	7	[17, 104, 109, 112, 149]
MgO_5	1330	1340	11	[36, 85, 116, 129, 132, 143]
MgO_4	1331	1358	28	[30, 75, 82, 122, 140]
MgO_5	1332	1404	73	[28, 78, 79, 81, 105, 106]
MgO_6	1334	1340	7	[31, 80, 90, 97, 99, 109, 126]
MgO_4	1335	1344	10	[34, 67, 80, 117, 139]
MgO_6	1336	1349	14	[17, 102, 104, 109, 112, 126, 149]
MgO_6	1336	1416	81	[18, 77, 84, 113, 124, 135, 139]
MgO_5	1336	1337	2	[24, 88, 117, 122, 134, 142]
MgO_6	1336	1396	61	[35, 65, 70, 75, 82, 119, 140]
MgO_4	1337	1341	5	[22, 82, 122, 128, 132]
MgO_5	1338	1385	48	[11, 117, 128, 136, 139, 147]
MgO_6	1338	1361	24	[24, 80, 88, 117, 122, 134, 142]
MgO_4	1338	1339	2	[26, 67, 87, 93, 122]
MgO_5	1340	1340	1	[26, 67, 87, 93, 122, 138]
MgO_6	1341	1354	14	[8, 104, 111, 115, 131, 136, 147]
MgO_6	1341	1342	2	[26, 67, 87, 93, 100, 122, 138]
MgO_7	1341	1356	16	[31, 80, 90, 97, 99, 109, 110, 126]
MgO_6	1341	1343	3	[36, 64, 85, 116, 129, 132, 143]
MgO_5	1342	1348	7	[22, 82, 108, 122, 128, 132]
MgO_4	1343	1460	118	[21, 86, 88, 103, 133]
MgO_5	1343	1402	60	[26, 67, 87, 93, 122, 138]
MgO_5	1344	1347	4	[15, 84, 102, 135, 144, 152]
MgO_5	1344	1434	91	[36, 64, 85, 129, 132, 143]
MgO_6	1345	1458	114	[14, 74, 86, 101, 108, 111, 121]
MgO_5	1345	1351	7	[25, 69, 112, 115, 123, 130]
MgO_5	1345	1355	11	[34, 67, 80, 117, 128, 139]
MgO_4	1348	1360	13	[15, 84, 102, 135, 144]
MgO_4	1349	1351	3	[22, 82, 108, 122, 128]
MgO_5	1350	1429	80	[17, 102, 109, 112, 126, 149]
MgO_6	1350	1377	28	[27, 68, 83, 114, 129, 143, 148]
MgO_5	1352	1355	4	[22, 74, 82, 108, 122, 128]
MgO_6	1352	1389	38	[25, 69, 95, 112, 115, 123, 130]
MgO_6	1353	1454	102	[23, 76, 90, 109, 116, 120, 128]
MgO_5	1355	1443	89	[8, 104, 111, 115, 131, 147]
MgO_6	1356	1356	1	[22, 74, 82, 108, 122, 128, 134]
MgO_6	1356	1378	23	[34, 67, 76, 80, 117, 128, 139]
MgO_7	1357	1385	29	[22, 74, 82, 108, 116, 122, 128, 134]
MgO_8	1357	1384	28	[31, 80, 86, 90, 97, 99, 109, 110, 126]
MgO_5	1359	1375	17	[10, 65, 108, 113, 140, 150]
MgO_5	1359	1369	11	[30, 75, 82, 122, 134, 140]
MgO_5	1361	1443	83	[12, 87, 118, 131, 132, 138]
MgO_4	1361	1456	96	[13, 81, 106, 144, 152]
MgO_5	1361	1479	119	[15, 84, 102, 107, 135, 144]
MgO_5	1362	1376	15	[24, 88, 117, 122, 134, 142]
MgO_6	1363	1387	25	[9, 73, 81, 84, 103, 125, 144]
MgO_5	1363	1402	40	[16, 72, 87, 89, 106, 123]
MgO_6	1364	1404	41	[29, 90, 110, 125, 126, 145, 146]
MgO_6	1369	1389	21	[19, 69, 89, 91, 93, 94, 97]
MgO_6	1369	1379	11	[33, 73, 98, 102, 107, 144, 149]
MgO_4	1370	1379	10	[30, 75, 82, 122, 140]
MgO_6	1376	1447	72	[10, 65, 105, 108, 113, 140, 150]
MgO_5	1376	1384	9	[32, 71, 91, 107, 110, 148]
MgO_6	1377	1382	6	[24, 88, 117, 122, 134, 137, 142]
MgO_7	1378	1380	3	[27, 68, 83, 114, 119, 129, 143, 148]
MgO_5	1379	1442	64	[34, 67, 76, 117, 128, 139]
MgO_5	1380	1410	31	[30, 75, 82, 122, 137, 140]
MgO_5	1380	1433	54	[33, 73, 98, 107, 144, 149]
MgO_6	1381	1389	9	[27, 68, 83, 114, 119, 129, 143]
MgO_7	1383	1387	5	[24, 88, 103, 117, 122, 134, 137, 142]
MgO_7	1385	1393	9	[31, 80, 86, 97, 99, 109, 110, 126]
MgO_4	1385	1457	73	[32, 71, 107, 110, 148]
MgO_6	1386	1440	55	[11, 117, 120, 128, 136, 139, 147]
MgO_6	1386	1390	5	[22, 74, 108, 116, 122, 128, 134]
MgO_5	1388	1388	1	[9, 81, 84, 103, 125, 144]
MgO_6	1388	1392	5	[24, 88, 103, 117, 134, 137, 142]
MgO_4	1389	1398	10	[9, 81, 84, 103, 125]
MgO_5	1390	1403	14	[19, 69, 89, 91, 93, 97]
MgO_5	1390	1405	16	[25, 69, 112, 115, 123, 130]
MgO_5	1390	1484	95	[27, 68, 83, 114, 119, 129]
MgO_4	1391	1406	16	[20, 71, 80, 100, 127]
MgO_7	1391	1410	20	[22, 74, 108, 116, 122, 128, 134, 147]
MgO_5	1393	1539	147	[24, 88, 103, 134, 137, 142]
MgO_6	1394	1401	8	[31, 80, 86, 97, 109, 110, 126]
MgO_5	1397	1414	18	[35, 65, 75, 82, 119, 140]
MgO_5	1399	1405	7	[9, 77, 81, 84, 103, 125]
MgO_5	1402	1421	20	[31, 80, 97, 109, 110, 126]
MgO_6	1403	1493	91	[16, 72, 79, 87, 89, 106, 123]
MgO_4	1403	1410	8	[26, 87, 93, 122, 138]
MgO_4	1404	1408	5	[19, 69, 91, 93, 97]
MgO_4	1405	1409	5	[28, 78, 79, 105, 106]
MgO_5	1405	1406	2	[29, 110, 125, 126, 145, 146]
MgO_6	1406	1412	7	[9, 77, 81, 84, 95, 103, 125]
MgO_4	1406	1408	3	[25, 69, 112, 115, 130]
MgO_5	1407	1413	7	[20, 71, 80, 100, 110, 127]
MgO_4	1407	1424	18	[29, 125, 126, 145, 146]
MgO_3	1409	1435	27	[19, 91, 93, 97]
MgO_5	1409	1442	34	[25, 69, 104, 112, 115, 130]
MgO_5	1410	1413	4	[28, 78, 79, 92, 105, 106]
MgO_6	1411	1411	1	[22, 74, 108, 122, 128, 134, 147]
MgO_5	1411	1417	7	[26, 72, 87, 93, 122, 138]
MgO_4	1411	1434	24	[30, 75, 82, 122, 140]
MgO_5	1412	1413	2	[22, 108, 122, 128, 134, 147]
MgO_7	1413	1453	41	[9, 77, 81, 84, 95, 103, 125, 144]
MgO_4	1414	1421	8	[20, 71, 80, 100, 127]
MgO_4	1414	1433	20	[22, 108, 122, 128, 134]
MgO_6	1414	1414	1	[28, 78, 79, 92, 105, 106, 118]
MgO_7	1415	1436	22	[28, 78, 79, 92, 105, 106, 118, 147]
MgO_4	1415	1465	51	[35, 65, 82, 119, 140]
MgO_5	1417	1463	47	[18, 77, 84, 113, 124, 139]
MgO_6	1418	1428	11	[26, 72, 87, 89, 93, 122, 138]
MgO_3	1422	1433	12	[20, 71, 100, 127]
MgO_4	1422	1434	13	[31, 97, 109, 110, 126]
MgO_3	1425	1440	16	[29, 125, 126, 145]
MgO_5	1429	1432	4	[26, 87, 89, 93, 122, 138]
MgO_6	1430	1432	3	[17, 99, 102, 109, 112, 126, 149]
MgO_5	1433	1439	7	[17, 99, 102, 112, 126, 149]
MgO_4	1433	1482	50	[26, 87, 89, 93, 138]
MgO_4	1434	1443	10	[20, 71, 80, 100, 127]
MgO_5	1434	1444	11	[22, 108, 117, 122, 128, 134]
MgO_6	1434	1443	10	[33, 73, 98, 102, 107, 144, 149]
MgO_5	1435	1436	2	[30, 75, 82, 122, 134, 140]
MgO_5	1435	1481	47	[31, 90, 97, 109, 110, 126]
MgO_4	1435	1454	20	[36, 64, 85, 132, 143]
MgO_4	1436	1441	6	[19, 85, 91, 93, 97]
MgO_8	1437	1463	27	[28, 78, 79, 92, 105, 106, 118, 131, 147]
MgO_6	1437	1443	7	[30, 75, 82, 122, 134, 137, 140]
MgO_4	1440	1454	15	[17, 99, 102, 112, 149]
MgO_5	1441	1460	20	[11, 117, 120, 128, 136, 139]
MgO_4	1441	1466	26	[29, 71, 125, 126, 145]
MgO_5	1442	1471	30	[19, 85, 91, 93, 97, 110]
MgO_6	1443	1449	7	[25, 64, 69, 104, 112, 115, 130]
MgO_4	1443	1457	15	[34, 67, 76, 117, 128]
MgO_6	1444	1451	8	[8, 104, 111, 115, 131, 136, 147]
MgO_6	1444	1457	14	[12, 87, 118, 122, 131, 132, 138]
MgO_5	1444	1470	27	[20, 71, 80, 100, 124, 127]
MgO_5	1444	1452	9	[30, 75, 82, 122, 134, 140]
MgO_5	1444	1465	22	[33, 73, 98, 102, 144, 149]
MgO_4	1445	1470	26	[22, 117, 122, 128, 134]
MgO_7	1448	1530	83	[10, 65, 77, 105, 108, 113, 140, 150]
MgO_5	1450	1459	10	[25, 64, 69, 104, 112, 130]
MgO_5	1452	1539	88	[8, 104, 111, 131, 136, 147]
MgO_4	1453	1485	33	[30, 75, 82, 122, 140]
MgO_6	1454	1475	22	[9, 81, 84, 95, 103, 125, 144]
MgO_6	1455	1477	23	[17, 99, 102, 109, 112, 126, 149]
MgO_5	1455	1456	2	[23, 76, 90, 109, 120, 128]
MgO_5	1455	1489	35	[36, 64, 85, 110, 132, 143]
MgO_5	1457	1461	5	[13, 78, 81, 106, 144, 152]
MgO_4	1457	1499	43	[23, 76, 90, 109, 120]
MgO_5	1458	1486	29	[12, 87, 122, 131, 132, 138]
MgO_5	1458	1479	22	[32, 71, 91, 107, 110, 148]
MgO_5	1458	1465	8	[34, 67, 76, 117, 128, 139]
MgO_5	1459	1459	1	[14, 74, 86, 101, 108, 121]
MgO_6	1460	1484	25	[7, 99, 112, 117, 123, 130, 142]
MgO_4	1460	1493	34	[14, 74, 86, 101, 108]
MgO_4	1460	1469	10	[25, 64, 69, 104, 112]
MgO_4	1461	1545	85	[11, 117, 128, 136, 139]
MgO_5	1461	1498	38	[21, 86, 88, 97, 103, 133]
MgO_6	1462	1549	88	[13, 78, 81, 106, 135, 144, 152]
MgO_6	1464	1502	39	[18, 77, 84, 113, 124, 135, 139]
MgO_7	1464	1476	13	[28, 78, 79, 92, 105, 106, 118, 147]
MgO_6	1466	1492	27	[33, 73, 98, 102, 107, 144, 149]
MgO_4	1466	1486	21	[34, 67, 76, 128, 139]
MgO_5	1466	1467	2	[35, 65, 82, 114, 119, 140]
MgO_5	1467	1492	26	[29, 71, 125, 126, 133, 145]
MgO_6	1468	1543	76	[35, 65, 82, 114, 119, 127, 140]
MgO_3	1470	1482	13	[25, 64, 69, 112]
MgO_4	1471	1472	2	[20, 71, 100, 124, 127]
MgO_3	1471	1514	44	[22, 122, 128, 134]
MgO_4	1472	1490	19	[19, 85, 91, 93, 110]
MgO_5	1473	1527	55	[20, 71, 100, 124, 125, 127]
MgO_5	1476	1635	160	[9, 81, 84, 95, 103, 144]
MgO_6	1477	1478	2	[28, 78, 79, 92, 105, 118, 147]
MgO_5	1478	1506	29	[17, 99, 102, 109, 112, 149]
MgO_7	1479	1479	1	[28, 78, 79, 81, 92, 105, 118, 147]
MgO_4	1480	1567	88	[15, 102, 107, 135, 144]
MgO_6	1480	1493	14	[28, 78, 79, 81, 92, 105, 147]
MgO_4	1480	1484	5	[32, 71, 91, 107, 110]
MgO_4	1482	1512	31	[31, 90, 97, 109, 126]
MgO_4	1483	1513	31	[25, 64, 69, 112, 115]
MgO_5	1483	1545	63	[26, 72, 87, 89, 93, 138]
MgO_5	1485	1505	21	[7, 99, 112, 123, 130, 142]
MgO_6	1485	1499	15	[27, 68, 83, 114, 119, 129, 143]
MgO_3	1485	1522	38	[32, 71, 91, 110]
MgO_5	1486	1530	45	[30, 75, 82, 108, 122, 140]
MgO_5	1487	1573	87	[12, 87, 118, 131, 132, 138]
MgO_5	1487	1495	9	[34, 67, 76, 117, 128, 139]
MgO_6	1490	1525	36	[36, 64, 85, 110, 129, 132, 143]
MgO_3	1491	1492	2	[19, 85, 91, 93]
MgO_4	1493	1509	17	[19, 85, 89, 91, 93]
MgO_4	1493	1571	79	[29, 71, 125, 126, 145]
MgO_5	1493	1502	10	[33, 73, 98, 102, 107, 149]
MgO_5	1494	1514	21	[14, 74, 86, 101, 108, 121]
MgO_5	1494	1569	76	[16, 79, 87, 89, 106, 123]
MgO_5	1494	1570	77	[28, 78, 79, 81, 105, 147]
MgO_6	1496	1507	12	[34, 67, 76, 80, 117, 128, 139]
MgO_4	1499	1502	4	[21, 86, 88, 97, 133]
MgO_4	1500	1517	18	[23, 76, 90, 120, 128]
MgO_5	1500	1502	3	[27, 68, 83, 114, 129, 143]
MgO_5	1503	1514	12	[18, 77, 84, 113, 124, 135]
MgO_5	1503	1530	28	[21, 86, 88, 94, 97, 133]
MgO_6	1503	1503	1	[27, 68, 83, 114, 129, 143, 148]
MgO_4	1503	1533	31	[33, 73, 98, 102, 149]
MgO_7	1504	1504	1	[27, 68, 83, 110, 114, 129, 143, 148]
MgO_8	1505	1543	39	[27, 68, 83, 110, 114, 129, 143, 146, 148]
MgO_6	1506	1518	13	[7, 99, 112, 117, 123, 130, 142]
MgO_6	1507	1556	50	[17, 99, 102, 107, 109, 112, 149]
MgO_5	1508	1541	34	[34, 67, 76, 80, 128, 139]
MgO_5	1510	1524	15	[19, 69, 85, 89, 91, 93]
MgO_5	1513	1528	16	[31, 90, 97, 99, 109, 126]
MgO_5	1514	1549	36	[25, 64, 69, 112, 115, 130]
MgO_6	1515	1520	6	[14, 74, 86, 101, 108, 121, 145]
MgO_4	1515	1567	53	[18, 77, 113, 124, 135]
MgO_4	1515	1546	32	[22, 80, 122, 128, 134]
MgO_5	1518	1531	14	[23, 76, 90, 109, 120, 128]
MgO_5	1519	1520	2	[7, 99, 112, 123, 130, 142]
MgO_4	1521	1535	15	[7, 99, 123, 130, 142]
MgO_5	1521	1540	20	[14, 74, 101, 108, 121, 145]
MgO_4	1523	1541	19	[32, 71, 91, 110, 148]
MgO_6	1525	1526	2	[19, 69, 85, 89, 91, 93, 94]
MgO_5	1526	1526	1	[36, 85, 110, 129, 132, 143]
MgO_7	1527	1537	11	[19, 64, 69, 85, 89, 91, 93, 94]
MgO_6	1527	1567	41	[36, 64, 85, 110, 129, 132, 143]
MgO_6	1528	1533	6	[20, 71, 100, 124, 125, 126, 127]
MgO_6	1529	1557	29	[31, 86, 90, 97, 99, 109, 126]
MgO_6	1531	1574	44	[10, 65, 77, 105, 113, 140, 150]
MgO_4	1531	1576	46	[21, 86, 94, 97, 133]
MgO_6	1531	1552	22	[30, 65, 75, 82, 108, 122, 140]
MgO_6	1532	1546	15	[23, 76, 90, 109, 120, 128, 139]
MgO_5	1534	1548	15	[20, 71, 100, 124, 125, 127]
MgO_5	1534	1574	41	[33, 73, 98, 102, 107, 149]
MgO_5	1536	1545	10	[7, 99, 117, 123, 130, 142]
MgO_8	1538	1539	2	[19, 64, 69, 85, 89, 91, 93, 94, 97]
MgO_6	1540	1555	16	[8, 104, 111, 115, 131, 136, 147]
MgO_7	1540	1548	9	[19, 64, 69, 85, 89, 91, 94, 97]
MgO_6	1540	1572	33	[24, 81, 88, 103, 134, 137, 142]
MgO_4	1541	1551	11	[14, 74, 101, 108, 121]
MgO_5	1542	1571	30	[32, 64, 71, 91, 110, 148]
MgO_4	1542	1564	23	[34, 67, 80, 128, 139]
MgO_7	1544	1579	36	[27, 68, 110, 114, 129, 143, 146, 148]
MgO_5	1544	1545	2	[35, 65, 82, 114, 119, 127]
MgO_6	1546	1553	8	[7, 99, 112, 117, 123, 130, 142]
MgO_5	1546	1601	56	[11, 117, 128, 136, 139, 147]
MgO_4	1546	1559	14	[26, 72, 87, 89, 93]
MgO_4	1546	1573	28	[35, 65, 82, 114, 119]
MgO_3	1547	1548	2	[22, 122, 128, 134]
MgO_7	1547	1550	4	[23, 76, 90, 109, 111, 120, 128, 139]
MgO_6	1549	1572	24	[19, 69, 85, 89, 91, 94, 97]
MgO_4	1549	1581	33	[20, 71, 100, 125, 127]
MgO_4	1549	1554	6	[22, 122, 128, 134, 147]
MgO_7	1550	1561	12	[13, 78, 81, 106, 119, 135, 144, 152]
MgO_4	1550	1551	2	[25, 69, 112, 115, 130]
MgO_6	1551	1581	31	[23, 76, 90, 109, 111, 120, 128]
MgO_5	1552	1603	52	[14, 65, 74, 101, 108, 121]
MgO_5	1552	1578	27	[25, 69, 104, 112, 115, 130]
MgO_5	1553	1564	12	[30, 65, 75, 82, 108, 140]
MgO_5	1554	1562	9	[7, 99, 112, 123, 130, 142]
MgO_5	1555	1569	15	[22, 80, 122, 128, 134, 147]
MgO_5	1556	1582	27	[8, 104, 111, 131, 136, 147]
MgO_7	1557	1557	1	[17, 99, 102, 107, 109, 112, 126, 149]
MgO_6	1558	1627	70	[17, 99, 102, 109, 112, 126, 149]
MgO_5	1558	1582	25	[31, 86, 90, 97, 99, 126]
MgO_5	1560	1564	5	[26, 72, 87, 89, 93, 122]
MgO_6	1562	1563	2	[13, 78, 106, 119, 135, 144, 152]
MgO_6	1563	1595	33	[7, 86, 99, 112, 123, 130, 142]
MgO_7	1564	1605	42	[13, 78, 83, 106, 119, 135, 144, 152]
MgO_6	1565	1602	38	[26, 72, 87, 89, 93, 122, 138]
MgO_6	1565	1599	35	[30, 65, 75, 82, 108, 134, 140]
MgO_5	1565	1581	17	[34, 67, 80, 100, 128, 139]
MgO_5	1568	1576	9	[15, 102, 107, 135, 144, 152]
MgO_5	1568	1621	54	[18, 77, 113, 124, 135, 139]
MgO_5	1568	1586	19	[36, 64, 85, 110, 129, 143]
MgO_4	1570	1574	5	[16, 79, 89, 106, 123]
MgO_6	1570	1585	16	[22, 80, 88, 122, 128, 134, 147]
MgO_4	1571	1645	75	[28, 79, 81, 105, 147]
MgO_3	1572	1591	20	[29, 71, 125, 126]
MgO_6	1572	1593	22	[32, 64, 71, 91, 107, 110, 148]
MgO_6	1573	1579	7	[19, 64, 69, 85, 91, 94, 97]
MgO_5	1573	1610	38	[24, 88, 103, 134, 137, 142]
MgO_4	1574	1577	4	[12, 87, 131, 132, 138]
MgO_5	1574	1585	12	[35, 65, 68, 82, 114, 119]
MgO_7	1575	1601	27	[10, 65, 76, 77, 105, 113, 140, 150]
MgO_5	1575	1595	21	[16, 79, 81, 89, 106, 123]
MgO_4	1575	1592	18	[33, 73, 98, 107, 149]
MgO_4	1577	1594	18	[15, 102, 107, 135, 152]
MgO_5	1577	1706	130	[21, 86, 88, 94, 97, 133]
MgO_5	1578	1596	19	[12, 87, 131, 132, 136, 138]
MgO_4	1579	1604	26	[25, 69, 104, 115, 130]
MgO_7	1580	1604	25	[19, 64, 69, 85, 91, 94, 97, 110]
MgO_6	1580	1636	57	[27, 68, 114, 129, 143, 146, 148]
MgO_3	1582	1583	2	[20, 71, 100, 127]
MgO_5	1582	1586	5	[23, 76, 90, 109, 111, 128]
MgO_4	1582	1602	21	[34, 67, 80, 100, 128]
MgO_4	1583	1598	16	[8, 111, 131, 136, 147]
MgO_6	1583	1592	10	[31, 86, 90, 97, 99, 110, 126]
MgO_2	1584	1598	15	[20, 71, 127]
MgO_7	1586	1640	55	[22, 80, 88, 122, 128, 134, 142, 147]
MgO_4	1586	1600	15	[35, 68, 82, 114, 119]
MgO_4	1587	1614	28	[23, 76, 90, 109, 128]
MgO_6	1587	1600	14	[36, 64, 85, 110, 129, 132, 143]
MgO_4	1592	1642	51	[29, 71, 125, 126, 145]
MgO_5	1593	1611	19	[31, 86, 90, 97, 110, 126]
MgO_3	1593	1610	18	[33, 73, 98, 149]
MgO_5	1594	1604	11	[32, 64, 71, 91, 107, 110]
MgO_5	1595	1596	2	[15, 102, 107, 135, 144, 152]
MgO_5	1596	1618	23	[7, 86, 99, 123, 130, 142]
MgO_4	1596	1692	97	[16, 79, 89, 106, 123]
MgO_4	1597	1604	8	[12, 87, 131, 132, 136]
MgO_4	1597	1598	2	[15, 107, 135, 144, 152]
MgO_5	1599	1612	14	[8, 111, 128, 131, 136, 147]
MgO_5	1599	1621	23	[15, 98, 107, 135, 144, 152]
MgO_3	1599	1620	22	[20, 71, 127, 152]
MgO_5	1600	1646	47	[30, 75, 82, 108, 134, 140]
MgO_5	1601	1605	5	[35, 68, 82, 114, 119, 140]
MgO_5	1601	1698	98	[36, 64, 85, 129, 132, 143]
MgO_6	1602	1614	13	[10, 65, 77, 105, 113, 140, 150]
MgO_4	1602	1683	82	[11, 117, 128, 136, 139]
MgO_5	1603	1683	81	[26, 72, 87, 93, 122, 138]
MgO_5	1603	1615	13	[34, 67, 80, 100, 124, 128]
MgO_4	1604	1622	19	[14, 74, 101, 108, 121]
MgO_5	1605	1607	3	[12, 87, 104, 131, 132, 136]
MgO_6	1605	1621	17	[19, 64, 69, 85, 91, 94, 110]
MgO_5	1605	1614	10	[25, 69, 104, 115, 130, 131]
MgO_6	1605	1621	17	[32, 64, 71, 91, 107, 110, 148]
MgO_6	1606	1612	7	[13, 78, 106, 119, 135, 144, 152]
MgO_6	1606	1608	3	[35, 65, 68, 82, 114, 119, 140]
MgO_4	1608	1656	49	[12, 87, 104, 131, 136]
MgO_5	1609	1617	9	[35, 65, 82, 114, 119, 140]
MgO_6	1611	1612	2	[24, 88, 103, 133, 134, 137, 142]
MgO_4	1611	1657	47	[33, 73, 98, 102, 149]
MgO_6	1612	1633	22	[31, 86, 90, 97, 99, 110, 126]
MgO_6	1613	1656	44	[8, 104, 111, 128, 131, 136, 147]
MgO_5	1613	1628	16	[13, 78, 106, 135, 144, 152]
MgO_7	1613	1664	52	[24, 81, 88, 103, 133, 134, 137, 142]
MgO_7	1615	1636	22	[10, 65, 77, 105, 108, 113, 140, 150]
MgO_5	1615	1623	9	[23, 67, 76, 90, 109, 128]
MgO_4	1615	1616	2	[25, 104, 115, 130, 131]
MgO_6	1616	1637	22	[34, 67, 77, 80, 100, 124, 128]
MgO_5	1617	1620	4	[25, 104, 109, 115, 130, 131]
MgO_6	1618	1634	17	[35, 65, 75, 82, 114, 119, 140]
MgO_6	1619	1629	11	[7, 86, 99, 112, 123, 130, 142]
MgO_4	1621	1631	11	[20, 71, 96, 127, 152]
MgO_6	1621	1646	26	[25, 104, 109, 112, 115, 130, 131]
MgO_6	1622	1647	26	[15, 98, 102, 107, 135, 144, 152]
MgO_6	1622	1647	26	[18, 77, 84, 113, 124, 135, 139]
MgO_5	1622	1670	49	[19, 64, 69, 85, 91, 94]
MgO_5	1622	1637	16	[32, 64, 71, 107, 110, 148]
MgO_5	1623	1640	18	[14, 74, 101, 108, 111, 121]
MgO_4	1624	1790	167	[23, 67, 76, 90, 128]
MgO_5	1628	1760	133	[17, 99, 102, 109, 112, 149]
MgO_4	1629	1636	8	[13, 78, 106, 144, 152]
MgO_5	1630	1636	7	[7, 99, 112, 123, 130, 142]
MgO_5	1632	1721	90	[20, 71, 96, 100, 127, 152]
MgO_5	1634	1741	108	[31, 86, 97, 99, 110, 126]
MgO_5	1635	1636	2	[35, 75, 82, 114, 119, 140]
MgO_6	1636	1659	24	[9, 81, 84, 95, 103, 125, 144]
MgO_6	1637	1641	5	[7, 99, 103, 112, 123, 130, 142]
MgO_6	1637	1705	69	[10, 65, 77, 105, 108, 113, 140]
MgO_3	1637	1641	5	[13, 78, 106, 144]
MgO_5	1637	1737	101	[27, 68, 114, 129, 143, 148]
MgO_6	1637	1657	21	[35, 75, 82, 100, 114, 119, 140]
MgO_4	1638	1643	6	[32, 64, 71, 110, 148]
MgO_5	1638	1669	32	[34, 67, 77, 80, 100, 124]
MgO_4	1641	1666	26	[14, 101, 108, 111, 121]
MgO_6	1641	1680	40	[22, 80, 122, 128, 134, 142, 147]
MgO_5	1642	1647	6	[7, 99, 103, 112, 123, 130]
MgO_4	1642	1646	5	[13, 78, 106, 135, 144]
MgO_5	1643	1655	13	[29, 71, 110, 125, 126, 145]
MgO_5	1644	1652	9	[32, 64, 71, 110, 146, 148]
MgO_5	1646	1654	9	[28, 79, 81, 105, 131, 147]
MgO_5	1647	1689	43	[13, 78, 81, 106, 135, 144]
MgO_5	1647	1650	4	[25, 104, 109, 112, 115, 131]
MgO_6	1647	1660	14	[30, 75, 82, 108, 134, 137, 140]
MgO_4	1648	1662	15	[7, 99, 103, 123, 130]
MgO_5	1648	1682	35	[15, 102, 107, 135, 144, 152]
MgO_5	1648	1713	66	[18, 77, 84, 124, 135, 139]
MgO_4	1651	1667	17	[25, 104, 109, 112, 115]
MgO_4	1653	1682	30	[32, 71, 110, 146, 148]
MgO_6	1655	1670	16	[28, 79, 81, 105, 106, 131, 147]
MgO_4	1656	1728	73	[29, 71, 110, 125, 126]
MgO_5	1657	1714	58	[8, 104, 128, 131, 136, 147]
MgO_5	1657	1673	17	[12, 87, 104, 118, 131, 136]
MgO_5	1658	1667	10	[33, 73, 95, 98, 102, 149]
MgO_5	1658	1670	13	[35, 82, 100, 114, 119, 140]
MgO_7	1660	1680	21	[9, 73, 81, 84, 95, 103, 125, 144]
MgO_5	1661	1711	51	[30, 75, 82, 108, 134, 140]
MgO_5	1663	1697	35	[7, 99, 103, 115, 123, 130]
MgO_6	1665	1669	5	[24, 88, 103, 133, 134, 137, 142]
MgO_5	1667	1696	30	[14, 74, 101, 108, 111, 121]
MgO_5	1668	1675	8	[25, 69, 104, 109, 112, 115]
MgO_5	1668	1681	14	[33, 73, 98, 120, 149, 150]
MgO_5	1670	1687	18	[24, 88, 103, 134, 137, 142]
MgO_4	1670	1672	3	[34, 77, 80, 100, 124]
MgO_4	1671	1719	49	[19, 69, 85, 91, 94]
MgO_7	1671	1688	18	[28, 79, 81, 105, 106, 118, 131, 147]
MgO_4	1671	1683	13	[35, 82, 114, 119, 140]
MgO_3	1673	1723	51	[34, 77, 80, 100]
MgO_6	1674	1692	19	[12, 87, 104, 118, 131, 132, 136]
MgO_6	1676	1727	52	[25, 64, 69, 104, 109, 112, 115]
MgO_6	1681	1776	96	[9, 73, 81, 84, 95, 103, 144]
MgO_5	1681	1724	44	[22, 122, 128, 134, 142, 147]
MgO_4	1682	1730	49	[33, 73, 120, 149, 150]
MgO_4	1683	1698	16	[15, 102, 107, 135, 144]
MgO_5	1683	1706	24	[32, 71, 110, 143, 146, 148]
MgO_5	1684	1740	57	[11, 117, 124, 128, 136, 139]
MgO_4	1684	1688	5	[26, 72, 87, 93, 138]
MgO_5	1684	1687	4	[35, 65, 82, 114, 119, 140]
MgO_6	1688	1695	8	[24, 88, 103, 133, 134, 137, 142]
MgO_6	1688	1695	8	[35, 65, 82, 114, 119, 127, 140]
MgO_5	1689	1696	8	[26, 72, 75, 87, 93, 138]
MgO_6	1689	1697	9	[28, 79, 105, 106, 118, 131, 147]
MgO_6	1690	1721	32	[13, 78, 81, 84, 106, 135, 144]
MgO_5	1693	1736	44	[12, 87, 104, 131, 132, 136]
MgO_5	1693	1693	1	[16, 79, 81, 89, 106, 123]
MgO_6	1694	1728	35	[16, 72, 79, 81, 89, 106, 123]
MgO_5	1696	1731	36	[24, 88, 133, 134, 137, 142]
MgO_7	1696	1696	1	[35, 65, 68, 82, 114, 119, 127, 140]
MgO_4	1697	1866	170	[14, 101, 108, 111, 121]
MgO_4	1697	1706	10	[26, 75, 87, 93, 138]
MgO_8	1697	1697	1	[35, 65, 68, 82, 83, 114, 119, 127, 140]
MgO_6	1698	1701	4	[7, 99, 103, 115, 123, 130, 142]
MgO_5	1698	1702	5	[28, 79, 105, 106, 131, 147]
MgO_7	1698	1707	10	[35, 65, 68, 82, 83, 114, 119, 140]
MgO_5	1699	1719	21	[15, 84, 102, 107, 135, 144]
MgO_6	1699	1893	195	[36, 64, 85, 116, 129, 132, 143]
MgO_5	1702	1719	18	[7, 99, 103, 115, 123, 130]
MgO_4	1703	1712	10	[28, 79, 105, 131, 147]
MgO_5	1706	1812	107	[10, 65, 105, 108, 113, 140]
MgO_4	1707	1718	12	[21, 86, 88, 97, 133]
MgO_5	1707	1716	10	[26, 72, 75, 87, 93, 138]
MgO_4	1707	1739	33	[32, 71, 143, 146, 148]
MgO_6	1708	1713	6	[35, 68, 82, 83, 114, 119, 140]
MgO_6	1712	1716	5	[30, 75, 82, 108, 122, 134, 140]
MgO_5	1713	1761	49	[28, 79, 92, 105, 131, 147]
MgO_4	1714	1738	25	[18, 84, 124, 135, 139]
MgO_5	1714	1734	21	[35, 68, 82, 83, 114, 119]
MgO_6	1715	1717	3	[8, 104, 109, 128, 131, 136, 147]
MgO_4	1717	1755	39	[26, 72, 87, 93, 138]
MgO_7	1717	1722	6	[30, 74, 75, 82, 108, 122, 134, 140]
[truncated: 14,714 more rows]
