# Supplementary material for: Pressure‐Induced Coordination Changes in a Pyrolitic Silicate Melt From Ab Initio Molecular Dynamics Simulations
Source: J Geophys Res Solid Earth. 2019 Nov 29;124(11):11232–50. doi: 10.1029/2019JB018238 (PMC6988478; doi:10.1029/2019JB018238)
Supplement: Supplementary file 2 — Data Set S1 [file JGRB-124-11232-s002.zip › Data/3000K/MgO/a12.5-pyr-100-nvt.T3K.outcar.umd.dat.r0.stat.dat]

Cluster	Time	Percent
MgO_4	109320	0.24583417661741888	5
MgO_6	106828	0.2402302727742922	7
MgO_5	193115	0.4342688164788954	6
MgO_7	19229	0.04324135914907014	8
MgO_3	14180	0.031887382221322716	4
MgO_8	1613	0.0036272459466144954	9
MgO_2	381	0.0008567766309114215	3
MgO_9	24	5.397018147473521e-05	10
