# Supplementary material for: Pressure‐Induced Coordination Changes in a Pyrolitic Silicate Melt From Ab Initio Molecular Dynamics Simulations
Source: J Geophys Res Solid Earth. 2019 Nov 29;124(11):11232–50. doi: 10.1029/2019JB018238 (PMC6988478; doi:10.1029/2019JB018238)
Supplement: Supplementary file 2 — Data Set S1 [file JGRB-124-11232-s002.zip › Data/3000K/MgO/a13.0-pyr-100-nvt.T3K.outcar.umd.dat.r0.popul.dat]

Formula	Begin	End	Lifetime	[Composition]
MgO_4	0	19	20	[7, 81, 86, 128, 139]
MgO_5	0	79	80	[8, 76, 84, 105, 106, 145]
MgO_5	0	39	40	[9, 79, 99, 103, 117, 142]
MgO_4	0	36	37	[10, 67, 107, 120, 128]
MgO_5	0	34	35	[11, 100, 108, 112, 136, 139]
MgO_7	0	14	15	[12, 66, 68, 75, 87, 105, 111, 147]
MgO_5	0	19	20	[13, 75, 105, 107, 141, 144]
MgO_4	0	10	11	[14, 109, 126, 146, 150]
MgO_5	0	8	9	[15, 77, 96, 126, 143, 152]
MgO_5	0	18	19	[16, 98, 102, 137, 143, 149]
MgO_5	0	51	52	[17, 66, 68, 73, 103, 133]
MgO_5	0	30	31	[18, 82, 88, 89, 112, 116]
MgO_4	0	2	3	[19, 93, 129, 137, 149]
MgO_3	0	95	96	[20, 78, 87, 94]
MgO_5	0	56	57	[21, 67, 94, 99, 104, 117]
MgO_5	0	15	16	[22, 72, 96, 102, 138, 143]
MgO_5	0	29	30	[23, 67, 90, 99, 124, 125]
MgO_3	0	17	18	[24, 111, 133, 140]
MgO_4	0	5	6	[25, 73, 98, 129, 138]
MgO_4	0	89	90	[26, 115, 118, 151, 152]
MgO_5	0	62	63	[27, 69, 80, 90, 100, 132]
MgO_5	0	36	37	[28, 76, 84, 101, 109, 119]
MgO_5	0	25	26	[29, 67, 80, 94, 120, 132]
MgO_6	0	17	18	[30, 68, 84, 85, 105, 111, 133]
MgO_4	0	22	23	[31, 79, 81, 110, 114]
MgO_3	0	44	45	[32, 80, 82, 134]
MgO_4	0	13	14	[33, 96, 100, 136, 148]
MgO_4	0	48	49	[34, 86, 101, 124, 146]
MgO_5	0	23	24	[35, 109, 120, 121, 145, 150]
MgO_5	0	49	50	[36, 64, 69, 72, 74, 102]
MgO_3	3	68	66	[19, 93, 129, 149]
MgO_5	6	20	15	[25, 73, 98, 104, 129, 138]
MgO_4	9	250	242	[15, 77, 126, 143, 152]
MgO_5	11	51	41	[14, 101, 109, 126, 146, 150]
MgO_5	14	37	24	[33, 77, 96, 100, 136, 148]
MgO_6	15	71	57	[12, 66, 68, 75, 87, 111, 147]
MgO_6	16	27	12	[22, 72, 96, 102, 135, 138, 143]
MgO_4	18	23	6	[24, 111, 133, 140, 150]
MgO_7	18	29	12	[30, 68, 84, 85, 105, 106, 111, 133]
MgO_4	19	49	31	[16, 98, 102, 137, 149]
MgO_5	20	39	20	[7, 81, 86, 110, 128, 139]
MgO_6	20	35	16	[13, 75, 105, 107, 123, 141, 144]
MgO_4	21	48	28	[25, 73, 98, 104, 138]
MgO_5	23	50	28	[31, 79, 81, 110, 114, 128]
MgO_5	24	36	13	[24, 77, 111, 133, 140, 150]
MgO_6	24	34	11	[35, 76, 109, 120, 121, 145, 150]
MgO_4	26	40	15	[29, 67, 94, 120, 132]
MgO_5	28	84	57	[22, 72, 96, 135, 138, 143]
MgO_6	30	33	4	[23, 67, 90, 99, 124, 125, 146]
MgO_6	30	71	42	[30, 68, 84, 85, 105, 111, 133]
MgO_4	31	52	22	[18, 82, 88, 89, 112]
MgO_5	34	53	20	[23, 90, 99, 124, 125, 146]
MgO_6	35	143	109	[11, 82, 100, 108, 112, 136, 139]
MgO_5	35	44	10	[35, 109, 120, 121, 145, 150]
MgO_5	36	39	4	[13, 75, 107, 123, 141, 144]
MgO_5	37	70	34	[10, 67, 76, 107, 120, 128]
MgO_6	37	87	51	[24, 77, 111, 126, 133, 140, 150]
MgO_6	37	56	20	[28, 76, 84, 101, 109, 119, 127]
MgO_6	38	38	1	[33, 77, 96, 100, 136, 143, 148]
MgO_7	39	41	3	[33, 77, 96, 100, 125, 136, 143, 148]
MgO_5	40	51	12	[7, 65, 81, 86, 128, 139]
MgO_6	40	50	11	[9, 79, 99, 103, 117, 138, 142]
MgO_6	40	75	36	[13, 75, 107, 123, 141, 144, 147]
MgO_5	41	204	164	[29, 67, 80, 94, 120, 132]
MgO_6	42	54	13	[33, 77, 96, 100, 125, 143, 148]
MgO_4	45	54	10	[32, 69, 80, 82, 134]
MgO_4	45	102	58	[35, 120, 121, 145, 150]
MgO_5	49	119	71	[25, 73, 98, 104, 129, 138]
MgO_5	49	91	43	[34, 65, 86, 101, 124, 146]
MgO_3	50	71	22	[16, 98, 137, 149]
MgO_6	50	78	29	[36, 64, 69, 72, 74, 90, 102]
MgO_7	51	65	15	[9, 79, 99, 103, 117, 135, 138, 142]
MgO_6	51	65	15	[31, 79, 81, 93, 110, 114, 128]
MgO_4	52	70	19	[7, 81, 86, 128, 139]
MgO_4	52	109	58	[14, 101, 109, 126, 146]
MgO_4	52	75	24	[17, 66, 68, 103, 133]
MgO_3	53	91	39	[18, 82, 88, 89]
MgO_4	54	85	32	[23, 90, 124, 125, 146]
MgO_3	55	83	29	[32, 80, 82, 134]
MgO_5	55	55	1	[33, 96, 100, 125, 143, 148]
MgO_6	56	66	11	[33, 90, 96, 100, 125, 143, 148]
MgO_6	57	61	5	[21, 67, 94, 99, 104, 117, 138]
MgO_5	57	167	111	[28, 84, 101, 109, 119, 127]
MgO_7	62	77	16	[21, 67, 94, 99, 104, 117, 124, 138]
MgO_4	63	87	25	[27, 69, 80, 90, 100]
MgO_6	66	96	31	[9, 79, 99, 103, 117, 135, 138]
MgO_7	66	69	4	[31, 79, 81, 93, 103, 110, 114, 128]
MgO_7	67	98	32	[33, 77, 90, 96, 100, 125, 143, 148]
MgO_4	69	109	41	[19, 93, 128, 129, 149]
MgO_6	70	88	19	[31, 79, 81, 93, 103, 110, 114]
MgO_5	71	96	26	[7, 81, 86, 108, 128, 139]
MgO_4	71	71	1	[10, 67, 76, 107, 120]
MgO_5	72	75	4	[10, 67, 76, 95, 107, 120]
MgO_5	72	166	95	[12, 66, 75, 87, 111, 147]
MgO_4	72	86	15	[16, 71, 98, 137, 149]
MgO_5	72	113	42	[30, 84, 85, 105, 111, 133]
MgO_4	76	84	9	[10, 67, 76, 95, 107]
MgO_7	76	85	10	[13, 75, 89, 107, 123, 141, 144, 147]
MgO_3	76	85	10	[17, 66, 68, 103]
MgO_6	78	85	8	[21, 67, 94, 99, 104, 117, 124]
MgO_5	79	120	42	[36, 64, 69, 72, 74, 102]
MgO_6	80	83	4	[8, 76, 84, 105, 106, 107, 145]
MgO_7	84	92	9	[8, 76, 84, 105, 106, 107, 109, 145]
MgO_4	84	404	321	[32, 80, 82, 134, 140]
MgO_5	85	128	44	[10, 67, 76, 95, 107, 144]
MgO_4	85	98	14	[22, 72, 96, 135, 143]
MgO_6	86	103	18	[13, 89, 107, 123, 141, 144, 147]
MgO_4	86	91	6	[17, 66, 68, 75, 103]
MgO_5	86	146	61	[21, 67, 94, 99, 104, 124]
MgO_5	86	136	51	[23, 73, 90, 124, 125, 146]
MgO_5	87	92	6	[16, 71, 91, 98, 137, 149]
MgO_7	88	102	15	[24, 66, 77, 111, 126, 133, 140, 150]
MgO_5	88	117	30	[27, 69, 80, 90, 100, 132]
MgO_7	89	95	7	[31, 68, 79, 81, 93, 103, 110, 114]
MgO_5	90	95	6	[26, 115, 118, 122, 151, 152]
MgO_5	92	104	13	[17, 66, 68, 75, 103, 138]
MgO_4	92	98	7	[18, 82, 88, 89, 116]
MgO_4	92	109	18	[34, 86, 101, 124, 146]
MgO_6	93	177	85	[8, 76, 84, 105, 106, 109, 145]
MgO_6	93	110	18	[16, 70, 71, 91, 98, 137, 149]
MgO_4	96	155	60	[20, 78, 87, 94, 117]
MgO_4	96	164	69	[26, 115, 118, 122, 152]
MgO_6	96	114	19	[31, 68, 79, 93, 103, 110, 114]
MgO_4	97	111	15	[7, 81, 86, 108, 139]
MgO_7	97	97	1	[9, 79, 99, 103, 117, 135, 138, 142]
MgO_6	98	98	1	[9, 79, 99, 103, 117, 138, 142]
MgO_5	99	159	61	[9, 79, 99, 103, 138, 142]
MgO_5	99	161	63	[18, 82, 88, 89, 112, 116]
MgO_3	99	103	5	[22, 72, 96, 135]
MgO_6	99	149	51	[33, 90, 96, 100, 125, 143, 148]
MgO_6	103	130	28	[24, 77, 111, 126, 133, 140, 150]
MgO_5	103	258	156	[35, 78, 120, 121, 145, 150]
MgO_5	104	211	108	[13, 107, 123, 141, 144, 147]
MgO_4	104	170	67	[22, 72, 96, 135, 138]
MgO_6	105	114	10	[17, 66, 68, 75, 103, 133, 138]
MgO_3	110	113	4	[14, 101, 126, 146]
MgO_5	110	116	7	[19, 93, 110, 128, 129, 149]
MgO_5	110	123	14	[34, 86, 101, 124, 128, 146]
MgO_5	111	146	36	[16, 71, 91, 98, 137, 149]
MgO_3	112	142	31	[7, 81, 86, 108]
MgO_4	114	152	39	[14, 101, 126, 137, 146]
MgO_6	114	259	146	[30, 84, 85, 105, 106, 111, 133]
MgO_7	115	133	19	[17, 66, 68, 73, 75, 103, 133, 138]
MgO_5	115	148	34	[31, 68, 79, 93, 103, 114]
MgO_6	117	151	35	[19, 93, 104, 110, 128, 129, 149]
MgO_6	118	123	6	[27, 69, 74, 80, 90, 100, 132]
MgO_4	120	133	14	[25, 73, 98, 104, 129]
MgO_6	121	139	19	[36, 64, 69, 72, 74, 102, 117]
MgO_7	124	124	1	[27, 69, 74, 80, 90, 100, 102, 132]
MgO_6	124	125	2	[34, 86, 101, 110, 124, 128, 146]
MgO_6	125	135	11	[27, 69, 74, 80, 90, 102, 132]
MgO_5	126	159	34	[34, 86, 101, 110, 124, 146]
MgO_4	129	131	3	[10, 67, 76, 107, 144]
MgO_5	131	244	114	[24, 77, 111, 126, 140, 150]
MgO_5	132	142	11	[10, 67, 76, 81, 107, 144]
MgO_6	134	397	264	[17, 66, 68, 73, 103, 133, 138]
MgO_5	134	145	12	[25, 73, 98, 104, 121, 129]
MgO_5	136	235	100	[27, 69, 74, 90, 102, 132]
MgO_4	137	153	17	[23, 73, 90, 124, 125]
MgO_5	140	143	4	[36, 64, 69, 72, 102, 117]
MgO_4	143	344	202	[7, 81, 86, 108, 139]
MgO_4	143	150	8	[10, 76, 81, 107, 144]
MgO_5	144	232	89	[11, 100, 108, 112, 136, 139]
MgO_4	144	214	71	[36, 64, 69, 72, 102]
MgO_4	146	149	4	[25, 73, 98, 104, 129]
MgO_4	147	182	36	[16, 71, 91, 98, 149]
MgO_6	147	172	26	[21, 67, 94, 99, 104, 124, 128]
MgO_4	149	209	61	[31, 68, 79, 93, 103]
MgO_5	150	213	64	[25, 73, 98, 104, 129, 138]
MgO_5	150	172	23	[33, 90, 96, 100, 125, 143]
MgO_5	151	167	17	[10, 76, 81, 86, 107, 144]
MgO_5	152	178	27	[19, 93, 104, 128, 129, 149]
MgO_5	153	153	1	[14, 91, 101, 126, 137, 146]
MgO_6	154	166	13	[14, 91, 101, 126, 137, 143, 146]
MgO_5	154	167	14	[23, 73, 90, 99, 124, 125]
MgO_3	156	181	26	[20, 87, 94, 117]
MgO_4	160	163	4	[9, 99, 103, 138, 142]
MgO_4	160	284	125	[34, 86, 110, 124, 146]
MgO_4	162	321	160	[18, 82, 88, 89, 116]
MgO_5	164	165	2	[9, 99, 103, 117, 138, 142]
MgO_3	165	237	73	[26, 115, 122, 152]
MgO_6	166	204	39	[9, 79, 99, 103, 117, 138, 142]
MgO_6	167	196	30	[12, 66, 75, 87, 111, 147, 150]
MgO_5	167	168	2	[14, 91, 101, 137, 143, 146]
MgO_4	168	173	6	[10, 76, 81, 107, 144]
MgO_4	168	190	23	[23, 73, 99, 124, 125]
MgO_5	168	221	54	[28, 101, 109, 119, 127, 137]
MgO_4	169	226	58	[14, 91, 101, 137, 146]
MgO_5	171	172	2	[22, 72, 96, 98, 135, 138]
MgO_7	173	188	16	[21, 67, 94, 95, 99, 104, 124, 128]
MgO_4	173	175	3	[22, 72, 96, 98, 138]
MgO_4	173	176	4	[33, 90, 100, 125, 143]
MgO_5	174	261	88	[10, 76, 81, 107, 128, 144]
MgO_5	176	184	9	[22, 72, 96, 98, 122, 138]
MgO_5	177	179	3	[33, 90, 100, 125, 143, 148]
MgO_5	178	293	116	[8, 76, 84, 105, 109, 145]
MgO_4	179	300	122	[19, 93, 128, 129, 149]
MgO_4	180	203	24	[33, 90, 100, 125, 148]
MgO_4	182	232	51	[20, 87, 94, 117, 118]
MgO_5	183	186	4	[16, 71, 91, 98, 102, 149]
MgO_6	185	197	13	[22, 66, 72, 96, 98, 122, 138]
MgO_4	187	229	43	[16, 71, 91, 102, 149]
MgO_6	189	190	2	[21, 67, 94, 95, 99, 104, 128]
MgO_5	191	197	7	[21, 67, 94, 95, 99, 104]
MgO_3	191	210	20	[23, 99, 124, 125]
MgO_5	197	205	9	[12, 75, 87, 111, 147, 150]
MgO_4	198	221	24	[21, 67, 94, 99, 104]
MgO_5	198	206	9	[22, 66, 96, 98, 122, 138]
MgO_5	204	204	1	[33, 90, 100, 114, 125, 148]
MgO_7	205	281	77	[9, 79, 94, 99, 103, 117, 138, 142]
MgO_4	205	227	23	[29, 67, 80, 120, 132]
MgO_6	205	243	39	[33, 90, 100, 114, 125, 139, 148]
MgO_4	206	214	9	[12, 87, 111, 147, 150]
MgO_4	207	222	16	[22, 66, 98, 122, 138]
MgO_3	210	211	2	[31, 68, 79, 103]
MgO_4	211	285	75	[23, 90, 99, 124, 125]
MgO_4	212	216	5	[13, 107, 141, 144, 147]
MgO_4	212	225	14	[31, 68, 79, 103, 135]
MgO_4	214	309	96	[25, 73, 98, 104, 138]
MgO_3	215	218	4	[12, 87, 111, 147]
MgO_5	215	226	12	[36, 64, 69, 72, 74, 102]
MgO_5	217	227	11	[13, 105, 107, 141, 144, 147]
MgO_4	219	230	12	[12, 66, 87, 111, 147]
MgO_5	222	227	6	[21, 67, 78, 94, 99, 104]
MgO_6	222	223	2	[28, 101, 109, 119, 127, 131, 137]
MgO_5	223	224	2	[22, 66, 98, 115, 122, 138]
MgO_7	224	226	3	[28, 101, 109, 119, 127, 131, 137, 151]
MgO_4	225	250	26	[22, 66, 98, 115, 122]
MgO_5	226	269	44	[31, 68, 79, 103, 135, 138]
MgO_5	227	243	17	[14, 91, 101, 137, 143, 146]
MgO_6	227	300	74	[28, 101, 109, 119, 131, 137, 151]
MgO_4	227	238	12	[36, 64, 69, 72, 102]
MgO_4	228	239	12	[13, 105, 141, 144, 147]
MgO_6	228	228	1	[21, 67, 78, 94, 99, 104, 118]
MgO_5	228	236	9	[29, 67, 80, 120, 132, 140]
MgO_5	229	246	18	[21, 67, 78, 94, 104, 118]
MgO_5	230	232	3	[16, 64, 71, 91, 102, 149]
MgO_5	231	268	38	[12, 66, 87, 111, 147, 150]
MgO_6	233	250	18	[11, 88, 100, 108, 112, 136, 139]
MgO_6	233	236	4	[16, 64, 71, 91, 102, 143, 149]
MgO_5	233	361	129	[20, 87, 94, 116, 117, 118]
MgO_6	236	273	38	[27, 64, 69, 74, 90, 102, 132]
MgO_7	237	246	10	[16, 64, 71, 91, 98, 102, 143, 149]
MgO_4	237	282	46	[29, 67, 80, 120, 132]
MgO_4	238	258	21	[26, 89, 115, 122, 152]
MgO_5	239	249	11	[36, 64, 69, 72, 102, 117]
MgO_5	240	258	19	[13, 75, 105, 141, 144, 147]
MgO_6	244	300	57	[14, 91, 101, 126, 137, 143, 146]
MgO_5	244	247	4	[33, 90, 100, 114, 125, 139]
MgO_6	245	396	152	[24, 77, 111, 126, 133, 140, 150]
MgO_6	247	250	4	[16, 64, 71, 91, 98, 102, 149]
MgO_6	247	262	16	[21, 67, 78, 94, 104, 107, 118]
MgO_4	248	300	53	[33, 100, 114, 125, 139]
MgO_4	250	260	11	[36, 64, 69, 72, 117]
MgO_7	251	257	7	[11, 88, 100, 108, 112, 116, 136, 139]
MgO_3	251	369	119	[15, 77, 126, 143]
MgO_5	251	317	67	[16, 71, 91, 98, 102, 149]
MgO_5	251	387	137	[22, 66, 98, 115, 121, 122]
MgO_6	258	259	2	[11, 88, 100, 108, 112, 136, 139]
MgO_4	259	285	27	[13, 105, 141, 144, 147]
MgO_5	259	270	12	[26, 89, 115, 118, 122, 152]
MgO_6	259	263	5	[35, 78, 109, 120, 121, 145, 150]
MgO_5	260	424	165	[11, 100, 108, 112, 136, 139]
MgO_5	260	275	16	[30, 85, 105, 106, 111, 133]
MgO_5	261	265	5	[36, 64, 69, 72, 117, 118]
MgO_6	262	281	20	[10, 76, 81, 107, 128, 141, 144]
MgO_5	263	270	8	[21, 67, 78, 104, 107, 118]
MgO_5	264	295	32	[35, 109, 120, 121, 145, 150]
MgO_6	266	274	9	[36, 64, 69, 72, 102, 117, 118]
MgO_6	269	276	8	[12, 66, 78, 87, 111, 147, 150]
MgO_6	270	291	22	[31, 68, 79, 93, 103, 135, 138]
MgO_4	271	278	8	[21, 67, 78, 104, 107]
MgO_6	271	271	1	[26, 74, 89, 115, 118, 122, 152]
MgO_7	272	278	7	[26, 74, 87, 89, 115, 118, 122, 152]
MgO_5	274	294	21	[27, 64, 69, 90, 102, 132]
MgO_5	275	288	14	[36, 64, 69, 72, 102, 117]
MgO_4	276	281	6	[30, 85, 106, 111, 133]
MgO_7	277	283	7	[12, 66, 78, 87, 94, 111, 147, 150]
MgO_5	279	313	35	[21, 67, 78, 92, 104, 107]
MgO_6	279	292	14	[26, 74, 87, 89, 115, 118, 152]
MgO_6	282	304	23	[9, 79, 99, 103, 117, 138, 142]
MgO_5	282	297	16	[10, 81, 107, 128, 141, 144]
MgO_5	282	304	23	[30, 84, 85, 106, 111, 133]
MgO_5	283	301	19	[29, 67, 80, 120, 131, 132]
MgO_6	284	316	33	[12, 66, 78, 94, 111, 147, 150]
MgO_5	285	288	4	[34, 86, 90, 110, 124, 146]
MgO_3	286	299	14	[13, 105, 144, 147]
MgO_5	286	307	22	[23, 73, 90, 99, 124, 125]
MgO_4	289	380	92	[34, 90, 110, 124, 146]
MgO_4	289	383	95	[36, 64, 69, 72, 117]
MgO_5	292	298	7	[31, 68, 79, 93, 103, 135]
MgO_5	293	319	27	[26, 74, 89, 115, 118, 152]
MgO_6	294	308	15	[8, 76, 84, 105, 109, 141, 145]
MgO_4	295	366	72	[27, 64, 69, 102, 132]
MgO_6	296	305	10	[35, 109, 110, 120, 121, 145, 150]
MgO_6	298	308	11	[10, 76, 81, 107, 128, 141, 144]
MgO_6	299	369	71	[31, 68, 79, 93, 103, 130, 135]
MgO_4	300	338	39	[13, 105, 106, 144, 147]
MgO_5	301	326	26	[14, 91, 101, 137, 143, 146]
MgO_5	301	450	150	[19, 71, 93, 128, 129, 149]
MgO_5	301	315	15	[28, 101, 109, 119, 137, 151]
MgO_5	301	332	32	[33, 100, 114, 125, 139, 142]
MgO_4	302	424	123	[29, 67, 80, 120, 132]
MgO_5	305	311	7	[9, 79, 99, 103, 138, 142]
MgO_4	305	316	12	[30, 85, 106, 111, 133]
MgO_5	306	316	11	[35, 109, 110, 120, 145, 150]
MgO_4	308	319	12	[23, 90, 99, 124, 125]
MgO_5	309	361	53	[8, 76, 84, 105, 141, 145]
MgO_5	309	315	7	[10, 76, 81, 107, 141, 144]
MgO_5	310	335	26	[25, 73, 98, 104, 138, 149]
MgO_6	312	340	29	[9, 79, 99, 103, 125, 138, 142]
MgO_4	314	338	25	[21, 67, 78, 104, 107]
MgO_4	316	324	9	[10, 76, 81, 107, 144]
MgO_4	316	331	16	[28, 101, 109, 119, 137]
MgO_5	317	322	6	[12, 66, 78, 94, 111, 147]
MgO_5	317	318	2	[30, 84, 85, 106, 111, 133]
MgO_6	317	387	71	[35, 109, 110, 120, 145, 150, 151]
MgO_4	318	411	94	[16, 71, 91, 98, 149]
MgO_6	319	333	15	[30, 84, 85, 106, 111, 114, 133]
MgO_5	320	350	31	[23, 73, 90, 99, 124, 125]
MgO_6	320	329	10	[26, 74, 82, 89, 115, 118, 152]
MgO_5	322	403	82	[18, 82, 87, 88, 89, 116]
MgO_4	323	343	21	[12, 66, 94, 111, 147]
MgO_5	325	357	33	[10, 76, 81, 86, 107, 144]
MgO_4	327	436	110	[14, 91, 101, 143, 146]
MgO_5	330	401	72	[26, 74, 82, 115, 118, 152]
MgO_5	332	371	40	[28, 101, 109, 119, 131, 137]
MgO_6	333	363	31	[33, 81, 100, 114, 125, 139, 142]
MgO_5	334	338	5	[30, 84, 85, 106, 111, 133]
MgO_6	336	346	11	[25, 72, 73, 98, 104, 138, 149]
MgO_5	339	354	16	[13, 94, 105, 106, 144, 147]
MgO_5	339	415	77	[21, 67, 78, 104, 107, 128]
MgO_6	339	353	15	[30, 84, 85, 105, 106, 111, 133]
MgO_7	341	381	41	[9, 79, 99, 103, 117, 125, 138, 142]
MgO_5	344	344	1	[12, 66, 78, 94, 111, 147]
MgO_5	345	355	11	[7, 76, 81, 86, 108, 139]
MgO_4	345	369	25	[12, 66, 78, 94, 147]
MgO_5	347	355	9	[25, 72, 73, 98, 138, 149]
MgO_4	351	353	3	[23, 90, 99, 124, 125]
MgO_5	354	355	2	[23, 67, 90, 99, 124, 125]
MgO_5	354	357	4	[30, 85, 105, 106, 111, 133]
MgO_6	355	385	31	[13, 87, 94, 105, 106, 144, 147]
MgO_4	356	398	43	[7, 81, 86, 108, 139]
MgO_6	356	362	7	[23, 67, 90, 99, 124, 125, 138]
MgO_6	356	359	4	[25, 72, 73, 98, 104, 138, 149]
MgO_6	358	374	17	[10, 76, 81, 86, 107, 128, 144]
MgO_6	358	360	3	[30, 84, 85, 105, 106, 111, 133]
MgO_4	360	478	119	[25, 72, 98, 138, 149]
MgO_7	361	442	82	[30, 84, 85, 105, 106, 111, 114, 133]
MgO_6	362	385	24	[8, 76, 84, 105, 109, 141, 145]
MgO_4	362	379	18	[20, 87, 94, 117, 118]
MgO_7	363	366	4	[23, 67, 73, 90, 99, 124, 125, 138]
MgO_5	364	364	1	[33, 81, 100, 125, 139, 142]
MgO_4	365	409	45	[33, 81, 125, 139, 142]
MgO_6	367	381	15	[23, 67, 73, 90, 99, 124, 125]
MgO_5	367	368	2	[27, 64, 69, 82, 102, 132]
MgO_6	369	435	67	[27, 64, 69, 74, 82, 102, 132]
MgO_5	370	380	11	[12, 66, 78, 94, 147, 150]
MgO_4	370	374	5	[15, 77, 96, 126, 143]
MgO_4	370	389	20	[31, 79, 93, 103, 130]
MgO_4	372	416	45	[28, 101, 119, 131, 137]
MgO_5	375	432	58	[10, 76, 81, 86, 107, 128]
MgO_5	375	406	32	[15, 77, 90, 96, 126, 143]
MgO_5	380	380	1	[20, 78, 87, 94, 117, 118]
MgO_4	381	407	27	[12, 66, 78, 94, 150]
MgO_6	381	399	19	[20, 78, 87, 94, 104, 117, 118]
MgO_5	381	429	49	[34, 73, 90, 110, 124, 146]
MgO_6	382	421	40	[9, 79, 99, 103, 125, 138, 142]
MgO_5	382	388	7	[23, 67, 90, 99, 124, 125]
MgO_5	384	386	3	[36, 64, 69, 72, 104, 117]
MgO_5	386	445	60	[8, 76, 84, 105, 109, 145]
MgO_5	386	390	5	[13, 94, 105, 106, 144, 147]
MgO_6	387	400	14	[36, 64, 69, 72, 104, 116, 117]
MgO_4	388	413	26	[22, 66, 98, 115, 122]
MgO_5	388	395	8	[35, 109, 110, 145, 150, 151]
MgO_4	389	415	27	[23, 67, 90, 99, 124]
MgO_5	390	475	86	[31, 79, 93, 103, 130, 135]
MgO_4	391	480	90	[13, 105, 106, 144, 147]
MgO_6	396	404	9	[35, 101, 109, 110, 145, 150, 151]
MgO_5	397	441	45	[24, 111, 126, 133, 140, 150]
MgO_5	398	430	33	[17, 66, 68, 103, 133, 138]
MgO_5	399	538	140	[7, 76, 81, 86, 108, 139]
MgO_5	400	460	61	[20, 78, 94, 104, 117, 118]
MgO_7	401	426	26	[36, 64, 69, 72, 104, 116, 117, 118]
MgO_4	402	434	33	[26, 74, 115, 118, 152]
MgO_4	404	491	88	[18, 87, 88, 89, 116]
MgO_5	405	409	5	[32, 80, 82, 111, 134, 140]
MgO_5	405	428	24	[35, 101, 109, 110, 150, 151]
MgO_4	407	541	135	[15, 77, 90, 126, 143]
MgO_5	408	440	33	[12, 66, 78, 94, 121, 150]
MgO_6	410	412	3	[32, 80, 82, 100, 111, 134, 140]
MgO_3	410	427	18	[33, 125, 139, 142]
MgO_5	412	512	101	[16, 71, 91, 98, 143, 149]
MgO_7	413	414	2	[32, 80, 82, 100, 111, 134, 140, 147]
MgO_5	414	476	63	[22, 66, 98, 115, 122, 152]
MgO_6	415	427	13	[32, 80, 82, 100, 111, 134, 140]
MgO_6	416	428	13	[21, 67, 78, 92, 104, 107, 128]
MgO_5	416	500	85	[23, 67, 90, 99, 102, 124]
MgO_5	417	446	30	[28, 97, 101, 119, 131, 137]
MgO_5	422	445	24	[9, 79, 99, 103, 125, 142]
MgO_6	425	433	9	[11, 100, 108, 112, 136, 139, 148]
MgO_5	425	456	32	[29, 67, 80, 99, 120, 132]
MgO_6	427	436	10	[36, 64, 69, 72, 116, 117, 118]
MgO_5	428	498	71	[32, 80, 82, 111, 134, 140]
MgO_4	428	465	38	[33, 100, 125, 139, 142]
MgO_7	429	443	15	[21, 67, 78, 92, 95, 104, 107, 128]
MgO_4	429	444	16	[35, 109, 110, 150, 151]
MgO_4	430	450	21	[34, 73, 110, 124, 146]
MgO_6	431	439	9	[17, 66, 68, 103, 130, 133, 138]
MgO_6	433	465	33	[10, 76, 81, 86, 107, 128, 144]
MgO_5	434	483	50	[11, 100, 108, 112, 136, 148]
MgO_5	435	441	7	[26, 74, 92, 115, 118, 152]
MgO_5	436	443	8	[27, 69, 74, 82, 102, 132]
MgO_5	437	466	30	[14, 91, 101, 126, 143, 146]
MgO_5	437	442	6	[36, 64, 69, 72, 116, 118]
MgO_5	440	450	11	[17, 66, 68, 103, 133, 138]
MgO_4	441	459	19	[12, 66, 78, 94, 150]
MgO_4	442	484	43	[24, 111, 126, 140, 150]
MgO_6	442	455	14	[26, 74, 92, 115, 118, 122, 152]
MgO_6	443	451	9	[30, 84, 85, 105, 106, 114, 133]
MgO_6	443	464	22	[36, 64, 69, 72, 82, 116, 118]
MgO_6	444	446	3	[21, 67, 78, 95, 104, 107, 128]
MgO_6	444	446	3	[27, 69, 74, 80, 82, 102, 132]
MgO_5	445	482	38	[35, 109, 110, 120, 150, 151]
MgO_6	446	477	32	[8, 76, 84, 105, 106, 109, 145]
MgO_6	446	472	27	[9, 79, 99, 103, 117, 125, 142]
MgO_5	447	486	40	[21, 67, 78, 104, 107, 128]
MgO_5	447	476	30	[27, 69, 80, 82, 102, 132]
MgO_6	447	470	24	[28, 97, 101, 119, 131, 137, 151]
MgO_6	451	458	8	[17, 66, 68, 73, 103, 133, 138]
MgO_4	451	451	1	[19, 93, 128, 129, 149]
MgO_4	451	626	176	[34, 73, 90, 110, 124]
MgO_3	452	459	8	[19, 93, 128, 129]
MgO_5	452	471	20	[30, 84, 85, 105, 106, 114]
MgO_5	456	477	22	[26, 74, 92, 115, 118, 152]
MgO_4	457	470	14	[29, 67, 80, 120, 132]
MgO_5	459	534	76	[17, 68, 73, 103, 133, 138]
MgO_3	460	467	8	[12, 66, 78, 94]
MgO_4	460	475	16	[19, 93, 95, 128, 129]
MgO_4	461	472	12	[20, 78, 94, 104, 117]
MgO_5	465	479	15	[36, 64, 69, 82, 116, 118]
MgO_5	466	469	4	[10, 76, 81, 86, 107, 144]
MgO_5	466	473	8	[33, 100, 125, 134, 139, 142]
MgO_6	467	489	23	[14, 91, 101, 110, 126, 143, 146]
MgO_4	468	480	13	[12, 66, 78, 87, 94]
MgO_4	470	585	116	[10, 76, 81, 107, 144]
MgO_5	471	484	14	[28, 97, 119, 131, 137, 151]
MgO_5	471	483	13	[29, 67, 80, 99, 120, 132]
MgO_4	472	475	4	[30, 84, 85, 105, 114]
MgO_5	473	607	135	[9, 99, 103, 117, 125, 142]
MgO_5	473	494	22	[20, 67, 78, 94, 104, 117]
MgO_6	474	558	85	[33, 100, 108, 125, 134, 139, 142]
MgO_5	476	489	14	[19, 93, 95, 128, 129, 149]
MgO_3	476	480	5	[30, 84, 85, 114]
MgO_6	476	524	49	[31, 79, 83, 93, 103, 130, 135]
MgO_4	477	531	55	[22, 66, 98, 115, 122]
MgO_4	477	532	56	[27, 69, 82, 102, 132]
MgO_5	478	493	16	[8, 76, 84, 105, 109, 145]
MgO_4	478	515	38	[26, 74, 115, 118, 152]
MgO_5	479	494	16	[25, 72, 98, 104, 138, 149]
MgO_4	480	509	30	[36, 64, 69, 116, 118]
MgO_5	481	489	9	[12, 66, 78, 87, 94, 147]
MgO_3	481	503	23	[13, 106, 144, 147]
MgO_4	481	542	62	[30, 65, 84, 85, 114]
MgO_6	483	493	11	[35, 109, 110, 120, 121, 150, 151]
MgO_4	484	487	4	[11, 100, 108, 112, 136]
MgO_6	484	492	9	[29, 67, 80, 99, 120, 132, 150]
MgO_5	485	518	34	[24, 80, 111, 126, 140, 150]
MgO_4	485	489	5	[28, 97, 119, 131, 137]
MgO_6	487	629	143	[21, 67, 78, 92, 104, 107, 128]
MgO_5	488	527	40	[11, 100, 108, 112, 116, 136]
MgO_6	490	508	19	[12, 66, 78, 87, 94, 118, 147]
MgO_5	490	510	21	[14, 91, 110, 126, 143, 146]
MgO_5	490	524	35	[19, 93, 95, 104, 128, 129]
MgO_5	490	510	21	[28, 97, 101, 119, 131, 137]
MgO_5	492	516	25	[18, 87, 88, 89, 112, 116]
MgO_5	493	497	5	[29, 67, 80, 120, 132, 150]
MgO_4	494	588	95	[8, 84, 105, 109, 145]
MgO_5	494	531	38	[35, 109, 120, 121, 150, 151]
MgO_6	495	540	46	[20, 67, 72, 78, 94, 104, 117]
MgO_6	495	588	94	[25, 72, 98, 104, 129, 138, 149]
MgO_6	498	511	14	[29, 67, 80, 94, 120, 132, 150]
MgO_4	499	546	48	[32, 80, 82, 111, 140]
MgO_5	501	550	50	[23, 90, 99, 102, 124, 125]
MgO_4	504	509	6	[13, 87, 106, 144, 147]
MgO_5	509	523	15	[12, 66, 78, 87, 94, 118]
MgO_5	510	543	34	[13, 75, 87, 106, 144, 147]
MgO_5	510	510	1	[36, 64, 69, 72, 116, 118]
MgO_6	511	525	15	[14, 91, 110, 126, 143, 146, 152]
MgO_6	511	539	29	[28, 97, 101, 109, 119, 131, 137]
MgO_4	511	536	26	[36, 64, 69, 72, 118]
MgO_5	512	517	6	[29, 67, 80, 120, 132, 150]
MgO_6	513	524	12	[16, 71, 91, 98, 143, 146, 149]
MgO_5	516	526	11	[26, 74, 115, 118, 122, 152]
MgO_4	517	528	12	[18, 87, 88, 112, 116]
MgO_4	518	535	18	[29, 67, 80, 120, 150]
MgO_4	519	543	25	[24, 80, 111, 140, 150]
MgO_4	524	553	30	[12, 66, 87, 94, 118]
MgO_5	525	609	85	[16, 71, 91, 143, 146, 149]
MgO_5	525	547	23	[19, 71, 93, 104, 128, 129]
MgO_7	525	542	18	[31, 68, 79, 83, 93, 103, 130, 135]
MgO_7	526	526	1	[14, 91, 110, 126, 143, 146, 151, 152]
MgO_8	527	541	15	[14, 91, 101, 110, 126, 143, 146, 151, 152]
MgO_4	527	550	24	[26, 115, 118, 122, 152]
MgO_4	528	536	9	[11, 100, 108, 112, 116]
MgO_5	529	532	4	[18, 87, 88, 89, 112, 116]
MgO_4	532	561	30	[22, 66, 73, 98, 122]
MgO_6	532	542	11	[35, 109, 110, 120, 121, 150, 151]
MgO_4	533	583	51	[18, 87, 88, 89, 116]
MgO_5	533	543	11	[27, 69, 80, 82, 102, 132]
MgO_4	535	561	27	[17, 68, 73, 133, 138]
MgO_5	536	589	54	[29, 67, 78, 80, 120, 150]
MgO_5	537	545	9	[11, 100, 108, 112, 116, 139]
MgO_5	537	544	8	[36, 64, 69, 72, 118, 149]
MgO_4	539	548	10	[7, 76, 81, 86, 139]
MgO_7	540	541	2	[28, 74, 97, 101, 109, 119, 131, 137]
MgO_5	541	544	4	[20, 67, 72, 78, 94, 117]
MgO_7	542	543	2	[14, 91, 101, 110, 126, 143, 146, 151]
MgO_5	542	734	193	[15, 77, 90, 126, 133, 143]
MgO_6	542	542	1	[28, 97, 101, 109, 119, 131, 137]
MgO_5	543	548	6	[28, 97, 101, 119, 131, 137]
MgO_3	543	552	10	[30, 84, 85, 114]
MgO_6	543	561	19	[31, 68, 79, 83, 103, 130, 135]
MgO_5	543	551	9	[35, 109, 110, 120, 150, 151]
MgO_4	544	555	12	[13, 75, 87, 106, 144]
MgO_5	544	660	117	[14, 91, 101, 110, 126, 151]
MgO_5	544	591	48	[24, 80, 111, 140, 147, 150]
MgO_4	544	612	69	[27, 69, 82, 102, 132]
MgO_6	545	564	20	[20, 67, 72, 78, 94, 99, 117]
MgO_6	545	548	4	[36, 64, 69, 72, 116, 118, 149]
MgO_4	546	574	29	[11, 100, 108, 112, 139]
MgO_5	547	559	13	[32, 80, 82, 111, 134, 140]
MgO_6	548	552	5	[19, 71, 93, 95, 104, 128, 129]
MgO_5	549	557	9	[7, 76, 81, 86, 108, 139]
MgO_4	549	554	6	[28, 97, 119, 131, 137]
MgO_5	549	558	10	[36, 64, 69, 72, 118, 149]
MgO_6	551	565	15	[23, 90, 99, 102, 117, 124, 125]
MgO_3	551	628	78	[26, 115, 122, 152]
MgO_4	552	567	16	[35, 109, 110, 150, 151]
MgO_5	553	559	7	[19, 93, 95, 104, 128, 129]
MgO_4	553	555	3	[30, 84, 85, 106, 114]
MgO_5	554	608	55	[12, 66, 87, 94, 118, 122]
MgO_5	555	566	12	[28, 74, 97, 119, 131, 137]
MgO_3	556	564	9	[13, 87, 106, 144]
MgO_5	556	561	6	[30, 68, 84, 85, 106, 114]
MgO_5	558	577	20	[7, 76, 81, 86, 108, 128]
MgO_7	559	561	3	[33, 82, 100, 108, 125, 134, 139, 142]
MgO_4	559	578	20	[36, 64, 69, 72, 118]
MgO_4	560	644	85	[19, 93, 104, 128, 129]
MgO_4	560	644	85	[32, 82, 111, 134, 140]
MgO_5	562	603	42	[17, 68, 73, 103, 133, 138]
MgO_5	562	586	25	[22, 66, 73, 98, 121, 122]
MgO_6	562	570	9	[30, 68, 84, 85, 106, 114, 130]
MgO_5	562	579	18	[31, 68, 83, 103, 130, 135]
MgO_6	562	568	7	[33, 82, 100, 108, 134, 139, 142]
MgO_4	565	591	27	[13, 87, 106, 144, 147]
MgO_5	565	581	17	[20, 67, 72, 78, 94, 117]
MgO_5	566	576	11	[23, 90, 99, 102, 124, 125]
MgO_4	567	569	3	[28, 74, 119, 131, 137]
MgO_6	568	568	1	[35, 101, 109, 110, 126, 150, 151]
MgO_7	569	584	16	[33, 82, 99, 100, 108, 134, 139, 142]
MgO_5	569	593	25	[35, 101, 109, 110, 126, 151]
MgO_5	570	572	3	[28, 74, 119, 131, 137, 151]
MgO_7	571	571	1	[30, 68, 84, 85, 106, 114, 130, 133]
MgO_6	572	585	14	[30, 68, 84, 85, 106, 114, 133]
MgO_6	573	633	61	[28, 74, 101, 119, 131, 137, 151]
MgO_5	575	600	26	[11, 100, 108, 112, 136, 139]
MgO_4	577	615	39	[23, 90, 102, 124, 125]
MgO_4	578	622	45	[7, 76, 81, 86, 108]
MgO_5	579	579	1	[36, 64, 69, 72, 116, 118]
MgO_6	580	606	27	[31, 68, 79, 83, 103, 130, 135]
MgO_6	580	598	19	[36, 64, 69, 72, 116, 118, 149]
MgO_6	582	604	23	[20, 67, 72, 78, 94, 117, 118]
MgO_3	584	650	67	[18, 88, 89, 116]
MgO_6	585	608	24	[33, 99, 100, 108, 134, 139, 142]
MgO_5	586	624	39	[10, 76, 81, 105, 107, 144]
MgO_7	586	598	13	[30, 68, 84, 85, 103, 106, 114, 133]
MgO_6	587	604	18	[22, 66, 73, 98, 121, 122, 138]
MgO_5	589	613	25	[8, 84, 101, 105, 109, 145]
MgO_5	589	590	2	[25, 98, 104, 129, 138, 149]
MgO_6	590	599	10	[29, 67, 78, 80, 94, 120, 150]
MgO_6	591	621	31	[25, 72, 98, 104, 129, 138, 149]
MgO_5	592	660	69	[13, 87, 105, 106, 144, 147]
MgO_4	592	630	39	[24, 80, 111, 140, 150]
MgO_6	594	598	5	[35, 101, 109, 110, 126, 150, 151]
MgO_6	599	608	10	[30, 68, 84, 85, 103, 114, 133]
MgO_5	599	630	32	[35, 101, 109, 110, 150, 151]
MgO_5	599	626	28	[36, 64, 69, 72, 118, 149]
MgO_5	600	620	21	[29, 67, 78, 80, 120, 150]
MgO_4	601	616	16	[11, 100, 108, 112, 139]
MgO_4	604	629	26	[17, 68, 103, 133, 138]
MgO_5	605	619	15	[20, 67, 72, 78, 94, 118]
MgO_5	605	616	12	[22, 66, 73, 98, 122, 138]
MgO_7	607	608	2	[31, 68, 79, 83, 103, 117, 130, 135]
MgO_6	608	609	2	[9, 79, 99, 103, 117, 125, 142]
MgO_6	609	614	6	[12, 66, 87, 94, 115, 118, 122]
MgO_5	609	666	58	[30, 84, 85, 103, 114, 133]
MgO_6	609	624	16	[31, 68, 79, 83, 103, 117, 135]
MgO_5	609	652	44	[33, 100, 108, 134, 139, 142]
MgO_5	610	652	43	[9, 79, 99, 117, 125, 142]
MgO_4	610	610	1	[16, 91, 143, 146, 149]
MgO_5	611	626	16	[16, 91, 98, 143, 146, 149]
MgO_5	613	648	36	[27, 64, 69, 82, 102, 132]
MgO_6	614	616	3	[8, 84, 101, 105, 106, 109, 145]
MgO_5	615	635	21	[12, 66, 87, 94, 118, 122]
MgO_5	616	617	2	[23, 90, 102, 117, 124, 125]
MgO_5	617	649	33	[8, 84, 101, 105, 106, 109]
MgO_5	617	629	13	[11, 100, 108, 112, 136, 139]
MgO_4	617	625	9	[22, 66, 73, 98, 138]
MgO_6	618	636	19	[23, 90, 99, 102, 117, 124, 125]
MgO_4	620	631	12	[20, 67, 72, 78, 94]
MgO_4	621	631	11	[29, 67, 78, 80, 120]
MgO_5	622	634	13	[25, 72, 98, 129, 138, 149]
MgO_5	623	682	60	[7, 76, 81, 86, 108, 142]
MgO_4	625	691	67	[10, 76, 81, 107, 144]
MgO_5	625	656	32	[31, 79, 83, 103, 117, 135]
MgO_5	626	626	1	[22, 66, 68, 73, 98, 138]
MgO_6	627	842	216	[16, 71, 91, 98, 143, 146, 149]
MgO_6	627	643	17	[22, 66, 68, 73, 98, 122, 138]
MgO_5	627	653	27	[34, 73, 90, 110, 124, 129]
MgO_4	627	651	25	[36, 64, 69, 72, 118]
MgO_4	629	660	32	[26, 70, 115, 122, 152]
MgO_4	630	787	158	[11, 100, 112, 136, 139]
MgO_5	630	640	11	[17, 68, 103, 117, 133, 138]
MgO_7	630	648	19	[21, 67, 78, 81, 92, 104, 107, 128]
MgO_5	631	635	5	[24, 66, 80, 111, 140, 150]
MgO_4	631	642	12	[35, 101, 109, 110, 150]
MgO_5	632	647	16	[20, 67, 72, 78, 94, 118]
MgO_5	632	680	49	[29, 67, 78, 80, 120, 121]
MgO_5	634	638	5	[28, 74, 119, 131, 137, 151]
MgO_4	635	669	35	[25, 72, 98, 138, 149]
MgO_6	636	641	6	[12, 66, 78, 87, 94, 118, 122]
MgO_6	636	653	18	[24, 66, 80, 111, 126, 140, 150]
MgO_5	637	660	24	[23, 99, 102, 117, 124, 125]
MgO_6	639	644	6	[28, 74, 97, 119, 131, 137, 151]
MgO_6	641	655	15	[17, 68, 73, 103, 117, 133, 138]
MgO_5	642	642	1	[12, 66, 78, 87, 94, 122]
MgO_6	643	647	5	[12, 66, 78, 80, 87, 94, 122]
MgO_5	643	659	17	[35, 101, 109, 110, 126, 150]
MgO_5	644	677	34	[22, 66, 68, 98, 122, 138]
MgO_5	645	771	127	[19, 71, 93, 104, 128, 129]
MgO_5	645	686	42	[28, 74, 97, 119, 137, 151]
MgO_3	645	681	37	[32, 82, 111, 140]
MgO_7	648	652	5	[12, 66, 78, 80, 87, 94, 118, 122]
MgO_6	648	678	31	[20, 67, 72, 78, 94, 117, 118]
MgO_6	649	663	15	[21, 67, 81, 92, 104, 107, 128]
MgO_4	649	657	9	[27, 69, 82, 102, 132]
MgO_6	650	653	4	[8, 84, 101, 105, 106, 109, 145]
MgO_4	651	655	5	[18, 82, 88, 89, 116]
MgO_5	652	681	30	[36, 64, 69, 72, 116, 118]
MgO_6	653	657	5	[9, 79, 99, 117, 125, 142, 147]
MgO_8	653	666	14	[12, 66, 78, 80, 87, 94, 118, 121, 122]
MgO_4	653	742	90	[33, 100, 108, 134, 142]
MgO_5	654	734	81	[8, 84, 105, 106, 109, 145]
MgO_5	654	689	36	[24, 80, 111, 126, 140, 150]
MgO_4	654	691	38	[34, 73, 90, 110, 124]
MgO_7	656	671	16	[17, 66, 68, 73, 103, 117, 133, 138]
MgO_5	656	675	20	[18, 82, 88, 89, 100, 116]
MgO_6	657	673	17	[31, 79, 83, 103, 117, 130, 135]
MgO_7	658	668	11	[9, 79, 94, 99, 117, 125, 142, 147]
MgO_3	658	710	53	[27, 69, 102, 132]
MgO_4	660	668	9	[35, 101, 109, 110, 150]
MgO_4	661	672	12	[13, 105, 106, 144, 147]
MgO_6	661	661	1	[14, 90, 91, 101, 110, 126, 151]
MgO_4	661	720	60	[23, 99, 102, 124, 125]
MgO_3	661	670	10	[26, 115, 122, 152]
MgO_5	662	668	7	[14, 90, 91, 101, 110, 126]
MgO_5	664	676	13	[21, 67, 92, 104, 107, 128]
MgO_7	667	670	4	[12, 66, 78, 80, 87, 118, 121, 122]
MgO_4	667	681	15	[30, 84, 85, 103, 114]
MgO_8	669	670	2	[9, 79, 94, 99, 117, 125, 142, 144, 147]
MgO_6	669	688	20	[14, 90, 91, 101, 110, 126, 146]
MgO_5	669	676	8	[35, 101, 109, 110, 145, 150]
MgO_5	670	732	63	[25, 71, 72, 98, 138, 149]
MgO_7	671	689	19	[9, 79, 94, 99, 125, 142, 144, 147]
MgO_6	671	720	50	[12, 66, 78, 80, 87, 121, 122]
MgO_4	671	809	139	[26, 115, 118, 122, 152]
MgO_6	672	692	21	[17, 66, 68, 73, 117, 133, 138]
MgO_5	673	778	106	[13, 87, 105, 106, 144, 147]
MgO_5	674	711	38	[31, 79, 83, 103, 130, 135]
MgO_6	676	680	5	[18, 82, 88, 89, 100, 113, 116]
MgO_4	677	698	22	[21, 67, 104, 107, 128]
MgO_6	677	694	18	[35, 101, 109, 110, 120, 145, 150]
MgO_4	678	681	4	[22, 66, 98, 122, 138]
MgO_5	679	679	1	[20, 67, 72, 78, 94, 117]
MgO_4	680	698	19	[20, 67, 72, 78, 94]
MgO_5	681	691	11	[18, 82, 88, 89, 113, 116]
MgO_4	681	709	29	[29, 67, 78, 80, 120]
MgO_5	682	707	26	[22, 66, 68, 98, 122, 138]
MgO_5	682	703	22	[30, 65, 84, 85, 103, 114]
MgO_4	682	696	15	[32, 82, 99, 111, 140]
MgO_4	682	695	14	[36, 64, 69, 116, 118]
MgO_4	683	734	52	[7, 76, 81, 86, 108]
MgO_5	687	722	36	[28, 74, 97, 119, 137, 141]
MgO_7	689	704	16	[14, 90, 91, 101, 110, 126, 143, 146]
MgO_6	690	699	10	[9, 79, 94, 99, 125, 142, 147]
MgO_4	690	708	19	[24, 80, 111, 140, 150]
MgO_5	692	753	62	[10, 76, 81, 107, 120, 144]
MgO_4	692	800	109	[18, 82, 88, 89, 113]
MgO_5	692	723	32	[34, 73, 90, 110, 124, 133]
MgO_5	693	708	16	[17, 66, 68, 73, 133, 138]
MgO_7	695	721	27	[35, 84, 101, 109, 110, 120, 145, 150]
MgO_5	696	737	42	[36, 64, 69, 72, 116, 118]
MgO_6	697	704	8	[32, 69, 82, 99, 111, 132, 140]
MgO_3	699	700	2	[20, 67, 72, 94]
MgO_5	699	703	5	[21, 67, 92, 104, 107, 128]
MgO_7	700	729	30	[9, 79, 94, 99, 117, 125, 142, 147]
MgO_4	701	710	10	[20, 67, 72, 94, 117]
MgO_6	704	721	18	[21, 67, 81, 92, 104, 107, 128]
MgO_4	704	745	42	[30, 65, 84, 85, 103]
MgO_6	705	732	28	[14, 90, 91, 101, 110, 126, 146]
MgO_7	705	710	6	[32, 69, 82, 99, 111, 132, 134, 140]
MgO_3	708	724	17	[22, 66, 98, 138]
MgO_4	709	734	26	[17, 66, 68, 73, 133]
MgO_5	709	718	10	[24, 80, 111, 140, 150, 151]
MgO_5	710	722	13	[29, 67, 78, 80, 120, 150]
MgO_5	711	739	29	[20, 67, 72, 94, 99, 117]
MgO_4	711	765	55	[27, 64, 69, 102, 132]
MgO_6	711	731	21	[32, 69, 82, 111, 132, 134, 140]
MgO_6	712	756	45	[31, 79, 83, 93, 103, 130, 135]
MgO_4	719	776	58	[24, 80, 111, 140, 150]
MgO_5	721	721	1	[12, 66, 78, 80, 121, 122]
MgO_5	721	759	39	[23, 99, 102, 117, 124, 125]
MgO_4	722	726	5	[12, 66, 78, 80, 122]
MgO_5	722	728	7	[21, 67, 81, 104, 107, 128]
MgO_6	722	729	8	[35, 84, 109, 110, 120, 145, 150]
MgO_6	723	740	18	[28, 74, 88, 97, 119, 137, 141]
MgO_6	723	741	19	[29, 67, 78, 80, 99, 120, 150]
MgO_4	724	841	118	[34, 73, 90, 124, 133]
MgO_4	725	734	10	[22, 66, 98, 122, 138]
MgO_6	727	728	2	[12, 66, 78, 80, 121, 122, 150]
MgO_5	729	742	14	[12, 66, 80, 121, 122, 150]
MgO_4	729	732	4	[21, 81, 104, 107, 128]
MgO_6	730	737	8	[9, 79, 94, 117, 125, 142, 147]
MgO_5	730	737	8	[35, 84, 109, 110, 145, 150]
MgO_5	732	753	22	[32, 69, 82, 111, 132, 140]
MgO_5	733	739	7	[14, 90, 91, 101, 110, 126]
MgO_5	733	768	36	[21, 81, 86, 104, 107, 128]
MgO_6	733	746	14	[25, 71, 72, 98, 104, 138, 149]
MgO_5	735	784	50	[7, 76, 81, 86, 108, 142]
MgO_4	735	752	18	[8, 84, 105, 106, 109]
MgO_4	735	762	28	[15, 77, 90, 126, 143]
MgO_3	735	737	3	[17, 66, 68, 133]
MgO_5	735	738	4	[22, 66, 98, 121, 122, 138]
MgO_5	738	751	14	[9, 79, 94, 117, 125, 142]
MgO_4	738	758	21	[17, 66, 68, 103, 133]
MgO_6	738	743	6	[35, 84, 109, 110, 120, 145, 150]
MgO_4	738	851	114	[36, 64, 69, 116, 118]
MgO_6	739	745	7	[22, 66, 75, 98, 121, 122, 138]
MgO_6	740	771	32	[14, 90, 91, 101, 110, 126, 151]
MgO_6	740	746	7	[20, 67, 72, 94, 99, 117, 124]
MgO_5	741	742	2	[28, 88, 97, 119, 137, 141]
MgO_7	742	742	1	[29, 67, 78, 80, 99, 107, 120, 150]
MgO_6	743	748	6	[12, 66, 75, 80, 121, 122, 150]
MgO_6	743	773	31	[28, 88, 92, 97, 119, 137, 141]
MgO_6	743	753	11	[29, 67, 78, 80, 99, 107, 120]
MgO_3	743	773	31	[33, 108, 134, 142]
MgO_7	744	759	16	[35, 73, 84, 109, 110, 120, 145, 150]
MgO_5	746	822	77	[22, 66, 75, 98, 121, 138]
MgO_5	746	754	9	[30, 65, 68, 84, 85, 103]
MgO_5	747	751	5	[20, 67, 72, 94, 117, 124]
MgO_7	747	754	8	[25, 71, 72, 98, 104, 128, 138, 149]
MgO_5	749	763	15	[12, 66, 75, 80, 121, 122]
MgO_6	752	754	3	[9, 79, 94, 117, 125, 142, 147]
MgO_6	752	755	4	[20, 67, 72, 78, 94, 117, 124]
MgO_5	753	779	27	[8, 68, 84, 105, 106, 109]
MgO_6	754	786	33	[10, 76, 81, 107, 120, 123, 144]
MgO_5	754	773	20	[29, 67, 78, 80, 107, 120]
MgO_6	754	792	39	[32, 69, 82, 99, 111, 132, 140]
MgO_5	755	762	8	[9, 79, 94, 117, 125, 147]
MgO_6	755	780	26	[25, 71, 98, 104, 128, 138, 149]
MgO_6	755	816	62	[30, 65, 68, 84, 85, 103, 114]
MgO_7	756	758	3	[20, 67, 72, 78, 94, 117, 124, 128]
MgO_5	757	764	8	[31, 79, 93, 103, 130, 135]
MgO_5	759	774	16	[17, 66, 68, 85, 103, 133]
MgO_6	759	765	7	[20, 67, 72, 94, 117, 124, 128]
MgO_4	760	856	97	[23, 99, 102, 124, 125]
MgO_6	760	769	10	[35, 73, 109, 110, 120, 145, 150]
MgO_6	763	776	14	[9, 79, 94, 117, 125, 142, 147]
MgO_3	763	786	24	[15, 77, 126, 143]
MgO_6	764	773	10	[12, 66, 75, 78, 80, 121, 122]
MgO_4	765	767	3	[31, 79, 93, 103, 130]
MgO_5	766	789	24	[20, 67, 72, 94, 117, 124]
MgO_5	766	791	26	[27, 64, 69, 74, 102, 132]
MgO_5	768	771	4	[31, 79, 93, 103, 130, 135]
MgO_4	769	804	36	[21, 81, 86, 107, 128]
MgO_7	770	775	6	[35, 73, 109, 110, 120, 129, 145, 150]
MgO_5	772	790	19	[14, 90, 101, 110, 126, 151]
MgO_4	772	819	48	[19, 71, 93, 128, 129]
MgO_4	772	778	7	[31, 79, 93, 103, 135]
MgO_7	774	788	15	[12, 66, 75, 78, 80, 121, 122, 150]
MgO_5	774	793	20	[28, 88, 97, 119, 137, 141]
MgO_4	774	853	80	[29, 67, 78, 107, 120]
MgO_4	774	778	5	[33, 100, 108, 134, 142]
MgO_4	775	777	3	[17, 66, 68, 103, 133]
MgO_6	776	778	3	[35, 73, 109, 110, 120, 145, 150]
MgO_7	777	790	14	[9, 79, 94, 117, 125, 135, 142, 147]
MgO_5	777	787	11	[24, 80, 99, 111, 140, 150]
MgO_5	778	785	8	[17, 66, 68, 85, 103, 133]
MgO_4	779	853	75	[13, 87, 105, 106, 144]
MgO_3	779	790	12	[31, 79, 93, 103]
MgO_5	779	795	17	[33, 100, 108, 134, 139, 142]
MgO_5	779	829	51	[35, 73, 109, 110, 145, 150]
MgO_4	780	794	15	[8, 68, 84, 105, 109]
MgO_5	781	787	7	[25, 71, 104, 128, 138, 149]
MgO_4	785	795	11	[7, 76, 81, 108, 142]
MgO_4	786	805	20	[17, 68, 85, 103, 133]
MgO_7	787	812	26	[10, 76, 81, 107, 120, 123, 141, 144]
MgO_4	787	844	58	[15, 77, 126, 143, 152]
MgO_5	788	796	9	[11, 83, 100, 112, 136, 139]
MgO_4	788	820	33	[24, 80, 111, 140, 150]
MgO_6	788	845	58	[25, 71, 72, 104, 128, 138, 149]
MgO_6	789	815	27	[12, 66, 78, 80, 121, 122, 150]
MgO_4	790	804	15	[20, 67, 72, 94, 117]
MgO_6	791	808	18	[9, 79, 94, 117, 125, 142, 147]
MgO_4	791	793	3	[14, 90, 110, 126, 151]
MgO_4	791	824	34	[31, 79, 81, 93, 103]
MgO_6	792	847	56	[27, 64, 69, 74, 99, 102, 132]
MgO_5	793	846	54	[32, 69, 99, 111, 132, 140]
MgO_5	794	849	56	[14, 73, 90, 110, 126, 151]
MgO_4	794	809	16	[28, 88, 97, 119, 137]
MgO_5	795	846	52	[8, 68, 84, 85, 105, 109]
MgO_3	796	813	18	[7, 76, 108, 142]
MgO_6	796	837	42	[33, 82, 100, 108, 134, 139, 142]
MgO_4	797	798	2	[11, 100, 112, 136, 139]
MgO_4	799	809	11	[11, 100, 112, 116, 136]
MgO_5	801	804	4	[18, 82, 88, 89, 112, 113]
MgO_4	805	813	9	[18, 82, 88, 89, 113]
MgO_5	805	819	15	[20, 67, 72, 78, 94, 117]
MgO_5	805	887	83	[21, 67, 81, 86, 107, 128]
MgO_5	806	824	19	[17, 66, 68, 85, 103, 133]
MgO_5	809	822	14	[9, 79, 94, 117, 125, 147]
MgO_5	810	811	2	[11, 100, 112, 116, 136, 139]
MgO_5	810	834	25	[26, 98, 115, 118, 122, 152]
MgO_3	810	828	19	[28, 97, 119, 137]
MgO_6	812	830	19	[11, 82, 100, 112, 116, 136, 139]
MgO_6	813	826	14	[10, 76, 107, 120, 123, 141, 144]
MgO_4	814	909	96	[7, 76, 108, 134, 142]
MgO_3	814	841	28	[18, 82, 88, 113]
MgO_5	816	828	13	[12, 66, 78, 80, 122, 150]
MgO_5	817	908	92	[30, 65, 84, 85, 103, 114]
MgO_5	820	849	30	[19, 71, 86, 93, 128, 129]
MgO_6	820	863	44	[20, 67, 72, 78, 94, 117, 128]
MgO_5	821	838	18	[24, 66, 80, 111, 140, 150]
MgO_6	823	830	8	[9, 79, 94, 103, 117, 125, 147]
MgO_6	823	846	24	[22, 66, 75, 98, 121, 122, 138]
MgO_4	825	905	81	[17, 66, 68, 103, 133]
MgO_5	825	828	4	[31, 79, 81, 93, 103, 135]
MgO_5	827	846	20	[10, 76, 107, 120, 141, 144]
MgO_4	829	859	31	[12, 78, 80, 122, 150]
MgO_4	829	835	7	[28, 74, 97, 119, 137]
MgO_6	829	838	10	[31, 79, 81, 93, 103, 135, 142]
MgO_6	830	886	57	[35, 73, 109, 110, 120, 145, 150]
MgO_5	831	864	34	[9, 79, 94, 117, 125, 147]
MgO_5	831	866	36	[11, 100, 112, 116, 136, 139]
MgO_4	835	895	61	[26, 98, 115, 118, 152]
MgO_5	836	844	9	[28, 74, 92, 97, 119, 137]
MgO_5	838	899	62	[33, 100, 108, 134, 139, 142]
MgO_6	839	855	17	[24, 66, 73, 80, 111, 140, 150]
MgO_5	839	852	14	[31, 79, 81, 93, 103, 142]
MgO_4	842	897	56	[18, 82, 88, 89, 113]
MgO_5	842	870	29	[34, 73, 90, 124, 133, 143]
MgO_5	843	888	46	[16, 71, 91, 98, 146, 149]
MgO_3	845	917	73	[15, 77, 126, 143]
MgO_6	845	860	16	[28, 74, 92, 97, 119, 137, 141]
MgO_5	846	889	44	[25, 71, 72, 104, 138, 149]
MgO_4	847	907	61	[8, 84, 85, 105, 109]
MgO_6	847	855	9	[10, 76, 107, 109, 120, 141, 144]
MgO_5	847	863	17	[22, 75, 98, 121, 122, 138]
MgO_4	847	867	21	[32, 69, 99, 111, 140]
MgO_5	848	878	31	[27, 64, 69, 99, 102, 132]
MgO_4	850	1078	229	[14, 73, 90, 110, 126]
MgO_4	850	998	149	[19, 71, 93, 128, 129]
MgO_5	852	873	22	[36, 64, 69, 104, 116, 118]
MgO_4	853	870	18	[31, 79, 81, 93, 103]
MgO_6	854	901	48	[13, 68, 80, 87, 105, 106, 144]
MgO_5	854	878	25	[29, 67, 78, 107, 120, 150]
MgO_5	856	867	12	[10, 76, 109, 120, 141, 144]
MgO_5	856	860	5	[24, 66, 73, 80, 140, 150]
MgO_5	857	871	15	[23, 99, 102, 117, 124, 125]
MgO_5	860	867	8	[12, 78, 80, 94, 122, 150]
MgO_6	861	872	12	[24, 66, 73, 80, 99, 140, 150]
MgO_7	861	870	10	[28, 74, 92, 97, 119, 137, 141, 151]
MgO_5	864	872	9	[20, 67, 72, 78, 94, 117]
MgO_6	864	887	24	[22, 75, 89, 98, 121, 122, 138]
MgO_6	865	895	31	[9, 79, 94, 117, 125, 142, 147]
MgO_4	867	893	27	[11, 112, 116, 136, 139]
MgO_6	868	878	11	[10, 76, 105, 109, 120, 141, 144]
MgO_6	868	872	5	[12, 78, 80, 94, 115, 122, 150]
MgO_5	868	891	24	[32, 69, 99, 111, 132, 140]
MgO_8	871	887	17	[28, 74, 88, 92, 97, 119, 137, 141, 151]
MgO_5	871	877	7	[31, 79, 81, 93, 103, 135]
MgO_4	871	919	49	[34, 90, 124, 133, 143]
MgO_4	872	899	28	[23, 102, 117, 124, 125]
MgO_5	873	879	7	[12, 78, 80, 94, 122, 150]
MgO_6	873	894	22	[20, 67, 72, 78, 94, 117, 128]
MgO_5	873	965	93	[24, 66, 80, 99, 140, 150]
MgO_4	874	900	27	[36, 64, 69, 116, 118]
MgO_4	878	888	11	[31, 79, 93, 103, 135]
MgO_5	879	894	16	[10, 76, 105, 109, 141, 144]
MgO_4	879	937	59	[27, 64, 69, 102, 132]
MgO_6	879	914	36	[29, 67, 76, 78, 107, 120, 150]
MgO_6	880	897	18	[12, 78, 80, 87, 94, 122, 150]
MgO_7	887	902	16	[35, 73, 109, 110, 120, 129, 145, 150]
MgO_4	888	934	47	[21, 81, 86, 107, 128]
MgO_7	888	906	19	[22, 75, 89, 96, 98, 121, 122, 138]
MgO_7	888	909	22	[28, 74, 88, 92, 97, 119, 137, 141]
MgO_4	889	904	16	[16, 71, 91, 98, 149]
MgO_3	889	958	70	[31, 79, 103, 135]
MgO_4	890	981	92	[25, 71, 72, 104, 149]
MgO_6	892	917	26	[32, 69, 99, 111, 132, 140, 152]
MgO_5	894	1005	112	[11, 100, 112, 116, 136, 139]
MgO_4	895	897	3	[10, 105, 109, 141, 144]
MgO_8	895	907	13	[20, 67, 72, 78, 94, 104, 117, 124, 128]
MgO_5	896	1073	178	[9, 79, 94, 117, 125, 147]
MgO_3	896	930	35	[26, 98, 115, 152]
MgO_3	898	899	2	[10, 105, 109, 144]
MgO_7	898	941	44	[12, 78, 80, 87, 94, 118, 122, 150]
MgO_5	898	913	16	[18, 82, 88, 89, 113, 119]
MgO_4	900	910	11	[10, 105, 109, 144, 145]
MgO_5	900	927	28	[23, 67, 102, 117, 124, 125]
MgO_4	900	902	3	[33, 100, 108, 139, 142]
MgO_5	901	907	7	[36, 64, 69, 92, 116, 118]
MgO_5	902	906	5	[13, 68, 80, 87, 105, 106]
MgO_3	903	925	23	[33, 100, 108, 139]
MgO_6	903	910	8	[35, 73, 110, 120, 129, 145, 150]
MgO_5	905	950	46	[16, 70, 71, 91, 98, 149]
MgO_5	906	938	33	[17, 66, 68, 75, 103, 133]
MgO_6	907	926	20	[13, 68, 80, 87, 105, 106, 122]
MgO_6	907	951	45	[22, 75, 96, 98, 121, 122, 138]
MgO_5	908	954	47	[8, 68, 84, 85, 105, 109]
MgO_7	908	920	13	[20, 67, 72, 94, 104, 117, 124, 128]
MgO_6	908	922	15	[36, 64, 69, 92, 116, 118, 152]
MgO_4	909	914	6	[30, 65, 84, 85, 103]
MgO_5	910	922	13	[7, 76, 86, 108, 134, 142]
MgO_6	910	915	6	[28, 74, 92, 97, 119, 137, 141]
MgO_5	911	930	20	[10, 105, 106, 109, 144, 145]
MgO_5	911	954	44	[35, 73, 110, 120, 129, 145]
MgO_4	914	949	36	[18, 82, 88, 89, 113]
MgO_5	915	969	55	[29, 67, 76, 78, 107, 120]
MgO_5	915	927	13	[30, 65, 84, 85, 103, 114]
MgO_5	916	928	13	[28, 74, 97, 119, 137, 141]
MgO_4	918	936	19	[15, 77, 90, 126, 143]
MgO_7	918	924	7	[32, 69, 82, 99, 111, 132, 140, 152]
MgO_5	920	922	3	[34, 66, 90, 124, 133, 143]
MgO_6	921	927	7	[20, 67, 72, 94, 104, 117, 128]
MgO_4	923	935	13	[7, 76, 108, 134, 142]
MgO_6	923	943	21	[34, 66, 73, 90, 124, 133, 143]
MgO_7	923	926	4	[36, 64, 69, 92, 104, 116, 118, 152]
MgO_6	925	927	3	[32, 69, 82, 99, 111, 140, 152]
MgO_4	926	928	3	[33, 100, 108, 134, 139]
MgO_5	927	928	2	[13, 68, 80, 87, 105, 106]
MgO_6	927	944	18	[36, 64, 69, 92, 104, 118, 152]
MgO_7	928	930	3	[20, 67, 72, 78, 94, 104, 117, 128]
MgO_6	928	934	7	[23, 67, 94, 102, 117, 124, 125]
MgO_6	928	931	4	[30, 65, 84, 85, 103, 114, 148]
MgO_5	928	993	66	[32, 69, 82, 99, 111, 140]
MgO_4	929	932	4	[13, 68, 80, 105, 106]
MgO_6	929	957	29	[28, 74, 88, 97, 119, 137, 141]
MgO_5	929	943	15	[33, 100, 108, 125, 134, 139]
MgO_4	931	931	1	[10, 105, 109, 144, 145]
MgO_6	931	981	51	[20, 67, 72, 78, 94, 104, 128]
MgO_4	931	938	8	[26, 98, 115, 118, 152]
MgO_5	932	936	5	[10, 68, 105, 109, 144, 145]
MgO_5	932	964	33	[30, 65, 84, 103, 114, 148]
MgO_5	933	960	28	[13, 68, 80, 105, 106, 147]
MgO_5	935	952	18	[21, 81, 86, 107, 128, 142]
MgO_5	935	1046	112	[23, 67, 94, 102, 117, 124]
MgO_5	936	979	44	[7, 76, 86, 108, 134, 142]
MgO_4	937	959	23	[10, 68, 105, 109, 144]
MgO_3	937	958	22	[15, 77, 126, 143]
MgO_5	938	970	33	[27, 64, 69, 102, 132, 146]
MgO_6	939	973	35	[17, 66, 68, 75, 103, 133, 138]
MgO_5	939	1000	62	[26, 98, 115, 118, 122, 152]
MgO_5	942	952	11	[12, 78, 80, 118, 122, 150]
MgO_6	944	952	9	[33, 100, 108, 125, 134, 139, 142]
MgO_5	944	946	3	[34, 66, 73, 90, 124, 133]
MgO_5	945	966	22	[36, 64, 69, 92, 118, 152]
MgO_6	947	992	46	[34, 66, 73, 90, 124, 133, 138]
MgO_5	950	954	5	[18, 82, 88, 89, 112, 113]
MgO_4	951	990	40	[16, 71, 91, 98, 149]
MgO_7	952	966	15	[22, 75, 96, 98, 121, 122, 135, 138]
MgO_6	953	989	37	[12, 78, 80, 115, 118, 122, 150]
MgO_6	953	980	28	[21, 76, 81, 86, 107, 128, 142]
MgO_5	953	959	7	[33, 100, 108, 125, 134, 142]
MgO_4	955	972	18	[8, 84, 85, 105, 109]
MgO_6	955	957	3	[18, 82, 88, 89, 112, 113, 119]
MgO_6	955	991	37	[35, 73, 110, 120, 129, 145, 150]
MgO_5	958	962	5	[18, 82, 88, 89, 113, 119]
MgO_7	958	970	13	[28, 74, 88, 92, 97, 119, 137, 141]
MgO_4	959	1012	54	[15, 77, 90, 126, 143]
MgO_4	959	965	7	[31, 79, 103, 135, 142]
MgO_5	960	975	16	[10, 68, 105, 106, 109, 144]
MgO_4	960	970	11	[33, 108, 125, 134, 142]
MgO_4	961	971	11	[13, 68, 80, 105, 106]
MgO_6	963	980	18	[18, 82, 88, 89, 100, 113, 119]
MgO_4	965	993	29	[30, 65, 84, 103, 114]
MgO_6	966	966	1	[24, 66, 80, 99, 111, 140, 150]
MgO_3	966	968	3	[31, 79, 103, 142]
MgO_6	967	1037	71	[22, 75, 96, 98, 121, 135, 138]
MgO_5	967	970	4	[24, 80, 99, 111, 140, 150]
MgO_6	967	969	3	[36, 64, 69, 92, 118, 132, 152]
MgO_4	969	1035	67	[31, 79, 81, 103, 142]
MgO_6	970	995	26	[29, 67, 76, 78, 107, 120, 150]
MgO_7	970	975	6	[36, 64, 69, 74, 92, 118, 132, 152]
MgO_4	971	1005	35	[24, 80, 99, 140, 150]
MgO_6	971	982	12	[27, 64, 69, 99, 102, 132, 146]
MgO_6	971	995	25	[28, 74, 88, 97, 119, 137, 141]
MgO_5	971	1026	56	[33, 65, 108, 125, 134, 142]
MgO_5	972	984	13	[13, 68, 75, 80, 105, 106]
MgO_5	973	974	2	[8, 68, 84, 85, 105, 109]
MgO_5	974	1000	27	[17, 66, 75, 103, 133, 138]
MgO_6	975	986	12	[8, 68, 84, 85, 105, 109, 111]
MgO_4	976	978	3	[10, 68, 105, 109, 144]
MgO_6	976	1001	26	[36, 64, 69, 74, 118, 132, 152]
MgO_5	979	992	14	[10, 68, 105, 107, 109, 144]
MgO_6	980	993	14	[7, 76, 86, 108, 131, 134, 142]
MgO_5	981	999	19	[18, 82, 88, 89, 100, 113]
MgO_7	981	1006	26	[21, 67, 76, 81, 86, 107, 128, 142]
MgO_5	982	989	8	[20, 67, 78, 94, 104, 128]
MgO_5	982	1007	26	[25, 71, 72, 104, 138, 149]
MgO_5	983	996	14	[27, 64, 69, 102, 132, 146]
MgO_6	985	1009	25	[13, 66, 68, 75, 80, 105, 106]
MgO_7	987	1003	17	[8, 68, 84, 85, 105, 109, 111, 119]
MgO_5	990	1003	14	[12, 78, 80, 115, 122, 150]
MgO_6	990	993	4	[20, 67, 72, 78, 94, 104, 128]
MgO_5	991	991	1	[16, 70, 71, 91, 98, 149]
MgO_4	992	1007	16	[16, 70, 71, 91, 149]
MgO_5	992	1026	35	[35, 73, 110, 120, 129, 150]
MgO_6	993	995	3	[10, 68, 105, 107, 109, 144, 145]
MgO_5	993	1005	13	[34, 73, 90, 124, 133, 138]
MgO_5	994	1017	24	[7, 76, 86, 108, 131, 142]
MgO_5	994	1011	18	[20, 67, 72, 78, 104, 128]
MgO_5	994	1015	22	[30, 65, 84, 85, 103, 114]
MgO_4	994	1052	59	[32, 69, 82, 111, 140]
MgO_7	996	1001	6	[10, 68, 76, 105, 107, 109, 144, 145]
MgO_5	996	1018	23	[28, 74, 88, 119, 137, 141]
MgO_5	996	1017	22	[29, 67, 76, 78, 107, 120]
MgO_6	997	1004	8	[27, 64, 69, 99, 102, 132, 146]
MgO_5	999	1045	47	[19, 70, 71, 93, 128, 129]
MgO_6	1000	1003	4	[18, 82, 88, 89, 100, 113, 119]
MgO_6	1001	1001	1	[17, 66, 75, 103, 133, 135, 138]
MgO_4	1001	1003	3	[26, 98, 118, 122, 152]
MgO_6	1002	1008	7	[10, 76, 105, 107, 109, 144, 145]
MgO_7	1002	1012	11	[17, 66, 68, 75, 103, 133, 135, 138]
MgO_5	1002	1002	1	[36, 64, 69, 118, 132, 152]
MgO_6	1003	1017	15	[36, 64, 69, 116, 118, 132, 152]
MgO_6	1004	1018	15	[8, 84, 85, 105, 109, 111, 119]
MgO_6	1004	1062	59	[12, 78, 80, 115, 121, 122, 150]
MgO_5	1004	1020	17	[18, 82, 88, 100, 113, 119]
MgO_5	1004	1014	11	[26, 89, 98, 118, 122, 152]
MgO_7	1005	1005	1	[27, 64, 69, 99, 102, 132, 143, 146]
MgO_4	1006	1013	8	[11, 100, 112, 136, 139]
MgO_5	1006	1054	49	[24, 66, 80, 99, 140, 150]
MgO_6	1006	1011	6	[27, 64, 69, 99, 102, 132, 146]
MgO_6	1006	1009	4	[34, 73, 90, 117, 124, 133, 138]
MgO_6	1007	1027	21	[21, 67, 76, 81, 86, 107, 142]
MgO_3	1008	1035	28	[16, 71, 91, 149]
MgO_4	1008	1035	28	[25, 71, 72, 104, 149]
MgO_5	1009	1037	29	[10, 76, 105, 109, 144, 145]
MgO_5	1010	1014	5	[13, 66, 75, 80, 105, 106]
MgO_5	1010	1027	18	[34, 73, 90, 117, 124, 138]
MgO_6	1012	1055	44	[20, 67, 72, 78, 104, 124, 128]
MgO_5	1012	1015	4	[27, 64, 69, 102, 132, 146]
MgO_3	1013	1056	44	[15, 77, 126, 143]
MgO_6	1013	1049	37	[17, 68, 75, 103, 133, 135, 138]
MgO_5	1014	1132	119	[11, 100, 112, 116, 136, 139]
MgO_4	1015	1044	30	[13, 66, 80, 105, 106]
MgO_6	1015	1040	26	[26, 82, 89, 98, 118, 122, 152]
MgO_4	1016	1052	37	[27, 64, 102, 132, 146]
MgO_4	1016	1028	13	[30, 84, 85, 103, 114]
MgO_4	1018	1048	31	[7, 76, 86, 108, 131]
MgO_4	1018	1052	35	[29, 67, 78, 107, 120]
MgO_5	1018	1024	7	[36, 64, 69, 118, 132, 152]
MgO_5	1019	1020	2	[8, 84, 85, 105, 109, 119]
MgO_4	1019	1047	29	[28, 74, 88, 137, 141]
MgO_4	1021	1050	30	[8, 84, 85, 109, 119]
MgO_6	1021	1056	36	[18, 82, 87, 88, 100, 113, 119]
MgO_4	1025	1039	15	[36, 64, 69, 118, 132]
MgO_6	1027	1052	26	[33, 65, 108, 125, 134, 139, 142]
MgO_6	1027	1043	17	[35, 73, 110, 120, 121, 129, 150]
MgO_7	1028	1031	4	[21, 67, 76, 81, 86, 107, 142, 144]
MgO_4	1028	1040	13	[34, 73, 90, 124, 138]
MgO_5	1029	1085	57	[30, 68, 84, 85, 103, 114]
MgO_6	1032	1037	6	[21, 76, 81, 86, 107, 142, 144]
MgO_4	1036	1054	19	[16, 71, 91, 95, 149]
MgO_5	1036	1042	7	[25, 71, 72, 104, 128, 149]
MgO_3	1036	1067	32	[31, 79, 103, 142]
MgO_4	1038	1040	3	[10, 105, 109, 144, 145]
MgO_7	1038	1050	13	[21, 67, 76, 81, 86, 107, 142, 144]
MgO_5	1038	1052	15	[22, 75, 96, 98, 121, 138]
MgO_5	1040	1117	78	[36, 64, 69, 116, 118, 132]
MgO_5	1041	1059	19	[10, 68, 105, 109, 144, 145]
MgO_5	1041	1074	34	[26, 82, 89, 118, 122, 152]
MgO_5	1041	1052	12	[34, 73, 90, 124, 133, 138]
MgO_6	1043	1082	40	[25, 71, 72, 104, 124, 128, 149]
MgO_5	1044	1074	31	[35, 73, 110, 120, 129, 150]
MgO_5	1045	1055	11	[13, 66, 80, 105, 106, 111]
MgO_4	1046	1075	30	[19, 70, 71, 93, 128]
MgO_4	1047	1080	34	[23, 94, 102, 117, 124]
MgO_3	1048	1091	44	[28, 88, 137, 141]
MgO_5	1049	1070	22	[7, 76, 86, 108, 131, 146]
MgO_7	1050	1084	35	[17, 68, 75, 103, 117, 133, 135, 138]
MgO_5	1051	1060	10	[8, 84, 85, 105, 109, 119]
MgO_6	1051	1083	33	[21, 67, 76, 81, 86, 142, 144]
MgO_4	1053	1091	39	[22, 75, 98, 121, 138]
MgO_5	1053	1184	132	[27, 64, 69, 102, 132, 146]
MgO_5	1053	1139	87	[29, 67, 78, 99, 107, 120]
MgO_5	1053	1183	131	[32, 69, 82, 111, 140, 152]
MgO_5	1053	1066	14	[33, 65, 108, 125, 139, 142]
MgO_6	1053	1063	11	[34, 73, 90, 117, 124, 133, 138]
MgO_3	1055	1067	13	[16, 91, 95, 149]
MgO_4	1055	1075	21	[24, 80, 99, 140, 150]
MgO_4	1056	1083	28	[13, 66, 80, 105, 106]
MgO_7	1056	1061	6	[20, 67, 72, 78, 94, 104, 124, 128]
MgO_2	1057	1069	13	[15, 77, 143]
MgO_5	1057	1062	6	[18, 82, 88, 100, 113, 119]
MgO_4	1060	1075	16	[10, 68, 105, 144, 145]
MgO_5	1061	1100	40	[8, 85, 105, 109, 113, 119]
MgO_6	1062	1088	27	[20, 67, 78, 94, 104, 124, 128]
MgO_5	1063	1065	3	[12, 80, 115, 121, 122, 150]
MgO_6	1063	1114	52	[18, 82, 88, 89, 100, 113, 119]
MgO_7	1064	1082	19	[34, 66, 73, 90, 117, 124, 133, 138]
MgO_4	1066	1071	6	[12, 80, 121, 122, 150]
MgO_6	1067	1067	1	[33, 65, 108, 114, 125, 139, 142]
MgO_4	1068	1078	11	[16, 70, 91, 95, 149]
MgO_2	1068	1077	10	[31, 103, 142]
MgO_5	1068	1081	14	[33, 65, 108, 114, 139, 142]
MgO_3	1070	1093	24	[15, 77, 96, 143]
MgO_4	1071	1089	19	[7, 76, 108, 131, 146]
MgO_5	1072	1159	88	[12, 78, 80, 121, 122, 150]
MgO_6	1074	1091	18	[9, 79, 94, 117, 125, 142, 147]
MgO_4	1075	1093	19	[26, 82, 89, 118, 152]
MgO_6	1075	1092	18	[35, 73, 84, 110, 120, 129, 150]
MgO_3	1076	1102	27	[10, 105, 144, 145]
MgO_5	1076	1188	113	[19, 70, 71, 93, 127, 128]
MgO_5	1076	1091	16	[24, 80, 99, 120, 140, 150]
MgO_3	1078	1107	30	[31, 103, 125, 142]
MgO_5	1079	1154	76	[14, 73, 90, 110, 126, 143]
MgO_3	1079	1079	1	[16, 70, 91, 149]
MgO_4	1080	1089	10	[16, 70, 91, 126, 149]
MgO_5	1081	1132	52	[23, 90, 94, 102, 117, 124]
MgO_4	1082	1146	65	[33, 65, 108, 114, 139]
MgO_5	1083	1100	18	[25, 71, 72, 104, 128, 149]
MgO_6	1083	1151	69	[34, 66, 73, 90, 117, 133, 138]
MgO_5	1084	1186	103	[13, 66, 68, 80, 105, 106]
MgO_7	1084	1086	3	[21, 67, 76, 81, 86, 107, 142, 144]
MgO_6	1085	1151	67	[17, 75, 103, 117, 133, 135, 138]
MgO_6	1086	1135	50	[30, 68, 84, 85, 103, 114, 133]
MgO_6	1087	1104	18	[21, 67, 76, 81, 86, 107, 142]
MgO_7	1089	1090	2	[20, 67, 72, 78, 94, 104, 124, 128]
MgO_5	1090	1111	22	[7, 74, 76, 108, 131, 146]
MgO_5	1090	1173	84	[16, 70, 91, 98, 126, 149]
MgO_6	1091	1111	21	[20, 67, 72, 78, 94, 104, 124]
MgO_7	1092	1128	37	[9, 79, 94, 117, 125, 134, 142, 147]
MgO_5	1092	1095	4	[22, 75, 98, 106, 121, 138]
MgO_4	1092	1095	4	[24, 99, 120, 140, 150]
MgO_4	1092	1092	1	[28, 88, 119, 137, 141]
MgO_5	1093	1103	11	[28, 74, 88, 119, 137, 141]
MgO_5	1093	1094	2	[35, 73, 84, 110, 120, 129]
MgO_2	1094	1103	10	[15, 77, 143]
MgO_5	1094	1116	23	[26, 82, 89, 118, 122, 152]
MgO_4	1095	1113	19	[35, 73, 84, 110, 129]
MgO_6	1096	1115	20	[22, 75, 96, 98, 106, 121, 138]
MgO_5	1096	1140	45	[24, 99, 120, 131, 140, 150]
MgO_6	1101	1101	1	[8, 85, 105, 109, 111, 113, 119]
MgO_4	1101	1139	39	[25, 71, 72, 104, 149]
MgO_5	1102	1145	44	[8, 85, 105, 109, 111, 113]
MgO_4	1103	1111	9	[10, 68, 105, 144, 145]
MgO_3	1104	1124	21	[15, 77, 98, 143]
MgO_6	1104	1115	12	[28, 74, 88, 115, 119, 137, 141]
MgO_5	1105	1119	15	[21, 67, 76, 81, 86, 107]
MgO_4	1108	1127	20	[31, 81, 103, 125, 142]
MgO_4	1112	1150	39	[7, 74, 76, 108, 131]
MgO_5	1112	1136	25	[10, 68, 105, 109, 144, 145]
MgO_7	1112	1133	22	[20, 67, 72, 78, 92, 94, 104, 124]
MgO_5	1114	1117	4	[35, 73, 84, 110, 129, 150]
MgO_5	1115	1152	38	[18, 82, 88, 100, 113, 119]
MgO_5	1116	1122	7	[22, 75, 96, 98, 121, 138]
MgO_5	1116	1125	10	[28, 74, 88, 115, 137, 141]
MgO_6	1117	1155	39	[26, 82, 89, 116, 118, 122, 152]
MgO_4	1118	1143	26	[35, 73, 110, 129, 150]
MgO_4	1118	1120	3	[36, 64, 116, 118, 132]
MgO_4	1120	1126	7	[21, 67, 76, 81, 86]
MgO_5	1121	1232	112	[36, 64, 104, 116, 118, 132]
MgO_6	1123	1140	18	[22, 66, 75, 96, 98, 121, 138]
MgO_2	1125	1142	18	[15, 77, 143]
MgO_6	1126	1134	9	[28, 74, 88, 115, 137, 141, 151]
MgO_5	1127	1139	13	[21, 67, 76, 81, 86, 142]
MgO_5	1128	1135	8	[31, 79, 81, 103, 125, 142]
MgO_6	1129	1140	12	[9, 79, 94, 117, 125, 142, 147]
MgO_4	1133	1177	45	[11, 100, 112, 136, 139]
MgO_6	1133	1152	20	[23, 90, 94, 99, 102, 117, 124]
MgO_6	1134	1138	5	[20, 67, 72, 78, 92, 94, 104]
MgO_5	1135	1160	26	[28, 74, 115, 137, 141, 151]
MgO_5	1136	1168	33	[30, 68, 84, 85, 103, 114]
MgO_6	1136	1207	72	[31, 79, 81, 86, 103, 125, 142]
MgO_6	1137	1228	92	[10, 68, 84, 105, 109, 144, 145]
MgO_5	1139	1162	24	[20, 67, 72, 78, 92, 104]
MgO_6	1140	1174	35	[21, 67, 76, 81, 86, 107, 142]
MgO_5	1140	1176	37	[25, 71, 72, 98, 104, 149]
MgO_4	1140	1159	20	[29, 67, 78, 107, 120]
MgO_5	1141	1159	19	[9, 79, 94, 117, 125, 142]
MgO_7	1141	1164	24	[22, 66, 75, 96, 98, 121, 122, 138]
MgO_6	1141	1149	9	[24, 99, 110, 120, 131, 140, 150]
MgO_3	1143	1296	154	[15, 77, 126, 143]
MgO_5	1144	1191	48	[35, 73, 110, 120, 129, 150]
MgO_5	1146	1149	4	[8, 84, 85, 109, 111, 113]
MgO_5	1147	1154	8	[33, 65, 86, 108, 114, 139]
MgO_6	1150	1155	6	[8, 84, 85, 109, 111, 113, 119]
MgO_5	1150	1183	34	[24, 99, 120, 131, 140, 150]
MgO_3	1151	1167	17	[7, 76, 108, 131]
MgO_7	1152	1170	19	[17, 75, 103, 117, 125, 133, 135, 138]
MgO_5	1152	1185	34	[34, 73, 90, 117, 133, 138]
MgO_6	1153	1190	38	[18, 82, 88, 89, 100, 113, 119]
MgO_5	1153	1171	19	[23, 94, 99, 102, 117, 124]
MgO_4	1155	1168	14	[14, 73, 90, 126, 143]
MgO_4	1155	1166	12	[33, 65, 86, 108, 114]
MgO_7	1156	1193	38	[8, 84, 85, 101, 109, 111, 113, 119]
MgO_5	1156	1171	16	[26, 89, 116, 118, 122, 152]
MgO_6	1160	1171	12	[9, 79, 94, 117, 125, 142, 147]
MgO_6	1160	1167	8	[12, 78, 80, 121, 122, 129, 150]
MgO_5	1160	1181	22	[29, 67, 78, 99, 107, 120]
MgO_6	1161	1165	5	[28, 74, 92, 115, 137, 141, 151]
MgO_6	1163	1165	3	[20, 67, 72, 78, 92, 104, 124]
MgO_6	1165	1188	24	[22, 66, 75, 96, 98, 121, 138]
MgO_5	1166	1173	8	[20, 67, 72, 78, 104, 124]
MgO_5	1166	1175	10	[28, 74, 92, 115, 137, 151]
MgO_3	1167	1185	19	[33, 65, 86, 108]
MgO_4	1168	1175	8	[7, 76, 108, 131, 132]
MgO_7	1168	1176	9	[12, 78, 80, 115, 121, 122, 129, 150]
MgO_3	1169	1205	37	[14, 90, 126, 143]
MgO_4	1169	1188	20	[30, 68, 84, 103, 114]
MgO_6	1171	1212	42	[17, 75, 103, 117, 133, 135, 138]
MgO_5	1172	1229	58	[9, 79, 94, 117, 125, 147]
MgO_4	1172	1185	14	[23, 94, 99, 102, 117]
MgO_6	1172	1184	13	[26, 82, 89, 116, 118, 122, 152]
MgO_6	1174	1205	32	[16, 70, 71, 91, 98, 126, 149]
MgO_6	1174	1177	4	[20, 67, 72, 78, 104, 124, 128]
MgO_5	1175	1179	5	[21, 76, 81, 86, 107, 142]
MgO_5	1176	1186	11	[7, 76, 95, 108, 131, 132]
MgO_6	1176	1180	5	[28, 70, 74, 92, 115, 137, 151]
MgO_6	1177	1180	4	[12, 78, 80, 115, 121, 122, 150]
MgO_4	1177	1197	21	[25, 71, 72, 104, 149]
MgO_3	1178	1230	53	[11, 112, 136, 139]
MgO_7	1178	1213	36	[20, 67, 72, 78, 92, 104, 124, 128]
MgO_6	1180	1197	18	[21, 67, 76, 81, 86, 107, 142]
MgO_7	1181	1219	39	[12, 66, 78, 80, 115, 121, 122, 150]
MgO_5	1181	1245	65	[28, 70, 74, 115, 137, 151]
MgO_6	1182	1255	74	[29, 67, 76, 78, 99, 107, 120]
MgO_4	1184	1197	14	[24, 99, 120, 140, 150]
MgO_6	1184	1262	79	[32, 69, 82, 111, 113, 140, 152]
MgO_7	1185	1192	8	[26, 82, 87, 89, 116, 118, 122, 152]
MgO_6	1185	1227	43	[27, 64, 69, 102, 116, 132, 146]
MgO_5	1186	1260	75	[23, 94, 99, 102, 117, 124]
MgO_4	1186	1225	40	[33, 65, 86, 108, 125]
MgO_6	1186	1191	6	[34, 73, 90, 117, 124, 133, 138]
MgO_6	1187	1222	36	[7, 76, 95, 108, 131, 132, 146]
MgO_6	1187	1253	67	[13, 66, 68, 80, 105, 106, 111]
MgO_6	1189	1204	16	[19, 70, 71, 93, 127, 128, 129]
MgO_5	1189	1222	34	[22, 66, 75, 96, 121, 138]
MgO_5	1189	1219	31	[30, 68, 84, 93, 103, 114]
MgO_5	1191	1202	12	[18, 82, 88, 100, 113, 119]
MgO_5	1192	1200	9	[34, 73, 90, 117, 124, 138]
MgO_4	1192	1209	18	[35, 110, 120, 129, 150]
MgO_6	1193	1217	25	[26, 82, 87, 89, 118, 122, 152]
MgO_6	1194	1207	14	[8, 84, 85, 101, 111, 113, 119]
MgO_7	1198	1235	38	[21, 67, 76, 81, 86, 107, 142, 144]
MgO_5	1198	1216	19	[24, 80, 99, 120, 140, 150]
MgO_3	1198	1225	28	[25, 71, 72, 104]
MgO_6	1201	1235	35	[34, 73, 90, 102, 117, 124, 138]
MgO_4	1203	1211	9	[18, 82, 88, 113, 119]
MgO_5	1205	1217	13	[19, 70, 71, 93, 128, 129]
MgO_4	1206	1246	41	[14, 90, 126, 143, 149]
MgO_5	1206	1254	49	[16, 71, 91, 98, 126, 149]
MgO_7	1208	1210	3	[8, 84, 85, 101, 105, 111, 113, 119]
MgO_5	1208	1339	132	[31, 81, 86, 103, 125, 142]
MgO_5	1210	1237	28	[35, 109, 110, 120, 129, 150]
MgO_6	1211	1230	20	[8, 84, 85, 105, 111, 113, 119]
MgO_5	1212	1214	3	[18, 82, 87, 88, 113, 119]
MgO_5	1213	1295	83	[17, 75, 103, 117, 133, 138]
MgO_6	1214	1224	11	[20, 67, 72, 92, 104, 124, 128]
MgO_6	1215	1251	37	[18, 82, 87, 88, 89, 113, 119]
MgO_7	1217	1234	18	[24, 80, 99, 111, 120, 140, 147, 150]
MgO_4	1218	1266	49	[19, 71, 93, 128, 129]
MgO_5	1218	1301	84	[26, 82, 89, 118, 122, 152]
MgO_8	1220	1244	25	[12, 66, 78, 80, 106, 115, 121, 122, 150]
MgO_4	1220	1225	6	[30, 68, 84, 103, 114]
MgO_5	1223	1261	39	[7, 95, 108, 131, 132, 146]
MgO_6	1223	1261	39	[22, 66, 75, 96, 106, 121, 138]
MgO_7	1225	1225	1	[20, 67, 72, 78, 92, 104, 124, 128]
MgO_6	1226	1233	8	[20, 67, 72, 78, 92, 104, 128]
MgO_4	1226	1247	22	[25, 71, 72, 104, 138]
MgO_5	1226	1247	22	[30, 68, 84, 103, 110, 114]
MgO_5	1226	1264	39	[33, 65, 86, 108, 114, 125]
MgO_5	1228	1245	18	[27, 64, 69, 102, 132, 146]
MgO_7	1229	1244	16	[10, 68, 84, 105, 109, 142, 144, 145]
MgO_4	1230	1270	41	[9, 79, 94, 117, 147]
MgO_7	1231	1248	18	[8, 84, 85, 105, 111, 113, 119, 134]
MgO_4	1231	1278	48	[11, 83, 112, 136, 139]
MgO_4	1233	1246	14	[36, 64, 116, 118, 132]
MgO_5	1234	1280	47	[20, 67, 72, 78, 92, 104]
MgO_6	1235	1240	6	[24, 80, 99, 111, 120, 140, 150]
MgO_6	1236	1247	12	[21, 67, 76, 81, 86, 107, 142]
MgO_5	1236	1348	113	[34, 73, 90, 102, 124, 138]
MgO_6	1238	1264	27	[35, 107, 109, 110, 120, 129, 150]
MgO_7	1241	1250	10	[24, 66, 80, 99, 111, 120, 140, 150]
MgO_6	1245	1333	89	[10, 84, 105, 109, 142, 144, 145]
MgO_7	1245	1263	19	[12, 78, 80, 106, 115, 121, 122, 150]
MgO_6	1246	1247	2	[27, 64, 69, 99, 102, 132, 146]
MgO_6	1246	1258	13	[28, 70, 74, 98, 115, 137, 151]
MgO_5	1247	1251	5	[14, 65, 90, 126, 143, 149]
MgO_3	1247	1255	9	[36, 64, 116, 118]
MgO_5	1248	1253	6	[21, 67, 76, 81, 107, 142]
MgO_3	1248	1320	73	[25, 71, 72, 104]
MgO_5	1248	1282	35	[27, 64, 69, 99, 132, 146]
MgO_4	1248	1291	44	[30, 68, 84, 110, 114]
MgO_6	1249	1300	52	[8, 84, 85, 111, 113, 119, 134]
MgO_6	1251	1396	146	[24, 66, 80, 111, 120, 140, 150]
MgO_4	1252	1266	15	[14, 65, 90, 126, 149]
MgO_5	1252	1266	15	[18, 82, 88, 89, 113, 119]
MgO_5	1254	1271	18	[13, 66, 68, 80, 105, 111]
MgO_4	1254	1292	39	[21, 67, 76, 107, 142]
MgO_6	1255	1268	14	[16, 70, 71, 91, 98, 126, 149]
MgO_7	1256	1308	53	[29, 67, 76, 78, 94, 99, 107, 120]
MgO_4	1256	1256	1	[36, 64, 69, 116, 118]
MgO_5	1257	1339	83	[36, 64, 69, 104, 116, 118]
MgO_7	1259	1269	11	[28, 70, 74, 98, 115, 137, 141, 151]
MgO_6	1261	1290	30	[23, 67, 94, 99, 102, 117, 124]
MgO_6	1262	1276	15	[7, 76, 95, 108, 131, 132, 146]
MgO_5	1262	1357	96	[22, 75, 96, 106, 121, 138]
MgO_5	1263	1303	41	[32, 82, 111, 113, 140, 152]
MgO_6	1264	1271	8	[12, 78, 80, 106, 115, 122, 150]
MgO_6	1265	1294	30	[33, 65, 86, 108, 114, 125, 139]
MgO_5	1265	1299	35	[35, 109, 110, 120, 129, 150]
MgO_5	1267	1353	87	[14, 65, 90, 91, 126, 149]
MgO_4	1267	1338	72	[18, 82, 88, 113, 119]
MgO_5	1267	1381	115	[19, 70, 71, 93, 128, 129]
MgO_5	1269	1302	34	[16, 70, 71, 91, 98, 149]
MgO_6	1270	1342	73	[28, 70, 74, 98, 115, 137, 141]
MgO_5	1271	1274	4	[9, 79, 94, 117, 135, 147]
MgO_5	1272	1274	3	[12, 78, 80, 106, 115, 122]
MgO_6	1272	1290	19	[13, 66, 68, 80, 85, 105, 111]
MgO_6	1275	1283	9	[9, 79, 81, 94, 117, 135, 147]
MgO_4	1275	1276	2	[12, 78, 80, 115, 122]
MgO_5	1277	1333	57	[7, 76, 95, 108, 131, 146]
MgO_3	1277	1298	22	[12, 78, 80, 122]
MgO_3	1279	1282	4	[11, 112, 136, 139]
MgO_6	1281	1289	9	[20, 67, 72, 78, 92, 94, 104]
MgO_4	1283	1307	25	[11, 100, 112, 136, 139]
MgO_4	1283	1284	2	[27, 69, 99, 132, 146]
MgO_5	1284	1284	1	[9, 79, 81, 117, 135, 147]
MgO_4	1285	1289	5	[9, 79, 81, 117, 135]
MgO_3	1285	1305	21	[27, 69, 99, 132]
MgO_5	1290	1304	15	[9, 79, 81, 103, 117, 135]
MgO_5	1290	1295	6	[20, 67, 72, 78, 92, 94]
MgO_5	1291	1325	35	[13, 66, 68, 85, 105, 111]
MgO_7	1291	1292	2	[23, 67, 72, 94, 99, 102, 117, 124]
MgO_5	1292	1319	28	[30, 68, 84, 85, 110, 114]
MgO_5	1293	1299	7	[21, 67, 76, 107, 142, 144]
MgO_6	1293	1298	6	[23, 72, 94, 99, 102, 117, 124]
MgO_4	1295	1343	49	[33, 65, 86, 108, 125]
MgO_4	1296	1317	22	[17, 75, 103, 117, 133]
MgO_6	1296	1339	44	[20, 67, 72, 78, 92, 94, 104]
MgO_4	1297	1303	7	[15, 77, 85, 126, 143]
MgO_4	1299	1337	39	[12, 78, 80, 94, 122]
MgO_7	1299	1308	10	[23, 72, 94, 99, 102, 117, 124, 138]
MgO_6	1300	1303	4	[21, 67, 76, 86, 107, 142, 144]
MgO_4	1300	1324	25	[35, 109, 110, 120, 150]
MgO_7	1301	1308	8	[8, 82, 84, 85, 111, 113, 119, 134]
MgO_4	1302	1360	59	[26, 89, 118, 122, 152]
MgO_6	1303	1349	47	[16, 70, 71, 91, 98, 126, 149]
MgO_3	1304	1305	2	[15, 77, 85, 143]
MgO_7	1304	1313	10	[21, 67, 76, 86, 107, 109, 142, 144]
MgO_6	1304	1341	38	[32, 82, 111, 113, 132, 140, 152]
MgO_4	1305	1332	28	[9, 79, 81, 117, 135]
MgO_2	1306	1310	5	[15, 77, 143]
MgO_4	1306	1311	6	[27, 69, 99, 132, 147]
MgO_3	1308	1328	21	[11, 100, 136, 139]
MgO_8	1309	1311	3	[8, 82, 84, 85, 105, 111, 113, 119, 134]
MgO_6	1309	1323	15	[23, 72, 94, 102, 117, 124, 138]
MgO_8	1309	1312	4	[29, 67, 76, 78, 80, 94, 99, 107, 120]
MgO_3	1311	1338	28	[15, 77, 133, 143]
MgO_7	1312	1326	15	[8, 82, 84, 105, 111, 113, 119, 134]
MgO_5	1312	1334	23	[27, 64, 69, 99, 132, 147]
MgO_7	1313	1316	4	[29, 67, 76, 78, 80, 94, 99, 120]
MgO_6	1314	1332	19	[21, 67, 76, 86, 107, 142, 144]
MgO_6	1317	1326	10	[29, 67, 78, 80, 94, 99, 120]
MgO_5	1318	1346	29	[17, 75, 102, 103, 117, 133]
MgO_4	1320	1331	12	[30, 68, 84, 85, 114]
MgO_4	1321	1350	30	[25, 71, 72, 104, 149]
MgO_5	1324	1332	9	[23, 72, 94, 102, 117, 124]
MgO_5	1325	1372	48	[35, 73, 109, 110, 120, 150]
MgO_6	1326	1345	20	[13, 66, 68, 80, 85, 105, 111]
MgO_6	1327	1334	8	[8, 84, 105, 111, 113, 119, 134]
MgO_7	1327	1342	16	[29, 67, 78, 80, 94, 99, 120, 150]
MgO_4	1329	1401	73	[11, 69, 100, 136, 139]
MgO_5	1332	1357	26	[30, 68, 84, 85, 103, 114]
MgO_5	1333	1358	26	[9, 79, 81, 103, 117, 135]
MgO_5	1333	1357	25	[21, 67, 76, 86, 107, 142]
MgO_6	1333	1348	16	[23, 72, 94, 99, 102, 117, 124]
MgO_6	1334	1389	56	[7, 76, 95, 97, 108, 131, 146]
MgO_5	1334	1381	48	[10, 84, 105, 142, 144, 145]
MgO_5	1335	1343	9	[8, 84, 105, 113, 119, 134]
MgO_4	1335	1343	9	[27, 64, 69, 99, 132]
MgO_5	1338	1382	45	[12, 78, 79, 80, 94, 122]
MgO_4	1339	1397	59	[15, 77, 102, 133, 143]
MgO_6	1339	1427	89	[18, 82, 87, 88, 100, 113, 119]
MgO_5	1340	1344	5	[20, 67, 72, 78, 92, 104]
MgO_4	1340	1394	55	[31, 81, 86, 103, 125]
MgO_4	1340	1348	9	[36, 64, 104, 116, 118]
MgO_5	1342	1418	77	[32, 82, 111, 132, 140, 152]
MgO_5	1343	1347	5	[28, 70, 74, 98, 115, 137]
MgO_8	1343	1362	20	[29, 67, 78, 80, 94, 99, 107, 120, 150]
MgO_6	1344	1357	14	[8, 84, 85, 105, 113, 119, 134]
MgO_3	1344	1346	3	[27, 64, 69, 132]
MgO_5	1344	1353	10	[33, 65, 86, 108, 125, 146]
MgO_6	1345	1390	46	[20, 67, 72, 78, 92, 94, 104]
MgO_5	1346	1433	88	[13, 66, 68, 85, 105, 111]
MgO_4	1347	1448	102	[17, 75, 103, 117, 133]
MgO_4	1347	1355	9	[27, 64, 69, 95, 132]
MgO_6	1348	1359	12	[28, 70, 74, 98, 115, 137, 151]
MgO_5	1349	1351	3	[23, 72, 94, 99, 102, 124]
MgO_4	1349	1383	35	[34, 73, 102, 124, 138]
MgO_5	1349	1359	11	[36, 64, 95, 104, 116, 118]
MgO_5	1350	1382	33	[16, 70, 71, 98, 126, 149]
MgO_3	1351	1460	110	[25, 71, 104, 149]
MgO_6	1352	1389	38	[23, 67, 72, 94, 99, 102, 124]
MgO_4	1354	1405	52	[14, 65, 90, 91, 126]
MgO_4	1354	1367	14	[33, 65, 108, 125, 146]
MgO_5	1356	1395	40	[27, 64, 69, 95, 116, 132]
MgO_5	1358	1359	2	[8, 84, 85, 113, 119, 134]
MgO_4	1358	1375	18	[21, 67, 76, 86, 142]
MgO_6	1358	1370	13	[22, 75, 89, 96, 106, 121, 138]
MgO_4	1358	1392	35	[30, 68, 84, 85, 114]
MgO_6	1359	1363	5	[9, 79, 81, 83, 103, 117, 135]
MgO_6	1360	1376	17	[8, 84, 85, 101, 113, 119, 134]
MgO_7	1360	1364	5	[28, 70, 74, 98, 115, 126, 137, 151]
MgO_6	1360	1371	12	[36, 64, 95, 104, 116, 118, 132]
MgO_5	1361	1374	14	[26, 89, 98, 118, 122, 152]
MgO_7	1363	1386	24	[29, 67, 78, 80, 99, 107, 120, 150]
MgO_7	1364	1377	14	[9, 79, 81, 83, 103, 117, 130, 135]
MgO_6	1365	1402	38	[28, 70, 74, 98, 115, 126, 151]
MgO_5	1368	1380	13	[33, 65, 108, 125, 139, 146]
MgO_5	1371	1426	56	[22, 75, 89, 106, 121, 138]
MgO_5	1372	1382	11	[36, 64, 95, 104, 116, 118]
MgO_4	1373	1395	23	[35, 73, 110, 120, 150]
MgO_6	1375	1421	47	[26, 89, 98, 118, 121, 122, 152]
MgO_3	1376	1457	82	[21, 67, 76, 86]
MgO_5	1377	1431	55	[8, 85, 101, 113, 119, 134]
MgO_6	1378	1389	12	[9, 81, 83, 103, 117, 130, 135]
MgO_4	1381	1396	16	[33, 65, 108, 125, 146]
MgO_5	1382	1404	23	[10, 68, 84, 105, 142, 145]
MgO_4	1382	1383	2	[19, 71, 93, 128, 129]
MgO_4	1383	1405	23	[12, 78, 79, 94, 122]
MgO_4	1383	1407	25	[16, 70, 71, 126, 149]
MgO_6	1383	1410	28	[36, 64, 92, 95, 104, 116, 118]
MgO_3	1384	1454	71	[19, 71, 93, 128]
MgO_3	1384	1435	52	[34, 73, 102, 124]
MgO_6	1387	1391	5	[29, 67, 78, 80, 107, 120, 150]
MgO_5	1390	1430	41	[7, 95, 97, 108, 131, 146]
MgO_5	1390	1395	6	[9, 81, 83, 117, 130, 135]
MgO_5	1390	1391	2	[23, 67, 94, 99, 102, 124]
MgO_5	1391	1397	7	[20, 67, 72, 78, 92, 104]
MgO_4	1392	1411	20	[23, 67, 94, 99, 124]
MgO_5	1392	1402	11	[29, 67, 78, 80, 107, 150]
MgO_5	1393	1479	87	[30, 68, 84, 85, 103, 114]
MgO_5	1395	1415	21	[31, 81, 86, 103, 125, 142]
MgO_4	1396	1416	21	[9, 81, 83, 117, 130]
MgO_6	1396	1422	27	[27, 64, 69, 95, 99, 116, 132]
MgO_5	1396	1419	24	[35, 73, 109, 110, 120, 150]
MgO_7	1397	1400	4	[24, 66, 80, 111, 120, 132, 140, 150]
MgO_3	1397	1434	38	[33, 65, 108, 125]
MgO_3	1398	1425	28	[15, 77, 133, 143]
MgO_4	1398	1420	23	[20, 72, 78, 92, 104]
MgO_6	1401	1440	40	[24, 66, 80, 111, 120, 132, 140]
MgO_5	1402	1412	11	[11, 69, 100, 133, 136, 139]
MgO_5	1403	1418	16	[28, 70, 74, 98, 126, 151]
MgO_4	1403	1410	8	[29, 78, 80, 107, 150]
MgO_4	1405	1431	27	[10, 68, 84, 105, 145]
MgO_5	1406	1519	114	[12, 72, 78, 79, 94, 122]
MgO_5	1406	1416	11	[14, 65, 90, 91, 101, 126]
MgO_5	1408	1488	81	[16, 70, 71, 91, 126, 149]
MgO_5	1411	1453	43	[29, 78, 80, 107, 115, 150]
MgO_5	1411	1438	28	[36, 92, 95, 104, 116, 118]
MgO_3	1412	1418	7	[23, 67, 99, 124]
MgO_4	1413	1437	25	[11, 100, 133, 136, 139]
MgO_4	1416	1496	81	[31, 81, 103, 125, 142]
MgO_5	1417	1425	9	[9, 81, 83, 103, 117, 130]
MgO_6	1417	1424	8	[14, 65, 90, 91, 101, 110, 126]
MgO_4	1419	1428	10	[23, 67, 86, 99, 124]
MgO_6	1419	1422	4	[28, 70, 74, 98, 126, 151, 152]
MgO_4	1419	1423	5	[32, 82, 111, 132, 152]
MgO_6	1420	1429	10	[35, 66, 73, 109, 110, 120, 150]
MgO_5	1421	1423	3	[20, 72, 78, 92, 94, 104]
MgO_5	1422	1464	43	[26, 89, 98, 118, 121, 152]
MgO_5	1423	1449	27	[27, 64, 69, 99, 116, 132]
MgO_7	1423	1426	4	[28, 70, 74, 98, 126, 137, 151, 152]
MgO_6	1424	1442	19	[20, 67, 72, 78, 92, 94, 104]
MgO_5	1424	1434	11	[32, 69, 82, 111, 132, 152]
MgO_7	1425	1443	19	[14, 65, 90, 91, 101, 110, 114, 126]
MgO_6	1426	1461	36	[9, 81, 83, 103, 117, 130, 135]
MgO_5	1426	1433	8	[15, 64, 77, 133, 139, 143]
MgO_4	1427	1450	24	[22, 75, 89, 121, 138]
MgO_6	1427	1444	18	[28, 70, 74, 98, 126, 151, 152]
MgO_5	1428	1494	67	[18, 82, 87, 88, 113, 119]
MgO_5	1429	1438	10	[23, 67, 80, 86, 99, 124]
MgO_7	1430	1457	28	[35, 66, 73, 109, 110, 120, 140, 150]
MgO_4	1431	1499	69	[7, 95, 97, 108, 146]
MgO_4	1432	1434	3	[8, 85, 101, 113, 119]
MgO_5	1432	1434	3	[10, 68, 84, 105, 106, 145]
MgO_4	1434	1443	10	[13, 66, 68, 105, 111]
MgO_4	1434	1470	37	[15, 64, 77, 139, 143]
MgO_5	1435	1463	29	[8, 85, 101, 113, 119, 134]
MgO_4	1435	1493	59	[10, 68, 84, 105, 145]
MgO_6	1435	1499	65	[32, 69, 82, 111, 113, 132, 152]
MgO_4	1435	1438	4	[33, 65, 108, 125, 146]
MgO_4	1436	1446	11	[34, 73, 102, 124, 138]
MgO_5	1438	1438	1	[11, 100, 125, 133, 136, 139]
MgO_6	1439	1476	38	[11, 64, 100, 125, 133, 136, 139]
MgO_6	1439	1444	6	[23, 67, 80, 86, 94, 99, 124]
MgO_3	1439	1466	28	[33, 65, 108, 146]
MgO_4	1439	1546	108	[36, 92, 95, 104, 116]
MgO_7	1441	1474	34	[24, 66, 80, 111, 120, 132, 140, 151]
MgO_7	1443	1459	17	[20, 67, 72, 78, 92, 94, 104, 124]
MgO_5	1444	1457	14	[13, 66, 68, 105, 111, 147]
MgO_6	1444	1455	12	[14, 90, 91, 101, 110, 114, 126]
MgO_5	1445	1459	15	[23, 67, 80, 94, 99, 124]
MgO_5	1445	1449	5	[28, 70, 74, 98, 151, 152]
MgO_5	1447	1498	52	[34, 73, 102, 117, 124, 138]
MgO_3	1449	1565	117	[17, 103, 117, 133]
MgO_4	1450	1454	5	[27, 64, 69, 99, 132]
MgO_4	1450	1462	13	[28, 70, 74, 98, 151]
MgO_5	1451	1451	1	[22, 75, 89, 117, 121, 138]
MgO_4	1452	1454	3	[22, 75, 89, 117, 138]
MgO_6	1454	1455	2	[29, 67, 78, 80, 107, 115, 150]
MgO_4	1455	1628	174	[19, 71, 83, 93, 128]
MgO_3	1455	1461	7	[22, 75, 89, 138]
MgO_5	1455	1464	10	[27, 64, 69, 99, 132, 146]
MgO_5	1456	1526	71	[14, 90, 91, 101, 110, 114]
MgO_7	1456	1461	6	[29, 67, 76, 78, 80, 107, 115, 150]
MgO_4	1458	1466	9	[13, 66, 68, 105, 111]
MgO_4	1458	1486	29	[21, 67, 76, 86, 107]
MgO_6	1458	1461	4	[35, 66, 73, 110, 120, 140, 150]
MgO_6	1460	1465	6	[20, 72, 78, 92, 94, 104, 124]
MgO_6	1460	1470	11	[23, 67, 76, 80, 94, 99, 124]
MgO_4	1461	1576	116	[25, 71, 104, 138, 149]
MgO_5	1462	1477	16	[9, 81, 83, 117, 130, 135]
MgO_4	1462	1476	15	[22, 75, 89, 98, 138]
MgO_8	1462	1463	2	[29, 67, 76, 78, 80, 107, 115, 121, 150]
MgO_7	1462	1475	14	[35, 66, 73, 102, 110, 120, 140, 150]
MgO_3	1463	1473	11	[28, 70, 74, 98]
MgO_6	1464	1475	12	[8, 85, 101, 105, 113, 119, 134]
MgO_7	1464	1472	9	[29, 67, 76, 78, 80, 107, 115, 150]
MgO_4	1465	1545	81	[26, 89, 98, 118, 121]
MgO_6	1465	1498	34	[27, 64, 69, 80, 99, 132, 146]
MgO_5	1466	1476	11	[20, 72, 78, 94, 104, 124]
MgO_3	1467	1480	14	[13, 66, 105, 111]
MgO_2	1467	1472	6	[33, 65, 108]
MgO_5	1471	1489	19	[15, 64, 77, 96, 139, 143]
MgO_5	1471	1535	65	[23, 67, 80, 94, 99, 124]
MgO_8	1473	1473	1	[29, 67, 76, 78, 80, 107, 115, 120, 150]
MgO_3	1473	1477	5	[33, 65, 90, 108]
MgO_4	1474	1495	22	[28, 70, 74, 98, 126]
MgO_7	1474	1497	24	[29, 67, 76, 80, 107, 115, 120, 150]
MgO_6	1475	1517	43	[24, 66, 80, 111, 120, 132, 151]
MgO_5	1476	1477	2	[8, 85, 105, 113, 119, 134]
MgO_6	1476	1501	26	[35, 66, 102, 110, 120, 140, 150]
MgO_7	1477	1480	4	[11, 64, 69, 100, 125, 133, 136, 139]
MgO_6	1477	1493	17	[20, 72, 78, 94, 104, 124, 138]
MgO_5	1477	1489	13	[22, 73, 75, 89, 98, 138]
MgO_6	1478	1512	35	[8, 85, 105, 111, 113, 119, 134]
MgO_4	1478	1530	53	[9, 81, 83, 130, 135]
MgO_4	1478	1600	123	[33, 65, 90, 108, 114]
MgO_6	1480	1565	86	[30, 68, 84, 85, 101, 103, 114]
MgO_8	1481	1484	4	[11, 64, 69, 99, 100, 125, 133, 136, 139]
MgO_4	1481	1487	7	[13, 66, 68, 105, 111]
MgO_7	1485	1505	21	[11, 64, 69, 99, 100, 125, 133, 139]
MgO_5	1487	1513	27	[21, 67, 76, 86, 107, 108]
MgO_5	1488	1499	12	[13, 66, 68, 105, 111, 122]
MgO_4	1489	1526	38	[16, 71, 91, 126, 149]
MgO_6	1490	1504	15	[15, 64, 77, 96, 133, 139, 143]
MgO_6	1490	1515	26	[22, 73, 75, 89, 98, 121, 138]
MgO_5	1494	1502	9	[10, 68, 84, 85, 105, 145]
MgO_7	1494	1518	25	[20, 67, 72, 78, 94, 104, 124, 138]
MgO_6	1495	1500	6	[18, 82, 87, 88, 113, 119, 137]
MgO_5	1496	1523	28	[28, 70, 74, 91, 98, 126]
MgO_3	1497	1519	23	[31, 81, 125, 142]
MgO_6	1498	1513	16	[29, 67, 76, 80, 107, 120, 150]
MgO_5	1499	1503	5	[27, 69, 80, 99, 132, 146]
MgO_4	1499	1522	24	[34, 73, 102, 117, 124]
MgO_5	1500	1504	5	[7, 95, 97, 108, 131, 146]
MgO_6	1500	1506	7	[13, 66, 68, 75, 105, 111, 122]
MgO_5	1500	1502	3	[32, 82, 111, 113, 132, 152]
MgO_7	1501	1517	17	[18, 82, 87, 88, 89, 113, 119, 137]
MgO_7	1502	1511	10	[35, 66, 102, 110, 120, 140, 150, 151]
MgO_4	1503	1538	36	[10, 68, 84, 105, 145]
MgO_4	1503	1512	10	[32, 82, 111, 113, 152]
MgO_6	1504	1514	11	[27, 69, 80, 95, 99, 132, 146]
MgO_4	1505	1543	39	[7, 95, 97, 108, 131]
MgO_5	1505	1594	90	[15, 64, 77, 133, 139, 143]
MgO_6	1506	1512	7	[11, 64, 69, 99, 100, 125, 133]
MgO_5	1507	1533	27	[13, 66, 68, 75, 105, 122]
MgO_6	1512	1533	22	[35, 66, 102, 110, 120, 140, 150]
MgO_7	1513	1514	2	[8, 85, 101, 105, 111, 113, 119, 134]
MgO_7	1513	1540	28	[11, 64, 69, 99, 100, 125, 133, 147]
MgO_5	1513	1580	68	[32, 82, 111, 113, 134, 152]
MgO_4	1514	1527	14	[21, 76, 86, 107, 108]
MgO_5	1514	1547	34	[29, 67, 76, 80, 107, 120]
MgO_6	1515	1555	41	[8, 85, 101, 105, 113, 119, 134]
MgO_5	1515	1576	62	[27, 69, 95, 99, 132, 146]
MgO_5	1516	1626	111	[22, 73, 75, 98, 121, 138]
MgO_6	1518	1537	20	[18, 82, 87, 88, 89, 113, 137]
MgO_5	1518	1532	15	[24, 80, 111, 120, 132, 151]
MgO_6	1519	1524	6	[20, 67, 72, 78, 94, 104, 124]
MgO_4	1520	1564	45	[12, 72, 78, 79, 94]
MgO_4	1520	1572	53	[31, 81, 125, 142, 147]
MgO_3	1523	1600	78	[34, 73, 102, 124]
MgO_4	1524	1527	4	[28, 70, 74, 98, 126]
MgO_5	1525	1540	16	[20, 67, 72, 78, 104, 124]
MgO_6	1527	1548	22	[14, 90, 91, 101, 110, 114, 140]
MgO_5	1527	1562	36	[16, 71, 91, 126, 140, 149]
MgO_3	1528	1595	68	[21, 76, 86, 108]
MgO_5	1528	1533	6	[28, 70, 74, 98, 126, 151]
MgO_5	1531	1545	15	[9, 79, 81, 83, 130, 135]
MgO_4	1533	1558	26	[24, 80, 111, 120, 132]
MgO_6	1534	1539	6	[13, 66, 68, 75, 105, 106, 122]
MgO_6	1534	1565	32	[28, 70, 74, 98, 118, 126, 151]
MgO_5	1534	1545	12	[35, 102, 110, 120, 140, 150]
MgO_4	1536	1580	45	[23, 67, 94, 99, 124]
MgO_5	1538	1544	7	[18, 82, 87, 88, 89, 113]
MgO_5	1539	1559	21	[10, 68, 84, 105, 106, 145]
MgO_7	1540	1561	22	[13, 66, 68, 75, 105, 106, 121, 122]
MgO_6	1541	1635	95	[11, 64, 69, 99, 125, 133, 147]
MgO_4	1541	1546	6	[20, 67, 72, 78, 104]
MgO_5	1544	1584	41	[7, 76, 95, 97, 108, 131]
MgO_4	1545	1602	58	[18, 82, 87, 89, 113]
MgO_4	1546	1623	78	[9, 81, 83, 130, 135]
MgO_5	1546	1552	7	[26, 89, 98, 118, 121, 122]
MgO_4	1546	1584	39	[35, 102, 110, 120, 150]
MgO_5	1547	1585	39	[20, 67, 72, 78, 92, 104]
MgO_5	1547	1562	16	[36, 92, 95, 104, 116, 118]
MgO_4	1548	1567	20	[29, 67, 76, 80, 107]
MgO_5	1549	1587	39	[14, 90, 91, 101, 110, 114]
MgO_4	1553	1571	19	[26, 89, 98, 118, 121]
MgO_5	1556	1569	14	[8, 85, 101, 113, 119, 134]
MgO_5	1559	1568	10	[24, 66, 80, 111, 120, 132]
MgO_6	1560	1562	3	[10, 68, 84, 105, 106, 122, 145]
MgO_6	1562	1600	39	[13, 66, 68, 75, 106, 121, 122]
MgO_5	1563	1600	38	[10, 68, 105, 106, 122, 145]
MgO_4	1563	1564	2	[16, 71, 126, 140, 149]
MgO_6	1563	1581	19	[36, 92, 95, 104, 116, 118, 146]
MgO_5	1565	1569	5	[12, 72, 78, 79, 94, 122]
MgO_5	1565	1606	42	[16, 71, 90, 126, 140, 149]
MgO_4	1566	1567	2	[17, 103, 117, 130, 133]
MgO_5	1566	1584	19	[28, 70, 74, 98, 126, 151]
MgO_5	1566	1614	49	[30, 68, 84, 85, 103, 114]
MgO_5	1568	1570	3	[17, 75, 103, 117, 130, 133]
MgO_5	1568	1578	11	[29, 67, 76, 80, 107, 115]
MgO_6	1569	1601	33	[24, 66, 80, 111, 120, 132, 150]
MgO_4	1570	1600	31	[8, 85, 101, 119, 134]
MgO_4	1570	1588	19	[12, 72, 78, 79, 94]
MgO_6	1571	1577	7	[17, 75, 103, 117, 130, 133, 135]
MgO_5	1572	1591	20	[26, 78, 89, 98, 118, 121]
MgO_5	1573	1852	280	[31, 81, 94, 125, 142, 147]
MgO_5	1577	1593	17	[25, 71, 72, 104, 138, 149]
MgO_4	1577	1677	101	[27, 69, 95, 132, 146]
MgO_7	1578	1581	4	[17, 68, 75, 103, 117, 130, 133, 135]
MgO_4	1579	1597	19	[29, 67, 76, 80, 115]
MgO_5	1581	1618	38	[23, 67, 94, 99, 117, 124]
MgO_4	1581	1586	6	[32, 82, 111, 134, 152]
MgO_6	1582	1601	20	[17, 68, 75, 103, 117, 133, 135]
MgO_7	1582	1584	3	[36, 69, 92, 95, 104, 116, 118, 146]
MgO_4	1585	1695	111	[7, 95, 97, 108, 131]
MgO_6	1585	1689	105	[28, 70, 74, 98, 118, 126, 151]
MgO_5	1585	1594	10	[35, 102, 109, 110, 120, 150]
MgO_6	1585	1644	60	[36, 69, 92, 95, 104, 116, 146]
MgO_6	1586	1628	43	[20, 67, 72, 78, 92, 104, 128]
MgO_5	1587	1616	30	[32, 82, 111, 132, 134, 152]
MgO_6	1588	1608	21	[14, 65, 90, 91, 101, 110, 114]
MgO_5	1589	1605	17	[12, 72, 78, 79, 94, 116]
MgO_6	1592	1595	4	[26, 78, 89, 98, 115, 118, 121]
MgO_4	1594	1650	57	[25, 71, 104, 138, 149]
MgO_4	1595	1604	10	[15, 64, 77, 133, 143]
MgO_6	1595	1625	31	[35, 102, 109, 110, 120, 129, 150]
MgO_4	1596	1654	59	[21, 76, 86, 107, 108]
MgO_5	1596	1640	45	[26, 89, 98, 115, 118, 121]
MgO_5	1598	1626	29	[29, 67, 76, 80, 107, 115]
MgO_5	1601	1614	14	[8, 85, 101, 119, 134, 137]
MgO_4	1601	1602	2	[10, 105, 106, 122, 145]
MgO_5	1601	1603	3	[13, 66, 68, 75, 121, 122]
MgO_3	1601	1672	72	[33, 65, 90, 108]
MgO_4	1601	1620	20	[34, 73, 102, 117, 124]
MgO_7	1602	1604	3	[17, 68, 75, 103, 117, 130, 133, 135]
MgO_5	1602	1790	189	[24, 66, 80, 111, 120, 150]
MgO_5	1603	1621	19	[10, 105, 106, 122, 142, 145]
MgO_5	1603	1617	15	[18, 82, 87, 89, 100, 113]
MgO_6	1604	1610	7	[13, 66, 68, 75, 105, 121, 122]
MgO_5	1605	1649	45	[15, 64, 77, 133, 143, 149]
MgO_6	1605	1618	14	[17, 68, 75, 103, 117, 130, 133]
MgO_4	1606	1655	50	[12, 72, 78, 79, 94]
MgO_4	1607	1622	16	[16, 71, 90, 140, 149]
MgO_7	1609	1636	28	[14, 65, 90, 91, 101, 110, 114, 148]
MgO_5	1611	1613	3	[13, 66, 68, 105, 121, 122]
MgO_6	1614	1656	43	[13, 66, 68, 105, 111, 121, 122]
MgO_6	1615	1616	2	[8, 85, 101, 113, 119, 134, 137]
MgO_6	1615	1630	16	[30, 68, 84, 85, 103, 114, 130]
MgO_5	1617	1677	61	[8, 85, 101, 113, 119, 134]
MgO_4	1617	1654	38	[32, 82, 111, 132, 152]
MgO_4	1618	1618	1	[18, 82, 87, 100, 113]
MgO_5	1619	1663	45	[17, 68, 75, 103, 117, 133]
MgO_3	1619	1624	6	[18, 82, 87, 113]
MgO_6	1619	1674	56	[23, 67, 72, 94, 99, 117, 124]
MgO_3	1621	1623	3	[34, 73, 102, 124]
MgO_6	1622	1665	44	[10, 105, 106, 122, 141, 142, 145]
MgO_5	1623	1633	11	[16, 71, 90, 104, 140, 149]
MgO_3	1624	1627	4	[9, 81, 83, 130]
MgO_4	1624	1650	27	[34, 73, 102, 124, 143]
MgO_4	1625	1632	8	[18, 82, 87, 113, 152]
MgO_5	1626	1651	26	[35, 109, 110, 120, 129, 150]
MgO_4	1627	1655	29	[22, 73, 98, 121, 138]
MgO_6	1627	1632	6	[29, 67, 76, 80, 107, 115, 129]
MgO_4	1628	1642	15	[9, 81, 83, 103, 130]
MgO_3	1629	1665	37	[19, 71, 83, 128]
MgO_7	1629	1638	10	[20, 67, 71, 72, 78, 92, 104, 128]
MgO_5	1631	1672	42	[30, 68, 84, 85, 103, 114]
MgO_5	1633	1643	11	[18, 82, 87, 89, 113, 152]
MgO_7	1633	1655	23	[29, 67, 76, 78, 80, 107, 115, 129]
MgO_6	1634	1649	16	[16, 71, 90, 91, 104, 140, 149]
MgO_5	1636	1641	6	[11, 64, 69, 99, 125, 147]
MgO_6	1637	1668	32	[14, 65, 90, 91, 101, 110, 114]
MgO_6	1639	1640	2	[20, 67, 72, 78, 92, 104, 128]
MgO_7	1641	1641	1	[20, 67, 72, 78, 92, 104, 128, 138]
MgO_6	1641	1660	20	[26, 89, 98, 115, 118, 121, 150]
MgO_4	1642	1644	3	[11, 64, 69, 99, 125]
MgO_6	1642	1645	4	[20, 67, 72, 92, 104, 128, 138]
MgO_5	1643	1664	22	[9, 75, 81, 83, 103, 130]
MgO_4	1644	1646	3	[18, 82, 89, 113, 152]
MgO_5	1645	1693	49	[11, 64, 69, 99, 125, 146]
MgO_3	1645	1673	29	[36, 92, 104, 116]
MgO_5	1646	1651	6	[20, 67, 72, 104, 128, 138]
MgO_5	1647	1668	22	[18, 82, 89, 113, 126, 152]
MgO_4	1650	1739	90	[15, 64, 77, 133, 143]
MgO_5	1650	1714	65	[16, 71, 90, 91, 140, 149]
MgO_5	1651	1684	34	[25, 71, 96, 104, 138, 149]
MgO_3	1651	1665	15	[34, 73, 102, 124]
MgO_4	1652	1720	69	[20, 72, 104, 128, 138]
MgO_6	1652	1666	15	[35, 102, 109, 110, 120, 129, 150]
MgO_5	1655	1661	7	[21, 67, 76, 86, 107, 108]
MgO_5	1655	1698	44	[32, 82, 111, 120, 132, 152]
MgO_3	1656	1703	48	[12, 78, 79, 94]
MgO_5	1656	1662	7	[22, 73, 98, 117, 121, 138]
MgO_6	1656	1657	2	[29, 67, 76, 80, 107, 115, 129]
MgO_5	1657	1789	133	[13, 66, 68, 105, 121, 122]
MgO_5	1658	1720	63	[29, 67, 76, 80, 115, 129]
MgO_5	1661	1674	14	[26, 89, 98, 115, 118, 121]
MgO_4	1662	1696	35	[21, 67, 76, 86, 108]
MgO_6	1663	1665	3	[22, 73, 96, 98, 117, 121, 138]
MgO_6	1664	1708	45	[17, 66, 68, 75, 103, 117, 133]
MgO_4	1665	1689	25	[9, 75, 81, 103, 130]
MgO_5	1666	1671	6	[10, 105, 106, 122, 142, 145]
MgO_4	1666	1689	24	[19, 71, 83, 127, 128]
MgO_5	1666	1671	6	[22, 73, 96, 98, 121, 138]
MgO_4	1666	1715	50	[34, 73, 102, 124, 143]
MgO_7	1667	1670	4	[35, 73, 102, 109, 110, 120, 129, 150]
MgO_5	1669	1731	63	[14, 90, 91, 101, 110, 114]
MgO_6	1669	1733	65	[18, 77, 82, 89, 113, 126, 152]
MgO_6	1671	1688	18	[35, 73, 102, 109, 110, 120, 150]
MgO_4	1672	1711	40	[10, 105, 122, 142, 145]
MgO_4	1672	1679	8	[22, 73, 98, 121, 138]
MgO_6	1673	1675	3	[30, 68, 84, 85, 103, 114, 139]
MgO_4	1673	1687	15	[33, 65, 90, 97, 108]
MgO_4	1674	1685	12	[36, 92, 95, 104, 116]
MgO_5	1675	1726	52	[23, 67, 72, 94, 99, 124]
MgO_6	1675	1680	6	[26, 89, 98, 115, 118, 121, 126]
MgO_7	1676	1708	33	[30, 68, 84, 85, 103, 114, 133, 139]
MgO_4	1678	1749	72	[8, 85, 101, 113, 119]
MgO_5	1678	1725	48	[27, 69, 95, 99, 132, 146]
MgO_5	1680	1701	22	[22, 71, 73, 98, 121, 138]
MgO_7	1681	1699	19	[26, 89, 98, 115, 118, 121, 122, 126]
MgO_6	1685	1720	36	[25, 71, 96, 104, 135, 138, 149]
MgO_5	1686	1777	92	[36, 78, 92, 95, 104, 116]
MgO_5	1688	1690	3	[33, 65, 90, 97, 108, 146]
MgO_5	1689	1736	48	[35, 73, 102, 109, 110, 150]
MgO_5	1690	1725	36	[9, 75, 81, 83, 103, 130]
MgO_5	1690	1694	5	[19, 71, 83, 127, 128, 138]
MgO_5	1690	1720	31	[28, 70, 98, 118, 126, 151]
MgO_4	1691	1736	46	[33, 65, 90, 108, 146]
MgO_4	1694	1734	41	[11, 64, 69, 99, 125]
MgO_4	1695	1742	48	[19, 71, 83, 128, 138]
MgO_5	1696	1738	43	[7, 74, 95, 97, 108, 131]
MgO_5	1697	1712	16	[21, 67, 76, 86, 108, 124]
MgO_6	1699	1739	41	[32, 69, 82, 111, 120, 132, 152]
MgO_6	1700	1746	47	[26, 89, 98, 115, 118, 121, 122]
MgO_6	1702	1733	32	[22, 71, 73, 98, 121, 126, 138]
MgO_4	1704	1723	20	[12, 72, 78, 79, 94]
MgO_5	1709	1710	2	[17, 66, 68, 103, 117, 133]
MgO_6	1709	1719	11	[30, 68, 84, 85, 103, 114, 139]
MgO_6	1711	1744	34	[17, 66, 68, 103, 117, 121, 133]
MgO_5	1712	1721	10	[10, 87, 105, 122, 142, 145]
MgO_4	1713	1860	148	[21, 67, 76, 86, 108]
MgO_4	1715	1756	42	[16, 71, 91, 140, 149]
MgO_5	1716	1729	14	[34, 73, 102, 117, 124, 143]
MgO_5	1720	1753	34	[30, 68, 84, 85, 103, 114]
MgO_5	1721	1729	9	[20, 67, 72, 104, 128, 138]
MgO_5	1721	1730	10	[25, 71, 96, 104, 138, 149]
MgO_6	1721	1721	1	[28, 70, 98, 115, 118, 126, 151]
MgO_6	1721	1750	30	[29, 67, 76, 80, 107, 115, 129]
MgO_6	1722	1758	37	[10, 87, 105, 122, 142, 145, 147]
MgO_5	1722	1772	51	[28, 70, 98, 118, 126, 151]
MgO_5	1724	1724	1	[12, 72, 78, 79, 94, 135]
MgO_6	1725	1784	60	[12, 72, 78, 79, 94, 135, 142]
MgO_4	1726	1821	96	[9, 75, 81, 103, 130]
MgO_6	1726	1730	5	[27, 69, 95, 99, 116, 132, 146]
MgO_4	1727	1743	17	[23, 67, 72, 99, 124]
MgO_6	1730	1744	15	[20, 67, 72, 92, 104, 128, 138]
MgO_6	1730	1739	10	[34, 73, 102, 117, 124, 133, 143]
MgO_4	1731	1773	43	[25, 71, 104, 138, 149]
MgO_5	1731	1782	52	[27, 69, 95, 116, 132, 146]
MgO_4	1732	1734	3	[14, 90, 91, 110, 114]
MgO_5	1734	1741	8	[18, 77, 82, 89, 126, 152]
MgO_5	1734	1759	26	[22, 71, 73, 98, 121, 138]
MgO_3	1735	1747	13	[11, 69, 99, 125]
MgO_5	1735	1833	99	[14, 65, 90, 91, 110, 114]
MgO_5	1737	1784	48	[33, 65, 86, 90, 108, 146]
MgO_6	1737	1739	3	[35, 73, 102, 109, 110, 120, 150]
MgO_4	1739	1767	29	[7, 74, 97, 108, 131]
MgO_3	1740	1789	50	[15, 77, 133, 143]
MgO_5	1740	1793	54	[32, 69, 82, 111, 132, 152]
MgO_7	1740	1743	4	[34, 66, 73, 102, 117, 124, 133, 143]
MgO_5	1740	1750	11	[35, 73, 102, 109, 110, 120]
MgO_4	1742	1756	15	[18, 82, 89, 126, 152]
MgO_5	1743	1805	63	[19, 71, 83, 104, 128, 138]
MgO_5	1744	1747	4	[23, 67, 72, 99, 124, 128]
MgO_6	1744	1753	10	[34, 66, 73, 117, 124, 133, 143]
MgO_5	1745	1845	101	[17, 66, 68, 103, 117, 133]
MgO_5	1745	1752	8	[20, 67, 72, 92, 104, 128]
MgO_5	1747	1824	78	[26, 89, 98, 118, 121, 122]
MgO_4	1748	1792	45	[11, 69, 99, 125, 147]
MgO_4	1748	1803	56	[23, 67, 72, 99, 124]
MgO_5	1750	1765	16	[8, 85, 101, 113, 119, 137]
MgO_5	1751	1821	71	[29, 67, 76, 107, 115, 129]
MgO_4	1751	1809	59	[35, 102, 109, 110, 120]
MgO_6	1753	1758	6	[20, 67, 72, 78, 92, 104, 128]
MgO_4	1754	1779	26	[30, 84, 85, 103, 114]
MgO_5	1754	1777	24	[34, 66, 73, 117, 124, 143]
MgO_5	1757	1764	8	[16, 70, 71, 91, 140, 149]
MgO_5	1757	1765	9	[18, 82, 89, 113, 126, 152]
MgO_5	1759	1820	62	[10, 87, 105, 122, 142, 145]
MgO_7	1759	1796	38	[20, 67, 72, 78, 92, 104, 115, 128]
MgO_6	1760	1780	21	[22, 71, 73, 98, 121, 126, 138]
MgO_6	1765	1830	66	[16, 70, 71, 91, 126, 140, 149]
MgO_4	1766	1789	24	[8, 101, 113, 119, 137]
MgO_4	1766	1788	23	[18, 82, 89, 113, 152]
MgO_5	1768	1820	53	[7, 74, 95, 97, 108, 131]
MgO_6	1773	1868	96	[28, 70, 74, 98, 118, 126, 151]
MgO_5	1774	1821	48	[25, 64, 71, 104, 138, 149]
MgO_5	1778	1799	22	[34, 66, 73, 102, 117, 124]
MgO_6	1778	1806	29	[36, 64, 78, 92, 95, 104, 116]
MgO_3	1780	1784	5	[30, 84, 85, 114]
MgO_7	1781	1793	13	[22, 71, 73, 96, 98, 121, 126, 138]
MgO_4	1783	1889	107	[27, 69, 95, 132, 146]
MgO_7	1785	1785	1	[12, 72, 78, 79, 81, 94, 135, 142]
MgO_4	1785	1792	8	[30, 84, 85, 110, 114]
MgO_4	1785	1902	118	[33, 65, 86, 90, 108]
MgO_8	1786	1793	8	[12, 72, 78, 79, 81, 94, 135, 136, 142]
MgO_5	1789	1852	64	[18, 82, 89, 113, 119, 152]
MgO_5	1790	1867	78	[8, 91, 101, 113, 119, 137]
MgO_4	1790	1819	30	[13, 66, 68, 105, 122]
MgO_4	1790	1802	13	[15, 77, 133, 143, 152]
MgO_4	1791	1901	111	[24, 80, 111, 120, 150]
MgO_5	1793	1980	188	[11, 69, 99, 100, 125, 147]
MgO_3	1793	1821	29	[30, 84, 85, 114]
MgO_7	1794	1829	36	[12, 78, 79, 81, 94, 135, 136, 142]
MgO_6	1794	1842	49	[22, 71, 73, 98, 121, 126, 138]
MgO_4	1794	1850	57	[32, 69, 82, 111, 132]
MgO_8	1797	1799	3	[20, 67, 72, 78, 92, 104, 115, 123, 128]
MgO_7	1800	1807	8	[20, 72, 78, 92, 104, 115, 123, 128]
MgO_4	1800	1815	16	[34, 73, 102, 117, 124]
MgO_5	1803	1860	58	[15, 77, 85, 133, 143, 152]
MgO_5	1804	1823	20	[23, 67, 72, 99, 124, 146]
MgO_6	1806	1841	36	[19, 71, 72, 83, 104, 128, 138]
MgO_5	1807	1813	7	[36, 64, 92, 95, 104, 116]
MgO_6	1808	1823	16	[20, 72, 92, 104, 115, 123, 128]
MgO_5	1810	1812	3	[35, 90, 102, 109, 110, 120]
MgO_4	1813	1856	44	[35, 90, 102, 110, 120]
MgO_4	1814	1870	57	[36, 64, 92, 95, 104]
MgO_5	1816	1862	47	[34, 73, 102, 117, 124, 138]
MgO_5	1820	1827	8	[13, 66, 68, 105, 121, 122]
MgO_4	1821	1837	17	[7, 95, 97, 108, 131]
MgO_4	1821	1880	60	[10, 87, 122, 142, 145]
MgO_3	1822	1830	9	[9, 81, 103, 130]
MgO_4	1822	1849	28	[25, 64, 71, 104, 149]
MgO_4	1822	1826	5	[29, 67, 76, 107, 115]
MgO_4	1822	1832	11	[30, 84, 85, 103, 114]
MgO_5	1824	1881	58	[20, 72, 92, 104, 123, 128]
MgO_6	1824	1829	6	[23, 67, 72, 99, 117, 124, 146]
MgO_4	1825	1826	2	[26, 89, 118, 121, 122]
MgO_5	1827	1900	74	[26, 89, 118, 121, 122, 126]
MgO_5	1827	2007	181	[29, 67, 76, 80, 107, 115]
MgO_4	1828	1856	29	[13, 66, 68, 105, 122]
MgO_6	1830	1830	1	[12, 78, 79, 94, 135, 136, 142]
MgO_5	1830	1918	89	[23, 67, 99, 117, 124, 146]
MgO_4	1831	1924	94	[9, 68, 81, 103, 130]
MgO_5	1831	1855	25	[12, 78, 79, 94, 135, 136]
MgO_5	1831	1847	17	[16, 70, 71, 91, 140, 149]
MgO_3	1833	1851	19	[30, 84, 85, 114]
MgO_6	1834	1870	37	[14, 65, 90, 91, 110, 114, 148]
MgO_5	1838	1864	27	[7, 74, 95, 97, 108, 131]
MgO_5	1842	1907	66	[19, 71, 83, 104, 128, 138]
MgO_5	1843	1960	118	[22, 71, 73, 98, 121, 138]
MgO_6	1846	1855	10	[17, 66, 68, 103, 117, 133, 135]
MgO_4	1848	1848	1	[16, 70, 71, 140, 149]
MgO_5	1849	1870	22	[16, 70, 71, 126, 140, 149]
MgO_5	1850	1897	48	[25, 64, 71, 96, 104, 149]
MgO_6	1851	1904	54	[32, 69, 82, 111, 132, 134, 151]
MgO_4	1852	1859	8	[30, 84, 85, 114, 148]
MgO_4	1853	1883	31	[18, 82, 89, 113, 152]
MgO_4	1853	1872	20	[31, 81, 94, 125, 142]
MgO_4	1856	1895	40	[12, 78, 79, 94, 136]
MgO_5	1856	2017	162	[17, 66, 68, 103, 117, 135]
MgO_5	1857	1873	17	[13, 66, 68, 105, 106, 122]
MgO_3	1857	1880	24	[35, 102, 110, 120]
MgO_3	1860	1886	27	[30, 84, 85, 114]
MgO_4	1861	1910	50	[15, 77, 133, 143, 152]
MgO_5	1861	2003	143	[21, 67, 76, 86, 107, 108]
MgO_6	1863	1885	23	[34, 73, 102, 117, 124, 128, 138]
MgO_4	1865	1893	29	[7, 95, 97, 108, 131]
MgO_6	1868	1892	25	[8, 85, 91, 101, 113, 119, 137]
MgO_5	1869	2020	152	[28, 70, 74, 98, 118, 126]
MgO_5	1871	1892	22	[14, 65, 90, 91, 110, 114]
MgO_6	1871	1887	17	[16, 70, 71, 126, 140, 143, 149]
MgO_5	1871	1894	24	[36, 64, 78, 92, 95, 104]
MgO_5	1873	1916	44	[31, 81, 94, 125, 142, 147]
MgO_4	1874	1882	9	[13, 66, 68, 105, 122]
MgO_5	1881	1900	20	[10, 79, 87, 122, 142, 145]
MgO_4	1881	1924	44	[35, 73, 102, 110, 120]
MgO_4	1882	1894	13	[20, 72, 92, 104, 128]
MgO_5	1883	1895	13	[13, 66, 68, 105, 121, 122]
MgO_5	1884	1899	16	[18, 82, 89, 113, 134, 152]
MgO_5	1886	1973	88	[34, 73, 117, 124, 128, 138]
MgO_4	1887	1889	3	[30, 84, 85, 101, 114]
MgO_5	1888	1928	41	[16, 70, 71, 126, 140, 149]
MgO_5	1890	1958	69	[27, 64, 69, 95, 132, 146]
MgO_5	1890	1890	1	[30, 84, 85, 101, 114, 139]
MgO_4	1891	2000	110	[30, 84, 85, 114, 139]
MgO_7	1893	1900	8	[8, 85, 91, 101, 113, 119, 137, 148]
MgO_6	1893	1907	15	[14, 65, 90, 91, 110, 114, 148]
MgO_5	1894	1930	37	[7, 95, 97, 108, 131, 132]
MgO_5	1895	1968	74	[20, 72, 92, 104, 123, 128]
MgO_6	1895	1896	2	[36, 64, 72, 78, 92, 95, 104]
MgO_3	1896	1906	11	[12, 78, 79, 94]
MgO_4	1896	1897	2	[13, 66, 105, 121, 122]
MgO_5	1897	1901	5	[36, 64, 72, 92, 95, 104]
MgO_3	1898	1911	14	[13, 66, 105, 122]
MgO_4	1898	1901	4	[25, 71, 96, 104, 149]
MgO_4	1900	1974	75	[18, 82, 89, 113, 152]
MgO_6	1901	1933	33	[8, 85, 91, 101, 113, 119, 148]
MgO_4	1901	1946	46	[10, 79, 87, 142, 145]
MgO_4	1901	1926	26	[26, 89, 118, 121, 126]
MgO_3	1902	1912	11	[24, 111, 120, 150]
MgO_5	1902	1941	40	[25, 71, 96, 104, 138, 149]
MgO_6	1902	1931	30	[36, 64, 72, 92, 95, 96, 104]
MgO_3	1903	1905	3	[33, 65, 90, 108]
MgO_7	1905	1920	16	[32, 69, 82, 111, 132, 134, 151, 152]
MgO_4	1906	1921	16	[33, 65, 90, 108, 124]
MgO_4	1907	1911	5	[12, 72, 78, 79, 94]
MgO_5	1908	1975	68	[14, 65, 90, 91, 110, 114]
MgO_4	1908	1923	16	[19, 71, 83, 104, 128]
MgO_5	1911	1940	30	[15, 77, 85, 133, 143, 152]
MgO_5	1912	1938	27	[12, 72, 78, 79, 94, 136]
MgO_4	1912	1929	18	[13, 66, 105, 122, 150]
MgO_4	1913	2065	153	[24, 80, 111, 120, 150]
MgO_6	1917	1944	28	[31, 81, 94, 103, 125, 142, 147]
MgO_6	1919	1922	4	[23, 67, 99, 117, 124, 133, 146]
MgO_6	1921	1948	28	[32, 69, 82, 111, 134, 151, 152]
MgO_5	1922	1982	61	[33, 65, 90, 108, 124, 146]
MgO_5	1923	2000	78	[23, 67, 99, 117, 133, 146]
MgO_3	1924	1931	8	[19, 71, 83, 104]
MgO_3	1925	1974	50	[9, 68, 81, 103]
MgO_5	1925	1953	29	[35, 73, 102, 110, 120, 129]
MgO_5	1927	2071	145	[26, 89, 118, 121, 122, 126]
MgO_4	1929	2006	78	[16, 70, 71, 126, 140]
MgO_3	1930	1984	55	[13, 66, 105, 122]
MgO_6	1931	1956	26	[7, 95, 97, 108, 131, 132, 146]
MgO_4	1932	1941	10	[19, 71, 83, 104, 128]
MgO_7	1932	1971	40	[36, 64, 72, 92, 95, 96, 104, 149]
MgO_5	1934	1944	11	[8, 91, 101, 113, 119, 148]
MgO_4	1939	1992	54	[12, 72, 78, 79, 94]
MgO_6	1941	1949	9	[15, 77, 85, 102, 133, 143, 152]
MgO_5	1942	1956	15	[19, 71, 83, 104, 128, 138]
MgO_6	1942	1942	1	[25, 71, 96, 104, 135, 138, 149]
MgO_7	1943	1949	7	[25, 71, 72, 96, 104, 135, 138, 149]
MgO_6	1945	1973	29	[8, 91, 101, 113, 114, 119, 148]
MgO_7	1945	1950	6	[31, 81, 94, 99, 103, 125, 142, 147]
MgO_5	1947	2034	88	[10, 79, 87, 105, 142, 145]
MgO_5	1949	1965	17	[32, 82, 111, 134, 151, 152]
MgO_5	1950	1953	4	[15, 85, 102, 133, 143, 152]
MgO_6	1950	1966	17	[25, 71, 72, 96, 104, 138, 149]
[truncated: 16,129 more rows]
