# Supplementary material for: Pressure‐Induced Coordination Changes in a Pyrolitic Silicate Melt From Ab Initio Molecular Dynamics Simulations
Source: J Geophys Res Solid Earth. 2019 Nov 29;124(11):11232–50. doi: 10.1029/2019JB018238 (PMC6988478; doi:10.1029/2019JB018238)
Supplement: Supplementary file 2 — Data Set S1 [file JGRB-124-11232-s002.zip › Data/3000K/MgO/a13.0-pyr-100-nvt.T3K.outcar.umd.dat.r0.stat.dat]

Cluster	Time	Percent
MgO_4	175835	0.31116833014794365	5
MgO_5	240303	0.425254831174347	6
MgO_7	16017	0.028344659163304312	8
MgO_3	29411	0.05204749769944079	4
MgO_6	101135	0.17897465845543994	7
MgO_8	1246	0.002204997522474694	9
MgO_2	1124	0.001989098888652934	3
MgO_9	9	1.5926948396687196e-05	10
