# Supplementary material for: Pressure‐Induced Coordination Changes in a Pyrolitic Silicate Melt From Ab Initio Molecular Dynamics Simulations
Source: J Geophys Res Solid Earth. 2019 Nov 29;124(11):11232–50. doi: 10.1029/2019JB018238 (PMC6988478; doi:10.1029/2019JB018238)
Supplement: Supplementary file 2 — Data Set S1 [file JGRB-124-11232-s002.zip › Data/3000K/MgO/a13.5-pyr-100-nvt.T3K.outcar.umd.dat.r0.popul.dat]

Formula	Begin	End	Lifetime	[Composition]
MgO_4	0	55	56	[7, 85, 105, 111, 119]
MgO_3	0	31	32	[8, 84, 129, 147]
MgO_4	0	99	100	[9, 71, 72, 98, 110]
MgO_4	0	20	21	[10, 103, 125, 128, 144]
MgO_4	0	4	5	[11, 80, 82, 113, 126]
MgO_6	0	26	27	[12, 68, 70, 84, 106, 145, 147]
MgO_4	0	5	6	[13, 106, 112, 123, 128]
MgO_5	0	97	98	[14, 91, 109, 126, 127, 151]
MgO_4	0	50	51	[15, 83, 102, 118, 146]
MgO_5	0	65	66	[16, 70, 73, 85, 101, 136]
MgO_4	0	20	21	[17, 80, 109, 134, 150]
MgO_5	0	3	4	[18, 75, 82, 116, 122, 142]
MgO_5	0	44	45	[19, 65, 77, 143, 146, 148]
MgO_5	0	50	51	[20, 78, 92, 94, 115, 152]
MgO_5	0	3	4	[21, 64, 66, 90, 94, 124]
MgO_4	0	21	22	[22, 87, 108, 111, 113]
MgO_4	0	123	124	[23, 66, 94, 138, 142]
MgO_4	0	69	70	[24, 79, 101, 103, 110]
MgO_4	0	6	7	[25, 66, 99, 133, 143]
MgO_5	0	63	64	[26, 79, 88, 97, 104, 128]
MgO_4	0	24	25	[27, 87, 113, 122, 137]
MgO_5	0	45	46	[28, 81, 99, 125, 133, 144]
MgO_5	0	4	5	[29, 66, 67, 99, 120, 134]
MgO_4	0	56	57	[30, 71, 93, 110, 145]
MgO_5	0	165	166	[31, 68, 87, 89, 96, 135]
MgO_4	0	33	34	[32, 72, 89, 98, 122]
MgO_3	0	12	13	[33, 74, 131, 149]
MgO_4	0	19	20	[34, 91, 121, 136, 150]
MgO_5	0	44	45	[35, 64, 92, 94, 104, 124]
MgO_3	0	35	36	[36, 69, 115, 148]
MgO_6	4	17	14	[18, 75, 82, 116, 122, 142, 152]
MgO_4	4	10	7	[21, 64, 66, 94, 124]
MgO_5	5	19	15	[11, 80, 82, 113, 126, 140]
MgO_6	5	72	68	[29, 66, 67, 99, 120, 124, 134]
MgO_5	6	62	57	[13, 106, 107, 112, 123, 128]
MgO_3	7	59	53	[25, 66, 133, 143]
MgO_3	11	35	25	[21, 64, 66, 124]
MgO_4	13	25	13	[33, 74, 95, 131, 149]
MgO_5	18	43	26	[18, 75, 116, 122, 142, 152]
MgO_4	20	47	28	[11, 80, 82, 126, 140]
MgO_3	20	53	34	[34, 91, 121, 136]
MgO_3	21	30	10	[10, 125, 128, 144]
MgO_5	21	106	86	[17, 80, 109, 126, 134, 150]
MgO_5	22	22	1	[22, 65, 87, 108, 111, 113]
MgO_4	23	31	9	[22, 65, 108, 111, 113]
MgO_3	25	106	82	[27, 87, 113, 137]
MgO_5	26	65	40	[33, 74, 92, 95, 131, 149]
MgO_5	27	55	29	[12, 68, 70, 84, 106, 145]
MgO_4	31	52	22	[10, 86, 125, 128, 144]
MgO_4	32	54	23	[8, 77, 84, 129, 147]
MgO_3	32	57	26	[22, 65, 108, 113]
MgO_3	34	51	18	[32, 89, 98, 122]
MgO_4	36	46	11	[21, 64, 66, 90, 124]
MgO_4	36	58	23	[36, 69, 115, 118, 148]
MgO_6	44	148	105	[18, 75, 94, 116, 122, 142, 152]
MgO_4	45	54	10	[19, 77, 143, 146, 148]
MgO_4	45	112	68	[35, 64, 94, 104, 124]
MgO_4	46	97	52	[28, 81, 99, 125, 144]
MgO_5	47	98	52	[21, 64, 66, 90, 124, 143]
MgO_5	48	74	27	[11, 80, 82, 126, 140, 152]
MgO_3	51	58	8	[15, 102, 118, 146]
MgO_4	51	68	18	[20, 92, 94, 115, 152]
MgO_4	52	60	9	[32, 72, 89, 98, 122]
MgO_5	53	65	13	[10, 86, 105, 125, 128, 144]
MgO_4	54	84	31	[34, 91, 121, 136, 146]
MgO_5	55	61	7	[8, 77, 84, 111, 129, 147]
MgO_3	55	87	33	[19, 77, 146, 148]
MgO_3	56	66	11	[7, 85, 111, 119]
MgO_6	56	186	131	[12, 68, 70, 84, 106, 145, 147]
MgO_3	57	74	18	[30, 71, 110, 145]
MgO_4	58	216	159	[22, 65, 108, 113, 119]
MgO_4	59	74	16	[15, 102, 118, 137, 146]
MgO_3	59	95	37	[36, 69, 115, 148]
MgO_4	60	87	28	[25, 66, 99, 133, 143]
MgO_3	61	332	272	[32, 89, 98, 122]
MgO_4	62	111	50	[8, 84, 111, 129, 147]
MgO_6	63	67	5	[13, 70, 106, 107, 112, 123, 128]
MgO_4	64	76	13	[26, 79, 88, 97, 128]
MgO_4	66	71	6	[10, 86, 105, 125, 128]
MgO_4	66	76	11	[16, 70, 85, 101, 136]
MgO_6	66	66	1	[33, 74, 92, 95, 131, 149, 151]
MgO_4	67	104	38	[7, 65, 85, 111, 119]
MgO_5	67	170	104	[33, 74, 92, 95, 131, 149]
MgO_5	68	102	35	[13, 70, 106, 112, 123, 128]
MgO_5	69	124	56	[20, 92, 94, 115, 140, 152]
MgO_3	70	122	53	[24, 79, 101, 103]
MgO_3	72	99	28	[10, 105, 125, 128]
MgO_5	73	77	5	[29, 66, 99, 120, 124, 134]
MgO_4	75	97	23	[11, 80, 82, 126, 152]
MgO_5	75	99	25	[15, 83, 102, 118, 137, 146]
MgO_4	75	104	30	[30, 71, 98, 110, 145]
MgO_3	77	100	24	[16, 70, 85, 136]
MgO_5	77	113	37	[26, 79, 88, 97, 123, 128]
MgO_6	78	110	33	[29, 66, 67, 99, 120, 124, 134]
MgO_5	85	99	15	[34, 90, 91, 121, 136, 146]
MgO_4	88	100	13	[19, 77, 143, 146, 148]
MgO_3	88	106	19	[25, 66, 99, 143]
MgO_5	96	100	5	[36, 69, 115, 116, 117, 148]
MgO_5	98	107	10	[11, 80, 82, 126, 140, 152]
MgO_6	98	122	25	[14, 91, 109, 126, 127, 132, 151]
MgO_5	98	100	3	[28, 81, 97, 99, 125, 144]
MgO_4	99	165	67	[21, 64, 66, 124, 143]
MgO_5	100	123	24	[9, 71, 72, 83, 98, 110]
MgO_2	100	118	19	[10, 105, 128]
MgO_4	100	125	26	[15, 102, 118, 137, 146]
MgO_4	100	119	20	[34, 90, 91, 121, 146]
MgO_4	101	115	15	[16, 70, 85, 136, 147]
MgO_5	101	110	10	[19, 77, 102, 143, 146, 148]
MgO_6	101	111	11	[28, 81, 97, 99, 105, 125, 144]
MgO_6	101	101	1	[36, 69, 115, 116, 117, 139, 148]
MgO_5	102	107	6	[36, 69, 115, 117, 139, 148]
MgO_6	103	130	28	[13, 70, 106, 112, 123, 128, 144]
MgO_5	105	151	47	[7, 65, 85, 111, 119, 130]
MgO_3	105	164	60	[30, 71, 110, 145]
MgO_4	107	146	40	[17, 80, 109, 126, 150]
MgO_4	107	264	158	[25, 66, 99, 138, 143]
MgO_4	107	111	5	[27, 77, 87, 113, 137]
MgO_6	108	156	49	[11, 80, 82, 116, 126, 140, 152]
MgO_4	108	126	19	[36, 69, 115, 139, 148]
MgO_4	111	125	15	[19, 77, 102, 143, 146]
MgO_5	111	145	35	[29, 66, 67, 120, 124, 134]
MgO_5	112	134	23	[8, 84, 111, 129, 147, 150]
MgO_5	112	241	130	[27, 77, 87, 113, 118, 137]
MgO_5	112	167	56	[28, 97, 99, 105, 125, 144]
MgO_5	113	132	20	[35, 64, 78, 94, 104, 124]
MgO_4	114	207	94	[26, 79, 88, 97, 128]
MgO_5	116	133	18	[16, 70, 73, 85, 136, 147]
MgO_3	119	165	47	[10, 86, 105, 128]
MgO_5	120	141	22	[34, 90, 91, 121, 137, 146]
MgO_5	123	188	66	[14, 91, 109, 126, 132, 151]
MgO_4	123	231	109	[24, 79, 101, 103, 145]
MgO_4	124	469	346	[9, 71, 72, 98, 110]
MgO_3	124	176	53	[23, 66, 94, 142]
MgO_6	125	133	9	[20, 92, 94, 115, 116, 140, 152]
MgO_5	126	149	24	[15, 83, 102, 118, 137, 146]
MgO_5	126	136	11	[19, 77, 102, 129, 143, 146]
MgO_5	127	158	32	[36, 69, 115, 117, 139, 148]
MgO_5	131	134	4	[13, 70, 106, 112, 128, 144]
MgO_4	133	162	30	[35, 64, 78, 94, 104]
MgO_6	134	183	50	[16, 70, 73, 76, 85, 136, 147]
MgO_5	134	134	1	[20, 92, 94, 115, 116, 152]
MgO_4	135	286	152	[8, 84, 111, 129, 150]
MgO_4	135	146	12	[13, 70, 106, 128, 144]
MgO_4	135	141	7	[20, 92, 94, 115, 152]
MgO_4	137	164	28	[19, 77, 129, 143, 146]
MgO_5	142	210	69	[20, 92, 94, 115, 140, 152]
MgO_4	142	168	27	[34, 90, 91, 121, 146]
MgO_6	146	148	3	[29, 66, 67, 80, 120, 124, 134]
MgO_5	147	148	2	[13, 70, 106, 128, 144, 147]
MgO_5	147	161	15	[17, 80, 109, 126, 134, 150]
MgO_6	149	185	37	[13, 70, 105, 106, 128, 144, 147]
MgO_5	149	418	270	[18, 94, 116, 122, 142, 152]
MgO_5	149	242	94	[29, 66, 67, 80, 120, 134]
MgO_4	150	153	4	[15, 83, 118, 137, 146]
MgO_4	152	177	26	[7, 65, 85, 111, 119]
MgO_3	154	160	7	[15, 83, 118, 137]
MgO_5	157	166	10	[11, 82, 116, 126, 140, 152]
MgO_4	159	167	9	[36, 69, 115, 139, 148]
MgO_4	161	181	21	[15, 83, 102, 118, 137]
MgO_6	162	173	12	[17, 80, 81, 109, 126, 134, 150]
MgO_5	163	368	206	[35, 64, 78, 92, 94, 104]
MgO_3	165	167	3	[19, 77, 129, 146]
MgO_4	165	169	5	[30, 68, 71, 110, 145]
MgO_4	166	192	27	[10, 86, 105, 124, 128]
MgO_5	166	205	40	[21, 64, 66, 90, 124, 143]
MgO_4	166	195	30	[31, 87, 89, 96, 135]
MgO_6	167	198	32	[11, 80, 82, 116, 126, 140, 152]
MgO_4	168	189	22	[19, 77, 111, 129, 146]
MgO_4	168	360	193	[28, 97, 99, 105, 125]
MgO_5	168	199	32	[36, 69, 115, 117, 139, 148]
MgO_5	169	210	42	[34, 90, 91, 109, 121, 146]
MgO_4	170	186	17	[30, 68, 106, 110, 145]
MgO_4	171	177	7	[33, 74, 92, 131, 149]
MgO_5	174	181	8	[17, 80, 109, 126, 134, 150]
MgO_5	177	199	23	[23, 66, 94, 134, 138, 142]
MgO_3	178	289	112	[7, 85, 111, 119]
MgO_3	178	262	85	[33, 74, 92, 149]
MgO_5	182	218	37	[15, 78, 83, 102, 118, 137]
MgO_4	182	217	36	[17, 80, 109, 126, 150]
MgO_5	184	205	22	[16, 73, 76, 85, 136, 147]
MgO_7	186	188	3	[13, 70, 105, 106, 112, 128, 144, 147]
MgO_7	187	191	5	[12, 68, 70, 73, 84, 106, 145, 147]
MgO_5	187	195	9	[30, 68, 70, 106, 110, 145]
MgO_6	189	191	3	[13, 70, 105, 106, 112, 128, 147]
MgO_6	189	237	49	[14, 91, 109, 126, 127, 132, 151]
MgO_5	190	240	51	[19, 77, 111, 129, 146, 148]
MgO_6	192	204	13	[12, 68, 70, 84, 106, 145, 147]
MgO_7	192	227	36	[13, 70, 105, 106, 112, 123, 128, 147]
MgO_3	193	199	7	[10, 86, 124, 128]
MgO_4	196	222	27	[30, 68, 106, 110, 145]
MgO_5	196	229	34	[31, 87, 89, 96, 118, 135]
MgO_5	199	230	32	[11, 82, 116, 126, 140, 152]
MgO_4	200	240	41	[10, 86, 120, 124, 128]
MgO_4	200	229	30	[23, 66, 94, 138, 142]
MgO_4	200	215	16	[36, 69, 115, 117, 139]
MgO_5	205	278	74	[12, 68, 84, 106, 145, 147]
MgO_4	206	246	41	[16, 73, 76, 85, 147]
MgO_4	206	206	1	[21, 64, 66, 124, 143]
MgO_5	207	211	5	[21, 64, 66, 124, 138, 143]
MgO_5	208	394	187	[26, 79, 88, 97, 112, 128]
MgO_4	211	213	3	[20, 92, 94, 140, 152]
MgO_6	211	211	1	[34, 73, 90, 91, 109, 121, 146]
MgO_4	212	229	18	[21, 64, 66, 124, 138]
MgO_5	212	212	1	[34, 73, 90, 91, 121, 146]
MgO_4	213	247	35	[34, 73, 90, 91, 121]
MgO_3	214	219	6	[20, 92, 140, 152]
MgO_3	216	240	25	[36, 69, 115, 139]
MgO_5	217	263	47	[22, 65, 87, 108, 113, 119]
MgO_5	218	332	115	[17, 80, 109, 126, 134, 150]
MgO_6	219	225	7	[15, 78, 83, 92, 102, 118, 137]
MgO_4	220	236	17	[20, 92, 94, 140, 152]
MgO_5	223	246	24	[30, 68, 71, 106, 110, 145]
MgO_5	226	243	18	[15, 78, 83, 92, 118, 137]
MgO_6	228	228	1	[13, 70, 106, 112, 123, 128, 147]
MgO_5	229	284	56	[13, 70, 106, 112, 123, 128]
MgO_3	230	286	57	[21, 64, 66, 124]
MgO_5	230	235	6	[23, 66, 94, 117, 138, 142]
MgO_6	230	285	56	[31, 72, 87, 89, 96, 118, 135]
MgO_6	231	294	64	[11, 80, 82, 116, 126, 140, 152]
MgO_3	232	371	140	[24, 79, 101, 103]
MgO_6	236	269	34	[23, 66, 94, 97, 117, 138, 142]
MgO_5	237	243	7	[20, 92, 94, 115, 140, 152]
MgO_5	238	391	154	[14, 109, 126, 127, 132, 151]
MgO_5	241	241	1	[10, 86, 104, 120, 124, 128]
MgO_6	241	248	8	[19, 77, 111, 129, 143, 146, 148]
MgO_4	241	253	13	[36, 69, 115, 117, 139]
MgO_4	242	262	21	[10, 86, 104, 124, 128]
MgO_4	242	392	151	[27, 87, 113, 118, 137]
MgO_6	243	246	4	[29, 66, 67, 80, 109, 120, 134]
MgO_4	244	273	30	[15, 78, 83, 118, 137]
MgO_6	244	250	7	[20, 78, 92, 94, 115, 140, 152]
MgO_5	247	247	1	[16, 73, 76, 85, 132, 147]
MgO_7	247	261	15	[29, 66, 67, 80, 99, 109, 120, 134]
MgO_4	247	252	6	[30, 68, 71, 110, 145]
MgO_4	248	287	40	[16, 76, 85, 132, 147]
MgO_5	248	266	19	[34, 73, 76, 90, 91, 121]
MgO_5	249	305	57	[19, 77, 111, 143, 146, 148]
MgO_7	251	273	23	[20, 78, 92, 94, 115, 116, 140, 152]
MgO_3	253	280	28	[30, 68, 71, 110]
MgO_5	254	273	20	[36, 69, 115, 116, 117, 139]
MgO_6	262	287	26	[29, 66, 67, 80, 109, 120, 134]
MgO_5	263	263	1	[10, 70, 86, 104, 124, 128]
MgO_4	263	265	3	[33, 74, 83, 92, 149]
MgO_4	264	269	6	[10, 70, 104, 124, 128]
MgO_4	264	329	66	[22, 87, 108, 113, 119]
MgO_5	265	329	65	[25, 66, 67, 99, 138, 143]
MgO_5	266	273	8	[33, 74, 83, 92, 93, 149]
MgO_4	267	311	45	[34, 73, 90, 91, 121]
MgO_3	270	337	68	[10, 104, 124, 128]
MgO_5	270	270	1	[23, 94, 97, 117, 138, 142]
MgO_6	271	286	16	[23, 66, 94, 97, 117, 138, 142]
MgO_5	274	307	34	[15, 72, 78, 83, 118, 137]
MgO_6	274	299	26	[20, 78, 92, 94, 115, 116, 152]
MgO_4	274	284	11	[33, 83, 92, 93, 149]
MgO_4	274	279	6	[36, 69, 115, 116, 139]
MgO_4	279	354	76	[12, 84, 106, 145, 147]
MgO_5	280	294	15	[36, 69, 88, 115, 116, 139]
MgO_4	281	303	23	[30, 68, 71, 108, 110]
MgO_4	285	310	26	[13, 70, 106, 123, 128]
MgO_5	285	306	22	[33, 74, 83, 92, 93, 149]
MgO_7	286	296	11	[31, 72, 87, 89, 96, 117, 118, 135]
MgO_5	287	335	49	[8, 81, 84, 111, 129, 150]
MgO_4	287	328	42	[21, 64, 66, 67, 124]
MgO_5	287	329	43	[23, 66, 94, 97, 138, 142]
MgO_5	288	307	20	[16, 76, 85, 131, 132, 147]
MgO_5	288	291	4	[29, 66, 67, 109, 120, 134]
MgO_4	290	308	19	[7, 65, 85, 111, 119]
MgO_4	292	364	73	[29, 66, 67, 120, 134]
MgO_5	295	312	18	[11, 80, 82, 126, 140, 152]
MgO_4	295	372	78	[36, 69, 115, 116, 139]
MgO_6	297	308	12	[31, 72, 87, 89, 96, 118, 135]
MgO_5	300	315	16	[20, 92, 94, 115, 116, 152]
MgO_3	304	315	12	[30, 68, 108, 110]
MgO_4	306	329	24	[19, 77, 111, 143, 148]
MgO_4	307	344	38	[33, 74, 83, 92, 149]
MgO_6	308	326	19	[15, 71, 72, 78, 83, 118, 137]
MgO_4	308	354	47	[16, 76, 85, 132, 147]
MgO_5	309	334	26	[7, 65, 85, 111, 119, 130]
MgO_5	309	407	99	[31, 72, 89, 96, 118, 135]
MgO_5	311	477	167	[13, 70, 106, 112, 123, 128]
MgO_5	312	354	43	[34, 73, 90, 91, 121, 146]
MgO_4	313	339	27	[11, 80, 82, 126, 152]
MgO_6	316	337	22	[20, 78, 92, 94, 115, 116, 152]
MgO_4	316	325	10	[30, 68, 106, 108, 110]
MgO_5	326	339	14	[30, 68, 101, 106, 108, 110]
MgO_5	327	360	34	[15, 71, 72, 83, 118, 137]
MgO_5	329	335	7	[21, 64, 66, 67, 90, 124]
MgO_5	330	352	23	[19, 77, 111, 129, 143, 148]
MgO_5	330	372	43	[22, 65, 87, 108, 113, 119]
MgO_6	330	370	41	[23, 66, 94, 97, 117, 138, 142]
MgO_4	330	355	26	[25, 66, 67, 99, 143]
MgO_4	333	436	104	[17, 109, 126, 134, 150]
MgO_4	333	348	16	[32, 87, 89, 98, 122]
MgO_4	335	363	29	[7, 65, 85, 111, 119]
MgO_4	336	394	59	[8, 84, 111, 129, 150]
MgO_6	336	351	16	[21, 64, 66, 67, 90, 124, 138]
MgO_4	338	463	126	[10, 70, 104, 124, 128]
MgO_5	338	339	2	[20, 78, 94, 115, 116, 152]
MgO_5	340	349	10	[11, 80, 82, 87, 126, 152]
MgO_4	340	393	54	[20, 94, 115, 116, 152]
MgO_4	340	342	3	[30, 68, 101, 106, 110]
MgO_5	343	359	17	[30, 68, 93, 101, 106, 110]
MgO_5	345	409	65	[33, 74, 83, 92, 102, 149]
MgO_3	349	409	61	[32, 89, 98, 122]
MgO_6	350	350	1	[11, 80, 82, 87, 122, 126, 152]
MgO_5	351	454	104	[11, 82, 87, 122, 126, 152]
MgO_5	352	356	5	[21, 64, 66, 90, 124, 138]
MgO_6	353	385	33	[19, 77, 111, 125, 129, 143, 148]
MgO_5	355	358	4	[12, 84, 101, 106, 145, 147]
MgO_3	355	469	115	[16, 85, 132, 147]
MgO_4	355	365	11	[34, 73, 91, 121, 146]
MgO_5	356	358	3	[25, 66, 67, 99, 134, 143]
MgO_4	357	385	29	[21, 64, 66, 90, 124]
MgO_6	359	396	38	[12, 68, 84, 101, 106, 145, 147]
MgO_6	359	366	8	[25, 66, 67, 99, 134, 138, 143]
MgO_4	360	379	20	[30, 68, 93, 101, 110]
MgO_6	361	389	29	[15, 71, 72, 78, 83, 118, 137]
MgO_5	361	384	24	[28, 97, 99, 103, 105, 125]
MgO_3	364	436	73	[7, 65, 85, 119]
MgO_3	365	372	8	[29, 66, 120, 134]
MgO_3	366	370	5	[34, 91, 121, 146]
MgO_5	367	409	43	[25, 66, 67, 99, 134, 143]
MgO_4	369	410	42	[35, 78, 92, 94, 104]
MgO_5	371	378	8	[23, 66, 94, 97, 138, 142]
MgO_4	371	393	23	[34, 76, 91, 121, 146]
MgO_4	372	396	25	[24, 73, 79, 101, 103]
MgO_4	373	432	60	[22, 87, 108, 113, 119]
MgO_4	373	375	3	[29, 66, 67, 120, 134]
MgO_5	373	375	3	[36, 69, 115, 116, 139, 148]
MgO_5	376	434	59	[29, 66, 67, 120, 124, 134]
MgO_4	376	397	22	[36, 69, 115, 139, 148]
MgO_4	379	387	9	[23, 66, 94, 138, 142]
MgO_5	380	421	42	[30, 68, 79, 93, 101, 110]
MgO_4	385	419	35	[28, 97, 99, 105, 125]
MgO_5	386	405	20	[19, 77, 111, 125, 129, 148]
MgO_5	386	468	83	[21, 64, 66, 67, 90, 124]
MgO_3	388	392	5	[23, 66, 94, 142]
MgO_5	390	390	1	[15, 71, 72, 78, 83, 137]
MgO_4	391	398	8	[15, 71, 72, 78, 83]
MgO_4	392	419	28	[14, 109, 126, 127, 151]
MgO_4	393	426	34	[23, 66, 94, 138, 142]
MgO_3	393	395	3	[27, 113, 118, 137]
MgO_5	394	461	68	[20, 94, 115, 116, 140, 152]
MgO_3	394	418	25	[34, 91, 121, 146]
MgO_5	395	402	8	[8, 84, 111, 113, 129, 150]
MgO_6	395	399	5	[26, 79, 88, 97, 103, 112, 128]
MgO_4	396	423	28	[27, 77, 113, 118, 137]
MgO_5	397	437	41	[12, 68, 84, 106, 145, 147]
MgO_5	397	422	26	[24, 64, 73, 79, 101, 103]
MgO_3	398	429	32	[36, 69, 139, 148]
MgO_3	399	413	15	[15, 71, 72, 83]
MgO_5	400	404	5	[26, 79, 88, 97, 103, 128]
MgO_4	403	415	13	[8, 84, 111, 129, 150]
MgO_4	405	434	30	[26, 88, 97, 103, 128]
MgO_4	406	406	1	[19, 111, 125, 129, 148]
MgO_5	407	462	56	[19, 111, 125, 129, 133, 148]
MgO_4	408	418	11	[31, 89, 96, 118, 135]
MgO_4	410	429	20	[25, 66, 99, 134, 143]
MgO_4	410	417	8	[32, 89, 98, 107, 122]
MgO_4	410	444	35	[33, 74, 83, 92, 149]
MgO_5	411	428	18	[35, 64, 78, 92, 94, 104]
MgO_4	414	444	31	[15, 71, 72, 78, 83]
MgO_5	416	442	27	[8, 81, 84, 111, 129, 150]
MgO_3	418	461	44	[32, 89, 98, 122]
MgO_4	419	559	141	[18, 94, 116, 122, 142]
MgO_3	419	447	29	[31, 89, 96, 135]
MgO_4	419	425	7	[34, 76, 91, 121, 146]
MgO_3	420	483	64	[14, 109, 127, 151]
MgO_3	420	427	8	[28, 97, 99, 105]
MgO_4	422	451	30	[30, 68, 79, 93, 110]
MgO_6	423	456	34	[24, 64, 73, 79, 101, 103, 110]
MgO_5	424	469	46	[27, 77, 87, 113, 118, 137]
MgO_5	426	489	64	[34, 73, 76, 91, 121, 146]
MgO_3	427	453	27	[23, 66, 94, 138]
MgO_4	428	483	56	[28, 97, 99, 105, 144]
MgO_4	429	494	66	[35, 64, 78, 94, 104]
MgO_5	430	434	5	[25, 66, 67, 99, 134, 143]
MgO_2	430	485	56	[36, 69, 148]
MgO_5	433	469	37	[22, 65, 87, 108, 113, 119]
MgO_4	435	462	28	[25, 66, 67, 99, 143]
MgO_5	435	575	141	[26, 79, 88, 97, 103, 128]
MgO_4	435	509	75	[29, 66, 67, 120, 134]
MgO_2	437	448	12	[7, 85, 119]
MgO_5	437	450	14	[17, 80, 109, 126, 134, 150]
MgO_4	438	438	1	[12, 68, 84, 106, 147]
MgO_3	439	450	12	[12, 68, 84, 106]
MgO_4	443	450	8	[8, 81, 84, 111, 150]
MgO_5	445	470	26	[15, 71, 72, 78, 83, 118]
MgO_3	445	471	27	[33, 83, 92, 149]
MgO_4	448	525	78	[31, 89, 96, 121, 135]
MgO_3	449	483	35	[7, 85, 119, 130]
MgO_3	451	461	11	[8, 81, 84, 150]
MgO_4	451	461	11	[12, 68, 84, 101, 106]
MgO_4	451	475	25	[17, 80, 126, 134, 150]
MgO_5	452	498	47	[30, 68, 71, 79, 93, 110]
MgO_4	454	533	80	[23, 66, 94, 138, 142]
MgO_4	455	457	3	[11, 82, 87, 126, 152]
MgO_7	457	461	5	[24, 64, 72, 73, 79, 101, 103, 110]
MgO_3	458	467	10	[11, 82, 87, 126]
MgO_4	462	483	22	[8, 81, 84, 134, 150]
MgO_3	462	473	12	[12, 84, 101, 106]
MgO_6	462	493	32	[20, 69, 94, 115, 116, 140, 152]
MgO_6	462	480	19	[24, 64, 72, 73, 79, 103, 110]
MgO_4	462	519	58	[32, 87, 89, 98, 122]
MgO_4	463	628	166	[19, 111, 125, 133, 148]
MgO_5	463	497	35	[25, 66, 67, 99, 138, 143]
MgO_5	464	478	15	[10, 70, 104, 120, 124, 128]
MgO_4	468	482	15	[11, 82, 87, 122, 126]
MgO_6	469	484	16	[21, 64, 66, 67, 90, 124, 138]
MgO_5	470	502	33	[9, 71, 72, 98, 107, 110]
MgO_4	470	528	59	[16, 85, 132, 145, 147]
MgO_4	470	477	8	[22, 87, 108, 113, 119]
MgO_4	470	513	44	[27, 77, 113, 118, 137]
MgO_4	471	498	28	[15, 72, 78, 83, 118]
MgO_4	472	603	132	[33, 74, 83, 92, 149]
MgO_4	474	482	9	[12, 84, 101, 106, 145]
MgO_3	476	484	9	[17, 126, 134, 150]
MgO_6	478	555	78	[13, 70, 106, 112, 123, 128, 144]
MgO_3	478	502	25	[22, 108, 113, 119]
MgO_4	479	509	31	[10, 70, 120, 124, 128]
MgO_5	481	581	101	[24, 64, 72, 73, 79, 103]
MgO_5	483	510	28	[11, 82, 87, 122, 126, 152]
MgO_5	483	537	55	[12, 84, 101, 106, 145, 147]
MgO_4	484	494	11	[7, 85, 93, 119, 130]
MgO_3	484	546	63	[8, 81, 84, 150]
MgO_4	484	596	113	[14, 109, 126, 127, 151]
MgO_5	484	497	14	[28, 97, 99, 105, 125, 144]
MgO_4	485	571	87	[17, 109, 126, 134, 150]
MgO_5	485	582	98	[21, 64, 66, 67, 90, 124]
MgO_3	486	497	12	[36, 69, 140, 148]
MgO_4	490	507	18	[34, 73, 76, 91, 121]
MgO_5	494	532	39	[20, 69, 94, 115, 116, 152]
MgO_5	495	516	22	[7, 65, 85, 93, 119, 130]
MgO_5	495	505	11	[35, 64, 66, 78, 94, 104]
MgO_4	498	672	175	[25, 66, 99, 138, 143]
MgO_4	498	521	24	[28, 97, 105, 125, 144]
MgO_4	498	507	10	[36, 69, 77, 140, 148]
MgO_5	499	509	11	[15, 71, 72, 78, 83, 118]
MgO_4	499	546	48	[30, 68, 79, 93, 110]
MgO_4	503	632	130	[9, 71, 72, 98, 110]
MgO_4	503	523	21	[22, 68, 108, 113, 119]
MgO_6	506	515	10	[35, 64, 66, 78, 94, 104, 138]
MgO_4	508	524	17	[34, 73, 76, 90, 121]
MgO_5	508	539	32	[36, 69, 77, 115, 140, 148]
MgO_3	510	549	40	[10, 70, 124, 128]
MgO_6	510	513	4	[15, 71, 72, 78, 83, 98, 118]
MgO_3	510	512	3	[29, 66, 120, 134]
MgO_4	511	549	39	[11, 82, 87, 126, 152]
MgO_4	513	514	2	[29, 66, 109, 120, 134]
MgO_5	514	534	21	[15, 71, 72, 78, 83, 118]
MgO_5	514	537	24	[27, 77, 113, 118, 137, 146]
MgO_5	515	532	18	[29, 66, 99, 109, 120, 134]
MgO_5	516	530	15	[35, 64, 66, 78, 94, 104]
MgO_6	517	542	26	[7, 65, 68, 85, 93, 119, 130]
MgO_3	520	783	264	[32, 87, 89, 98]
MgO_5	522	533	12	[28, 97, 105, 125, 131, 144]
MgO_5	524	534	11	[22, 68, 75, 108, 113, 119]
MgO_3	525	575	51	[34, 73, 76, 121]
MgO_5	526	619	94	[31, 89, 96, 121, 129, 135]
MgO_3	529	578	50	[16, 85, 145, 147]
MgO_4	531	591	61	[35, 64, 66, 94, 104]
MgO_4	533	535	3	[20, 94, 115, 116, 152]
MgO_4	533	538	6	[29, 66, 99, 120, 134]
MgO_5	534	691	158	[23, 66, 94, 99, 138, 142]
MgO_4	534	575	42	[28, 97, 105, 125, 131]
MgO_6	535	609	75	[15, 71, 72, 78, 83, 118, 137]
MgO_6	535	561	27	[22, 65, 68, 75, 108, 113, 119]
MgO_5	536	757	222	[20, 92, 94, 115, 116, 152]
MgO_4	538	575	38	[12, 84, 101, 145, 147]
MgO_4	538	540	3	[27, 77, 118, 137, 146]
MgO_5	539	614	76	[29, 66, 67, 99, 120, 134]
MgO_4	540	545	6	[36, 69, 77, 115, 140]
MgO_5	541	590	50	[27, 77, 102, 118, 137, 146]
MgO_5	543	603	61	[7, 65, 85, 93, 119, 130]
MgO_5	546	568	23	[36, 69, 77, 115, 140, 152]
MgO_4	547	577	31	[8, 81, 84, 134, 150]
MgO_5	547	549	3	[30, 68, 79, 93, 101, 110]
MgO_4	550	641	92	[10, 70, 104, 124, 128]
MgO_5	550	575	26	[11, 82, 87, 116, 126, 152]
MgO_4	550	681	132	[30, 68, 79, 93, 101]
MgO_5	556	672	117	[13, 70, 106, 112, 123, 144]
MgO_5	560	561	2	[18, 94, 100, 116, 122, 142]
MgO_6	562	605	44	[18, 94, 100, 112, 116, 122, 142]
MgO_5	562	569	8	[22, 68, 75, 108, 113, 119]
MgO_4	569	635	67	[36, 69, 77, 115, 152]
MgO_4	570	603	34	[22, 75, 108, 113, 119]
MgO_5	572	612	41	[17, 109, 120, 126, 134, 150]
MgO_4	576	678	103	[11, 82, 87, 116, 126]
MgO_5	576	592	17	[12, 84, 101, 144, 145, 147]
MgO_6	576	577	2	[26, 79, 88, 97, 103, 112, 128]
MgO_3	576	580	5	[28, 105, 125, 131]
MgO_4	576	576	1	[34, 73, 76, 91, 121]
MgO_3	577	587	11	[34, 73, 91, 121]
MgO_3	578	613	36	[8, 81, 84, 134]
MgO_5	578	596	19	[26, 79, 88, 97, 112, 128]
MgO_2	579	616	38	[16, 85, 147]
MgO_4	581	591	11	[28, 105, 125, 128, 131]
MgO_4	582	585	4	[24, 72, 73, 79, 103]
MgO_6	583	606	24	[21, 64, 66, 67, 90, 103, 124]
MgO_3	586	645	60	[24, 73, 79, 103]
MgO_4	588	603	16	[34, 73, 91, 121, 136]
MgO_4	591	604	14	[27, 102, 118, 137, 146]
MgO_5	592	616	25	[28, 105, 114, 125, 128, 131]
MgO_5	592	599	8	[35, 64, 66, 92, 94, 104]
MgO_4	593	611	19	[12, 84, 101, 145, 147]
MgO_3	597	637	41	[14, 109, 127, 151]
MgO_4	597	682	86	[26, 79, 88, 97, 128]
MgO_6	600	656	57	[35, 64, 66, 92, 94, 104, 124]
MgO_4	604	644	41	[7, 85, 93, 119, 130]
MgO_3	604	617	14	[22, 108, 113, 119]
MgO_3	604	705	102	[33, 74, 83, 149]
MgO_5	604	634	31	[34, 73, 90, 91, 121, 136]
MgO_3	605	614	10	[27, 102, 137, 146]
MgO_5	606	629	24	[18, 94, 112, 116, 122, 142]
MgO_5	607	634	28	[21, 64, 66, 67, 90, 103]
MgO_5	610	685	76	[15, 71, 78, 83, 118, 137]
MgO_5	612	624	13	[12, 84, 101, 106, 145, 147]
MgO_6	613	640	28	[17, 109, 120, 126, 134, 140, 150]
MgO_4	614	718	105	[8, 81, 84, 122, 134]
MgO_4	615	642	28	[27, 77, 102, 137, 146]
MgO_6	615	659	45	[29, 66, 67, 99, 120, 134, 140]
MgO_3	617	691	75	[16, 84, 85, 147]
MgO_6	617	619	3	[28, 105, 114, 125, 128, 131, 148]
MgO_4	618	630	13	[22, 75, 108, 113, 119]
MgO_5	620	649	30	[28, 105, 114, 125, 131, 148]
MgO_4	620	705	86	[31, 89, 96, 129, 135]
MgO_4	625	634	10	[12, 84, 101, 106, 145]
MgO_3	629	634	6	[19, 111, 125, 133]
MgO_6	630	634	5	[18, 87, 94, 112, 116, 122, 142]
MgO_3	631	636	6	[22, 108, 113, 119]
MgO_5	633	638	6	[9, 71, 72, 73, 98, 110]
MgO_3	635	638	4	[12, 84, 101, 106]
MgO_5	635	636	2	[18, 87, 94, 116, 122, 142]
MgO_4	635	663	29	[19, 85, 111, 125, 133]
MgO_4	635	644	10	[21, 64, 66, 67, 103]
MgO_4	635	710	76	[34, 90, 91, 121, 136]
MgO_5	636	673	38	[36, 69, 77, 115, 116, 152]
MgO_4	637	760	124	[18, 87, 94, 122, 142]
MgO_4	637	643	7	[22, 68, 108, 113, 119]
MgO_4	638	705	68	[14, 109, 127, 132, 151]
MgO_4	639	662	24	[9, 72, 73, 98, 110]
MgO_4	639	642	4	[12, 68, 84, 101, 106]
MgO_5	641	647	7	[17, 109, 120, 126, 134, 150]
MgO_5	642	695	54	[10, 70, 104, 124, 128, 144]
MgO_3	643	670	28	[12, 84, 101, 106]
MgO_5	643	663	21	[27, 77, 102, 118, 137, 146]
MgO_5	644	652	9	[22, 68, 75, 108, 113, 119]
MgO_5	645	647	3	[7, 85, 93, 111, 119, 130]
MgO_5	645	683	39	[21, 64, 66, 67, 103, 124]
MgO_4	646	761	116	[24, 64, 73, 79, 103]
MgO_4	648	661	14	[7, 85, 111, 119, 130]
MgO_4	648	778	131	[17, 109, 126, 134, 150]
MgO_6	650	671	22	[28, 105, 114, 125, 128, 131, 148]
MgO_4	653	679	27	[22, 68, 108, 113, 119]
MgO_5	657	714	58	[35, 66, 92, 94, 104, 124]
MgO_5	660	666	7	[29, 66, 67, 99, 120, 140]
MgO_5	662	677	16	[7, 85, 111, 113, 119, 130]
MgO_3	663	690	28	[9, 72, 98, 110]
MgO_5	664	688	25	[19, 85, 111, 125, 133, 148]
MgO_4	664	683	20	[27, 77, 118, 137, 146]
MgO_4	667	764	98	[29, 66, 67, 99, 120]
MgO_4	671	689	19	[12, 84, 101, 106, 145]
MgO_5	672	680	9	[28, 105, 114, 128, 131, 148]
MgO_6	673	698	26	[13, 70, 104, 106, 112, 123, 144]
MgO_3	673	822	150	[25, 99, 138, 143]
MgO_4	674	687	14	[36, 77, 115, 116, 152]
MgO_4	678	802	125	[7, 85, 111, 113, 119]
MgO_3	679	687	9	[11, 82, 116, 126]
MgO_5	680	711	32	[22, 68, 93, 108, 113, 119]
MgO_6	681	691	11	[28, 86, 105, 114, 128, 131, 148]
MgO_5	682	725	44	[30, 68, 71, 79, 93, 101]
MgO_3	683	706	24	[26, 79, 88, 97]
MgO_6	684	715	32	[21, 64, 66, 67, 90, 103, 124]
MgO_5	684	707	24	[27, 77, 102, 118, 137, 146]
MgO_6	686	702	17	[15, 71, 72, 78, 83, 118, 137]
MgO_4	688	698	11	[11, 82, 116, 126, 151]
MgO_5	688	753	66	[36, 77, 102, 115, 116, 152]
MgO_6	689	696	8	[19, 85, 111, 114, 125, 133, 148]
MgO_5	690	705	16	[12, 75, 84, 101, 106, 145]
MgO_4	691	728	38	[9, 72, 89, 98, 110]
MgO_4	692	716	25	[16, 84, 85, 145, 147]
MgO_4	692	808	117	[23, 66, 94, 99, 138]
MgO_5	692	698	7	[28, 86, 105, 114, 128, 148]
MgO_6	696	705	10	[10, 70, 104, 112, 124, 128, 144]
MgO_5	697	705	9	[19, 111, 114, 125, 133, 148]
MgO_3	699	733	35	[11, 82, 116, 126]
MgO_5	699	703	5	[13, 70, 104, 106, 112, 123]
MgO_4	699	722	24	[28, 105, 114, 128, 148]
MgO_7	703	747	45	[15, 71, 72, 78, 83, 98, 118, 137]
MgO_6	704	781	78	[13, 70, 104, 106, 107, 112, 123]
MgO_5	706	719	14	[10, 70, 104, 112, 124, 128]
MgO_4	706	708	3	[12, 84, 101, 106, 145]
MgO_5	706	707	2	[14, 109, 127, 132, 141, 151]
MgO_4	706	734	29	[19, 111, 125, 133, 148]
MgO_5	706	866	161	[31, 72, 89, 96, 129, 135]
MgO_4	706	707	2	[33, 74, 83, 115, 149]
MgO_4	707	720	14	[26, 79, 88, 97, 128]
MgO_4	708	743	36	[14, 127, 132, 141, 151]
MgO_4	708	755	48	[27, 77, 102, 118, 146]
MgO_5	708	736	29	[33, 74, 83, 115, 149, 152]
MgO_3	709	712	4	[12, 101, 106, 145]
MgO_5	711	826	116	[34, 73, 90, 91, 121, 136]
MgO_4	712	750	39	[22, 68, 93, 113, 119]
MgO_4	713	814	102	[12, 84, 101, 106, 145]
MgO_4	715	787	73	[35, 66, 92, 104, 124]
MgO_7	716	724	9	[21, 64, 66, 67, 90, 103, 124, 143]
MgO_3	717	744	28	[16, 84, 85, 147]
MgO_5	719	721	3	[8, 81, 84, 122, 134, 147]
MgO_4	720	752	33	[10, 70, 104, 124, 128]
MgO_3	721	820	100	[26, 79, 97, 128]
MgO_4	722	734	13	[8, 81, 84, 134, 147]
MgO_3	723	746	24	[28, 105, 128, 148]
MgO_6	725	733	9	[21, 64, 67, 90, 103, 124, 143]
MgO_4	726	755	30	[30, 68, 79, 93, 101]
MgO_3	729	792	64	[9, 72, 98, 110]
MgO_2	734	752	19	[11, 82, 126]
MgO_5	734	777	44	[21, 64, 67, 90, 103, 143]
MgO_5	735	737	3	[8, 81, 84, 134, 147, 150]
MgO_3	735	793	59	[19, 111, 125, 148]
MgO_4	737	744	8	[33, 74, 83, 149, 152]
MgO_4	738	780	43	[8, 81, 84, 134, 147]
MgO_5	744	768	25	[14, 95, 127, 132, 141, 151]
MgO_4	745	759	15	[16, 84, 85, 145, 147]
MgO_5	745	765	21	[33, 74, 83, 149, 151, 152]
MgO_4	747	749	3	[28, 105, 125, 128, 148]
MgO_6	748	758	11	[15, 71, 72, 78, 83, 118, 137]
MgO_5	750	807	58	[28, 86, 105, 125, 128, 148]
MgO_5	751	759	9	[22, 65, 68, 93, 113, 119]
MgO_5	753	817	65	[10, 70, 104, 112, 124, 128]
MgO_3	753	753	1	[11, 82, 116, 126]
MgO_4	754	817	64	[11, 82, 87, 116, 126]
MgO_4	754	784	31	[36, 77, 102, 115, 152]
MgO_5	756	786	31	[27, 77, 102, 118, 137, 146]
MgO_5	756	775	20	[30, 68, 71, 79, 93, 101]
MgO_4	758	816	59	[20, 92, 94, 115, 152]
MgO_5	759	787	29	[15, 71, 78, 83, 118, 137]
MgO_5	760	818	59	[16, 84, 85, 144, 145, 147]
MgO_4	760	783	24	[22, 65, 68, 93, 113]
MgO_3	761	920	160	[18, 94, 122, 142]
MgO_5	762	785	24	[24, 64, 73, 79, 101, 103]
MgO_5	765	770	6	[29, 66, 67, 99, 109, 120]
MgO_6	766	766	1	[33, 74, 83, 92, 149, 151, 152]
MgO_5	767	794	28	[33, 74, 92, 149, 151, 152]
MgO_4	769	994	226	[14, 95, 127, 132, 151]
MgO_6	771	775	5	[29, 66, 67, 99, 109, 120, 134]
MgO_7	776	817	42	[29, 66, 67, 99, 109, 120, 134, 140]
MgO_4	776	779	4	[30, 71, 79, 93, 101]
MgO_4	778	795	18	[21, 64, 67, 90, 143]
MgO_5	779	860	82	[17, 109, 126, 132, 134, 150]
MgO_3	780	784	5	[30, 71, 79, 93]
MgO_3	781	789	9	[8, 81, 84, 147]
MgO_7	782	782	1	[13, 70, 104, 106, 107, 110, 112, 123]
MgO_6	783	803	21	[13, 70, 106, 107, 110, 112, 123]
MgO_5	784	869	86	[22, 65, 68, 93, 113, 119]
MgO_4	784	902	119	[32, 87, 89, 98, 137]
MgO_4	785	832	48	[30, 68, 71, 79, 93]
MgO_5	785	901	117	[36, 77, 102, 115, 118, 152]
MgO_4	786	857	72	[24, 64, 79, 101, 103]
MgO_4	787	804	18	[27, 77, 102, 118, 146]
MgO_4	788	839	52	[15, 78, 83, 118, 137]
MgO_3	788	1004	217	[35, 66, 104, 124]
MgO_4	790	793	4	[8, 81, 84, 147, 150]
MgO_4	793	906	114	[9, 71, 72, 98, 110]
MgO_3	794	797	4	[8, 84, 147, 150]
MgO_4	794	832	39	[19, 65, 111, 125, 148]
MgO_6	795	804	10	[33, 74, 92, 131, 149, 151, 152]
MgO_5	796	829	34	[21, 64, 67, 90, 96, 143]
MgO_4	798	824	27	[8, 84, 129, 147, 150]
MgO_3	803	867	65	[7, 111, 113, 119]
MgO_5	804	824	21	[13, 70, 106, 107, 110, 123]
MgO_5	805	834	30	[27, 77, 102, 118, 137, 146]
MgO_5	805	903	99	[33, 74, 131, 149, 151, 152]
MgO_6	808	832	25	[28, 86, 105, 114, 125, 128, 148]
MgO_5	809	868	60	[23, 66, 94, 99, 138, 142]
MgO_5	815	852	38	[12, 84, 85, 101, 106, 145]
MgO_3	817	834	18	[20, 92, 94, 115]
MgO_6	818	825	8	[10, 70, 104, 112, 124, 128, 144]
MgO_3	818	830	13	[11, 87, 116, 126]
MgO_6	818	882	65	[29, 66, 99, 109, 120, 134, 140]
MgO_4	819	849	31	[16, 84, 85, 145, 147]
MgO_4	821	843	23	[26, 79, 97, 128, 133]
MgO_4	823	832	10	[25, 99, 133, 138, 143]
MgO_3	825	878	54	[8, 84, 129, 150]
MgO_6	825	848	24	[13, 70, 106, 107, 110, 123, 145]
MgO_7	826	842	17	[10, 70, 104, 112, 123, 124, 128, 144]
MgO_4	827	838	12	[34, 73, 90, 91, 121]
MgO_6	830	870	41	[21, 64, 67, 90, 96, 103, 143]
MgO_4	831	840	10	[11, 87, 94, 116, 126]
MgO_5	833	853	21	[19, 65, 111, 114, 125, 148]
MgO_5	833	883	51	[25, 80, 99, 133, 138, 143]
MgO_5	833	836	4	[28, 86, 105, 125, 128, 148]
MgO_3	833	838	6	[30, 68, 79, 93]
MgO_4	835	880	46	[20, 92, 94, 115, 152]
MgO_5	835	912	78	[27, 102, 113, 118, 137, 146]
MgO_4	837	857	21	[28, 86, 105, 128, 148]
MgO_4	839	879	41	[30, 68, 79, 93, 106]
MgO_5	839	850	12	[34, 73, 90, 91, 103, 121]
MgO_5	840	849	10	[15, 78, 83, 118, 130, 137]
MgO_5	841	863	23	[11, 87, 94, 116, 122, 126]
MgO_6	843	846	4	[10, 70, 104, 112, 124, 128, 144]
MgO_5	844	853	10	[26, 79, 97, 112, 128, 133]
MgO_5	847	862	16	[10, 70, 104, 112, 124, 128]
MgO_5	849	862	14	[13, 70, 106, 107, 110, 145]
MgO_4	850	857	8	[15, 83, 118, 130, 137]
MgO_5	850	854	5	[16, 84, 85, 144, 145, 147]
MgO_6	851	903	53	[34, 73, 90, 91, 103, 121, 146]
MgO_4	853	858	6	[12, 84, 85, 106, 145]
MgO_4	854	870	17	[19, 65, 111, 125, 148]
MgO_4	854	926	73	[26, 79, 97, 128, 133]
MgO_4	855	921	67	[16, 84, 85, 144, 147]
MgO_5	858	895	38	[15, 78, 83, 118, 130, 137]
MgO_5	858	954	97	[24, 64, 79, 101, 103, 125]
MgO_3	858	860	3	[28, 105, 128, 148]
MgO_5	859	908	50	[12, 84, 85, 101, 106, 145]
MgO_4	861	868	8	[17, 109, 126, 134, 150]
MgO_4	861	879	19	[28, 81, 105, 128, 148]
MgO_4	863	868	6	[10, 70, 104, 112, 124]
MgO_6	863	877	15	[13, 70, 71, 106, 107, 110, 145]
MgO_4	864	993	130	[11, 87, 94, 116, 122]
MgO_6	867	885	19	[31, 72, 89, 96, 121, 129, 135]
MgO_4	868	942	75	[7, 85, 111, 113, 119]
MgO_5	869	912	44	[10, 70, 104, 112, 123, 124]
MgO_5	869	949	81	[17, 109, 126, 134, 150, 151]
MgO_4	869	984	116	[23, 66, 99, 138, 142]
MgO_4	870	887	18	[22, 68, 93, 113, 119]
MgO_5	871	908	38	[19, 65, 111, 114, 125, 148]
MgO_5	871	1062	192	[21, 64, 67, 90, 96, 103]
MgO_5	878	878	1	[13, 70, 71, 107, 110, 145]
MgO_4	879	917	39	[8, 84, 129, 134, 150]
MgO_4	879	892	14	[13, 70, 71, 107, 110]
MgO_5	880	896	17	[28, 80, 81, 105, 128, 148]
MgO_5	880	880	1	[30, 68, 79, 93, 101, 106]
MgO_5	881	923	43	[20, 92, 94, 115, 149, 152]
MgO_6	881	886	6	[30, 68, 71, 79, 93, 101, 106]
MgO_5	883	897	15	[29, 66, 99, 109, 120, 134]
MgO_4	884	888	5	[25, 99, 133, 138, 143]
MgO_5	886	920	35	[31, 72, 89, 121, 129, 135]
MgO_5	887	901	15	[30, 68, 71, 79, 101, 106]
MgO_3	888	903	16	[22, 68, 93, 119]
MgO_5	889	920	32	[25, 80, 99, 133, 138, 143]
MgO_3	893	899	7	[13, 70, 107, 110]
MgO_4	896	1019	124	[15, 78, 83, 118, 130]
MgO_6	897	904	8	[28, 80, 81, 105, 128, 133, 148]
MgO_4	898	909	12	[29, 66, 109, 120, 134]
MgO_4	900	902	3	[13, 70, 107, 108, 110]
MgO_4	902	916	15	[30, 68, 71, 79, 106]
MgO_6	902	956	55	[36, 77, 102, 115, 118, 140, 152]
MgO_3	903	965	63	[13, 70, 107, 108]
MgO_5	903	930	28	[32, 87, 89, 98, 130, 137]
MgO_4	904	933	30	[22, 65, 68, 93, 119]
MgO_6	904	932	29	[33, 74, 95, 131, 149, 151, 152]
MgO_5	904	914	11	[34, 73, 90, 91, 103, 121]
MgO_5	905	930	26	[28, 80, 81, 105, 128, 148]
MgO_5	907	916	10	[9, 71, 72, 98, 110, 130]
MgO_6	909	917	9	[12, 73, 84, 85, 101, 106, 145]
MgO_6	909	919	11	[19, 65, 111, 114, 125, 136, 148]
MgO_3	910	925	16	[29, 66, 109, 134]
MgO_6	913	954	42	[10, 70, 88, 104, 112, 123, 124]
MgO_4	913	917	5	[27, 102, 113, 137, 146]
MgO_6	915	973	59	[34, 73, 90, 91, 103, 121, 136]
MgO_6	917	930	14	[9, 64, 71, 72, 98, 110, 130]
MgO_5	917	981	65	[30, 68, 71, 79, 101, 106]
MgO_3	918	928	11	[8, 129, 134, 150]
MgO_5	918	946	29	[12, 84, 85, 101, 106, 145]
MgO_3	918	1008	91	[27, 102, 113, 137]
MgO_7	920	921	2	[19, 65, 85, 111, 114, 125, 136, 148]
MgO_4	921	984	64	[18, 94, 100, 122, 142]
MgO_4	921	933	13	[25, 99, 133, 138, 143]
MgO_4	921	928	8	[31, 72, 89, 121, 129]
MgO_5	922	992	71	[16, 81, 84, 85, 144, 147]
MgO_6	922	924	3	[19, 65, 85, 111, 125, 136, 148]
MgO_4	924	1016	93	[20, 92, 94, 115, 152]
MgO_5	925	929	5	[19, 65, 111, 125, 136, 148]
MgO_4	926	1068	143	[29, 66, 99, 109, 134]
MgO_3	927	980	54	[26, 79, 97, 128]
MgO_5	929	947	19	[8, 81, 129, 134, 147, 150]
MgO_3	929	950	22	[31, 72, 89, 129]
MgO_6	930	939	10	[19, 65, 111, 125, 133, 136, 148]
MgO_5	931	939	9	[9, 64, 71, 72, 98, 110]
MgO_4	931	932	2	[28, 80, 105, 128, 148]
MgO_6	931	943	13	[32, 72, 87, 89, 98, 130, 137]
MgO_3	933	982	50	[28, 80, 105, 148]
MgO_5	933	964	32	[33, 74, 95, 131, 149, 151]
MgO_5	934	960	27	[22, 65, 68, 93, 108, 119]
MgO_3	934	959	26	[25, 133, 138, 143]
MgO_6	940	994	55	[9, 64, 71, 72, 98, 101, 110]
MgO_4	940	981	42	[19, 111, 125, 133, 148]
MgO_3	943	951	9	[7, 85, 111, 113]
MgO_5	944	949	6	[32, 72, 87, 89, 98, 137]
MgO_6	947	997	51	[12, 79, 84, 85, 101, 106, 145]
MgO_4	948	988	41	[8, 129, 134, 147, 150]
MgO_4	950	971	22	[17, 109, 126, 150, 151]
MgO_4	950	980	31	[32, 72, 87, 89, 98]
MgO_4	951	958	8	[31, 72, 89, 110, 129]
MgO_4	952	963	12	[7, 85, 111, 113, 146]
MgO_5	955	958	4	[10, 70, 88, 104, 112, 123]
MgO_4	955	1058	104	[24, 64, 79, 101, 103]
MgO_5	957	960	4	[36, 77, 102, 118, 140, 152]
MgO_6	959	999	41	[10, 70, 88, 104, 107, 112, 123]
MgO_5	959	988	30	[31, 72, 89, 110, 129, 135]
MgO_5	960	984	25	[25, 111, 133, 138, 143, 146]
MgO_4	961	1015	55	[22, 68, 93, 108, 119]
MgO_4	961	984	24	[36, 77, 118, 140, 152]
MgO_5	964	979	16	[7, 85, 111, 113, 146, 147]
MgO_6	965	981	17	[33, 74, 95, 131, 132, 149, 151]
MgO_2	966	977	12	[13, 70, 108]
MgO_5	972	1022	51	[17, 109, 126, 134, 150, 151]
MgO_5	974	982	9	[34, 73, 90, 91, 121, 136]
MgO_3	978	986	9	[13, 70, 106, 108]
MgO_4	980	984	5	[7, 85, 111, 146, 147]
MgO_4	981	1010	30	[26, 68, 79, 97, 128]
MgO_5	981	982	2	[32, 72, 87, 89, 98, 137]
MgO_5	982	989	8	[19, 111, 114, 125, 133, 148]
MgO_6	982	993	12	[30, 68, 71, 79, 101, 106, 108]
MgO_7	982	987	6	[33, 74, 95, 120, 131, 132, 149, 151]
MgO_2	983	989	7	[28, 105, 148]
MgO_4	983	1025	43	[32, 87, 89, 98, 137]
MgO_4	983	1000	18	[34, 73, 91, 121, 136]
MgO_3	985	1007	23	[7, 85, 111, 147]
MgO_5	985	1233	249	[18, 94, 100, 112, 122, 142]
MgO_3	985	989	5	[23, 66, 99, 142]
MgO_4	985	1051	67	[25, 133, 138, 143, 146]
MgO_3	985	1065	81	[36, 77, 118, 152]
MgO_4	987	992	6	[13, 70, 106, 108, 112]
MgO_8	988	992	5	[33, 74, 95, 120, 131, 132, 140, 149, 151]
MgO_5	989	1038	50	[8, 84, 129, 134, 147, 150]
MgO_4	989	1005	17	[31, 89, 110, 129, 135]
MgO_4	990	1070	81	[19, 111, 125, 133, 148]
MgO_4	990	1036	47	[23, 66, 99, 115, 142]
MgO_3	990	992	3	[28, 105, 131, 148]
MgO_5	993	1001	9	[13, 70, 106, 108, 112, 122]
MgO_4	993	997	5	[16, 84, 85, 144, 147]
MgO_4	993	1013	21	[28, 69, 105, 131, 148]
MgO_7	993	1017	25	[33, 74, 95, 120, 131, 132, 149, 151]
MgO_3	994	1096	103	[11, 87, 94, 116]
MgO_5	994	1073	80	[30, 68, 71, 79, 101, 106]
MgO_5	995	995	1	[9, 71, 72, 98, 101, 110]
MgO_5	995	1017	23	[14, 92, 95, 127, 132, 151]
MgO_4	996	1043	48	[9, 71, 72, 101, 110]
MgO_5	998	1014	17	[12, 79, 85, 101, 106, 145]
MgO_5	998	1029	32	[16, 84, 85, 144, 145, 147]
MgO_5	1000	1032	33	[10, 70, 88, 104, 107, 123]
MgO_3	1001	1035	35	[34, 73, 91, 121]
MgO_4	1002	1023	22	[13, 70, 108, 112, 122]
MgO_5	1005	1023	19	[35, 66, 78, 104, 115, 124]
MgO_3	1006	1057	52	[31, 89, 110, 129]
MgO_4	1008	1015	8	[7, 84, 85, 111, 147]
MgO_4	1009	1109	101	[27, 77, 102, 113, 137]
MgO_3	1011	1079	69	[26, 68, 79, 97]
MgO_5	1014	1070	57	[28, 69, 82, 105, 131, 148]
MgO_6	1015	1016	2	[12, 79, 85, 101, 106, 125, 145]
MgO_5	1016	1058	43	[7, 84, 85, 111, 146, 147]
MgO_5	1016	1027	12	[22, 65, 68, 93, 108, 119]
MgO_5	1017	1043	27	[12, 79, 85, 101, 106, 125]
MgO_5	1017	1034	18	[20, 92, 94, 115, 118, 152]
MgO_6	1018	1048	31	[14, 92, 95, 127, 132, 141, 151]
MgO_6	1018	1023	6	[33, 74, 95, 120, 131, 149, 151]
MgO_5	1020	1025	6	[15, 78, 83, 118, 130, 149]
MgO_4	1023	1046	24	[17, 109, 126, 134, 150]
MgO_5	1024	1090	67	[13, 70, 108, 112, 122, 123]
MgO_5	1024	1095	72	[33, 74, 95, 131, 149, 151]
MgO_6	1024	1039	16	[35, 64, 66, 78, 104, 115, 124]
MgO_4	1026	1058	33	[15, 78, 83, 118, 149]
MgO_3	1026	1067	42	[32, 87, 98, 137]
MgO_4	1028	1030	3	[22, 65, 68, 93, 119]
MgO_6	1030	1045	16	[16, 84, 85, 106, 144, 145, 147]
MgO_5	1031	1036	6	[22, 65, 68, 93, 113, 119]
MgO_6	1033	1067	35	[10, 70, 88, 95, 104, 107, 123]
MgO_4	1035	1211	177	[20, 92, 94, 115, 152]
MgO_4	1036	1158	123	[34, 73, 91, 121, 132]
MgO_6	1037	1084	48	[22, 65, 68, 93, 111, 113, 119]
MgO_5	1037	1141	105	[23, 66, 94, 99, 115, 142]
MgO_6	1039	1052	14	[8, 84, 129, 134, 146, 147, 150]
MgO_5	1040	1072	33	[35, 66, 78, 104, 115, 124]
MgO_5	1044	1073	30	[9, 71, 72, 98, 101, 110]
MgO_4	1044	1071	28	[12, 79, 85, 106, 125]
MgO_5	1046	1080	35	[16, 84, 85, 106, 144, 145]
MgO_5	1047	1049	3	[17, 109, 126, 132, 134, 150]
MgO_5	1049	1075	27	[14, 92, 95, 127, 132, 151]
MgO_6	1050	1052	3	[17, 109, 126, 129, 132, 134, 150]
MgO_3	1052	1126	75	[25, 133, 138, 143]
MgO_7	1053	1069	17	[8, 84, 89, 129, 134, 146, 147, 150]
MgO_7	1053	1071	19	[17, 80, 109, 126, 129, 132, 134, 150]
MgO_4	1058	1067	10	[31, 89, 98, 110, 129]
MgO_4	1059	1124	66	[7, 84, 85, 146, 147]
MgO_5	1059	1108	50	[15, 78, 83, 104, 118, 149]
MgO_5	1059	1082	24	[24, 64, 79, 101, 103, 125]
MgO_4	1063	1063	1	[21, 67, 90, 96, 103]
MgO_3	1064	1105	42	[21, 67, 90, 103]
MgO_4	1066	1075	10	[36, 77, 102, 118, 152]
MgO_5	1068	1102	35	[10, 70, 88, 95, 104, 123]
MgO_5	1068	1107	40	[31, 89, 98, 110, 129, 135]
MgO_4	1068	1069	2	[32, 87, 98, 127, 137]
MgO_5	1069	1078	10	[29, 66, 99, 109, 120, 134]
MgO_6	1070	1074	5	[8, 84, 89, 129, 134, 147, 150]
MgO_5	1070	1097	28	[32, 87, 98, 127, 135, 137]
MgO_3	1071	1294	224	[19, 111, 125, 133]
MgO_4	1071	1096	26	[28, 69, 105, 131, 148]
MgO_5	1072	1080	9	[12, 79, 84, 85, 106, 125]
MgO_6	1072	1095	24	[17, 80, 109, 126, 132, 134, 150]
MgO_4	1073	1076	4	[35, 66, 78, 104, 124]
MgO_4	1074	1075	2	[9, 71, 72, 98, 110]
MgO_4	1074	1076	3	[30, 68, 71, 101, 106]
MgO_5	1075	1086	12	[8, 84, 89, 129, 134, 147]
MgO_5	1076	1107	32	[9, 71, 72, 98, 110, 135]
MgO_6	1076	1077	2	[14, 92, 95, 126, 127, 132, 151]
MgO_5	1076	1189	114	[36, 77, 102, 118, 140, 152]
MgO_5	1077	1101	25	[30, 68, 71, 101, 106, 108]
MgO_5	1077	1175	99	[35, 64, 66, 78, 104, 124]
MgO_5	1078	1088	11	[14, 92, 126, 127, 132, 151]
MgO_6	1079	1079	1	[29, 66, 80, 99, 109, 120, 134]
MgO_4	1080	1080	1	[26, 68, 79, 93, 97]
MgO_5	1080	1124	45	[29, 66, 80, 99, 109, 134]
MgO_6	1081	1136	56	[12, 79, 84, 85, 106, 125, 133]
MgO_6	1081	1134	54	[16, 84, 85, 106, 108, 144, 145]
MgO_5	1081	1120	40	[26, 68, 79, 93, 97, 139]
MgO_4	1083	1151	69	[24, 64, 79, 103, 125]
MgO_5	1085	1086	2	[22, 65, 68, 93, 113, 119]
MgO_6	1087	1104	18	[8, 81, 84, 89, 129, 134, 147]
MgO_4	1087	1131	45	[22, 65, 68, 93, 119]
MgO_4	1089	1097	9	[14, 126, 127, 132, 151]
MgO_4	1091	1102	12	[13, 70, 108, 112, 123]
MgO_5	1096	1149	54	[17, 80, 109, 126, 134, 150]
MgO_4	1096	1116	21	[33, 74, 131, 149, 151]
MgO_4	1097	1109	13	[11, 87, 94, 116, 122]
MgO_3	1097	1102	6	[28, 69, 131, 148]
MgO_5	1098	1123	26	[14, 91, 126, 127, 132, 151]
MgO_4	1098	1294	197	[32, 87, 98, 135, 137]
MgO_4	1102	1104	3	[30, 71, 101, 106, 108]
MgO_4	1103	1118	16	[10, 70, 88, 104, 123]
MgO_5	1103	1128	26	[13, 70, 108, 112, 122, 123]
MgO_4	1103	1109	7	[28, 69, 114, 131, 148]
MgO_7	1105	1116	12	[8, 81, 84, 89, 122, 129, 134, 147]
MgO_5	1105	1148	44	[30, 71, 101, 106, 108, 145]
MgO_4	1106	1128	23	[21, 67, 90, 103, 143]
MgO_6	1108	1179	72	[9, 71, 72, 98, 101, 110, 135]
MgO_6	1108	1124	17	[31, 89, 98, 109, 110, 129, 135]
MgO_4	1109	1128	20	[15, 78, 83, 118, 149]
MgO_5	1110	1153	44	[11, 87, 94, 100, 116, 122]
MgO_5	1110	1148	39	[27, 77, 102, 113, 118, 137]
MgO_5	1110	1116	7	[28, 69, 82, 114, 131, 148]
MgO_6	1117	1117	1	[8, 81, 89, 122, 129, 134, 147]
MgO_4	1117	1196	80	[28, 69, 82, 131, 148]
MgO_5	1117	1155	39	[33, 74, 95, 131, 149, 151]
MgO_7	1118	1118	1	[8, 81, 89, 99, 122, 129, 134, 147]
MgO_6	1119	1127	9	[8, 81, 89, 99, 122, 134, 147]
MgO_5	1119	1147	29	[10, 70, 88, 104, 123, 124]
MgO_6	1121	1125	5	[26, 68, 79, 93, 97, 106, 139]
MgO_4	1124	1161	38	[14, 91, 126, 127, 132]
MgO_5	1125	1199	75	[7, 84, 85, 133, 146, 147]
MgO_6	1125	1145	21	[29, 66, 80, 99, 109, 120, 134]
MgO_5	1125	1128	4	[31, 89, 98, 109, 110, 129]
MgO_5	1126	1152	27	[26, 68, 79, 97, 106, 139]
MgO_4	1127	1134	8	[25, 129, 133, 138, 143]
MgO_5	1128	1164	37	[8, 81, 89, 99, 134, 147]
MgO_6	1129	1129	1	[13, 70, 108, 112, 122, 123, 144]
MgO_5	1129	1203	75	[15, 72, 78, 83, 118, 149]
MgO_5	1129	1146	18	[21, 67, 90, 96, 103, 143]
MgO_3	1129	1140	12	[31, 89, 110, 129]
MgO_5	1130	1149	20	[13, 70, 108, 122, 123, 144]
MgO_3	1132	1142	11	[22, 68, 93, 119]
MgO_5	1135	1137	3	[16, 84, 85, 106, 144, 145]
MgO_5	1135	1154	20	[25, 129, 133, 138, 143, 146]
MgO_5	1137	1146	10	[12, 79, 84, 85, 106, 133]
MgO_4	1138	1151	14	[16, 84, 85, 106, 145]
MgO_4	1141	1154	14	[31, 89, 109, 110, 129]
MgO_4	1142	1147	6	[23, 66, 99, 115, 142]
MgO_4	1143	1210	68	[22, 65, 68, 93, 119]
MgO_5	1146	1165	20	[29, 66, 80, 99, 109, 120]
MgO_4	1147	1166	20	[12, 79, 84, 106, 133]
MgO_6	1147	1150	4	[21, 64, 67, 90, 96, 103, 143]
MgO_4	1148	1149	2	[10, 70, 88, 104, 123]
MgO_5	1148	1185	38	[23, 66, 78, 99, 115, 142]
MgO_6	1149	1168	20	[27, 77, 102, 113, 117, 118, 137]
MgO_4	1149	1150	2	[30, 71, 101, 108, 145]
MgO_5	1150	1171	22	[10, 70, 88, 104, 112, 123]
MgO_4	1150	1200	51	[13, 70, 108, 122, 123]
MgO_6	1150	1175	26	[17, 80, 109, 126, 132, 134, 150]
MgO_5	1151	1163	13	[21, 64, 67, 90, 96, 103]
MgO_5	1151	1168	18	[30, 71, 101, 108, 141, 145]
MgO_4	1152	1156	5	[16, 85, 106, 145, 147]
MgO_3	1152	1158	7	[24, 64, 79, 103]
MgO_4	1153	1187	35	[26, 68, 79, 97, 106]
MgO_4	1154	1347	194	[11, 87, 94, 116, 122]
MgO_6	1155	1183	29	[25, 84, 129, 133, 138, 143, 146]
MgO_5	1155	1171	17	[31, 89, 109, 110, 129, 134]
MgO_4	1156	1165	10	[33, 74, 95, 131, 151]
MgO_5	1157	1171	15	[16, 73, 85, 106, 145, 147]
MgO_4	1159	1231	73	[24, 64, 79, 101, 103]
MgO_3	1159	1160	2	[34, 73, 121, 132]
MgO_2	1161	1175	15	[34, 73, 132]
MgO_5	1162	1207	46	[14, 91, 126, 127, 132, 150]
MgO_6	1164	1231	68	[21, 64, 67, 90, 96, 101, 103]
MgO_6	1165	1192	28	[8, 81, 89, 99, 122, 134, 147]
MgO_4	1166	1243	78	[29, 66, 99, 109, 120]
MgO_3	1166	1205	40	[33, 95, 131, 151]
MgO_5	1167	1203	37	[12, 79, 84, 106, 133, 138]
MgO_5	1169	1188	20	[27, 102, 113, 117, 118, 137]
MgO_6	1169	1174	6	[30, 71, 101, 107, 108, 141, 145]
MgO_4	1172	1172	1	[10, 70, 88, 104, 123]
MgO_4	1172	1214	43	[16, 85, 106, 145, 147]
MgO_4	1172	1173	2	[31, 109, 110, 129, 134]
MgO_5	1173	1213	41	[10, 70, 88, 95, 104, 123]
MgO_3	1174	1221	48	[31, 109, 110, 129]
MgO_5	1175	1191	17	[30, 71, 107, 108, 141, 145]
MgO_5	1176	1189	14	[17, 80, 109, 126, 134, 150]
MgO_3	1176	1179	4	[34, 73, 110, 132]
MgO_4	1176	1190	15	[35, 66, 78, 104, 124]
MgO_7	1180	1192	13	[9, 71, 72, 96, 98, 101, 110, 135]
MgO_4	1180	1204	25	[34, 73, 110, 129, 132]
MgO_7	1184	1208	25	[25, 84, 121, 129, 133, 138, 143, 146]
MgO_4	1186	1245	60	[23, 66, 78, 115, 142]
MgO_3	1188	1194	7	[26, 68, 79, 97]
MgO_4	1189	1216	28	[27, 102, 113, 118, 137]
MgO_4	1190	1207	18	[17, 80, 126, 134, 150]
MgO_4	1190	1252	63	[36, 77, 102, 140, 152]
MgO_3	1191	1222	32	[35, 66, 104, 124]
MgO_6	1192	1227	36	[30, 71, 93, 107, 108, 141, 145]
MgO_5	1193	1206	14	[8, 81, 89, 122, 134, 147]
MgO_6	1193	1203	11	[9, 71, 72, 96, 98, 110, 135]
MgO_4	1195	1203	9	[26, 68, 79, 97, 139]
MgO_5	1197	1234	38	[28, 69, 82, 114, 131, 148]
MgO_4	1200	1205	6	[7, 84, 85, 133, 146]
MgO_5	1201	1214	14	[13, 70, 108, 122, 123, 147]
MgO_5	1204	1215	12	[9, 71, 96, 98, 110, 135]
MgO_4	1204	1204	1	[12, 79, 84, 133, 138]
MgO_4	1204	1242	39	[15, 72, 83, 118, 149]
MgO_5	1204	1224	21	[26, 68, 79, 97, 106, 139]
MgO_3	1205	1231	27	[12, 84, 133, 138]
MgO_5	1205	1205	1	[34, 73, 110, 121, 129, 132]
MgO_5	1206	1400	195	[7, 84, 85, 105, 133, 146]
MgO_4	1206	1378	173	[33, 95, 131, 141, 151]
MgO_4	1206	1218	13	[34, 73, 110, 121, 129]
MgO_6	1207	1211	5	[8, 81, 89, 99, 122, 134, 147]
MgO_4	1208	1303	96	[14, 91, 126, 127, 150]
MgO_5	1208	1229	22	[17, 80, 126, 132, 134, 150]
MgO_6	1209	1239	31	[25, 84, 121, 129, 133, 138, 143]
MgO_5	1211	1239	29	[22, 65, 68, 93, 119, 139]
MgO_5	1212	1233	22	[8, 81, 89, 99, 122, 147]
MgO_3	1212	1254	43	[20, 94, 115, 152]
MgO_6	1214	1219	6	[10, 70, 88, 95, 104, 112, 123]
MgO_6	1215	1262	48	[13, 70, 107, 108, 122, 123, 147]
MgO_5	1215	1322	108	[16, 73, 85, 106, 145, 147]
MgO_4	1216	1222	7	[9, 71, 96, 110, 135]
MgO_5	1217	1231	15	[27, 91, 102, 113, 118, 137]
MgO_3	1219	1222	4	[34, 110, 121, 129]
MgO_5	1220	1280	61	[10, 70, 88, 104, 112, 123]
MgO_4	1222	1281	60	[31, 109, 110, 129, 132]
MgO_5	1223	1240	18	[9, 71, 96, 101, 110, 135]
MgO_4	1223	1261	39	[34, 90, 110, 121, 129]
MgO_4	1223	1267	45	[35, 64, 66, 104, 124]
MgO_4	1225	1232	8	[26, 68, 79, 97, 106]
MgO_5	1228	1252	25	[30, 71, 93, 107, 108, 141]
MgO_6	1230	1251	22	[17, 80, 120, 126, 132, 134, 150]
MgO_4	1232	1262	31	[12, 84, 106, 133, 138]
MgO_5	1232	1283	52	[21, 64, 67, 90, 101, 103]
MgO_5	1232	1233	2	[24, 64, 79, 101, 103, 145]
MgO_4	1232	1280	49	[27, 91, 113, 118, 137]
MgO_5	1233	1249	17	[26, 68, 79, 97, 106, 139]
MgO_6	1234	1236	3	[8, 81, 89, 99, 105, 122, 147]
MgO_4	1234	1249	16	[18, 94, 100, 112, 122]
MgO_4	1234	1260	27	[24, 79, 101, 103, 145]
MgO_4	1235	1304	70	[28, 69, 82, 131, 148]
MgO_5	1237	1257	21	[8, 81, 89, 99, 105, 147]
MgO_4	1240	1413	174	[22, 65, 68, 119, 139]
MgO_7	1240	1252	13	[25, 84, 121, 129, 133, 138, 143, 146]
MgO_4	1241	1250	10	[9, 71, 96, 110, 135]
MgO_5	1243	1243	1	[15, 72, 74, 83, 118, 149]
MgO_4	1244	1253	10	[15, 72, 74, 83, 149]
MgO_3	1244	1263	20	[29, 66, 99, 109]
MgO_5	1246	1293	48	[23, 66, 78, 115, 117, 142]
MgO_5	1250	1283	34	[18, 94, 100, 112, 116, 122]
MgO_6	1250	1261	12	[26, 68, 79, 88, 97, 106, 139]
MgO_5	1251	1255	5	[9, 71, 96, 98, 110, 135]
MgO_5	1252	1266	15	[17, 80, 126, 132, 134, 150]
MgO_6	1253	1258	6	[25, 84, 121, 129, 133, 138, 146]
MgO_4	1253	1268	16	[30, 71, 93, 107, 108]
MgO_3	1253	1276	24	[36, 77, 140, 152]
MgO_3	1254	1261	8	[15, 74, 83, 149]
MgO_4	1255	1329	75	[20, 94, 115, 116, 152]
MgO_6	1256	1286	31	[9, 71, 96, 98, 110, 135, 145]
MgO_6	1258	1265	8	[8, 81, 89, 99, 105, 122, 147]
MgO_5	1259	1294	36	[25, 84, 121, 133, 138, 146]
MgO_3	1261	1287	27	[24, 79, 101, 145]
MgO_4	1262	1271	10	[15, 74, 83, 118, 149]
MgO_5	1262	1280	19	[26, 68, 79, 88, 97, 139]
MgO_5	1262	1308	47	[34, 90, 110, 121, 129, 138]
MgO_3	1263	1298	36	[12, 84, 106, 133]
MgO_4	1263	1382	120	[13, 70, 108, 123, 147]
MgO_4	1264	1292	29	[29, 66, 99, 109, 142]
MgO_5	1266	1271	6	[8, 81, 89, 99, 105, 147]
MgO_6	1267	1278	12	[17, 80, 120, 126, 132, 134, 150]
MgO_5	1268	1276	9	[35, 64, 66, 104, 109, 124]
MgO_5	1269	1303	35	[30, 71, 93, 107, 108, 145]
MgO_6	1272	1283	12	[8, 81, 89, 99, 105, 122, 147]
MgO_3	1272	1317	46	[15, 74, 83, 149]
MgO_4	1277	1294	18	[35, 64, 66, 104, 124]
MgO_4	1277	1298	22	[36, 77, 102, 140, 152]
MgO_5	1279	1289	11	[17, 120, 126, 132, 134, 150]
MgO_4	1281	1289	9	[10, 70, 88, 104, 123]
MgO_4	1281	1368	88	[26, 68, 79, 97, 139]
MgO_5	1281	1296	16	[27, 91, 113, 118, 130, 137]
MgO_5	1282	1302	21	[31, 98, 109, 110, 129, 132]
MgO_5	1284	1290	7	[8, 81, 89, 99, 105, 122]
MgO_4	1284	1327	44	[18, 94, 100, 112, 122]
MgO_4	1284	1286	3	[21, 64, 67, 101, 103]
MgO_5	1287	1308	22	[9, 71, 96, 98, 110, 145]
MgO_5	1287	1547	261	[21, 64, 67, 101, 103, 124]
MgO_4	1288	1347	60	[24, 72, 79, 101, 145]
MgO_3	1290	1358	69	[10, 70, 88, 104]
MgO_6	1290	1318	29	[17, 120, 126, 132, 134, 140, 150]
MgO_6	1291	1322	32	[8, 81, 89, 99, 105, 122, 147]
MgO_5	1293	1295	3	[29, 66, 94, 99, 109, 142]
MgO_4	1294	1305	12	[23, 66, 78, 115, 142]
MgO_4	1295	1375	81	[19, 111, 125, 128, 133]
MgO_4	1295	1298	4	[25, 84, 121, 133, 146]
MgO_5	1295	1316	22	[32, 87, 89, 98, 135, 137]
MgO_5	1295	1313	19	[35, 64, 66, 67, 104, 124]
MgO_4	1296	1385	90	[29, 66, 94, 99, 142]
MgO_4	1297	1340	44	[27, 91, 113, 118, 137]
MgO_4	1299	1321	23	[12, 84, 85, 106, 133]
MgO_5	1299	1359	61	[25, 84, 111, 121, 133, 146]
MgO_4	1299	1299	1	[36, 77, 140, 143, 152]
MgO_3	1300	1342	43	[36, 77, 140, 143]
MgO_4	1303	1337	35	[31, 98, 109, 110, 129]
MgO_5	1304	1314	11	[14, 91, 126, 127, 150, 151]
MgO_4	1304	1307	4	[30, 71, 93, 107, 108]
MgO_3	1305	1333	29	[28, 82, 131, 148]
MgO_5	1306	1315	10	[23, 66, 78, 94, 115, 142]
MgO_5	1308	1313	6	[30, 71, 93, 98, 107, 108]
MgO_4	1309	1348	40	[9, 71, 96, 98, 110]
MgO_6	1309	1356	48	[34, 90, 96, 110, 121, 129, 138]
MgO_4	1314	1368	55	[30, 71, 98, 107, 108]
MgO_4	1314	1333	20	[35, 64, 66, 67, 104]
MgO_4	1315	1386	72	[14, 91, 126, 127, 151]
MgO_6	1316	1324	9	[23, 66, 78, 94, 97, 115, 142]
MgO_4	1317	1351	35	[32, 87, 89, 135, 137]
MgO_4	1318	1325	8	[15, 74, 83, 118, 149]
MgO_5	1319	1321	3	[17, 120, 126, 132, 134, 140]
MgO_3	1322	1331	10	[12, 84, 106, 133]
MgO_6	1322	1324	3	[17, 120, 126, 132, 134, 140, 150]
MgO_5	1323	1324	2	[8, 81, 89, 99, 105, 122]
MgO_6	1323	1330	8	[16, 73, 85, 106, 108, 145, 147]
MgO_4	1325	1343	19	[8, 81, 89, 99, 122]
MgO_5	1325	1327	3	[17, 126, 132, 134, 140, 150]
MgO_7	1325	1326	2	[23, 66, 78, 94, 97, 115, 117, 142]
MgO_5	1326	1358	33	[15, 74, 78, 83, 118, 149]
MgO_6	1327	1329	3	[23, 66, 94, 97, 115, 117, 142]
MgO_4	1328	1482	155	[17, 126, 132, 134, 150]
MgO_5	1328	1363	36	[18, 94, 100, 112, 122, 142]
MgO_5	1330	1352	23	[20, 94, 100, 115, 116, 152]
MgO_5	1330	1420	91	[23, 66, 94, 115, 117, 142]
MgO_5	1331	1502	172	[16, 85, 106, 108, 145, 147]
MgO_4	1332	1348	17	[12, 84, 85, 106, 133]
MgO_4	1334	1348	15	[28, 69, 82, 131, 148]
MgO_5	1334	1389	56	[35, 64, 66, 67, 104, 120]
MgO_3	1338	1357	20	[31, 98, 109, 129]
MgO_5	1341	1342	2	[27, 91, 113, 118, 135, 137]
MgO_6	1343	1356	14	[27, 91, 113, 117, 118, 135, 137]
MgO_4	1343	1347	5	[36, 77, 111, 140, 143]
MgO_5	1344	1355	12	[8, 81, 84, 89, 99, 122]
MgO_5	1348	1364	17	[11, 87, 94, 116, 122, 152]
MgO_5	1348	1365	18	[24, 72, 79, 101, 106, 145]
MgO_5	1348	1359	12	[36, 77, 80, 111, 140, 143]
MgO_5	1349	1376	28	[9, 71, 72, 96, 98, 110]
MgO_5	1349	1412	64	[12, 79, 84, 85, 106, 133]
MgO_3	1349	1371	23	[28, 82, 131, 148]
MgO_5	1352	1436	85	[32, 87, 89, 129, 135, 137]
MgO_4	1353	1365	13	[20, 94, 115, 116, 152]
MgO_6	1356	1364	9	[8, 81, 84, 89, 99, 122, 129]
MgO_5	1357	1388	32	[27, 113, 117, 118, 135, 137]
MgO_5	1357	1357	1	[34, 90, 110, 121, 129, 138]
MgO_4	1358	1539	182	[31, 98, 109, 110, 129]
MgO_4	1358	1537	180	[34, 90, 110, 121, 138]
MgO_4	1359	1394	36	[10, 70, 88, 104, 123]
MgO_6	1359	1362	4	[15, 72, 74, 78, 83, 118, 149]
MgO_6	1360	1364	5	[25, 84, 111, 121, 133, 138, 146]
MgO_4	1360	1370	11	[36, 77, 80, 140, 143]
MgO_7	1363	1369	7	[15, 72, 74, 78, 83, 115, 118, 149]
MgO_6	1364	1496	133	[18, 94, 99, 100, 112, 122, 142]
MgO_7	1365	1380	16	[8, 81, 84, 89, 99, 122, 129, 147]
MgO_4	1365	1584	220	[11, 87, 94, 116, 152]
MgO_5	1365	1380	16	[25, 111, 121, 133, 138, 146]
MgO_5	1366	1371	6	[20, 94, 115, 116, 149, 152]
MgO_4	1366	1445	80	[24, 72, 79, 101, 145]
MgO_5	1369	1447	79	[26, 68, 79, 97, 106, 139]
MgO_5	1369	1378	10	[30, 71, 98, 107, 108, 145]
MgO_6	1370	1373	4	[15, 72, 74, 78, 83, 118, 149]
MgO_3	1371	1380	10	[36, 77, 80, 143]
MgO_6	1372	1398	27	[20, 94, 115, 116, 140, 149, 152]
MgO_4	1372	1451	80	[28, 82, 95, 131, 148]
MgO_5	1374	1390	17	[15, 74, 78, 83, 118, 149]
MgO_5	1376	1382	7	[19, 80, 111, 125, 128, 133]
MgO_6	1377	1400	24	[9, 71, 72, 96, 98, 110, 145]
MgO_4	1379	1385	7	[30, 71, 98, 107, 108]
MgO_3	1379	1419	41	[33, 95, 131, 151]
MgO_6	1381	1406	26	[8, 81, 84, 89, 99, 122, 147]
MgO_4	1381	1399	19	[25, 111, 121, 133, 138]
MgO_4	1381	1404	24	[36, 77, 80, 134, 143]
MgO_5	1383	1385	3	[13, 70, 75, 108, 123, 147]
MgO_6	1383	1411	29	[19, 80, 111, 125, 128, 133, 143]
MgO_6	1386	1429	44	[13, 70, 75, 108, 122, 123, 147]
MgO_3	1386	1391	6	[29, 66, 94, 99]
MgO_5	1386	1387	2	[30, 71, 98, 107, 108, 145]
MgO_5	1387	1394	8	[14, 91, 126, 127, 151, 152]
MgO_6	1388	1455	68	[30, 71, 98, 107, 108, 123, 145]
MgO_4	1389	1391	3	[27, 113, 117, 118, 137]
MgO_4	1390	1415	26	[35, 64, 66, 67, 120]
MgO_4	1391	1399	9	[15, 78, 83, 118, 149]
MgO_3	1392	1448	57	[27, 113, 118, 137]
MgO_4	1392	1402	11	[29, 66, 92, 94, 99]
MgO_5	1395	1426	32	[10, 70, 88, 95, 104, 123]
MgO_4	1395	1481	87	[14, 91, 126, 151, 152]
MgO_5	1399	1408	10	[20, 115, 116, 140, 149, 152]
MgO_3	1400	1408	9	[15, 78, 83, 149]
MgO_5	1400	1441	42	[25, 111, 121, 128, 133, 138]
MgO_4	1401	1430	30	[7, 84, 85, 105, 146]
MgO_5	1401	1435	35	[9, 71, 72, 96, 98, 145]
MgO_5	1403	1415	13	[29, 66, 92, 94, 99, 129]
MgO_5	1405	1467	63	[36, 77, 80, 126, 134, 143]
MgO_5	1407	1411	5	[8, 81, 84, 89, 122, 147]
MgO_4	1409	1486	78	[15, 74, 78, 83, 149]
MgO_5	1409	1441	33	[20, 77, 115, 116, 140, 152]
MgO_4	1412	1420	9	[8, 81, 84, 89, 122]
MgO_5	1412	1431	20	[19, 80, 111, 125, 128, 133]
MgO_4	1413	1554	142	[12, 79, 85, 106, 133]
MgO_3	1414	1478	65	[22, 65, 119, 139]
MgO_4	1416	1429	14	[29, 66, 92, 94, 129]
MgO_5	1416	1446	31	[35, 64, 66, 67, 120, 124]
MgO_4	1420	1461	42	[33, 95, 107, 131, 151]
MgO_5	1421	1450	30	[8, 81, 84, 89, 122, 147]
MgO_4	1421	1442	22	[23, 66, 94, 115, 142]
MgO_6	1427	1430	4	[10, 70, 88, 95, 104, 107, 123]
MgO_5	1430	1567	138	[13, 70, 108, 122, 123, 147]
MgO_5	1430	1443	14	[29, 66, 92, 94, 109, 129]
MgO_3	1431	1435	5	[7, 85, 105, 146]
MgO_5	1431	1436	6	[10, 70, 88, 104, 107, 123]
MgO_6	1432	1447	16	[19, 77, 80, 111, 125, 128, 133]
MgO_4	1436	1465	30	[7, 85, 105, 146, 147]
MgO_6	1436	1465	30	[9, 71, 72, 96, 98, 130, 145]
MgO_4	1437	1541	105	[10, 70, 88, 104, 123]
MgO_4	1437	1455	19	[32, 89, 129, 135, 137]
MgO_4	1442	1460	19	[20, 77, 115, 116, 140]
MgO_6	1442	1459	18	[25, 111, 121, 128, 133, 138, 143]
MgO_5	1443	1500	58	[23, 66, 94, 115, 117, 142]
MgO_6	1444	1457	14	[29, 66, 92, 94, 99, 109, 129]
MgO_5	1446	1545	100	[24, 72, 79, 101, 103, 145]
MgO_6	1447	1471	25	[35, 64, 66, 67, 104, 120, 124]
MgO_5	1448	1469	22	[19, 80, 111, 125, 128, 133]
MgO_4	1448	1483	36	[26, 68, 79, 97, 139]
MgO_4	1449	1466	18	[27, 91, 113, 118, 137]
MgO_6	1451	1471	21	[8, 81, 84, 89, 106, 122, 147]
MgO_5	1452	1488	37	[28, 69, 82, 95, 131, 148]
MgO_5	1456	1457	2	[30, 71, 98, 107, 108, 123]
MgO_5	1456	1458	3	[32, 87, 89, 129, 135, 137]
MgO_5	1458	1459	2	[29, 66, 94, 99, 109, 129]
MgO_6	1458	1583	126	[30, 71, 98, 107, 108, 123, 141]
MgO_6	1459	1536	78	[32, 87, 89, 127, 129, 135, 137]
MgO_5	1460	1486	27	[25, 111, 128, 133, 138, 143]
MgO_4	1460	1460	1	[29, 66, 94, 109, 129]
MgO_3	1461	1468	8	[20, 77, 115, 116]
MgO_5	1461	1470	10	[29, 66, 89, 94, 109, 129]
MgO_5	1462	1480	19	[33, 95, 107, 131, 149, 151]
MgO_5	1466	1492	27	[7, 85, 105, 119, 146, 147]
MgO_5	1466	1482	17	[9, 71, 72, 96, 130, 145]
MgO_5	1467	1470	4	[27, 91, 113, 118, 130, 137]
MgO_6	1468	1495	28	[36, 77, 80, 102, 126, 134, 143]
MgO_4	1469	1475	7	[20, 77, 113, 115, 116]
MgO_6	1470	1474	5	[19, 65, 80, 111, 125, 128, 133]
MgO_4	1471	1575	105	[27, 91, 113, 118, 137]
MgO_4	1471	1563	93	[29, 89, 94, 109, 129]
MgO_7	1472	1480	9	[8, 81, 84, 89, 99, 106, 122, 147]
MgO_5	1472	1547	76	[35, 64, 66, 104, 120, 124]
MgO_5	1475	1521	47	[19, 65, 80, 111, 125, 133]
MgO_5	1476	1487	12	[20, 69, 77, 113, 115, 116]
MgO_4	1479	1482	4	[22, 65, 113, 119, 139]
MgO_6	1481	1488	8	[8, 81, 84, 89, 106, 122, 147]
MgO_4	1481	1483	3	[33, 95, 131, 149, 151]
MgO_3	1482	1510	29	[14, 126, 151, 152]
MgO_6	1483	1483	1	[9, 71, 72, 96, 98, 130, 145]
MgO_5	1483	1499	17	[17, 120, 126, 132, 134, 150]
MgO_3	1483	1504	22	[22, 65, 119, 139]
MgO_5	1484	1512	29	[9, 71, 72, 96, 98, 145]
MgO_3	1484	1538	55	[26, 68, 79, 97]
MgO_5	1484	1504	21	[33, 92, 95, 131, 149, 151]
MgO_3	1487	1491	5	[15, 74, 78, 149]
MgO_6	1487	1520	34	[25, 80, 111, 128, 133, 138, 143]
MgO_6	1488	1488	1	[20, 69, 77, 113, 115, 116, 118]
MgO_5	1489	1565	77	[8, 84, 89, 106, 122, 147]
MgO_7	1489	1493	5	[20, 65, 69, 77, 113, 115, 116, 118]
MgO_4	1489	1594	106	[28, 82, 95, 131, 148]
MgO_4	1492	1516	25	[15, 74, 78, 140, 149]
MgO_4	1493	1531	39	[7, 85, 105, 119, 146]
MgO_6	1494	1512	19	[20, 69, 77, 113, 115, 116, 118]
MgO_5	1496	1540	45	[36, 77, 80, 102, 134, 143]
MgO_5	1497	1570	74	[18, 94, 99, 100, 122, 142]
MgO_6	1500	1504	5	[17, 109, 120, 126, 132, 134, 150]
MgO_4	1501	1529	29	[23, 66, 94, 115, 142]
MgO_6	1503	1513	11	[16, 73, 85, 106, 108, 145, 147]
MgO_5	1505	1519	15	[17, 120, 126, 132, 134, 150]
MgO_4	1505	1518	14	[22, 65, 113, 119, 139]
MgO_6	1505	1534	30	[33, 92, 95, 107, 131, 149, 151]
MgO_4	1511	1532	22	[14, 126, 132, 151, 152]
MgO_6	1513	1531	19	[9, 71, 72, 96, 98, 130, 145]
MgO_5	1513	1532	20	[20, 69, 77, 115, 116, 118]
MgO_5	1514	1516	3	[16, 73, 85, 106, 108, 145]
MgO_5	1517	1559	43	[15, 66, 74, 78, 140, 149]
MgO_4	1517	1614	98	[16, 73, 85, 108, 145]
MgO_3	1519	1535	17	[22, 65, 119, 139]
MgO_4	1520	1592	73	[17, 126, 132, 134, 150]
MgO_5	1521	1538	18	[25, 80, 128, 133, 138, 143]
MgO_6	1522	1533	12	[19, 65, 80, 81, 111, 125, 133]
MgO_5	1530	1567	38	[23, 66, 94, 115, 116, 142]
MgO_3	1532	1562	31	[7, 105, 119, 146]
MgO_5	1532	1544	13	[9, 71, 72, 96, 98, 145]
MgO_3	1533	1586	54	[14, 126, 132, 151]
MgO_6	1533	1696	164	[20, 69, 77, 115, 116, 118, 140]
MgO_5	1534	1590	57	[19, 65, 80, 111, 125, 133]
MgO_5	1535	1536	2	[33, 95, 107, 131, 149, 151]
MgO_2	1536	1553	18	[22, 65, 139]
MgO_5	1537	1611	75	[32, 87, 127, 129, 135, 137]
MgO_4	1537	1583	47	[33, 95, 131, 149, 151]
MgO_5	1538	1565	28	[34, 90, 101, 110, 121, 138]
MgO_4	1539	1561	23	[25, 80, 128, 133, 143]
MgO_4	1539	1587	49	[26, 68, 79, 88, 97]
MgO_5	1540	1566	27	[31, 76, 98, 109, 110, 129]
MgO_6	1541	1564	24	[36, 77, 80, 102, 111, 134, 143]
MgO_3	1542	1619	78	[10, 70, 104, 123]
MgO_6	1545	1608	64	[9, 71, 72, 96, 98, 110, 145]
MgO_4	1546	1617	72	[24, 72, 79, 103, 145]
MgO_4	1548	1571	24	[21, 64, 67, 101, 103]
MgO_6	1548	1554	7	[35, 64, 66, 104, 109, 120, 124]
MgO	1554	1554	1	[22, 139]
MgO_5	1555	1557	3	[12, 79, 84, 85, 106, 133]
MgO_2	1555	1560	6	[22, 113, 139]
MgO_5	1555	1582	28	[35, 64, 104, 109, 120, 124]
MgO_4	1558	1675	118	[12, 84, 85, 106, 133]
MgO_4	1560	1576	17	[15, 66, 74, 140, 149]
MgO_3	1561	1568	8	[22, 113, 119, 139]
MgO_5	1562	1637	76	[25, 80, 128, 133, 142, 143]
MgO_4	1563	1583	21	[7, 85, 105, 119, 146]
MgO_3	1564	1585	22	[29, 94, 109, 129]
MgO_5	1565	1608	44	[36, 77, 102, 111, 134, 143]
MgO_4	1566	1568	3	[8, 84, 89, 122, 147]
MgO_4	1566	1662	97	[34, 90, 101, 121, 138]
MgO_4	1567	1800	234	[31, 98, 109, 110, 129]
MgO_4	1568	1640	73	[13, 70, 108, 122, 147]
MgO_6	1568	1592	25	[23, 66, 94, 115, 116, 142, 152]
MgO_5	1569	1608	40	[8, 84, 89, 99, 122, 147]
MgO_4	1569	1575	7	[22, 65, 113, 119, 139]
MgO_4	1571	1596	26	[18, 94, 99, 122, 142]
MgO_5	1572	1586	15	[21, 64, 67, 96, 101, 103]
MgO_5	1576	1625	50	[22, 65, 113, 119, 139, 146]
MgO_3	1576	1647	72	[27, 91, 113, 137]
MgO_5	1577	1585	9	[15, 66, 74, 118, 140, 149]
MgO_4	1583	1601	19	[35, 64, 104, 120, 124]
MgO_5	1584	1619	36	[7, 84, 85, 105, 119, 146]
MgO_7	1584	1584	1	[30, 68, 71, 98, 107, 108, 123, 141]
MgO_5	1584	1655	72	[33, 95, 107, 131, 149, 151]
MgO_5	1585	1609	25	[11, 82, 87, 94, 116, 152]
MgO_6	1585	1603	19	[30, 68, 71, 98, 108, 123, 141]
MgO_6	1586	1627	42	[15, 66, 74, 78, 118, 140, 149]
MgO_4	1586	1603	18	[29, 92, 94, 109, 129]
MgO_2	1587	1597	11	[14, 132, 151]
MgO_6	1587	1588	2	[21, 64, 67, 90, 96, 101, 103]
MgO_5	1588	1607	20	[26, 68, 79, 88, 97, 106]
MgO_7	1589	1623	35	[21, 64, 67, 90, 96, 101, 103, 138]
MgO_4	1591	1614	24	[19, 65, 111, 125, 133]
MgO_5	1593	1641	49	[17, 120, 126, 132, 134, 150]
MgO_5	1593	1629	37	[23, 66, 94, 115, 116, 142]
MgO_5	1595	1604	10	[28, 82, 95, 100, 131, 148]
MgO_5	1597	1604	8	[18, 80, 94, 99, 122, 142]
MgO_3	1598	1652	55	[14, 86, 132, 151]
MgO_5	1602	1637	36	[35, 64, 67, 104, 120, 124]
MgO_5	1604	1710	107	[29, 66, 92, 94, 109, 129]
MgO_5	1604	1622	19	[30, 71, 98, 108, 123, 141]
MgO_4	1605	1615	11	[18, 94, 99, 122, 142]
MgO_4	1605	1622	18	[28, 95, 100, 131, 148]
MgO_6	1608	1640	33	[26, 68, 79, 88, 97, 106, 112]
MgO_4	1609	1616	8	[8, 84, 89, 99, 147]
MgO_5	1609	1653	45	[9, 71, 72, 96, 98, 145]
MgO_4	1609	1634	26	[36, 102, 111, 134, 143]
MgO_4	1610	1680	71	[11, 82, 87, 116, 152]
MgO_6	1612	1624	13	[32, 87, 89, 127, 129, 135, 137]
MgO_5	1615	1673	59	[16, 73, 85, 108, 145, 147]
MgO_3	1615	1634	20	[19, 65, 125, 133]
MgO_5	1616	1690	75	[18, 80, 94, 99, 122, 142]
MgO_5	1617	1636	20	[8, 84, 89, 99, 147, 150]
MgO_5	1618	1707	90	[24, 64, 72, 79, 103, 145]
MgO_6	1620	1630	11	[7, 84, 85, 105, 119, 146, 147]
MgO_4	1620	1626	7	[10, 70, 104, 123, 149]
MgO_5	1623	1625	3	[28, 95, 100, 123, 131, 148]
MgO_6	1623	1623	1	[30, 71, 75, 98, 108, 123, 141]
MgO_6	1624	1630	7	[21, 64, 67, 90, 96, 101, 103]
MgO_5	1624	1627	4	[30, 71, 75, 98, 108, 141]
MgO_5	1625	1628	4	[32, 87, 89, 129, 135, 137]
MgO_4	1626	1749	124	[22, 113, 119, 139, 146]
MgO_6	1626	1640	15	[28, 82, 95, 100, 123, 131, 148]
MgO_5	1627	1637	11	[10, 70, 92, 104, 123, 149]
MgO_5	1628	1629	2	[15, 74, 78, 118, 140, 149]
MgO_4	1628	1667	40	[30, 75, 98, 108, 141]
MgO_3	1629	1732	104	[32, 129, 135, 137]
MgO_4	1630	1660	31	[15, 74, 118, 140, 149]
MgO_4	1630	1704	75	[23, 66, 94, 116, 142]
MgO_5	1631	1750	120	[7, 84, 85, 105, 119, 146]
MgO_5	1631	1641	11	[21, 64, 90, 96, 101, 103]
MgO_4	1635	1651	17	[19, 65, 125, 133, 136]
MgO_5	1635	1663	29	[36, 80, 102, 111, 134, 143]
MgO_4	1637	1853	217	[8, 84, 89, 99, 150]
MgO_6	1638	1648	11	[10, 70, 92, 104, 107, 123, 149]
MgO_4	1638	1655	18	[25, 80, 128, 133, 143]
MgO_4	1638	1643	6	[35, 64, 67, 104, 124]
MgO_5	1641	1657	17	[13, 70, 75, 108, 122, 147]
MgO_5	1641	1654	14	[26, 68, 79, 88, 97, 106]
MgO_5	1641	1770	130	[28, 82, 95, 100, 123, 148]
MgO_4	1642	1690	49	[17, 126, 132, 134, 150]
MgO_4	1642	1650	9	[21, 90, 96, 101, 103]
MgO_5	1644	1686	43	[35, 64, 67, 104, 120, 124]
MgO_4	1648	1659	12	[27, 91, 113, 137, 146]
MgO_5	1649	1669	21	[10, 70, 92, 104, 107, 123]
MgO_5	1651	1659	9	[21, 64, 90, 96, 101, 103]
MgO_5	1652	1671	20	[19, 65, 85, 125, 133, 136]
MgO_4	1653	1712	60	[14, 86, 131, 132, 151]
MgO_6	1654	1664	11	[9, 68, 71, 72, 96, 98, 145]
MgO_6	1655	1660	6	[26, 68, 79, 88, 97, 106, 128]
MgO_5	1656	1709	54	[25, 80, 128, 133, 142, 143]
MgO_4	1656	1806	151	[33, 107, 131, 149, 151]
MgO_4	1658	1694	37	[13, 70, 108, 122, 147]
MgO_6	1660	1752	93	[21, 64, 90, 96, 101, 103, 145]
MgO_5	1660	1716	57	[27, 91, 113, 121, 137, 146]
MgO_5	1661	1685	25	[15, 74, 118, 131, 140, 149]
MgO_5	1661	1665	5	[26, 68, 79, 88, 97, 128]
MgO_5	1663	1664	2	[34, 90, 101, 111, 121, 138]
MgO_4	1664	1677	14	[36, 80, 102, 134, 143]
MgO_5	1665	1666	2	[9, 68, 71, 72, 98, 145]
MgO_4	1665	1760	96	[34, 90, 111, 121, 138]
MgO_4	1666	1699	34	[26, 68, 79, 88, 128]
MgO_6	1667	1699	33	[9, 68, 71, 72, 98, 108, 145]
MgO_3	1668	1670	3	[30, 98, 108, 141]
MgO_6	1670	1673	4	[10, 70, 92, 98, 104, 107, 123]
MgO_4	1671	1703	33	[30, 71, 98, 108, 141]
MgO_4	1672	1721	50	[19, 85, 125, 133, 136]
MgO_5	1674	1700	27	[10, 70, 92, 98, 104, 123]
MgO_6	1674	1674	1	[16, 68, 73, 85, 108, 145, 147]
MgO_7	1675	1696	22	[16, 68, 73, 85, 106, 108, 145, 147]
MgO_5	1676	1686	11	[12, 84, 85, 106, 128, 133]
MgO_5	1678	1685	8	[36, 80, 102, 126, 134, 143]
MgO_3	1681	1723	43	[11, 87, 116, 152]
MgO_4	1686	1696	11	[15, 74, 118, 140, 149]
MgO_4	1686	1743	58	[36, 80, 102, 134, 143]
MgO_4	1687	1693	7	[12, 84, 85, 106, 133]
MgO_6	1687	1688	2	[35, 64, 67, 78, 104, 120, 124]
MgO_5	1689	1754	66	[35, 64, 67, 78, 104, 124]
MgO_5	1691	1832	142	[17, 99, 126, 132, 134, 150]
MgO_4	1691	1851	161	[18, 80, 94, 99, 122]
MgO_3	1694	1701	8	[12, 85, 106, 133]
MgO_5	1695	1732	38	[13, 70, 108, 122, 144, 147]
MgO_3	1697	1703	7	[15, 118, 140, 149]
MgO_8	1697	1701	5	[16, 68, 73, 85, 106, 108, 110, 145, 147]
MgO_5	1697	1706	10	[20, 69, 77, 115, 118, 140]
MgO_5	1700	1718	19	[9, 68, 71, 72, 108, 145]
MgO_3	1700	1706	7	[26, 68, 79, 128]
MgO_4	1701	1797	97	[10, 70, 92, 98, 104]
MgO_4	1702	1758	57	[12, 84, 85, 106, 133]
MgO_7	1702	1704	3	[16, 68, 73, 85, 106, 108, 145, 147]
MgO_4	1704	1727	24	[15, 78, 118, 140, 149]
MgO_5	1704	1720	17	[30, 71, 93, 98, 108, 141]
MgO_6	1705	1719	15	[16, 73, 85, 106, 108, 145, 147]
MgO_5	1705	1719	15	[23, 66, 94, 115, 116, 142]
MgO_4	1707	1719	13	[20, 69, 77, 118, 140]
MgO_4	1707	1723	17	[26, 68, 79, 106, 128]
MgO_4	1708	1776	69	[24, 64, 79, 103, 145]
MgO_4	1710	1727	18	[25, 128, 133, 142, 143]
MgO_6	1711	1741	31	[29, 66, 87, 92, 94, 109, 129]
MgO_5	1713	1719	7	[14, 76, 86, 131, 132, 151]
MgO_4	1717	1768	52	[27, 91, 113, 121, 137]
MgO_4	1719	1739	21	[9, 68, 71, 72, 145]
MgO_4	1720	1810	91	[14, 76, 86, 132, 151]
MgO_5	1720	1724	5	[16, 73, 85, 106, 108, 147]
MgO_5	1720	1753	34	[20, 69, 77, 113, 118, 140]
MgO_4	1720	1729	10	[23, 66, 94, 115, 116]
MgO_6	1721	1733	13	[30, 68, 71, 93, 98, 108, 141]
MgO_3	1722	1753	32	[19, 85, 125, 133]
MgO_4	1724	1730	7	[11, 87, 94, 116, 152]
MgO_5	1724	1761	38	[26, 68, 79, 106, 128, 133]
MgO_4	1725	1755	31	[16, 73, 85, 106, 147]
MgO_5	1728	1732	5	[15, 78, 118, 131, 140, 149]
MgO_5	1728	1739	12	[25, 128, 133, 138, 142, 143]
MgO_5	1730	1735	6	[23, 66, 94, 115, 116, 142]
MgO_5	1731	1804	74	[11, 82, 87, 94, 116, 152]
MgO_4	1733	1785	53	[13, 70, 108, 122, 147]
MgO_4	1733	1741	9	[15, 118, 131, 140, 149]
MgO_4	1733	1781	49	[32, 127, 129, 135, 137]
MgO_5	1734	1739	6	[30, 68, 71, 93, 108, 141]
MgO_6	1736	1752	17	[23, 66, 94, 97, 115, 116, 142]
MgO_5	1740	1818	79	[9, 68, 71, 72, 79, 145]
MgO_4	1740	1762	23	[25, 133, 138, 142, 143]
MgO_4	1740	1750	11	[30, 68, 71, 93, 141]
MgO_3	1742	1746	5	[15, 118, 131, 149]
MgO_5	1742	1747	6	[29, 66, 92, 94, 109, 129]
MgO_5	1744	1747	4	[36, 65, 80, 102, 134, 143]
MgO_4	1747	1761	15	[15, 74, 118, 131, 149]
MgO_4	1748	1763	16	[29, 66, 94, 109, 129]
MgO_4	1748	1769	22	[36, 80, 102, 134, 143]
MgO_3	1750	1795	46	[22, 113, 119, 139]
MgO_4	1751	1755	5	[7, 85, 105, 119, 146]
MgO_3	1751	1856	106	[30, 71, 93, 141]
MgO_5	1753	1758	6	[21, 64, 90, 96, 101, 145]
MgO_5	1753	1775	23	[23, 66, 94, 115, 116, 142]
MgO_4	1754	1833	80	[19, 85, 111, 125, 133]
MgO_6	1754	1762	9	[20, 69, 77, 113, 115, 118, 140]
MgO_6	1755	1759	5	[35, 64, 66, 67, 78, 104, 124]
MgO_3	1756	1831	76	[7, 105, 119, 146]
MgO_5	1756	1797	42	[16, 73, 85, 105, 106, 147]
MgO_5	1759	1836	78	[12, 84, 85, 106, 111, 133]
MgO_4	1759	1776	18	[21, 64, 90, 96, 101]
MgO_5	1760	1772	13	[35, 64, 66, 78, 104, 124]
MgO_5	1761	1764	4	[34, 84, 90, 111, 121, 138]
MgO_5	1762	1786	25	[15, 74, 118, 131, 140, 149]
MgO_6	1762	1790	29	[26, 68, 79, 97, 106, 128, 133]
MgO_5	1763	1769	7	[20, 69, 113, 115, 118, 140]
MgO_5	1763	1767	5	[25, 111, 133, 138, 142, 143]
MgO_3	1764	1769	6	[29, 94, 109, 129]
MgO_6	1765	1779	15	[34, 84, 90, 111, 121, 138, 143]
MgO_6	1768	1894	127	[25, 111, 128, 133, 138, 142, 143]
MgO_3	1769	1918	150	[27, 91, 121, 137]
MgO_5	1770	1787	18	[20, 65, 69, 115, 118, 140]
MgO_4	1770	1776	7	[29, 87, 94, 109, 129]
MgO_3	1770	1780	11	[36, 80, 102, 134]
MgO_4	1771	1790	20	[28, 95, 100, 123, 148]
MgO_4	1773	1785	13	[35, 66, 78, 104, 124]
MgO_4	1776	1794	19	[23, 66, 94, 115, 116]
MgO_5	1777	1890	114	[21, 64, 67, 90, 96, 101]
MgO_5	1777	1853	77	[24, 64, 79, 101, 103, 145]
MgO_5	1777	1808	32	[29, 87, 92, 94, 109, 129]
MgO_7	1780	1802	23	[34, 77, 84, 90, 111, 121, 138, 143]
MgO_4	1781	1791	11	[36, 65, 80, 102, 134]
MgO_5	1782	1794	13	[32, 87, 127, 129, 135, 137]
MgO_3	1786	1826	41	[13, 108, 122, 147]
MgO_5	1786	1799	14	[35, 66, 78, 104, 120, 124]
MgO_6	1787	1792	6	[15, 74, 83, 118, 131, 140, 149]
MgO_4	1788	1804	17	[20, 69, 115, 118, 140]
MgO_5	1791	1818	28	[26, 68, 79, 106, 128, 133]
MgO_5	1791	1901	111	[28, 88, 95, 100, 123, 148]
MgO_5	1792	1795	4	[36, 65, 77, 80, 102, 134]
MgO_5	1793	1797	5	[15, 74, 118, 131, 140, 149]
MgO_3	1795	1824	30	[23, 66, 94, 116]
MgO_6	1795	1823	29	[32, 87, 117, 127, 129, 135, 137]
MgO_4	1796	2102	307	[22, 113, 119, 139, 146]
MgO_6	1796	1820	25	[36, 65, 77, 80, 102, 134, 143]
MgO_3	1798	1813	16	[10, 70, 98, 104]
MgO_6	1798	1820	23	[15, 74, 83, 118, 131, 140, 149]
MgO_6	1798	1831	34	[16, 73, 85, 105, 106, 145, 147]
MgO_4	1800	1804	5	[35, 66, 104, 120, 124]
MgO_3	1801	1888	88	[31, 98, 110, 129]
MgO_8	1803	1805	3	[34, 77, 84, 90, 96, 111, 121, 138, 143]
MgO_4	1805	1810	6	[11, 87, 94, 116, 152]
MgO_5	1805	1830	26	[20, 69, 115, 116, 118, 140]
MgO_3	1805	1814	10	[35, 66, 104, 124]
MgO_7	1806	1811	6	[34, 84, 90, 96, 111, 121, 138, 143]
MgO_5	1807	1822	16	[33, 92, 107, 131, 149, 151]
MgO_4	1809	1815	7	[29, 87, 94, 109, 129]
MgO_5	1811	1873	63	[11, 87, 92, 94, 116, 152]
MgO_5	1811	1859	49	[14, 76, 86, 120, 132, 151]
MgO_6	1812	1828	17	[34, 84, 90, 96, 111, 138, 143]
MgO_4	1814	1881	68	[10, 70, 98, 104, 123]
MgO_4	1815	1865	51	[35, 66, 70, 104, 124]
MgO_5	1816	1834	19	[29, 87, 94, 109, 129, 135]
MgO_6	1819	1862	44	[9, 68, 71, 72, 79, 108, 145]
MgO_6	1819	1826	8	[26, 68, 79, 106, 128, 133, 142]
MgO_5	1821	1830	10	[15, 74, 118, 131, 140, 149]
MgO_7	1821	1855	35	[36, 65, 77, 80, 102, 111, 134, 143]
MgO_6	1823	1840	18	[33, 92, 107, 131, 149, 151, 152]
MgO_5	1824	1865	42	[32, 87, 117, 129, 135, 137]
MgO_2	1825	1835	11	[23, 66, 94]
MgO_4	1827	1849	23	[13, 106, 108, 122, 147]
MgO_5	1827	1841	15	[26, 68, 79, 106, 128, 133]
MgO_5	1829	1829	1	[34, 84, 90, 111, 138, 143]
MgO_6	1830	1854	25	[34, 84, 90, 111, 121, 138, 143]
MgO_4	1831	1842	12	[15, 74, 118, 131, 149]
MgO_6	1831	1913	83	[20, 69, 115, 116, 118, 140, 149]
MgO_4	1832	1894	63	[7, 85, 105, 119, 146]
MgO_7	1832	1877	46	[16, 73, 85, 105, 106, 108, 145, 147]
MgO_4	1833	1975	143	[17, 126, 132, 134, 150]
MgO_5	1834	1834	1	[19, 65, 85, 111, 125, 133]
MgO_6	1835	1846	12	[19, 65, 85, 103, 111, 125, 133]
MgO_6	1835	1852	18	[29, 87, 89, 94, 109, 129, 135]
MgO_3	1836	1898	63	[23, 66, 94, 120]
MgO_4	1837	2048	212	[12, 84, 85, 106, 133]
MgO_5	1841	1888	48	[33, 92, 107, 131, 149, 151]
MgO_4	1842	1848	7	[26, 68, 79, 128, 133]
MgO_5	1843	1868	26	[15, 74, 83, 118, 131, 149]
MgO_5	1847	1889	43	[19, 85, 103, 111, 125, 133]
MgO_3	1849	1854	6	[26, 68, 79, 133]
MgO_6	1850	1884	35	[13, 75, 99, 106, 108, 122, 147]
MgO_3	1852	1868	17	[18, 80, 94, 99]
MgO_5	1853	1891	39	[29, 87, 89, 109, 129, 135]
MgO_5	1854	2009	156	[8, 84, 89, 99, 106, 150]
MgO_6	1854	1880	27	[24, 64, 72, 79, 101, 103, 145]
MgO_4	1855	1890	36	[26, 68, 79, 133, 145]
MgO_5	1855	1861	7	[34, 84, 90, 121, 138, 143]
MgO_6	1856	1867	12	[36, 65, 77, 80, 102, 111, 134]
MgO_4	1857	1895	39	[30, 71, 93, 130, 141]
MgO_4	1860	1862	3	[14, 76, 86, 132, 151]
MgO_4	1862	1946	85	[34, 84, 90, 121, 138]
MgO_5	1863	1914	52	[9, 68, 71, 72, 108, 145]
MgO_5	1863	1881	19	[14, 76, 86, 102, 132, 151]
MgO_4	1866	1891	26	[32, 87, 129, 135, 137]
MgO_5	1866	1904	39	[35, 66, 70, 104, 120, 124]
MgO_5	1868	1942	75	[36, 65, 80, 102, 111, 134]
MgO_6	1869	1887	19	[15, 74, 83, 118, 131, 140, 149]
MgO_4	1869	1908	40	[18, 80, 94, 99, 122]
MgO_6	1874	1893	20	[11, 66, 87, 92, 94, 116, 152]
MgO_6	1878	1878	1	[16, 73, 85, 105, 106, 108, 147]
MgO_5	1879	1912	34	[16, 73, 105, 106, 108, 147]
MgO_5	1881	1900	20	[24, 64, 72, 79, 103, 145]
MgO_5	1882	1912	31	[10, 70, 98, 104, 107, 123]
MgO_6	1882	1898	17	[14, 76, 86, 102, 131, 132, 151]
MgO_5	1885	1898	14	[13, 99, 106, 108, 122, 147]
MgO_7	1888	1891	4	[15, 74, 78, 83, 118, 131, 140, 149]
MgO_4	1889	2234	346	[31, 70, 98, 110, 129]
MgO_6	1889	1939	51	[33, 92, 107, 131, 140, 149, 151]
MgO_6	1890	1892	3	[19, 85, 103, 111, 113, 125, 133]
MgO_4	1891	1939	49	[21, 64, 67, 96, 101]
MgO_5	1891	1967	77	[26, 68, 79, 85, 133, 145]
MgO_6	1892	1900	9	[15, 74, 78, 83, 118, 140, 149]
MgO_4	1892	1973	82	[29, 89, 109, 129, 135]
MgO_5	1892	1929	38	[32, 87, 129, 135, 137, 152]
MgO_5	1893	1908	16	[19, 85, 103, 113, 125, 133]
MgO_5	1894	1905	12	[11, 87, 92, 94, 116, 152]
MgO_3	1895	2063	169	[7, 105, 119, 146]
MgO_5	1895	1920	26	[25, 111, 133, 138, 142, 143]
MgO_3	1896	1901	6	[30, 71, 93, 141]
MgO_6	1899	1908	10	[13, 89, 99, 106, 108, 122, 147]
MgO_5	1899	1911	13	[14, 86, 102, 131, 132, 151]
MgO_4	1899	1968	70	[23, 66, 94, 120, 143]
MgO_5	1901	1917	17	[15, 78, 83, 118, 140, 149]
MgO_4	1901	1906	6	[24, 64, 79, 103, 145]
MgO_4	1902	1909	8	[28, 88, 100, 123, 148]
MgO_4	1902	1912	11	[30, 71, 93, 119, 141]
MgO_4	1905	1931	27	[35, 66, 70, 104, 124]
MgO_4	1906	1949	44	[11, 87, 94, 116, 152]
MgO_3	1907	1915	9	[24, 64, 79, 103]
MgO_5	1909	1916	8	[13, 99, 106, 108, 122, 147]
MgO_5	1909	1950	42	[18, 80, 94, 99, 112, 122]
MgO_6	1909	1921	13	[19, 79, 85, 103, 113, 125, 133]
MgO_5	1910	1937	28	[28, 88, 100, 107, 123, 148]
MgO_6	1912	1984	73	[14, 86, 102, 131, 132, 140, 151]
MgO_4	1913	1959	47	[10, 70, 98, 104, 123]
MgO_4	1913	1949	37	[16, 73, 105, 106, 147]
MgO_5	1913	1918	6	[30, 71, 93, 119, 127, 141]
MgO_5	1914	2000	87	[20, 69, 115, 116, 118, 140]
MgO_4	1915	1930	16	[9, 68, 71, 72, 145]
MgO_4	1916	2022	107	[24, 64, 79, 103, 124]
MgO_4	1917	1933	17	[13, 99, 108, 122, 147]
MgO_4	1918	2005	88	[15, 78, 83, 118, 149]
MgO_4	1919	2001	83	[27, 91, 121, 126, 137]
MgO_4	1919	2110	192	[30, 71, 93, 119, 141]
MgO_6	1921	1993	73	[25, 90, 111, 133, 138, 142, 143]
MgO_7	1922	1960	39	[19, 79, 85, 103, 111, 113, 125, 133]
MgO_4	1930	1940	11	[32, 87, 129, 137, 152]
MgO_5	1931	1949	19	[9, 68, 71, 72, 110, 145]
MgO_5	1932	1998	67	[35, 66, 70, 104, 120, 124]
MgO_5	1934	2019	86	[13, 99, 108, 112, 122, 147]
MgO_4	1938	1941	4	[28, 88, 100, 123, 148]
MgO_5	1940	1960	21	[21, 64, 67, 90, 96, 101]
MgO_5	1940	2081	142	[33, 92, 107, 131, 149, 151]
MgO_5	1941	1996	56	[32, 87, 127, 129, 137, 152]
MgO_5	1942	1987	46	[28, 88, 95, 100, 123, 148]
MgO_6	1943	2003	61	[36, 65, 80, 102, 111, 134, 143]
MgO_5	1947	1961	15	[34, 77, 84, 90, 121, 138]
MgO_4	1950	1988	39	[9, 68, 71, 72, 110]
MgO_5	1950	1966	17	[11, 87, 94, 116, 122, 152]
MgO_5	1950	1963	14	[16, 73, 105, 106, 108, 147]
MgO_4	1951	1955	5	[18, 94, 99, 112, 122]
MgO_3	1956	2035	80	[18, 94, 112, 122]
MgO_3	1960	2016	57	[10, 98, 104, 123]
MgO_8	1961	1961	1	[19, 79, 80, 85, 103, 111, 113, 125, 133]
MgO_6	1961	1974	14	[21, 64, 67, 90, 96, 101, 138]
MgO_7	1962	1981	20	[19, 79, 80, 85, 111, 113, 125, 133]
MgO_6	1962	1967	6	[34, 77, 84, 90, 113, 121, 138]
MgO_6	1964	2005	42	[16, 68, 73, 105, 106, 108, 147]
MgO_4	1967	2000	34	[11, 87, 94, 116, 152]
MgO_4	1968	1974	7	[26, 68, 79, 85, 133]
MgO_5	1968	1977	10	[34, 77, 84, 90, 113, 121]
MgO_3	1969	1978	10	[23, 66, 94, 120]
MgO_4	1974	1999	26	[29, 87, 89, 109, 129]
MgO_5	1975	1977	3	[21, 64, 67, 96, 101, 138]
MgO_3	1975	2005	31	[26, 79, 85, 133]
MgO_5	1976	2049	74	[17, 82, 126, 132, 134, 150]
MgO_5	1978	1984	7	[21, 67, 96, 101, 138, 145]
MgO_6	1978	2002	25	[34, 77, 84, 90, 113, 121, 138]
MgO_4	1979	1984	6	[23, 66, 67, 94, 120]
MgO_6	1982	1997	16	[19, 79, 80, 85, 111, 125, 133]
MgO_5	1985	2039	55	[14, 102, 131, 132, 140, 151]
MgO_6	1985	2013	29	[21, 67, 90, 96, 101, 138, 145]
MgO_5	1985	1991	7	[23, 66, 67, 78, 94, 120]
MgO_7	1988	1999	12	[28, 69, 82, 88, 95, 100, 123, 148]
MgO_5	1989	1998	10	[9, 68, 71, 72, 110, 145]
MgO_6	1992	2020	29	[23, 66, 67, 78, 94, 120, 143]
MgO_5	1994	1996	3	[25, 111, 133, 138, 142, 143]
MgO_4	1997	2024	28	[25, 133, 138, 142, 143]
MgO_4	1997	2003	7	[32, 87, 129, 137, 152]
MgO_7	1998	2001	4	[19, 65, 79, 80, 85, 111, 125, 133]
MgO_4	1999	2030	32	[9, 71, 72, 110, 145]
MgO_4	1999	2052	54	[35, 66, 70, 104, 124]
MgO_6	2000	2033	34	[28, 82, 88, 95, 100, 123, 148]
MgO_5	2000	2002	3	[29, 87, 89, 109, 129, 135]
MgO_3	2001	2027	27	[11, 94, 116, 152]
MgO_4	2001	2027	27	[20, 115, 116, 118, 140]
MgO_6	2002	2013	12	[19, 65, 79, 85, 111, 125, 133]
MgO_5	2002	2016	15	[27, 91, 121, 126, 137, 150]
MgO_6	2003	2023	21	[29, 87, 89, 94, 109, 129, 135]
MgO_5	2003	2026	24	[34, 77, 84, 90, 113, 121]
MgO_3	2004	2009	6	[32, 87, 129, 152]
MgO_5	2004	2089	86	[36, 80, 102, 111, 134, 143]
MgO_3	2006	2021	16	[15, 83, 118, 149]
MgO_5	2006	2037	32	[16, 73, 105, 106, 108, 147]
MgO_4	2006	2113	108	[26, 68, 79, 85, 133]
MgO_4	2010	2014	5	[8, 84, 89, 99, 150]
MgO_4	2010	2014	5	[32, 87, 129, 135, 152]
MgO_7	2014	2023	10	[19, 65, 79, 80, 85, 111, 125, 133]
MgO_5	2014	2051	38	[21, 67, 90, 96, 101, 138]
MgO_5	2015	2033	19	[8, 84, 89, 99, 134, 150]
MgO_3	2015	2030	16	[32, 87, 129, 152]
MgO_4	2017	2023	7	[10, 98, 104, 108, 123]
MgO_4	2017	2060	44	[27, 91, 121, 126, 137]
MgO_4	2020	2021	2	[13, 99, 108, 122, 147]
MgO_7	2021	2023	3	[23, 64, 66, 67, 78, 94, 120, 143]
MgO_5	2022	2035	14	[13, 99, 106, 108, 122, 147]
MgO_4	2022	2123	102	[15, 72, 83, 118, 149]
MgO_5	2023	2034	12	[24, 64, 79, 103, 124, 145]
MgO_5	2024	2027	4	[10, 98, 104, 107, 108, 123]
MgO_8	2024	2037	14	[19, 65, 79, 80, 85, 111, 113, 125, 133]
MgO_6	2024	2026	3	[23, 66, 67, 78, 94, 120, 143]
MgO_5	2024	2069	46	[29, 87, 89, 94, 109, 129]
MgO_5	2025	2038	14	[25, 111, 133, 138, 142, 143]
MgO_5	2027	2036	10	[23, 66, 67, 78, 94, 143]
MgO_6	2027	2059	33	[34, 77, 84, 90, 111, 113, 121]
MgO_4	2028	2111	84	[10, 98, 104, 108, 123]
MgO_4	2028	2031	4	[11, 66, 94, 116, 152]
MgO_5	2028	2043	16	[20, 69, 115, 116, 118, 140]
MgO_5	2031	2032	2	[9, 71, 72, 110, 130, 145]
MgO_4	2031	2049	19	[32, 87, 127, 129, 152]
MgO_5	2032	2035	4	[11, 66, 94, 116, 151, 152]
MgO_4	2033	2072	40	[9, 71, 72, 110, 130]
MgO_4	2034	2034	1	[8, 84, 89, 99, 150]
MgO_5	2034	2047	14	[28, 82, 95, 100, 123, 148]
MgO_5	2035	2057	23	[8, 84, 89, 99, 109, 150]
MgO_4	2035	2050	16	[24, 64, 79, 103, 145]
MgO_6	2036	2040	5	[11, 66, 78, 94, 116, 151, 152]
MgO_6	2036	2062	27	[13, 75, 99, 106, 108, 122, 147]
MgO_4	2036	2071	36	[18, 94, 99, 112, 122]
MgO_6	2037	2041	5	[23, 66, 67, 78, 94, 142, 143]
MgO_4	2038	2047	10	[16, 73, 105, 106, 147]
MgO_7	2038	2063	26	[19, 79, 80, 85, 111, 113, 125, 133]
MgO_6	2039	2093	55	[25, 111, 128, 133, 138, 142, 143]
MgO_6	2040	2045	6	[14, 86, 102, 131, 132, 140, 151]
MgO_7	2041	2058	18	[11, 66, 78, 92, 94, 116, 151, 152]
MgO_7	2042	2047	6	[23, 66, 67, 78, 94, 120, 142, 143]
MgO_4	2044	2061	18	[20, 115, 116, 118, 140]
MgO_5	2046	2071	26	[14, 86, 131, 132, 140, 151]
MgO_5	2048	2115	68	[16, 70, 73, 105, 106, 147]
MgO_6	2048	2059	12	[23, 66, 67, 78, 94, 120, 143]
MgO_4	2048	2086	39	[28, 82, 95, 100, 123]
MgO_5	2049	2105	57	[12, 68, 84, 85, 106, 133]
MgO_4	2050	2064	15	[17, 126, 132, 134, 150]
MgO_5	2050	2062	13	[32, 87, 127, 129, 137, 152]
MgO_5	2051	2157	107	[24, 64, 79, 103, 125, 145]
MgO_4	2052	2155	104	[21, 90, 96, 101, 138]
MgO_5	2053	2118	66	[35, 66, 70, 104, 124, 129]
MgO_4	2058	2105	48	[8, 89, 99, 109, 150]
MgO_6	2059	2059	1	[11, 66, 78, 92, 116, 151, 152]
MgO_5	2060	2115	56	[11, 66, 78, 92, 116, 152]
MgO_5	2060	2099	40	[23, 66, 67, 78, 94, 143]
MgO_5	2060	2070	11	[34, 77, 84, 90, 111, 121]
MgO_5	2061	2080	20	[27, 91, 121, 126, 137, 150]
MgO_5	2062	2095	34	[20, 69, 115, 116, 118, 140]
MgO_5	2063	2084	22	[13, 99, 106, 108, 122, 147]
MgO_6	2063	2078	16	[32, 87, 92, 127, 129, 137, 152]
MgO_4	2064	2195	132	[7, 105, 119, 141, 146]
MgO_6	2064	2109	46	[19, 79, 85, 111, 113, 125, 133]
MgO_5	2065	2090	26	[17, 82, 126, 132, 134, 150]
MgO_4	2070	2079	10	[29, 87, 94, 109, 129]
MgO_4	2071	2103	33	[34, 77, 84, 90, 121]
MgO_4	2072	2078	7	[14, 131, 132, 140, 151]
MgO_5	2072	2155	84	[18, 80, 94, 99, 112, 122]
MgO_5	2073	2080	8	[9, 71, 72, 110, 130, 145]
MgO_5	2079	2152	74	[14, 86, 131, 132, 140, 151]
MgO_5	2079	2227	149	[32, 87, 127, 129, 137, 152]
MgO_3	2080	2099	20	[29, 94, 109, 129]
MgO_4	2081	2104	24	[9, 71, 72, 110, 130]
MgO_4	2081	2133	53	[27, 91, 121, 126, 137]
MgO_4	2082	2119	38	[33, 92, 107, 131, 149]
MgO_4	2085	2131	47	[13, 99, 106, 122, 147]
MgO_3	2087	2107	21	[28, 82, 95, 100]
MgO_6	2090	2134	45	[36, 80, 94, 102, 111, 134, 143]
MgO_4	2091	2152	62	[17, 82, 126, 132, 150]
MgO_5	2094	2101	8	[25, 111, 133, 138, 142, 143]
MgO_4	2096	2136	41	[20, 115, 116, 118, 140]
MgO_4	2100	2106	7	[23, 66, 78, 94, 143]
MgO_4	2100	2178	79	[29, 94, 109, 120, 129]
MgO_4	2102	2205	104	[25, 133, 138, 142, 143]
MgO_3	2103	2112	10	[22, 113, 119, 139]
MgO_5	2104	2119	16	[34, 77, 84, 90, 113, 121]
MgO_5	2105	2123	19	[9, 71, 72, 110, 127, 130]
MgO_5	2106	2207	102	[8, 84, 89, 99, 109, 150]
MgO_4	2106	2172	67	[12, 84, 85, 106, 133]
MgO_5	2107	2107	1	[23, 66, 78, 94, 142, 143]
MgO_4	2108	2159	52	[23, 78, 94, 142, 143]
MgO_4	2108	2111	4	[28, 82, 95, 100, 148]
MgO_5	2110	2123	14	[19, 85, 111, 113, 125, 133]
MgO_3	2111	2222	112	[30, 71, 119, 141]
MgO_3	2112	2135	24	[10, 98, 108, 123]
MgO_5	2112	2151	40	[28, 69, 82, 95, 100, 148]
MgO_4	2113	2189	77	[22, 113, 119, 139, 146]
MgO_3	2114	2118	5	[26, 68, 79, 133]
MgO_6	2116	2124	9	[11, 66, 78, 92, 116, 118, 152]
MgO_4	2116	2187	72	[16, 70, 73, 106, 147]
MgO_4	2119	2147	29	[26, 68, 79, 97, 133]
MgO_4	2119	2120	2	[35, 70, 104, 124, 129]
MgO_5	2120	2239	120	[33, 92, 95, 107, 131, 149]
MgO_4	2120	2132	13	[34, 77, 84, 113, 121]
MgO_3	2121	2155	35	[35, 70, 104, 124]
MgO_6	2124	2153	30	[9, 71, 72, 98, 110, 127, 130]
MgO_5	2124	2131	8	[15, 72, 83, 117, 118, 149]
MgO_4	2124	2178	55	[19, 85, 111, 113, 125]
MgO_7	2125	2157	33	[11, 66, 78, 92, 116, 118, 151, 152]
MgO_5	2132	2294	163	[13, 89, 99, 106, 122, 147]
MgO_6	2132	2139	8	[15, 72, 83, 117, 118, 130, 149]
MgO_5	2133	2196	64	[34, 77, 84, 113, 121, 146]
MgO_3	2134	2165	32	[27, 91, 121, 137]
MgO_5	2135	2146	12	[36, 80, 94, 102, 134, 143]
MgO_4	2136	2202	67	[10, 98, 107, 108, 123]
MgO_5	2137	2203	67	[20, 69, 115, 116, 118, 140]
MgO_5	2140	2187	48	[15, 72, 83, 117, 118, 130]
MgO_6	2147	2165	19	[36, 80, 94, 102, 120, 134, 143]
MgO_5	2148	2186	39	[26, 68, 79, 97, 133, 142]
MgO_6	2152	2175	24	[28, 65, 69, 82, 95, 100, 148]
MgO_6	2153	2188	36	[14, 74, 86, 131, 132, 140, 151]
MgO_5	2153	2205	53	[17, 82, 126, 132, 134, 150]
MgO_7	2154	2177	24	[9, 71, 72, 98, 110, 127, 130, 135]
MgO_4	2156	2167	12	[18, 80, 94, 112, 122]
MgO_5	2156	2177	22	[21, 90, 96, 101, 138, 143]
MgO_4	2156	2363	208	[35, 66, 70, 104, 124]
MgO_6	2158	2172	15	[11, 66, 78, 92, 118, 151, 152]
MgO_4	2158	2206	49	[24, 64, 103, 125, 145]
MgO_5	2160	2175	16	[23, 78, 94, 112, 142, 143]
MgO_4	2166	2198	33	[27, 91, 121, 126, 137]
MgO_5	2166	2197	32	[36, 80, 94, 102, 120, 134]
MgO_5	2168	2207	40	[18, 78, 80, 94, 112, 122]
MgO_5	2173	2229	57	[11, 66, 92, 118, 151, 152]
MgO_5	2173	2195	23	[12, 75, 84, 85, 106, 133]
MgO_6	2176	2244	69	[23, 78, 94, 112, 117, 142, 143]
MgO_7	2176	2189	14	[28, 65, 69, 82, 88, 95, 100, 148]
MgO_6	2178	2194	17	[9, 72, 98, 110, 127, 130, 135]
MgO_4	2178	2188	11	[21, 90, 96, 101, 138]
MgO_5	2179	2188	10	[19, 79, 85, 111, 113, 125]
MgO_3	2179	2208	30	[29, 94, 120, 129]
MgO_4	2187	2457	271	[26, 68, 79, 133, 142]
MgO_4	2188	2190	3	[15, 72, 83, 118, 130]
MgO_5	2188	2203	16	[16, 70, 73, 106, 108, 147]
MgO_5	2189	2281	93	[14, 74, 86, 132, 140, 151]
MgO_6	2189	2203	15	[19, 79, 85, 111, 113, 125, 133]
MgO_5	2189	2232	44	[21, 90, 96, 101, 103, 138]
MgO_5	2190	2209	20	[22, 85, 113, 119, 139, 146]
MgO_6	2190	2206	17	[28, 69, 82, 88, 95, 100, 148]
MgO_3	2191	2194	4	[15, 72, 83, 118]
MgO_5	2195	2239	45	[9, 72, 110, 127, 130, 135]
MgO_4	2195	2203	9	[15, 72, 83, 117, 118]
MgO_5	2196	2305	110	[7, 85, 105, 119, 141, 146]
MgO_6	2196	2212	17	[12, 75, 84, 85, 89, 106, 133]
MgO_4	2197	2312	116	[34, 77, 84, 113, 121]
MgO_6	2198	2210	13	[36, 80, 94, 102, 111, 120, 134]
MgO_5	2199	2296	98	[27, 91, 121, 126, 137, 150]
MgO_3	2203	2282	80	[10, 98, 108, 123]
MgO_5	2204	2207	4	[15, 72, 83, 117, 118, 135]
MgO_4	2204	2219	16	[16, 73, 106, 108, 147]
MgO_5	2204	2242	39	[19, 79, 111, 113, 125, 133]
MgO_6	2204	2213	10	[20, 69, 115, 116, 118, 140, 151]
MgO_6	2206	2235	30	[17, 82, 116, 126, 132, 134, 150]
MgO_5	2206	2273	68	[25, 111, 133, 138, 142, 143]
MgO_5	2207	2287	81	[24, 64, 79, 103, 125, 145]
MgO_5	2207	2227	21	[28, 69, 82, 88, 95, 148]
MgO_4	2208	2268	61	[8, 84, 89, 109, 150]
MgO_4	2208	2208	1	[15, 72, 83, 117, 135]
MgO_4	2208	2238	31	[18, 80, 94, 112, 122]
MgO_5	2209	2209	1	[15, 72, 83, 115, 117, 135]
MgO_4	2209	2282	74	[29, 67, 94, 120, 129]
MgO_6	2210	2235	26	[15, 72, 83, 115, 117, 130, 135]
MgO_4	2210	2304	95	[22, 113, 119, 139, 146]
MgO_5	2211	2217	7	[36, 80, 94, 102, 120, 134]
MgO_5	2213	2232	20	[12, 84, 85, 89, 106, 133]
MgO_7	2214	2216	3	[20, 69, 78, 115, 116, 118, 140, 151]
MgO_6	2217	2221	5	[20, 69, 78, 115, 116, 140, 151]
MgO_6	2218	2226	9	[36, 80, 94, 102, 111, 120, 134]
MgO_5	2220	2295	76	[16, 70, 73, 106, 108, 147]
MgO_5	2222	2243	22	[20, 69, 78, 115, 116, 140]
MgO_4	2223	2230	8	[30, 71, 119, 141, 146]
MgO_5	2227	2263	37	[36, 80, 94, 102, 111, 134]
MgO_4	2228	2240	13	[28, 69, 88, 95, 148]
MgO_4	2228	2254	27	[32, 87, 127, 129, 152]
MgO_6	2230	2283	54	[11, 66, 92, 118, 129, 151, 152]
MgO_3	2231	2247	17	[30, 71, 119, 141]
MgO_6	2233	2268	36	[12, 84, 85, 89, 99, 106, 133]
MgO_4	2233	2234	2	[21, 90, 96, 101, 103]
MgO_5	2235	2248	14	[21, 90, 96, 101, 103, 145]
MgO_5	2235	2262	28	[31, 70, 98, 110, 127, 129]
MgO_5	2236	2259	24	[15, 72, 83, 117, 130, 135]
MgO_5	2236	2257	22	[17, 116, 126, 132, 134, 150]
MgO_5	2239	2254	16	[18, 80, 94, 100, 112, 122]
MgO_4	2240	2280	41	[9, 72, 110, 130, 135]
MgO_6	2240	2253	14	[33, 92, 95, 107, 131, 149, 151]
MgO_3	2241	2241	1	[28, 88, 95, 148]
MgO_4	2242	2246	5	[28, 88, 95, 148, 149]
MgO_4	2243	2271	29	[19, 79, 111, 113, 133]
MgO_4	2244	2273	30	[20, 69, 115, 116, 140]
MgO_5	2245	2254	10	[23, 78, 94, 112, 142, 143]
MgO_5	2247	2276	30	[28, 69, 88, 95, 148, 149]
MgO_4	2248	2255	8	[30, 71, 93, 119, 141]
MgO_4	2249	2252	4	[21, 90, 101, 103, 145]
MgO_5	2253	2257	5	[21, 90, 101, 103, 136, 145]
MgO_7	2254	2304	51	[33, 74, 92, 95, 107, 131, 149, 151]
MgO_4	2255	2281	27	[18, 80, 94, 112, 122]
MgO_6	2255	2327	73	[23, 78, 94, 112, 117, 142, 143]
MgO_3	2255	2290	36	[32, 127, 129, 152]
MgO_5	2256	2319	64	[30, 71, 93, 119, 123, 141]
MgO_4	2258	2269	12	[17, 126, 132, 134, 150]
MgO_4	2258	2334	77	[21, 90, 101, 103, 136]
MgO_4	2260	2266	7	[15, 72, 83, 130, 135]
MgO_4	2263	2296	34	[31, 70, 98, 110, 129]
MgO_6	2264	2305	42	[36, 80, 94, 102, 111, 134, 143]
MgO_5	2267	2273	7	[15, 72, 83, 118, 130, 135]
MgO_3	2269	2335	67	[8, 84, 89, 109]
MgO_5	2269	2272	4	[12, 84, 85, 89, 106, 133]
MgO_3	2270	2344	75	[17, 132, 134, 150]
MgO_5	2272	2295	24	[19, 79, 111, 113, 133, 142]
MgO_6	2273	2276	4	[12, 84, 85, 89, 106, 113, 133]
MgO_4	2274	2301	28	[15, 72, 83, 130, 135]
MgO_3	2274	2275	2	[20, 69, 116, 140]
MgO_4	2274	2412	139	[25, 133, 138, 142, 143]
MgO_4	2276	2309	34	[20, 65, 69, 116, 140]
MgO_5	2277	2278	2	[12, 84, 85, 89, 106, 133]
MgO_4	2277	2285	9	[28, 88, 95, 148, 149]
MgO_6	2279	2292	14	[12, 84, 85, 89, 99, 106, 133]
MgO_5	2281	2324	44	[9, 72, 110, 130, 135, 145]
MgO_4	2282	2283	2	[14, 74, 86, 140, 151]
MgO_5	2282	2310	29	[18, 80, 94, 100, 112, 122]
MgO_4	2283	2350	68	[10, 98, 104, 108, 123]
MgO_3	2283	2320	38	[29, 67, 94, 120]
MgO_5	2284	2307	24	[11, 66, 92, 118, 129, 151]
MgO_5	2284	2322	39	[14, 74, 86, 132, 140, 151]
MgO_5	2286	2311	26	[28, 88, 95, 104, 148, 149]
MgO_4	2288	2320	33	[24, 64, 79, 103, 125]
MgO_4	2291	2299	9	[32, 127, 129, 137, 152]
MgO_5	2293	2331	39	[12, 84, 85, 89, 106, 133]
MgO_6	2295	2360	66	[13, 75, 89, 99, 106, 122, 147]
MgO_4	2296	2307	12	[16, 73, 106, 108, 147]
MgO_6	2296	2301	6	[19, 79, 111, 113, 125, 133, 142]
MgO_4	2297	2356	60	[27, 91, 121, 126, 137]
MgO_3	2297	2309	13	[31, 70, 98, 129]
MgO_5	2300	2345	46	[32, 87, 127, 129, 137, 152]
MgO_5	2302	2311	10	[15, 72, 83, 96, 130, 135]
MgO_5	2302	2317	16	[19, 79, 111, 113, 125, 133]
MgO_5	2305	2444	140	[22, 85, 113, 119, 139, 146]
MgO_6	2305	2319	15	[33, 74, 92, 95, 131, 149, 151]
MgO_4	2306	2348	43	[7, 85, 105, 141, 146]
MgO_7	2306	2335	30	[36, 80, 94, 102, 111, 134, 142, 143]
MgO_6	2308	2316	9	[11, 66, 78, 92, 118, 129, 151]
MgO_5	2308	2315	8	[16, 70, 73, 106, 108, 147]
MgO_5	2310	2332	23	[20, 65, 69, 77, 116, 140]
MgO_4	2310	2384	75	[31, 70, 98, 127, 129]
MgO_4	2311	2330	20	[18, 80, 94, 112, 122]
MgO_6	2312	2318	7	[15, 72, 83, 96, 118, 130, 135]
MgO_4	2312	2329	18	[28, 88, 95, 148, 149]
MgO_5	2313	2359	47	[34, 77, 84, 113, 121, 146]
MgO_6	2316	2320	5	[16, 70, 73, 105, 106, 108, 147]
MgO_7	2317	2331	15	[11, 66, 78, 92, 118, 129, 151, 152]
MgO_6	2318	2368	51	[19, 79, 85, 111, 113, 125, 133]
MgO_5	2319	2335	17	[15, 72, 83, 118, 130, 135]
MgO_4	2320	2368	49	[30, 71, 93, 119, 123]
MgO_5	2320	2320	1	[33, 74, 92, 131, 149, 151]
MgO_5	2321	2398	78	[16, 73, 105, 106, 108, 147]
MgO_5	2321	2547	227	[24, 64, 79, 103, 125, 145]
MgO_4	2321	2347	27	[29, 67, 94, 120, 129]
MgO_4	2321	2354	34	[33, 74, 92, 131, 149]
MgO_4	2323	2328	6	[14, 74, 86, 140, 151]
MgO_4	2325	2425	101	[9, 72, 110, 130, 135]
MgO_7	2328	2362	35	[23, 78, 94, 97, 112, 117, 142, 143]
MgO_3	2329	2448	120	[14, 74, 140, 151]
MgO_5	2330	2330	1	[28, 69, 88, 95, 148, 149]
MgO_5	2331	2364	34	[18, 80, 94, 100, 112, 122]
MgO_4	2331	2354	24	[28, 69, 88, 148, 149]
MgO_6	2332	2357	26	[11, 78, 92, 118, 129, 151, 152]
MgO_4	2332	2433	102	[12, 84, 89, 106, 133]
MgO_6	2333	2368	36	[20, 65, 69, 77, 115, 116, 140]
MgO_5	2335	2354	20	[21, 90, 101, 103, 136, 145]
MgO_4	2336	2359	24	[8, 84, 89, 99, 109]
MgO_4	2336	2401	66	[15, 72, 83, 118, 135]
[truncated: 8,281 more rows]
