# Supplementary material for: Pressure‐Induced Coordination Changes in a Pyrolitic Silicate Melt From Ab Initio Molecular Dynamics Simulations
Source: J Geophys Res Solid Earth. 2019 Nov 29;124(11):11232–50. doi: 10.1029/2019JB018238 (PMC6988478; doi:10.1029/2019JB018238)
Supplement: Supplementary file 2 — Data Set S1 [file JGRB-124-11232-s002.zip › Data/3000K/MgO/a13.5-pyr-100-nvt.T3K.outcar.umd.dat.r0.stat.dat]

Cluster	Time	Percent
MgO_4	139037	0.39021357806404533	5
MgO_3	44818	0.12578372765288653	4
MgO_6	39118	0.10978642193595464	7
MgO_5	126286	0.35442732452078246	6
MgO_2	1604	0.004501697959641885	3
MgO_7	5182	0.014543515478094918	8
MgO_8	264	0.000740927843731582	9
MgO	1	2.8065448626196288e-06	2
