# Supplementary material for: Pressure‐Induced Coordination Changes in a Pyrolitic Silicate Melt From Ab Initio Molecular Dynamics Simulations
Source: J Geophys Res Solid Earth. 2019 Nov 29;124(11):11232–50. doi: 10.1029/2019JB018238 (PMC6988478; doi:10.1029/2019JB018238)
Supplement: Supplementary file 2 — Data Set S1 [file JGRB-124-11232-s002.zip › Data/3000K/NaO/a10.0-pyr-100-nvt.T3K.outcar.umd.dat.r0.popul.dat]

Formula	Begin	End	Lifetime	[Composition]
NaO_8	0	53	54	[0, 64, 86, 94, 95, 98, 133, 138, 148]
NaO_9	54	83	30	[0, 64, 86, 94, 95, 98, 133, 138, 148, 152]
NaO_10	84	90	7	[0, 64, 80, 86, 94, 95, 98, 133, 138, 148, 152]
NaO_9	91	96	6	[0, 64, 80, 86, 94, 95, 98, 133, 138, 148]
NaO_8	97	106	10	[0, 64, 80, 86, 94, 95, 98, 138, 148]
NaO_7	107	118	12	[0, 64, 86, 94, 95, 98, 138, 148]
NaO_8	119	136	18	[0, 64, 86, 94, 95, 98, 133, 138, 148]
NaO_7	137	164	28	[0, 64, 86, 94, 95, 98, 138, 148]
NaO_8	165	213	49	[0, 64, 86, 94, 95, 98, 133, 138, 148]
NaO_7	214	217	4	[0, 64, 86, 94, 95, 98, 138, 148]
NaO_8	218	231	14	[0, 64, 86, 94, 95, 98, 138, 148, 152]
NaO_9	232	252	21	[0, 64, 86, 94, 95, 98, 133, 138, 148, 152]
NaO_8	253	305	53	[0, 64, 86, 94, 95, 98, 133, 138, 148]
NaO_7	306	320	15	[0, 64, 86, 94, 95, 98, 133, 138]
NaO_8	321	326	6	[0, 64, 86, 94, 95, 98, 133, 138, 148]
NaO_7	327	328	2	[0, 64, 86, 94, 95, 98, 133, 138]
NaO_6	329	343	15	[0, 64, 86, 94, 95, 98, 138]
NaO_7	344	355	12	[0, 64, 86, 94, 95, 98, 138, 148]
NaO_8	356	358	3	[0, 64, 86, 94, 95, 98, 115, 138, 148]
NaO_9	359	370	12	[0, 64, 86, 94, 95, 98, 115, 133, 138, 148]
NaO_8	371	372	2	[0, 64, 86, 94, 95, 98, 133, 138, 148]
NaO_9	373	383	11	[0, 64, 86, 94, 95, 98, 133, 136, 138, 148]
NaO_8	384	391	8	[0, 64, 86, 95, 98, 133, 136, 138, 148]
NaO_7	392	396	5	[0, 64, 86, 95, 98, 133, 138, 148]
NaO_8	397	454	58	[0, 64, 86, 94, 95, 98, 133, 138, 148]
NaO_7	455	473	19	[0, 64, 86, 94, 95, 98, 133, 138]
NaO_8	474	486	13	[0, 64, 86, 94, 95, 98, 115, 133, 138]
NaO_9	487	491	5	[0, 64, 86, 94, 95, 98, 115, 133, 138, 148]
NaO_8	492	504	13	[0, 64, 86, 94, 95, 98, 133, 138, 148]
NaO_7	505	515	11	[0, 64, 86, 94, 95, 98, 133, 138]
NaO_8	516	528	13	[0, 64, 86, 94, 95, 98, 133, 136, 138]
NaO_7	529	555	27	[0, 64, 86, 94, 95, 98, 136, 138]
NaO_6	556	563	8	[0, 64, 86, 94, 95, 98, 138]
NaO_7	564	573	10	[0, 64, 86, 94, 95, 98, 133, 138]
NaO_8	574	580	7	[0, 64, 86, 94, 95, 98, 133, 138, 148]
NaO_7	581	586	6	[0, 64, 86, 94, 95, 98, 133, 138]
NaO_8	587	587	1	[0, 64, 86, 94, 95, 98, 115, 133, 138]
NaO_7	588	611	24	[0, 64, 86, 94, 95, 98, 115, 138]
NaO_6	612	637	26	[0, 64, 86, 94, 95, 98, 138]
NaO_7	638	656	19	[0, 64, 86, 94, 95, 98, 138, 148]
NaO_8	657	672	16	[0, 64, 86, 94, 95, 98, 133, 138, 148]
NaO_9	673	687	15	[0, 64, 86, 94, 95, 98, 133, 138, 148, 152]
NaO_8	688	788	101	[0, 64, 86, 94, 95, 98, 133, 138, 148]
NaO_7	789	805	17	[0, 64, 86, 94, 95, 98, 138, 148]
NaO_8	806	809	4	[0, 64, 86, 94, 95, 98, 133, 138, 148]
NaO_9	810	825	16	[0, 64, 86, 94, 95, 98, 133, 138, 148, 152]
NaO_10	826	842	17	[0, 64, 80, 86, 94, 95, 98, 133, 138, 148, 152]
NaO_9	843	861	19	[0, 64, 80, 86, 94, 95, 98, 138, 148, 152]
NaO_8	862	866	5	[0, 64, 80, 86, 95, 98, 138, 148, 152]
NaO_7	867	868	2	[0, 64, 86, 95, 98, 138, 148, 152]
NaO_8	869	901	33	[0, 64, 86, 95, 98, 133, 138, 148, 152]
NaO_9	902	906	5	[0, 64, 86, 94, 95, 98, 133, 138, 148, 152]
NaO_8	907	930	24	[0, 64, 86, 94, 95, 98, 133, 138, 148]
NaO_9	931	935	5	[0, 64, 86, 94, 95, 98, 133, 138, 148, 152]
NaO_8	936	1005	70	[0, 64, 86, 95, 98, 133, 138, 148, 152]
NaO_7	1006	1037	32	[0, 64, 86, 98, 133, 138, 148, 152]
NaO_6	1038	1051	14	[0, 64, 86, 98, 138, 148, 152]
NaO_7	1052	1066	15	[0, 64, 86, 95, 98, 138, 148, 152]
NaO_8	1067	1076	10	[0, 64, 86, 94, 95, 98, 138, 148, 152]
NaO_9	1077	1136	60	[0, 64, 86, 94, 95, 98, 133, 138, 148, 152]
NaO_8	1137	1143	7	[0, 64, 86, 95, 98, 133, 138, 148, 152]
NaO_7	1144	1157	14	[0, 64, 86, 98, 133, 138, 148, 152]
NaO_8	1158	1231	74	[0, 64, 86, 95, 98, 133, 138, 148, 152]
NaO_7	1232	1241	10	[0, 64, 86, 98, 133, 138, 148, 152]
NaO_8	1242	1243	2	[0, 64, 86, 95, 98, 133, 138, 148, 152]
NaO_7	1244	1256	13	[0, 64, 86, 95, 98, 138, 148, 152]
NaO_8	1257	1313	57	[0, 64, 86, 95, 98, 133, 138, 148, 152]
NaO_7	1314	1327	14	[0, 64, 86, 95, 98, 133, 138, 148]
NaO_8	1328	1346	19	[0, 64, 86, 95, 98, 133, 138, 148, 152]
NaO_7	1347	1359	13	[0, 64, 86, 98, 133, 138, 148, 152]
NaO_6	1360	1387	28	[0, 64, 86, 98, 138, 148, 152]
NaO_7	1388	1391	4	[0, 64, 86, 98, 133, 138, 148, 152]
NaO_8	1392	1430	39	[0, 64, 86, 95, 98, 133, 138, 148, 152]
NaO_7	1431	1433	3	[0, 64, 86, 95, 98, 133, 138, 152]
NaO_8	1434	1442	9	[0, 64, 86, 94, 95, 98, 133, 138, 152]
NaO_9	1443	1452	10	[0, 64, 86, 94, 95, 98, 133, 138, 148, 152]
NaO_8	1453	1507	55	[0, 64, 86, 94, 95, 98, 138, 148, 152]
NaO_7	1508	1532	25	[0, 64, 86, 94, 95, 98, 138, 152]
NaO_8	1533	1536	4	[0, 64, 80, 86, 94, 95, 98, 138, 152]
NaO_7	1537	1549	13	[0, 64, 86, 94, 95, 98, 138, 152]
NaO_8	1550	1557	8	[0, 64, 86, 94, 95, 98, 133, 138, 152]
NaO_9	1558	1578	21	[0, 64, 86, 94, 95, 98, 133, 138, 148, 152]
NaO_8	1579	1581	3	[0, 64, 86, 94, 98, 133, 138, 148, 152]
NaO_9	1582	1587	6	[0, 64, 80, 86, 94, 98, 133, 138, 148, 152]
NaO_8	1588	1607	20	[0, 64, 80, 86, 94, 98, 138, 148, 152]
NaO_8	1608	1617	10	[0, 64, 80, 86, 94, 95, 98, 138, 152]
NaO_9	1618	1620	3	[0, 64, 80, 86, 94, 95, 98, 133, 138, 152]
NaO_8	1621	1627	7	[0, 64, 86, 94, 95, 98, 133, 138, 152]
NaO_7	1628	1631	4	[0, 64, 86, 94, 95, 98, 133, 138]
NaO_6	1632	1654	23	[0, 64, 86, 94, 95, 98, 138]
NaO_7	1655	1685	31	[0, 64, 86, 94, 95, 98, 133, 138]
NaO_8	1686	1688	3	[0, 64, 80, 86, 94, 95, 98, 133, 138]
NaO_9	1689	1690	2	[0, 64, 80, 86, 94, 95, 98, 133, 138, 152]
NaO_8	1691	1707	17	[0, 64, 80, 86, 94, 95, 98, 138, 152]
NaO_9	1708	1709	2	[0, 64, 80, 86, 94, 95, 98, 138, 148, 152]
NaO_8	1710	1724	15	[0, 64, 86, 94, 95, 98, 138, 148, 152]
NaO_9	1725	1739	15	[0, 64, 86, 94, 95, 98, 133, 138, 148, 152]
NaO_8	1740	1741	2	[0, 64, 86, 94, 98, 133, 138, 148, 152]
NaO_7	1742	1747	6	[0, 64, 86, 94, 98, 138, 148, 152]
NaO_8	1748	1773	26	[0, 64, 86, 94, 95, 98, 138, 148, 152]
NaO_7	1774	1785	12	[0, 64, 86, 94, 98, 138, 148, 152]
NaO_8	1786	1795	10	[0, 64, 86, 94, 98, 133, 138, 148, 152]
NaO_7	1796	1818	23	[0, 64, 86, 94, 98, 138, 148, 152]
NaO_8	1819	1827	9	[0, 64, 80, 86, 94, 98, 138, 148, 152]
NaO_9	1828	1840	13	[0, 64, 80, 86, 94, 95, 98, 138, 148, 152]
NaO_8	1841	1855	15	[0, 64, 80, 86, 94, 95, 98, 138, 152]
NaO_7	1856	1858	3	[0, 64, 80, 86, 94, 98, 138, 152]
NaO_8	1859	1860	2	[0, 64, 80, 86, 94, 98, 138, 148, 152]
NaO_7	1861	1862	2	[0, 64, 86, 94, 98, 138, 148, 152]
NaO_8	1863	1867	5	[0, 64, 86, 94, 95, 98, 138, 148, 152]
NaO_9	1868	1897	30	[0, 64, 86, 94, 95, 98, 133, 138, 148, 152]
NaO_8	1898	1911	14	[0, 64, 86, 94, 95, 133, 138, 148, 152]
NaO_9	1912	2005	94	[0, 64, 86, 94, 95, 98, 133, 138, 148, 152]
NaO_8	2006	2027	22	[0, 64, 86, 94, 95, 98, 138, 148, 152]
NaO_9	2028	2033	6	[0, 64, 86, 94, 95, 98, 133, 138, 148, 152]
NaO_8	2034	2162	129	[0, 64, 86, 95, 98, 133, 138, 148, 152]
NaO_7	2163	2193	31	[0, 64, 86, 98, 133, 138, 148, 152]
NaO_8	2194	2236	43	[0, 64, 86, 95, 98, 133, 138, 148, 152]
NaO_8	2237	2244	8	[0, 64, 86, 94, 95, 98, 133, 138, 152]
NaO_7	2245	2259	15	[0, 64, 86, 94, 95, 98, 133, 138]
NaO_8	2260	2271	12	[0, 64, 86, 94, 95, 98, 133, 138, 152]
NaO_9	2272	2282	11	[0, 64, 86, 94, 95, 98, 133, 138, 148, 152]
NaO_8	2283	2290	8	[0, 64, 86, 95, 98, 133, 138, 148, 152]
NaO_7	2291	2351	61	[0, 64, 86, 98, 133, 138, 148, 152]
NaO_8	2352	2394	43	[0, 64, 86, 95, 98, 133, 138, 148, 152]
NaO_7	2395	2427	33	[0, 64, 86, 95, 98, 133, 138, 152]
NaO_8	2428	2564	137	[0, 64, 86, 95, 98, 133, 138, 148, 152]
NaO_9	2565	2565	1	[0, 64, 80, 86, 95, 98, 133, 138, 148, 152]
NaO_8	2566	2570	5	[0, 64, 80, 86, 95, 98, 138, 148, 152]
NaO_7	2571	2595	25	[0, 64, 80, 86, 98, 138, 148, 152]
NaO_8	2596	2598	3	[0, 64, 80, 86, 95, 98, 138, 148, 152]
NaO_9	2599	2604	6	[0, 64, 80, 86, 95, 98, 133, 138, 148, 152]
NaO_8	2605	2623	19	[0, 64, 86, 95, 98, 133, 138, 148, 152]
NaO_7	2624	2624	1	[0, 64, 86, 95, 98, 133, 138, 148]
NaO_8	2625	2649	25	[0, 64, 86, 94, 95, 98, 133, 138, 148]
NaO_7	2650	2675	26	[0, 64, 86, 94, 95, 98, 133, 138]
NaO_8	2676	2710	35	[0, 64, 86, 94, 95, 98, 133, 138, 148]
NaO_9	2711	2715	5	[0, 64, 86, 94, 95, 98, 133, 138, 148, 152]
NaO_8	2716	2922	207	[0, 64, 86, 95, 98, 133, 138, 148, 152]
NaO_9	2923	2965	43	[0, 64, 86, 94, 95, 98, 133, 138, 148, 152]
NaO_8	2966	2996	31	[0, 64, 86, 95, 98, 133, 138, 148, 152]
NaO_7	2997	3010	14	[0, 64, 86, 98, 133, 138, 148, 152]
NaO_8	3011	3038	28	[0, 64, 86, 95, 98, 133, 138, 148, 152]
NaO_7	3039	3063	25	[0, 64, 86, 95, 98, 133, 138, 152]
NaO_8	3064	3075	12	[0, 64, 86, 95, 98, 133, 138, 148, 152]
NaO_9	3076	3077	2	[0, 64, 86, 94, 95, 98, 133, 138, 148, 152]
NaO_8	3078	3091	14	[0, 64, 86, 94, 95, 98, 133, 138, 148]
NaO_7	3092	3106	15	[0, 64, 86, 94, 95, 98, 133, 138]
NaO_8	3107	3132	26	[0, 64, 86, 94, 95, 98, 133, 138, 152]
NaO_9	3133	3171	39	[0, 64, 86, 94, 95, 98, 133, 138, 148, 152]
NaO_8	3172	3173	2	[0, 64, 86, 94, 95, 98, 138, 148, 152]
NaO_7	3174	3186	13	[0, 64, 86, 94, 95, 98, 138, 152]
NaO_8	3187	3187	1	[0, 64, 86, 94, 95, 98, 138, 148, 152]
NaO_9	3188	3192	5	[0, 64, 80, 86, 94, 95, 98, 138, 148, 152]
NaO_8	3193	3233	41	[0, 64, 80, 86, 94, 98, 138, 148, 152]
NaO_9	3234	3235	2	[0, 64, 80, 86, 94, 95, 98, 138, 148, 152]
NaO_8	3236	3269	34	[0, 64, 80, 86, 94, 95, 98, 138, 152]
NaO_9	3270	3284	15	[0, 64, 80, 86, 94, 95, 98, 138, 148, 152]
NaO_7	3285	3316	32	[0, 64, 80, 86, 98, 138, 148, 152]
NaO_8	3317	3323	7	[0, 64, 80, 86, 94, 98, 138, 148, 152]
NaO_9	3324	3343	20	[0, 64, 80, 86, 94, 95, 98, 138, 148, 152]
NaO_8	3344	3355	12	[0, 64, 80, 86, 94, 98, 138, 148, 152]
NaO_9	3356	3366	11	[0, 64, 80, 86, 94, 95, 98, 138, 148, 152]
NaO_8	3367	3372	6	[0, 64, 80, 86, 94, 95, 98, 138, 152]
NaO_9	3373	3374	2	[0, 64, 80, 86, 94, 95, 98, 138, 148, 152]
NaO_10	3375	3408	34	[0, 64, 80, 86, 94, 95, 98, 133, 138, 148, 152]
NaO_9	3409	3432	24	[0, 64, 86, 94, 95, 98, 133, 138, 148, 152]
NaO_10	3433	3433	1	[0, 64, 80, 86, 94, 95, 98, 133, 138, 148, 152]
NaO_9	3434	3438	5	[0, 64, 80, 86, 94, 98, 133, 138, 148, 152]
NaO_8	3439	3450	12	[0, 64, 86, 94, 98, 133, 138, 148, 152]
NaO_9	3451	3514	64	[0, 64, 86, 94, 95, 98, 133, 138, 148, 152]
NaO_8	3515	3522	8	[0, 64, 86, 94, 95, 98, 133, 138, 152]
NaO_7	3523	3538	16	[0, 64, 86, 94, 95, 98, 133, 138]
NaO_8	3539	3561	23	[0, 64, 86, 94, 95, 98, 115, 133, 138]
NaO_7	3562	3568	7	[0, 64, 86, 94, 95, 98, 133, 138]
NaO_6	3569	3596	28	[0, 64, 86, 94, 95, 98, 138]
NaO_7	3597	3612	16	[0, 64, 86, 94, 95, 98, 138, 148]
NaO_8	3613	3613	1	[0, 64, 86, 94, 95, 98, 133, 138, 148]
NaO_7	3614	3618	5	[0, 64, 86, 94, 95, 98, 133, 138]
NaO_8	3619	3626	8	[0, 64, 86, 94, 95, 98, 133, 136, 138]
NaO_7	3627	3665	39	[0, 64, 86, 94, 95, 98, 133, 138]
NaO_8	3666	3670	5	[0, 64, 86, 94, 95, 98, 133, 138, 152]
NaO_7	3671	3674	4	[0, 64, 86, 94, 95, 98, 138, 152]
NaO_8	3675	3675	1	[0, 64, 86, 94, 95, 98, 138, 148, 152]
NaO_9	3676	3685	10	[0, 64, 80, 86, 94, 95, 98, 138, 148, 152]
NaO_8	3686	3688	3	[0, 64, 80, 86, 95, 98, 138, 148, 152]
NaO_7	3689	3696	8	[0, 64, 80, 86, 98, 138, 148, 152]
NaO_6	3697	3721	25	[0, 64, 86, 98, 138, 148, 152]
NaO_7	3722	3727	6	[0, 64, 80, 86, 98, 138, 148, 152]
NaO_8	3728	3740	13	[0, 64, 80, 86, 95, 98, 138, 148, 152]
NaO_7	3741	3743	3	[0, 64, 80, 86, 95, 98, 138, 152]
NaO_8	3744	3748	5	[0, 64, 80, 86, 94, 95, 98, 138, 152]
NaO_7	3749	3755	7	[0, 64, 80, 86, 94, 95, 98, 138]
NaO_8	3756	3773	18	[0, 64, 80, 86, 94, 95, 98, 115, 138]
NaO_7	3774	3803	30	[0, 64, 80, 86, 94, 95, 98, 138]
NaO_7	3804	3808	5	[0, 64, 86, 94, 95, 98, 133, 138]
NaO_8	3809	3826	18	[0, 64, 86, 94, 95, 98, 133, 138, 152]
NaO_9	3827	3839	13	[0, 64, 86, 94, 95, 98, 133, 138, 148, 152]
NaO_8	3840	3879	40	[0, 64, 86, 94, 95, 98, 133, 138, 148]
NaO_7	3880	3889	10	[0, 64, 86, 94, 95, 98, 133, 138]
NaO_7	3890	3890	1	[0, 64, 80, 86, 98, 138, 148, 152]
NaO_8	3891	3903	13	[0, 64, 80, 86, 95, 98, 138, 148, 152]
NaO_7	3904	3906	3	[0, 64, 80, 86, 95, 98, 138, 152]
NaO_8	3907	3911	5	[0, 64, 80, 86, 94, 95, 98, 138, 152]
NaO_7	3912	3918	7	[0, 64, 80, 86, 94, 95, 98, 138]
NaO_8	3919	3936	18	[0, 64, 80, 86, 94, 95, 98, 115, 138]
NaO_7	3937	3966	30	[0, 64, 80, 86, 94, 95, 98, 138]
NaO_7	3967	3971	5	[0, 64, 86, 94, 95, 98, 133, 138]
NaO_8	3972	3989	18	[0, 64, 86, 94, 95, 98, 133, 138, 152]
NaO_9	3990	4002	13	[0, 64, 86, 94, 95, 98, 133, 138, 148, 152]
NaO_8	4003	4042	40	[0, 64, 86, 94, 95, 98, 133, 138, 148]
NaO_7	4043	4139	97	[0, 64, 86, 94, 95, 98, 133, 138]
NaO_8	4140	4153	14	[0, 64, 86, 94, 95, 98, 115, 133, 138]
NaO_7	4154	4192	39	[0, 64, 86, 94, 95, 98, 133, 138]
NaO_6	4193	4200	8	[0, 64, 86, 94, 95, 98, 138]
NaO_7	4201	4250	50	[0, 64, 86, 94, 95, 98, 133, 138]
NaO_6	4251	4284	34	[0, 64, 86, 94, 95, 98, 138]
NaO_7	4285	4285	1	[0, 64, 86, 94, 95, 98, 133, 138]
NaO_8	4286	4296	11	[0, 64, 80, 86, 94, 95, 98, 133, 138]
NaO_7	4297	4308	12	[0, 64, 86, 94, 95, 98, 133, 138]
NaO_6	4309	4332	24	[0, 64, 86, 94, 95, 98, 138]
NaO_7	4333	4370	38	[0, 64, 86, 94, 95, 98, 133, 138]
NaO_6	4371	4395	25	[0, 64, 86, 94, 95, 98, 138]
NaO_7	4396	4430	35	[0, 64, 86, 94, 95, 98, 133, 138]
NaO_8	4431	4433	3	[0, 64, 86, 94, 95, 98, 133, 136, 138]
NaO_7	4434	4437	4	[0, 64, 86, 94, 95, 98, 133, 138]
NaO_6	4438	4447	10	[0, 64, 86, 94, 95, 98, 138]
NaO_7	4448	4450	3	[0, 64, 86, 94, 95, 98, 115, 138]
NaO_8	4451	4452	2	[0, 64, 80, 86, 94, 95, 98, 115, 138]
NaO_7	4453	4472	20	[0, 64, 86, 94, 95, 98, 115, 138]
NaO_8	4473	4475	3	[0, 64, 86, 94, 95, 98, 115, 133, 138]
NaO_6	4476	4490	15	[0, 64, 86, 94, 95, 98, 138]
NaO_7	4491	4525	35	[0, 64, 86, 94, 95, 98, 133, 138]
NaO_8	4526	4528	3	[0, 64, 86, 94, 95, 98, 133, 136, 138]
NaO_7	4529	4532	4	[0, 64, 86, 94, 95, 98, 133, 138]
NaO_6	4533	4542	10	[0, 64, 86, 94, 95, 98, 138]
NaO_7	4543	4545	3	[0, 64, 86, 94, 95, 98, 115, 138]
NaO_8	4546	4547	2	[0, 64, 80, 86, 94, 95, 98, 115, 138]
NaO_7	4548	4567	20	[0, 64, 86, 94, 95, 98, 115, 138]
NaO_8	4568	4597	30	[0, 64, 86, 94, 95, 98, 115, 133, 138]
NaO_7	4598	4637	40	[0, 64, 86, 94, 95, 98, 133, 138]
NaO_8	4638	4644	7	[0, 64, 86, 94, 95, 98, 133, 138, 148]
NaO_7	4645	4663	19	[0, 64, 86, 94, 95, 98, 133, 138]
NaO_6	4664	4680	17	[0, 64, 86, 94, 95, 98, 138]
NaO_7	4681	4682	2	[0, 64, 86, 94, 95, 98, 136, 138]
NaO_8	4683	4698	16	[0, 64, 86, 94, 95, 98, 133, 136, 138]
NaO_7	4699	4749	51	[0, 64, 86, 94, 95, 98, 133, 138]
NaO_8	4750	4758	9	[0, 64, 86, 94, 95, 98, 133, 136, 138]
NaO_7	4759	4778	20	[0, 64, 86, 94, 95, 98, 133, 138]
NaO_6	4779	4781	3	[0, 64, 86, 94, 95, 98, 138]
NaO_7	4782	4792	11	[0, 64, 86, 94, 95, 98, 115, 138]
NaO_8	4793	4808	16	[0, 64, 86, 94, 95, 98, 115, 136, 138]
NaO_7	4809	4820	12	[0, 64, 86, 94, 95, 98, 136, 138]
NaO_8	4821	4823	3	[0, 64, 86, 94, 95, 98, 133, 136, 138]
NaO_7	4824	4840	17	[0, 64, 86, 94, 95, 98, 133, 138]
NaO_6	4841	4842	2	[0, 64, 86, 94, 95, 98, 138]
NaO_7	4843	4855	13	[0, 64, 86, 94, 95, 98, 115, 138]
NaO_8	4856	4891	36	[0, 64, 86, 94, 95, 98, 115, 133, 138]
NaO_7	4892	4976	85	[0, 64, 86, 94, 95, 98, 133, 138]
NaO_8	4977	4985	9	[0, 64, 86, 94, 95, 98, 133, 136, 138]
NaO_7	4986	5017	32	[0, 64, 86, 94, 95, 98, 133, 138]
NaO_6	5018	5023	6	[0, 64, 86, 94, 95, 98, 138]
NaO_7	5024	5030	7	[0, 64, 86, 94, 95, 98, 115, 138]
NaO_8	5031	5050	20	[0, 64, 86, 94, 95, 98, 115, 133, 138]
NaO_7	5051	5051	1	[0, 64, 86, 94, 95, 98, 115, 138]
NaO_8	5052	5058	7	[0, 64, 80, 86, 94, 95, 98, 115, 138]
NaO_7	5059	5062	4	[0, 64, 86, 94, 95, 98, 115, 138]
NaO_6	5063	5086	24	[0, 64, 86, 94, 95, 98, 138]
NaO_7	5087	5096	10	[0, 64, 86, 94, 95, 98, 115, 138]
NaO_6	5097	5108	12	[0, 64, 86, 94, 95, 98, 138]
NaO_7	5109	5140	32	[0, 64, 86, 94, 95, 98, 133, 138]
NaO_6	5141	5153	13	[0, 64, 86, 94, 95, 98, 138]
NaO_7	5154	5210	57	[0, 64, 86, 94, 95, 98, 133, 138]
NaO_6	5211	5228	18	[0, 64, 86, 94, 95, 98, 138]
NaO_7	5229	5240	12	[0, 64, 86, 94, 95, 98, 133, 138]
NaO_6	5241	5250	10	[0, 64, 86, 94, 95, 98, 138]
NaO_7	5251	5255	5	[0, 64, 86, 94, 95, 98, 115, 138]
NaO_8	5256	5260	5	[0, 64, 80, 86, 94, 95, 98, 115, 138]
NaO_7	5261	5265	5	[0, 64, 86, 94, 95, 98, 115, 138]
NaO_8	5266	5276	11	[0, 64, 86, 94, 95, 98, 115, 133, 138]
NaO_7	5277	5331	55	[0, 64, 86, 94, 95, 98, 133, 138]
NaO_6	5332	5340	9	[0, 64, 86, 94, 95, 98, 138]
NaO_7	5341	5373	33	[0, 64, 86, 94, 95, 98, 115, 138]
NaO_6	5374	5388	15	[0, 64, 86, 94, 95, 98, 138]
NaO_7	5389	5395	7	[0, 64, 86, 94, 95, 98, 115, 138]
NaO_8	5396	5396	1	[0, 64, 86, 94, 95, 98, 115, 133, 138]
NaO_7	5397	5500	104	[0, 64, 86, 94, 95, 98, 133, 138]
NaO_8	5501	5513	13	[0, 64, 86, 94, 95, 98, 115, 133, 138]
NaO_7	5514	5587	74	[0, 64, 86, 94, 95, 98, 133, 138]
NaO_6	5588	5591	4	[0, 64, 86, 94, 95, 98, 138]
NaO_7	5592	5612	21	[0, 64, 86, 94, 95, 98, 133, 138]
NaO_6	5613	5625	13	[0, 64, 86, 94, 95, 98, 138]
NaO_7	5626	5633	8	[0, 64, 86, 94, 95, 98, 115, 138]
NaO_6	5634	5653	20	[0, 64, 86, 94, 95, 98, 138]
NaO_7	5654	5662	9	[0, 64, 86, 94, 95, 98, 133, 138]
NaO_8	5663	5705	43	[0, 64, 86, 94, 95, 98, 115, 133, 138]
NaO_7	5706	5811	106	[0, 64, 86, 94, 95, 98, 133, 138]
NaO_8	5812	5825	14	[0, 64, 86, 94, 95, 98, 133, 136, 138]
NaO_7	5826	5829	4	[0, 64, 86, 94, 95, 98, 136, 138]
NaO_8	5830	5840	11	[0, 64, 86, 94, 95, 98, 133, 136, 138]
NaO_7	5841	5845	5	[0, 64, 86, 94, 95, 98, 133, 138]
NaO_8	5846	5892	47	[0, 64, 86, 94, 95, 98, 115, 133, 138]
NaO_7	5893	5912	20	[0, 64, 86, 94, 95, 98, 115, 138]
NaO_6	5913	5973	61	[0, 64, 86, 94, 95, 98, 138]
NaO_7	5974	5981	8	[0, 64, 86, 94, 95, 98, 115, 138]
NaO_8	5982	6022	41	[0, 64, 86, 94, 95, 98, 115, 136, 138]
NaO_9	6023	6034	12	[0, 64, 86, 94, 95, 98, 115, 133, 136, 138]
NaO_8	6035	6047	13	[0, 64, 86, 94, 95, 98, 133, 136, 138]
NaO_7	6048	6049	2	[0, 64, 86, 94, 95, 98, 136, 138]
NaO_6	6050	6052	3	[0, 64, 86, 94, 95, 98, 138]
NaO_7	6053	6095	43	[0, 64, 86, 94, 95, 98, 115, 138]
NaO_8	6096	6097	2	[0, 64, 86, 94, 95, 98, 115, 133, 138]
NaO_9	6098	6102	5	[0, 64, 86, 94, 95, 98, 115, 133, 136, 138]
NaO_8	6103	6121	19	[0, 64, 86, 94, 95, 98, 115, 136, 138]
NaO_7	6122	6126	5	[0, 64, 86, 94, 95, 98, 136, 138]
NaO_7	6127	6260	134	[0, 64, 86, 94, 95, 98, 133, 138]
NaO_6	6261	6277	17	[0, 64, 86, 94, 95, 98, 138]
NaO_7	6278	6297	20	[0, 64, 80, 86, 94, 95, 98, 138]
NaO_6	6298	6301	4	[0, 64, 86, 94, 95, 98, 138]
NaO_7	6302	6322	21	[0, 64, 86, 94, 95, 98, 136, 138]
NaO_8	6323	6374	52	[0, 64, 86, 94, 95, 98, 115, 136, 138]
NaO_7	6375	6391	17	[0, 64, 86, 94, 95, 98, 136, 138]
NaO_7	6392	6392	1	[0, 64, 80, 86, 94, 95, 98, 138]
NaO_8	6393	6396	4	[0, 64, 80, 86, 94, 95, 98, 115, 138]
NaO_7	6397	6406	10	[0, 64, 80, 86, 94, 95, 98, 138]
NaO_8	6407	6409	3	[0, 64, 80, 86, 94, 95, 98, 115, 138]
NaO_7	6410	6423	14	[0, 64, 86, 94, 95, 98, 115, 138]
NaO_8	6424	6427	4	[0, 64, 86, 94, 95, 98, 115, 133, 138]
NaO_7	6428	6555	128	[0, 64, 86, 94, 95, 98, 133, 138]
NaO_6	6556	6559	4	[0, 64, 86, 94, 95, 98, 138]
NaO_7	6560	6565	6	[0, 64, 80, 86, 94, 95, 98, 138]
NaO_6	6566	6578	13	[0, 64, 86, 94, 95, 98, 138]
NaO_7	6579	6586	8	[0, 64, 86, 94, 95, 98, 133, 138]
NaO_6	6587	6621	35	[0, 64, 86, 94, 95, 98, 138]
NaO_7	6622	6652	31	[0, 64, 86, 94, 95, 98, 115, 138]
NaO_6	6653	6661	9	[0, 64, 86, 94, 95, 98, 138]
NaO_7	6662	6681	20	[0, 64, 86, 94, 95, 98, 133, 138]
NaO_6	6682	6682	1	[0, 64, 86, 94, 95, 98, 138]
NaO_7	6683	6699	17	[0, 64, 86, 94, 95, 98, 115, 138]
NaO_8	6700	6704	5	[0, 64, 86, 94, 95, 98, 115, 133, 138]
NaO_7	6705	6714	10	[0, 64, 86, 94, 95, 98, 133, 138]
NaO_6	6715	6718	4	[0, 64, 86, 94, 95, 98, 138]
NaO_7	6719	6800	82	[0, 64, 86, 94, 95, 98, 115, 138]
NaO_6	6801	6817	17	[0, 64, 86, 94, 95, 98, 138]
NaO_7	6818	6828	11	[0, 64, 86, 94, 95, 98, 133, 138]
NaO_8	6829	6829	1	[0, 64, 86, 94, 95, 98, 133, 136, 138]
NaO_9	6830	6840	11	[0, 64, 86, 94, 95, 98, 115, 133, 136, 138]
NaO_8	6841	6849	9	[0, 64, 86, 94, 95, 98, 115, 136, 138]
NaO_7	6850	6851	2	[0, 64, 86, 94, 95, 98, 136, 138]
NaO_6	6852	6855	4	[0, 64, 86, 94, 95, 98, 138]
NaO_7	6856	6868	13	[0, 64, 80, 86, 94, 95, 98, 138]
NaO_6	6869	6889	21	[0, 64, 86, 94, 95, 98, 138]
NaO_7	6890	6954	65	[0, 64, 86, 94, 95, 98, 115, 138]
NaO_6	6955	6958	4	[0, 64, 86, 94, 95, 98, 138]
NaO_7	6959	7014	56	[0, 64, 86, 94, 95, 98, 133, 138]
NaO_8	7015	7018	4	[0, 64, 86, 94, 95, 98, 115, 133, 138]
NaO_7	7019	7052	34	[0, 64, 86, 94, 95, 98, 115, 138]
NaO_6	7053	7067	15	[0, 64, 86, 94, 95, 98, 138]
NaO_7	7068	7102	35	[0, 64, 80, 86, 94, 95, 98, 138]
NaO_6	7103	7128	26	[0, 64, 86, 94, 95, 98, 138]
NaO_7	7129	7134	6	[0, 64, 86, 94, 95, 98, 115, 138]
NaO_8	7135	7149	15	[0, 64, 80, 86, 94, 95, 98, 115, 138]
NaO_7	7150	7179	30	[0, 64, 86, 94, 95, 98, 115, 138]
NaO_8	7180	7202	23	[0, 64, 86, 94, 95, 98, 115, 133, 138]
NaO_7	7203	7203	1	[0, 64, 86, 94, 95, 98, 133, 138]
NaO_6	7204	7235	32	[0, 64, 86, 94, 95, 98, 138]
NaO_7	7236	7253	18	[0, 64, 86, 94, 95, 98, 133, 138]
NaO_8	7254	7261	8	[0, 64, 80, 86, 94, 95, 98, 133, 138]
NaO_7	7262	7268	7	[0, 64, 86, 94, 95, 98, 133, 138]
NaO_6	7269	7281	13	[0, 64, 86, 94, 95, 98, 138]
NaO_7	7282	7290	9	[0, 64, 86, 94, 95, 98, 115, 138]
NaO_8	7291	7304	14	[0, 64, 86, 94, 95, 98, 115, 133, 138]
NaO_7	7305	7354	50	[0, 64, 86, 94, 95, 98, 133, 138]
NaO_6	7355	7377	23	[0, 64, 86, 94, 95, 98, 138]
NaO_7	7378	7380	3	[0, 64, 86, 94, 95, 98, 133, 138]
NaO_8	7381	7387	7	[0, 64, 86, 94, 95, 98, 115, 133, 138]
NaO_7	7388	7464	77	[0, 64, 86, 94, 95, 98, 115, 138]
NaO_8	7465	7483	19	[0, 64, 86, 94, 95, 98, 115, 133, 138]
NaO_7	7484	7508	25	[0, 64, 86, 94, 95, 98, 133, 138]
NaO_6	7509	7548	40	[0, 64, 86, 94, 95, 98, 138]
NaO_7	7549	7570	22	[0, 64, 86, 94, 95, 98, 115, 138]
NaO_6	7571	7572	2	[0, 64, 86, 94, 95, 98, 138]
NaO_7	7573	7578	6	[0, 64, 86, 94, 95, 98, 133, 138]
NaO_6	7579	7597	19	[0, 64, 86, 94, 95, 98, 138]
NaO_7	7598	7642	45	[0, 64, 86, 94, 95, 98, 133, 138]
NaO_8	7643	7650	8	[0, 64, 86, 94, 95, 98, 115, 133, 138]
NaO_7	7651	7676	26	[0, 64, 86, 94, 95, 98, 133, 138]
NaO_8	7677	7694	18	[0, 64, 86, 94, 95, 98, 115, 133, 138]
NaO_7	7695	7725	31	[0, 64, 86, 94, 95, 98, 115, 138]
NaO_6	7726	7740	15	[0, 64, 86, 94, 95, 98, 138]
NaO_7	7741	7757	17	[0, 64, 86, 94, 95, 98, 115, 138]
NaO_6	7758	7764	7	[0, 64, 86, 94, 95, 98, 138]
NaO_7	7765	7800	36	[0, 64, 86, 94, 95, 98, 115, 138]
NaO_6	7801	7823	23	[0, 64, 86, 94, 95, 98, 138]
NaO_7	7824	7836	13	[0, 64, 86, 94, 95, 98, 115, 138]
NaO_6	7837	7843	7	[0, 64, 86, 94, 95, 98, 138]
NaO_7	7844	7899	56	[0, 64, 86, 94, 95, 98, 133, 138]
NaO_6	7900	7907	8	[0, 64, 86, 94, 95, 98, 138]
NaO_7	7908	7994	87	[0, 64, 86, 94, 95, 98, 115, 138]
NaO_6	7995	8011	17	[0, 64, 86, 94, 95, 98, 138]
NaO_7	8012	8131	120	[0, 64, 86, 94, 95, 98, 115, 138]
NaO_8	8132	8159	28	[0, 64, 86, 94, 95, 98, 115, 133, 138]
NaO_7	8160	8214	55	[0, 64, 86, 94, 95, 98, 133, 138]
NaO_6	8215	8254	40	[0, 64, 86, 94, 95, 98, 138]
NaO_7	8255	8301	47	[0, 64, 86, 94, 95, 98, 115, 138]
NaO_8	8302	8308	7	[0, 64, 86, 94, 95, 98, 115, 133, 138]
NaO_7	8309	8352	44	[0, 64, 86, 94, 95, 98, 133, 138]
NaO_8	8353	8368	16	[0, 64, 86, 94, 95, 98, 105, 133, 138]
NaO_9	8369	8377	9	[0, 64, 86, 94, 95, 98, 105, 115, 133, 138]
NaO_8	8378	8378	1	[0, 64, 86, 94, 95, 98, 115, 133, 138]
NaO_7	8379	8398	20	[0, 64, 86, 94, 95, 98, 133, 138]
NaO_8	8399	8432	34	[0, 64, 86, 94, 95, 98, 115, 133, 138]
NaO_7	8433	8469	37	[0, 64, 86, 94, 95, 98, 133, 138]
NaO_8	8470	8471	2	[0, 64, 86, 94, 95, 98, 115, 133, 138]
NaO_7	8472	8493	22	[0, 64, 86, 94, 95, 98, 133, 138]
NaO_6	8494	8532	39	[0, 64, 86, 94, 95, 98, 138]
NaO_7	8533	8583	51	[0, 64, 86, 94, 95, 98, 115, 138]
NaO_6	8584	8609	26	[0, 64, 86, 94, 95, 98, 138]
NaO_7	8610	8616	7	[0, 64, 86, 94, 95, 98, 115, 138]
NaO_8	8617	8652	36	[0, 64, 86, 94, 95, 98, 115, 133, 138]
NaO_7	8653	8688	36	[0, 64, 86, 94, 95, 98, 115, 138]
NaO_8	8689	8692	4	[0, 64, 86, 94, 95, 98, 115, 133, 138]
NaO_7	8693	8804	112	[0, 64, 86, 94, 95, 98, 115, 138]
NaO_8	8805	8822	18	[0, 64, 80, 86, 94, 95, 98, 115, 138]
NaO_7	8823	8906	84	[0, 64, 86, 94, 95, 98, 115, 138]
NaO_8	8907	8923	17	[0, 64, 80, 86, 94, 95, 98, 115, 138]
NaO_7	8924	8926	3	[0, 64, 86, 94, 95, 98, 115, 138]
NaO_6	8927	8946	20	[0, 64, 86, 94, 95, 98, 138]
NaO_7	8947	8957	11	[0, 64, 86, 94, 95, 98, 133, 138]
NaO_6	8958	9001	44	[0, 64, 86, 94, 95, 98, 138]
NaO_7	9002	9253	252	[0, 64, 86, 94, 95, 98, 115, 138]
NaO_8	9254	9281	28	[0, 64, 86, 94, 95, 98, 115, 136, 138]
NaO_7	9282	9327	46	[0, 64, 86, 94, 95, 98, 115, 138]
NaO_6	9328	9336	9	[0, 64, 86, 94, 95, 98, 138]
NaO_7	9337	9353	17	[0, 64, 80, 86, 94, 95, 98, 138]
NaO_6	9354	9357	4	[0, 64, 86, 94, 95, 98, 138]
NaO_7	9358	9364	7	[0, 64, 86, 94, 95, 98, 133, 138]
NaO_8	9365	9370	6	[0, 64, 86, 94, 95, 98, 133, 138, 148]
NaO_6	9371	9410	40	[0, 64, 86, 94, 95, 98, 138]
NaO_7	9411	9463	53	[0, 64, 86, 94, 95, 98, 115, 138]
NaO_8	9464	9473	10	[0, 64, 86, 94, 95, 98, 115, 133, 138]
NaO_7	9474	9488	15	[0, 64, 86, 94, 95, 98, 115, 138]
NaO_6	9489	9519	31	[0, 64, 86, 94, 95, 98, 138]
NaO_7	9520	9520	1	[0, 64, 86, 94, 95, 98, 133, 138]
NaO_6	9521	9525	5	[0, 64, 86, 94, 95, 98, 138]
NaO_7	9526	9528	3	[0, 64, 86, 94, 95, 98, 115, 138]
NaO_8	9529	9538	10	[0, 64, 80, 86, 94, 95, 98, 115, 138]
NaO_7	9539	9549	11	[0, 64, 86, 94, 95, 98, 115, 138]
NaO_6	9550	9557	8	[0, 64, 86, 94, 95, 98, 138]
NaO_7	9558	9569	12	[0, 64, 86, 94, 95, 98, 133, 138]
NaO_8	9570	9588	19	[0, 64, 86, 94, 95, 98, 133, 138, 148]
NaO_7	9589	9608	20	[0, 64, 86, 94, 95, 98, 133, 138]
NaO_6	9609	9636	28	[0, 64, 86, 94, 95, 98, 138]
NaO_7	9637	9682	46	[0, 64, 86, 94, 95, 98, 133, 138]
NaO_6	9683	9692	10	[0, 64, 86, 94, 95, 98, 138]
NaO_7	9693	9694	2	[0, 64, 86, 94, 95, 98, 133, 138]
NaO_8	9695	9735	41	[0, 64, 86, 94, 95, 98, 105, 133, 138]
NaO_9	9736	9744	9	[0, 64, 86, 94, 95, 98, 105, 115, 133, 138]
NaO_8	9745	9758	14	[0, 64, 86, 94, 95, 98, 105, 115, 138]
NaO_7	9759	9772	14	[0, 64, 86, 94, 95, 98, 105, 138]
NaO_6	9773	9850	78	[0, 64, 86, 94, 95, 98, 138]
NaO_7	9851	9873	23	[0, 64, 86, 94, 95, 98, 133, 138]
NaO_6	9874	9876	3	[0, 64, 86, 94, 95, 98, 138]
NaO_7	9877	9901	25	[0, 64, 86, 94, 95, 98, 115, 138]
NaO_8	9902	9930	29	[0, 64, 86, 94, 95, 98, 115, 133, 138]
NaO_7	9931	9964	34	[0, 64, 86, 94, 95, 98, 133, 138]
NaO_8	9965	9971	7	[0, 64, 86, 94, 95, 98, 133, 138, 148]
NaO_7	9972	10000	29	[0, 64, 86, 94, 95, 98, 133, 138]
NaO_8	10001	10013	13	[0, 64, 86, 94, 95, 98, 133, 138, 148]
NaO_7	10014	10051	38	[0, 64, 86, 94, 95, 98, 133, 138]
NaO_6	10052	10077	26	[0, 64, 86, 94, 95, 98, 138]
NaO_7	10078	10085	8	[0, 64, 86, 94, 95, 98, 133, 138]
NaO_6	10086	10103	18	[0, 64, 86, 94, 95, 98, 138]
NaO_7	10104	10141	38	[0, 64, 86, 94, 95, 98, 115, 138]
NaO_6	10142	10167	26	[0, 64, 86, 94, 95, 98, 138]
NaO_7	10168	10185	18	[0, 64, 80, 86, 94, 95, 98, 138]
NaO_7	10186	10211	26	[0, 64, 86, 94, 95, 98, 115, 138]
NaO_8	10212	10246	35	[0, 64, 86, 94, 95, 98, 115, 133, 138]
NaO_7	10247	10275	29	[0, 64, 86, 94, 95, 98, 133, 138]
NaO_8	10276	10294	19	[0, 64, 86, 94, 95, 98, 115, 133, 138]
NaO_7	10295	10302	8	[0, 64, 86, 94, 95, 98, 133, 138]
NaO_8	10303	10327	25	[0, 64, 86, 94, 95, 98, 115, 133, 138]
NaO_7	10328	10397	70	[0, 64, 86, 94, 95, 98, 133, 138]
NaO_8	10398	10419	22	[0, 64, 86, 94, 95, 98, 105, 133, 138]
NaO_7	10420	10495	76	[0, 64, 86, 94, 95, 98, 133, 138]
NaO_6	10496	10503	8	[0, 64, 86, 94, 95, 98, 138]
NaO_7	10504	10578	75	[0, 64, 86, 94, 95, 98, 115, 138]
NaO_8	10579	10587	9	[0, 64, 80, 86, 94, 95, 98, 115, 138]
NaO_7	10588	10617	30	[0, 64, 86, 94, 95, 98, 115, 138]
NaO_8	10618	10641	24	[0, 64, 86, 94, 95, 98, 115, 133, 138]
NaO_7	10642	10740	99	[0, 64, 86, 94, 95, 98, 115, 138]
NaO_6	10741	10760	20	[0, 64, 86, 94, 95, 98, 138]
NaO_7	10761	10865	105	[0, 64, 86, 94, 95, 98, 115, 138]
NaO_8	10866	10866	1	[0, 64, 86, 94, 95, 98, 115, 138, 148]
NaO_7	10867	10878	12	[0, 64, 86, 94, 95, 98, 138, 148]
NaO_8	10879	10892	14	[0, 64, 86, 94, 95, 98, 133, 138, 148]
NaO_7	10893	10909	17	[0, 64, 86, 94, 95, 98, 133, 138]
NaO_6	10910	10931	22	[0, 64, 86, 94, 95, 98, 138]
NaO_7	10932	10991	60	[0, 64, 86, 94, 95, 98, 115, 138]
NaO_6	10992	11009	18	[0, 64, 86, 94, 95, 98, 138]
NaO_7	11010	11031	22	[0, 64, 86, 94, 95, 98, 115, 138]
NaO_8	11032	11037	6	[0, 64, 86, 94, 95, 98, 115, 133, 138]
NaO_7	11038	11040	3	[0, 64, 86, 94, 95, 98, 133, 138]
NaO_8	11041	11062	22	[0, 64, 86, 94, 95, 98, 133, 136, 138]
NaO_7	11063	11067	5	[0, 64, 86, 94, 95, 98, 136, 138]
NaO_8	11068	11074	7	[0, 64, 86, 94, 95, 98, 115, 136, 138]
NaO_7	11075	11097	23	[0, 64, 86, 94, 95, 98, 115, 138]
NaO_8	11098	11098	1	[0, 64, 80, 86, 94, 95, 98, 115, 138]
NaO_7	11099	11114	16	[0, 64, 86, 94, 95, 98, 115, 138]
NaO_8	11115	11127	13	[0, 64, 86, 94, 95, 98, 115, 133, 138]
NaO_7	11128	11154	27	[0, 64, 86, 94, 95, 98, 115, 138]
NaO_8	11155	11297	143	[0, 64, 86, 94, 95, 98, 115, 136, 138]
NaO_7	11298	11332	35	[0, 64, 86, 94, 95, 98, 115, 138]
NaO_8	11333	11340	8	[0, 64, 80, 86, 94, 95, 98, 115, 138]
NaO_9	11341	11353	13	[0, 64, 80, 86, 94, 95, 98, 115, 133, 138]
NaO_8	11354	11356	3	[0, 64, 86, 94, 95, 98, 115, 133, 138]
NaO_9	11357	11399	43	[0, 64, 86, 94, 95, 98, 115, 133, 136, 138]
NaO_8	11400	11409	10	[0, 64, 86, 94, 95, 98, 115, 136, 138]
NaO_7	11410	11426	17	[0, 64, 86, 94, 95, 98, 115, 138]
NaO_8	11427	11431	5	[0, 64, 86, 94, 95, 98, 115, 136, 138]
NaO_7	11432	11449	18	[0, 64, 86, 94, 95, 98, 136, 138]
NaO_8	11450	11452	3	[0, 64, 86, 94, 95, 98, 115, 136, 138]
NaO_7	11453	11464	12	[0, 64, 86, 94, 95, 98, 115, 138]
NaO_6	11465	11481	17	[0, 64, 86, 94, 95, 98, 138]
NaO_7	11482	11494	13	[0, 64, 86, 94, 95, 98, 115, 138]
NaO_8	11495	11536	42	[0, 64, 86, 94, 95, 98, 115, 136, 138]
NaO_9	11537	11551	15	[0, 64, 80, 86, 94, 95, 98, 115, 136, 138]
NaO_8	11552	11594	43	[0, 64, 86, 94, 95, 98, 115, 136, 138]
NaO_9	11595	11598	4	[0, 64, 80, 86, 94, 95, 98, 115, 136, 138]
NaO_8	11599	11692	94	[0, 64, 86, 94, 95, 98, 115, 136, 138]
NaO_9	11693	11724	32	[0, 64, 86, 94, 95, 98, 115, 133, 136, 138]
NaO_8	11725	11858	134	[0, 64, 86, 94, 95, 98, 115, 136, 138]
NaO_8	11859	11862	4	[0, 64, 80, 86, 94, 95, 98, 115, 138]
NaO_7	11863	11874	12	[0, 64, 86, 94, 95, 98, 115, 138]
NaO_8	11875	11896	22	[0, 64, 80, 86, 94, 95, 98, 115, 138]
NaO_7	11897	11961	65	[0, 64, 86, 94, 95, 98, 115, 138]
NaO_8	11962	11988	27	[0, 64, 86, 94, 95, 98, 115, 133, 138]
NaO_7	11989	12013	25	[0, 64, 86, 94, 95, 98, 133, 138]
NaO_8	12014	12017	4	[0, 64, 86, 94, 95, 98, 133, 138, 148]
NaO_7	12018	12024	7	[0, 64, 86, 94, 95, 98, 133, 138]
NaO_8	12025	12059	35	[0, 64, 86, 94, 95, 98, 133, 138, 148]
NaO_7	12060	12064	5	[0, 64, 86, 94, 95, 98, 133, 138]
NaO_6	12065	12082	18	[0, 64, 86, 94, 95, 98, 138]
NaO_7	12083	12103	21	[0, 64, 86, 94, 95, 98, 115, 138]
NaO_8	12104	12115	12	[0, 64, 80, 86, 94, 95, 98, 115, 138]
NaO_7	12116	12125	10	[0, 64, 86, 94, 95, 98, 115, 138]
NaO_8	12126	12128	3	[0, 64, 80, 86, 94, 95, 98, 115, 138]
NaO_9	12129	12161	33	[0, 64, 80, 86, 94, 95, 98, 115, 136, 138]
NaO_8	12162	12163	2	[0, 64, 86, 94, 95, 98, 115, 136, 138]
NaO_7	12164	12177	14	[0, 64, 86, 94, 95, 98, 115, 138]
NaO_8	12178	12184	7	[0, 64, 86, 94, 95, 98, 115, 133, 138]
NaO_7	12185	12199	15	[0, 64, 86, 94, 95, 98, 115, 138]
NaO_6	12200	12215	16	[0, 64, 86, 94, 95, 98, 138]
NaO_7	12216	12221	6	[0, 64, 86, 94, 95, 98, 133, 138]
NaO_8	12222	12226	5	[0, 64, 86, 94, 95, 98, 115, 133, 138]
NaO_7	12227	12246	20	[0, 64, 86, 94, 95, 98, 115, 138]
NaO_6	12247	12251	5	[0, 64, 86, 94, 95, 98, 138]
NaO_7	12252	12263	12	[0, 64, 86, 94, 95, 98, 133, 138]
NaO_8	12264	12266	3	[0, 64, 86, 94, 95, 98, 115, 133, 138]
NaO_7	12267	12350	84	[0, 64, 86, 94, 95, 98, 115, 138]
NaO_8	12351	12367	17	[0, 64, 86, 94, 95, 98, 115, 133, 138]
NaO_7	12368	12381	14	[0, 64, 86, 94, 95, 98, 115, 138]
NaO_8	12382	12391	10	[0, 64, 86, 94, 95, 98, 115, 133, 138]
NaO_7	12392	12411	20	[0, 64, 86, 94, 95, 98, 133, 138]
NaO_8	12412	12420	9	[0, 64, 86, 94, 95, 98, 133, 138, 148]
NaO_7	12421	12437	17	[0, 64, 86, 94, 95, 98, 133, 138]
NaO_6	12438	12444	7	[0, 64, 86, 94, 95, 98, 138]
NaO_7	12445	12454	10	[0, 64, 86, 94, 95, 98, 115, 138]
NaO_8	12455	12458	4	[0, 64, 86, 94, 95, 98, 115, 136, 138]
NaO_7	12459	12491	33	[0, 64, 86, 94, 95, 98, 136, 138]
NaO_8	12492	12493	2	[0, 64, 86, 94, 95, 98, 115, 136, 138]
NaO_7	12494	12550	57	[0, 64, 86, 94, 95, 98, 115, 138]
NaO_7	12551	12557	7	[0, 86, 94, 95, 98, 115, 136, 138]
NaO_8	12558	12564	7	[0, 64, 86, 94, 95, 98, 115, 136, 138]
NaO_7	12565	12599	35	[0, 64, 86, 94, 95, 98, 115, 138]
NaO_8	12600	12605	6	[0, 64, 86, 94, 95, 98, 115, 136, 138]
NaO_9	12606	12622	17	[0, 64, 80, 86, 94, 95, 98, 115, 136, 138]
NaO_8	12623	12658	36	[0, 64, 80, 86, 94, 95, 98, 115, 138]
NaO_7	12659	12680	22	[0, 64, 86, 94, 95, 98, 115, 138]
NaO_8	12681	12701	21	[0, 64, 80, 86, 94, 95, 98, 115, 138]
NaO_7	12702	12786	85	[0, 64, 86, 94, 95, 98, 115, 138]
NaO_8	12787	12802	16	[0, 64, 80, 86, 94, 95, 98, 115, 138]
NaO_7	12803	12842	40	[0, 64, 86, 94, 95, 98, 115, 138]
NaO_8	12843	12843	1	[0, 64, 80, 86, 94, 95, 98, 115, 138]
NaO_7	12844	12848	5	[0, 64, 86, 94, 95, 98, 115, 138]
NaO_6	12849	12859	11	[0, 64, 86, 94, 95, 98, 138]
NaO_7	12860	12887	28	[0, 64, 86, 94, 95, 98, 133, 138]
NaO_6	12888	12893	6	[0, 64, 86, 94, 95, 98, 138]
NaO_7	12894	12905	12	[0, 64, 86, 94, 95, 98, 115, 138]
NaO_8	12906	12919	14	[0, 64, 80, 86, 94, 95, 98, 115, 138]
NaO_7	12920	13054	135	[0, 64, 86, 94, 95, 98, 115, 138]
NaO_8	13055	13069	15	[0, 64, 80, 86, 94, 95, 98, 115, 138]
NaO_7	13070	13145	76	[0, 64, 86, 94, 95, 98, 115, 138]
NaO_8	13146	13161	16	[0, 64, 86, 94, 95, 98, 115, 133, 138]
NaO_7	13162	13163	2	[0, 64, 86, 94, 95, 98, 133, 138]
NaO_6	13164	13165	2	[0, 64, 86, 94, 95, 98, 138]
NaO_7	13166	13200	35	[0, 64, 86, 94, 95, 98, 115, 138]
NaO_8	13201	13231	31	[0, 64, 80, 86, 94, 95, 98, 115, 138]
NaO_7	13232	13237	6	[0, 64, 86, 94, 95, 98, 115, 138]
NaO_8	13238	13329	92	[0, 64, 86, 94, 95, 98, 112, 115, 138]
NaO_7	13330	13374	45	[0, 64, 86, 94, 95, 98, 115, 138]
NaO_8	13375	13381	7	[0, 64, 80, 86, 94, 95, 98, 115, 138]
NaO_7	13382	13415	34	[0, 64, 86, 94, 95, 98, 115, 138]
NaO_8	13416	13450	35	[0, 64, 80, 86, 94, 95, 98, 115, 138]
NaO_7	13451	13468	18	[0, 64, 86, 94, 95, 98, 115, 138]
NaO_8	13469	13544	76	[0, 64, 80, 86, 94, 95, 98, 115, 138]
NaO_7	13545	13621	77	[0, 64, 86, 94, 95, 98, 115, 138]
NaO_8	13622	13632	11	[0, 64, 86, 94, 95, 98, 115, 133, 138]
NaO_7	13633	13643	11	[0, 64, 86, 94, 95, 98, 115, 138]
NaO_8	13644	13656	13	[0, 64, 80, 86, 94, 95, 98, 115, 138]
NaO_7	13657	13713	57	[0, 64, 86, 94, 95, 98, 115, 138]
NaO_8	13714	13766	53	[0, 64, 80, 86, 94, 95, 98, 115, 138]
NaO_7	13767	13788	22	[0, 64, 86, 94, 95, 98, 115, 138]
NaO_8	13789	13801	13	[0, 64, 80, 86, 94, 95, 98, 115, 138]
NaO_7	13802	13846	45	[0, 64, 86, 94, 95, 98, 115, 138]
NaO_8	13847	13864	18	[0, 64, 86, 94, 95, 98, 115, 133, 138]
NaO_9	13865	13876	12	[0, 64, 86, 94, 95, 98, 115, 133, 138, 148]
NaO_8	13877	13901	25	[0, 64, 86, 94, 95, 98, 115, 138, 148]
NaO_7	13902	13904	3	[0, 64, 86, 94, 95, 98, 115, 138]
NaO_8	13905	13928	24	[0, 64, 86, 94, 95, 98, 115, 133, 138]
NaO_7	13929	14067	139	[0, 64, 86, 94, 95, 98, 115, 138]
NaO_8	14068	14077	10	[0, 64, 80, 86, 94, 95, 98, 115, 138]
NaO_7	14078	14238	161	[0, 64, 86, 94, 95, 98, 115, 138]
NaO_8	14239	14258	20	[0, 64, 86, 94, 95, 98, 115, 133, 138]
NaO_7	14259	14324	66	[0, 64, 86, 94, 95, 98, 115, 138]
NaO_8	14325	14355	31	[0, 64, 80, 86, 94, 95, 98, 115, 138]
NaO_7	14356	14375	20	[0, 64, 86, 94, 95, 98, 115, 138]
NaO_8	14376	14437	62	[0, 64, 80, 86, 94, 95, 98, 115, 138]
NaO_7	14438	14493	56	[0, 64, 86, 94, 95, 98, 115, 138]
NaO_8	14494	14501	8	[0, 64, 65, 86, 94, 95, 98, 115, 138]
NaO_7	14502	14518	17	[0, 64, 65, 86, 94, 95, 115, 138]
NaO_8	14519	14573	55	[0, 64, 65, 86, 94, 95, 98, 115, 138]
NaO_7	14574	14591	18	[0, 64, 65, 86, 95, 98, 115, 138]
NaO_6	14592	14595	4	[0, 64, 86, 95, 98, 115, 138]
NaO_7	14596	14652	57	[0, 64, 86, 94, 95, 98, 115, 138]
NaO_8	14653	14673	21	[0, 64, 80, 86, 94, 95, 98, 115, 138]
NaO_7	14674	14683	10	[0, 64, 86, 94, 95, 98, 115, 138]
NaO_8	14684	14708	25	[0, 64, 86, 94, 95, 98, 115, 133, 138]
NaO_7	14709	14747	39	[0, 64, 86, 94, 95, 98, 115, 138]
NaO_8	14748	14765	18	[0, 64, 80, 86, 94, 95, 98, 115, 138]
NaO_7	14766	14817	52	[0, 64, 86, 94, 95, 98, 115, 138]
NaO_8	14818	14822	5	[0, 64, 86, 94, 95, 98, 115, 133, 138]
NaO_7	14823	14832	10	[0, 64, 86, 94, 95, 98, 115, 138]
NaO_6	14833	14836	4	[0, 64, 86, 94, 95, 115, 138]
NaO_7	14837	14870	34	[0, 64, 86, 94, 95, 98, 115, 138]
NaO_8	14871	14911	41	[0, 64, 80, 86, 94, 95, 98, 115, 138]
NaO_7	14912	14979	68	[0, 64, 86, 94, 95, 98, 115, 138]
NaO_8	14980	15004	25	[0, 64, 80, 86, 94, 95, 98, 115, 138]
NaO_7	15005	15036	32	[0, 64, 86, 94, 95, 98, 115, 138]
NaO_8	15037	15076	40	[0, 64, 80, 86, 94, 95, 98, 115, 138]
NaO_7	15077	15097	21	[0, 64, 86, 94, 95, 98, 115, 138]
NaO_6	15098	15107	10	[0, 64, 86, 94, 95, 115, 138]
NaO_7	15108	15110	3	[0, 64, 86, 94, 95, 115, 138, 149]
