# Supplementary material for: Pressure‐Induced Coordination Changes in a Pyrolitic Silicate Melt From Ab Initio Molecular Dynamics Simulations
Source: J Geophys Res Solid Earth. 2019 Nov 29;124(11):11232–50. doi: 10.1029/2019JB018238 (PMC6988478; doi:10.1029/2019JB018238)
Supplement: Supplementary file 2 — Data Set S1 [file JGRB-124-11232-s002.zip › Data/3000K/NaO/a10.5-pyr-100-nvt.T3K.outcar.umd.dat.r0.popul.dat]

Formula	Begin	End	Lifetime	[Composition]
NaO_7	0	5	6	[0, 85, 88, 90, 131, 132, 137, 139]
NaO_6	6	46	41	[0, 85, 90, 131, 132, 137, 139]
NaO_7	47	55	9	[0, 85, 88, 90, 131, 132, 137, 139]
NaO_8	56	94	39	[0, 85, 88, 90, 113, 131, 132, 137, 139]
NaO_7	95	100	6	[0, 85, 88, 90, 131, 132, 137, 139]
NaO_6	101	105	5	[0, 85, 90, 131, 132, 137, 139]
NaO_7	106	131	26	[0, 85, 90, 131, 132, 137, 139, 150]
NaO_8	132	150	19	[0, 85, 90, 131, 132, 137, 139, 144, 150]
NaO_7	151	212	62	[0, 85, 90, 131, 132, 137, 139, 150]
NaO_8	213	235	23	[0, 85, 90, 113, 131, 132, 137, 139, 150]
NaO_7	236	237	2	[0, 90, 113, 131, 132, 137, 139, 150]
NaO_8	238	242	5	[0, 85, 90, 113, 131, 132, 137, 139, 150]
NaO_9	243	254	12	[0, 85, 88, 90, 113, 131, 132, 137, 139, 150]
NaO_8	255	267	13	[0, 85, 88, 90, 131, 132, 137, 139, 150]
NaO_7	268	285	18	[0, 85, 90, 131, 132, 137, 139, 150]
NaO_6	286	301	16	[0, 85, 90, 131, 132, 137, 139]
NaO_7	302	349	48	[0, 85, 90, 131, 132, 137, 139, 150]
NaO_8	350	356	7	[0, 77, 85, 90, 131, 132, 137, 139, 150]
NaO_7	357	360	4	[0, 85, 90, 131, 132, 137, 139, 150]
NaO_8	361	411	51	[0, 85, 90, 113, 131, 132, 137, 139, 150]
NaO_7	412	414	3	[0, 85, 90, 131, 132, 137, 139, 150]
NaO_8	415	417	3	[0, 85, 88, 90, 131, 132, 137, 139, 150]
NaO_9	418	423	6	[0, 85, 88, 90, 107, 131, 132, 137, 139, 150]
NaO_10	424	429	6	[0, 85, 88, 90, 107, 131, 132, 137, 139, 143, 150]
NaO_11	430	442	13	[0, 85, 88, 90, 107, 113, 131, 132, 137, 139, 143, 150]
NaO_10	443	445	3	[0, 85, 88, 90, 107, 131, 132, 137, 139, 143, 150]
NaO_9	446	460	15	[0, 85, 90, 107, 131, 132, 137, 139, 143, 150]
NaO_8	461	463	3	[0, 85, 90, 131, 132, 137, 139, 143, 150]
NaO_7	464	513	50	[0, 85, 90, 131, 132, 137, 139, 150]
NaO_6	514	529	16	[0, 85, 90, 131, 132, 137, 139]
NaO_7	530	538	9	[0, 85, 90, 107, 131, 132, 137, 139]
NaO_8	539	550	12	[0, 85, 90, 107, 131, 132, 137, 139, 144]
NaO_7	551	555	5	[0, 85, 90, 131, 132, 137, 139, 144]
NaO_8	556	561	6	[0, 85, 88, 90, 131, 132, 137, 139, 144]
NaO_7	562	570	9	[0, 85, 88, 90, 131, 132, 137, 139]
NaO_8	571	595	25	[0, 77, 85, 88, 90, 131, 132, 137, 139]
NaO_9	596	600	5	[0, 77, 85, 88, 90, 131, 132, 137, 139, 144]
NaO_10	601	607	7	[0, 77, 85, 88, 90, 98, 131, 132, 137, 139, 144]
NaO_9	608	614	7	[0, 77, 85, 88, 90, 131, 132, 137, 139, 144]
NaO_8	615	629	15	[0, 85, 88, 90, 131, 132, 137, 139, 144]
NaO_7	630	637	8	[0, 85, 88, 90, 132, 137, 139, 144]
NaO_6	638	646	9	[0, 85, 88, 90, 132, 137, 139]
NaO_7	647	664	18	[0, 85, 88, 90, 131, 132, 137, 139]
NaO_6	665	677	13	[0, 85, 88, 90, 132, 137, 139]
NaO_7	678	686	9	[0, 85, 88, 90, 132, 137, 139, 144]
NaO_8	687	689	3	[0, 77, 85, 88, 90, 132, 137, 139, 144]
NaO_9	690	741	52	[0, 77, 85, 88, 90, 131, 132, 137, 139, 144]
NaO_8	742	748	7	[0, 85, 88, 90, 131, 132, 137, 139, 144]
NaO_7	749	750	2	[0, 85, 88, 90, 131, 132, 137, 139]
NaO_6	751	755	5	[0, 85, 90, 131, 132, 137, 139]
NaO_7	756	764	9	[0, 85, 90, 131, 132, 137, 139, 150]
NaO_8	765	766	2	[0, 77, 85, 90, 131, 132, 137, 139, 150]
NaO_9	767	769	3	[0, 77, 85, 88, 90, 131, 132, 137, 139, 150]
NaO_8	770	786	17	[0, 77, 85, 90, 131, 132, 137, 139, 150]
NaO_7	787	793	7	[0, 85, 90, 131, 132, 137, 139, 150]
NaO_8	794	807	14	[0, 77, 85, 90, 131, 132, 137, 139, 150]
NaO_9	808	816	9	[0, 77, 85, 88, 90, 131, 132, 137, 139, 150]
NaO_10	817	825	9	[0, 77, 85, 88, 90, 131, 132, 137, 139, 143, 150]
NaO_9	826	828	3	[0, 77, 85, 88, 90, 131, 132, 137, 139, 143]
NaO_8	829	834	6	[0, 85, 88, 90, 131, 132, 137, 139, 143]
NaO_7	835	861	27	[0, 85, 88, 90, 131, 132, 137, 139]
NaO_8	862	878	17	[0, 85, 88, 90, 131, 132, 137, 139, 150]
NaO_9	879	985	107	[0, 77, 85, 88, 90, 131, 132, 137, 139, 150]
NaO_8	986	999	14	[0, 77, 85, 90, 131, 132, 137, 139, 150]
NaO_9	1000	1021	22	[0, 77, 85, 88, 90, 131, 132, 137, 139, 150]
NaO_8	1022	1022	1	[0, 85, 88, 90, 131, 132, 137, 139, 150]
NaO_9	1023	1041	19	[0, 77, 85, 88, 90, 131, 132, 137, 139, 150]
NaO_8	1042	1061	20	[0, 77, 85, 88, 90, 131, 132, 137, 139]
NaO_9	1062	1116	55	[0, 77, 85, 88, 90, 131, 132, 137, 139, 150]
NaO_10	1117	1131	15	[0, 77, 85, 88, 90, 131, 132, 135, 137, 139, 150]
NaO_9	1132	1182	51	[0, 77, 85, 88, 90, 131, 132, 137, 139, 150]
NaO_8	1183	1186	4	[0, 77, 85, 90, 131, 132, 137, 139, 150]
NaO_7	1187	1201	15	[0, 85, 90, 131, 132, 137, 139, 150]
NaO_8	1202	1231	30	[0, 77, 85, 90, 131, 132, 137, 139, 150]
NaO_9	1232	1267	36	[0, 77, 85, 88, 90, 131, 132, 137, 139, 150]
NaO_8	1268	1425	158	[0, 77, 85, 88, 90, 131, 132, 137, 139]
NaO_7	1426	1447	22	[0, 85, 88, 90, 131, 132, 137, 139]
NaO_8	1448	1508	61	[0, 77, 85, 88, 90, 131, 132, 137, 139]
NaO_9	1509	1524	16	[0, 77, 85, 88, 90, 131, 132, 137, 139, 150]
NaO_8	1525	1547	23	[0, 77, 85, 88, 90, 131, 132, 137, 139]
NaO_7	1548	1556	9	[0, 77, 85, 88, 90, 131, 137, 139]
NaO_8	1557	1582	26	[0, 77, 85, 88, 90, 131, 132, 137, 139]
NaO_9	1583	1626	44	[0, 77, 85, 88, 90, 131, 132, 137, 139, 150]
NaO_8	1627	1673	47	[0, 77, 85, 90, 131, 132, 137, 139, 150]
NaO_9	1674	1708	35	[0, 77, 85, 88, 90, 131, 132, 137, 139, 150]
NaO_8	1709	1733	25	[0, 77, 85, 88, 90, 131, 137, 139, 150]
NaO_9	1734	1737	4	[0, 77, 85, 88, 90, 131, 137, 139, 143, 150]
NaO_10	1738	1739	2	[0, 77, 85, 88, 90, 131, 132, 137, 139, 143, 150]
NaO_9	1740	1745	6	[0, 77, 85, 88, 90, 132, 137, 139, 143, 150]
NaO_8	1746	1748	3	[0, 77, 85, 88, 90, 132, 137, 139, 150]
NaO_7	1749	1753	5	[0, 77, 85, 88, 90, 137, 139, 150]
NaO_8	1754	1766	13	[0, 77, 85, 88, 90, 131, 137, 139, 150]
NaO_7	1767	1782	16	[0, 77, 85, 90, 131, 137, 139, 150]
NaO_8	1783	1847	65	[0, 77, 85, 90, 131, 135, 137, 139, 150]
NaO_7	1848	1851	4	[0, 77, 85, 90, 131, 137, 139, 150]
NaO_8	1852	1867	16	[0, 77, 85, 90, 131, 137, 139, 143, 150]
NaO_9	1868	1871	4	[0, 77, 85, 90, 131, 132, 137, 139, 143, 150]
NaO_8	1872	1903	32	[0, 77, 85, 90, 131, 132, 137, 139, 150]
NaO_7	1904	1912	9	[0, 77, 85, 90, 131, 137, 139, 150]
NaO_8	1913	1926	14	[0, 77, 85, 90, 131, 135, 137, 139, 150]
NaO_9	1927	1929	3	[0, 77, 85, 88, 90, 131, 135, 137, 139, 150]
NaO_10	1930	1938	9	[0, 77, 85, 88, 90, 123, 131, 135, 137, 139, 150]
NaO_9	1939	1944	6	[0, 77, 85, 88, 90, 131, 135, 137, 139, 150]
NaO_8	1945	1961	17	[0, 77, 85, 90, 131, 135, 137, 139, 150]
NaO_7	1962	2003	42	[0, 77, 85, 90, 131, 137, 139, 150]
NaO_8	2004	2030	27	[0, 77, 85, 90, 131, 135, 137, 139, 150]
NaO_9	2031	2035	5	[0, 77, 85, 90, 126, 131, 135, 137, 139, 150]
NaO_10	2036	2045	10	[0, 77, 85, 88, 90, 126, 131, 135, 137, 139, 150]
NaO_9	2046	2047	2	[0, 77, 85, 88, 90, 131, 135, 137, 139, 150]
NaO_8	2048	2053	6	[0, 77, 85, 90, 131, 135, 137, 139, 150]
NaO_7	2054	2058	5	[0, 77, 85, 90, 131, 137, 139, 150]
NaO_8	2059	2091	33	[0, 77, 85, 90, 131, 132, 137, 139, 150]
NaO_9	2092	2144	53	[0, 77, 85, 88, 90, 131, 132, 137, 139, 150]
NaO_8	2145	2146	2	[0, 77, 85, 90, 131, 132, 137, 139, 150]
NaO_9	2147	2159	13	[0, 77, 85, 90, 131, 132, 135, 137, 139, 150]
NaO_8	2160	2166	7	[0, 77, 85, 90, 132, 135, 137, 139, 150]
NaO_9	2167	2225	59	[0, 77, 85, 90, 131, 132, 135, 137, 139, 150]
NaO_8	2226	2228	3	[0, 77, 85, 90, 131, 135, 137, 139, 150]
NaO_7	2229	2237	9	[0, 77, 85, 90, 131, 137, 139, 150]
NaO_8	2238	2243	6	[0, 77, 85, 90, 131, 132, 137, 139, 150]
NaO_9	2244	2264	21	[0, 77, 85, 88, 90, 131, 132, 137, 139, 150]
NaO_8	2265	2286	22	[0, 77, 85, 88, 90, 131, 137, 139, 150]
NaO_9	2287	2298	12	[0, 77, 85, 88, 90, 126, 131, 137, 139, 150]
NaO_8	2299	2342	44	[0, 77, 85, 90, 126, 131, 137, 139, 150]
NaO_7	2343	2346	4	[0, 77, 85, 90, 131, 137, 139, 150]
NaO_8	2347	2371	25	[0, 77, 85, 90, 131, 132, 137, 139, 150]
NaO_9	2372	2406	35	[0, 77, 85, 88, 90, 131, 132, 137, 139, 150]
NaO_8	2407	2419	13	[0, 77, 85, 90, 131, 132, 137, 139, 150]
NaO_9	2420	2430	11	[0, 77, 85, 90, 131, 132, 135, 137, 139, 150]
NaO_8	2431	2437	7	[0, 77, 85, 90, 131, 132, 137, 139, 150]
NaO_7	2438	2445	8	[0, 77, 85, 90, 131, 137, 139, 150]
NaO_8	2446	2523	78	[0, 77, 85, 90, 131, 132, 137, 139, 150]
NaO_7	2524	2543	20	[0, 77, 85, 90, 131, 137, 139, 150]
NaO_8	2544	2547	4	[0, 77, 85, 90, 131, 132, 137, 139, 150]
NaO_9	2548	2587	40	[0, 77, 85, 88, 90, 131, 132, 137, 139, 150]
NaO_8	2588	2618	31	[0, 77, 85, 90, 131, 132, 137, 139, 150]
NaO_9	2619	2674	56	[0, 77, 85, 88, 90, 131, 132, 137, 139, 150]
NaO_8	2675	2708	34	[0, 77, 85, 88, 90, 131, 132, 137, 139]
NaO_9	2709	2721	13	[0, 77, 85, 88, 90, 131, 132, 137, 139, 150]
NaO_8	2722	2759	38	[0, 77, 85, 88, 90, 132, 137, 139, 150]
NaO_7	2760	2766	7	[0, 77, 85, 90, 132, 137, 139, 150]
NaO_8	2767	2801	35	[0, 77, 85, 90, 131, 132, 137, 139, 150]
NaO_9	2802	2807	6	[0, 77, 85, 88, 90, 131, 132, 137, 139, 150]
NaO_10	2808	2816	9	[0, 77, 85, 88, 90, 131, 132, 135, 137, 139, 150]
NaO_9	2817	2822	6	[0, 77, 85, 88, 90, 131, 135, 137, 139, 150]
NaO_8	2823	2824	2	[0, 77, 85, 88, 90, 131, 137, 139, 150]
NaO_7	2825	2885	61	[0, 77, 85, 90, 131, 137, 139, 150]
NaO_8	2886	2895	10	[0, 77, 85, 88, 90, 131, 137, 139, 150]
NaO_9	2896	2914	19	[0, 77, 85, 88, 90, 131, 135, 137, 139, 150]
NaO_8	2915	2938	24	[0, 77, 85, 90, 131, 135, 137, 139, 150]
NaO_7	2939	2950	12	[0, 77, 85, 90, 131, 137, 139, 150]
NaO_8	2951	2965	15	[0, 77, 85, 88, 90, 131, 137, 139, 150]
NaO_7	2966	2970	5	[0, 77, 85, 90, 131, 137, 139, 150]
NaO_8	2971	3028	58	[0, 77, 85, 90, 131, 132, 137, 139, 150]
NaO_9	3029	3037	9	[0, 77, 85, 90, 131, 132, 135, 137, 139, 150]
NaO_10	3038	3061	24	[0, 77, 85, 88, 90, 131, 132, 135, 137, 139, 150]
NaO_9	3062	3098	37	[0, 77, 85, 90, 131, 132, 135, 137, 139, 150]
NaO_8	3099	3131	33	[0, 77, 85, 90, 131, 132, 137, 139, 150]
NaO_9	3132	3152	21	[0, 77, 85, 88, 90, 131, 132, 137, 139, 150]
NaO_8	3153	3181	29	[0, 77, 85, 88, 90, 131, 132, 137, 139]
NaO_9	3182	3190	9	[0, 77, 85, 88, 90, 131, 132, 137, 139, 150]
NaO_8	3191	3202	12	[0, 77, 85, 90, 131, 132, 137, 139, 150]
NaO_7	3203	3210	8	[0, 85, 90, 131, 132, 137, 139, 150]
NaO_8	3211	3224	14	[0, 85, 90, 126, 131, 132, 137, 139, 150]
NaO_7	3225	3227	3	[0, 85, 90, 131, 132, 137, 139, 150]
NaO_8	3228	3247	20	[0, 85, 88, 90, 131, 132, 137, 139, 150]
NaO_9	3248	3314	67	[0, 77, 85, 88, 90, 131, 132, 137, 139, 150]
NaO_8	3315	3336	22	[0, 85, 88, 90, 131, 132, 137, 139, 150]
NaO_7	3337	3355	19	[0, 85, 90, 131, 132, 137, 139, 150]
NaO_8	3356	3358	3	[0, 77, 85, 90, 131, 132, 137, 139, 150]
NaO_9	3359	3383	25	[0, 77, 85, 88, 90, 131, 132, 137, 139, 150]
NaO_8	3384	3437	54	[0, 77, 85, 88, 90, 131, 132, 137, 139]
NaO_9	3438	3462	25	[0, 73, 77, 85, 88, 90, 131, 132, 137, 139]
NaO_8	3463	3464	2	[0, 73, 77, 85, 90, 131, 132, 137, 139]
NaO_7	3465	3483	19	[0, 77, 85, 90, 131, 132, 137, 139]
NaO_8	3484	3579	96	[0, 77, 85, 88, 90, 131, 132, 137, 139]
NaO_6	3580	3589	10	[0, 85, 90, 131, 132, 137, 139]
NaO_7	3590	3595	6	[0, 77, 85, 90, 131, 132, 137, 139]
NaO_8	3596	3644	49	[0, 77, 85, 88, 90, 131, 132, 137, 139]
NaO_9	3645	3666	22	[0, 77, 85, 88, 90, 131, 132, 135, 137, 139]
NaO_8	3667	3701	35	[0, 77, 85, 88, 90, 131, 132, 137, 139]
NaO_9	3702	3721	20	[0, 77, 85, 88, 90, 131, 132, 137, 139, 150]
NaO_8	3722	3740	19	[0, 77, 85, 88, 90, 131, 132, 137, 139]
NaO_9	3741	3836	96	[0, 77, 85, 88, 90, 131, 132, 137, 139, 150]
NaO_10	3837	3859	23	[0, 77, 85, 88, 90, 131, 132, 135, 137, 139, 150]
NaO_9	3860	3864	5	[0, 77, 85, 88, 90, 131, 132, 137, 139, 150]
NaO_8	3865	3889	25	[0, 77, 85, 90, 131, 132, 137, 139, 150]
NaO_9	3890	3948	59	[0, 77, 85, 88, 90, 131, 132, 137, 139, 150]
NaO_8	3949	3951	3	[0, 77, 85, 88, 90, 131, 132, 137, 139]
NaO_9	3952	3960	9	[0, 77, 85, 88, 90, 131, 132, 135, 137, 139]
NaO_8	3961	4027	67	[0, 77, 85, 88, 90, 131, 132, 137, 139]
NaO_9	4028	4042	15	[0, 77, 85, 88, 90, 131, 132, 137, 139, 150]
NaO_8	4043	4083	41	[0, 77, 85, 90, 131, 132, 137, 139, 150]
NaO_9	4084	4235	152	[0, 77, 85, 88, 90, 131, 132, 137, 139, 150]
NaO_8	4236	4256	21	[0, 77, 85, 90, 131, 132, 137, 139, 150]
NaO_9	4257	4264	8	[0, 77, 85, 88, 90, 131, 132, 137, 139, 150]
NaO_8	4265	4281	17	[0, 77, 85, 88, 90, 131, 137, 139, 150]
NaO_7	4282	4297	16	[0, 77, 85, 90, 131, 137, 139, 150]
NaO_9	4298	4312	15	[0, 77, 85, 88, 90, 131, 132, 137, 139, 150]
NaO_8	4313	4322	10	[0, 77, 85, 90, 131, 132, 137, 139, 150]
NaO_7	4323	4329	7	[0, 77, 85, 90, 131, 132, 137, 139]
NaO_8	4330	4336	7	[0, 77, 85, 88, 90, 131, 132, 137, 139]
NaO_9	4337	4373	37	[0, 73, 77, 85, 88, 90, 131, 132, 137, 139]
NaO_10	4374	4377	4	[0, 73, 77, 85, 88, 90, 131, 132, 137, 139, 150]
NaO_9	4378	4381	4	[0, 73, 77, 85, 88, 90, 131, 132, 137, 150]
NaO_10	4382	4383	2	[0, 73, 77, 85, 88, 90, 131, 132, 135, 137, 150]
NaO_11	4384	4396	13	[0, 73, 77, 85, 88, 90, 131, 132, 135, 137, 139, 150]
NaO_10	4397	4397	1	[0, 73, 77, 85, 88, 90, 131, 132, 135, 137, 139]
NaO_9	4398	4419	22	[0, 73, 77, 85, 88, 90, 131, 132, 137, 139]
NaO_8	4420	4483	64	[0, 77, 85, 88, 90, 131, 132, 137, 139]
NaO_9	4484	4499	16	[0, 73, 77, 85, 88, 90, 131, 132, 137, 139]
NaO_8	4500	4534	35	[0, 77, 85, 88, 90, 131, 132, 137, 139]
NaO_7	4535	4544	10	[0, 77, 85, 90, 131, 132, 137, 139]
NaO_8	4545	4645	101	[0, 77, 85, 88, 90, 131, 132, 137, 139]
NaO_9	4646	4694	49	[0, 77, 85, 88, 90, 131, 132, 137, 139, 150]
NaO_8	4695	4732	38	[0, 85, 88, 90, 131, 132, 137, 139, 150]
NaO_7	4733	4738	6	[0, 85, 88, 90, 131, 132, 137, 139]
NaO_9	4739	4780	42	[0, 77, 85, 88, 90, 131, 132, 137, 139, 150]
NaO_8	4781	4806	26	[0, 77, 85, 88, 90, 131, 132, 137, 139]
NaO_9	4807	4812	6	[0, 73, 77, 85, 88, 90, 131, 132, 137, 139]
NaO_8	4813	4813	1	[0, 73, 85, 88, 90, 131, 132, 137, 139]
NaO_7	4814	4815	2	[0, 85, 88, 90, 131, 132, 137, 139]
NaO_8	4816	4817	2	[0, 85, 88, 90, 131, 132, 137, 139, 150]
NaO_7	4818	4833	16	[0, 85, 90, 131, 132, 137, 139, 150]
NaO_8	4834	4876	43	[0, 85, 88, 90, 131, 132, 137, 139, 150]
NaO_7	4877	4963	87	[0, 85, 90, 131, 132, 137, 139, 150]
NaO_8	4964	5050	87	[0, 85, 88, 90, 131, 132, 137, 139, 150]
NaO_7	5051	5075	25	[0, 85, 90, 131, 132, 137, 139, 150]
NaO_8	5076	5087	12	[0, 85, 88, 90, 131, 132, 137, 139, 150]
NaO_7	5088	5174	87	[0, 85, 90, 131, 132, 137, 139, 150]
NaO_8	5175	5230	56	[0, 85, 88, 90, 131, 132, 137, 139, 150]
NaO_7	5231	5235	5	[0, 85, 88, 90, 131, 132, 137, 139]
NaO_8	5236	5284	49	[0, 85, 88, 90, 131, 132, 137, 139, 150]
NaO_9	5285	5291	7	[0, 73, 85, 88, 90, 131, 132, 137, 139, 150]
NaO_8	5292	5294	3	[0, 73, 85, 90, 131, 132, 137, 139, 150]
NaO_7	5295	5356	62	[0, 85, 90, 131, 132, 137, 139, 150]
NaO_8	5357	5382	26	[0, 85, 88, 90, 131, 132, 137, 139, 150]
NaO_7	5383	5463	81	[0, 85, 90, 131, 132, 137, 139, 150]
NaO_8	5464	5510	47	[0, 85, 88, 90, 131, 132, 137, 139, 150]
NaO_7	5511	5563	53	[0, 85, 90, 131, 132, 137, 139, 150]
NaO_8	5564	5609	46	[0, 85, 88, 90, 131, 132, 137, 139, 150]
NaO_9	5610	5615	6	[0, 73, 85, 88, 90, 131, 132, 137, 139, 150]
NaO_8	5616	5623	8	[0, 73, 85, 90, 131, 132, 137, 139, 150]
NaO_7	5624	5661	38	[0, 85, 90, 131, 132, 137, 139, 150]
NaO_8	5662	5690	29	[0, 73, 85, 90, 131, 132, 137, 139, 150]
NaO_7	5691	5700	10	[0, 85, 90, 131, 132, 137, 139, 150]
NaO_8	5701	5701	1	[0, 85, 88, 90, 131, 132, 137, 139, 150]
NaO_9	5702	5734	33	[0, 77, 85, 88, 90, 131, 132, 137, 139, 150]
NaO_8	5735	5839	105	[0, 85, 88, 90, 131, 132, 137, 139, 150]
NaO_7	5840	5927	88	[0, 85, 90, 131, 132, 137, 139, 150]
NaO_8	5928	5934	7	[0, 85, 90, 98, 131, 132, 137, 139, 150]
NaO_9	5935	5952	18	[0, 85, 88, 90, 98, 131, 132, 137, 139, 150]
NaO_8	5953	5967	15	[0, 85, 88, 90, 131, 132, 137, 139, 150]
NaO_9	5968	5989	22	[0, 85, 88, 90, 131, 132, 137, 139, 143, 150]
NaO_8	5990	6015	26	[0, 85, 88, 90, 131, 132, 137, 139, 150]
NaO_9	6016	6032	17	[0, 85, 88, 90, 98, 131, 132, 137, 139, 150]
NaO_8	6033	6033	1	[0, 85, 88, 90, 98, 131, 132, 137, 139]
NaO_9	6034	6050	17	[0, 77, 85, 88, 90, 98, 131, 132, 137, 139]
NaO_10	6051	6068	18	[0, 77, 85, 88, 90, 98, 131, 132, 137, 139, 150]
NaO_9	6069	6143	75	[0, 85, 88, 90, 98, 131, 132, 137, 139, 150]
NaO_8	6144	6188	45	[0, 85, 88, 90, 98, 131, 132, 137, 139]
NaO_9	6189	6287	99	[0, 85, 88, 90, 98, 131, 132, 137, 139, 150]
NaO_8	6288	6324	37	[0, 85, 88, 90, 131, 132, 137, 139, 150]
NaO_9	6325	6490	166	[0, 85, 88, 90, 98, 131, 132, 137, 139, 150]
NaO_8	6491	6492	2	[0, 85, 88, 90, 131, 132, 137, 139, 150]
NaO_9	6493	6496	4	[0, 85, 88, 90, 131, 132, 137, 139, 140, 150]
NaO_8	6497	6507	11	[0, 85, 88, 90, 131, 132, 137, 139, 150]
NaO_9	6508	6522	15	[0, 85, 88, 90, 131, 132, 137, 139, 143, 150]
NaO_8	6523	6560	38	[0, 85, 88, 90, 131, 132, 137, 139, 150]
NaO_9	6561	6587	27	[0, 85, 88, 90, 98, 131, 132, 137, 139, 150]
NaO_8	6588	6591	4	[0, 85, 88, 90, 131, 132, 137, 139, 150]
NaO_9	6592	6617	26	[0, 85, 88, 90, 126, 131, 132, 137, 139, 150]
NaO_8	6618	6622	5	[0, 85, 88, 90, 131, 132, 137, 139, 150]
NaO_9	6623	6627	5	[0, 85, 88, 90, 98, 131, 132, 137, 139, 150]
NaO_10	6628	6632	5	[0, 85, 88, 90, 98, 126, 131, 132, 137, 139, 150]
NaO_9	6633	6830	198	[0, 85, 88, 90, 98, 131, 132, 137, 139, 150]
NaO_8	6831	6846	16	[0, 85, 88, 90, 131, 132, 137, 139, 150]
NaO_9	6847	6973	127	[0, 85, 88, 90, 98, 131, 132, 137, 139, 150]
NaO_8	6974	6978	5	[0, 85, 88, 90, 131, 132, 137, 139, 150]
NaO_9	6979	7059	81	[0, 85, 88, 90, 98, 131, 132, 137, 139, 150]
NaO_8	7060	7061	2	[0, 85, 88, 90, 98, 131, 132, 139, 150]
NaO_9	7062	7073	12	[0, 85, 88, 90, 98, 123, 131, 132, 139, 150]
NaO_10	7074	7088	15	[0, 85, 88, 90, 98, 123, 131, 132, 137, 139, 150]
NaO_9	7089	7115	27	[0, 85, 88, 90, 98, 131, 132, 137, 139, 150]
NaO_8	7116	7130	15	[0, 85, 88, 90, 131, 132, 137, 139, 150]
NaO_9	7131	7228	98	[0, 85, 88, 90, 98, 131, 132, 137, 139, 150]
NaO_10	7229	7238	10	[0, 85, 88, 90, 98, 123, 131, 132, 137, 139, 150]
NaO_9	7239	7293	55	[0, 85, 88, 90, 98, 131, 132, 137, 139, 150]
NaO_10	7294	7304	11	[0, 85, 88, 90, 98, 123, 131, 132, 137, 139, 150]
NaO_9	7305	7307	3	[0, 85, 88, 90, 98, 131, 132, 137, 139, 150]
NaO_8	7308	7325	18	[0, 85, 88, 90, 98, 131, 132, 137, 139]
NaO_9	7326	7346	21	[0, 85, 88, 90, 98, 131, 132, 137, 139, 150]
NaO_8	7347	7388	42	[0, 85, 88, 90, 98, 131, 132, 137, 139]
NaO_9	7389	7436	48	[0, 85, 88, 90, 98, 131, 132, 137, 139, 150]
NaO_8	7437	7456	20	[0, 85, 88, 90, 98, 131, 132, 137, 139]
NaO_9	7457	7483	27	[0, 85, 88, 90, 98, 131, 132, 137, 139, 150]
NaO_10	7484	7498	15	[0, 73, 85, 88, 90, 98, 131, 132, 137, 139, 150]
NaO_9	7499	7511	13	[0, 85, 88, 90, 98, 131, 132, 137, 139, 150]
NaO_10	7512	7543	32	[0, 77, 85, 88, 90, 98, 131, 132, 137, 139, 150]
NaO_9	7544	7551	8	[0, 77, 85, 88, 90, 98, 131, 132, 137, 150]
NaO_8	7552	7556	5	[0, 77, 85, 88, 90, 131, 132, 137, 150]
NaO_9	7557	7568	12	[0, 73, 77, 85, 88, 90, 131, 132, 137, 150]
NaO_8	7569	7577	9	[0, 77, 85, 88, 90, 131, 132, 137, 150]
NaO_9	7578	7578	1	[0, 73, 77, 85, 88, 90, 131, 132, 137, 150]
NaO_8	7579	7580	2	[0, 73, 77, 88, 90, 131, 132, 137, 150]
NaO_9	7581	7585	5	[0, 73, 77, 85, 88, 90, 131, 132, 137, 150]
NaO_10	7586	7589	4	[0, 73, 77, 85, 88, 90, 131, 132, 137, 139, 150]
NaO_11	7590	7595	6	[0, 73, 77, 85, 88, 90, 119, 131, 132, 137, 139, 150]
NaO_10	7596	7602	7	[0, 73, 77, 85, 88, 90, 131, 132, 137, 139, 150]
NaO_9	7603	7611	9	[0, 77, 85, 88, 90, 131, 132, 137, 139, 150]
NaO_8	7612	7643	32	[0, 77, 85, 88, 90, 131, 132, 137, 150]
NaO_9	7644	7651	8	[0, 77, 85, 88, 90, 98, 131, 132, 137, 150]
NaO_8	7652	7656	5	[0, 85, 88, 90, 98, 131, 132, 137, 150]
NaO_9	7657	7662	6	[0, 85, 88, 90, 98, 131, 132, 137, 139, 150]
NaO_8	7663	7698	36	[0, 85, 88, 90, 131, 132, 137, 139, 150]
NaO_9	7699	7700	2	[0, 77, 85, 88, 90, 131, 132, 137, 139, 150]
NaO_10	7701	7704	4	[0, 77, 85, 88, 90, 98, 131, 132, 137, 139, 150]
NaO_9	7705	7718	14	[0, 77, 85, 88, 90, 98, 131, 132, 137, 139]
NaO_8	7719	7723	5	[0, 77, 88, 90, 98, 131, 132, 137, 139]
NaO_9	7724	7740	17	[0, 77, 85, 88, 90, 98, 131, 132, 137, 139]
NaO_8	7741	7747	7	[0, 85, 88, 90, 98, 131, 132, 137, 139]
NaO_9	7748	7751	4	[0, 85, 88, 90, 98, 101, 131, 132, 137, 139]
NaO_10	7752	7756	5	[0, 77, 85, 88, 90, 98, 101, 131, 132, 137, 139]
NaO_9	7757	7760	4	[0, 77, 88, 90, 98, 101, 131, 132, 137, 139]
NaO_10	7761	7762	2	[0, 73, 77, 88, 90, 98, 101, 131, 132, 137, 139]
NaO_9	7763	7768	6	[0, 73, 77, 88, 90, 98, 131, 132, 137, 139]
NaO_10	7769	7769	1	[0, 73, 77, 85, 88, 90, 98, 131, 132, 137, 139]
NaO_9	7770	7774	5	[0, 73, 77, 85, 88, 90, 98, 131, 137, 139]
NaO_10	7775	7776	2	[0, 73, 77, 85, 88, 90, 98, 131, 132, 137, 139]
NaO_11	7777	7786	10	[0, 73, 77, 85, 88, 90, 98, 131, 132, 137, 139, 150]
NaO_10	7787	7790	4	[0, 73, 85, 88, 90, 98, 131, 132, 137, 139, 150]
NaO_9	7791	7803	13	[0, 73, 85, 88, 90, 98, 131, 132, 137, 139]
NaO_8	7804	7808	5	[0, 85, 88, 90, 98, 131, 132, 137, 139]
NaO_9	7809	7809	1	[0, 73, 85, 88, 90, 98, 131, 132, 137, 139]
NaO_8	7810	7813	4	[0, 73, 88, 90, 98, 131, 132, 137, 139]
NaO_9	7814	7832	19	[0, 73, 77, 88, 90, 98, 131, 132, 137, 139]
NaO_8	7833	7833	1	[0, 77, 88, 90, 98, 131, 132, 137, 139]
NaO_9	7834	7844	11	[0, 77, 88, 90, 98, 113, 131, 132, 137, 139]
NaO_7	7845	7853	9	[0, 88, 90, 98, 131, 132, 137, 139]
NaO_8	7854	7872	19	[0, 85, 88, 90, 98, 131, 132, 137, 139]
NaO_9	7873	7895	23	[0, 85, 88, 90, 98, 131, 132, 137, 139, 150]
NaO_8	7896	7935	40	[0, 85, 88, 90, 98, 131, 132, 137, 139]
NaO_9	7936	7970	35	[0, 85, 88, 90, 98, 131, 132, 137, 139, 150]
NaO_8	7971	8071	101	[0, 85, 88, 90, 98, 131, 132, 137, 139]
NaO_9	8072	8078	7	[0, 85, 88, 90, 98, 123, 131, 132, 137, 139]
NaO_8	8079	8114	36	[0, 85, 88, 90, 98, 131, 132, 137, 139]
NaO_7	8115	8134	20	[0, 88, 90, 98, 131, 132, 137, 139]
NaO_8	8135	8137	3	[0, 88, 90, 98, 119, 131, 132, 137, 139]
NaO_9	8138	8152	15	[0, 77, 88, 90, 98, 119, 131, 132, 137, 139]
NaO_10	8153	8162	10	[0, 77, 85, 88, 90, 98, 119, 131, 132, 137, 139]
NaO_9	8163	8170	8	[0, 77, 88, 90, 98, 119, 131, 132, 137, 139]
NaO_8	8171	8209	39	[0, 77, 88, 90, 98, 131, 132, 137, 139]
NaO_9	8210	8215	6	[0, 77, 85, 88, 90, 98, 131, 132, 137, 139]
NaO_8	8216	8218	3	[0, 77, 85, 88, 90, 98, 131, 132, 139]
NaO_7	8219	8222	4	[0, 77, 88, 90, 98, 131, 132, 139]
NaO_8	8223	8262	40	[0, 77, 88, 90, 98, 113, 131, 132, 139]
NaO_9	8263	8264	2	[0, 73, 77, 88, 90, 98, 113, 131, 132, 139]
NaO_10	8265	8269	5	[0, 73, 77, 88, 90, 98, 113, 119, 131, 132, 139]
NaO_9	8270	8303	34	[0, 77, 88, 90, 98, 113, 119, 131, 132, 139]
NaO_8	8304	8327	24	[0, 77, 90, 98, 113, 119, 131, 132, 139]
NaO_9	8328	8343	16	[0, 77, 90, 98, 101, 113, 119, 131, 132, 139]
NaO_8	8344	8362	19	[0, 77, 90, 101, 113, 119, 131, 132, 139]
NaO_9	8363	8377	15	[0, 77, 90, 98, 101, 113, 119, 131, 132, 139]
NaO_8	8378	8416	39	[0, 77, 90, 98, 101, 113, 119, 132, 139]
NaO_7	8417	8417	1	[0, 77, 90, 98, 113, 119, 132, 139]
NaO_8	8418	8423	6	[0, 77, 90, 98, 113, 119, 120, 132, 139]
NaO_9	8424	8452	29	[0, 77, 88, 90, 98, 113, 119, 120, 132, 139]
NaO_10	8453	8460	8	[0, 77, 88, 90, 98, 113, 119, 120, 131, 132, 139]
NaO_11	8461	8463	3	[0, 77, 88, 90, 98, 113, 119, 120, 131, 132, 137, 139]
NaO_10	8464	8476	13	[0, 77, 88, 90, 98, 113, 120, 131, 132, 137, 139]
NaO_9	8477	8483	7	[0, 77, 88, 90, 98, 113, 131, 132, 137, 139]
NaO_8	8484	8487	4	[0, 77, 88, 90, 98, 113, 131, 132, 139]
NaO_9	8488	8520	33	[0, 77, 88, 90, 98, 113, 131, 132, 137, 139]
NaO_8	8521	8527	7	[0, 77, 90, 98, 113, 131, 132, 137, 139]
NaO_9	8528	8533	6	[0, 77, 90, 98, 113, 119, 131, 132, 137, 139]
NaO_10	8534	8545	12	[0, 77, 88, 90, 98, 113, 119, 131, 132, 137, 139]
NaO_11	8546	8550	5	[0, 73, 77, 88, 90, 98, 113, 119, 131, 132, 137, 139]
NaO_10	8551	8562	12	[0, 73, 77, 88, 90, 98, 113, 119, 131, 132, 139]
NaO_9	8563	8569	7	[0, 73, 77, 88, 90, 98, 113, 119, 132, 139]
NaO_10	8570	8611	42	[0, 73, 77, 88, 90, 98, 113, 119, 131, 132, 139]
NaO_9	8612	8617	6	[0, 77, 88, 90, 98, 113, 119, 131, 132, 139]
NaO_8	8618	8629	12	[0, 77, 88, 90, 98, 113, 131, 132, 139]
NaO_9	8630	8637	8	[0, 77, 88, 90, 98, 113, 119, 131, 132, 139]
NaO_10	8638	8645	8	[0, 77, 88, 90, 98, 113, 119, 131, 132, 137, 139]
NaO_9	8646	8668	23	[0, 77, 88, 90, 98, 113, 119, 131, 132, 139]
NaO_8	8669	8672	4	[0, 77, 88, 90, 98, 113, 119, 132, 139]
NaO_9	8673	8686	14	[0, 77, 88, 90, 98, 113, 119, 120, 132, 139]
NaO_8	8687	8700	14	[0, 77, 88, 90, 98, 113, 119, 132, 139]
NaO_9	8701	8718	18	[0, 77, 88, 90, 98, 113, 119, 132, 137, 139]
NaO_10	8719	8719	1	[0, 77, 88, 90, 98, 113, 119, 131, 132, 137, 139]
NaO_11	8720	8751	32	[0, 73, 77, 88, 90, 98, 113, 119, 131, 132, 137, 139]
NaO_10	8752	8789	38	[0, 77, 88, 90, 98, 113, 119, 131, 132, 137, 139]
NaO_9	8790	8799	10	[0, 77, 90, 98, 113, 119, 131, 132, 137, 139]
NaO_8	8800	8801	2	[0, 77, 90, 98, 113, 119, 131, 132, 139]
NaO_9	8802	8802	1	[0, 77, 88, 90, 98, 113, 119, 131, 132, 139]
NaO_8	8803	8838	36	[0, 77, 88, 90, 98, 119, 131, 132, 139]
NaO_9	8839	8849	11	[0, 73, 77, 88, 90, 98, 119, 131, 132, 139]
NaO_8	8850	8851	2	[0, 73, 77, 90, 98, 119, 131, 132, 139]
NaO_7	8852	8854	3	[0, 77, 90, 98, 119, 131, 132, 139]
NaO_8	8855	8869	15	[0, 73, 77, 90, 98, 119, 131, 132, 139]
NaO_9	8870	8878	9	[0, 73, 77, 88, 90, 98, 119, 131, 132, 139]
NaO_8	8879	8885	7	[0, 77, 88, 90, 98, 119, 131, 132, 139]
NaO_9	8886	8886	1	[0, 77, 88, 90, 98, 101, 119, 131, 132, 139]
NaO_10	8887	8895	9	[0, 77, 88, 90, 98, 101, 113, 119, 131, 132, 139]
NaO_9	8896	8900	5	[0, 77, 90, 98, 101, 113, 119, 131, 132, 139]
NaO_10	8901	8917	17	[0, 77, 90, 98, 101, 113, 119, 131, 132, 137, 139]
NaO_9	8918	8918	1	[0, 77, 90, 98, 101, 119, 131, 132, 137, 139]
NaO_10	8919	8922	4	[0, 77, 88, 90, 98, 101, 119, 131, 132, 137, 139]
NaO_9	8923	8923	1	[0, 77, 88, 90, 98, 119, 131, 132, 137, 139]
NaO_8	8924	8930	7	[0, 88, 90, 98, 119, 131, 132, 137, 139]
NaO_7	8931	8935	5	[0, 88, 90, 98, 131, 132, 137, 139]
NaO_8	8936	8966	31	[0, 85, 88, 90, 98, 131, 132, 137, 139]
NaO_7	8967	8970	4	[0, 85, 88, 90, 98, 131, 137, 139]
NaO_8	8971	8982	12	[0, 85, 88, 90, 98, 131, 137, 139, 150]
NaO_7	8983	8988	6	[0, 85, 88, 90, 98, 131, 137, 139]
NaO_8	8989	9017	29	[0, 85, 88, 90, 98, 131, 132, 137, 139]
NaO_7	9018	9030	13	[0, 85, 88, 90, 98, 131, 137, 139]
NaO_8	9031	9108	78	[0, 85, 88, 90, 98, 131, 137, 139, 150]
NaO_7	9109	9119	11	[0, 85, 88, 90, 98, 131, 137, 139]
NaO_8	9120	9158	39	[0, 85, 88, 90, 98, 131, 132, 137, 139]
NaO_9	9159	9171	13	[0, 85, 88, 90, 98, 101, 131, 132, 137, 139]
NaO_8	9172	9183	12	[0, 85, 88, 90, 98, 101, 131, 137, 139]
NaO_9	9184	9185	2	[0, 85, 88, 90, 98, 101, 131, 132, 137, 139]
NaO_8	9186	9214	29	[0, 85, 88, 90, 98, 131, 132, 137, 139]
NaO_9	9215	9252	38	[0, 85, 88, 90, 98, 131, 132, 137, 139, 150]
NaO_10	9253	9257	5	[0, 85, 88, 90, 98, 131, 132, 134, 137, 139, 150]
NaO_9	9258	9258	1	[0, 85, 88, 90, 98, 131, 132, 137, 139, 150]
NaO_8	9259	9285	27	[0, 85, 88, 90, 98, 131, 132, 137, 139]
NaO_9	9286	9293	8	[0, 77, 85, 88, 90, 98, 131, 132, 137, 139]
NaO_8	9294	9299	6	[0, 77, 88, 90, 98, 131, 132, 137, 139]
NaO_9	9300	9303	4	[0, 77, 88, 90, 98, 119, 131, 132, 137, 139]
NaO_10	9304	9307	4	[0, 77, 88, 90, 98, 113, 119, 131, 132, 137, 139]
NaO_11	9308	9316	9	[0, 77, 88, 90, 98, 101, 113, 119, 131, 132, 137, 139]
NaO_10	9317	9330	14	[0, 88, 90, 98, 101, 113, 119, 131, 132, 137, 139]
NaO_9	9331	9331	1	[0, 88, 90, 98, 113, 119, 131, 132, 137, 139]
NaO_8	9332	9344	13	[0, 88, 90, 98, 119, 131, 132, 137, 139]
NaO_7	9345	9353	9	[0, 90, 98, 119, 131, 132, 137, 139]
NaO_8	9354	9358	5	[0, 73, 90, 98, 119, 131, 132, 137, 139]
NaO_7	9359	9367	9	[0, 73, 90, 98, 119, 131, 137, 139]
NaO_6	9368	9368	1	[0, 90, 98, 119, 131, 137, 139]
NaO_7	9369	9385	17	[0, 88, 90, 98, 119, 131, 137, 139]
NaO_8	9386	9396	11	[0, 85, 88, 90, 98, 119, 131, 137, 139]
NaO_7	9397	9416	20	[0, 85, 88, 90, 98, 131, 137, 139]
NaO_8	9417	9428	12	[0, 85, 88, 90, 98, 131, 134, 137, 139]
NaO_9	9429	9433	5	[0, 85, 88, 90, 98, 116, 131, 134, 137, 139]
NaO_10	9434	9436	3	[0, 85, 88, 90, 98, 116, 123, 131, 134, 137, 139]
NaO_9	9437	9456	20	[0, 85, 88, 90, 98, 123, 131, 134, 137, 139]
NaO_10	9457	9465	9	[0, 85, 88, 90, 98, 123, 131, 134, 137, 139, 150]
NaO_9	9466	9530	65	[0, 85, 88, 90, 98, 131, 134, 137, 139, 150]
NaO_8	9531	9606	76	[0, 85, 88, 90, 98, 131, 134, 137, 139]
NaO_9	9607	9626	20	[0, 85, 88, 90, 98, 119, 131, 134, 137, 139]
NaO_10	9627	9633	7	[0, 85, 88, 90, 98, 119, 131, 134, 137, 139, 150]
NaO_9	9634	9646	13	[0, 85, 88, 90, 98, 119, 131, 137, 139, 150]
NaO_10	9647	9661	15	[0, 85, 88, 90, 98, 119, 131, 134, 137, 139, 150]
NaO_9	9662	9700	39	[0, 85, 88, 90, 98, 131, 134, 137, 139, 150]
NaO_8	9701	9706	6	[0, 85, 88, 90, 98, 131, 134, 137, 139]
NaO_9	9707	9709	3	[0, 85, 88, 90, 98, 131, 134, 137, 139, 150]
NaO_8	9710	9719	10	[0, 85, 88, 90, 98, 134, 137, 139, 150]
NaO_9	9720	9818	99	[0, 85, 88, 90, 98, 131, 134, 137, 139, 150]
NaO_10	9819	9822	4	[0, 85, 88, 90, 98, 131, 132, 134, 137, 139, 150]
NaO_9	9823	9844	22	[0, 85, 88, 90, 98, 131, 134, 137, 139, 150]
NaO_8	9845	9848	4	[0, 85, 88, 90, 98, 131, 134, 137, 139]
NaO_9	9849	9856	8	[0, 85, 88, 90, 98, 116, 131, 134, 137, 139]
NaO_10	9857	9862	6	[0, 85, 88, 90, 98, 116, 131, 134, 137, 139, 150]
NaO_9	9863	9872	10	[0, 85, 88, 90, 98, 131, 134, 137, 139, 150]
NaO_10	9873	9885	13	[0, 85, 88, 90, 98, 119, 131, 134, 137, 139, 150]
NaO_9	9886	9891	6	[0, 85, 88, 90, 98, 131, 134, 137, 139, 150]
NaO_8	9892	9901	10	[0, 85, 88, 90, 98, 131, 137, 139, 150]
NaO_9	9902	9906	5	[0, 85, 88, 90, 98, 123, 131, 137, 139, 150]
NaO_8	9907	9928	22	[0, 85, 88, 90, 98, 123, 131, 137, 139]
NaO_9	9929	9930	2	[0, 85, 88, 90, 98, 123, 131, 137, 139, 150]
NaO_8	9931	9934	4	[0, 85, 88, 90, 98, 131, 137, 139, 150]
NaO_9	9935	9952	18	[0, 85, 88, 90, 98, 131, 134, 137, 139, 150]
NaO_10	9953	9976	24	[0, 85, 88, 90, 98, 119, 131, 134, 137, 139, 150]
NaO_9	9977	10023	47	[0, 85, 88, 90, 98, 131, 134, 137, 139, 150]
NaO_8	10024	10037	14	[0, 85, 88, 90, 98, 131, 134, 137, 150]
NaO_9	10038	10049	12	[0, 85, 88, 90, 98, 123, 131, 134, 137, 150]
NaO_10	10050	10050	1	[0, 85, 88, 90, 98, 123, 131, 134, 137, 139, 150]
NaO_9	10051	10271	221	[0, 85, 88, 90, 98, 131, 134, 137, 139, 150]
NaO_10	10272	10275	4	[0, 85, 88, 90, 98, 119, 131, 134, 137, 139, 150]
NaO_9	10276	10312	37	[0, 85, 88, 90, 98, 131, 134, 137, 139, 150]
NaO_10	10313	10326	14	[0, 85, 88, 90, 98, 119, 131, 134, 137, 139, 150]
NaO_9	10327	10386	60	[0, 85, 88, 90, 98, 119, 131, 134, 137, 139]
NaO_8	10387	10401	15	[0, 85, 88, 90, 98, 119, 134, 137, 139]
NaO_9	10402	10414	13	[0, 85, 88, 90, 98, 119, 134, 137, 139, 150]
NaO_8	10415	10418	4	[0, 85, 88, 90, 98, 119, 137, 139, 150]
NaO_9	10419	10419	1	[0, 85, 88, 90, 98, 119, 131, 137, 139, 150]
NaO_8	10420	10473	54	[0, 85, 88, 90, 98, 119, 131, 137, 139]
NaO_10	10474	10476	3	[0, 85, 88, 90, 98, 119, 131, 134, 137, 139, 150]
NaO_9	10477	10511	35	[0, 85, 88, 90, 98, 119, 131, 134, 137, 139]
NaO_8	10512	10563	52	[0, 85, 88, 90, 98, 131, 134, 137, 139]
NaO_10	10564	10600	37	[0, 85, 88, 90, 98, 119, 131, 134, 137, 139, 150]
NaO_9	10601	10605	5	[0, 85, 88, 90, 98, 131, 134, 137, 139, 150]
NaO_8	10606	10628	23	[0, 85, 88, 90, 98, 131, 134, 137, 139]
NaO_9	10629	10642	14	[0, 85, 88, 90, 98, 131, 132, 134, 137, 139]
NaO_8	10643	10661	19	[0, 85, 88, 90, 98, 131, 134, 137, 139]
NaO_9	10662	10662	1	[0, 85, 88, 90, 98, 131, 134, 137, 139, 150]
NaO_10	10663	10698	36	[0, 85, 88, 90, 98, 119, 131, 134, 137, 139, 150]
NaO_9	10699	10717	19	[0, 85, 88, 90, 98, 119, 131, 134, 137, 139]
NaO_8	10718	10724	7	[0, 85, 88, 90, 98, 119, 131, 137, 139]
NaO_9	10725	10734	10	[0, 85, 88, 90, 98, 119, 131, 137, 139, 150]
NaO_8	10735	10741	7	[0, 85, 88, 90, 98, 131, 137, 139, 150]
NaO_10	10742	10744	3	[0, 85, 88, 90, 98, 123, 131, 134, 137, 139, 150]
NaO_9	10745	10751	7	[0, 85, 88, 90, 98, 123, 131, 134, 137, 139]
NaO_8	10752	10756	5	[0, 85, 88, 90, 98, 131, 134, 137, 139]
NaO_9	10757	10767	11	[0, 85, 88, 90, 98, 131, 134, 137, 139, 150]
NaO_8	10768	10782	15	[0, 85, 88, 90, 98, 131, 134, 137, 139]
NaO_7	10783	10790	8	[0, 85, 88, 90, 98, 131, 137, 139]
NaO_8	10791	10793	3	[0, 85, 88, 90, 98, 119, 131, 137, 139]
NaO_9	10794	10816	23	[0, 85, 88, 90, 98, 119, 131, 134, 137, 139]
NaO_10	10817	10846	30	[0, 85, 88, 90, 98, 119, 131, 134, 137, 139, 150]
NaO_9	10847	10891	45	[0, 85, 88, 90, 98, 131, 134, 137, 139, 150]
NaO_8	10892	10899	8	[0, 85, 88, 90, 98, 131, 137, 139, 150]
NaO_7	10900	10904	5	[0, 85, 88, 90, 98, 131, 137, 139]
NaO_8	10905	10907	3	[0, 85, 88, 90, 98, 119, 131, 137, 139]
NaO_9	10908	10916	9	[0, 85, 88, 90, 98, 119, 131, 134, 137, 139]
NaO_10	10917	10921	5	[0, 85, 88, 90, 98, 119, 131, 132, 134, 137, 139]
NaO_11	10922	10936	15	[0, 85, 88, 90, 98, 119, 131, 132, 134, 137, 139, 150]
NaO_10	10937	10943	7	[0, 85, 88, 90, 98, 119, 131, 134, 137, 139, 150]
NaO_9	10944	10979	36	[0, 85, 88, 90, 98, 131, 134, 137, 139, 150]
NaO_10	10980	11025	46	[0, 85, 88, 90, 98, 119, 131, 134, 137, 139, 150]
NaO_11	11026	11028	3	[0, 85, 88, 90, 98, 119, 123, 131, 134, 137, 139, 150]
NaO_10	11029	11035	7	[0, 85, 88, 90, 98, 123, 131, 134, 137, 139, 150]
NaO_10	11036	11071	36	[0, 85, 88, 90, 98, 119, 131, 134, 137, 139, 150]
NaO_9	11072	11075	4	[0, 85, 88, 90, 119, 131, 134, 137, 139, 150]
NaO_10	11076	11100	25	[0, 85, 88, 90, 98, 119, 131, 134, 137, 139, 150]
NaO_9	11101	11118	18	[0, 85, 88, 90, 98, 119, 131, 134, 137, 139]
NaO_8	11119	11154	36	[0, 85, 88, 90, 98, 119, 131, 137, 139]
NaO_9	11155	11168	14	[0, 85, 88, 90, 98, 119, 131, 134, 137, 139]
NaO_8	11169	11188	20	[0, 85, 88, 90, 98, 119, 131, 137, 139]
NaO_9	11189	11210	22	[0, 85, 88, 90, 98, 119, 131, 134, 137, 139]
NaO_8	11211	11214	4	[0, 85, 88, 90, 98, 131, 134, 137, 139]
NaO_7	11215	11220	6	[0, 85, 88, 90, 98, 131, 137, 139]
NaO_8	11221	11222	2	[0, 85, 88, 90, 98, 131, 137, 139, 150]
NaO_9	11223	11227	5	[0, 85, 88, 90, 98, 131, 134, 137, 139, 150]
NaO_10	11228	11262	35	[0, 85, 88, 90, 98, 119, 131, 134, 137, 139, 150]
NaO_9	11263	11284	22	[0, 85, 88, 90, 98, 119, 131, 134, 137, 139]
NaO_8	11285	11305	21	[0, 88, 90, 98, 119, 131, 134, 137, 139]
NaO_7	11306	11310	5	[0, 88, 90, 98, 131, 134, 137, 139]
NaO_8	11311	11313	3	[0, 88, 90, 98, 131, 134, 137, 139, 150]
NaO_9	11314	11399	86	[0, 85, 88, 90, 98, 131, 134, 137, 139, 150]
NaO_10	11400	11428	29	[0, 85, 88, 90, 98, 131, 134, 135, 137, 139, 150]
NaO_9	11429	11431	3	[0, 85, 88, 90, 98, 131, 134, 135, 139, 150]
NaO_8	11432	11434	3	[0, 85, 88, 90, 98, 131, 134, 139, 150]
NaO_9	11435	11447	13	[0, 85, 88, 90, 98, 123, 131, 134, 139, 150]
NaO_8	11448	11450	3	[0, 85, 88, 90, 98, 131, 134, 139, 150]
NaO_9	11451	11471	21	[0, 85, 88, 90, 98, 131, 134, 137, 139, 150]
NaO_7	11472	11482	11	[0, 88, 90, 98, 131, 134, 137, 139]
NaO_8	11483	11483	1	[0, 88, 90, 98, 119, 131, 134, 137, 139]
NaO_9	11484	11491	8	[0, 85, 88, 90, 98, 119, 131, 134, 137, 139]
NaO_10	11492	11500	9	[0, 85, 88, 90, 98, 119, 131, 132, 134, 137, 139]
NaO_9	11501	11514	14	[0, 85, 88, 90, 98, 131, 132, 134, 137, 139]
NaO_8	11515	11519	5	[0, 85, 88, 90, 98, 131, 134, 137, 139]
NaO_9	11520	11562	43	[0, 85, 88, 90, 98, 119, 131, 134, 137, 139]
NaO_8	11563	11568	6	[0, 85, 88, 90, 98, 119, 131, 137, 139]
NaO_9	11569	11578	10	[0, 85, 88, 90, 98, 119, 131, 137, 139, 150]
NaO_10	11579	11579	1	[0, 85, 88, 90, 98, 119, 131, 134, 137, 139, 150]
NaO_11	11580	11589	10	[0, 73, 85, 88, 90, 98, 119, 131, 134, 137, 139, 150]
NaO_10	11590	11605	16	[0, 85, 88, 90, 98, 119, 131, 134, 137, 139, 150]
NaO_9	11606	11611	6	[0, 85, 88, 90, 98, 119, 131, 134, 137, 139]
NaO_8	11612	11614	3	[0, 85, 88, 90, 98, 131, 134, 137, 139]
NaO_7	11615	11629	15	[0, 85, 88, 90, 98, 131, 137, 139]
NaO_8	11630	11644	15	[0, 85, 88, 90, 98, 119, 131, 137, 139]
NaO_7	11645	11675	31	[0, 88, 90, 98, 119, 131, 137, 139]
NaO_8	11676	11690	15	[0, 85, 88, 90, 98, 119, 131, 137, 139]
NaO_9	11691	11712	22	[0, 85, 88, 90, 98, 119, 131, 134, 137, 139]
NaO_8	11713	11732	20	[0, 88, 90, 98, 119, 131, 134, 137, 139]
NaO_9	11733	11746	14	[0, 88, 90, 98, 119, 131, 134, 137, 139, 150]
NaO_8	11747	11786	40	[0, 88, 90, 98, 119, 131, 134, 137, 139]
NaO_9	11787	11790	4	[0, 88, 90, 98, 119, 131, 134, 137, 139, 150]
NaO_8	11791	11842	52	[0, 88, 90, 98, 131, 134, 137, 139, 150]
NaO_9	11843	11878	36	[0, 85, 88, 90, 98, 131, 134, 137, 139, 150]
NaO_10	11879	11882	4	[0, 78, 85, 88, 90, 98, 131, 134, 137, 139, 150]
NaO_9	11883	11999	117	[0, 85, 88, 90, 98, 131, 134, 137, 139, 150]
NaO_8	12000	12026	27	[0, 85, 88, 90, 98, 131, 134, 137, 139]
NaO_9	12027	12069	43	[0, 85, 88, 90, 98, 131, 134, 137, 139, 150]
NaO_8	12070	12082	13	[0, 85, 90, 98, 131, 134, 137, 139, 150]
NaO_9	12083	12139	57	[0, 85, 88, 90, 98, 131, 134, 137, 139, 150]
NaO_8	12140	12150	11	[0, 85, 88, 90, 98, 131, 134, 137, 139]
NaO_7	12151	12154	4	[0, 88, 90, 98, 131, 134, 137, 139]
NaO_8	12155	12178	24	[0, 88, 90, 98, 131, 132, 134, 137, 139]
NaO_9	12179	12182	4	[0, 88, 90, 98, 131, 132, 134, 137, 139, 150]
NaO_8	12183	12192	10	[0, 88, 90, 98, 131, 134, 137, 139, 150]
NaO_9	12193	12235	43	[0, 85, 88, 90, 98, 131, 134, 137, 139, 150]
NaO_10	12236	12244	9	[0, 85, 88, 90, 98, 123, 131, 134, 137, 139, 150]
NaO_9	12245	12283	39	[0, 85, 88, 90, 98, 131, 134, 137, 139, 150]
NaO_10	12284	12287	4	[0, 85, 88, 90, 98, 131, 132, 134, 137, 139, 150]
NaO_9	12288	12290	3	[0, 85, 88, 90, 98, 131, 132, 137, 139, 150]
NaO_8	12291	12299	9	[0, 85, 88, 90, 98, 131, 132, 137, 139]
NaO_7	12300	12305	6	[0, 85, 88, 90, 98, 131, 137, 139]
NaO_8	12306	12318	13	[0, 85, 88, 90, 98, 119, 131, 137, 139]
NaO_9	12319	12319	1	[0, 85, 88, 90, 98, 119, 131, 134, 137, 139]
NaO_10	12320	12342	23	[0, 85, 88, 90, 98, 119, 131, 134, 137, 139, 150]
NaO_9	12343	12362	20	[0, 88, 90, 98, 119, 131, 134, 137, 139, 150]
NaO_8	12363	12366	4	[0, 88, 90, 98, 131, 134, 137, 139, 150]
NaO_7	12367	12387	21	[0, 88, 90, 98, 131, 134, 137, 139]
NaO_8	12388	12400	13	[0, 88, 90, 98, 131, 134, 137, 139, 150]
NaO_9	12401	12401	1	[0, 88, 90, 98, 131, 132, 134, 137, 139, 150]
NaO_8	12402	12409	8	[0, 88, 90, 98, 131, 132, 134, 137, 139]
NaO_7	12410	12430	21	[0, 88, 90, 98, 131, 132, 137, 139]
NaO_8	12431	12433	3	[0, 88, 90, 98, 131, 132, 134, 137, 139]
NaO_9	12434	12436	3	[0, 88, 90, 98, 119, 131, 132, 134, 137, 139]
NaO_10	12437	12448	12	[0, 88, 90, 98, 119, 131, 132, 134, 137, 139, 150]
NaO_9	12449	12492	44	[0, 88, 90, 98, 119, 131, 134, 137, 139, 150]
NaO_8	12493	12498	6	[0, 88, 90, 98, 131, 134, 137, 139, 150]
NaO_7	12499	12516	18	[0, 88, 90, 98, 131, 134, 137, 139]
NaO_8	12517	12529	13	[0, 88, 90, 98, 131, 134, 137, 139, 150]
NaO_7	12530	12572	43	[0, 88, 90, 98, 131, 134, 137, 139]
NaO_8	12573	12576	4	[0, 88, 90, 98, 131, 134, 137, 139, 150]
NaO_9	12577	12740	164	[0, 85, 88, 90, 98, 131, 134, 137, 139, 150]
NaO_8	12741	12765	25	[0, 85, 88, 90, 98, 131, 134, 137, 139]
NaO_9	12766	12810	45	[0, 85, 88, 90, 98, 131, 134, 137, 139, 150]
NaO_8	12811	12841	31	[0, 85, 88, 90, 98, 131, 134, 137, 139]
NaO_9	12842	12842	1	[0, 85, 88, 90, 98, 131, 132, 134, 137, 139]
NaO_10	12843	12847	5	[0, 78, 85, 88, 90, 98, 131, 132, 134, 137, 139]
NaO_9	12848	12859	12	[0, 78, 85, 88, 90, 98, 131, 132, 137, 139]
NaO_8	12860	12863	4	[0, 78, 85, 88, 90, 98, 131, 137, 139]
NaO_9	12864	12865	2	[0, 78, 85, 88, 90, 98, 131, 132, 137, 139]
NaO_10	12866	12869	4	[0, 78, 85, 88, 90, 98, 113, 131, 132, 137, 139]
NaO_9	12870	12876	7	[0, 85, 88, 90, 98, 113, 131, 132, 137, 139]
NaO_8	12877	12885	9	[0, 85, 88, 90, 98, 131, 132, 137, 139]
NaO_7	12886	12889	4	[0, 85, 88, 90, 98, 131, 137, 139]
NaO_8	12890	12895	6	[0, 85, 88, 90, 98, 131, 134, 137, 139]
NaO_9	12896	12984	89	[0, 85, 88, 90, 98, 131, 134, 137, 139, 150]
NaO_8	12985	13002	18	[0, 85, 88, 90, 98, 131, 134, 137, 139]
NaO_9	13003	13015	13	[0, 85, 88, 90, 98, 131, 132, 134, 137, 139]
NaO_8	13016	13030	15	[0, 85, 88, 90, 98, 131, 132, 137, 139]
NaO_7	13031	13037	7	[0, 88, 90, 98, 131, 132, 137, 139]
NaO_6	13038	13038	1	[0, 88, 90, 98, 131, 137, 139]
NaO_7	13039	13043	5	[0, 88, 90, 98, 131, 134, 137, 139]
NaO_8	13044	13051	8	[0, 88, 90, 98, 131, 134, 137, 139, 150]
NaO_9	13052	13052	1	[0, 88, 90, 98, 119, 131, 134, 137, 139, 150]
NaO_10	13053	13062	10	[0, 88, 90, 98, 119, 131, 132, 134, 137, 139, 150]
NaO_9	13063	13084	22	[0, 88, 90, 98, 119, 131, 132, 134, 137, 139]
NaO_8	13085	13086	2	[0, 88, 90, 98, 131, 132, 134, 137, 139]
NaO_7	13087	13096	10	[0, 88, 90, 98, 131, 132, 137, 139]
NaO_8	13097	13116	20	[0, 85, 88, 90, 98, 131, 132, 137, 139]
NaO_9	13117	13122	6	[0, 85, 88, 90, 98, 131, 132, 134, 137, 139]
NaO_8	13123	13141	19	[0, 85, 88, 90, 98, 131, 134, 137, 139]
NaO_9	13142	13176	35	[0, 85, 88, 90, 98, 131, 134, 137, 139, 150]
NaO_8	13177	13179	3	[0, 85, 88, 90, 98, 131, 134, 137, 139]
NaO_7	13180	13187	8	[0, 88, 90, 98, 131, 134, 137, 139]
NaO_8	13188	13196	9	[0, 85, 88, 90, 98, 131, 134, 137, 139]
NaO_7	13197	13203	7	[0, 85, 88, 90, 98, 131, 137, 139]
NaO_8	13204	13211	8	[0, 78, 85, 88, 90, 98, 131, 137, 139]
NaO_9	13212	13231	20	[0, 78, 85, 88, 90, 98, 131, 132, 137, 139]
NaO_8	13232	13236	5	[0, 85, 88, 90, 98, 131, 132, 137, 139]
NaO_7	13237	13250	14	[0, 85, 88, 90, 98, 131, 137, 139]
NaO_8	13251	13253	3	[0, 85, 88, 90, 98, 131, 137, 139, 150]
NaO_9	13254	13291	38	[0, 85, 88, 90, 98, 131, 134, 137, 139, 150]
NaO_9	13292	13297	6	[0, 85, 88, 90, 98, 116, 131, 134, 137, 139]
NaO_10	13298	13313	16	[0, 85, 88, 90, 98, 116, 131, 134, 137, 139, 142]
NaO_9	13314	13316	3	[0, 85, 88, 90, 98, 131, 134, 137, 139, 142]
NaO_8	13317	13363	47	[0, 85, 88, 90, 98, 131, 134, 137, 139]
NaO_9	13364	13394	31	[0, 85, 88, 90, 98, 131, 134, 137, 139, 150]
NaO_10	13395	13403	9	[0, 85, 88, 90, 98, 116, 131, 134, 137, 139, 150]
NaO_9	13404	13421	18	[0, 85, 88, 90, 116, 131, 134, 137, 139, 150]
NaO_10	13422	13425	4	[0, 85, 88, 90, 116, 131, 134, 137, 139, 142, 150]
NaO_9	13426	13428	3	[0, 85, 88, 90, 116, 131, 134, 139, 142, 150]
NaO_10	13429	13450	22	[0, 85, 88, 90, 98, 116, 131, 134, 139, 142, 150]
NaO_9	13451	13453	3	[0, 85, 88, 90, 98, 116, 131, 134, 139, 142]
NaO_7	13454	13455	2	[0, 85, 88, 90, 131, 134, 139, 142]
NaO_6	13456	13461	6	[0, 85, 88, 90, 131, 134, 139]
NaO_7	13462	13463	2	[0, 85, 88, 90, 131, 134, 139, 150]
NaO_8	13464	13473	10	[0, 85, 88, 90, 131, 134, 137, 139, 150]
NaO_9	13474	13508	35	[0, 85, 88, 90, 98, 131, 134, 137, 139, 150]
NaO_8	13509	13520	12	[0, 85, 88, 90, 98, 131, 134, 137, 139]
NaO_9	13521	13543	23	[0, 85, 88, 90, 98, 131, 134, 137, 139, 142]
NaO_8	13544	13605	62	[0, 85, 88, 90, 98, 131, 134, 137, 139]
NaO_9	13606	13615	10	[0, 85, 88, 90, 98, 131, 134, 137, 139, 150]
NaO_10	13616	13636	21	[0, 85, 88, 90, 98, 116, 131, 134, 137, 139, 150]
NaO_9	13637	13646	10	[0, 85, 88, 90, 98, 131, 134, 137, 139, 150]
NaO_8	13647	13654	8	[0, 85, 88, 90, 98, 131, 134, 137, 139]
NaO_7	13655	13687	33	[0, 88, 90, 98, 131, 134, 137, 139]
NaO_8	13688	13693	6	[0, 88, 90, 98, 131, 132, 134, 137, 139]
NaO_7	13694	13694	1	[0, 88, 90, 98, 131, 134, 137, 139]
NaO_8	13695	13731	37	[0, 88, 90, 98, 119, 131, 134, 137, 139]
NaO_7	13732	13748	17	[0, 88, 90, 98, 131, 134, 137, 139]
NaO_8	13749	13754	6	[0, 85, 88, 90, 98, 131, 134, 137, 139]
NaO_9	13755	13790	36	[0, 85, 88, 90, 98, 119, 131, 134, 137, 139]
NaO_8	13791	13803	13	[0, 85, 88, 90, 98, 131, 134, 137, 139]
NaO_9	13804	13814	11	[0, 85, 88, 90, 98, 131, 132, 134, 137, 139]
NaO_8	13815	13837	23	[0, 85, 88, 90, 98, 131, 134, 137, 139]
NaO_9	13838	13869	32	[0, 85, 88, 90, 98, 131, 134, 137, 139, 142]
NaO_8	13870	13901	32	[0, 85, 88, 90, 98, 131, 134, 137, 139]
NaO_9	13902	13919	18	[0, 85, 88, 90, 98, 119, 131, 134, 137, 139]
NaO_10	13920	13929	10	[0, 85, 88, 90, 98, 116, 119, 131, 134, 137, 139]
NaO_9	13930	13937	8	[0, 85, 88, 90, 98, 116, 131, 134, 137, 139]
NaO_8	13938	13961	24	[0, 88, 90, 98, 116, 131, 134, 137, 139]
NaO_9	13962	13972	11	[0, 85, 88, 90, 98, 116, 131, 134, 137, 139]
NaO_8	13973	14010	38	[0, 85, 88, 90, 98, 131, 134, 137, 139]
NaO_9	14011	14021	11	[0, 85, 88, 90, 98, 131, 134, 137, 139, 150]
NaO_10	14022	14031	10	[0, 85, 88, 90, 98, 119, 131, 134, 137, 139, 150]
NaO_10	14032	14034	3	[0, 85, 88, 90, 98, 119, 131, 132, 134, 137, 139]
NaO_9	14035	14045	11	[0, 85, 88, 90, 98, 131, 132, 134, 137, 139]
NaO_8	14046	14064	19	[0, 85, 88, 90, 98, 131, 134, 137, 139]
NaO_7	14065	14066	2	[0, 85, 88, 90, 98, 131, 137, 139]
NaO_8	14067	14074	8	[0, 85, 88, 90, 98, 131, 135, 137, 139]
NaO_7	14075	14100	26	[0, 85, 88, 90, 98, 131, 137, 139]
NaO_8	14101	14121	21	[0, 85, 88, 90, 98, 131, 134, 137, 139]
NaO_7	14122	14170	49	[0, 85, 88, 90, 98, 131, 137, 139]
NaO_8	14171	14180	10	[0, 85, 88, 90, 98, 131, 134, 137, 139]
NaO_9	14181	14211	31	[0, 85, 88, 90, 98, 119, 131, 134, 137, 139]
NaO_8	14212	14277	66	[0, 85, 88, 90, 98, 119, 131, 137, 139]
NaO_9	14278	14294	17	[0, 85, 88, 90, 98, 119, 131, 132, 137, 139]
NaO_8	14295	14297	3	[0, 85, 88, 90, 98, 131, 132, 137, 139]
NaO_7	14298	14327	30	[0, 85, 88, 90, 98, 131, 137, 139]
NaO_8	14328	14340	13	[0, 85, 88, 90, 98, 131, 132, 137, 139]
NaO_7	14341	14355	15	[0, 85, 88, 90, 98, 131, 137, 139]
NaO_8	14356	14382	27	[0, 85, 88, 90, 98, 119, 131, 137, 139]
NaO_7	14383	14395	13	[0, 85, 88, 90, 98, 131, 137, 139]
NaO_8	14396	14476	81	[0, 85, 88, 90, 98, 119, 131, 137, 139]
NaO_9	14477	14479	3	[0, 85, 88, 90, 98, 119, 131, 134, 137, 139]
NaO_10	14480	14483	4	[0, 85, 88, 90, 98, 113, 119, 131, 134, 137, 139]
NaO_11	14484	14490	7	[0, 85, 88, 90, 98, 113, 119, 131, 132, 134, 137, 139]
NaO_10	14491	14527	37	[0, 85, 88, 90, 98, 113, 119, 131, 132, 137, 139]
NaO_8	14528	14538	11	[0, 85, 88, 90, 98, 113, 119, 137, 139]
NaO_9	14539	14551	13	[0, 85, 88, 90, 98, 113, 119, 131, 137, 139]
NaO_10	14552	14566	15	[0, 85, 88, 90, 98, 113, 119, 131, 132, 137, 139]
NaO_9	14567	14635	69	[0, 85, 88, 90, 98, 113, 119, 131, 137, 139]
NaO_10	14636	14653	18	[0, 85, 88, 90, 98, 113, 119, 131, 132, 137, 139]
NaO_9	14654	14668	15	[0, 85, 88, 90, 98, 113, 131, 132, 137, 139]
NaO_8	14669	14696	28	[0, 85, 88, 90, 98, 113, 131, 137, 139]
NaO_9	14697	14715	19	[0, 85, 88, 90, 98, 113, 119, 131, 137, 139]
NaO_10	14716	14728	13	[0, 85, 88, 90, 98, 113, 119, 131, 132, 137, 139]
NaO_9	14729	14758	30	[0, 85, 88, 90, 98, 113, 119, 132, 137, 139]
NaO_10	14759	14773	15	[0, 85, 88, 90, 98, 113, 119, 131, 132, 137, 139]
NaO_9	14774	14781	8	[0, 85, 90, 98, 113, 119, 131, 132, 137, 139]
NaO_10	14782	14787	6	[0, 85, 88, 90, 98, 113, 119, 131, 132, 137, 139]
NaO_9	14788	14805	18	[0, 85, 88, 90, 98, 119, 131, 132, 137, 139]
NaO_10	14806	14830	25	[0, 85, 88, 90, 98, 113, 119, 131, 132, 137, 139]
NaO_9	14831	14844	14	[0, 85, 88, 90, 98, 119, 131, 132, 137, 139]
NaO_10	14845	14890	46	[0, 85, 88, 90, 98, 113, 119, 131, 132, 137, 139]
NaO_9	14891	14913	23	[0, 85, 88, 90, 98, 113, 131, 132, 137, 139]
NaO_10	14914	14919	6	[0, 85, 88, 90, 98, 113, 119, 131, 132, 137, 139]
NaO_11	14920	14925	6	[0, 85, 88, 90, 98, 113, 119, 131, 132, 134, 137, 139]
NaO_10	14926	14934	9	[0, 85, 88, 90, 98, 113, 131, 132, 134, 137, 139]
NaO_9	14935	14949	15	[0, 85, 90, 98, 113, 131, 132, 134, 137, 139]
NaO_8	14950	14961	12	[0, 85, 90, 98, 113, 131, 132, 137, 139]
NaO_9	14962	14974	13	[0, 85, 90, 98, 113, 119, 131, 132, 137, 139]
NaO_10	14975	14975	1	[0, 85, 90, 98, 113, 119, 131, 132, 134, 137, 139]
NaO_11	14976	14982	7	[0, 85, 88, 90, 98, 113, 119, 131, 132, 134, 137, 139]
NaO_10	14983	14987	5	[0, 88, 90, 98, 113, 119, 131, 132, 134, 137, 139]
NaO_9	14988	14996	9	[0, 88, 90, 98, 113, 119, 131, 132, 137, 139]
NaO_10	14997	15004	8	[0, 85, 88, 90, 98, 113, 119, 131, 132, 137, 139]
NaO_9	15005	15011	7	[0, 85, 88, 90, 98, 119, 131, 132, 137, 139]
NaO_10	15012	15054	43	[0, 85, 88, 90, 98, 113, 119, 131, 132, 137, 139]
NaO_9	15055	15073	19	[0, 85, 88, 90, 98, 113, 119, 132, 137, 139]
NaO_8	15074	15097	24	[0, 88, 90, 98, 113, 119, 132, 137, 139]
NaO_9	15098	15107	10	[0, 88, 90, 98, 113, 119, 131, 132, 137, 139]
NaO_10	15108	15157	50	[0, 85, 88, 90, 98, 113, 119, 131, 132, 137, 139]
NaO_9	15158	15220	63	[0, 85, 88, 90, 98, 119, 131, 132, 137, 139]
NaO_8	15221	15231	11	[0, 88, 90, 98, 119, 131, 132, 137, 139]
NaO_7	15232	15233	2	[0, 88, 90, 98, 131, 132, 137, 139]
NaO_8	15234	15244	11	[0, 88, 90, 98, 113, 131, 132, 137, 139]
NaO_9	15245	15248	4	[0, 85, 88, 90, 98, 113, 131, 132, 137, 139]
NaO_10	15249	15290	42	[0, 85, 88, 90, 98, 113, 119, 131, 132, 137, 139]
NaO_9	15291	15298	8	[0, 88, 90, 98, 113, 119, 131, 132, 137, 139]
NaO_8	15299	15311	13	[0, 88, 90, 98, 119, 131, 132, 137, 139]
NaO_9	15312	15337	26	[0, 85, 88, 90, 98, 119, 131, 132, 137, 139]
NaO_10	15338	15383	46	[0, 85, 88, 90, 98, 113, 119, 131, 132, 137, 139]
NaO_9	15384	15410	27	[0, 88, 90, 98, 113, 119, 131, 132, 137, 139]
NaO_10	15411	15419	9	[0, 85, 88, 90, 98, 113, 119, 131, 132, 137, 139]
NaO_9	15420	15451	32	[0, 88, 90, 98, 113, 119, 131, 132, 137, 139]
NaO_10	15452	15476	25	[0, 88, 90, 98, 113, 119, 120, 131, 132, 137, 139]
NaO_9	15477	15489	13	[0, 88, 90, 98, 113, 119, 120, 132, 137, 139]
NaO_8	15490	15500	11	[0, 88, 90, 98, 113, 119, 132, 137, 139]
NaO_9	15501	15524	24	[0, 88, 90, 98, 113, 119, 120, 132, 137, 139]
NaO_8	15525	15561	37	[0, 88, 90, 98, 113, 119, 132, 137, 139]
NaO_9	15562	15565	4	[0, 85, 88, 90, 98, 113, 119, 132, 137, 139]
NaO_8	15566	15591	26	[0, 85, 90, 98, 113, 119, 132, 137, 139]
NaO_9	15592	15593	2	[0, 85, 88, 90, 98, 113, 119, 132, 137, 139]
NaO_10	15594	15598	5	[0, 85, 88, 90, 98, 113, 119, 131, 132, 137, 139]
NaO_9	15599	15605	7	[0, 85, 88, 90, 98, 113, 119, 132, 137, 139]
NaO_8	15606	15623	18	[0, 85, 88, 98, 113, 119, 132, 137, 139]
NaO_7	15624	15624	1	[0, 88, 98, 113, 119, 132, 137, 139]
NaO_8	15625	15629	5	[0, 88, 98, 113, 119, 120, 132, 137, 139]
NaO_9	15630	15658	29	[0, 88, 90, 98, 113, 119, 120, 132, 137, 139]
NaO_10	15659	15660	2	[0, 88, 90, 98, 113, 119, 120, 131, 132, 137, 139]
NaO_9	15661	15662	2	[0, 88, 90, 98, 113, 119, 131, 132, 137, 139]
NaO_10	15663	15674	12	[0, 85, 88, 90, 98, 113, 119, 131, 132, 137, 139]
NaO_9	15675	15702	28	[0, 85, 88, 90, 98, 119, 131, 132, 137, 139]
NaO_8	15703	15705	3	[0, 85, 88, 90, 98, 119, 131, 137, 139]
NaO_9	15706	15716	11	[0, 85, 88, 90, 98, 119, 131, 132, 137, 139]
NaO_8	15717	15721	5	[0, 85, 88, 90, 98, 131, 132, 137, 139]
NaO_9	15722	15725	4	[0, 78, 85, 88, 90, 98, 131, 132, 137, 139]
NaO_8	15726	15738	13	[0, 85, 88, 90, 98, 131, 132, 137, 139]
NaO_9	15739	15762	24	[0, 85, 88, 90, 98, 119, 131, 132, 137, 139]
NaO_10	15763	15782	20	[0, 85, 88, 90, 98, 113, 119, 131, 132, 137, 139]
NaO_9	15783	15792	10	[0, 88, 90, 98, 113, 119, 131, 132, 137, 139]
NaO_8	15793	15834	42	[0, 88, 90, 98, 113, 119, 132, 137, 139]
NaO_9	15835	15860	26	[0, 88, 90, 98, 113, 119, 131, 132, 137, 139]
NaO_10	15861	15862	2	[0, 85, 88, 90, 98, 113, 119, 131, 132, 137, 139]
NaO_9	15863	15892	30	[0, 85, 88, 90, 98, 119, 131, 132, 137, 139]
NaO_10	15893	15894	2	[0, 85, 88, 90, 98, 113, 119, 131, 132, 137, 139]
NaO_9	15895	15903	9	[0, 85, 88, 90, 98, 113, 131, 132, 137, 139]
NaO_10	15904	15932	29	[0, 85, 88, 90, 98, 113, 119, 131, 132, 137, 139]
NaO_9	15933	15939	7	[0, 85, 88, 90, 98, 113, 119, 132, 137, 139]
NaO_8	15940	15951	12	[0, 88, 90, 98, 113, 119, 132, 137, 139]
NaO_9	15952	15963	12	[0, 88, 90, 98, 113, 119, 120, 132, 137, 139]
NaO_8	15964	16000	37	[0, 88, 90, 98, 113, 119, 132, 137, 139]
NaO_9	16001	16032	32	[0, 88, 90, 98, 113, 119, 131, 132, 137, 139]
NaO_10	16033	16053	21	[0, 85, 88, 90, 98, 113, 119, 131, 132, 137, 139]
NaO_9	16054	16078	25	[0, 88, 90, 98, 113, 119, 131, 132, 137, 139]
NaO_8	16079	16106	28	[0, 88, 90, 98, 113, 131, 132, 137, 139]
NaO_9	16107	16110	4	[0, 78, 88, 90, 98, 113, 131, 132, 137, 139]
NaO_10	16111	16115	5	[0, 78, 85, 88, 90, 98, 113, 131, 132, 137, 139]
NaO_9	16116	16134	19	[0, 78, 85, 88, 90, 98, 131, 132, 137, 139]
NaO_8	16135	16144	10	[0, 85, 88, 90, 98, 131, 132, 137, 139]
NaO_9	16145	16158	14	[0, 85, 88, 90, 98, 113, 131, 132, 137, 139]
NaO_10	16159	16170	12	[0, 85, 88, 90, 98, 113, 119, 131, 132, 137, 139]
NaO_9	16171	16188	18	[0, 85, 88, 90, 98, 119, 131, 132, 137, 139]
NaO_8	16189	16200	12	[0, 85, 88, 90, 98, 119, 131, 137, 139]
NaO_9	16201	16203	3	[0, 85, 88, 90, 98, 119, 131, 132, 137, 139]
NaO_10	16204	16220	17	[0, 78, 85, 88, 90, 98, 119, 131, 132, 137, 139]
NaO_11	16221	16227	7	[0, 78, 85, 88, 90, 98, 113, 119, 131, 132, 137, 139]
NaO_10	16228	16263	36	[0, 85, 88, 90, 98, 113, 119, 131, 132, 137, 139]
NaO_9	16264	16265	2	[0, 85, 88, 90, 98, 113, 119, 131, 137, 139]
NaO_8	16266	16285	20	[0, 85, 90, 98, 113, 119, 131, 137, 139]
NaO_9	16286	16286	1	[0, 85, 90, 98, 113, 119, 131, 132, 137, 139]
NaO_8	16287	16302	16	[0, 90, 98, 113, 119, 131, 132, 137, 139]
NaO_9	16303	16312	10	[0, 85, 90, 98, 113, 119, 131, 132, 137, 139]
NaO_9	16313	16323	11	[0, 85, 88, 90, 98, 113, 131, 132, 137, 139]
NaO_10	16324	16324	1	[0, 85, 88, 90, 98, 113, 131, 132, 134, 137, 139]
NaO_11	16325	16333	9	[0, 85, 88, 90, 98, 113, 119, 131, 132, 134, 137, 139]
NaO_10	16334	16357	24	[0, 85, 90, 98, 113, 119, 131, 132, 134, 137, 139]
NaO_9	16358	16385	28	[0, 85, 90, 98, 113, 119, 131, 132, 137, 139]
NaO_10	16386	16445	60	[0, 85, 88, 90, 98, 113, 119, 131, 132, 137, 139]
NaO_9	16446	16451	6	[0, 88, 90, 98, 113, 119, 131, 132, 137, 139]
NaO_10	16452	16454	3	[0, 85, 88, 90, 98, 113, 119, 131, 132, 137, 139]
NaO_9	16455	16466	12	[0, 85, 90, 98, 113, 119, 131, 132, 137, 139]
NaO_8	16467	16508	42	[0, 90, 98, 113, 119, 131, 132, 137, 139]
NaO_10	16509	16523	15	[0, 85, 88, 90, 98, 113, 119, 131, 132, 137, 139]
NaO_11	16524	16537	14	[0, 85, 88, 90, 98, 113, 119, 131, 132, 134, 137, 139]
NaO_10	16538	16538	1	[0, 85, 88, 90, 98, 113, 119, 131, 132, 137, 139]
NaO_11	16539	16552	14	[0, 78, 85, 88, 90, 98, 113, 119, 131, 132, 137, 139]
NaO_10	16553	16567	15	[0, 78, 85, 88, 90, 98, 119, 131, 132, 137, 139]
NaO_9	16568	16573	6	[0, 78, 88, 90, 98, 119, 131, 132, 137, 139]
NaO_10	16574	16575	2	[0, 78, 88, 90, 98, 113, 119, 131, 132, 137, 139]
NaO_9	16576	16598	23	[0, 88, 90, 98, 113, 119, 131, 132, 137, 139]
NaO_8	16599	16622	24	[0, 88, 90, 98, 113, 119, 132, 137, 139]
NaO_9	16623	16666	44	[0, 88, 90, 98, 113, 119, 131, 132, 137, 139]
NaO_10	16667	16683	17	[0, 85, 88, 90, 98, 113, 119, 131, 132, 137, 139]
NaO_9	16684	16698	15	[0, 85, 88, 90, 98, 119, 131, 132, 137, 139]
NaO_8	16699	16707	9	[0, 88, 90, 98, 119, 131, 132, 137, 139]
NaO_9	16708	16720	13	[0, 78, 88, 90, 98, 119, 131, 132, 137, 139]
NaO_8	16721	16744	24	[0, 88, 90, 98, 119, 131, 132, 137, 139]
NaO_9	16745	16754	10	[0, 88, 90, 98, 113, 119, 131, 132, 137, 139]
NaO_8	16755	16755	1	[0, 88, 90, 98, 113, 119, 132, 137, 139]
NaO_7	16756	16756	1	[0, 90, 98, 113, 119, 132, 137, 139]
NaO_8	16757	16777	21	[0, 90, 98, 113, 119, 120, 132, 137, 139]
NaO_7	16778	16831	54	[0, 98, 113, 119, 120, 132, 137, 139]
NaO_8	16832	16867	36	[0, 90, 98, 113, 119, 120, 132, 137, 139]
NaO_9	16868	16869	2	[0, 88, 90, 98, 113, 119, 120, 132, 137, 139]
NaO_10	16870	16876	7	[0, 77, 88, 90, 98, 113, 119, 120, 132, 137, 139]
NaO_11	16877	16881	5	[0, 77, 88, 90, 98, 113, 119, 120, 121, 132, 137, 139]
NaO_10	16882	16902	21	[0, 77, 90, 98, 113, 119, 120, 121, 132, 137, 139]
NaO_9	16903	16919	17	[0, 77, 90, 98, 113, 119, 121, 132, 137, 139]
NaO_8	16920	16938	19	[0, 77, 90, 98, 113, 119, 132, 137, 139]
NaO_9	16939	16943	5	[0, 77, 90, 98, 113, 119, 131, 132, 137, 139]
NaO_10	16944	16944	1	[0, 77, 88, 90, 98, 113, 119, 131, 132, 137, 139]
NaO_9	16945	16972	28	[0, 88, 90, 98, 113, 119, 131, 132, 137, 139]
NaO_8	16973	17053	81	[0, 90, 98, 113, 119, 131, 132, 137, 139]
NaO_7	17054	17085	32	[0, 90, 98, 113, 119, 132, 137, 139]
NaO_8	17086	17109	24	[0, 90, 98, 113, 119, 131, 132, 137, 139]
NaO_9	17110	17113	4	[0, 77, 90, 98, 113, 119, 131, 132, 137, 139]
NaO_10	17114	17116	3	[0, 77, 88, 90, 98, 113, 119, 131, 132, 137, 139]
NaO_9	17117	17123	7	[0, 88, 90, 98, 113, 119, 131, 132, 137, 139]
NaO_8	17124	17160	37	[0, 90, 98, 113, 119, 131, 132, 137, 139]
NaO_9	17161	17176	16	[0, 88, 90, 98, 113, 119, 131, 132, 137, 139]
NaO_8	17177	17178	2	[0, 88, 90, 98, 113, 131, 132, 137, 139]
NaO_9	17179	17188	10	[0, 88, 90, 98, 113, 119, 131, 132, 137, 139]
NaO_8	17189	17191	3	[0, 90, 98, 113, 119, 131, 132, 137, 139]
NaO_9	17192	17202	11	[0, 90, 98, 113, 119, 131, 132, 137, 139, 150]
NaO_8	17203	17203	1	[0, 90, 98, 119, 131, 132, 137, 139, 150]
NaO_9	17204	17204	1	[0, 88, 90, 98, 119, 131, 132, 137, 139, 150]
NaO_8	17205	17212	8	[0, 88, 90, 98, 131, 132, 137, 139, 150]
NaO_9	17213	17222	10	[0, 78, 88, 90, 98, 131, 132, 137, 139, 150]
NaO_8	17223	17339	117	[0, 78, 88, 90, 98, 131, 132, 137, 139]
NaO_9	17340	17362	23	[0, 78, 88, 90, 98, 131, 132, 137, 139, 150]
NaO_8	17363	17370	8	[0, 88, 90, 98, 131, 132, 137, 139, 150]
NaO_7	17371	17376	6	[0, 88, 90, 98, 131, 132, 137, 139]
NaO_9	17377	17396	20	[0, 88, 90, 98, 113, 119, 131, 132, 137, 139]
NaO_8	17397	17400	4	[0, 88, 90, 98, 119, 131, 132, 137, 139]
NaO_8	17401	17405	5	[0, 88, 90, 95, 98, 131, 132, 137, 139]
NaO_7	17406	17444	39	[0, 88, 90, 98, 131, 132, 137, 139]
NaO_8	17445	17457	13	[0, 88, 90, 98, 113, 131, 132, 137, 139]
NaO_9	17458	17462	5	[0, 88, 90, 95, 98, 113, 131, 132, 137, 139]
NaO_8	17463	17465	3	[0, 88, 90, 95, 98, 131, 132, 137, 139]
NaO_8	17466	17475	10	[0, 78, 88, 90, 98, 131, 132, 137, 139]
NaO_9	17476	17539	64	[0, 78, 88, 90, 98, 131, 132, 137, 139, 150]
NaO_8	17540	17577	38	[0, 78, 88, 90, 98, 131, 132, 137, 139]
NaO_7	17578	17591	14	[0, 88, 90, 98, 131, 132, 137, 139]
NaO_8	17592	17598	7	[0, 88, 90, 98, 113, 131, 132, 137, 139]
NaO_7	17599	17636	38	[0, 88, 90, 98, 131, 132, 137, 139]
NaO_8	17637	17638	2	[0, 78, 88, 90, 98, 131, 132, 137, 139]
NaO_9	17639	17652	14	[0, 78, 88, 90, 98, 113, 131, 132, 137, 139]
NaO_8	17653	17657	5	[0, 78, 88, 90, 98, 131, 132, 137, 139]
NaO_9	17658	17672	15	[0, 78, 85, 88, 90, 98, 131, 132, 137, 139]
NaO_8	17673	17720	48	[0, 78, 88, 90, 98, 131, 132, 137, 139]
NaO_7	17721	17723	3	[0, 88, 90, 98, 131, 132, 137, 139]
NaO_8	17724	17727	4	[0, 88, 90, 98, 131, 132, 137, 139, 150]
NaO_9	17728	17735	8	[0, 85, 88, 90, 98, 131, 132, 137, 139, 150]
NaO_10	17736	17738	3	[0, 85, 88, 90, 98, 113, 131, 132, 137, 139, 150]
NaO_9	17739	17756	18	[0, 85, 88, 90, 98, 131, 132, 137, 139, 150]
NaO_10	17757	17761	5	[0, 78, 85, 88, 90, 98, 131, 132, 137, 139, 150]
NaO_9	17762	17763	2	[0, 78, 85, 88, 90, 131, 132, 137, 139, 150]
NaO_10	17764	17851	88	[0, 78, 85, 88, 90, 98, 131, 132, 137, 139, 150]
NaO_9	17852	17863	12	[0, 78, 88, 90, 98, 131, 132, 137, 139, 150]
NaO_8	17864	17914	51	[0, 78, 88, 90, 98, 131, 132, 137, 139]
NaO_9	17915	17942	28	[0, 78, 88, 90, 98, 131, 132, 137, 139, 150]
NaO_8	17943	17976	34	[0, 88, 90, 98, 131, 132, 137, 139, 150]
NaO_9	17977	18011	35	[0, 78, 88, 90, 98, 131, 132, 137, 139, 150]
NaO_10	18012	18038	27	[0, 78, 85, 88, 90, 98, 131, 132, 137, 139, 150]
NaO_9	18039	18063	25	[0, 78, 88, 90, 98, 131, 132, 137, 139, 150]
NaO_8	18064	18121	58	[0, 78, 88, 90, 98, 131, 132, 137, 139]
NaO_7	18122	18155	34	[0, 78, 88, 90, 98, 131, 132, 137]
NaO_8	18156	18171	16	[0, 78, 88, 90, 98, 131, 132, 137, 139]
NaO_7	18172	18172	1	[0, 78, 88, 90, 98, 131, 132, 137]
NaO_8	18173	18177	5	[0, 78, 88, 90, 98, 131, 132, 137, 150]
NaO_9	18178	18192	15	[0, 78, 88, 90, 98, 131, 132, 135, 137, 150]
NaO_8	18193	18208	16	[0, 78, 88, 90, 98, 131, 132, 135, 137]
NaO_7	18209	18220	12	[0, 78, 88, 90, 98, 131, 135, 137]
NaO_8	18221	18223	3	[0, 78, 88, 90, 98, 131, 135, 137, 139]
NaO_9	18224	18224	1	[0, 78, 88, 90, 98, 131, 135, 137, 139, 150]
NaO_10	18225	18230	6	[0, 78, 88, 90, 98, 131, 132, 135, 137, 139, 150]
NaO_11	18231	18232	2	[0, 78, 88, 90, 98, 104, 131, 132, 135, 137, 139, 150]
NaO_10	18233	18234	2	[0, 78, 88, 90, 98, 104, 131, 135, 137, 139, 150]
NaO_9	18235	18238	4	[0, 78, 88, 90, 98, 131, 135, 137, 139, 150]
NaO_8	18239	18251	13	[0, 78, 88, 90, 98, 131, 137, 139, 150]
NaO_9	18252	18255	4	[0, 78, 88, 90, 98, 131, 132, 137, 139, 150]
NaO_8	18256	18265	10	[0, 88, 90, 98, 131, 132, 137, 139, 150]
NaO_7	18266	18270	5	[0, 88, 90, 98, 131, 132, 137, 139]
NaO_8	18271	18289	19	[0, 78, 88, 90, 98, 131, 132, 137, 139]
NaO_7	18290	18320	31	[0, 78, 88, 90, 98, 131, 132, 137]
NaO_8	18321	18332	12	[0, 78, 88, 90, 98, 131, 132, 137, 139]
NaO_9	18333	18355	23	[0, 78, 88, 90, 98, 131, 132, 137, 139, 150]
NaO_10	18356	18395	40	[0, 78, 85, 88, 90, 98, 131, 132, 137, 139, 150]
NaO_9	18396	18403	8	[0, 78, 85, 88, 90, 98, 131, 132, 137, 139]
NaO_10	18404	18423	20	[0, 78, 85, 88, 90, 98, 113, 131, 132, 137, 139]
NaO_9	18424	18437	14	[0, 78, 85, 88, 90, 98, 131, 132, 137, 139]
NaO_8	18438	18457	20	[0, 78, 88, 90, 98, 131, 132, 137, 139]
NaO_9	18458	18464	7	[0, 78, 88, 90, 98, 131, 132, 137, 139, 150]
NaO_8	18465	18499	35	[0, 78, 88, 90, 98, 131, 132, 137, 139]
NaO_9	18500	18506	7	[0, 78, 85, 88, 90, 98, 131, 132, 137, 139]
NaO_8	18507	18568	62	[0, 78, 88, 90, 98, 131, 132, 137, 139]
NaO_9	18569	18570	2	[0, 78, 85, 88, 90, 98, 131, 132, 137, 139]
NaO_10	18571	18596	26	[0, 78, 85, 88, 90, 98, 131, 132, 137, 139, 150]
NaO_9	18597	18597	1	[0, 78, 88, 90, 98, 131, 132, 137, 139, 150]
NaO_8	18598	18616	19	[0, 78, 88, 90, 98, 131, 132, 137, 139]
NaO_9	18617	18619	3	[0, 78, 85, 88, 90, 98, 131, 132, 137, 139]
NaO_10	18620	18621	2	[0, 78, 85, 88, 90, 98, 113, 131, 132, 137, 139]
NaO_11	18622	18623	2	[0, 78, 85, 88, 90, 95, 98, 113, 131, 132, 137, 139]
NaO_10	18624	18640	17	[0, 78, 85, 88, 90, 98, 113, 131, 132, 137, 139]
NaO_9	18641	18653	13	[0, 78, 88, 90, 98, 113, 131, 132, 137, 139]
NaO_8	18654	18739	86	[0, 78, 88, 90, 98, 131, 132, 137, 139]
NaO_9	18740	18797	58	[0, 78, 85, 88, 90, 98, 131, 132, 137, 139]
NaO_8	18798	18812	15	[0, 78, 88, 90, 98, 131, 132, 137, 139]
NaO_9	18813	18823	11	[0, 78, 85, 88, 90, 98, 131, 132, 137, 139]
NaO_8	18824	18907	84	[0, 78, 88, 90, 98, 131, 132, 137, 139]
NaO_9	18908	18939	32	[0, 78, 88, 90, 98, 131, 132, 137, 139, 150]
NaO_8	18940	18941	2	[0, 88, 90, 98, 131, 132, 137, 139, 150]
NaO_9	18942	18957	16	[0, 78, 88, 90, 98, 131, 132, 137, 139, 150]
NaO_8	18958	19028	71	[0, 78, 88, 90, 98, 131, 132, 137, 139]
NaO_10	19029	19043	15	[0, 78, 85, 88, 90, 98, 131, 132, 137, 139, 150]
NaO_9	19044	19068	25	[0, 78, 88, 90, 98, 131, 132, 137, 139, 150]
NaO_8	19069	19086	18	[0, 78, 88, 90, 98, 131, 132, 137, 139]
NaO_9	19087	19113	27	[0, 78, 88, 90, 98, 113, 131, 132, 137, 139]
NaO_8	19114	19136	23	[0, 78, 88, 90, 98, 131, 132, 137, 139]
NaO_9	19137	19142	6	[0, 78, 85, 88, 90, 98, 131, 132, 137, 139]
NaO_10	19143	19182	40	[0, 78, 85, 88, 90, 98, 131, 132, 137, 139, 150]
NaO_9	19183	19183	1	[0, 78, 88, 90, 98, 131, 132, 137, 139, 150]
NaO_8	19184	19265	82	[0, 78, 88, 90, 98, 131, 132, 137, 139]
NaO_7	19266	19270	5	[0, 78, 88, 90, 98, 131, 137, 139]
NaO_8	19271	19280	10	[0, 78, 88, 90, 98, 131, 137, 139, 150]
NaO_9	19281	19285	5	[0, 78, 88, 90, 98, 104, 131, 137, 139, 150]
NaO_8	19286	19303	18	[0, 78, 88, 90, 98, 104, 131, 137, 139]
NaO_9	19304	19307	4	[0, 78, 85, 88, 90, 98, 104, 131, 137, 139]
NaO_10	19308	19310	3	[0, 78, 85, 88, 90, 98, 104, 131, 137, 139, 150]
NaO_9	19311	19321	11	[0, 78, 85, 88, 90, 98, 131, 137, 139, 150]
NaO_8	19322	19353	32	[0, 78, 88, 90, 98, 131, 137, 139, 150]
NaO_7	19354	19355	2	[0, 78, 88, 90, 98, 131, 137, 139]
NaO_8	19356	19362	7	[0, 78, 88, 90, 98, 131, 135, 137, 139]
NaO_9	19363	19378	16	[0, 78, 88, 90, 98, 131, 135, 137, 139, 150]
NaO_10	19379	19382	4	[0, 78, 88, 90, 98, 131, 132, 135, 137, 139, 150]
NaO_9	19383	19414	32	[0, 78, 88, 90, 98, 131, 132, 137, 139, 150]
NaO_8	19415	19454	40	[0, 78, 88, 90, 98, 131, 132, 137, 139]
NaO_9	19455	19458	4	[0, 78, 88, 90, 98, 131, 132, 137, 139, 150]
NaO_10	19459	19499	41	[0, 78, 85, 88, 90, 98, 131, 132, 137, 139, 150]
NaO_9	19500	19506	7	[0, 85, 88, 90, 98, 131, 132, 137, 139, 150]
NaO_8	19507	19520	14	[0, 85, 88, 90, 98, 131, 132, 137, 139]
NaO_9	19521	19572	52	[0, 78, 85, 88, 90, 98, 131, 132, 137, 139]
NaO_8	19573	19584	12	[0, 78, 88, 90, 98, 131, 132, 137, 139]
NaO_9	19585	19592	8	[0, 78, 85, 88, 90, 98, 131, 132, 137, 139]
NaO_10	19593	19601	9	[0, 78, 85, 88, 90, 98, 113, 131, 132, 137, 139]
NaO_9	19602	19609	8	[0, 78, 88, 90, 98, 113, 131, 132, 137, 139]
NaO_8	19610	19612	3	[0, 78, 88, 90, 98, 131, 132, 137, 139]
NaO_7	19613	19619	7	[0, 88, 90, 98, 131, 132, 137, 139]
NaO_8	19620	19643	24	[0, 78, 88, 90, 98, 131, 132, 137, 139]
NaO_9	19644	19649	6	[0, 78, 88, 90, 98, 131, 132, 137, 139, 150]
NaO_8	19650	19730	81	[0, 78, 88, 90, 98, 131, 132, 137, 139]
NaO_9	19731	19742	12	[0, 78, 85, 88, 90, 98, 131, 132, 137, 139]
NaO_10	19743	19747	5	[0, 78, 85, 88, 90, 98, 113, 131, 132, 137, 139]
NaO_9	19748	19749	2	[0, 78, 85, 88, 90, 98, 131, 132, 137, 139]
NaO_10	19750	19769	20	[0, 78, 85, 88, 90, 98, 131, 132, 137, 139, 150]
NaO_9	19770	19787	18	[0, 78, 85, 88, 90, 98, 131, 137, 139, 150]
NaO_10	19788	19798	11	[0, 78, 85, 88, 90, 98, 131, 132, 137, 139, 150]
NaO_9	19799	19809	11	[0, 78, 88, 90, 98, 131, 132, 137, 139, 150]
NaO_8	19810	19820	11	[0, 78, 88, 90, 98, 131, 137, 139, 150]
NaO_7	19821	19823	3	[0, 78, 88, 90, 98, 131, 137, 139]
NaO_8	19824	19883	60	[0, 78, 88, 90, 98, 131, 132, 137, 139]
NaO_9	19884	19889	6	[0, 78, 85, 88, 90, 98, 131, 132, 137, 139]
NaO_10	19890	19925	36	[0, 78, 85, 88, 90, 98, 131, 132, 137, 139, 150]
NaO_9	19926	19932	7	[0, 78, 85, 88, 90, 98, 131, 132, 137, 139]
NaO_8	19933	19955	23	[0, 78, 88, 90, 98, 131, 132, 137, 139]
NaO_9	19956	19984	29	[0, 78, 88, 90, 98, 131, 132, 137, 139, 150]
NaO_10	19985	20005	21	[0, 78, 85, 88, 90, 98, 131, 132, 137, 139, 150]
NaO_9	20006	20013	8	[0, 78, 85, 88, 90, 98, 131, 132, 137, 139]
NaO_8	20014	20049	36	[0, 78, 88, 90, 98, 131, 132, 137, 139]
NaO_9	20050	20068	19	[0, 78, 85, 88, 90, 98, 131, 132, 137, 139]
NaO_8	20069	20120	52	[0, 78, 88, 90, 98, 131, 132, 137, 139]
NaO_9	20121	20132	12	[0, 78, 85, 88, 90, 98, 131, 132, 137, 139]
NaO_8	20133	20160	28	[0, 78, 88, 90, 98, 131, 132, 137, 139]
NaO_9	20161	20168	8	[0, 78, 88, 90, 98, 113, 131, 132, 137, 139]
NaO_10	20169	20171	3	[0, 78, 88, 90, 98, 113, 131, 132, 137, 139, 150]
NaO_11	20172	20191	20	[0, 78, 85, 88, 90, 98, 113, 131, 132, 137, 139, 150]
NaO_10	20192	20199	8	[0, 78, 85, 88, 90, 98, 113, 131, 132, 137, 139]
NaO_9	20200	20203	4	[0, 78, 85, 88, 90, 98, 131, 132, 137, 139]
NaO_8	20204	20240	37	[0, 78, 85, 88, 90, 131, 132, 137, 139]
NaO_10	20241	20249	9	[0, 78, 85, 88, 90, 98, 131, 132, 137, 139, 150]
NaO_9	20250	20258	9	[0, 78, 88, 90, 98, 131, 132, 137, 139, 150]
NaO_10	20259	20275	17	[0, 78, 88, 90, 98, 113, 131, 132, 137, 139, 150]
NaO_9	20276	20295	20	[0, 78, 88, 90, 98, 131, 132, 137, 139, 150]
NaO_8	20296	20321	26	[0, 78, 88, 90, 98, 131, 132, 137, 139]
NaO_9	20322	20362	41	[0, 78, 85, 88, 90, 98, 131, 132, 137, 139]
NaO_8	20363	20410	48	[0, 78, 88, 90, 98, 131, 132, 137, 139]
NaO_9	20411	20420	10	[0, 78, 88, 90, 98, 131, 132, 137, 139, 150]
NaO_8	20421	20425	5	[0, 88, 90, 98, 131, 132, 137, 139, 150]
NaO_9	20426	20430	5	[0, 85, 88, 90, 98, 131, 132, 137, 139, 150]
NaO_10	20431	20435	5	[0, 85, 88, 90, 98, 113, 131, 132, 137, 139, 150]
NaO_9	20436	20438	3	[0, 85, 88, 90, 98, 113, 131, 132, 137, 139]
NaO_10	20439	20446	8	[0, 78, 85, 88, 90, 98, 113, 131, 132, 137, 139]
NaO_9	20447	20450	4	[0, 78, 88, 90, 98, 113, 131, 132, 137, 139]
NaO_8	20451	20480	30	[0, 78, 88, 90, 98, 131, 132, 137, 139]
NaO_9	20481	20491	11	[0, 78, 85, 88, 90, 98, 131, 132, 137, 139]
NaO_8	20492	20512	21	[0, 78, 88, 90, 98, 131, 132, 137, 139]
NaO_9	20513	20519	7	[0, 78, 88, 90, 98, 131, 132, 137, 139, 150]
NaO_10	20520	20527	8	[0, 78, 85, 88, 90, 98, 131, 132, 137, 139, 150]
NaO_11	20528	20542	15	[0, 78, 85, 88, 90, 98, 113, 131, 132, 137, 139, 150]
NaO_10	20543	20543	1	[0, 78, 88, 90, 98, 113, 131, 132, 137, 139, 150]
NaO_9	20544	20561	18	[0, 78, 88, 90, 98, 131, 132, 137, 139, 150]
NaO_8	20562	20593	32	[0, 78, 88, 90, 98, 131, 132, 137, 139]
NaO_9	20594	20603	10	[0, 78, 88, 90, 98, 131, 132, 137, 139, 150]
NaO_8	20604	20637	34	[0, 78, 88, 90, 98, 131, 132, 137, 139]
NaO_9	20638	20663	26	[0, 78, 85, 88, 90, 98, 131, 132, 137, 139]
NaO_8	20664	20699	36	[0, 78, 88, 90, 98, 131, 132, 137, 139]
NaO_9	20700	20723	24	[0, 78, 85, 88, 90, 98, 131, 132, 137, 139]
NaO_10	20724	20742	19	[0, 78, 85, 88, 90, 98, 131, 132, 137, 139, 150]
NaO_9	20743	20743	1	[0, 78, 85, 88, 90, 98, 131, 132, 137, 139]
NaO_8	20744	20755	12	[0, 78, 88, 90, 98, 131, 132, 137, 139]
NaO_9	20756	20765	10	[0, 78, 85, 88, 90, 98, 131, 132, 137, 139]
NaO_8	20766	20791	26	[0, 78, 88, 90, 98, 131, 132, 137, 139]
NaO_9	20792	20803	12	[0, 78, 88, 90, 98, 113, 131, 132, 137, 139]
NaO_10	20804	20808	5	[0, 78, 88, 90, 98, 113, 131, 132, 137, 139, 150]
NaO_9	20809	20811	3	[0, 78, 88, 90, 98, 113, 131, 132, 137, 139]
NaO_8	20812	20818	7	[0, 78, 90, 98, 113, 131, 132, 137, 139]
NaO_9	20819	20857	39	[0, 78, 88, 90, 98, 113, 131, 132, 137, 139]
NaO_8	20858	20881	24	[0, 78, 88, 90, 98, 131, 132, 137, 139]
NaO_9	20882	20895	14	[0, 78, 85, 88, 90, 98, 131, 132, 137, 139]
NaO_10	20896	20919	24	[0, 78, 85, 88, 90, 98, 131, 132, 137, 139, 150]
NaO_9	20920	20957	38	[0, 78, 85, 88, 90, 98, 131, 132, 137, 139]
NaO_10	20958	20959	2	[0, 78, 85, 88, 90, 98, 113, 131, 132, 137, 139]
NaO_9	20960	20964	5	[0, 78, 88, 90, 98, 113, 131, 132, 137, 139]
NaO_8	20965	21016	52	[0, 78, 88, 90, 98, 131, 132, 137, 139]
NaO_9	21017	21017	1	[0, 78, 88, 90, 98, 131, 132, 137, 139, 150]
NaO_10	21018	21038	21	[0, 78, 85, 88, 90, 98, 131, 132, 137, 139, 150]
NaO_9	21039	21042	4	[0, 78, 88, 90, 98, 131, 132, 137, 139, 150]
NaO_10	21043	21045	3	[0, 78, 88, 90, 98, 113, 131, 132, 137, 139, 150]
NaO_9	21046	21053	8	[0, 78, 88, 90, 98, 113, 131, 132, 137, 139]
NaO_9	21054	21074	21	[0, 78, 85, 88, 90, 98, 131, 132, 137, 139]
NaO_8	21075	21135	61	[0, 78, 88, 90, 98, 131, 132, 137, 139]
NaO_7	21136	21139	4	[0, 78, 88, 90, 98, 131, 132, 137]
NaO_9	21140	21147	8	[0, 73, 78, 88, 90, 98, 115, 131, 132, 137]
NaO_8	21148	21168	21	[0, 78, 88, 90, 98, 115, 131, 132, 137]
NaO_9	21169	21170	2	[0, 78, 88, 90, 98, 115, 131, 132, 137, 139]
NaO_8	21171	21205	35	[0, 78, 88, 90, 98, 131, 132, 137, 139]
NaO_9	21206	21236	31	[0, 78, 85, 88, 90, 98, 131, 132, 137, 139]
NaO_10	21237	21251	15	[0, 78, 85, 88, 90, 98, 113, 131, 132, 137, 139]
NaO_9	21252	21252	1	[0, 78, 88, 90, 98, 113, 131, 132, 137, 139]
NaO_8	21253	21337	85	[0, 78, 88, 90, 98, 131, 132, 137, 139]
NaO_9	21338	21359	22	[0, 78, 85, 88, 90, 98, 131, 132, 137, 139]
NaO_8	21360	21441	82	[0, 78, 88, 90, 98, 131, 132, 137, 139]
NaO_9	21442	21453	12	[0, 78, 88, 90, 98, 131, 132, 137, 139, 150]
NaO_10	21454	21468	15	[0, 78, 85, 88, 90, 98, 131, 132, 137, 139, 150]
NaO_9	21469	21473	5	[0, 78, 85, 88, 90, 98, 131, 132, 137, 139]
NaO_9	21474	21484	11	[0, 78, 88, 90, 98, 113, 131, 132, 137, 139]
NaO_8	21485	21532	48	[0, 78, 88, 90, 98, 131, 132, 137, 139]
NaO_7	21533	21536	4	[0, 78, 88, 90, 98, 131, 137, 139]
NaO_8	21537	21538	2	[0, 78, 88, 90, 98, 131, 137, 139, 150]
NaO_9	21539	21548	10	[0, 78, 88, 90, 98, 131, 132, 137, 139, 150]
NaO_10	21549	21565	17	[0, 78, 85, 88, 90, 98, 131, 132, 137, 139, 150]
NaO_11	21566	21571	6	[0, 78, 85, 88, 90, 98, 113, 131, 132, 137, 139, 150]
NaO_10	21572	21596	25	[0, 78, 85, 88, 90, 98, 131, 132, 137, 139, 150]
NaO_9	21597	21606	10	[0, 78, 88, 90, 98, 131, 132, 137, 139, 150]
NaO_8	21607	21689	83	[0, 78, 88, 90, 98, 131, 132, 137, 139]
NaO_9	21690	21710	21	[0, 78, 85, 88, 90, 98, 131, 132, 137, 139]
NaO_8	21711	21721	11	[0, 78, 88, 90, 98, 131, 132, 137, 139]
NaO_9	21722	21729	8	[0, 78, 88, 90, 98, 131, 132, 137, 139, 150]
NaO_9	21730	21759	30	[0, 78, 85, 88, 90, 98, 131, 132, 137, 139]
NaO_10	21760	21783	24	[0, 78, 85, 88, 90, 98, 113, 131, 132, 137, 139]
NaO_9	21784	21817	34	[0, 78, 85, 88, 90, 98, 131, 132, 137, 139]
NaO_8	21818	21852	35	[0, 78, 88, 90, 98, 131, 132, 137, 139]
NaO_7	21853	21878	26	[0, 78, 88, 90, 98, 131, 132, 137]
NaO_8	21879	21895	17	[0, 78, 88, 90, 98, 131, 132, 137, 139]
NaO_9	21896	21897	2	[0, 78, 88, 90, 98, 131, 132, 137, 139, 150]
NaO_8	21898	21914	17	[0, 78, 88, 90, 98, 131, 132, 137, 139]
NaO_9	21915	21918	4	[0, 78, 88, 90, 98, 113, 131, 132, 137, 139]
NaO_10	21919	21926	8	[0, 78, 85, 88, 90, 98, 113, 131, 132, 137, 139]
NaO_9	21927	21928	2	[0, 78, 85, 88, 90, 98, 131, 132, 137, 139]
NaO_10	21929	21949	21	[0, 78, 85, 88, 90, 98, 131, 132, 137, 139, 150]
NaO_9	21950	21979	30	[0, 78, 88, 90, 98, 131, 132, 137, 139, 150]
NaO_8	21980	22113	134	[0, 78, 88, 90, 98, 131, 132, 137, 139]
NaO_9	22114	22138	25	[0, 78, 88, 90, 98, 131, 132, 137, 139, 150]
NaO_8	22139	22151	13	[0, 78, 88, 90, 98, 131, 132, 137, 139]
NaO_9	22152	22158	7	[0, 78, 88, 90, 98, 113, 131, 132, 137, 139]
NaO_10	22159	22166	8	[0, 78, 85, 88, 90, 98, 113, 131, 132, 137, 139]
NaO_9	22167	22169	3	[0, 78, 88, 90, 98, 113, 131, 132, 137, 139]
NaO_8	22170	22192	23	[0, 78, 88, 90, 98, 131, 132, 137, 139]
NaO_9	22193	22202	10	[0, 78, 88, 90, 98, 131, 132, 137, 139, 150]
NaO_10	22203	22219	17	[0, 78, 85, 88, 90, 98, 131, 132, 137, 139, 150]
NaO_9	22220	22255	36	[0, 78, 88, 90, 98, 131, 132, 137, 139, 150]
NaO_8	22256	22263	8	[0, 78, 88, 90, 98, 131, 137, 139, 150]
NaO_7	22264	22267	4	[0, 78, 88, 90, 98, 131, 137, 139]
NaO_8	22268	22299	32	[0, 78, 88, 90, 98, 131, 132, 137, 139]
NaO_9	22300	22302	3	[0, 78, 88, 90, 98, 113, 131, 132, 137, 139]
NaO_10	22303	22318	16	[0, 78, 85, 88, 90, 98, 113, 131, 132, 137, 139]
NaO_9	22319	22328	10	[0, 78, 88, 90, 98, 113, 131, 132, 137, 139]
NaO_10	22329	22342	14	[0, 78, 88, 90, 98, 113, 131, 132, 137, 139, 150]
NaO_9	22343	22352	10	[0, 78, 88, 90, 98, 113, 131, 132, 137, 139]
NaO_10	22353	22355	3	[0, 78, 85, 88, 90, 98, 113, 131, 132, 137, 139]
NaO_9	22356	22365	10	[0, 85, 88, 90, 98, 113, 131, 132, 137, 139]
NaO_10	22366	22366	1	[0, 78, 85, 88, 90, 98, 113, 131, 132, 137, 139]
NaO_9	22367	22373	7	[0, 78, 88, 90, 98, 113, 131, 132, 137, 139]
NaO_8	22374	22396	23	[0, 78, 88, 90, 98, 131, 132, 137, 139]
NaO_9	22397	22451	55	[0, 78, 88, 90, 98, 131, 132, 137, 139, 150]
NaO_8	22452	22507	56	[0, 78, 88, 90, 98, 131, 132, 137, 139]
NaO_10	22508	22523	16	[0, 78, 85, 88, 90, 98, 131, 132, 137, 139, 150]
NaO_11	22524	22530	7	[0, 78, 85, 88, 90, 98, 113, 131, 132, 137, 139, 150]
NaO_10	22531	22550	20	[0, 78, 85, 88, 90, 98, 131, 132, 137, 139, 150]
NaO_9	22551	22553	3	[0, 78, 88, 90, 98, 131, 132, 137, 139, 150]
NaO_8	22554	22618	65	[0, 78, 88, 90, 98, 131, 132, 137, 139]
NaO_9	22619	22645	27	[0, 78, 85, 88, 90, 98, 131, 132, 137, 139]
NaO_8	22646	22693	48	[0, 78, 88, 90, 98, 131, 132, 137, 139]
NaO_7	22694	22698	5	[0, 88, 90, 98, 131, 132, 137, 139]
NaO_8	22699	22705	7	[0, 78, 88, 90, 98, 131, 132, 137, 139]
NaO_9	22706	22718	13	[0, 78, 88, 90, 98, 113, 131, 132, 137, 139]
NaO_8	22719	22749	31	[0, 78, 88, 90, 98, 131, 132, 137, 139]
NaO_9	22750	22755	6	[0, 78, 88, 90, 98, 113, 131, 132, 137, 139]
NaO_8	22756	22786	31	[0, 78, 88, 90, 98, 131, 132, 137, 139]
NaO_9	22787	22789	3	[0, 78, 85, 88, 90, 98, 131, 132, 137, 139]
NaO_10	22790	22800	11	[0, 78, 85, 88, 90, 98, 131, 132, 137, 139, 150]
NaO_9	22801	22831	31	[0, 78, 85, 88, 90, 98, 131, 132, 137, 139]
NaO_8	22832	22843	12	[0, 78, 88, 90, 98, 131, 132, 137, 139]
NaO_9	22844	22852	9	[0, 78, 88, 90, 98, 131, 132, 137, 139, 150]
NaO_8	22853	22893	41	[0, 78, 88, 90, 98, 131, 132, 137, 139]
NaO_9	22894	22908	15	[0, 78, 85, 88, 90, 98, 131, 132, 137, 139]
NaO_8	22909	22946	38	[0, 78, 88, 90, 98, 131, 132, 137, 139]
NaO_9	22947	22971	25	[0, 78, 88, 90, 98, 113, 131, 132, 137, 139]
NaO_8	22972	22977	6	[0, 78, 88, 90, 98, 131, 132, 137, 139]
NaO_9	22978	23006	29	[0, 78, 85, 88, 90, 98, 131, 132, 137, 139]
NaO_8	23007	23048	42	[0, 78, 88, 90, 98, 131, 132, 137, 139]
NaO_9	23049	23058	10	[0, 78, 85, 88, 90, 98, 131, 132, 137, 139]
NaO_10	23059	23116	58	[0, 78, 85, 88, 90, 98, 131, 132, 137, 139, 150]
NaO_9	23117	23124	8	[0, 78, 88, 90, 98, 131, 132, 137, 139, 150]
NaO_8	23125	23131	7	[0, 78, 88, 90, 98, 131, 132, 137, 139]
NaO_9	23132	23153	22	[0, 78, 88, 90, 98, 113, 131, 132, 137, 139]
NaO_8	23154	23161	8	[0, 78, 88, 90, 98, 131, 132, 137, 139]
NaO_9	23162	23181	20	[0, 78, 85, 88, 90, 98, 131, 132, 137, 139]
NaO_8	23182	23249	68	[0, 78, 88, 90, 98, 131, 132, 137, 139]
NaO_9	23250	23264	15	[0, 78, 85, 88, 90, 98, 131, 132, 137, 139]
NaO_8	23265	23278	14	[0, 78, 88, 90, 98, 131, 132, 137, 139]
NaO_9	23279	23295	17	[0, 78, 88, 90, 98, 113, 131, 132, 137, 139]
NaO_8	23296	23366	71	[0, 78, 88, 90, 98, 131, 132, 137, 139]
NaO_9	23367	23382	16	[0, 78, 88, 90, 98, 131, 132, 137, 139, 150]
NaO_8	23383	23393	11	[0, 78, 88, 90, 98, 131, 132, 137, 139]
NaO_9	23394	23469	76	[0, 78, 88, 90, 98, 131, 132, 137, 139, 150]
NaO_10	23470	23534	65	[0, 78, 85, 88, 90, 98, 131, 132, 137, 139, 150]
NaO_9	23535	23563	29	[0, 78, 85, 88, 90, 98, 131, 132, 137, 150]
NaO_8	23564	23570	7	[0, 78, 85, 88, 90, 98, 131, 132, 137]
NaO_9	23571	23571	1	[0, 78, 85, 88, 90, 98, 131, 132, 137, 150]
NaO_10	23572	23606	35	[0, 78, 85, 88, 90, 98, 131, 132, 137, 139, 150]
NaO_9	23607	23610	4	[0, 85, 88, 90, 98, 131, 132, 137, 139, 150]
NaO_10	23611	23620	10	[0, 85, 88, 90, 98, 113, 131, 132, 137, 139, 150]
NaO_11	23621	23641	21	[0, 78, 85, 88, 90, 98, 113, 131, 132, 137, 139, 150]
NaO_10	23642	23647	6	[0, 78, 85, 88, 90, 113, 131, 132, 137, 139, 150]
NaO_9	23648	23663	16	[0, 78, 85, 88, 90, 131, 132, 137, 139, 150]
NaO_10	23664	23667	4	[0, 78, 85, 88, 90, 113, 131, 132, 137, 139, 150]
NaO_9	23668	23670	3	[0, 78, 85, 88, 90, 131, 132, 137, 139, 150]
NaO_10	23671	23689	19	[0, 78, 85, 88, 90, 98, 131, 132, 137, 139, 150]
NaO_9	23690	23693	4	[0, 78, 88, 90, 98, 131, 132, 137, 139, 150]
NaO_8	23694	23740	47	[0, 78, 88, 90, 98, 131, 132, 137, 139]
NaO_9	23741	23742	2	[0, 78, 88, 90, 98, 113, 131, 132, 137, 139]
NaO_10	23743	23762	20	[0, 78, 85, 88, 90, 98, 113, 131, 132, 137, 139]
NaO_9	23763	23783	21	[0, 78, 85, 88, 90, 98, 131, 132, 137, 139]
NaO_10	23784	23798	15	[0, 78, 85, 88, 90, 98, 131, 132, 137, 139, 150]
NaO_9	23799	23814	16	[0, 78, 88, 90, 98, 131, 132, 137, 139, 150]
NaO_7	23815	23821	7	[0, 78, 88, 90, 98, 131, 137, 150]
NaO_8	23822	23825	4	[0, 78, 88, 90, 98, 131, 137, 139, 150]
NaO_9	23826	23894	69	[0, 78, 88, 90, 98, 131, 132, 137, 139, 150]
NaO_8	23895	23902	8	[0, 78, 88, 90, 98, 131, 132, 137, 139]
NaO_9	23903	23905	3	[0, 78, 88, 90, 98, 131, 132, 137, 139, 150]
