# Supplementary material for: Pressure‐Induced Coordination Changes in a Pyrolitic Silicate Melt From Ab Initio Molecular Dynamics Simulations
Source: J Geophys Res Solid Earth. 2019 Nov 29;124(11):11232–50. doi: 10.1029/2019JB018238 (PMC6988478; doi:10.1029/2019JB018238)
Supplement: Supplementary file 2 — Data Set S1 [file JGRB-124-11232-s002.zip › Data/3000K/NaO/a10.5-pyr-100-nvt.T3K.outcar.umd.dat.r0.stat.dat]

Cluster	Time	Percent
NaO_7	2148	0.08985192002007863	8
NaO_6	123	0.005145151844725173	7
NaO_8	9408	0.3935413703672718	9
NaO_9	9121	0.3815360160629131	10
NaO_10	2845	0.11900778047352129	11
NaO_11	261	0.010917761231490002	12
