# Supplementary material for: Pressure‐Induced Coordination Changes in a Pyrolitic Silicate Melt From Ab Initio Molecular Dynamics Simulations
Source: J Geophys Res Solid Earth. 2019 Nov 29;124(11):11232–50. doi: 10.1029/2019JB018238 (PMC6988478; doi:10.1029/2019JB018238)
Supplement: Supplementary file 2 — Data Set S1 [file JGRB-124-11232-s002.zip › Data/3000K/NaO/a11.0-pyr-100-nvt.T3K.outcar.umd.dat.r0.popul.dat]

Formula	Begin	End	Lifetime	[Composition]
NaO_8	0	42	43	[0, 85, 98, 106, 112, 115, 120, 139, 142]
NaO_9	43	76	34	[0, 85, 98, 106, 112, 115, 120, 123, 139, 142]
NaO_10	77	85	9	[0, 85, 98, 106, 112, 115, 120, 123, 132, 139, 142]
NaO_9	86	111	26	[0, 85, 98, 106, 112, 115, 120, 123, 139, 142]
NaO_8	112	113	2	[0, 85, 106, 112, 115, 120, 123, 139, 142]
NaO_7	114	126	13	[0, 85, 106, 112, 115, 123, 139, 142]
NaO_8	127	146	20	[0, 74, 85, 106, 112, 115, 123, 139, 142]
NaO_9	147	152	6	[0, 74, 85, 106, 112, 115, 123, 138, 139, 142]
NaO_8	153	187	35	[0, 74, 85, 106, 112, 115, 123, 139, 142]
NaO_9	188	194	7	[0, 74, 85, 98, 106, 112, 115, 123, 139, 142]
NaO_10	195	214	20	[0, 74, 85, 98, 106, 112, 115, 120, 123, 139, 142]
NaO_9	215	230	16	[0, 74, 85, 106, 112, 115, 120, 123, 139, 142]
NaO_8	231	247	17	[0, 74, 85, 106, 112, 115, 123, 139, 142]
NaO_9	248	283	36	[0, 74, 85, 98, 106, 112, 115, 123, 139, 142]
NaO_8	284	343	60	[0, 74, 85, 106, 112, 115, 123, 139, 142]
NaO_9	344	346	3	[0, 74, 85, 106, 112, 115, 120, 123, 139, 142]
NaO_8	347	374	28	[0, 74, 85, 106, 112, 115, 123, 139, 142]
NaO_9	375	433	59	[0, 74, 85, 98, 106, 112, 115, 123, 139, 142]
NaO_8	434	499	66	[0, 74, 85, 98, 106, 112, 115, 139, 142]
NaO_9	500	506	7	[0, 74, 85, 98, 106, 112, 115, 123, 139, 142]
NaO_10	507	519	13	[0, 74, 85, 98, 106, 112, 115, 123, 132, 139, 142]
NaO_9	520	618	99	[0, 74, 85, 98, 106, 112, 115, 123, 139, 142]
NaO_8	619	696	78	[0, 74, 85, 98, 106, 112, 115, 139, 142]
NaO_7	697	700	4	[0, 74, 85, 98, 106, 112, 115, 142]
NaO_8	701	712	12	[0, 74, 85, 98, 106, 112, 115, 123, 142]
NaO_9	713	720	8	[0, 74, 85, 98, 106, 112, 115, 123, 132, 142]
NaO_8	721	725	5	[0, 74, 85, 98, 106, 112, 115, 132, 142]
NaO_9	726	734	9	[0, 74, 77, 85, 98, 106, 112, 115, 132, 142]
NaO_8	735	756	22	[0, 74, 77, 85, 106, 112, 115, 132, 142]
NaO_7	757	763	7	[0, 74, 77, 85, 106, 112, 115, 142]
NaO_8	764	795	32	[0, 74, 77, 85, 98, 106, 112, 115, 142]
NaO_9	796	808	13	[0, 74, 77, 85, 98, 106, 112, 115, 123, 142]
NaO_10	809	835	27	[0, 74, 77, 85, 98, 106, 112, 115, 123, 139, 142]
NaO_9	836	854	19	[0, 74, 85, 98, 106, 112, 115, 123, 139, 142]
NaO_8	855	870	16	[0, 74, 85, 98, 106, 112, 123, 139, 142]
NaO_9	871	886	16	[0, 74, 85, 98, 106, 112, 123, 132, 139, 142]
NaO_10	887	889	3	[0, 74, 77, 85, 98, 106, 112, 123, 132, 139, 142]
NaO_11	890	893	4	[0, 74, 77, 85, 98, 106, 112, 115, 123, 132, 139, 142]
NaO_10	894	929	36	[0, 74, 77, 85, 98, 106, 112, 115, 123, 139, 142]
NaO_9	930	931	2	[0, 74, 77, 85, 106, 112, 115, 123, 139, 142]
NaO_8	932	933	2	[0, 74, 77, 85, 106, 112, 115, 123, 142]
NaO_7	934	940	7	[0, 74, 77, 85, 106, 112, 115, 142]
NaO_8	941	942	2	[0, 74, 77, 85, 98, 106, 112, 115, 142]
NaO_9	943	957	15	[0, 74, 77, 81, 85, 98, 106, 112, 115, 142]
NaO_8	958	961	4	[0, 74, 77, 81, 85, 106, 112, 115, 142]
NaO_7	962	994	33	[0, 74, 77, 85, 106, 112, 115, 142]
NaO_8	995	997	3	[0, 74, 77, 85, 98, 106, 112, 115, 142]
NaO_9	998	998	1	[0, 74, 77, 85, 98, 106, 112, 115, 123, 142]
NaO_10	999	1042	44	[0, 74, 77, 85, 98, 106, 112, 115, 123, 132, 142]
NaO_9	1043	1046	4	[0, 74, 77, 85, 98, 106, 112, 115, 132, 142]
NaO_8	1047	1094	48	[0, 74, 77, 85, 98, 106, 112, 115, 142]
NaO_9	1095	1101	7	[0, 74, 77, 85, 98, 106, 112, 115, 123, 142]
NaO_8	1102	1142	41	[0, 74, 77, 85, 98, 106, 112, 115, 142]
NaO_9	1143	1159	17	[0, 74, 77, 85, 98, 106, 112, 115, 123, 142]
NaO_9	1160	1165	6	[0, 74, 85, 98, 106, 112, 115, 123, 139, 142]
NaO_10	1166	1169	4	[0, 74, 85, 98, 106, 112, 115, 123, 132, 139, 142]
NaO_9	1170	1200	31	[0, 74, 85, 98, 106, 112, 115, 123, 139, 142]
NaO_8	1201	1207	7	[0, 74, 85, 98, 106, 112, 123, 139, 142]
NaO_9	1208	1221	14	[0, 74, 85, 98, 106, 112, 123, 127, 139, 142]
NaO_8	1222	1228	7	[0, 74, 85, 98, 106, 112, 127, 139, 142]
NaO_9	1229	1229	1	[0, 74, 77, 85, 98, 106, 112, 127, 139, 142]
NaO_8	1230	1244	15	[0, 74, 85, 98, 106, 112, 127, 139, 142]
NaO_9	1245	1246	2	[0, 74, 85, 98, 106, 112, 123, 127, 139, 142]
NaO_10	1247	1249	3	[0, 74, 85, 98, 106, 112, 123, 127, 131, 139, 142]
NaO_9	1250	1258	9	[0, 74, 85, 98, 106, 112, 123, 131, 139, 142]
NaO_8	1259	1265	7	[0, 74, 85, 98, 106, 112, 123, 139, 142]
NaO_9	1266	1272	7	[0, 74, 85, 98, 106, 112, 115, 123, 139, 142]
NaO_10	1273	1273	1	[0, 74, 85, 98, 106, 112, 115, 123, 132, 139, 142]
NaO_9	1274	1308	35	[0, 74, 85, 98, 106, 112, 115, 132, 139, 142]
NaO_10	1309	1311	3	[0, 74, 85, 98, 106, 112, 115, 123, 132, 139, 142]
NaO_9	1312	1317	6	[0, 74, 85, 98, 106, 112, 115, 123, 132, 142]
NaO_10	1318	1350	33	[0, 74, 77, 85, 98, 106, 112, 115, 123, 132, 142]
NaO_9	1351	1352	2	[0, 74, 77, 85, 106, 112, 115, 123, 132, 142]
NaO_8	1353	1367	15	[0, 74, 77, 85, 106, 112, 115, 123, 142]
NaO_9	1368	1370	3	[0, 74, 77, 85, 106, 112, 115, 123, 139, 142]
NaO_10	1371	1398	28	[0, 74, 77, 85, 98, 106, 112, 115, 123, 139, 142]
NaO_9	1399	1422	24	[0, 74, 85, 98, 106, 112, 115, 123, 139, 142]
NaO_8	1423	1426	4	[0, 74, 85, 98, 106, 112, 123, 139, 142]
NaO_9	1427	1453	27	[0, 74, 85, 98, 106, 112, 115, 123, 139, 142]
NaO_10	1454	1463	10	[0, 74, 85, 98, 106, 112, 115, 123, 132, 139, 142]
NaO_9	1464	1477	14	[0, 74, 85, 98, 106, 112, 115, 123, 139, 142]
NaO_10	1478	1489	12	[0, 74, 77, 85, 98, 106, 112, 115, 123, 139, 142]
NaO_10	1490	1518	29	[0, 74, 85, 98, 106, 112, 115, 123, 132, 139, 142]
NaO_9	1519	1634	116	[0, 74, 85, 98, 106, 112, 115, 123, 139, 142]
NaO_8	1635	1669	35	[0, 74, 85, 98, 106, 115, 123, 139, 142]
NaO_9	1670	1707	38	[0, 74, 85, 98, 106, 112, 115, 123, 139, 142]
NaO_8	1708	1739	32	[0, 74, 85, 98, 106, 112, 115, 139, 142]
NaO_9	1740	1744	5	[0, 74, 85, 98, 106, 112, 115, 123, 139, 142]
NaO_10	1745	1754	10	[0, 74, 85, 98, 106, 112, 115, 123, 132, 139, 142]
NaO_11	1755	1761	7	[0, 74, 77, 85, 98, 106, 112, 115, 123, 132, 139, 142]
NaO_10	1762	1794	33	[0, 74, 77, 85, 98, 106, 112, 115, 123, 139, 142]
NaO_9	1795	1823	29	[0, 74, 77, 85, 98, 106, 112, 115, 139, 142]
NaO_10	1824	1830	7	[0, 74, 77, 85, 98, 106, 112, 115, 123, 139, 142]
NaO_9	1831	1855	25	[0, 77, 85, 98, 106, 112, 115, 123, 139, 142]
NaO_8	1856	1864	9	[0, 85, 98, 106, 112, 115, 123, 139, 142]
NaO_9	1865	1889	25	[0, 74, 85, 98, 106, 112, 115, 123, 139, 142]
NaO_10	1890	2011	122	[0, 74, 77, 85, 98, 106, 112, 115, 123, 139, 142]
NaO_9	2012	2038	27	[0, 74, 85, 98, 106, 112, 115, 123, 139, 142]
NaO_10	2039	2046	8	[0, 74, 77, 85, 98, 106, 112, 115, 123, 139, 142]
NaO_9	2047	2059	13	[0, 74, 77, 98, 106, 112, 115, 123, 139, 142]
NaO_10	2060	2073	14	[0, 74, 77, 85, 98, 106, 112, 115, 123, 139, 142]
NaO_9	2074	2080	7	[0, 74, 77, 85, 98, 106, 112, 115, 123, 142]
NaO_8	2081	2088	8	[0, 74, 85, 98, 106, 112, 115, 123, 142]
NaO_9	2089	2113	25	[0, 74, 77, 85, 98, 106, 112, 115, 123, 142]
NaO_10	2114	2118	5	[0, 74, 77, 85, 98, 106, 112, 115, 123, 132, 142]
NaO_9	2119	2133	15	[0, 74, 77, 98, 106, 112, 115, 123, 132, 142]
NaO_10	2134	2147	14	[0, 74, 77, 85, 98, 106, 112, 115, 123, 132, 142]
NaO_9	2148	2149	2	[0, 74, 77, 98, 106, 112, 115, 123, 132, 142]
NaO_8	2150	2168	19	[0, 74, 98, 106, 112, 115, 123, 132, 142]
NaO_7	2169	2171	3	[0, 74, 98, 106, 112, 115, 123, 142]
NaO_8	2172	2175	4	[0, 74, 77, 98, 106, 112, 115, 123, 142]
NaO_9	2176	2251	76	[0, 74, 77, 85, 98, 106, 112, 115, 123, 142]
NaO_10	2252	2263	12	[0, 74, 77, 85, 98, 106, 112, 115, 123, 142, 147]
NaO_11	2264	2268	5	[0, 74, 77, 85, 98, 106, 112, 115, 123, 139, 142, 147]
NaO_10	2269	2285	17	[0, 77, 85, 98, 106, 112, 115, 123, 139, 142, 147]
NaO_9	2286	2312	27	[0, 77, 85, 98, 106, 115, 123, 139, 142, 147]
NaO_10	2313	2320	8	[0, 77, 85, 98, 106, 112, 115, 123, 139, 142, 147]
NaO_11	2321	2332	12	[0, 74, 77, 85, 98, 106, 112, 115, 123, 139, 142, 147]
NaO_10	2333	2352	20	[0, 74, 77, 85, 98, 106, 112, 115, 123, 139, 142]
NaO_9	2353	2364	12	[0, 77, 85, 98, 106, 112, 115, 123, 139, 142]
NaO_8	2365	2391	27	[0, 77, 85, 98, 112, 115, 123, 139, 142]
NaO_9	2392	2462	71	[0, 74, 77, 85, 98, 112, 115, 123, 139, 142]
NaO_10	2463	2488	26	[0, 74, 77, 83, 85, 98, 112, 115, 123, 139, 142]
NaO_9	2489	2504	16	[0, 77, 83, 85, 98, 112, 115, 123, 139, 142]
NaO_8	2505	2508	4	[0, 77, 85, 98, 112, 115, 123, 139, 142]
NaO_9	2509	2550	42	[0, 74, 77, 85, 98, 112, 115, 123, 139, 142]
NaO_10	2551	2581	31	[0, 74, 77, 83, 85, 98, 112, 115, 123, 139, 142]
NaO_9	2582	2585	4	[0, 74, 77, 83, 85, 98, 112, 115, 139, 142]
NaO_8	2586	2598	13	[0, 74, 77, 85, 98, 112, 115, 139, 142]
NaO_7	2599	2617	19	[0, 77, 85, 98, 112, 115, 139, 142]
NaO_8	2618	2624	7	[0, 77, 85, 98, 112, 115, 123, 139, 142]
NaO_9	2625	2739	115	[0, 74, 77, 85, 98, 112, 115, 123, 139, 142]
NaO_10	2740	2789	50	[0, 74, 77, 81, 85, 98, 112, 115, 123, 139, 142]
NaO_9	2790	2801	12	[0, 74, 77, 85, 98, 112, 115, 123, 139, 142]
NaO_10	2802	2815	14	[0, 74, 77, 85, 98, 112, 115, 123, 132, 139, 142]
NaO_9	2816	2837	22	[0, 74, 77, 85, 98, 112, 115, 123, 139, 142]
NaO_8	2838	2846	9	[0, 74, 77, 85, 98, 112, 115, 139, 142]
NaO_9	2847	2876	30	[0, 74, 77, 85, 98, 112, 115, 132, 139, 142]
NaO_8	2877	2900	24	[0, 74, 77, 85, 98, 112, 115, 139, 142]
NaO_7	2901	2911	11	[0, 74, 77, 85, 98, 112, 139, 142]
NaO_8	2912	2922	11	[0, 74, 77, 85, 98, 106, 112, 139, 142]
NaO_9	2923	2929	7	[0, 74, 77, 85, 98, 106, 112, 123, 139, 142]
NaO_8	2930	2950	21	[0, 74, 77, 85, 98, 112, 123, 139, 142]
NaO_9	2951	2967	17	[0, 74, 77, 85, 98, 112, 115, 123, 139, 142]
NaO_8	2968	2976	9	[0, 74, 77, 85, 98, 112, 115, 123, 142]
NaO_9	2977	2990	14	[0, 74, 77, 85, 98, 112, 115, 123, 132, 142]
NaO_8	2991	3001	11	[0, 74, 77, 85, 98, 112, 115, 132, 142]
NaO_9	3002	3009	8	[0, 74, 77, 85, 98, 112, 115, 123, 132, 142]
NaO_8	3010	3028	19	[0, 74, 77, 85, 98, 112, 115, 123, 142]
NaO_9	3029	3030	2	[0, 74, 77, 85, 98, 112, 115, 123, 139, 142]
NaO_8	3031	3032	2	[0, 74, 77, 85, 98, 112, 115, 139, 142]
NaO_9	3033	3039	7	[0, 74, 77, 85, 98, 112, 115, 138, 139, 142]
NaO_10	3040	3043	4	[0, 74, 77, 83, 85, 98, 112, 115, 138, 139, 142]
NaO_9	3044	3047	4	[0, 74, 77, 83, 85, 98, 112, 115, 139, 142]
NaO_10	3048	3052	5	[0, 74, 77, 83, 85, 98, 106, 112, 115, 139, 142]
NaO_9	3053	3082	30	[0, 77, 83, 85, 98, 106, 112, 115, 139, 142]
NaO_8	3083	3084	2	[0, 77, 83, 85, 98, 106, 112, 139, 142]
NaO_9	3085	3093	9	[0, 77, 83, 85, 90, 98, 106, 112, 139, 142]
NaO_10	3094	3095	2	[0, 77, 83, 85, 90, 98, 106, 112, 115, 139, 142]
NaO_9	3096	3106	11	[0, 77, 83, 85, 90, 98, 106, 115, 139, 142]
NaO_8	3107	3107	1	[0, 77, 83, 85, 90, 98, 106, 115, 142]
NaO_7	3108	3116	9	[0, 77, 83, 85, 90, 98, 106, 115]
NaO_8	3117	3130	14	[0, 77, 83, 85, 90, 98, 106, 115, 125]
NaO_7	3131	3137	7	[0, 77, 83, 85, 90, 98, 106, 125]
NaO_8	3138	3176	39	[0, 77, 83, 85, 90, 98, 106, 125, 139]
NaO_9	3177	3189	13	[0, 77, 83, 85, 90, 98, 106, 125, 139, 142]
NaO_8	3190	3200	11	[0, 77, 85, 90, 98, 106, 125, 139, 142]
NaO_9	3201	3257	57	[0, 77, 83, 85, 90, 98, 106, 125, 139, 142]
NaO_8	3258	3261	4	[0, 77, 85, 90, 98, 106, 125, 139, 142]
NaO_9	3262	3283	22	[0, 77, 85, 90, 98, 99, 106, 125, 139, 142]
NaO_10	3284	3289	6	[0, 74, 77, 85, 90, 98, 99, 106, 125, 139, 142]
NaO_9	3290	3299	10	[0, 74, 77, 85, 90, 98, 99, 125, 139, 142]
NaO_8	3300	3308	9	[0, 74, 77, 85, 90, 98, 125, 139, 142]
NaO_7	3309	3344	36	[0, 77, 85, 90, 98, 125, 139, 142]
NaO_8	3345	3358	14	[0, 77, 83, 85, 90, 98, 125, 139, 142]
NaO_7	3359	3359	1	[0, 77, 85, 90, 98, 125, 139, 142]
NaO_8	3360	3372	13	[0, 77, 85, 90, 98, 106, 125, 139, 142]
NaO_9	3373	3398	26	[0, 77, 85, 90, 98, 106, 115, 125, 139, 142]
NaO_8	3399	3405	7	[0, 77, 85, 90, 98, 106, 115, 125, 139]
NaO_9	3406	3428	23	[0, 77, 83, 85, 90, 98, 106, 115, 125, 139]
NaO_10	3429	3457	29	[0, 77, 83, 85, 90, 98, 106, 115, 125, 139, 142]
NaO_9	3458	3467	10	[0, 77, 83, 85, 90, 98, 106, 125, 139, 142]
NaO_8	3468	3470	3	[0, 77, 85, 90, 98, 106, 125, 139, 142]
NaO_7	3471	3478	8	[0, 85, 90, 98, 106, 125, 139, 142]
NaO_8	3479	3483	5	[0, 85, 90, 98, 106, 115, 125, 139, 142]
NaO_9	3484	3551	68	[0, 77, 85, 90, 98, 106, 115, 125, 139, 142]
NaO_10	3552	3556	5	[0, 77, 83, 85, 90, 98, 106, 115, 125, 139, 142]
NaO_9	3557	3569	13	[0, 77, 83, 85, 90, 98, 106, 125, 139, 142]
NaO_8	3570	3577	8	[0, 83, 85, 90, 98, 106, 125, 139, 142]
NaO_9	3578	3590	13	[0, 83, 85, 90, 98, 106, 125, 131, 139, 142]
NaO_8	3591	3594	4	[0, 83, 85, 90, 98, 106, 125, 139, 142]
NaO_10	3595	3629	35	[0, 77, 83, 85, 90, 98, 106, 115, 125, 139, 142]
NaO_11	3630	3649	20	[0, 77, 81, 83, 85, 90, 98, 106, 115, 125, 139, 142]
NaO_10	3650	3701	52	[0, 77, 83, 85, 90, 98, 106, 115, 125, 139, 142]
NaO_10	3702	3727	26	[0, 77, 85, 90, 98, 106, 115, 123, 125, 139, 142]
NaO_9	3728	3734	7	[0, 77, 85, 90, 98, 106, 115, 125, 139, 142]
NaO_8	3735	3757	23	[0, 77, 85, 90, 98, 115, 125, 139, 142]
NaO_9	3758	3760	3	[0, 77, 85, 90, 98, 99, 115, 125, 139, 142]
NaO_8	3761	3771	11	[0, 77, 85, 90, 98, 115, 125, 139, 142]
NaO_9	3772	3785	14	[0, 77, 83, 85, 90, 98, 115, 125, 139, 142]
NaO_10	3786	3829	44	[0, 77, 83, 85, 90, 98, 106, 115, 125, 139, 142]
NaO_10	3830	3833	4	[0, 77, 79, 85, 90, 98, 106, 115, 125, 139, 142]
NaO_9	3834	3861	28	[0, 77, 85, 90, 98, 106, 115, 125, 139, 142]
NaO_10	3862	3879	18	[0, 77, 85, 90, 98, 106, 115, 123, 125, 139, 142]
NaO_9	3880	3914	35	[0, 77, 85, 90, 98, 115, 123, 125, 139, 142]
NaO_8	3915	3970	56	[0, 77, 85, 90, 98, 115, 125, 139, 142]
NaO_9	3971	3985	15	[0, 77, 83, 85, 90, 98, 115, 125, 139, 142]
NaO_8	3986	3992	7	[0, 77, 85, 90, 98, 115, 125, 139, 142]
NaO_9	3993	4016	24	[0, 77, 85, 90, 98, 106, 115, 125, 139, 142]
NaO_8	4017	4048	32	[0, 77, 85, 90, 98, 115, 125, 139, 142]
NaO_9	4049	4053	5	[0, 77, 83, 85, 90, 98, 115, 125, 139, 142]
NaO_10	4054	4092	39	[0, 77, 83, 85, 90, 98, 106, 115, 125, 139, 142]
NaO_9	4093	4095	3	[0, 77, 83, 85, 90, 98, 106, 115, 125, 139]
NaO_10	4096	4119	24	[0, 77, 83, 85, 90, 98, 106, 115, 125, 139, 142]
NaO_9	4120	4151	32	[0, 77, 83, 85, 90, 98, 106, 115, 125, 139]
NaO_10	4152	4176	25	[0, 77, 83, 85, 90, 98, 106, 115, 125, 139, 150]
NaO_9	4177	4178	2	[0, 77, 83, 85, 90, 98, 115, 125, 139, 150]
NaO_8	4179	4191	13	[0, 77, 83, 85, 90, 98, 115, 139, 150]
NaO_7	4192	4196	5	[0, 77, 83, 85, 90, 98, 115, 139]
NaO_8	4197	4213	17	[0, 77, 83, 85, 90, 98, 115, 125, 139]
NaO_9	4214	4225	12	[0, 77, 83, 85, 90, 98, 115, 125, 139, 142]
NaO_10	4226	4252	27	[0, 77, 83, 85, 90, 98, 106, 115, 125, 139, 142]
NaO_9	4253	4263	11	[0, 77, 85, 90, 98, 106, 115, 125, 139, 142]
NaO_8	4264	4361	98	[0, 77, 85, 90, 98, 115, 125, 139, 142]
NaO_9	4362	4364	3	[0, 77, 85, 90, 98, 106, 115, 125, 139, 142]
NaO_10	4365	4368	4	[0, 77, 85, 90, 98, 106, 115, 125, 138, 139, 142]
NaO_11	4369	4379	11	[0, 77, 83, 85, 90, 98, 106, 115, 125, 138, 139, 142]
NaO_10	4380	4428	49	[0, 77, 83, 85, 90, 98, 106, 115, 125, 139, 142]
NaO_9	4429	4449	21	[0, 77, 83, 85, 90, 98, 115, 125, 139, 142]
NaO_8	4450	4510	61	[0, 77, 85, 90, 98, 115, 125, 139, 142]
NaO_7	4511	4517	7	[0, 85, 90, 98, 115, 125, 139, 142]
NaO_8	4518	4536	19	[0, 77, 85, 90, 98, 115, 125, 139, 142]
NaO_9	4537	4569	33	[0, 77, 85, 88, 90, 98, 115, 125, 139, 142]
NaO_8	4570	4579	10	[0, 77, 85, 90, 98, 115, 125, 139, 142]
NaO_9	4580	4602	23	[0, 77, 83, 85, 90, 98, 115, 125, 139, 142]
NaO_10	4603	4659	57	[0, 77, 83, 85, 90, 98, 106, 115, 125, 139, 142]
NaO_9	4660	4660	1	[0, 77, 83, 85, 90, 106, 115, 125, 139, 142]
NaO_8	4661	4674	14	[0, 77, 83, 85, 90, 115, 125, 139, 142]
NaO_9	4675	4684	10	[0, 77, 83, 85, 90, 98, 115, 125, 139, 142]
NaO_8	4685	4714	30	[0, 77, 85, 90, 98, 115, 125, 139, 142]
NaO_9	4715	4736	22	[0, 77, 85, 90, 98, 106, 115, 125, 139, 142]
NaO_10	4737	4747	11	[0, 77, 83, 85, 90, 98, 106, 115, 125, 139, 142]
NaO_11	4748	4749	2	[0, 77, 81, 83, 85, 90, 98, 106, 115, 125, 139, 142]
NaO_10	4750	4757	8	[0, 77, 81, 83, 85, 90, 98, 115, 125, 139, 142]
NaO_9	4758	4759	2	[0, 77, 83, 85, 90, 98, 115, 125, 139, 142]
NaO_8	4760	4959	200	[0, 77, 85, 90, 98, 115, 125, 139, 142]
NaO_9	4960	4981	22	[0, 77, 83, 85, 90, 98, 115, 125, 139, 142]
NaO_8	4982	4996	15	[0, 77, 83, 85, 90, 98, 125, 139, 142]
NaO_8	4997	5025	29	[0, 77, 85, 90, 98, 115, 125, 139, 142]
NaO_9	5026	5036	11	[0, 77, 85, 88, 90, 98, 115, 125, 139, 142]
NaO_8	5037	5077	41	[0, 77, 85, 90, 98, 115, 125, 139, 142]
NaO_9	5078	5089	12	[0, 74, 77, 85, 90, 98, 115, 125, 139, 142]
NaO_8	5090	5090	1	[0, 77, 85, 90, 98, 115, 125, 139, 142]
NaO_9	5091	5094	4	[0, 77, 85, 88, 90, 98, 115, 125, 139, 142]
NaO_10	5095	5103	9	[0, 77, 85, 88, 90, 98, 115, 123, 125, 139, 142]
NaO_9	5104	5149	46	[0, 77, 85, 90, 98, 115, 123, 125, 139, 142]
NaO_10	5150	5150	1	[0, 77, 85, 88, 90, 98, 115, 123, 125, 139, 142]
NaO_9	5151	5163	13	[0, 77, 85, 88, 90, 98, 115, 125, 139, 142]
NaO_8	5164	5190	27	[0, 85, 88, 90, 98, 115, 125, 139, 142]
NaO_7	5191	5215	25	[0, 85, 90, 98, 115, 125, 139, 142]
NaO_8	5216	5218	3	[0, 85, 88, 90, 98, 115, 125, 139, 142]
NaO_9	5219	5222	4	[0, 83, 85, 88, 90, 98, 115, 125, 139, 142]
NaO_8	5223	5296	74	[0, 85, 88, 90, 98, 115, 125, 139, 142]
NaO_9	5297	5315	19	[0, 85, 88, 90, 98, 115, 125, 131, 139, 142]
NaO_10	5316	5327	12	[0, 83, 85, 88, 90, 98, 115, 125, 131, 139, 142]
NaO_9	5328	5338	11	[0, 83, 85, 88, 90, 98, 115, 125, 131, 139]
NaO_10	5339	5350	12	[0, 83, 85, 88, 90, 98, 115, 125, 131, 139, 142]
NaO_9	5351	5354	4	[0, 85, 88, 90, 98, 115, 125, 131, 139, 142]
NaO_8	5355	5358	4	[0, 85, 88, 90, 98, 125, 131, 139, 142]
NaO_7	5359	5368	10	[0, 85, 88, 90, 98, 125, 131, 139]
NaO_8	5369	5370	2	[0, 83, 85, 88, 90, 98, 125, 131, 139]
NaO_9	5371	5383	13	[0, 83, 85, 88, 90, 98, 115, 125, 131, 139]
NaO_8	5384	5439	56	[0, 85, 88, 90, 98, 115, 125, 131, 139]
NaO_7	5440	5454	15	[0, 85, 88, 90, 98, 115, 131, 139]
NaO_8	5455	5477	23	[0, 78, 85, 88, 90, 98, 115, 131, 139]
NaO_7	5478	5485	8	[0, 78, 85, 88, 90, 98, 115, 131]
NaO_8	5486	5501	16	[0, 77, 78, 85, 88, 90, 98, 115, 131]
NaO_9	5502	5510	9	[0, 77, 78, 85, 88, 90, 98, 106, 115, 131]
NaO_10	5511	5513	3	[0, 77, 78, 85, 88, 90, 98, 106, 115, 125, 131]
NaO_10	5514	5517	4	[0, 77, 78, 85, 88, 90, 98, 115, 125, 131, 139]
NaO_9	5518	5519	2	[0, 78, 85, 88, 90, 98, 115, 125, 131, 139]
NaO_8	5520	5533	14	[0, 85, 88, 90, 98, 115, 125, 131, 139]
NaO_9	5534	5548	15	[0, 85, 88, 90, 98, 113, 115, 125, 131, 139]
NaO_8	5549	5554	6	[0, 85, 88, 90, 98, 113, 125, 131, 139]
NaO_9	5555	5602	48	[0, 85, 88, 90, 98, 113, 125, 131, 139, 142]
NaO_8	5603	5608	6	[0, 85, 88, 90, 98, 113, 125, 131, 139]
NaO_9	5609	5643	35	[0, 85, 88, 90, 98, 106, 113, 125, 131, 139]
NaO_8	5644	5671	28	[0, 85, 88, 90, 98, 113, 125, 131, 139]
NaO_9	5672	5677	6	[0, 85, 88, 90, 98, 112, 113, 125, 131, 139]
NaO_8	5678	5685	8	[0, 85, 88, 90, 98, 113, 125, 131, 139]
NaO_9	5686	5689	4	[0, 85, 88, 90, 98, 106, 113, 125, 131, 139]
NaO_8	5690	5735	46	[0, 88, 90, 98, 106, 113, 125, 131, 139]
NaO_9	5736	5751	16	[0, 88, 90, 98, 106, 113, 115, 125, 131, 139]
NaO_10	5752	5757	6	[0, 85, 88, 90, 98, 106, 113, 115, 125, 131, 139]
NaO_11	5758	5765	8	[0, 85, 88, 89, 90, 98, 106, 113, 115, 125, 131, 139]
NaO_10	5766	5769	4	[0, 88, 89, 90, 98, 106, 113, 115, 125, 131, 139]
NaO_11	5770	5820	51	[0, 85, 88, 89, 90, 98, 106, 113, 115, 125, 131, 139]
NaO_10	5821	5833	13	[0, 85, 88, 89, 90, 98, 106, 113, 115, 131, 139]
NaO_11	5834	5835	2	[0, 77, 85, 88, 89, 90, 98, 106, 113, 115, 131, 139]
NaO_10	5836	5843	8	[0, 77, 88, 89, 90, 98, 106, 113, 115, 131, 139]
NaO_11	5844	5861	18	[0, 77, 85, 88, 89, 90, 98, 106, 113, 115, 131, 139]
NaO_10	5862	5874	13	[0, 77, 85, 88, 89, 90, 98, 106, 115, 131, 139]
NaO_9	5875	5904	30	[0, 85, 88, 89, 90, 98, 106, 115, 131, 139]
NaO_10	5905	5908	4	[0, 85, 88, 89, 90, 98, 106, 115, 125, 131, 139]
NaO_11	5909	5917	9	[0, 85, 88, 89, 90, 98, 106, 113, 115, 125, 131, 139]
NaO_10	5918	5953	36	[0, 85, 88, 89, 90, 98, 113, 115, 125, 131, 139]
NaO_9	5954	5962	9	[0, 85, 88, 89, 98, 113, 115, 125, 131, 139]
NaO_8	5963	5965	3	[0, 85, 88, 89, 98, 113, 115, 131, 139]
NaO_7	5966	5991	26	[0, 85, 88, 89, 98, 113, 131, 139]
NaO_8	5992	5992	1	[0, 85, 88, 89, 98, 113, 125, 131, 139]
NaO_9	5993	5993	1	[0, 85, 88, 89, 98, 113, 115, 125, 131, 139]
NaO_8	5994	5996	3	[0, 85, 88, 89, 98, 113, 115, 131, 139]
NaO_9	5997	6024	28	[0, 85, 88, 89, 98, 113, 115, 131, 132, 139]
NaO_8	6025	6037	13	[0, 85, 88, 89, 98, 113, 131, 132, 139]
NaO_7	6038	6044	7	[0, 85, 88, 89, 98, 113, 131, 139]
NaO_6	6045	6075	31	[0, 85, 89, 98, 113, 131, 139]
NaO_7	6076	6119	44	[0, 85, 88, 89, 98, 113, 131, 139]
NaO_8	6120	6138	19	[0, 85, 88, 89, 98, 113, 125, 131, 139]
NaO_7	6139	6142	4	[0, 85, 88, 89, 98, 113, 131, 139]
NaO_8	6143	6158	16	[0, 85, 88, 89, 98, 113, 131, 132, 139]
NaO_7	6159	6197	39	[0, 85, 88, 98, 113, 131, 132, 139]
NaO_8	6198	6202	5	[0, 85, 88, 98, 113, 131, 132, 137, 139]
NaO_9	6203	6220	18	[0, 85, 88, 98, 113, 131, 132, 137, 139, 147]
NaO_10	6221	6225	5	[0, 85, 88, 98, 106, 113, 131, 132, 137, 139, 147]
NaO_9	6226	6239	14	[0, 85, 88, 98, 106, 113, 131, 132, 137, 139]
NaO_8	6240	6269	30	[0, 85, 88, 98, 106, 113, 131, 132, 139]
NaO_9	6270	6275	6	[0, 85, 88, 98, 106, 113, 131, 132, 137, 139]
NaO_8	6276	6297	22	[0, 85, 88, 98, 106, 113, 131, 132, 139]
NaO_7	6298	6313	16	[0, 85, 88, 98, 106, 131, 132, 139]
NaO_8	6314	6363	50	[0, 85, 88, 98, 106, 113, 131, 132, 139]
NaO_9	6364	6366	3	[0, 85, 88, 98, 106, 113, 131, 132, 139, 147]
NaO_10	6367	6375	9	[0, 85, 88, 98, 106, 113, 131, 132, 139, 142, 147]
NaO_9	6376	6392	17	[0, 85, 88, 98, 106, 113, 131, 132, 139, 142]
NaO_8	6393	6418	26	[0, 85, 88, 98, 106, 113, 131, 132, 139]
NaO_7	6419	6454	36	[0, 85, 88, 98, 113, 131, 132, 139]
NaO_6	6455	6459	5	[0, 88, 98, 113, 131, 132, 139]
NaO_7	6460	6461	2	[0, 88, 98, 99, 113, 131, 132, 139]
NaO_8	6462	6487	26	[0, 88, 98, 99, 113, 116, 131, 132, 139]
NaO_9	6488	6489	2	[0, 88, 98, 99, 113, 116, 131, 132, 139, 147]
NaO_8	6490	6491	2	[0, 88, 98, 113, 116, 131, 132, 139, 147]
NaO_9	6492	6515	24	[0, 85, 88, 98, 113, 116, 131, 132, 139, 147]
NaO_8	6516	6524	9	[0, 85, 88, 98, 113, 116, 131, 132, 139]
NaO_7	6525	6548	24	[0, 85, 88, 98, 113, 131, 132, 139]
NaO_8	6549	6592	44	[0, 85, 88, 98, 106, 113, 131, 132, 139]
NaO_7	6593	6623	31	[0, 85, 88, 98, 106, 113, 131, 132]
NaO_6	6624	6638	15	[0, 85, 88, 98, 113, 131, 132]
NaO_7	6639	6658	20	[0, 85, 88, 98, 113, 131, 132, 139]
NaO_8	6659	6671	13	[0, 85, 88, 90, 98, 113, 131, 132, 139]
NaO_9	6672	6676	5	[0, 85, 88, 90, 98, 113, 131, 132, 137, 139]
NaO_10	6677	6710	34	[0, 85, 88, 90, 98, 113, 131, 132, 137, 139, 147]
NaO_9	6711	6757	47	[0, 85, 88, 90, 98, 113, 131, 132, 139, 147]
NaO_8	6758	6764	7	[0, 88, 90, 98, 113, 131, 132, 139, 147]
NaO_7	6765	6774	10	[0, 88, 90, 98, 113, 131, 132, 139]
NaO_8	6775	6775	1	[0, 88, 90, 98, 113, 115, 131, 132, 139]
NaO_9	6776	6794	19	[0, 85, 88, 90, 98, 113, 115, 131, 132, 139]
NaO_8	6795	6797	3	[0, 88, 90, 98, 113, 115, 131, 132, 139]
NaO_9	6798	6799	2	[0, 85, 88, 90, 98, 113, 115, 131, 132, 139]
NaO_8	6800	6806	7	[0, 85, 88, 90, 98, 113, 131, 132, 139]
NaO_7	6807	6812	6	[0, 88, 90, 98, 113, 131, 132, 139]
NaO_8	6813	6828	16	[0, 88, 90, 98, 113, 131, 132, 137, 139]
NaO_9	6829	6835	7	[0, 85, 88, 90, 98, 113, 131, 132, 137, 139]
NaO_10	6836	6836	1	[0, 85, 88, 90, 98, 113, 131, 132, 137, 139, 147]
NaO_9	6837	6850	14	[0, 88, 90, 98, 113, 131, 132, 137, 139, 147]
NaO_8	6851	6862	12	[0, 88, 90, 98, 113, 131, 132, 137, 139]
NaO_7	6863	6883	21	[0, 88, 90, 98, 113, 131, 132, 139]
NaO_8	6884	6942	59	[0, 85, 88, 90, 98, 113, 131, 132, 139]
NaO_9	6943	6966	24	[0, 85, 88, 90, 98, 113, 131, 132, 137, 139]
NaO_8	6967	6978	12	[0, 85, 88, 90, 98, 113, 131, 132, 139]
NaO_7	6979	6986	8	[0, 88, 90, 98, 113, 131, 132, 139]
NaO_8	6987	6992	6	[0, 88, 90, 98, 113, 115, 131, 132, 139]
NaO_9	6993	7001	9	[0, 88, 90, 98, 113, 115, 116, 131, 132, 139]
NaO_8	7002	7035	34	[0, 88, 90, 98, 113, 115, 131, 132, 139]
NaO_9	7036	7089	54	[0, 85, 88, 90, 98, 113, 115, 131, 132, 139]
NaO_8	7090	7121	32	[0, 88, 90, 98, 113, 115, 131, 132, 139]
NaO_9	7122	7126	5	[0, 85, 88, 90, 98, 113, 115, 131, 132, 139]
NaO_8	7127	7131	5	[0, 85, 88, 90, 98, 113, 131, 132, 139]
NaO_7	7132	7160	29	[0, 88, 90, 98, 113, 131, 132, 139]
NaO_6	7161	7170	10	[0, 88, 90, 98, 113, 132, 139]
NaO_7	7171	7173	3	[0, 88, 90, 98, 113, 132, 137, 139]
NaO_8	7174	7179	6	[0, 66, 88, 90, 98, 113, 132, 137, 139]
NaO_9	7180	7182	3	[0, 66, 88, 90, 98, 113, 131, 132, 137, 139]
NaO_8	7183	7201	19	[0, 88, 90, 98, 113, 131, 132, 137, 139]
NaO_9	7202	7248	47	[0, 85, 88, 90, 98, 113, 131, 132, 137, 139]
NaO_8	7249	7251	3	[0, 88, 90, 98, 113, 131, 132, 137, 139]
NaO_9	7252	7253	2	[0, 88, 90, 98, 113, 115, 131, 132, 137, 139]
NaO_8	7254	7309	56	[0, 88, 90, 98, 113, 115, 131, 132, 139]
NaO_7	7310	7331	22	[0, 88, 90, 98, 115, 131, 132, 139]
NaO_8	7332	7356	25	[0, 85, 88, 90, 98, 115, 131, 132, 139]
NaO_7	7357	7361	5	[0, 85, 88, 90, 98, 131, 132, 139]
NaO_8	7362	7387	26	[0, 85, 88, 90, 98, 113, 131, 132, 139]
NaO_7	7388	7396	9	[0, 88, 90, 98, 113, 131, 132, 139]
NaO_8	7397	7417	21	[0, 85, 88, 90, 98, 113, 131, 132, 139]
NaO_9	7418	7435	18	[0, 85, 88, 90, 98, 113, 115, 131, 132, 139]
NaO_10	7436	7448	13	[0, 73, 85, 88, 90, 98, 113, 115, 131, 132, 139]
NaO_9	7449	7460	12	[0, 73, 88, 90, 98, 113, 115, 131, 132, 139]
NaO_8	7461	7462	2	[0, 88, 90, 98, 113, 115, 131, 132, 139]
NaO_9	7463	7471	9	[0, 73, 88, 90, 98, 113, 115, 131, 132, 139]
NaO_10	7472	7486	15	[0, 73, 85, 88, 90, 98, 113, 115, 131, 132, 139]
NaO_9	7487	7516	30	[0, 85, 88, 90, 98, 113, 115, 131, 132, 139]
NaO_8	7517	7525	9	[0, 88, 90, 98, 113, 115, 131, 132, 139]
NaO_7	7526	7549	24	[0, 88, 90, 98, 113, 131, 132, 139]
NaO_8	7550	7570	21	[0, 88, 90, 98, 113, 131, 132, 137, 139]
NaO_9	7571	7577	7	[0, 66, 88, 90, 98, 113, 131, 132, 137, 139]
NaO_8	7578	7578	1	[0, 66, 88, 90, 98, 113, 131, 132, 139]
NaO_7	7579	7596	18	[0, 88, 90, 98, 113, 131, 132, 139]
NaO_8	7597	7613	17	[0, 88, 90, 98, 113, 115, 131, 132, 139]
NaO_9	7614	7619	6	[0, 66, 88, 90, 98, 113, 115, 131, 132, 139]
NaO_10	7620	7623	4	[0, 66, 88, 90, 98, 113, 115, 131, 132, 137, 139]
NaO_9	7624	7632	9	[0, 66, 88, 90, 98, 113, 131, 132, 137, 139]
NaO_10	7633	7657	25	[0, 66, 85, 88, 90, 98, 113, 131, 132, 137, 139]
NaO_9	7658	7670	13	[0, 66, 85, 88, 90, 98, 113, 131, 137, 139]
NaO_8	7671	7674	4	[0, 85, 88, 90, 98, 113, 131, 137, 139]
NaO_9	7675	7700	26	[0, 85, 88, 90, 98, 113, 131, 132, 137, 139]
NaO_10	7701	7704	4	[0, 66, 85, 88, 90, 98, 113, 131, 132, 137, 139]
NaO_9	7705	7711	7	[0, 85, 88, 90, 98, 113, 131, 132, 137, 139]
NaO_10	7712	7720	9	[0, 85, 88, 90, 98, 113, 115, 131, 132, 137, 139]
NaO_11	7721	7721	1	[0, 73, 85, 88, 90, 98, 113, 115, 131, 132, 137, 139]
NaO_10	7722	7736	15	[0, 73, 85, 88, 90, 98, 113, 115, 131, 137, 139]
NaO_9	7737	7742	6	[0, 85, 88, 90, 98, 113, 115, 131, 137, 139]
NaO_8	7743	7750	8	[0, 85, 88, 90, 98, 113, 131, 137, 139]
NaO_7	7751	7777	27	[0, 88, 90, 98, 113, 131, 137, 139]
NaO_8	7778	7779	2	[0, 88, 90, 98, 113, 131, 132, 137, 139]
NaO_7	7780	7788	9	[0, 90, 98, 113, 131, 132, 137, 139]
NaO_8	7789	7807	19	[0, 88, 90, 98, 113, 131, 132, 137, 139]
NaO_9	7808	7826	19	[0, 88, 90, 98, 113, 115, 131, 132, 137, 139]
NaO_8	7827	7832	6	[0, 88, 90, 98, 113, 115, 131, 132, 139]
NaO_7	7833	7846	14	[0, 88, 90, 98, 113, 115, 131, 139]
NaO_6	7847	7849	3	[0, 88, 90, 98, 113, 131, 139]
NaO_7	7850	7861	12	[0, 66, 88, 90, 98, 113, 131, 139]
NaO_8	7862	7872	11	[0, 66, 88, 90, 98, 113, 131, 132, 139]
NaO_7	7873	7874	2	[0, 88, 90, 98, 113, 131, 132, 139]
NaO_8	7875	7883	9	[0, 85, 88, 90, 98, 113, 131, 132, 139]
NaO_9	7884	8032	149	[0, 85, 88, 90, 98, 113, 131, 132, 137, 139]
NaO_8	8033	8042	10	[0, 88, 90, 98, 113, 131, 132, 137, 139]
NaO_9	8043	8069	27	[0, 66, 88, 90, 98, 113, 131, 132, 137, 139]
NaO_8	8070	8078	9	[0, 88, 90, 98, 113, 131, 132, 137, 139]
NaO_9	8079	8085	7	[0, 85, 88, 90, 98, 113, 131, 132, 137, 139]
NaO_8	8086	8107	22	[0, 85, 88, 90, 98, 113, 131, 132, 139]
NaO_9	8108	8214	107	[0, 85, 88, 90, 98, 113, 131, 132, 137, 139]
NaO_8	8215	8226	12	[0, 85, 88, 90, 98, 131, 132, 137, 139]
NaO_9	8227	8343	117	[0, 85, 88, 90, 98, 113, 131, 132, 137, 139]
NaO_8	8344	8384	41	[0, 85, 88, 90, 98, 131, 132, 137, 139]
NaO_9	8385	8393	9	[0, 85, 88, 90, 98, 131, 132, 137, 139, 142]
NaO_8	8394	8406	13	[0, 85, 88, 90, 98, 131, 132, 137, 139]
NaO_9	8407	8414	8	[0, 85, 88, 90, 98, 113, 131, 132, 137, 139]
NaO_8	8415	8428	14	[0, 85, 88, 90, 113, 131, 132, 137, 139]
NaO_9	8429	8446	18	[0, 85, 88, 90, 98, 113, 131, 132, 137, 139]
NaO_8	8447	8474	28	[0, 85, 88, 90, 98, 131, 132, 137, 139]
NaO_9	8475	8589	115	[0, 85, 88, 90, 98, 113, 131, 132, 137, 139]
NaO_8	8590	8654	65	[0, 85, 88, 90, 113, 131, 132, 137, 139]
NaO_7	8655	8656	2	[0, 85, 88, 90, 131, 132, 137, 139]
NaO_8	8657	8666	10	[0, 85, 88, 90, 123, 131, 132, 137, 139]
NaO_7	8667	8668	2	[0, 85, 88, 90, 131, 132, 137, 139]
NaO_8	8669	8682	14	[0, 85, 88, 90, 98, 131, 132, 137, 139]
NaO_9	8683	8740	58	[0, 85, 88, 90, 98, 113, 131, 132, 137, 139]
NaO_8	8741	8758	18	[0, 85, 88, 90, 98, 131, 132, 137, 139]
NaO_7	8759	8762	4	[0, 85, 88, 90, 131, 132, 137, 139]
NaO_8	8763	8802	40	[0, 85, 88, 90, 131, 132, 137, 139, 150]
NaO_9	8803	8834	32	[0, 85, 88, 90, 98, 131, 132, 137, 139, 150]
NaO_8	8835	8869	35	[0, 85, 88, 90, 98, 131, 132, 137, 139]
NaO_9	8870	8914	45	[0, 85, 88, 90, 98, 113, 131, 132, 137, 139]
NaO_10	8915	8916	2	[0, 85, 88, 90, 98, 113, 131, 132, 137, 139, 150]
NaO_9	8917	8932	16	[0, 85, 88, 90, 98, 131, 132, 137, 139, 150]
NaO_8	8933	8944	12	[0, 85, 88, 90, 98, 131, 132, 137, 139]
NaO_9	8945	8955	11	[0, 85, 88, 90, 98, 113, 131, 132, 137, 139]
NaO_8	8956	8987	32	[0, 85, 88, 90, 98, 131, 132, 137, 139]
NaO_7	8988	9014	27	[0, 85, 88, 90, 131, 132, 137, 139]
NaO_6	9015	9016	2	[0, 85, 90, 131, 132, 137, 139]
NaO_7	9017	9032	16	[0, 85, 90, 131, 132, 137, 139, 150]
NaO_8	9033	9041	9	[0, 85, 88, 90, 131, 132, 137, 139, 150]
NaO_9	9042	9044	3	[0, 85, 88, 90, 107, 131, 132, 137, 139, 150]
NaO_8	9045	9056	12	[0, 85, 90, 107, 131, 132, 137, 139, 150]
NaO_9	9057	9060	4	[0, 85, 90, 107, 131, 132, 137, 139, 143, 150]
