# Supplementary material for: Pressure‐Induced Coordination Changes in a Pyrolitic Silicate Melt From Ab Initio Molecular Dynamics Simulations
Source: J Geophys Res Solid Earth. 2019 Nov 29;124(11):11232–50. doi: 10.1029/2019JB018238 (PMC6988478; doi:10.1029/2019JB018238)
Supplement: Supplementary file 2 — Data Set S1 [file JGRB-124-11232-s002.zip › Data/3000K/NaO/a11.0-pyr-100-nvt.T3K.outcar.umd.dat.r0.stat.dat]

Cluster	Time	Percent
NaO_8	3116	0.3438914027149321	9
NaO_9	3581	0.39521024169517716	10
NaO_10	1401	0.15461869550822205	11
NaO_7	747	0.08244123165213553	8
NaO_11	150	0.016554464187175807	12
NaO_6	66	0.007283964242357356	7
