# Supplementary material for: Pressure‐Induced Coordination Changes in a Pyrolitic Silicate Melt From Ab Initio Molecular Dynamics Simulations
Source: J Geophys Res Solid Earth. 2019 Nov 29;124(11):11232–50. doi: 10.1029/2019JB018238 (PMC6988478; doi:10.1029/2019JB018238)
Supplement: Supplementary file 2 — Data Set S1 [file JGRB-124-11232-s002.zip › Data/3000K/NaO/a11.5-pyr-100-nvt.T3K.outcar.umd.dat.r0.popul.dat]

Formula	Begin	End	Lifetime	[Composition]
NaO_8	0	8	9	[0, 73, 85, 90, 106, 107, 131, 137, 150]
NaO_9	9	9	1	[0, 73, 83, 85, 90, 106, 107, 131, 137, 150]
NaO_8	10	22	13	[0, 73, 83, 85, 90, 106, 107, 131, 150]
NaO_8	23	27	5	[0, 73, 85, 90, 106, 107, 127, 131, 150]
NaO_9	28	65	38	[0, 73, 85, 90, 106, 107, 127, 131, 137, 150]
NaO_8	66	81	16	[0, 73, 85, 90, 107, 127, 131, 137, 150]
NaO_9	82	84	3	[0, 73, 85, 90, 107, 127, 131, 137, 139, 150]
NaO_10	85	113	29	[0, 73, 85, 90, 107, 127, 131, 137, 139, 143, 150]
NaO_9	114	153	40	[0, 85, 90, 107, 127, 131, 137, 139, 143, 150]
NaO_8	154	169	16	[0, 85, 90, 107, 127, 137, 139, 143, 150]
NaO_7	170	188	19	[0, 90, 107, 127, 137, 139, 143, 150]
NaO_8	189	193	5	[0, 90, 106, 107, 127, 137, 139, 143, 150]
NaO_9	194	217	24	[0, 79, 90, 106, 107, 127, 137, 139, 143, 150]
NaO_8	218	233	16	[0, 90, 106, 107, 127, 137, 139, 143, 150]
NaO_9	234	237	4	[0, 85, 90, 106, 107, 127, 137, 139, 143, 150]
NaO_8	238	279	42	[0, 85, 90, 106, 107, 127, 137, 143, 150]
NaO_7	280	280	1	[0, 90, 106, 107, 127, 137, 143, 150]
NaO_6	281	281	1	[0, 90, 107, 127, 137, 143, 150]
NaO_7	282	286	5	[0, 79, 90, 107, 127, 137, 143, 150]
NaO_8	287	304	18	[0, 79, 90, 107, 119, 127, 137, 143, 150]
NaO_7	305	306	2	[0, 79, 90, 107, 127, 137, 143, 150]
NaO_8	307	318	12	[0, 79, 90, 106, 107, 127, 137, 143, 150]
NaO_9	319	321	3	[0, 79, 85, 90, 106, 107, 127, 137, 143, 150]
NaO_8	322	337	16	[0, 85, 90, 106, 107, 127, 137, 143, 150]
NaO_9	338	380	43	[0, 79, 85, 90, 106, 107, 127, 137, 143, 150]
NaO_8	381	431	51	[0, 85, 90, 106, 107, 127, 137, 143, 150]
NaO_9	432	439	8	[0, 83, 85, 90, 106, 107, 127, 137, 143, 150]
NaO_8	440	464	25	[0, 83, 85, 106, 107, 127, 137, 143, 150]
NaO_7	465	470	6	[0, 85, 106, 107, 127, 137, 143, 150]
NaO_6	471	475	5	[0, 85, 107, 127, 137, 143, 150]
NaO_5	476	493	18	[0, 107, 127, 137, 143, 150]
NaO_6	494	516	23	[0, 106, 107, 127, 137, 143, 150]
NaO_7	517	528	12	[0, 79, 106, 107, 127, 137, 143, 150]
NaO_8	529	543	15	[0, 79, 83, 106, 107, 127, 137, 143, 150]
NaO_9	544	579	36	[0, 79, 83, 106, 107, 127, 137, 143, 144, 150]
NaO_8	580	599	20	[0, 79, 83, 106, 107, 127, 137, 143, 150]
NaO_9	600	608	9	[0, 79, 83, 106, 107, 119, 127, 137, 143, 150]
NaO_8	609	610	2	[0, 79, 106, 107, 119, 127, 137, 143, 150]
NaO_7	611	622	12	[0, 79, 107, 119, 127, 137, 143, 150]
NaO_8	623	643	21	[0, 79, 86, 107, 119, 127, 137, 143, 150]
NaO_7	644	648	5	[0, 79, 86, 107, 119, 127, 143, 150]
NaO_6	649	651	3	[0, 86, 107, 119, 127, 143, 150]
NaO_7	652	654	3	[0, 86, 106, 107, 119, 127, 143, 150]
NaO_8	655	698	44	[0, 83, 86, 106, 107, 119, 127, 143, 150]
NaO_7	699	702	4	[0, 83, 106, 107, 119, 127, 143, 150]
NaO_6	703	712	10	[0, 83, 106, 107, 119, 127, 150]
NaO_7	713	744	32	[0, 83, 106, 107, 119, 127, 133, 150]
NaO_8	745	752	8	[0, 83, 86, 106, 107, 119, 127, 133, 150]
NaO_9	753	775	23	[0, 83, 84, 86, 106, 107, 119, 127, 133, 150]
NaO_8	776	782	7	[0, 83, 84, 86, 106, 107, 119, 127, 150]
NaO_7	783	795	13	[0, 83, 86, 106, 107, 119, 127, 150]
NaO_8	796	811	16	[0, 83, 86, 106, 107, 119, 127, 143, 150]
NaO_9	812	824	13	[0, 83, 86, 106, 107, 119, 127, 133, 143, 150]
NaO_8	825	825	1	[0, 83, 86, 106, 107, 119, 127, 133, 150]
NaO_7	826	849	24	[0, 83, 86, 106, 107, 119, 127, 150]
NaO_8	850	859	10	[0, 83, 86, 106, 107, 119, 127, 150, 152]
NaO_9	860	862	3	[0, 83, 84, 86, 106, 107, 119, 127, 150, 152]
NaO_8	863	898	36	[0, 83, 84, 86, 106, 107, 119, 127, 150]
NaO_7	899	909	11	[0, 83, 86, 106, 107, 119, 127, 150]
NaO_8	910	928	19	[0, 83, 84, 86, 106, 107, 119, 127, 150]
NaO_9	929	950	22	[0, 83, 84, 86, 92, 106, 107, 119, 127, 150]
NaO_8	951	959	9	[0, 83, 84, 86, 106, 107, 119, 127, 150]
NaO_7	960	979	20	[0, 83, 86, 106, 107, 119, 127, 150]
NaO_8	980	993	14	[0, 79, 83, 86, 106, 107, 119, 127, 150]
NaO_7	994	1003	10	[0, 79, 83, 86, 106, 107, 119, 127]
NaO_8	1004	1004	1	[0, 79, 83, 86, 106, 107, 119, 127, 137]
NaO_7	1005	1008	4	[0, 79, 83, 86, 106, 107, 127, 137]
NaO_8	1009	1018	10	[0, 76, 79, 83, 86, 106, 107, 127, 137]
NaO_7	1019	1022	4	[0, 76, 83, 86, 106, 107, 127, 137]
NaO_8	1023	1024	2	[0, 76, 83, 86, 106, 107, 119, 127, 137]
NaO_9	1025	1033	9	[0, 73, 76, 83, 86, 106, 107, 119, 127, 137]
NaO_8	1034	1069	36	[0, 73, 83, 86, 106, 107, 119, 127, 137]
NaO_7	1070	1083	14	[0, 73, 83, 86, 106, 107, 119, 127]
NaO_8	1084	1091	8	[0, 73, 83, 86, 106, 107, 119, 127, 150]
NaO_9	1092	1092	1	[0, 73, 83, 84, 86, 106, 107, 119, 127, 150]
NaO_10	1093	1124	32	[0, 73, 83, 84, 86, 106, 107, 110, 119, 127, 150]
NaO_9	1125	1142	18	[0, 73, 83, 84, 86, 106, 107, 110, 127, 150]
NaO_8	1143	1150	8	[0, 73, 83, 86, 106, 107, 110, 127, 150]
NaO_9	1151	1181	31	[0, 73, 83, 86, 106, 107, 110, 119, 127, 150]
NaO_8	1182	1184	3	[0, 83, 86, 106, 107, 110, 119, 127, 150]
NaO_9	1185	1222	38	[0, 83, 84, 86, 106, 107, 110, 119, 127, 150]
NaO_8	1223	1254	32	[0, 83, 84, 86, 106, 107, 110, 119, 127]
NaO_9	1255	1276	22	[0, 83, 84, 86, 106, 107, 110, 119, 127, 150]
NaO_8	1277	1296	20	[0, 83, 84, 86, 106, 107, 110, 127, 150]
NaO_7	1297	1300	4	[0, 83, 86, 106, 107, 110, 127, 150]
NaO_8	1301	1301	1	[0, 73, 83, 86, 106, 107, 110, 127, 150]
NaO_9	1302	1314	13	[0, 73, 83, 86, 106, 107, 110, 119, 127, 150]
NaO_8	1315	1344	30	[0, 83, 86, 106, 107, 110, 119, 127, 150]
NaO_9	1345	1357	13	[0, 83, 84, 86, 106, 107, 110, 119, 127, 150]
NaO_8	1358	1390	33	[0, 83, 84, 86, 106, 107, 110, 119, 127]
NaO_9	1391	1417	27	[0, 79, 83, 84, 86, 106, 107, 110, 119, 127]
NaO_8	1418	1424	7	[0, 79, 83, 86, 106, 107, 110, 119, 127]
NaO_9	1425	1458	34	[0, 79, 83, 84, 86, 106, 107, 110, 119, 127]
NaO_10	1459	1462	4	[0, 79, 83, 84, 86, 106, 107, 110, 119, 127, 130]
NaO_9	1463	1475	13	[0, 79, 83, 84, 86, 106, 107, 119, 127, 130]
NaO_8	1476	1520	45	[0, 79, 83, 86, 106, 107, 119, 127, 130]
NaO_7	1521	1571	51	[0, 79, 83, 86, 106, 107, 119, 127]
NaO_8	1572	1591	20	[0, 79, 83, 86, 106, 107, 110, 119, 127]
NaO_9	1592	1599	8	[0, 76, 79, 83, 86, 106, 107, 110, 119, 127]
NaO_8	1600	1604	5	[0, 76, 79, 83, 86, 106, 107, 119, 127]
NaO_8	1605	1614	10	[0, 79, 83, 86, 106, 107, 119, 127, 130]
NaO_7	1615	1648	34	[0, 79, 83, 86, 106, 107, 119, 127]
NaO_8	1649	1660	12	[0, 79, 83, 86, 106, 107, 110, 119, 127]
NaO_7	1661	1675	15	[0, 79, 83, 86, 106, 107, 119, 127]
NaO_8	1676	1722	47	[0, 79, 83, 86, 106, 107, 119, 127, 130]
NaO_9	1723	1725	3	[0, 79, 83, 86, 106, 107, 110, 119, 127, 130]
NaO_10	1726	1738	13	[0, 79, 83, 86, 106, 107, 110, 119, 127, 130, 150]
NaO_9	1739	1809	71	[0, 79, 83, 86, 106, 107, 110, 119, 127, 150]
NaO_8	1810	1836	27	[0, 79, 83, 86, 106, 107, 119, 127, 150]
NaO_8	1837	1861	25	[0, 83, 86, 106, 107, 119, 127, 146, 150]
NaO_7	1862	1873	12	[0, 83, 86, 106, 107, 119, 127, 150]
NaO_8	1874	1879	6	[0, 76, 83, 86, 106, 107, 119, 127, 150]
NaO_9	1880	1897	18	[0, 76, 79, 83, 86, 106, 107, 119, 127, 150]
NaO_11	1898	1910	13	[0, 76, 79, 83, 86, 106, 107, 119, 127, 130, 143, 150]
NaO_10	1911	1921	11	[0, 76, 79, 83, 86, 106, 107, 119, 127, 143, 150]
NaO_9	1922	1985	64	[0, 79, 83, 86, 106, 107, 119, 127, 143, 150]
NaO_10	1986	2003	18	[0, 79, 83, 86, 106, 107, 119, 127, 130, 143, 150]
NaO_9	2004	2053	50	[0, 79, 83, 86, 106, 107, 119, 127, 130, 143]
NaO_8	2054	2078	25	[0, 79, 83, 86, 106, 107, 127, 130, 143]
NaO_7	2079	2086	8	[0, 79, 83, 86, 106, 107, 127, 143]
NaO_8	2087	2114	28	[0, 79, 83, 86, 104, 106, 107, 127, 143]
NaO_9	2115	2142	28	[0, 79, 83, 86, 104, 106, 107, 127, 143, 146]
NaO_8	2143	2150	8	[0, 79, 83, 86, 104, 106, 107, 127, 146]
NaO_9	2151	2165	15	[0, 79, 83, 86, 104, 106, 107, 127, 146, 150]
NaO_8	2166	2175	10	[0, 79, 83, 86, 106, 107, 127, 146, 150]
NaO_7	2176	2245	70	[0, 79, 83, 86, 106, 127, 146, 150]
NaO_8	2246	2264	19	[0, 79, 83, 86, 106, 127, 143, 146, 150]
NaO_9	2265	2294	30	[0, 79, 83, 86, 106, 107, 127, 143, 146, 150]
NaO_8	2295	2300	6	[0, 79, 83, 86, 106, 107, 127, 143, 146]
NaO_9	2301	2303	3	[0, 79, 83, 86, 106, 107, 127, 133, 143, 146]
NaO_8	2304	2315	12	[0, 79, 83, 86, 106, 107, 133, 143, 146]
NaO_9	2316	2316	1	[0, 79, 83, 86, 106, 107, 127, 133, 143, 146]
NaO_8	2317	2350	34	[0, 79, 83, 86, 106, 107, 127, 143, 146]
NaO_9	2351	2352	2	[0, 79, 83, 86, 106, 107, 119, 127, 143, 146]
NaO_8	2353	2356	4	[0, 79, 83, 86, 107, 119, 127, 143, 146]
NaO_9	2357	2374	18	[0, 79, 83, 86, 107, 119, 127, 130, 143, 146]
NaO_8	2375	2384	10	[0, 79, 83, 86, 107, 127, 130, 143, 146]
NaO_9	2385	2401	17	[0, 79, 83, 86, 107, 123, 127, 130, 143, 146]
NaO_8	2402	2411	10	[0, 79, 83, 86, 107, 127, 130, 143, 146]
NaO_9	2412	2416	5	[0, 76, 79, 83, 86, 107, 127, 130, 143, 146]
NaO_10	2417	2431	15	[0, 76, 79, 83, 86, 106, 107, 127, 130, 143, 146]
NaO_9	2432	2438	7	[0, 76, 79, 83, 86, 106, 107, 127, 143, 146]
NaO_8	2439	2473	35	[0, 76, 79, 83, 86, 106, 107, 127, 143]
NaO_7	2474	2519	46	[0, 76, 83, 86, 106, 107, 127, 143]
NaO_8	2520	2528	9	[0, 76, 79, 83, 86, 106, 107, 127, 143]
NaO_7	2529	2536	8	[0, 76, 83, 86, 106, 107, 127, 143]
NaO_8	2537	2544	8	[0, 76, 83, 86, 106, 107, 119, 127, 143]
NaO_7	2545	2555	11	[0, 83, 86, 106, 107, 119, 127, 143]
NaO_8	2556	2569	14	[0, 83, 86, 106, 107, 119, 127, 143, 146]
NaO_9	2570	2573	4	[0, 83, 86, 103, 106, 107, 119, 127, 143, 146]
NaO_10	2574	2576	3	[0, 76, 83, 86, 103, 106, 107, 119, 127, 143, 146]
NaO_9	2577	2608	32	[0, 76, 83, 86, 103, 106, 107, 127, 143, 146]
NaO_10	2609	2631	23	[0, 76, 79, 83, 86, 103, 106, 107, 127, 143, 146]
NaO_9	2632	2635	4	[0, 76, 79, 83, 86, 103, 106, 107, 143, 146]
NaO_10	2636	2649	14	[0, 76, 79, 83, 86, 103, 106, 107, 130, 143, 146]
NaO_11	2650	2664	15	[0, 64, 76, 79, 83, 86, 103, 106, 107, 130, 143, 146]
NaO_10	2665	2698	34	[0, 76, 79, 83, 86, 103, 106, 107, 130, 143, 146]
NaO_9	2699	2716	18	[0, 76, 83, 86, 103, 106, 107, 130, 143, 146]
NaO_8	2717	2737	21	[0, 76, 83, 86, 103, 107, 130, 143, 146]
NaO_9	2738	2751	14	[0, 64, 76, 83, 86, 103, 107, 130, 143, 146]
NaO_8	2752	2755	4	[0, 64, 76, 83, 86, 103, 107, 143, 146]
NaO_9	2756	2778	23	[0, 64, 76, 83, 86, 103, 106, 107, 143, 146]
NaO_8	2779	2810	32	[0, 76, 83, 86, 103, 106, 107, 143, 146]
NaO_9	2811	2854	44	[0, 76, 83, 86, 103, 106, 107, 130, 143, 146]
NaO_8	2855	2872	18	[0, 76, 83, 86, 103, 106, 107, 143, 146]
NaO_9	2873	2894	22	[0, 76, 83, 86, 103, 106, 107, 123, 143, 146]
NaO_8	2895	2903	9	[0, 76, 83, 86, 106, 107, 123, 143, 146]
NaO_7	2904	2925	22	[0, 76, 83, 86, 106, 107, 143, 146]
NaO_6	2926	2953	28	[0, 83, 86, 106, 107, 143, 146]
NaO_7	2954	2960	7	[0, 83, 86, 106, 107, 143, 146, 150]
NaO_6	2961	2979	19	[0, 83, 86, 106, 107, 143, 146]
NaO_7	2980	2992	13	[0, 83, 86, 106, 107, 119, 143, 146]
NaO_6	2993	3000	8	[0, 83, 86, 106, 107, 143, 146]
NaO_7	3001	3006	6	[0, 83, 86, 106, 107, 123, 143, 146]
NaO_8	3007	3025	19	[0, 76, 83, 86, 106, 107, 123, 143, 146]
NaO_9	3026	3037	12	[0, 64, 76, 83, 86, 106, 107, 123, 143, 146]
NaO_8	3038	3042	5	[0, 64, 76, 83, 86, 106, 107, 143, 146]
NaO_9	3043	3068	26	[0, 64, 76, 83, 86, 106, 107, 123, 143, 146]
NaO_8	3069	3087	19	[0, 64, 76, 83, 86, 106, 107, 143, 146]
NaO_9	3088	3104	17	[0, 64, 76, 79, 83, 86, 106, 107, 143, 146]
NaO_10	3105	3135	31	[0, 64, 76, 79, 83, 86, 106, 107, 123, 143, 146]
NaO_9	3136	3138	3	[0, 76, 79, 83, 86, 106, 107, 123, 143, 146]
NaO_8	3139	3146	8	[0, 76, 79, 83, 86, 106, 107, 123, 143]
NaO_7	3147	3155	9	[0, 79, 83, 86, 106, 107, 123, 143]
NaO_8	3156	3176	21	[0, 79, 83, 86, 106, 107, 123, 130, 143]
NaO_7	3177	3181	5	[0, 83, 86, 106, 107, 123, 130, 143]
NaO_6	3182	3200	19	[0, 83, 86, 106, 107, 123, 143]
NaO_7	3201	3213	13	[0, 79, 83, 86, 106, 107, 123, 143]
NaO_8	3214	3219	6	[0, 76, 79, 83, 86, 106, 107, 123, 143]
NaO_9	3220	3222	3	[0, 76, 79, 83, 86, 106, 107, 123, 133, 143]
NaO_8	3223	3241	19	[0, 76, 79, 83, 86, 106, 123, 133, 143]
NaO_7	3242	3242	1	[0, 76, 79, 83, 86, 106, 123, 143]
NaO_8	3243	3257	15	[0, 76, 79, 83, 86, 106, 123, 139, 143]
NaO_9	3258	3283	26	[0, 74, 76, 79, 83, 86, 106, 123, 139, 143]
NaO_10	3284	3289	6	[0, 74, 76, 79, 83, 86, 106, 123, 139, 143, 152]
NaO_9	3290	3291	2	[0, 76, 79, 83, 86, 106, 123, 139, 143, 152]
NaO_8	3292	3308	17	[0, 76, 79, 83, 86, 106, 123, 139, 152]
NaO_9	3309	3320	12	[0, 76, 79, 83, 86, 106, 123, 139, 143, 152]
NaO_8	3321	3325	5	[0, 76, 83, 86, 106, 123, 139, 143, 152]
NaO_9	3326	3346	21	[0, 76, 83, 86, 106, 123, 127, 139, 143, 152]
NaO_8	3347	3349	3	[0, 83, 86, 106, 123, 127, 139, 143, 152]
NaO_7	3350	3364	15	[0, 83, 86, 106, 123, 127, 139, 152]
NaO_8	3365	3376	12	[0, 83, 86, 92, 106, 123, 127, 139, 152]
NaO_9	3377	3381	5	[0, 83, 86, 92, 106, 123, 127, 139, 143, 152]
NaO_10	3382	3383	2	[0, 76, 83, 86, 92, 106, 123, 127, 139, 143, 152]
NaO_9	3384	3400	17	[0, 76, 83, 86, 106, 123, 127, 139, 143, 152]
NaO_10	3401	3403	3	[0, 76, 83, 86, 106, 123, 127, 139, 143, 150, 152]
NaO_9	3404	3414	11	[0, 76, 83, 86, 106, 123, 127, 139, 143, 152]
NaO_8	3415	3423	9	[0, 76, 83, 86, 106, 123, 127, 139, 143]
NaO_9	3424	3438	15	[0, 64, 76, 83, 86, 106, 123, 127, 139, 143]
NaO_8	3439	3444	6	[0, 76, 83, 86, 106, 123, 127, 139, 143]
NaO_9	3445	3456	12	[0, 76, 79, 83, 86, 106, 123, 127, 139, 143]
NaO_8	3457	3465	9	[0, 76, 79, 83, 86, 106, 123, 139, 143]
NaO_9	3466	3467	2	[0, 76, 79, 83, 86, 106, 107, 123, 139, 143]
NaO_8	3468	3471	4	[0, 76, 79, 83, 86, 107, 123, 139, 143]
NaO_7	3472	3483	12	[0, 76, 83, 86, 107, 123, 139, 143]
NaO_8	3484	3502	19	[0, 76, 83, 86, 107, 123, 130, 139, 143]
NaO_9	3503	3514	12	[0, 76, 83, 86, 107, 123, 130, 139, 143, 152]
NaO_9	3515	3515	1	[0, 76, 83, 86, 106, 107, 123, 139, 143, 152]
NaO_8	3516	3520	5	[0, 76, 83, 86, 106, 107, 123, 139, 143]
NaO_9	3521	3540	20	[0, 76, 83, 86, 106, 107, 123, 127, 139, 143]
NaO_10	3541	3551	11	[0, 76, 83, 86, 106, 107, 123, 127, 139, 143, 150]
NaO_11	3552	3561	10	[0, 67, 76, 83, 86, 106, 107, 123, 127, 139, 143, 150]
NaO_10	3562	3567	6	[0, 76, 83, 86, 106, 107, 123, 127, 139, 143, 150]
NaO_9	3568	3569	2	[0, 76, 83, 86, 106, 123, 127, 139, 143, 150]
NaO_10	3570	3576	7	[0, 76, 83, 86, 106, 123, 127, 139, 143, 150, 152]
NaO_11	3577	3583	7	[0, 76, 83, 86, 106, 107, 123, 127, 139, 143, 150, 152]
NaO_9	3584	3599	16	[0, 76, 83, 86, 106, 107, 123, 127, 139, 143]
NaO_10	3600	3638	39	[0, 76, 83, 86, 106, 107, 123, 127, 130, 139, 143]
NaO_9	3639	3653	15	[0, 76, 83, 86, 107, 123, 127, 130, 139, 143]
NaO_8	3654	3699	46	[0, 76, 83, 86, 107, 123, 127, 139, 143]
NaO_9	3700	3731	32	[0, 76, 83, 86, 107, 123, 127, 139, 143, 152]
NaO_8	3732	3742	11	[0, 76, 83, 86, 107, 123, 127, 139, 143]
NaO_9	3743	3750	8	[0, 76, 83, 86, 107, 123, 127, 130, 139, 143]
NaO_8	3751	3768	18	[0, 76, 83, 86, 107, 123, 127, 130, 143]
NaO_9	3769	3771	3	[0, 76, 83, 86, 107, 123, 127, 130, 143, 150]
NaO_10	3772	3772	1	[0, 76, 83, 86, 107, 123, 127, 130, 139, 143, 150]
NaO_11	3773	3777	5	[0, 76, 83, 86, 106, 107, 123, 127, 130, 139, 143, 150]
NaO_12	3778	3788	11	[0, 76, 83, 86, 106, 107, 123, 127, 130, 139, 143, 150, 152]
NaO_10	3789	3809	21	[0, 76, 83, 86, 106, 107, 123, 127, 139, 143, 152]
NaO_9	3810	3820	11	[0, 76, 83, 86, 106, 107, 127, 139, 143, 152]
NaO_10	3821	3825	5	[0, 76, 83, 86, 106, 107, 123, 127, 139, 143, 152]
NaO_9	3826	3828	3	[0, 83, 86, 106, 107, 123, 127, 139, 143, 152]
NaO_10	3829	3832	4	[0, 83, 86, 106, 107, 123, 127, 130, 139, 143, 152]
NaO_10	3833	3858	26	[0, 86, 105, 106, 107, 123, 127, 130, 139, 143, 152]
NaO_9	3859	3869	11	[0, 86, 105, 106, 107, 123, 127, 139, 143, 152]
NaO_10	3870	3871	2	[0, 76, 86, 105, 106, 107, 123, 127, 139, 143, 152]
NaO_11	3872	3882	11	[0, 76, 83, 86, 105, 106, 107, 123, 127, 139, 143, 152]
NaO_10	3883	3904	22	[0, 76, 83, 86, 106, 107, 123, 127, 139, 143, 152]
NaO_9	3905	3905	1	[0, 76, 83, 86, 106, 107, 123, 139, 143, 152]
NaO_8	3906	3917	12	[0, 76, 83, 86, 106, 107, 123, 139, 143]
NaO_9	3918	3919	2	[0, 76, 83, 86, 105, 106, 107, 123, 139, 143]
NaO_8	3920	3929	10	[0, 76, 86, 105, 106, 107, 123, 139, 143]
NaO_7	3930	3931	2	[0, 76, 86, 105, 106, 123, 139, 143]
NaO_6	3932	3939	8	[0, 76, 105, 106, 123, 139, 143]
NaO_7	3940	3962	23	[0, 76, 105, 106, 123, 130, 139, 143]
NaO_8	3963	3968	6	[0, 76, 83, 105, 106, 123, 130, 139, 143]
NaO_7	3969	3973	5	[0, 76, 83, 105, 123, 130, 139, 143]
NaO_8	3974	3979	6	[0, 76, 83, 105, 107, 123, 130, 139, 143]
NaO_9	3980	3982	3	[0, 76, 83, 86, 105, 107, 123, 130, 139, 143]
NaO_8	3983	4002	20	[0, 76, 86, 105, 107, 123, 130, 139, 143]
NaO_9	4003	4012	10	[0, 76, 86, 105, 107, 118, 123, 130, 139, 143]
NaO_10	4013	4023	11	[0, 76, 86, 105, 107, 118, 123, 127, 130, 139, 143]
NaO_9	4024	4027	4	[0, 76, 86, 105, 107, 123, 127, 130, 139, 143]
NaO_8	4028	4035	8	[0, 76, 86, 105, 107, 123, 127, 130, 139]
NaO_7	4036	4044	9	[0, 76, 86, 107, 123, 127, 130, 139]
NaO_8	4045	4080	36	[0, 76, 86, 106, 107, 123, 127, 130, 139]
NaO_9	4081	4095	15	[0, 76, 86, 106, 107, 118, 123, 127, 130, 139]
NaO_10	4096	4105	10	[0, 76, 86, 105, 106, 107, 118, 123, 127, 130, 139]
NaO_10	4106	4108	3	[0, 76, 86, 105, 106, 107, 123, 127, 130, 139, 143]
NaO_9	4109	4119	11	[0, 76, 86, 105, 107, 123, 127, 130, 139, 143]
NaO_9	4120	4136	17	[0, 76, 86, 105, 107, 123, 130, 139, 143, 152]
NaO_10	4137	4145	9	[0, 76, 86, 94, 105, 107, 123, 130, 139, 143, 152]
NaO_9	4146	4152	7	[0, 76, 86, 94, 105, 107, 123, 130, 139, 143]
NaO_8	4153	4183	31	[0, 86, 94, 105, 107, 123, 130, 139, 143]
NaO_9	4184	4192	9	[0, 76, 86, 94, 105, 107, 123, 130, 139, 143]
NaO_10	4193	4196	4	[0, 76, 86, 94, 105, 107, 123, 130, 139, 143, 152]
NaO_9	4197	4197	1	[0, 76, 86, 105, 107, 123, 130, 139, 143, 152]
NaO_10	4198	4198	1	[0, 76, 86, 105, 106, 107, 123, 130, 139, 143, 152]
NaO_11	4199	4225	27	[0, 76, 86, 105, 106, 107, 123, 127, 130, 139, 143, 152]
NaO_10	4226	4229	4	[0, 76, 86, 105, 106, 107, 123, 127, 130, 139, 152]
NaO_9	4230	4250	21	[0, 76, 86, 105, 106, 107, 123, 127, 139, 152]
NaO_8	4251	4265	15	[0, 76, 86, 105, 106, 107, 127, 139, 152]
NaO_7	4266	4276	11	[0, 76, 86, 105, 106, 107, 127, 152]
NaO_8	4277	4277	1	[0, 76, 86, 105, 106, 107, 127, 139, 152]
NaO_9	4278	4301	24	[0, 76, 86, 97, 105, 106, 107, 127, 139, 152]
NaO_10	4302	4309	8	[0, 76, 86, 97, 105, 106, 107, 127, 130, 139, 152]
NaO_9	4310	4310	1	[0, 76, 86, 105, 106, 107, 127, 130, 139, 152]
NaO_10	4311	4332	22	[0, 76, 86, 105, 106, 107, 120, 127, 130, 139, 152]
NaO_9	4333	4339	7	[0, 76, 86, 105, 106, 107, 127, 130, 139, 152]
NaO_8	4340	4345	6	[0, 76, 86, 105, 106, 107, 127, 130, 139]
NaO_9	4346	4346	1	[0, 76, 86, 105, 106, 107, 127, 130, 139, 143]
NaO_8	4347	4354	8	[0, 76, 86, 105, 106, 107, 130, 139, 143]
NaO_9	4355	4356	2	[0, 76, 86, 105, 106, 107, 123, 130, 139, 143]
NaO_8	4357	4362	6	[0, 76, 86, 105, 107, 123, 130, 139, 143]
NaO_9	4363	4363	1	[0, 74, 76, 86, 105, 107, 123, 130, 139, 143]
NaO_10	4364	4365	2	[0, 74, 76, 86, 105, 107, 123, 130, 134, 139, 143]
NaO_8	4366	4415	50	[0, 74, 105, 107, 123, 130, 134, 139, 143]
NaO_9	4416	4435	20	[0, 74, 76, 105, 107, 123, 130, 134, 139, 143]
NaO_10	4436	4439	4	[0, 74, 76, 105, 107, 123, 130, 134, 139, 140, 143]
NaO_9	4440	4454	15	[0, 74, 76, 105, 107, 123, 130, 139, 140, 143]
NaO_10	4455	4466	12	[0, 74, 76, 86, 105, 107, 123, 130, 139, 140, 143]
NaO_11	4467	4478	12	[0, 74, 76, 86, 105, 107, 123, 130, 139, 140, 143, 152]
NaO_10	4479	4485	7	[0, 76, 86, 105, 107, 123, 130, 139, 140, 143, 152]
NaO_9	4486	4506	21	[0, 76, 86, 105, 107, 123, 130, 139, 140, 143]
NaO_10	4507	4515	9	[0, 76, 86, 105, 107, 123, 124, 130, 139, 140, 143]
NaO_9	4516	4540	25	[0, 76, 86, 105, 107, 123, 124, 130, 140, 143]
NaO_10	4541	4545	5	[0, 76, 86, 105, 107, 123, 124, 130, 134, 140, 143]
NaO_9	4546	4587	42	[0, 76, 86, 105, 107, 123, 130, 134, 140, 143]
NaO_8	4588	4591	4	[0, 76, 105, 107, 123, 130, 134, 140, 143]
NaO_7	4592	4592	1	[0, 76, 105, 107, 123, 130, 140, 143]
NaO_8	4593	4602	10	[0, 74, 76, 105, 107, 123, 130, 140, 143]
NaO_9	4603	4627	25	[0, 74, 76, 94, 105, 107, 123, 130, 140, 143]
NaO_8	4628	4628	1	[0, 74, 76, 105, 107, 123, 130, 140, 143]
NaO_9	4629	4636	8	[0, 74, 76, 105, 107, 123, 130, 134, 140, 143]
NaO_10	4637	4644	8	[0, 74, 76, 86, 105, 107, 123, 130, 134, 140, 143]
NaO_11	4645	4651	7	[0, 74, 76, 86, 105, 107, 123, 130, 134, 139, 140, 143]
NaO_10	4652	4663	12	[0, 74, 76, 105, 107, 123, 130, 134, 139, 140, 143]
NaO_9	4664	4682	19	[0, 74, 76, 105, 107, 123, 130, 139, 140, 143]
NaO_10	4683	4685	3	[0, 74, 76, 105, 107, 123, 130, 134, 139, 140, 143]
NaO_9	4686	4712	27	[0, 74, 76, 105, 107, 123, 130, 134, 140, 143]
NaO_10	4713	4730	18	[0, 74, 76, 79, 105, 107, 123, 130, 134, 140, 143]
NaO_11	4731	4742	12	[0, 65, 74, 76, 79, 105, 107, 123, 130, 134, 140, 143]
NaO_10	4743	4754	12	[0, 65, 74, 76, 79, 105, 107, 123, 130, 140, 143]
NaO_9	4755	4783	29	[0, 74, 76, 79, 105, 107, 123, 130, 140, 143]
NaO_10	4784	4791	8	[0, 74, 76, 79, 105, 107, 123, 130, 134, 140, 143]
NaO_9	4792	4804	13	[0, 74, 76, 79, 105, 123, 130, 134, 140, 143]
NaO_10	4805	4814	10	[0, 65, 74, 76, 79, 105, 123, 130, 134, 140, 143]
NaO_11	4815	4817	3	[0, 65, 74, 76, 79, 105, 123, 130, 134, 139, 140, 143]
NaO_10	4818	4827	10	[0, 65, 74, 76, 79, 105, 123, 130, 139, 140, 143]
NaO_9	4828	4842	15	[0, 65, 74, 76, 79, 105, 123, 130, 140, 143]
NaO_10	4843	4845	3	[0, 65, 74, 76, 79, 105, 123, 130, 134, 140, 143]
NaO_9	4846	4848	3	[0, 74, 76, 79, 105, 123, 130, 134, 140, 143]
NaO_10	4849	4883	35	[0, 74, 76, 79, 105, 107, 123, 130, 134, 140, 143]
NaO_9	4884	4892	9	[0, 74, 76, 79, 105, 123, 130, 134, 140, 143]
NaO_10	4893	4903	11	[0, 65, 74, 76, 79, 105, 123, 130, 134, 140, 143]
NaO_11	4904	4909	6	[0, 65, 74, 76, 79, 94, 105, 123, 130, 134, 140, 143]
NaO_10	4910	4916	7	[0, 65, 74, 76, 94, 105, 123, 130, 134, 140, 143]
NaO_11	4917	4918	2	[0, 65, 74, 76, 94, 105, 107, 123, 130, 134, 140, 143]
NaO_12	4919	4919	1	[0, 65, 74, 76, 79, 94, 105, 107, 123, 130, 134, 140, 143]
NaO_11	4920	4924	5	[0, 65, 74, 76, 79, 94, 105, 107, 123, 130, 140, 143]
NaO_10	4925	4938	14	[0, 65, 76, 79, 94, 105, 107, 123, 130, 140, 143]
NaO_11	4939	4950	12	[0, 65, 76, 79, 94, 105, 107, 123, 130, 134, 140, 143]
NaO_12	4951	4959	9	[0, 65, 74, 76, 79, 94, 105, 107, 123, 130, 134, 140, 143]
NaO_10	4960	4969	10	[0, 74, 76, 79, 105, 107, 123, 130, 134, 140, 143]
NaO_11	4970	5026	57	[0, 65, 74, 76, 79, 105, 107, 123, 130, 134, 140, 143]
NaO_10	5027	5056	30	[0, 74, 76, 79, 105, 107, 123, 130, 134, 140, 143]
NaO_9	5057	5059	3	[0, 74, 76, 79, 105, 107, 123, 130, 134, 143]
NaO_10	5060	5079	20	[0, 74, 76, 79, 105, 107, 123, 130, 134, 140, 143]
NaO_9	5080	5091	12	[0, 74, 76, 79, 105, 107, 123, 134, 140, 143]
NaO_8	5092	5122	31	[0, 74, 76, 79, 105, 107, 123, 140, 143]
NaO_9	5123	5124	2	[0, 74, 76, 78, 79, 105, 107, 123, 140, 143]
NaO_10	5125	5130	6	[0, 74, 76, 78, 79, 80, 105, 107, 123, 140, 143]
NaO_9	5131	5131	1	[0, 76, 78, 79, 80, 105, 107, 123, 140, 143]
NaO_8	5132	5134	3	[0, 76, 78, 79, 105, 107, 123, 140, 143]
NaO_7	5135	5146	12	[0, 76, 78, 79, 105, 123, 140, 143]
NaO_6	5147	5153	7	[0, 76, 79, 105, 123, 140, 143]
NaO_7	5154	5167	14	[0, 76, 79, 105, 107, 123, 140, 143]
NaO_8	5168	5176	9	[0, 74, 76, 79, 105, 107, 123, 140, 143]
NaO_9	5177	5184	8	[0, 74, 76, 79, 105, 107, 123, 134, 140, 143]
NaO_10	5185	5186	2	[0, 74, 76, 79, 94, 105, 107, 123, 134, 140, 143]
NaO_9	5187	5192	6	[0, 74, 76, 79, 105, 107, 123, 134, 140, 143]
NaO_8	5193	5236	44	[0, 74, 76, 79, 105, 123, 134, 140, 143]
NaO_9	5237	5241	5	[0, 74, 76, 79, 105, 107, 123, 134, 140, 143]
NaO_10	5242	5268	27	[0, 74, 76, 79, 80, 105, 107, 123, 134, 140, 143]
NaO_9	5269	5285	17	[0, 74, 76, 79, 105, 107, 123, 134, 140, 143]
NaO_8	5286	5309	24	[0, 76, 79, 105, 107, 123, 134, 140, 143]
NaO_7	5310	5318	9	[0, 76, 79, 105, 123, 134, 140, 143]
NaO_8	5319	5319	1	[0, 65, 76, 79, 105, 123, 134, 140, 143]
NaO_9	5320	5327	8	[0, 65, 74, 76, 79, 105, 123, 134, 140, 143]
NaO_8	5328	5339	12	[0, 65, 74, 76, 79, 105, 123, 140, 143]
NaO_9	5340	5351	12	[0, 65, 74, 76, 79, 80, 105, 123, 140, 143]
NaO_10	5352	5354	3	[0, 65, 74, 76, 79, 80, 105, 116, 123, 140, 143]
NaO_9	5355	5355	1	[0, 74, 76, 79, 80, 105, 116, 123, 140, 143]
NaO_10	5356	5368	13	[0, 74, 76, 78, 79, 80, 105, 116, 123, 140, 143]
NaO_9	5369	5400	32	[0, 74, 76, 78, 79, 80, 105, 123, 140, 143]
NaO_9	5401	5402	2	[0, 74, 76, 79, 80, 105, 123, 139, 140, 143]
NaO_8	5403	5429	27	[0, 74, 76, 79, 80, 105, 123, 140, 143]
NaO_9	5430	5437	8	[0, 65, 74, 76, 79, 80, 105, 123, 140, 143]
NaO_8	5438	5445	8	[0, 74, 76, 79, 80, 105, 123, 140, 143]
NaO_9	5446	5448	3	[0, 74, 76, 79, 80, 101, 105, 123, 140, 143]
NaO_8	5449	5466	18	[0, 74, 76, 79, 80, 101, 105, 140, 143]
NaO_9	5467	5473	7	[0, 74, 76, 79, 80, 101, 105, 116, 140, 143]
NaO_8	5474	5507	34	[0, 74, 76, 79, 80, 101, 116, 140, 143]
NaO_9	5508	5518	11	[0, 74, 76, 79, 80, 101, 116, 123, 140, 143]
NaO_10	5519	5535	17	[0, 74, 76, 79, 80, 101, 105, 116, 123, 140, 143]
NaO_9	5536	5551	16	[0, 74, 76, 79, 80, 101, 105, 123, 140, 143]
NaO_8	5552	5658	107	[0, 74, 76, 79, 80, 105, 123, 140, 143]
NaO_9	5659	5673	15	[0, 65, 74, 76, 79, 80, 105, 123, 140, 143]
NaO_8	5674	5739	66	[0, 74, 76, 79, 80, 105, 123, 140, 143]
NaO_9	5740	5765	26	[0, 74, 76, 79, 80, 105, 116, 123, 140, 143]
NaO_8	5766	5786	21	[0, 74, 76, 79, 80, 105, 123, 140, 143]
NaO_9	5787	5791	5	[0, 74, 76, 79, 80, 105, 123, 133, 140, 143]
NaO_10	5792	5814	23	[0, 74, 76, 79, 80, 90, 105, 123, 133, 140, 143]
NaO_11	5815	5822	8	[0, 74, 76, 79, 80, 90, 101, 105, 123, 133, 140, 143]
NaO_10	5823	5825	3	[0, 74, 76, 79, 80, 90, 105, 123, 133, 140, 143]
NaO_9	5826	5881	56	[0, 76, 79, 80, 90, 105, 123, 133, 140, 143]
NaO_10	5882	5889	8	[0, 76, 79, 80, 90, 105, 116, 123, 133, 140, 143]
NaO_11	5890	5890	1	[0, 76, 79, 80, 90, 101, 105, 116, 123, 133, 140, 143]
NaO_10	5891	5893	3	[0, 76, 79, 80, 90, 101, 105, 116, 123, 140, 143]
NaO_9	5894	5914	21	[0, 76, 80, 90, 101, 105, 116, 123, 140, 143]
NaO_10	5915	5920	6	[0, 65, 76, 80, 90, 101, 105, 116, 123, 140, 143]
NaO_11	5921	5923	3	[0, 65, 76, 80, 90, 101, 105, 116, 123, 133, 140, 143]
NaO_10	5924	5924	1	[0, 76, 80, 90, 101, 105, 116, 123, 133, 140, 143]
NaO_9	5925	5939	15	[0, 76, 80, 90, 101, 116, 123, 133, 140, 143]
NaO_8	5940	5941	2	[0, 76, 80, 101, 116, 123, 133, 140, 143]
NaO_8	5942	5967	26	[0, 76, 80, 101, 105, 116, 123, 140, 143]
NaO_9	5968	5974	7	[0, 76, 80, 90, 101, 105, 116, 123, 140, 143]
NaO_10	5975	5996	22	[0, 76, 80, 90, 101, 105, 114, 116, 123, 140, 143]
NaO_9	5997	5998	2	[0, 76, 80, 90, 101, 105, 114, 123, 140, 143]
NaO_8	5999	6013	15	[0, 76, 80, 90, 105, 114, 123, 140, 143]
NaO_9	6014	6017	4	[0, 76, 80, 90, 105, 114, 123, 133, 140, 143]
NaO_10	6018	6023	6	[0, 76, 80, 90, 105, 114, 116, 123, 133, 140, 143]
NaO_9	6024	6033	10	[0, 76, 80, 105, 114, 116, 123, 133, 140, 143]
NaO_10	6034	6051	18	[0, 76, 78, 80, 105, 114, 116, 123, 133, 140, 143]
NaO_9	6052	6071	20	[0, 76, 78, 80, 105, 114, 116, 123, 140, 143]
NaO_8	6072	6075	4	[0, 76, 78, 80, 105, 114, 123, 140, 143]
NaO_7	6076	6093	18	[0, 76, 78, 80, 114, 123, 140, 143]
NaO_8	6094	6099	6	[0, 76, 78, 80, 105, 114, 123, 140, 143]
NaO_9	6100	6116	17	[0, 76, 78, 80, 98, 105, 114, 123, 140, 143]
NaO_8	6117	6144	28	[0, 76, 78, 98, 105, 114, 123, 140, 143]
NaO_9	6145	6183	39	[0, 76, 78, 98, 105, 114, 116, 123, 140, 143]
NaO_8	6184	6203	20	[0, 76, 78, 98, 105, 114, 123, 140, 143]
NaO_9	6204	6225	22	[0, 76, 78, 98, 105, 114, 123, 140, 143, 145]
NaO_10	6226	6234	9	[0, 76, 78, 94, 98, 105, 114, 123, 140, 143, 145]
NaO_9	6235	6282	48	[0, 76, 78, 98, 105, 114, 123, 140, 143, 145]
NaO_8	6283	6300	18	[0, 76, 78, 98, 114, 123, 140, 143, 145]
NaO_9	6301	6321	21	[0, 76, 78, 97, 98, 114, 123, 140, 143, 145]
NaO_8	6322	6334	13	[0, 76, 78, 98, 114, 123, 140, 143, 145]
NaO_9	6335	6343	9	[0, 76, 78, 98, 105, 114, 123, 140, 143, 145]
NaO_10	6344	6373	30	[0, 76, 78, 94, 98, 105, 114, 123, 140, 143, 145]
NaO_11	6374	6424	51	[0, 76, 78, 94, 98, 105, 114, 123, 133, 140, 143, 145]
NaO_10	6425	6438	14	[0, 76, 78, 94, 98, 105, 114, 123, 140, 143, 145]
NaO_9	6439	6474	36	[0, 76, 78, 94, 98, 105, 123, 140, 143, 145]
NaO_10	6475	6515	41	[0, 76, 78, 94, 98, 105, 114, 123, 140, 143, 145]
NaO_11	6516	6518	3	[0, 76, 78, 94, 98, 104, 105, 114, 123, 140, 143, 145]
NaO_10	6519	6539	21	[0, 78, 94, 98, 104, 105, 114, 123, 140, 143, 145]
NaO_9	6540	6572	33	[0, 78, 94, 98, 105, 114, 123, 140, 143, 145]
NaO_8	6573	6577	5	[0, 78, 94, 98, 105, 123, 140, 143, 145]
NaO_7	6578	6579	2	[0, 78, 94, 105, 123, 140, 143, 145]
NaO_8	6580	6590	11	[0, 78, 94, 105, 107, 123, 140, 143, 145]
NaO_10	6591	6597	7	[0, 78, 86, 94, 105, 107, 123, 133, 140, 143, 145]
NaO_11	6598	6600	3	[0, 78, 83, 86, 94, 105, 107, 123, 133, 140, 143, 145]
NaO_10	6601	6615	15	[0, 78, 83, 86, 94, 105, 107, 133, 140, 143, 145]
NaO_11	6616	6619	4	[0, 76, 78, 83, 86, 94, 105, 107, 133, 140, 143, 145]
NaO_12	6620	6625	6	[0, 76, 78, 83, 86, 94, 105, 107, 114, 133, 140, 143, 145]
NaO_11	6626	6627	2	[0, 76, 78, 83, 86, 105, 107, 114, 133, 140, 143, 145]
NaO_10	6628	6657	30	[0, 76, 78, 83, 86, 105, 107, 114, 133, 140, 145]
NaO_9	6658	6669	12	[0, 76, 78, 83, 86, 105, 114, 133, 140, 145]
NaO_10	6670	6673	4	[0, 76, 78, 83, 86, 105, 114, 123, 133, 140, 145]
NaO_9	6674	6691	18	[0, 76, 78, 83, 86, 105, 114, 123, 133, 145]
NaO_10	6692	6705	14	[0, 76, 78, 83, 86, 94, 105, 114, 123, 133, 145]
NaO_11	6706	6708	3	[0, 76, 78, 83, 86, 94, 105, 107, 114, 123, 133, 145]
NaO_12	6709	6718	10	[0, 76, 78, 83, 86, 94, 105, 107, 114, 123, 133, 143, 145]
NaO_13	6719	6721	3	[0, 76, 78, 83, 86, 94, 105, 107, 114, 123, 133, 143, 145, 152]
NaO_12	6722	6732	11	[0, 78, 83, 86, 94, 105, 107, 114, 123, 133, 143, 145, 152]
NaO_11	6733	6736	4	[0, 78, 83, 94, 105, 107, 114, 123, 133, 143, 145, 152]
NaO_10	6737	6743	7	[0, 78, 83, 94, 105, 107, 114, 123, 133, 143, 145]
NaO_9	6744	6755	12	[0, 78, 83, 94, 105, 107, 123, 133, 143, 145]
NaO_8	6756	6766	11	[0, 78, 83, 94, 105, 123, 133, 143, 145]
NaO_9	6767	6775	9	[0, 78, 83, 94, 105, 114, 123, 133, 143, 145]
NaO_10	6776	6782	7	[0, 78, 83, 86, 94, 105, 114, 123, 133, 143, 145]
NaO_9	6783	6783	1	[0, 78, 83, 86, 94, 105, 123, 133, 143, 145]
NaO_10	6784	6809	26	[0, 76, 78, 83, 86, 94, 105, 123, 133, 143, 145]
NaO_11	6810	6834	25	[0, 76, 78, 83, 86, 94, 105, 123, 133, 143, 145, 152]
NaO_12	6835	6835	1	[0, 76, 78, 83, 86, 94, 105, 123, 133, 140, 143, 145, 152]
NaO_13	6836	6851	16	[0, 76, 78, 83, 86, 94, 105, 114, 123, 133, 140, 143, 145, 152]
NaO_12	6852	6854	3	[0, 76, 78, 83, 86, 94, 105, 114, 123, 133, 140, 143, 145]
NaO_13	6855	6856	2	[0, 76, 78, 83, 86, 94, 105, 107, 114, 123, 133, 140, 143, 145]
NaO_12	6857	6867	11	[0, 76, 78, 83, 94, 105, 107, 114, 123, 133, 140, 143, 145]
NaO_11	6868	6882	15	[0, 76, 78, 83, 94, 105, 107, 114, 123, 133, 143, 145]
NaO_10	6883	6889	7	[0, 76, 78, 83, 94, 105, 107, 123, 133, 143, 145]
NaO_9	6890	6893	4	[0, 76, 78, 83, 94, 107, 123, 133, 143, 145]
NaO_10	6894	6896	3	[0, 76, 78, 83, 94, 107, 123, 133, 143, 145, 152]
NaO_9	6897	6907	11	[0, 76, 78, 83, 94, 107, 123, 143, 145, 152]
NaO_10	6908	6916	9	[0, 76, 78, 83, 94, 107, 114, 123, 143, 145, 152]
NaO_9	6917	6940	24	[0, 76, 78, 83, 94, 107, 114, 123, 145, 152]
NaO_10	6941	6950	10	[0, 76, 78, 83, 94, 105, 107, 114, 123, 145, 152]
NaO_9	6951	6951	1	[0, 76, 78, 83, 105, 107, 114, 123, 145, 152]
NaO_8	6952	6952	1	[0, 76, 78, 83, 105, 107, 114, 123, 145]
NaO_9	6953	6964	12	[0, 76, 78, 83, 105, 107, 114, 123, 133, 145]
NaO_10	6965	6972	8	[0, 76, 78, 83, 105, 107, 114, 123, 133, 143, 145]
NaO_9	6973	6973	1	[0, 76, 78, 83, 105, 107, 114, 123, 143, 145]
NaO_8	6974	6984	11	[0, 76, 78, 105, 107, 114, 123, 143, 145]
NaO_9	6985	6997	13	[0, 76, 78, 94, 105, 107, 114, 123, 143, 145]
NaO_11	6998	7002	5	[0, 76, 78, 94, 105, 107, 114, 123, 133, 143, 145, 152]
NaO_12	7003	7015	13	[0, 76, 78, 94, 105, 107, 114, 123, 133, 140, 143, 145, 152]
NaO_11	7016	7018	3	[0, 76, 78, 94, 105, 107, 114, 123, 133, 140, 143, 145]
NaO_10	7019	7026	8	[0, 76, 78, 94, 105, 114, 123, 133, 140, 143, 145]
NaO_11	7027	7034	8	[0, 76, 78, 86, 94, 105, 114, 123, 133, 140, 143, 145]
NaO_10	7035	7043	9	[0, 76, 78, 86, 94, 105, 114, 123, 133, 140, 143]
NaO_9	7044	7095	52	[0, 76, 78, 86, 94, 105, 114, 123, 140, 143]
NaO_10	7096	7097	2	[0, 76, 78, 86, 94, 105, 114, 123, 140, 143, 145]
NaO_11	7098	7108	11	[0, 76, 78, 86, 94, 105, 114, 123, 140, 143, 145, 152]
NaO_12	7109	7111	3	[0, 76, 78, 86, 94, 105, 114, 123, 133, 140, 143, 145, 152]
NaO_11	7112	7126	15	[0, 76, 78, 94, 105, 114, 123, 133, 140, 143, 145, 152]
NaO_10	7127	7134	8	[0, 76, 78, 94, 105, 114, 123, 133, 143, 145, 152]
NaO_9	7135	7145	11	[0, 76, 78, 94, 105, 114, 123, 143, 145, 152]
NaO_10	7146	7150	5	[0, 76, 78, 79, 94, 105, 114, 123, 143, 145, 152]
NaO_9	7151	7151	1	[0, 76, 78, 79, 94, 105, 123, 143, 145, 152]
NaO_10	7152	7165	14	[0, 76, 78, 79, 94, 97, 105, 123, 143, 145, 152]
NaO_11	7166	7168	3	[0, 76, 78, 79, 94, 97, 105, 114, 123, 143, 145, 152]
NaO_10	7169	7196	28	[0, 76, 78, 79, 94, 97, 105, 114, 123, 143, 145]
NaO_9	7197	7218	22	[0, 76, 78, 79, 94, 97, 114, 123, 143, 145]
NaO_8	7219	7259	41	[0, 76, 78, 79, 94, 97, 123, 143, 145]
NaO_9	7260	7274	15	[0, 76, 78, 79, 94, 97, 114, 123, 143, 145]
NaO_10	7275	7276	2	[0, 76, 78, 79, 83, 94, 97, 114, 123, 143, 145]
NaO_9	7277	7277	1	[0, 76, 78, 79, 83, 94, 114, 123, 143, 145]
NaO_10	7278	7279	2	[0, 76, 78, 79, 83, 94, 114, 123, 143, 145, 152]
NaO_9	7280	7284	5	[0, 76, 78, 79, 83, 94, 114, 123, 145, 152]
NaO_10	7285	7285	1	[0, 76, 78, 79, 83, 94, 105, 114, 123, 145, 152]
NaO_9	7286	7288	3	[0, 76, 78, 83, 94, 105, 114, 123, 145, 152]
NaO_10	7289	7308	20	[0, 76, 78, 83, 86, 94, 105, 114, 123, 145, 152]
NaO_11	7309	7313	5	[0, 76, 78, 83, 86, 94, 105, 107, 114, 123, 145, 152]
NaO_12	7314	7315	2	[0, 76, 78, 83, 86, 94, 105, 107, 114, 123, 140, 145, 152]
NaO_11	7316	7316	1	[0, 76, 78, 86, 94, 105, 107, 114, 123, 140, 145, 152]
NaO_10	7317	7329	13	[0, 76, 78, 86, 94, 105, 107, 114, 140, 145, 152]
NaO_9	7330	7337	8	[0, 76, 78, 86, 94, 105, 114, 140, 143, 152]
NaO_8	7338	7354	17	[0, 76, 78, 94, 105, 114, 140, 143, 152]
NaO_9	7355	7374	20	[0, 76, 78, 94, 105, 111, 114, 140, 143, 152]
NaO_8	7375	7378	4	[0, 76, 78, 94, 105, 111, 140, 143, 152]
NaO_10	7379	7380	2	[0, 76, 78, 94, 105, 111, 133, 140, 143, 145, 152]
NaO_9	7381	7394	14	[0, 76, 78, 94, 105, 133, 140, 143, 145, 152]
NaO_10	7395	7406	12	[0, 76, 78, 86, 94, 105, 133, 140, 143, 145, 152]
NaO_9	7407	7409	3	[0, 76, 78, 86, 94, 105, 140, 143, 145, 152]
NaO_8	7410	7414	5	[0, 76, 78, 94, 105, 140, 143, 145, 152]
NaO_9	7415	7419	5	[0, 76, 78, 94, 105, 114, 140, 143, 145, 152]
NaO_10	7420	7436	17	[0, 76, 78, 94, 105, 114, 123, 140, 143, 145, 152]
NaO_9	7437	7443	7	[0, 78, 94, 105, 114, 123, 140, 143, 145, 152]
NaO_10	7444	7474	31	[0, 78, 79, 94, 105, 114, 123, 140, 143, 145, 152]
NaO_9	7475	7478	4	[0, 78, 79, 94, 105, 114, 123, 143, 145, 152]
NaO_8	7479	7491	13	[0, 78, 94, 105, 114, 123, 143, 145, 152]
NaO_9	7492	7501	10	[0, 78, 83, 94, 105, 114, 123, 143, 145, 152]
NaO_10	7502	7508	7	[0, 78, 83, 94, 105, 114, 123, 140, 143, 145, 152]
NaO_11	7509	7527	19	[0, 76, 78, 83, 94, 105, 114, 123, 140, 143, 145, 152]
NaO_10	7528	7593	66	[0, 76, 78, 94, 105, 114, 123, 140, 143, 145, 152]
NaO_9	7594	7594	1	[0, 76, 78, 94, 114, 123, 140, 143, 145, 152]
NaO_10	7595	7601	7	[0, 76, 78, 79, 94, 114, 123, 140, 143, 145, 152]
NaO_9	7602	7627	26	[0, 76, 78, 94, 114, 123, 140, 143, 145, 152]
NaO_10	7628	7642	15	[0, 76, 78, 94, 105, 114, 123, 140, 143, 145, 152]
NaO_11	7643	7656	14	[0, 76, 78, 79, 94, 105, 114, 123, 140, 143, 145, 152]
NaO_10	7657	7670	14	[0, 78, 79, 94, 105, 114, 123, 140, 143, 145, 152]
NaO_9	7671	7684	14	[0, 78, 79, 94, 105, 123, 140, 143, 145, 152]
NaO_8	7685	7689	5	[0, 78, 94, 105, 123, 140, 143, 145, 152]
NaO_7	7690	7697	8	[0, 78, 94, 123, 140, 143, 145, 152]
NaO_9	7698	7709	12	[0, 76, 78, 83, 94, 123, 140, 143, 145, 152]
NaO_10	7710	7713	4	[0, 76, 78, 83, 94, 114, 123, 140, 143, 145, 152]
NaO_10	7714	7720	7	[0, 78, 79, 83, 94, 114, 123, 140, 143, 145, 152]
NaO_9	7721	7729	9	[0, 78, 79, 83, 94, 114, 123, 143, 145, 152]
NaO_8	7730	7739	10	[0, 78, 79, 83, 94, 123, 143, 145, 152]
NaO_10	7740	7752	13	[0, 78, 79, 83, 94, 105, 114, 123, 143, 145, 152]
NaO_11	7753	7753	1	[0, 78, 79, 83, 94, 105, 114, 123, 140, 143, 145, 152]
NaO_12	7754	7774	21	[0, 76, 78, 79, 83, 94, 105, 114, 123, 140, 143, 145, 152]
NaO_11	7775	7778	4	[0, 76, 78, 79, 83, 105, 114, 123, 140, 143, 145, 152]
NaO_10	7779	7794	16	[0, 76, 78, 79, 105, 114, 123, 140, 143, 145, 152]
NaO_10	7795	7810	16	[0, 76, 78, 79, 94, 105, 114, 123, 140, 143, 145]
NaO_11	7811	7819	9	[0, 76, 78, 79, 94, 105, 114, 123, 133, 140, 143, 145]
NaO_10	7820	7821	2	[0, 76, 78, 94, 105, 114, 123, 133, 140, 143, 145]
NaO_11	7822	7822	1	[0, 76, 78, 94, 105, 114, 123, 133, 140, 143, 145, 152]
NaO_10	7823	7830	8	[0, 76, 78, 105, 114, 123, 133, 140, 143, 145, 152]
NaO_10	7831	7846	16	[0, 76, 78, 94, 105, 114, 133, 140, 143, 145, 152]
NaO_9	7847	7852	6	[0, 76, 78, 94, 105, 114, 133, 140, 145, 152]
NaO_10	7853	7872	20	[0, 76, 78, 86, 94, 105, 114, 133, 140, 145, 152]
NaO_11	7873	7876	4	[0, 76, 78, 86, 94, 105, 107, 114, 133, 140, 145, 152]
NaO_12	7877	7878	2	[0, 76, 78, 83, 86, 94, 105, 107, 114, 133, 140, 145, 152]
NaO_11	7879	7880	2	[0, 76, 78, 83, 94, 105, 107, 114, 133, 140, 145, 152]
NaO_10	7881	7899	19	[0, 76, 78, 83, 94, 105, 107, 114, 140, 145, 152]
NaO_11	7900	7907	8	[0, 76, 78, 83, 94, 105, 107, 114, 140, 143, 145, 152]
NaO_10	7908	7923	16	[0, 78, 83, 94, 105, 107, 114, 140, 143, 145, 152]
NaO_9	7924	7931	8	[0, 83, 94, 105, 107, 114, 140, 143, 145, 152]
NaO_9	7932	7938	7	[0, 83, 94, 105, 107, 114, 123, 143, 145, 152]
NaO_8	7939	7956	18	[0, 83, 94, 105, 107, 114, 123, 143, 145]
NaO_9	7957	7959	3	[0, 76, 83, 94, 105, 107, 114, 123, 143, 145]
NaO_10	7960	7967	8	[0, 76, 79, 83, 94, 105, 107, 114, 123, 143, 145]
NaO_9	7968	7974	7	[0, 79, 83, 94, 105, 107, 114, 123, 143, 145]
NaO_10	7975	7976	2	[0, 78, 79, 83, 94, 105, 107, 114, 123, 143, 145]
NaO_9	7977	8008	32	[0, 78, 79, 83, 94, 105, 114, 123, 143, 145]
NaO_10	8009	8019	11	[0, 78, 79, 83, 94, 98, 105, 114, 123, 143, 145]
NaO_9	8020	8041	22	[0, 79, 83, 94, 98, 105, 114, 123, 143, 145]
NaO_10	8042	8042	1	[0, 76, 79, 83, 94, 98, 105, 114, 123, 143, 145]
NaO_11	8043	8050	8	[0, 76, 79, 83, 94, 98, 105, 114, 123, 140, 143, 145]
NaO_10	8051	8065	15	[0, 76, 79, 83, 94, 105, 114, 123, 140, 143, 145]
NaO_9	8066	8084	19	[0, 76, 79, 83, 94, 105, 114, 123, 143, 145]
NaO_8	8085	8089	5	[0, 76, 79, 83, 94, 105, 114, 143, 145]
NaO_9	8090	8091	2	[0, 76, 79, 83, 94, 105, 114, 143, 145, 152]
NaO_10	8092	8101	10	[0, 76, 79, 83, 94, 105, 107, 114, 143, 145, 152]
NaO_9	8102	8116	15	[0, 76, 79, 83, 94, 107, 114, 143, 145, 152]
NaO_8	8117	8119	3	[0, 76, 79, 83, 94, 107, 143, 145, 152]
NaO_9	8120	8153	34	[0, 76, 79, 83, 94, 107, 123, 143, 145, 152]
NaO_10	8154	8161	8	[0, 76, 79, 83, 94, 105, 107, 123, 143, 145, 152]
NaO_9	8162	8168	7	[0, 76, 79, 83, 94, 105, 107, 123, 143, 145]
NaO_8	8169	8172	4	[0, 76, 79, 83, 94, 107, 123, 143, 145]
NaO_9	8173	8174	2	[0, 76, 79, 83, 94, 97, 107, 123, 143, 145]
NaO_8	8175	8191	17	[0, 76, 79, 83, 94, 97, 123, 143, 145]
NaO_9	8192	8196	5	[0, 76, 79, 83, 94, 97, 105, 123, 143, 145]
NaO_8	8197	8197	1	[0, 76, 79, 83, 94, 105, 123, 143, 145]
NaO_9	8198	8215	18	[0, 76, 79, 83, 94, 98, 105, 123, 143, 145]
NaO_10	8216	8217	2	[0, 76, 79, 83, 94, 98, 105, 123, 140, 143, 145]
NaO_9	8218	8222	5	[0, 76, 79, 83, 94, 98, 105, 123, 140, 143]
NaO_10	8223	8288	66	[0, 76, 79, 83, 94, 98, 105, 114, 123, 140, 143]
NaO_9	8289	8298	10	[0, 76, 79, 83, 94, 98, 114, 123, 140, 143]
NaO_10	8299	8308	10	[0, 76, 79, 83, 94, 98, 105, 114, 123, 140, 143]
NaO_9	8309	8321	13	[0, 76, 79, 83, 94, 98, 105, 123, 140, 143]
NaO_9	8322	8353	32	[0, 76, 79, 83, 94, 98, 105, 123, 143, 145]
NaO_8	8354	8354	1	[0, 76, 79, 83, 94, 105, 123, 143, 145]
NaO_7	8355	8379	25	[0, 76, 79, 83, 94, 105, 123, 145]
NaO_8	8380	8386	7	[0, 76, 79, 83, 94, 97, 105, 123, 145]
NaO_9	8387	8423	37	[0, 76, 79, 83, 94, 97, 105, 114, 123, 145]
NaO_10	8424	8437	14	[0, 76, 79, 83, 94, 97, 105, 114, 123, 143, 145]
NaO_9	8438	8449	12	[0, 76, 79, 83, 94, 105, 114, 123, 143, 145]
NaO_10	8450	8455	6	[0, 76, 79, 83, 94, 105, 114, 123, 143, 145, 152]
NaO_9	8456	8469	14	[0, 76, 79, 83, 94, 105, 114, 143, 145, 152]
NaO_8	8470	8470	1	[0, 76, 79, 83, 94, 105, 114, 143, 152]
NaO_9	8471	8603	133	[0, 76, 79, 83, 94, 105, 114, 133, 143, 152]
NaO_8	8604	8605	2	[0, 76, 79, 83, 94, 105, 114, 133, 143]
NaO_9	8606	8623	18	[0, 76, 79, 83, 94, 98, 105, 114, 133, 143]
NaO_8	8624	8630	7	[0, 76, 79, 83, 94, 98, 105, 114, 143]
NaO_9	8631	8677	47	[0, 76, 79, 83, 94, 97, 98, 105, 114, 143]
NaO_10	8678	8686	9	[0, 76, 79, 83, 94, 97, 98, 105, 114, 123, 143]
NaO_10	8687	8701	15	[0, 76, 79, 83, 94, 97, 105, 114, 123, 132, 143]
NaO_11	8702	8704	3	[0, 76, 79, 83, 94, 97, 98, 105, 114, 123, 132, 143]
NaO_12	8705	8708	4	[0, 76, 79, 83, 94, 97, 98, 105, 114, 123, 132, 134, 143]
NaO_11	8709	8713	5	[0, 76, 79, 83, 94, 97, 98, 105, 114, 123, 134, 143]
NaO_10	8714	8714	1	[0, 76, 79, 83, 94, 97, 98, 105, 114, 123, 143]
NaO_9	8715	8761	47	[0, 76, 79, 83, 94, 97, 105, 114, 123, 143]
NaO_10	8762	8764	3	[0, 76, 79, 83, 94, 97, 105, 114, 123, 134, 143]
NaO_9	8765	8775	11	[0, 76, 79, 83, 94, 97, 105, 123, 134, 143]
NaO_8	8776	8812	37	[0, 76, 79, 83, 94, 97, 105, 123, 143]
NaO_9	8813	8829	17	[0, 76, 79, 83, 94, 97, 105, 114, 123, 143]
NaO_10	8830	8847	18	[0, 76, 78, 79, 83, 94, 97, 105, 114, 123, 143]
NaO_9	8848	8848	1	[0, 76, 79, 83, 94, 97, 105, 114, 123, 143]
NaO_8	8849	8869	21	[0, 76, 79, 83, 94, 105, 114, 123, 143]
NaO_9	8870	8903	34	[0, 76, 79, 83, 94, 105, 114, 123, 140, 143]
NaO_10	8904	8908	5	[0, 76, 79, 83, 94, 98, 105, 114, 123, 140, 143]
NaO_9	8909	8918	10	[0, 76, 79, 83, 94, 98, 105, 114, 123, 143]
NaO_8	8919	8930	12	[0, 76, 79, 83, 94, 98, 105, 114, 143]
NaO_7	8931	8938	8	[0, 76, 83, 94, 98, 105, 114, 143]
NaO_8	8939	8940	2	[0, 76, 83, 94, 98, 105, 114, 140, 143]
NaO_9	8941	8980	40	[0, 76, 79, 83, 94, 98, 105, 114, 140, 143]
NaO_10	8981	9021	41	[0, 76, 79, 83, 94, 98, 105, 114, 123, 140, 143]
NaO_9	9022	9027	6	[0, 76, 79, 83, 94, 98, 105, 114, 123, 143]
NaO_8	9028	9059	32	[0, 76, 79, 83, 94, 105, 114, 123, 143]
NaO_7	9060	9068	9	[0, 76, 83, 94, 105, 114, 123, 143]
NaO_8	9069	9073	5	[0, 76, 83, 94, 105, 114, 123, 140, 143]
NaO_9	9074	9076	3	[0, 76, 83, 94, 105, 114, 123, 140, 143, 152]
NaO_10	9077	9077	1	[0, 76, 83, 94, 105, 114, 123, 133, 140, 143, 152]
NaO_9	9078	9083	6	[0, 76, 83, 94, 105, 114, 133, 140, 143, 152]
NaO_8	9084	9085	2	[0, 76, 83, 94, 105, 114, 133, 140, 143]
NaO_7	9086	9121	36	[0, 76, 83, 94, 105, 114, 133, 143]
NaO_7	9122	9131	10	[0, 76, 83, 94, 105, 114, 123, 143]
NaO_6	9132	9138	7	[0, 76, 83, 94, 105, 114, 143]
NaO_7	9139	9145	7	[0, 76, 83, 94, 97, 105, 114, 143]
NaO_6	9146	9154	9	[0, 76, 83, 94, 97, 105, 114]
NaO_8	9155	9176	22	[0, 76, 79, 83, 94, 97, 105, 114, 123]
NaO_7	9177	9184	8	[0, 76, 79, 83, 94, 105, 114, 123]
NaO_8	9185	9207	23	[0, 76, 79, 83, 94, 105, 114, 123, 143]
NaO_9	9208	9249	42	[0, 76, 79, 83, 94, 98, 105, 114, 123, 143]
NaO_8	9250	9256	7	[0, 76, 79, 83, 94, 105, 114, 123, 143]
NaO_9	9257	9260	4	[0, 76, 79, 83, 94, 97, 105, 114, 123, 143]
NaO_8	9261	9261	1	[0, 76, 79, 83, 94, 97, 105, 123, 143]
NaO_9	9262	9294	33	[0, 76, 79, 83, 85, 94, 97, 105, 123, 143]
NaO_8	9295	9313	19	[0, 76, 79, 83, 85, 94, 105, 123, 143]
NaO_9	9314	9317	4	[0, 76, 79, 83, 85, 94, 97, 105, 123, 143]
NaO_10	9318	9336	19	[0, 76, 79, 83, 85, 94, 97, 98, 105, 123, 143]
NaO_9	9337	9337	1	[0, 76, 79, 83, 94, 97, 98, 105, 123, 143]
NaO_10	9338	9372	35	[0, 76, 79, 83, 94, 97, 98, 105, 114, 123, 143]
NaO_9	9373	9446	74	[0, 76, 79, 83, 94, 98, 105, 114, 123, 143]
NaO_10	9447	9467	21	[0, 76, 79, 83, 94, 97, 98, 105, 114, 123, 143]
NaO_9	9468	9477	10	[0, 76, 79, 83, 94, 97, 105, 114, 123, 143]
NaO_9	9478	9500	23	[0, 76, 79, 83, 85, 94, 97, 105, 114, 123]
NaO_8	9501	9538	38	[0, 76, 79, 83, 85, 94, 105, 114, 123]
NaO_7	9539	9579	41	[0, 76, 79, 83, 94, 105, 114, 123]
NaO_8	9580	9600	21	[0, 76, 79, 83, 94, 98, 105, 114, 123]
NaO_9	9601	9614	14	[0, 76, 79, 83, 94, 97, 98, 105, 114, 123]
NaO_10	9615	9640	26	[0, 76, 79, 83, 94, 97, 98, 105, 114, 116, 123]
NaO_9	9641	9670	30	[0, 76, 79, 83, 94, 97, 98, 105, 114, 123]
NaO_8	9671	9683	13	[0, 76, 79, 83, 94, 97, 98, 105, 114]
NaO_7	9684	9690	7	[0, 76, 79, 83, 94, 98, 105, 114]
NaO_8	9691	9696	6	[0, 76, 79, 83, 94, 98, 105, 114, 140]
NaO_9	9697	9708	12	[0, 76, 78, 79, 83, 94, 98, 105, 114, 140]
NaO_8	9709	9734	26	[0, 76, 78, 79, 83, 94, 98, 105, 114]
NaO_7	9735	9742	8	[0, 76, 79, 83, 94, 98, 105, 114]
NaO_8	9743	9769	27	[0, 76, 79, 83, 94, 98, 105, 114, 123]
NaO_7	9770	9781	12	[0, 76, 79, 83, 94, 98, 105, 123]
NaO_8	9782	9784	3	[0, 76, 79, 83, 94, 97, 98, 105, 123]
NaO_9	9785	9796	12	[0, 76, 79, 83, 94, 97, 98, 105, 114, 123]
NaO_8	9797	9811	15	[0, 76, 79, 83, 94, 98, 105, 114, 123]
NaO_9	9812	9828	17	[0, 76, 78, 79, 83, 94, 98, 105, 114, 123]
NaO_10	9829	9829	1	[0, 76, 78, 79, 83, 85, 94, 98, 105, 114, 123]
NaO_11	9830	9834	5	[0, 76, 78, 79, 83, 85, 94, 98, 105, 114, 123, 140]
NaO_10	9835	9871	37	[0, 76, 78, 79, 83, 85, 94, 105, 114, 123, 140]
NaO_9	9872	9880	9	[0, 76, 79, 83, 85, 94, 105, 114, 123, 140]
NaO_8	9881	9906	26	[0, 76, 79, 83, 85, 94, 105, 114, 123]
NaO_9	9907	9912	6	[0, 76, 79, 83, 85, 94, 98, 105, 114, 123]
NaO_8	9913	9924	12	[0, 76, 79, 83, 85, 94, 98, 105, 123]
NaO_7	9925	9945	21	[0, 79, 83, 85, 94, 98, 105, 123]
NaO_8	9946	9967	22	[0, 76, 79, 83, 85, 94, 98, 105, 123]
NaO_9	9968	9969	2	[0, 76, 79, 83, 85, 94, 98, 105, 114, 123]
NaO_10	9970	9972	3	[0, 76, 78, 79, 83, 85, 94, 98, 105, 114, 123]
NaO_11	9973	9980	8	[0, 76, 78, 79, 83, 85, 94, 98, 105, 114, 123, 133]
NaO_12	9981	9991	11	[0, 76, 78, 79, 83, 85, 94, 98, 105, 114, 123, 133, 140]
NaO_11	9992	9994	3	[0, 76, 78, 79, 83, 85, 94, 98, 105, 114, 133, 140]
NaO_10	9995	10001	7	[0, 76, 78, 79, 83, 85, 94, 98, 105, 133, 140]
NaO_9	10002	10014	13	[0, 76, 78, 79, 83, 85, 94, 98, 105, 133]
NaO_10	10015	10022	8	[0, 76, 78, 79, 83, 85, 94, 98, 105, 114, 133]
NaO_11	10023	10025	3	[0, 76, 78, 79, 83, 85, 94, 98, 105, 114, 133, 140]
NaO_10	10026	10031	6	[0, 76, 78, 79, 83, 85, 94, 98, 105, 133, 140]
NaO_9	10032	10042	11	[0, 76, 78, 79, 83, 85, 94, 98, 105, 133]
NaO_10	10043	10063	21	[0, 76, 78, 79, 83, 85, 94, 98, 105, 123, 133]
NaO_9	10064	10068	5	[0, 76, 79, 83, 85, 94, 98, 105, 123, 133]
NaO_8	10069	10078	10	[0, 76, 79, 83, 85, 94, 98, 105, 123]
NaO_7	10079	10086	8	[0, 79, 83, 85, 94, 98, 105, 123]
NaO_8	10087	10106	20	[0, 79, 83, 85, 94, 98, 105, 123, 134]
NaO_7	10107	10111	5	[0, 79, 83, 85, 94, 98, 105, 123]
NaO_8	10112	10137	26	[0, 78, 79, 83, 85, 94, 98, 105, 123]
NaO_9	10138	10147	10	[0, 76, 78, 79, 83, 85, 94, 98, 105, 123]
NaO_8	10148	10154	7	[0, 76, 78, 79, 83, 85, 94, 105, 123]
NaO_9	10155	10160	6	[0, 76, 78, 79, 83, 85, 94, 105, 123, 140]
NaO_8	10161	10183	23	[0, 76, 78, 79, 83, 85, 94, 105, 123]
NaO_7	10184	10199	16	[0, 76, 78, 79, 83, 85, 105, 123]
NaO_8	10200	10206	7	[0, 76, 78, 79, 83, 85, 97, 105, 123]
NaO_9	10207	10218	12	[0, 76, 78, 79, 83, 85, 94, 97, 105, 123]
NaO_10	10219	10237	19	[0, 76, 78, 79, 83, 85, 94, 97, 98, 105, 123]
NaO_9	10238	10263	26	[0, 76, 78, 79, 83, 85, 94, 98, 105, 123]
NaO_10	10264	10274	11	[0, 76, 78, 79, 83, 85, 94, 97, 98, 105, 123]
NaO_11	10275	10282	8	[0, 76, 78, 79, 83, 85, 94, 97, 98, 105, 123, 133]
NaO_10	10283	10287	5	[0, 76, 78, 79, 83, 85, 94, 98, 105, 123, 133]
NaO_9	10288	10313	26	[0, 76, 78, 79, 83, 85, 94, 105, 123, 133]
NaO_10	10314	10342	29	[0, 76, 78, 79, 83, 85, 94, 98, 105, 123, 133]
NaO_9	10343	10384	42	[0, 76, 78, 79, 83, 85, 94, 98, 105, 123]
NaO_8	10385	10389	5	[0, 78, 79, 83, 85, 94, 98, 105, 123]
NaO_9	10390	10399	10	[0, 78, 79, 83, 85, 94, 98, 102, 105, 123]
NaO_10	10400	10416	17	[0, 78, 79, 83, 85, 91, 94, 98, 102, 105, 123]
NaO_11	10417	10419	3	[0, 76, 78, 79, 83, 85, 91, 94, 98, 102, 105, 123]
NaO_10	10420	10440	21	[0, 76, 78, 79, 83, 85, 94, 98, 102, 105, 123]
NaO_9	10441	10463	23	[0, 76, 78, 79, 83, 85, 94, 98, 105, 123]
NaO_8	10464	10497	34	[0, 76, 79, 83, 85, 94, 98, 105, 123]
NaO_7	10498	10505	8	[0, 76, 79, 83, 85, 94, 105, 123]
NaO_8	10506	10508	3	[0, 76, 79, 83, 85, 94, 102, 105, 123]
NaO_9	10509	10512	4	[0, 76, 79, 83, 85, 94, 98, 102, 105, 123]
NaO_10	10513	10514	2	[0, 76, 79, 83, 85, 94, 98, 102, 105, 123, 133]
NaO_11	10515	10522	8	[0, 76, 78, 79, 83, 85, 94, 98, 102, 105, 123, 133]
NaO_10	10523	10557	35	[0, 76, 78, 79, 83, 85, 94, 98, 105, 123, 133]
NaO_9	10558	10561	4	[0, 76, 78, 79, 83, 85, 94, 105, 123, 133]
NaO_10	10562	10591	30	[0, 76, 78, 79, 83, 85, 94, 102, 105, 123, 133]
NaO_9	10592	10613	22	[0, 76, 78, 79, 83, 85, 94, 105, 123, 133]
NaO_8	10614	10619	6	[0, 76, 78, 83, 85, 94, 105, 123, 133]
NaO_9	10620	10814	195	[0, 76, 78, 83, 85, 94, 98, 105, 123, 133]
NaO_10	10815	10831	17	[0, 76, 78, 83, 85, 94, 98, 102, 105, 123, 133]
NaO_9	10832	10841	10	[0, 76, 83, 85, 94, 98, 102, 105, 123, 133]
NaO_10	10842	10842	1	[0, 76, 83, 85, 94, 97, 98, 102, 105, 123, 133]
NaO_9	10843	10848	6	[0, 76, 83, 85, 94, 97, 98, 102, 105, 123]
NaO_8	10849	10863	15	[0, 76, 83, 85, 94, 97, 98, 102, 123]
NaO_7	10864	10873	10	[0, 83, 85, 94, 97, 98, 102, 123]
NaO_8	10874	10878	5	[0, 79, 83, 85, 94, 97, 98, 102, 123]
NaO_9	10879	10882	4	[0, 79, 83, 85, 91, 94, 97, 98, 102, 123]
NaO_10	10883	10887	5	[0, 78, 79, 83, 85, 91, 94, 97, 98, 102, 123]
NaO_9	10888	10893	6	[0, 78, 79, 83, 85, 91, 94, 98, 102, 123]
NaO_10	10894	10902	9	[0, 78, 79, 83, 85, 91, 94, 98, 102, 105, 123]
NaO_11	10903	10920	18	[0, 78, 79, 83, 85, 91, 94, 98, 102, 105, 123, 133]
NaO_10	10921	10942	22	[0, 78, 79, 83, 85, 91, 94, 98, 105, 123, 133]
NaO_11	10943	10947	5	[0, 76, 78, 79, 83, 85, 91, 94, 98, 105, 123, 133]
NaO_10	10948	11008	61	[0, 76, 78, 83, 85, 91, 94, 98, 105, 123, 133]
NaO_9	11009	11051	43	[0, 76, 78, 83, 85, 91, 98, 105, 123, 133]
NaO_8	11052	11062	11	[0, 76, 78, 85, 91, 98, 105, 123, 133]
NaO_7	11063	11075	13	[0, 76, 78, 85, 91, 98, 105, 133]
NaO_8	11076	11079	4	[0, 74, 76, 78, 85, 91, 98, 105, 133]
NaO_9	11080	11093	14	[0, 74, 76, 78, 85, 91, 94, 98, 105, 133]
NaO_10	11094	11094	1	[0, 74, 76, 78, 85, 91, 94, 98, 105, 123, 133]
NaO_11	11095	11101	7	[0, 74, 76, 78, 83, 85, 91, 94, 98, 105, 123, 133]
NaO_10	11102	11125	24	[0, 74, 76, 78, 83, 85, 91, 98, 105, 123, 133]
NaO_9	11126	11128	3	[0, 74, 76, 83, 85, 91, 98, 105, 123, 133]
NaO_10	11129	11135	7	[0, 74, 76, 83, 85, 91, 94, 98, 105, 123, 133]
NaO_8	11136	11137	2	[0, 76, 83, 85, 91, 94, 98, 123, 133]
NaO_7	11138	11150	13	[0, 76, 83, 85, 91, 94, 98, 123]
NaO_8	11151	11165	15	[0, 74, 76, 83, 85, 91, 94, 98, 123]
NaO_9	11166	11166	1	[0, 74, 76, 83, 85, 91, 94, 98, 123, 133]
NaO_8	11167	11174	8	[0, 74, 76, 83, 85, 91, 98, 123, 133]
NaO_9	11175	11178	4	[0, 74, 76, 78, 83, 85, 91, 98, 123, 133]
NaO_10	11179	11206	28	[0, 74, 76, 78, 83, 85, 91, 98, 105, 123, 133]
NaO_9	11207	11213	7	[0, 74, 76, 83, 85, 91, 98, 105, 123, 133]
NaO_8	11214	11223	10	[0, 74, 76, 83, 85, 91, 98, 123, 133]
NaO_7	11224	11227	4	[0, 74, 76, 85, 91, 98, 123, 133]
NaO_8	11228	11258	31	[0, 74, 76, 85, 91, 98, 105, 123, 133]
NaO_9	11259	11266	8	[0, 74, 76, 85, 91, 98, 105, 114, 123, 133]
NaO_8	11267	11292	26	[0, 74, 76, 85, 91, 98, 105, 123, 133]
NaO_7	11293	11304	12	[0, 76, 85, 91, 98, 105, 123, 133]
NaO_8	11305	11306	2	[0, 76, 83, 85, 91, 98, 105, 123, 133]
NaO_9	11307	11316	10	[0, 76, 83, 85, 91, 98, 102, 105, 123, 133]
NaO_8	11317	11355	39	[0, 76, 83, 85, 91, 98, 102, 123, 133]
NaO_7	11356	11409	54	[0, 76, 83, 85, 91, 98, 102, 133]
NaO_6	11410	11430	21	[0, 76, 85, 91, 98, 102, 133]
NaO_7	11431	11436	6	[0, 76, 85, 91, 98, 102, 105, 133]
NaO_8	11437	11445	9	[0, 76, 78, 85, 91, 98, 102, 105, 133]
NaO_7	11446	11459	14	[0, 76, 78, 91, 98, 102, 105, 133]
NaO_8	11460	11461	2	[0, 76, 78, 91, 98, 102, 105, 123, 133]
NaO_9	11462	11468	7	[0, 76, 78, 85, 91, 98, 102, 105, 123, 133]
NaO_8	11469	11473	5	[0, 76, 78, 91, 98, 102, 105, 123, 133]
NaO_9	11474	11488	15	[0, 76, 78, 83, 91, 98, 102, 105, 123, 133]
NaO_8	11489	11490	2	[0, 76, 78, 91, 98, 102, 105, 123, 133]
NaO_9	11491	11501	11	[0, 76, 78, 83, 91, 98, 102, 105, 123, 133]
NaO_8	11502	11504	3	[0, 76, 78, 83, 91, 98, 105, 123, 133]
NaO_9	11505	11520	16	[0, 76, 78, 83, 85, 91, 98, 105, 123, 133]
NaO_8	11521	11525	5	[0, 76, 78, 85, 91, 98, 105, 123, 133]
NaO_7	11526	11536	11	[0, 76, 78, 85, 91, 98, 105, 133]
NaO_8	11537	11550	14	[0, 76, 78, 83, 85, 91, 98, 105, 133]
NaO_7	11551	11570	20	[0, 76, 78, 85, 91, 98, 105, 133]
NaO_6	11571	11583	13	[0, 76, 85, 91, 98, 105, 133]
NaO_7	11584	11586	3	[0, 76, 83, 85, 91, 98, 105, 133]
NaO_6	11587	11595	9	[0, 76, 85, 91, 98, 105, 133]
NaO_7	11596	11596	1	[0, 76, 85, 91, 98, 105, 123, 133]
NaO_6	11597	11599	3	[0, 76, 85, 91, 98, 123, 133]
NaO_7	11600	11602	3	[0, 76, 85, 91, 98, 102, 123, 133]
NaO_8	11603	11630	28	[0, 76, 83, 85, 91, 98, 102, 123, 133]
NaO_7	11631	11641	11	[0, 76, 83, 85, 91, 98, 102, 133]
NaO_8	11642	11660	19	[0, 76, 83, 85, 91, 98, 102, 123, 133]
NaO_9	11661	11671	11	[0, 74, 76, 83, 85, 91, 98, 102, 123, 133]
NaO_8	11672	11673	2	[0, 74, 76, 83, 85, 91, 98, 123, 133]
NaO_7	11674	11682	9	[0, 74, 76, 83, 85, 91, 123, 133]
NaO_8	11683	11691	9	[0, 74, 76, 83, 85, 91, 105, 123, 133]
NaO_9	11692	11698	7	[0, 74, 76, 83, 85, 91, 102, 105, 123, 133]
NaO_8	11699	11727	29	[0, 74, 76, 83, 85, 91, 102, 123, 133]
NaO_9	11728	11743	16	[0, 74, 76, 83, 85, 91, 100, 102, 123, 133]
NaO_10	11744	11752	9	[0, 74, 76, 83, 85, 91, 98, 100, 102, 123, 133]
NaO_9	11753	11780	28	[0, 76, 83, 85, 91, 98, 100, 102, 123, 133]
NaO_8	11781	11797	17	[0, 76, 83, 85, 91, 98, 100, 102, 123]
NaO_9	11798	11808	11	[0, 76, 83, 85, 91, 98, 100, 102, 123, 134]
NaO_10	11809	11813	5	[0, 74, 76, 83, 85, 91, 98, 100, 102, 123, 134]
NaO_11	11814	11824	11	[0, 74, 76, 83, 85, 91, 98, 100, 102, 123, 133, 134]
NaO_10	11825	11827	3	[0, 74, 76, 83, 85, 98, 100, 102, 123, 133, 134]
NaO_9	11828	11832	5	[0, 74, 76, 83, 98, 100, 102, 123, 133, 134]
NaO_8	11833	11842	10	[0, 74, 76, 83, 98, 100, 102, 123, 134]
NaO_7	11843	11846	4	[0, 74, 76, 83, 98, 100, 102, 123]
NaO_9	11847	11848	2	[0, 74, 76, 83, 85, 98, 100, 102, 123, 133]
NaO_10	11849	11858	10	[0, 74, 76, 83, 85, 91, 98, 100, 102, 123, 133]
NaO_9	11859	11885	27	[0, 76, 83, 85, 91, 98, 100, 102, 123, 133]
NaO_8	11886	11887	2	[0, 76, 83, 85, 91, 98, 102, 123, 133]
NaO_9	11888	11896	9	[0, 76, 83, 85, 91, 98, 100, 102, 123, 133]
NaO_10	11897	11899	3	[0, 76, 83, 85, 91, 98, 100, 102, 123, 126, 133]
NaO_9	11900	11903	4	[0, 76, 83, 85, 91, 98, 102, 123, 126, 133]
NaO_10	11904	11909	6	[0, 76, 83, 85, 91, 98, 102, 103, 123, 126, 133]
NaO_9	11910	11916	7	[0, 76, 83, 85, 91, 102, 103, 123, 126, 133]
NaO_8	11917	11946	30	[0, 76, 83, 85, 91, 102, 103, 123, 133]
NaO_9	11947	11958	12	[0, 76, 83, 85, 91, 98, 102, 103, 123, 133]
NaO_10	11959	11970	12	[0, 76, 83, 85, 91, 98, 102, 103, 123, 126, 133]
NaO_9	11971	11987	17	[0, 76, 83, 85, 91, 98, 102, 123, 126, 133]
NaO_10	11988	12008	21	[0, 76, 83, 85, 91, 98, 100, 102, 123, 126, 133]
NaO_9	12009	12013	5	[0, 76, 83, 85, 91, 98, 100, 102, 123, 126]
NaO_8	12014	12035	22	[0, 76, 83, 85, 98, 100, 102, 123, 126]
NaO_7	12036	12053	18	[0, 76, 83, 85, 98, 100, 102, 123]
NaO_6	12054	12055	2	[0, 76, 83, 85, 98, 102, 123]
NaO_7	12056	12138	83	[0, 76, 83, 85, 98, 102, 123, 133]
NaO_8	12139	12156	18	[0, 76, 83, 85, 98, 100, 102, 123, 133]
NaO_7	12157	12167	11	[0, 76, 83, 85, 98, 102, 123, 133]
NaO_6	12168	12202	35	[0, 83, 85, 98, 102, 123, 133]
NaO_7	12203	12210	8	[0, 83, 85, 98, 102, 123, 133, 144]
NaO_8	12211	12226	16	[0, 83, 85, 91, 98, 102, 123, 133, 144]
NaO_7	12227	12248	22	[0, 83, 85, 98, 102, 123, 133, 144]
NaO_8	12249	12259	11	[0, 83, 85, 98, 102, 105, 123, 133, 144]
NaO_9	12260	12308	49	[0, 76, 83, 85, 98, 102, 105, 123, 133, 144]
NaO_8	12309	12314	6	[0, 76, 83, 85, 98, 102, 123, 133, 144]
NaO_7	12315	12351	37	[0, 83, 85, 98, 102, 123, 133, 144]
NaO_8	12352	12356	5	[0, 83, 85, 98, 102, 103, 123, 133, 144]
NaO_9	12357	12357	1	[0, 83, 85, 98, 102, 103, 123, 133, 134, 144]
NaO_10	12358	12372	15	[0, 76, 83, 85, 98, 102, 103, 123, 133, 134, 144]
NaO_9	12373	12383	11	[0, 76, 83, 85, 98, 102, 123, 133, 134, 144]
NaO_8	12384	12391	8	[0, 83, 85, 98, 102, 123, 133, 134, 144]
NaO_7	12392	12395	4	[0, 83, 98, 102, 123, 133, 134, 144]
NaO_8	12396	12404	9	[0, 76, 83, 98, 102, 123, 133, 134, 144]
NaO_7	12405	12413	9	[0, 76, 83, 98, 102, 123, 133, 144]
