# Supplementary material for: Pressure‐Induced Coordination Changes in a Pyrolitic Silicate Melt From Ab Initio Molecular Dynamics Simulations
Source: J Geophys Res Solid Earth. 2019 Nov 29;124(11):11232–50. doi: 10.1029/2019JB018238 (PMC6988478; doi:10.1029/2019JB018238)
Supplement: Supplementary file 2 — Data Set S1 [file JGRB-124-11232-s002.zip › Data/3000K/NaO/a11.5-pyr-100-nvt.T3K.outcar.umd.dat.r0.stat.dat]

Cluster	Time	Percent
NaO_8	3395	0.27348155308522637	9
NaO_9	4409	0.35516352505236026	10
NaO_10	2402	0.1934912195907846	11
NaO_7	1286	0.10359271789914612	8
NaO_6	230	0.018527468986628	7
NaO_5	18	0.0014499758337361043	6
NaO_11	534	0.0430159497341711	12
NaO_12	119	0.009585951345255356	13
NaO_13	21	0.0016916384726921219	14
