# Supplementary material for: Pressure‐Induced Coordination Changes in a Pyrolitic Silicate Melt From Ab Initio Molecular Dynamics Simulations
Source: J Geophys Res Solid Earth. 2019 Nov 29;124(11):11232–50. doi: 10.1029/2019JB018238 (PMC6988478; doi:10.1029/2019JB018238)
Supplement: Supplementary file 2 — Data Set S1 [file JGRB-124-11232-s002.zip › Data/3000K/NaO/a12.0-pyr-100-nvt.T3K.outcar.umd.dat.r0.popul.dat]

Formula	Begin	End	Lifetime	[Composition]
NaO_6	0	45	46	[0, 113, 116, 120, 124, 127, 148]
NaO_7	46	56	11	[0, 71, 113, 116, 120, 124, 127, 148]
NaO_8	57	62	6	[0, 71, 106, 113, 116, 120, 124, 127, 148]
NaO_7	63	66	4	[0, 106, 113, 116, 120, 124, 127, 148]
NaO_8	67	78	12	[0, 80, 106, 113, 116, 120, 124, 127, 148]
NaO_9	79	110	32	[0, 80, 81, 106, 113, 116, 120, 124, 127, 148]
NaO_8	111	120	10	[0, 80, 81, 106, 116, 120, 124, 127, 148]
NaO_9	121	141	21	[0, 80, 81, 101, 106, 116, 120, 124, 127, 148]
NaO_8	142	196	55	[0, 80, 81, 101, 106, 120, 124, 127, 148]
NaO_9	197	224	28	[0, 80, 81, 101, 106, 120, 124, 127, 139, 148]
NaO_8	225	253	29	[0, 80, 81, 106, 120, 124, 127, 139, 148]
NaO_7	254	256	3	[0, 80, 81, 120, 124, 127, 139, 148]
NaO_8	257	317	61	[0, 80, 81, 120, 124, 127, 131, 139, 148]
NaO_9	318	320	3	[0, 80, 81, 106, 120, 124, 127, 131, 139, 148]
NaO_8	321	327	7	[0, 80, 81, 106, 120, 124, 131, 139, 148]
NaO_9	328	339	12	[0, 80, 81, 101, 106, 120, 124, 131, 139, 148]
NaO_9	340	341	2	[0, 80, 81, 101, 120, 124, 131, 134, 139, 148]
NaO_10	342	363	22	[0, 80, 81, 101, 120, 124, 127, 131, 134, 139, 148]
NaO_9	364	365	2	[0, 80, 81, 101, 120, 124, 127, 131, 134, 139]
NaO_8	366	374	9	[0, 80, 81, 101, 120, 124, 127, 131, 139]
NaO_7	375	389	15	[0, 80, 81, 101, 120, 127, 131, 139]
NaO_8	390	410	21	[0, 80, 81, 101, 120, 124, 127, 131, 139]
NaO_9	411	472	62	[0, 80, 81, 101, 120, 124, 127, 131, 139, 148]
NaO_8	473	481	9	[0, 80, 81, 120, 124, 127, 131, 139, 148]
NaO_9	482	488	7	[0, 80, 81, 106, 120, 124, 127, 131, 139, 148]
NaO_10	489	497	9	[0, 80, 81, 106, 113, 120, 124, 127, 131, 139, 148]
NaO_11	498	508	11	[0, 80, 81, 101, 106, 113, 120, 124, 127, 131, 139, 148]
NaO_10	509	515	7	[0, 80, 81, 101, 113, 120, 124, 127, 131, 139, 148]
NaO_8	516	521	6	[0, 81, 101, 120, 124, 127, 131, 139, 148]
NaO_7	522	530	9	[0, 81, 120, 124, 127, 131, 139, 148]
NaO_8	531	541	11	[0, 81, 106, 120, 124, 127, 131, 139, 148]
NaO_9	542	552	11	[0, 80, 81, 106, 120, 124, 127, 131, 139, 148]
NaO_10	553	571	19	[0, 80, 81, 106, 113, 120, 124, 127, 131, 139, 148]
NaO_9	572	587	16	[0, 80, 81, 106, 113, 120, 124, 127, 131, 139]
NaO_10	588	636	49	[0, 80, 81, 106, 113, 120, 124, 127, 131, 139, 148]
NaO_11	637	651	15	[0, 80, 81, 106, 113, 115, 120, 124, 127, 131, 139, 148]
NaO_10	652	665	14	[0, 80, 81, 106, 113, 115, 120, 124, 131, 139, 148]
NaO_9	666	669	4	[0, 80, 81, 106, 113, 115, 120, 124, 139, 148]
NaO_10	670	688	19	[0, 80, 81, 106, 113, 115, 120, 124, 127, 139, 148]
NaO_9	689	733	45	[0, 80, 81, 106, 113, 120, 124, 127, 139, 148]
NaO_8	734	744	11	[0, 80, 81, 106, 113, 120, 124, 127, 139]
NaO_9	745	761	17	[0, 80, 81, 106, 113, 120, 124, 127, 139, 148]
NaO_8	762	776	15	[0, 81, 106, 113, 120, 124, 127, 139, 148]
NaO_9	777	778	2	[0, 80, 81, 106, 113, 120, 124, 127, 139, 148]
NaO_10	779	794	16	[0, 80, 81, 106, 113, 120, 124, 127, 131, 139, 148]
NaO_11	795	797	3	[0, 80, 81, 106, 113, 115, 120, 124, 127, 131, 139, 148]
NaO_10	798	799	2	[0, 80, 81, 106, 113, 115, 120, 124, 127, 139, 148]
NaO_9	800	806	7	[0, 80, 81, 106, 113, 115, 120, 124, 127, 139]
NaO_10	807	810	4	[0, 80, 81, 106, 113, 115, 120, 124, 127, 131, 139]
NaO_9	811	815	5	[0, 80, 81, 106, 113, 115, 124, 127, 131, 139]
NaO_8	816	820	5	[0, 80, 81, 106, 113, 115, 124, 127, 139]
NaO_7	821	842	22	[0, 80, 81, 106, 113, 115, 124, 139]
NaO_8	843	845	3	[0, 80, 81, 106, 113, 115, 120, 124, 139]
NaO_9	846	854	9	[0, 70, 80, 81, 106, 113, 115, 120, 124, 139]
NaO_8	855	858	4	[0, 80, 81, 106, 113, 115, 120, 124, 139]
NaO_9	859	862	4	[0, 80, 81, 106, 113, 115, 120, 124, 127, 139]
NaO_10	863	881	19	[0, 80, 81, 106, 113, 115, 120, 124, 127, 139, 148]
NaO_9	882	911	30	[0, 80, 81, 106, 113, 120, 124, 127, 139, 148]
NaO_8	912	926	15	[0, 80, 81, 106, 113, 120, 124, 127, 139]
NaO_9	927	1000	74	[0, 80, 81, 106, 113, 120, 124, 127, 139, 148]
NaO_10	1001	1002	2	[0, 80, 81, 106, 113, 120, 124, 127, 139, 148, 152]
NaO_9	1003	1003	1	[0, 80, 81, 106, 113, 120, 124, 127, 139, 152]
NaO_8	1004	1029	26	[0, 80, 81, 106, 113, 120, 124, 139, 152]
NaO_9	1030	1035	6	[0, 80, 81, 106, 113, 115, 120, 124, 139, 152]
NaO_8	1036	1039	4	[0, 64, 80, 106, 113, 115, 124, 139, 152]
NaO_9	1040	1049	10	[0, 64, 76, 80, 106, 113, 115, 124, 139, 152]
NaO_8	1050	1074	25	[0, 64, 76, 80, 106, 113, 115, 124, 152]
NaO_7	1075	1086	12	[0, 64, 76, 80, 106, 113, 124, 152]
NaO_8	1087	1088	2	[0, 64, 70, 76, 80, 106, 113, 124, 152]
NaO_9	1089	1101	13	[0, 64, 70, 76, 80, 104, 106, 113, 124, 152]
NaO_10	1102	1104	3	[0, 64, 70, 76, 80, 104, 106, 113, 124, 136, 152]
NaO_9	1105	1109	5	[0, 64, 70, 76, 80, 106, 113, 124, 136, 152]
NaO_8	1110	1139	30	[0, 64, 70, 80, 106, 113, 124, 136, 152]
NaO_7	1140	1190	51	[0, 64, 70, 80, 106, 113, 124, 152]
NaO_8	1191	1193	3	[0, 64, 70, 80, 106, 113, 115, 124, 152]
NaO_9	1194	1196	3	[0, 64, 70, 76, 80, 106, 113, 115, 124, 152]
NaO_8	1197	1214	18	[0, 64, 76, 80, 106, 113, 115, 124, 152]
NaO_7	1215	1216	2	[0, 64, 76, 106, 113, 115, 124, 152]
NaO_6	1217	1278	62	[0, 64, 76, 106, 113, 124, 152]
NaO_7	1279	1282	4	[0, 64, 76, 106, 113, 115, 124, 152]
NaO_6	1283	1298	16	[0, 64, 76, 106, 113, 124, 152]
NaO_7	1299	1315	17	[0, 64, 76, 106, 113, 124, 142, 152]
NaO_6	1316	1321	6	[0, 64, 76, 106, 113, 124, 152]
NaO_7	1322	1329	8	[0, 64, 76, 106, 113, 124, 139, 152]
NaO_8	1330	1338	9	[0, 64, 76, 106, 113, 120, 124, 139, 152]
NaO_7	1339	1349	11	[0, 64, 76, 106, 113, 120, 139, 152]
NaO_6	1350	1362	13	[0, 76, 106, 113, 120, 139, 152]
NaO_7	1363	1368	6	[0, 76, 106, 113, 116, 120, 139, 152]
NaO_8	1369	1370	2	[0, 76, 103, 106, 113, 116, 120, 139, 152]
NaO_7	1371	1378	8	[0, 76, 103, 106, 113, 116, 120, 152]
NaO_6	1379	1383	5	[0, 76, 106, 113, 116, 120, 152]
NaO_7	1384	1405	22	[0, 76, 106, 113, 116, 120, 139, 152]
NaO_8	1406	1436	31	[0, 76, 87, 106, 113, 116, 120, 139, 152]
NaO_7	1437	1453	17	[0, 76, 87, 106, 113, 116, 120, 152]
NaO_8	1454	1460	7	[0, 64, 76, 87, 106, 113, 116, 120, 152]
NaO_9	1461	1469	9	[0, 64, 76, 87, 106, 112, 113, 116, 120, 152]
NaO_10	1470	1476	7	[0, 64, 76, 87, 106, 112, 113, 116, 120, 124, 152]
NaO_9	1477	1479	3	[0, 64, 76, 87, 106, 113, 116, 120, 124, 152]
NaO_8	1480	1506	27	[0, 64, 76, 106, 113, 116, 120, 124, 152]
NaO_9	1507	1511	5	[0, 64, 76, 91, 106, 113, 116, 120, 124, 152]
NaO_8	1512	1516	5	[0, 64, 76, 91, 106, 113, 120, 124, 152]
NaO_9	1517	1537	21	[0, 64, 76, 91, 106, 112, 113, 120, 124, 152]
NaO_8	1538	1572	35	[0, 64, 76, 91, 106, 112, 113, 124, 152]
NaO_7	1573	1574	2	[0, 64, 76, 91, 112, 113, 124, 152]
NaO_8	1575	1606	32	[0, 64, 76, 81, 91, 112, 113, 124, 152]
NaO_9	1607	1616	10	[0, 64, 76, 81, 91, 112, 113, 118, 124, 152]
NaO_8	1617	1624	8	[0, 64, 76, 81, 91, 112, 113, 124, 152]
NaO_9	1625	1627	3	[0, 64, 76, 81, 91, 106, 112, 113, 124, 152]
NaO_10	1628	1630	3	[0, 64, 76, 81, 91, 106, 112, 113, 115, 124, 152]
NaO_9	1631	1638	8	[0, 64, 76, 81, 91, 106, 112, 113, 115, 124]
NaO_8	1639	1643	5	[0, 64, 81, 91, 106, 112, 113, 115, 124]
NaO_7	1644	1655	12	[0, 64, 81, 91, 112, 113, 115, 124]
NaO_6	1656	1662	7	[0, 64, 81, 112, 113, 115, 124]
NaO_7	1663	1672	10	[0, 64, 81, 112, 113, 115, 124, 139]
NaO_8	1673	1676	4	[0, 64, 81, 112, 113, 115, 118, 124, 139]
NaO_9	1677	1691	15	[0, 64, 80, 81, 112, 113, 115, 118, 124, 139]
NaO_8	1692	1705	14	[0, 64, 80, 112, 113, 115, 118, 124, 139]
NaO_7	1706	1707	2	[0, 64, 80, 112, 113, 118, 124, 139]
NaO_6	1708	1712	5	[0, 64, 80, 112, 113, 118, 124]
NaO_5	1713	1714	2	[0, 64, 112, 113, 118, 124]
NaO_6	1715	1715	1	[0, 64, 91, 112, 113, 118, 124]
NaO_7	1716	1718	3	[0, 64, 91, 112, 113, 118, 124, 136]
NaO_8	1719	1756	38	[0, 64, 91, 112, 113, 118, 124, 136, 152]
NaO_9	1757	1760	4	[0, 64, 76, 91, 112, 113, 118, 124, 136, 152]
NaO_10	1761	1761	1	[0, 64, 76, 91, 112, 113, 118, 120, 124, 136, 152]
NaO_9	1762	1769	8	[0, 64, 76, 91, 112, 113, 118, 120, 124, 152]
NaO_10	1770	1775	6	[0, 64, 76, 91, 104, 112, 113, 118, 120, 124, 152]
NaO_8	1776	1778	3	[0, 64, 76, 91, 112, 113, 120, 124, 152]
NaO_7	1779	1795	17	[0, 76, 91, 112, 113, 120, 124, 152]
NaO_6	1796	1802	7	[0, 76, 112, 113, 120, 124, 152]
NaO_7	1803	1806	4	[0, 76, 112, 113, 120, 124, 139, 152]
NaO_6	1807	1812	6	[0, 76, 112, 113, 120, 124, 139]
NaO_7	1813	1813	1	[0, 76, 106, 112, 113, 120, 124, 139]
NaO_6	1814	1820	7	[0, 76, 106, 112, 113, 120, 124]
NaO_7	1821	1822	2	[0, 76, 106, 112, 113, 120, 124, 152]
NaO_8	1823	1826	4	[0, 76, 91, 106, 112, 113, 120, 124, 152]
NaO_9	1827	1832	6	[0, 76, 91, 106, 112, 113, 116, 120, 124, 152]
NaO_8	1833	1873	41	[0, 76, 91, 106, 112, 113, 116, 120, 152]
NaO_9	1874	1884	11	[0, 76, 87, 91, 106, 112, 113, 116, 120, 152]
NaO_8	1885	1911	27	[0, 76, 87, 91, 112, 113, 116, 120, 152]
NaO_7	1912	1936	25	[0, 76, 87, 91, 113, 116, 120, 152]
NaO_6	1937	1960	24	[0, 76, 87, 113, 116, 120, 152]
NaO_7	1961	1964	4	[0, 71, 76, 87, 113, 116, 120, 152]
NaO_6	1965	1972	8	[0, 71, 76, 87, 113, 120, 152]
NaO_7	1973	1979	7	[0, 71, 76, 87, 113, 116, 120, 152]
NaO_6	1980	2001	22	[0, 76, 87, 113, 116, 120, 152]
NaO_7	2002	2002	1	[0, 76, 87, 91, 113, 116, 120, 152]
NaO_6	2003	2008	6	[0, 76, 87, 91, 113, 120, 152]
NaO_7	2009	2034	26	[0, 76, 87, 91, 112, 113, 120, 152]
NaO_6	2035	2039	5	[0, 76, 91, 112, 113, 120, 152]
NaO_7	2040	2055	16	[0, 76, 91, 112, 113, 120, 124, 152]
NaO_6	2056	2061	6	[0, 76, 91, 112, 113, 120, 152]
NaO_7	2062	2068	7	[0, 76, 81, 91, 112, 113, 120, 152]
NaO_8	2069	2102	34	[0, 76, 81, 91, 112, 113, 120, 124, 152]
NaO_7	2103	2115	13	[0, 76, 81, 112, 113, 120, 124, 152]
NaO_6	2116	2117	2	[0, 76, 81, 112, 113, 120, 124]
NaO_7	2118	2119	2	[0, 76, 81, 106, 112, 113, 120, 124]
NaO_8	2120	2142	23	[0, 76, 81, 91, 106, 112, 113, 120, 124]
NaO_7	2143	2143	1	[0, 76, 81, 91, 112, 113, 120, 124]
NaO_8	2144	2149	6	[0, 76, 80, 81, 91, 112, 113, 120, 124]
NaO_7	2150	2179	30	[0, 80, 81, 91, 112, 113, 120, 124]
NaO_8	2180	2194	15	[0, 76, 80, 81, 91, 112, 113, 120, 124]
NaO_7	2195	2197	3	[0, 76, 81, 91, 112, 113, 120, 124]
NaO_8	2198	2205	8	[0, 64, 76, 81, 91, 112, 113, 120, 124]
NaO_9	2206	2224	19	[0, 64, 76, 81, 91, 112, 113, 120, 124, 152]
NaO_8	2225	2254	30	[0, 76, 81, 91, 112, 113, 120, 124, 152]
NaO_7	2255	2264	10	[0, 76, 91, 112, 113, 120, 124, 152]
NaO_6	2265	2276	12	[0, 76, 91, 112, 113, 120, 152]
NaO_7	2277	2289	13	[0, 76, 91, 106, 112, 113, 120, 152]
NaO_8	2290	2297	8	[0, 76, 81, 91, 106, 112, 113, 120, 152]
NaO_9	2298	2300	3	[0, 76, 81, 91, 106, 112, 113, 120, 124, 152]
NaO_8	2301	2305	5	[0, 76, 81, 106, 112, 113, 120, 124, 152]
NaO_7	2306	2309	4	[0, 76, 81, 106, 112, 120, 124, 152]
NaO_8	2310	2327	18	[0, 76, 81, 91, 106, 112, 120, 124, 152]
NaO_7	2328	2332	5	[0, 76, 81, 91, 106, 112, 120, 124]
NaO_6	2333	2336	4	[0, 76, 81, 91, 106, 112, 120]
NaO_7	2337	2357	21	[0, 76, 81, 91, 106, 112, 113, 120]
NaO_8	2358	2359	2	[0, 76, 81, 91, 106, 112, 113, 114, 120]
NaO_7	2360	2362	3	[0, 76, 81, 91, 112, 113, 114, 120]
NaO_7	2363	2391	29	[0, 76, 91, 112, 113, 114, 120, 124]
NaO_8	2392	2417	26	[0, 76, 91, 112, 113, 114, 120, 124, 152]
NaO_7	2418	2429	12	[0, 76, 91, 112, 113, 114, 120, 152]
NaO_8	2430	2440	11	[0, 71, 76, 91, 112, 113, 114, 120, 152]
NaO_9	2441	2442	2	[0, 71, 76, 91, 112, 113, 114, 120, 148, 152]
NaO_10	2443	2453	11	[0, 71, 76, 87, 91, 112, 113, 114, 120, 148, 152]
NaO_9	2454	2475	22	[0, 71, 76, 87, 91, 113, 114, 120, 148, 152]
NaO_8	2476	2494	19	[0, 71, 76, 87, 91, 113, 114, 120, 152]
NaO_9	2495	2509	15	[0, 71, 76, 87, 91, 113, 114, 120, 148, 152]
NaO_10	2510	2547	38	[0, 71, 76, 87, 91, 113, 114, 120, 124, 148, 152]
NaO_9	2548	2559	12	[0, 71, 76, 91, 113, 114, 120, 124, 148, 152]
NaO_10	2560	2569	10	[0, 71, 76, 91, 112, 113, 114, 120, 124, 148, 152]
NaO_9	2570	2591	22	[0, 71, 76, 91, 112, 114, 120, 124, 148, 152]
NaO_8	2592	2603	12	[0, 71, 76, 91, 112, 114, 120, 124, 152]
NaO_7	2604	2605	2	[0, 76, 91, 112, 114, 120, 124, 152]
NaO_6	2606	2612	7	[0, 76, 91, 112, 120, 124, 152]
NaO_5	2613	2616	4	[0, 76, 91, 112, 120, 124]
NaO_6	2617	2619	3	[0, 76, 91, 112, 114, 120, 124]
NaO_7	2620	2637	18	[0, 76, 91, 112, 114, 120, 124, 148]
NaO_8	2638	2643	6	[0, 71, 76, 91, 112, 114, 120, 124, 148]
NaO_7	2644	2645	2	[0, 76, 91, 112, 114, 120, 124, 148]
NaO_6	2646	2660	15	[0, 76, 112, 114, 120, 124, 148]
NaO_7	2661	2664	4	[0, 76, 112, 113, 114, 120, 124, 148]
NaO_8	2665	2670	6	[0, 76, 104, 112, 113, 114, 120, 124, 148]
NaO_7	2671	2691	21	[0, 76, 104, 112, 113, 120, 124, 148]
NaO_6	2692	2702	11	[0, 104, 112, 113, 120, 124, 148]
NaO_7	2703	2706	4	[0, 104, 112, 113, 120, 124, 148, 152]
NaO_6	2707	2721	15	[0, 104, 112, 113, 120, 124, 152]
NaO_7	2722	2727	6	[0, 76, 104, 112, 113, 120, 124, 152]
NaO_6	2728	2733	6	[0, 76, 112, 113, 120, 124, 152]
NaO_7	2734	2753	20	[0, 76, 112, 113, 118, 120, 124, 152]
NaO_8	2754	2757	4	[0, 76, 91, 112, 113, 118, 120, 124, 152]
NaO_7	2758	2787	30	[0, 76, 91, 112, 118, 120, 124, 152]
NaO_6	2788	2800	13	[0, 76, 91, 112, 118, 120, 124]
NaO_7	2801	2803	3	[0, 76, 81, 91, 112, 118, 120, 124]
NaO_8	2804	2810	7	[0, 76, 81, 91, 104, 112, 118, 120, 124]
NaO_7	2811	2842	32	[0, 76, 81, 91, 112, 118, 120, 124]
NaO_8	2843	2851	9	[0, 76, 81, 91, 106, 112, 118, 120, 124]
NaO_7	2852	2877	26	[0, 76, 81, 91, 106, 112, 120, 124]
NaO_8	2878	2881	4	[0, 76, 81, 91, 106, 112, 120, 124, 152]
NaO_7	2882	2917	36	[0, 76, 81, 106, 112, 120, 124, 152]
NaO_8	2918	2919	2	[0, 76, 81, 91, 106, 112, 120, 124, 152]
NaO_9	2920	2947	28	[0, 76, 81, 91, 106, 112, 118, 120, 124, 152]
NaO_8	2948	2949	2	[0, 76, 91, 106, 112, 118, 120, 124, 152]
NaO_9	2950	2972	23	[0, 76, 91, 106, 112, 114, 118, 120, 124, 152]
NaO_8	2973	2989	17	[0, 76, 91, 112, 114, 118, 120, 124, 152]
NaO_9	2990	2998	9	[0, 76, 91, 112, 114, 118, 120, 124, 148, 152]
NaO_8	2999	3000	2	[0, 76, 91, 112, 114, 118, 120, 124, 148]
NaO_9	3001	3015	15	[0, 76, 91, 106, 112, 114, 118, 120, 124, 148]
NaO_10	3016	3020	5	[0, 76, 91, 106, 112, 114, 118, 120, 124, 148, 152]
NaO_9	3021	3025	5	[0, 76, 91, 112, 114, 118, 120, 124, 148, 152]
NaO_8	3026	3027	2	[0, 76, 91, 112, 118, 120, 124, 148, 152]
NaO_9	3028	3036	9	[0, 76, 91, 112, 116, 118, 120, 124, 148, 152]
NaO_8	3037	3041	5	[0, 76, 91, 112, 116, 118, 120, 124, 152]
NaO_7	3042	3043	2	[0, 76, 91, 112, 116, 118, 120, 124]
NaO_6	3044	3048	5	[0, 76, 91, 112, 118, 120, 124]
NaO_7	3049	3066	18	[0, 76, 91, 104, 112, 118, 120, 124]
NaO_6	3067	3073	7	[0, 76, 91, 112, 118, 120, 124]
NaO_7	3074	3130	57	[0, 76, 91, 112, 118, 120, 124, 152]
NaO_8	3131	3168	38	[0, 71, 76, 91, 112, 118, 120, 124, 152]
NaO_7	3169	3190	22	[0, 76, 91, 112, 118, 120, 124, 152]
NaO_8	3191	3212	22	[0, 76, 81, 91, 112, 118, 120, 124, 152]
NaO_9	3213	3226	14	[0, 76, 81, 91, 112, 114, 118, 120, 124, 152]
NaO_10	3227	3228	2	[0, 76, 81, 91, 112, 114, 118, 120, 124, 148, 152]
NaO_9	3229	3240	12	[0, 76, 91, 112, 114, 118, 120, 124, 148, 152]
NaO_8	3241	3261	21	[0, 76, 91, 112, 118, 120, 124, 148, 152]
NaO_7	3262	3267	6	[0, 76, 112, 118, 120, 124, 148, 152]
NaO_8	3268	3272	5	[0, 71, 76, 112, 118, 120, 124, 148, 152]
NaO_9	3273	3279	7	[0, 71, 76, 112, 118, 120, 124, 139, 148, 152]
NaO_10	3280	3300	21	[0, 71, 76, 112, 114, 118, 120, 124, 139, 148, 152]
NaO_9	3301	3302	2	[0, 76, 112, 114, 118, 120, 124, 139, 148, 152]
NaO_10	3303	3306	4	[0, 76, 112, 113, 114, 118, 120, 124, 139, 148, 152]
NaO_9	3307	3321	15	[0, 76, 112, 113, 114, 118, 120, 124, 148, 152]
NaO_10	3322	3324	3	[0, 76, 99, 112, 113, 114, 118, 120, 124, 148, 152]
NaO_11	3325	3329	5	[0, 76, 91, 99, 112, 113, 114, 118, 120, 124, 148, 152]
NaO_10	3330	3336	7	[0, 76, 91, 112, 113, 114, 118, 120, 124, 148, 152]
NaO_9	3337	3342	6	[0, 76, 91, 112, 113, 114, 118, 120, 124, 152]
NaO_8	3343	3349	7	[0, 76, 91, 112, 113, 118, 120, 124, 152]
NaO_7	3350	3355	6	[0, 76, 91, 112, 118, 120, 124, 152]
NaO_8	3356	3363	8	[0, 76, 81, 91, 112, 118, 120, 124, 152]
NaO_9	3364	3373	10	[0, 76, 81, 91, 106, 112, 118, 120, 124, 152]
NaO_8	3374	3385	12	[0, 76, 81, 91, 106, 112, 118, 124, 152]
NaO_9	3386	3390	5	[0, 71, 76, 81, 91, 106, 112, 118, 124, 152]
NaO_8	3391	3393	3	[0, 71, 76, 81, 91, 112, 118, 124, 152]
NaO_7	3394	3397	4	[0, 71, 76, 91, 112, 118, 124, 152]
NaO_8	3398	3411	14	[0, 71, 76, 91, 112, 118, 120, 124, 152]
NaO_9	3412	3414	3	[0, 71, 76, 91, 112, 113, 118, 120, 124, 152]
NaO_10	3415	3447	33	[0, 71, 76, 91, 112, 113, 114, 118, 120, 124, 152]
NaO_9	3448	3450	3	[0, 71, 76, 91, 113, 114, 118, 120, 124, 152]
NaO_8	3451	3486	36	[0, 71, 76, 91, 114, 118, 120, 124, 152]
NaO_9	3487	3491	5	[0, 71, 76, 91, 112, 114, 118, 120, 124, 152]
NaO_10	3492	3493	2	[0, 71, 76, 91, 112, 114, 118, 120, 124, 148, 152]
NaO_9	3494	3497	4	[0, 71, 76, 91, 112, 114, 118, 120, 124, 148]
NaO_10	3498	3515	18	[0, 71, 76, 81, 91, 112, 114, 118, 120, 124, 148]
NaO_9	3516	3520	5	[0, 71, 76, 81, 91, 112, 118, 120, 124, 148]
NaO_10	3521	3523	3	[0, 71, 76, 81, 91, 106, 112, 118, 120, 124, 148]
NaO_9	3524	3528	5	[0, 71, 76, 81, 91, 106, 112, 120, 124, 148]
NaO_7	3529	3532	4	[0, 71, 76, 81, 91, 106, 112, 124]
NaO_8	3533	3540	8	[0, 71, 76, 81, 91, 106, 112, 124, 139]
NaO_9	3541	3558	18	[0, 71, 75, 76, 81, 91, 106, 112, 124, 139]
NaO_8	3559	3567	9	[0, 71, 75, 76, 81, 106, 112, 124, 139]
NaO_7	3568	3585	18	[0, 71, 75, 76, 81, 106, 112, 124]
NaO_8	3586	3588	3	[0, 71, 75, 76, 81, 91, 106, 112, 124]
NaO_9	3589	3592	4	[0, 71, 75, 76, 81, 91, 106, 112, 118, 124]
NaO_8	3593	3623	31	[0, 71, 75, 76, 91, 106, 112, 118, 124]
NaO_7	3624	3626	3	[0, 71, 75, 76, 106, 112, 118, 124]
NaO_6	3627	3631	5	[0, 71, 76, 106, 112, 118, 124]
NaO_7	3632	3633	2	[0, 71, 76, 106, 112, 113, 118, 124]
NaO_8	3634	3639	6	[0, 71, 76, 106, 112, 113, 118, 124, 141]
NaO_9	3640	3640	1	[0, 71, 76, 106, 112, 113, 118, 124, 141, 152]
NaO_10	3641	3643	3	[0, 71, 76, 91, 106, 112, 113, 118, 124, 141, 152]
NaO_11	3644	3648	5	[0, 71, 75, 76, 91, 106, 112, 113, 118, 124, 141, 152]
NaO_12	3649	3660	12	[0, 71, 75, 76, 87, 91, 106, 112, 113, 118, 124, 141, 152]
NaO_11	3661	3661	1	[0, 71, 75, 76, 87, 106, 112, 113, 118, 124, 141, 152]
NaO_10	3662	3692	31	[0, 71, 75, 76, 87, 106, 113, 118, 124, 141, 152]
NaO_9	3693	3701	9	[0, 71, 75, 76, 87, 113, 118, 124, 141, 152]
NaO_10	3702	3711	10	[0, 71, 75, 76, 87, 112, 113, 118, 124, 141, 152]
NaO_9	3712	3723	12	[0, 71, 75, 76, 87, 112, 113, 118, 141, 152]
NaO_8	3724	3733	10	[0, 71, 75, 76, 87, 112, 113, 118, 152]
NaO_9	3734	3734	1	[0, 71, 75, 76, 87, 103, 112, 113, 118, 152]
NaO_10	3735	3738	4	[0, 71, 75, 76, 87, 103, 112, 113, 118, 124, 152]
NaO_9	3739	3749	11	[0, 71, 75, 76, 87, 103, 112, 118, 124, 152]
NaO_10	3750	3753	4	[0, 71, 75, 76, 87, 103, 112, 118, 124, 141, 152]
NaO_9	3754	3775	22	[0, 71, 75, 76, 87, 112, 118, 124, 141, 152]
NaO_10	3776	3778	3	[0, 71, 75, 76, 87, 112, 118, 122, 124, 141, 152]
NaO_11	3779	3790	12	[0, 71, 75, 76, 87, 91, 112, 118, 122, 124, 141, 152]
NaO_10	3791	3794	4	[0, 71, 75, 76, 91, 112, 118, 122, 124, 141, 152]
NaO_9	3795	3835	41	[0, 71, 75, 76, 91, 112, 118, 124, 141, 152]
NaO_10	3836	3836	1	[0, 71, 75, 76, 87, 91, 112, 118, 124, 141, 152]
NaO_9	3837	3848	12	[0, 71, 75, 87, 91, 112, 118, 124, 141, 152]
NaO_8	3849	3853	5	[0, 71, 75, 87, 112, 118, 124, 141, 152]
NaO_9	3854	3857	4	[0, 71, 75, 87, 103, 112, 118, 124, 141, 152]
NaO_10	3858	3860	3	[0, 71, 75, 87, 103, 112, 113, 118, 124, 141, 152]
NaO_9	3861	3895	35	[0, 71, 75, 87, 103, 112, 113, 118, 141, 152]
NaO_10	3896	3908	13	[0, 71, 75, 76, 87, 103, 112, 113, 118, 141, 152]
NaO_11	3909	3918	10	[0, 71, 75, 76, 87, 103, 106, 112, 113, 118, 141, 152]
NaO_10	3919	3945	27	[0, 71, 75, 76, 87, 103, 106, 112, 118, 141, 152]
NaO_11	3946	3947	2	[0, 71, 75, 76, 87, 103, 106, 112, 118, 129, 141, 152]
NaO_12	3948	3963	16	[0, 71, 75, 76, 87, 103, 106, 112, 118, 124, 129, 141, 152]
NaO_11	3964	3967	4	[0, 71, 75, 76, 87, 106, 112, 118, 124, 129, 141, 152]
NaO_12	3968	3981	14	[0, 71, 75, 76, 87, 91, 106, 112, 118, 124, 129, 141, 152]
NaO_11	3982	3985	4	[0, 71, 75, 76, 91, 106, 112, 118, 124, 129, 141, 152]
NaO_10	3986	4014	29	[0, 71, 75, 76, 91, 106, 112, 118, 124, 141, 152]
NaO_9	4015	4016	2	[0, 71, 75, 76, 91, 112, 118, 124, 141, 152]
NaO_8	4017	4017	1	[0, 71, 75, 76, 112, 118, 124, 141, 152]
NaO_7	4018	4024	7	[0, 71, 75, 76, 112, 118, 124, 152]
NaO_8	4025	4027	3	[0, 71, 75, 76, 112, 113, 118, 124, 152]
NaO_7	4028	4038	11	[0, 71, 75, 76, 112, 113, 118, 152]
NaO_7	4039	4140	102	[0, 71, 75, 76, 113, 114, 118, 152]
NaO_8	4141	4150	10	[0, 71, 75, 76, 112, 113, 114, 118, 152]
NaO_9	4151	4170	20	[0, 71, 75, 76, 112, 113, 114, 118, 141, 152]
NaO_8	4171	4171	1	[0, 71, 75, 76, 113, 114, 118, 141, 152]
NaO_7	4172	4257	86	[0, 71, 75, 76, 113, 118, 141, 152]
NaO_8	4258	4266	9	[0, 71, 72, 75, 76, 113, 118, 141, 152]
NaO_7	4267	4271	5	[0, 71, 75, 76, 113, 118, 141, 152]
NaO_6	4272	4287	16	[0, 71, 76, 113, 118, 141, 152]
NaO_7	4288	4289	2	[0, 71, 76, 113, 118, 124, 141, 152]
NaO_8	4290	4295	6	[0, 71, 76, 113, 118, 120, 124, 141, 152]
NaO_9	4296	4300	5	[0, 71, 76, 113, 114, 118, 120, 124, 141, 152]
NaO_8	4301	4305	5	[0, 71, 76, 113, 114, 118, 120, 141, 152]
NaO_9	4306	4328	23	[0, 71, 76, 113, 114, 118, 120, 124, 141, 152]
NaO_8	4329	4373	45	[0, 71, 76, 113, 114, 118, 124, 141, 152]
NaO_9	4374	4397	24	[0, 71, 76, 113, 114, 118, 120, 124, 141, 152]
NaO_10	4398	4420	23	[0, 66, 71, 76, 113, 114, 118, 120, 124, 141, 152]
NaO_9	4421	4437	17	[0, 71, 76, 113, 114, 118, 120, 124, 141, 152]
NaO_8	4438	4452	15	[0, 71, 76, 114, 118, 120, 124, 141, 152]
NaO_9	4453	4454	2	[0, 71, 76, 114, 118, 120, 124, 139, 141, 152]
NaO_10	4455	4476	22	[0, 71, 75, 76, 114, 118, 120, 124, 139, 141, 152]
NaO_9	4477	4479	3	[0, 71, 75, 76, 114, 118, 120, 124, 141, 152]
NaO_10	4480	4497	18	[0, 71, 75, 76, 113, 114, 118, 120, 124, 141, 152]
NaO_9	4498	4506	9	[0, 71, 76, 113, 114, 118, 120, 124, 141, 152]
NaO_8	4507	4543	37	[0, 71, 76, 113, 114, 118, 120, 141, 152]
NaO_9	4544	4563	20	[0, 64, 71, 76, 113, 114, 118, 120, 141, 152]
NaO_10	4564	4588	25	[0, 64, 71, 75, 76, 113, 114, 118, 120, 141, 152]
NaO_11	4589	4592	4	[0, 64, 71, 75, 76, 113, 114, 118, 120, 124, 141, 152]
NaO_12	4593	4615	23	[0, 64, 71, 75, 76, 91, 113, 114, 118, 120, 124, 141, 152]
NaO_13	4616	4619	4	[0, 64, 71, 75, 76, 91, 103, 113, 114, 118, 120, 124, 141, 152]
NaO_12	4620	4620	1	[0, 64, 71, 75, 76, 91, 103, 114, 118, 120, 124, 141, 152]
NaO_11	4621	4630	10	[0, 71, 75, 76, 91, 103, 114, 118, 120, 124, 141, 152]
NaO_12	4631	4633	3	[0, 64, 71, 75, 76, 91, 103, 114, 118, 120, 124, 141, 152]
NaO_11	4634	4641	8	[0, 64, 71, 75, 76, 91, 103, 114, 118, 124, 141, 152]
NaO_10	4642	4650	9	[0, 64, 71, 75, 76, 103, 114, 118, 124, 141, 152]
NaO_9	4651	4690	40	[0, 64, 71, 75, 76, 103, 118, 124, 141, 152]
NaO_10	4691	4702	12	[0, 64, 71, 75, 76, 91, 103, 118, 124, 141, 152]
NaO_9	4703	4703	1	[0, 64, 71, 75, 76, 91, 103, 118, 124, 152]
NaO_8	4704	4704	1	[0, 64, 71, 75, 76, 103, 118, 124, 152]
NaO_9	4705	4718	14	[0, 64, 71, 75, 76, 103, 114, 118, 124, 152]
NaO_8	4719	4725	7	[0, 64, 71, 75, 76, 114, 118, 124, 152]
NaO_7	4726	4736	11	[0, 71, 75, 76, 114, 118, 124, 152]
NaO_8	4737	4740	4	[0, 71, 75, 76, 114, 118, 120, 124, 152]
NaO_9	4741	4753	13	[0, 71, 75, 76, 103, 114, 118, 120, 124, 152]
NaO_10	4754	4757	4	[0, 71, 75, 76, 91, 103, 114, 118, 120, 124, 152]
NaO_11	4758	4770	13	[0, 71, 75, 76, 91, 103, 114, 118, 120, 124, 148, 152]
NaO_10	4771	4805	35	[0, 71, 76, 91, 103, 114, 118, 120, 124, 148, 152]
NaO_10	4806	4814	9	[0, 76, 91, 103, 114, 118, 120, 124, 139, 148, 152]
NaO_9	4815	4826	12	[0, 76, 91, 103, 114, 118, 120, 124, 148, 152]
NaO_10	4827	4842	16	[0, 76, 91, 103, 114, 118, 120, 124, 139, 148, 152]
NaO_11	4843	4848	6	[0, 76, 81, 91, 103, 114, 118, 120, 124, 139, 148, 152]
NaO_12	4849	4850	2	[0, 74, 76, 81, 91, 103, 114, 118, 120, 124, 139, 148, 152]
NaO_11	4851	4851	1	[0, 74, 76, 81, 91, 103, 114, 118, 120, 124, 139, 152]
NaO_10	4852	4854	3	[0, 74, 76, 81, 91, 103, 114, 118, 120, 124, 152]
NaO_9	4855	4910	56	[0, 74, 76, 81, 91, 103, 114, 120, 124, 152]
NaO_8	4911	4924	14	[0, 74, 76, 81, 91, 103, 114, 120, 124]
NaO_9	4925	4928	4	[0, 74, 76, 81, 91, 103, 114, 120, 124, 139]
NaO_10	4929	4944	16	[0, 74, 76, 81, 91, 103, 114, 118, 120, 124, 139]
NaO_9	4945	4970	26	[0, 74, 76, 81, 91, 103, 114, 120, 124, 139]
NaO_8	4971	5014	44	[0, 74, 76, 81, 91, 103, 114, 124, 139]
NaO_9	5015	5015	1	[0, 74, 76, 81, 91, 103, 114, 124, 139, 148]
NaO_10	5016	5026	11	[0, 74, 76, 81, 91, 103, 114, 118, 124, 139, 148]
NaO_9	5027	5038	12	[0, 74, 76, 81, 103, 114, 118, 124, 139, 148]
NaO_8	5039	5040	2	[0, 74, 76, 81, 103, 114, 124, 139, 148]
NaO_7	5041	5051	11	[0, 74, 76, 81, 114, 124, 139, 148]
NaO_8	5052	5054	3	[0, 74, 76, 81, 103, 114, 124, 139, 148]
NaO_9	5055	5091	37	[0, 74, 76, 81, 91, 103, 114, 124, 139, 148]
NaO_8	5092	5113	22	[0, 74, 76, 81, 103, 114, 124, 139, 148]
NaO_6	5114	5120	7	[0, 74, 76, 103, 114, 124, 139]
NaO_7	5121	5128	8	[0, 74, 76, 103, 114, 120, 124, 139]
NaO_8	5129	5136	8	[0, 74, 76, 95, 103, 114, 120, 124, 139]
NaO_8	5137	5151	15	[0, 74, 76, 95, 103, 114, 120, 124, 148]
NaO_9	5152	5194	43	[0, 74, 76, 95, 103, 114, 120, 124, 136, 148]
NaO_10	5195	5205	11	[0, 74, 76, 95, 103, 114, 120, 124, 136, 139, 148]
NaO_9	5206	5208	3	[0, 74, 76, 95, 103, 114, 120, 124, 139, 148]
NaO_10	5209	5223	15	[0, 74, 76, 81, 95, 103, 114, 120, 124, 139, 148]
NaO_9	5224	5231	8	[0, 74, 76, 81, 95, 103, 114, 124, 139, 148]
NaO_8	5232	5254	23	[0, 74, 76, 81, 103, 114, 124, 139, 148]
NaO_7	5255	5287	33	[0, 74, 76, 81, 114, 124, 139, 148]
NaO_8	5288	5314	27	[0, 74, 76, 81, 103, 114, 124, 139, 148]
NaO_7	5315	5371	57	[0, 74, 76, 103, 114, 124, 139, 148]
NaO_8	5372	5374	3	[0, 74, 76, 81, 103, 114, 124, 139, 148]
NaO_9	5375	5382	8	[0, 74, 76, 81, 103, 114, 124, 136, 139, 148]
NaO_8	5383	5420	38	[0, 74, 76, 81, 103, 114, 124, 139, 148]
NaO_7	5421	5427	7	[0, 74, 76, 103, 114, 124, 139, 148]
NaO_6	5428	5448	21	[0, 74, 76, 103, 114, 124, 139]
NaO_7	5449	5453	5	[0, 74, 76, 91, 103, 114, 124, 139]
NaO_8	5454	5462	9	[0, 74, 76, 91, 103, 114, 124, 139, 148]
NaO_7	5463	5473	11	[0, 74, 76, 103, 114, 124, 139, 148]
NaO_6	5474	5493	20	[0, 76, 103, 114, 124, 139, 148]
NaO_7	5494	5506	13	[0, 76, 81, 103, 114, 124, 139, 148]
NaO_8	5507	5532	26	[0, 76, 81, 103, 114, 124, 139, 145, 148]
NaO_9	5533	5553	21	[0, 74, 76, 81, 103, 114, 124, 139, 145, 148]
NaO_8	5554	5572	19	[0, 76, 81, 103, 114, 124, 139, 145, 148]
NaO_7	5573	5614	42	[0, 76, 103, 114, 124, 139, 145, 148]
NaO_6	5615	5620	6	[0, 76, 103, 114, 124, 139, 148]
NaO_5	5621	5631	11	[0, 76, 103, 124, 139, 148]
NaO_6	5632	5650	19	[0, 76, 103, 114, 124, 139, 148]
NaO_7	5651	5661	11	[0, 76, 103, 114, 124, 133, 139, 148]
NaO_6	5662	5663	2	[0, 76, 103, 124, 133, 139, 148]
NaO_8	5664	5681	18	[0, 74, 76, 81, 103, 124, 133, 139, 148]
NaO_9	5682	5686	5	[0, 74, 76, 81, 103, 124, 133, 139, 146, 148]
NaO_8	5687	5696	10	[0, 76, 81, 103, 124, 133, 139, 146, 148]
NaO_9	5697	5701	5	[0, 73, 76, 81, 103, 124, 133, 139, 146, 148]
NaO_8	5702	5702	1	[0, 73, 76, 81, 103, 133, 139, 146, 148]
NaO_9	5703	5704	2	[0, 73, 76, 81, 103, 106, 133, 139, 146, 148]
NaO_10	5705	5747	43	[0, 73, 74, 76, 81, 103, 106, 133, 139, 146, 148]
NaO_9	5748	5754	7	[0, 73, 74, 76, 103, 106, 133, 139, 146, 148]
NaO_10	5755	5762	8	[0, 73, 74, 76, 103, 106, 124, 133, 139, 146, 148]
NaO_9	5763	5778	16	[0, 73, 74, 76, 103, 106, 133, 139, 146, 148]
NaO_8	5779	5805	27	[0, 73, 74, 76, 103, 133, 139, 146, 148]
NaO_9	5806	5842	37	[0, 73, 74, 76, 103, 106, 133, 139, 146, 148]
NaO_8	5843	5848	6	[0, 73, 76, 103, 106, 133, 139, 146, 148]
NaO_9	5849	5871	23	[0, 73, 76, 95, 103, 106, 133, 139, 146, 148]
NaO_10	5872	5893	22	[0, 73, 74, 76, 95, 103, 106, 133, 139, 146, 148]
NaO_9	5894	5898	5	[0, 73, 74, 76, 103, 106, 133, 139, 146, 148]
NaO_10	5899	5922	24	[0, 73, 74, 76, 103, 106, 124, 133, 139, 146, 148]
NaO_9	5923	5934	12	[0, 73, 74, 76, 106, 124, 133, 139, 146, 148]
NaO_8	5935	5945	11	[0, 73, 74, 76, 124, 133, 139, 146, 148]
NaO_9	5946	5952	7	[0, 73, 74, 76, 103, 124, 133, 139, 146, 148]
NaO_8	5953	5959	7	[0, 73, 76, 103, 124, 133, 139, 146, 148]
NaO_7	5960	5971	12	[0, 76, 103, 124, 133, 139, 146, 148]
NaO_8	5972	5986	15	[0, 76, 81, 103, 124, 133, 139, 146, 148]
NaO_9	5987	6002	16	[0, 76, 81, 103, 120, 124, 133, 139, 146, 148]
NaO_10	6003	6003	1	[0, 76, 81, 103, 114, 120, 124, 133, 139, 146, 148]
NaO_9	6004	6008	5	[0, 76, 103, 114, 120, 124, 133, 139, 146, 148]
NaO_10	6009	6017	9	[0, 76, 103, 114, 120, 124, 133, 136, 139, 146, 148]
NaO_9	6018	6054	37	[0, 76, 103, 114, 120, 133, 136, 139, 146, 148]
NaO_9	6055	6076	22	[0, 74, 76, 103, 114, 120, 133, 136, 146, 148]
NaO_10	6077	6078	2	[0, 74, 76, 103, 114, 120, 124, 133, 136, 146, 148]
NaO_11	6079	6083	5	[0, 74, 76, 103, 114, 120, 124, 133, 136, 139, 146, 148]
NaO_12	6084	6094	11	[0, 74, 76, 103, 114, 115, 120, 124, 133, 136, 139, 146, 148]
NaO_11	6095	6107	13	[0, 74, 76, 114, 115, 120, 124, 133, 136, 139, 146, 148]
NaO_10	6108	6116	9	[0, 74, 76, 114, 115, 120, 133, 136, 139, 146, 148]
NaO_9	6117	6120	4	[0, 74, 76, 114, 115, 120, 133, 139, 146, 148]
NaO_8	6121	6133	13	[0, 74, 76, 114, 120, 133, 139, 146, 148]
NaO_9	6134	6135	2	[0, 74, 76, 81, 114, 120, 133, 139, 146, 148]
NaO_8	6136	6136	1	[0, 74, 76, 81, 114, 120, 139, 146, 148]
NaO_9	6137	6139	3	[0, 74, 76, 81, 114, 120, 124, 139, 146, 148]
NaO_10	6140	6145	6	[0, 74, 76, 81, 114, 120, 124, 133, 139, 146, 148]
NaO_9	6146	6150	5	[0, 74, 76, 81, 120, 124, 133, 139, 146, 148]
NaO_8	6151	6159	9	[0, 74, 76, 81, 124, 133, 139, 146, 148]
NaO_9	6160	6160	1	[0, 73, 74, 76, 81, 124, 133, 139, 146, 148]
NaO_8	6161	6163	3	[0, 73, 74, 76, 81, 133, 139, 146, 148]
NaO_9	6164	6171	8	[0, 73, 74, 76, 81, 124, 133, 139, 146, 148]
NaO_8	6172	6205	34	[0, 73, 74, 76, 81, 133, 139, 146, 148]
NaO_7	6206	6218	13	[0, 73, 74, 76, 81, 133, 139, 146]
NaO_8	6219	6222	4	[0, 73, 74, 76, 81, 106, 133, 139, 146]
NaO_9	6223	6238	16	[0, 73, 74, 76, 81, 94, 106, 133, 139, 146]
NaO_8	6239	6250	12	[0, 73, 76, 81, 94, 106, 133, 139, 146]
NaO_7	6251	6273	23	[0, 73, 76, 94, 106, 133, 139, 146]
NaO_8	6274	6294	21	[0, 73, 74, 76, 94, 106, 133, 139, 146]
NaO_7	6295	6309	15	[0, 73, 74, 76, 94, 106, 133, 146]
NaO_8	6310	6330	21	[0, 67, 73, 74, 76, 94, 106, 133, 146]
NaO_9	6331	6334	4	[0, 67, 73, 74, 76, 94, 106, 133, 142, 146]
NaO_8	6335	6335	1	[0, 67, 73, 74, 76, 106, 133, 142, 146]
NaO_7	6336	6344	9	[0, 67, 73, 74, 76, 106, 133, 142]
NaO_8	6345	6347	3	[0, 67, 73, 74, 76, 106, 133, 139, 142]
NaO_7	6348	6352	5	[0, 67, 73, 74, 76, 133, 139, 142]
NaO_6	6353	6370	18	[0, 67, 73, 76, 133, 139, 142]
NaO_7	6371	6391	21	[0, 67, 73, 76, 133, 139, 142, 146]
NaO_6	6392	6397	6	[0, 67, 73, 76, 133, 139, 146]
NaO_7	6398	6401	4	[0, 67, 73, 76, 81, 133, 139, 146]
NaO_6	6402	6402	1	[0, 73, 76, 81, 133, 139, 146]
NaO_7	6403	6404	2	[0, 73, 76, 81, 114, 133, 139, 146]
NaO_8	6405	6420	16	[0, 67, 73, 76, 81, 114, 133, 139, 146]
NaO_7	6421	6423	3	[0, 73, 76, 81, 114, 133, 139, 146]
NaO_6	6424	6424	1	[0, 73, 76, 81, 114, 133, 139]
NaO_7	6425	6427	3	[0, 73, 76, 81, 114, 133, 139, 148]
NaO_8	6428	6442	15	[0, 73, 76, 81, 114, 124, 133, 139, 148]
NaO_7	6443	6445	3	[0, 76, 81, 114, 124, 133, 139, 148]
NaO_8	6446	6448	3	[0, 76, 81, 114, 124, 133, 136, 139, 148]
NaO_7	6449	6455	7	[0, 76, 114, 124, 133, 136, 139, 148]
NaO_6	6456	6500	45	[0, 76, 114, 124, 133, 136, 148]
NaO_7	6501	6504	4	[0, 76, 103, 114, 124, 133, 136, 148]
NaO_8	6505	6513	9	[0, 76, 103, 114, 124, 133, 136, 146, 148]
NaO_7	6514	6514	1	[0, 76, 114, 124, 133, 136, 146, 148]
NaO_8	6515	6546	32	[0, 76, 114, 124, 133, 136, 139, 146, 148]
NaO_7	6547	6549	3	[0, 76, 114, 124, 133, 136, 139, 146]
NaO_8	6550	6581	32	[0, 76, 103, 114, 124, 133, 136, 139, 146]
NaO_7	6582	6608	27	[0, 76, 103, 114, 124, 133, 139, 146]
NaO_6	6609	6609	1	[0, 76, 103, 114, 133, 139, 146]
NaO_7	6610	6619	10	[0, 76, 103, 114, 133, 136, 139, 146]
NaO_6	6620	6638	19	[0, 76, 103, 114, 133, 139, 146]
NaO_7	6639	6661	23	[0, 74, 76, 103, 114, 133, 139, 146]
NaO_6	6662	6665	4	[0, 74, 76, 114, 133, 139, 146]
NaO_7	6666	6667	2	[0, 74, 76, 114, 115, 133, 139, 146]
NaO_8	6668	6677	10	[0, 74, 76, 114, 115, 133, 139, 146, 148]
NaO_7	6678	6678	1	[0, 74, 114, 115, 133, 139, 146, 148]
NaO_8	6679	6705	27	[0, 74, 114, 115, 120, 133, 139, 146, 148]
NaO_9	6706	6714	9	[0, 74, 113, 114, 115, 120, 133, 139, 146, 148]
NaO_8	6715	6733	19	[0, 74, 114, 115, 120, 133, 139, 146, 148]
NaO_7	6734	6754	21	[0, 74, 114, 115, 120, 133, 146, 148]
NaO_8	6755	6774	20	[0, 74, 114, 115, 120, 128, 133, 146, 148]
NaO_7	6775	6775	1	[0, 74, 114, 115, 128, 133, 146, 148]
NaO_8	6776	6814	39	[0, 74, 95, 114, 115, 128, 133, 146, 148]
NaO_7	6815	6838	24	[0, 74, 114, 115, 128, 133, 146, 148]
NaO_8	6839	6841	3	[0, 74, 113, 114, 115, 128, 133, 146, 148]
NaO_7	6842	6846	5	[0, 74, 113, 114, 128, 133, 146, 148]
NaO_8	6847	6862	16	[0, 74, 113, 114, 124, 128, 133, 146, 148]
NaO_9	6863	6882	20	[0, 74, 113, 114, 124, 128, 133, 139, 146, 148]
NaO_8	6883	6894	12	[0, 74, 113, 114, 128, 133, 139, 146, 148]
NaO_9	6895	6924	30	[0, 74, 113, 114, 115, 128, 133, 139, 146, 148]
NaO_8	6925	6942	18	[0, 74, 113, 114, 115, 128, 133, 146, 148]
NaO_9	6943	6968	26	[0, 74, 95, 113, 114, 115, 128, 133, 146, 148]
NaO_8	6969	7018	50	[0, 74, 95, 114, 115, 128, 133, 146, 148]
NaO_7	7019	7039	21	[0, 74, 114, 115, 128, 133, 146, 148]
NaO_8	7040	7067	28	[0, 74, 76, 114, 115, 128, 133, 146, 148]
NaO_7	7068	7077	10	[0, 74, 114, 115, 128, 133, 146, 148]
NaO_8	7078	7134	57	[0, 74, 95, 114, 115, 128, 133, 146, 148]
NaO_9	7135	7144	10	[0, 74, 95, 113, 114, 115, 128, 133, 146, 148]
NaO_10	7145	7159	15	[0, 74, 95, 113, 114, 115, 128, 133, 136, 146, 148]
NaO_9	7160	7171	12	[0, 74, 95, 113, 114, 115, 128, 133, 146, 148]
NaO_10	7172	7194	23	[0, 74, 95, 113, 114, 115, 128, 133, 139, 146, 148]
NaO_9	7195	7203	9	[0, 74, 95, 113, 114, 115, 133, 139, 146, 148]
NaO_11	7204	7217	14	[0, 74, 76, 95, 113, 114, 115, 128, 133, 139, 146, 148]
NaO_10	7218	7237	20	[0, 74, 95, 113, 114, 115, 128, 133, 139, 146, 148]
NaO_9	7238	7258	21	[0, 74, 95, 114, 115, 128, 133, 139, 146, 148]
NaO_10	7259	7264	6	[0, 74, 95, 114, 115, 128, 133, 136, 139, 146, 148]
NaO_9	7265	7325	61	[0, 74, 95, 114, 115, 128, 133, 136, 146, 148]
NaO_8	7326	7329	4	[0, 74, 95, 114, 115, 128, 133, 146, 148]
NaO_7	7330	7335	6	[0, 74, 95, 114, 128, 133, 146, 148]
NaO_8	7336	7345	10	[0, 74, 76, 95, 114, 128, 133, 146, 148]
NaO_7	7346	7356	11	[0, 74, 76, 95, 128, 133, 146, 148]
NaO_8	7357	7372	16	[0, 74, 76, 95, 115, 128, 133, 146, 148]
NaO_9	7373	7379	7	[0, 74, 76, 95, 114, 115, 128, 133, 146, 148]
NaO_10	7380	7405	26	[0, 74, 76, 95, 114, 115, 128, 133, 139, 146, 148]
NaO_9	7406	7412	7	[0, 74, 95, 114, 115, 128, 133, 139, 146, 148]
NaO_8	7413	7421	9	[0, 74, 95, 114, 115, 128, 133, 139, 148]
NaO_7	7422	7424	3	[0, 74, 95, 114, 115, 128, 133, 148]
NaO_6	7425	7436	12	[0, 74, 95, 115, 128, 133, 148]
NaO_7	7437	7445	9	[0, 74, 95, 114, 115, 128, 133, 148]
NaO_8	7446	7446	1	[0, 74, 95, 114, 115, 128, 133, 146, 148]
NaO_9	7447	7465	19	[0, 74, 76, 95, 114, 115, 128, 133, 146, 148]
NaO_8	7466	7477	12	[0, 74, 76, 95, 114, 115, 133, 146, 148]
NaO_9	7478	7484	7	[0, 74, 76, 95, 114, 115, 133, 139, 146, 148]
NaO_10	7485	7491	7	[0, 74, 76, 95, 114, 115, 128, 133, 139, 146, 148]
NaO_9	7492	7492	1	[0, 74, 76, 95, 114, 128, 133, 139, 146, 148]
NaO_10	7493	7499	7	[0, 74, 76, 95, 114, 120, 128, 133, 139, 146, 148]
NaO_9	7500	7527	28	[0, 74, 76, 95, 114, 120, 133, 139, 146, 148]
NaO_8	7528	7562	35	[0, 74, 76, 95, 114, 120, 133, 139, 146]
NaO_7	7563	7565	3	[0, 74, 76, 95, 120, 133, 139, 146]
NaO_8	7566	7575	10	[0, 72, 74, 76, 95, 120, 133, 139, 146]
NaO_7	7576	7592	17	[0, 74, 76, 95, 120, 133, 139, 146]
NaO_8	7593	7627	35	[0, 74, 76, 95, 120, 128, 133, 139, 146]
NaO_9	7628	7645	18	[0, 74, 76, 95, 106, 120, 128, 133, 139, 146]
NaO_8	7646	7664	19	[0, 74, 76, 95, 106, 120, 128, 133, 146]
NaO_9	7665	7697	33	[0, 72, 74, 76, 95, 106, 120, 128, 133, 146]
NaO_9	7698	7724	27	[0, 74, 76, 81, 95, 106, 120, 128, 133, 146]
NaO_8	7725	7729	5	[0, 74, 76, 95, 106, 120, 128, 133, 146]
NaO_7	7730	7740	11	[0, 74, 76, 95, 120, 128, 133, 146]
NaO_6	7741	7755	15	[0, 74, 76, 95, 120, 133, 146]
NaO_7	7756	7788	33	[0, 74, 76, 95, 120, 128, 133, 146]
NaO_8	7789	7811	23	[0, 74, 76, 95, 120, 128, 133, 139, 146]
NaO_9	7812	7852	41	[0, 74, 76, 95, 106, 120, 128, 133, 139, 146]
NaO_8	7853	7858	6	[0, 74, 76, 95, 106, 120, 128, 133, 146]
NaO_9	7859	7874	16	[0, 74, 76, 95, 106, 120, 128, 133, 136, 146]
NaO_8	7875	7890	16	[0, 76, 95, 106, 120, 128, 133, 136, 146]
NaO_7	7891	7913	23	[0, 76, 95, 106, 120, 128, 133, 146]
NaO_8	7914	7950	37	[0, 74, 76, 95, 106, 120, 128, 133, 146]
NaO_7	7951	7951	1	[0, 74, 76, 95, 120, 128, 133, 146]
NaO_8	7952	7976	25	[0, 74, 76, 95, 120, 128, 133, 136, 146]
NaO_9	7977	7978	2	[0, 74, 76, 95, 106, 120, 128, 133, 136, 146]
NaO_8	7979	8039	61	[0, 74, 76, 95, 106, 120, 128, 133, 146]
NaO_7	8040	8087	48	[0, 76, 95, 106, 120, 128, 133, 146]
NaO_8	8088	8095	8	[0, 72, 76, 95, 106, 120, 128, 133, 146]
NaO_7	8096	8107	12	[0, 72, 76, 95, 120, 128, 133, 146]
NaO_8	8108	8111	4	[0, 72, 76, 95, 120, 128, 133, 146, 152]
NaO_9	8112	8113	2	[0, 72, 76, 95, 114, 120, 128, 133, 146, 152]
NaO_8	8114	8115	2	[0, 76, 95, 114, 120, 128, 133, 146, 152]
NaO_9	8116	8140	25	[0, 76, 95, 114, 120, 128, 133, 136, 146, 152]
NaO_8	8141	8174	34	[0, 76, 95, 114, 120, 133, 136, 146, 152]
NaO_7	8175	8178	4	[0, 76, 95, 114, 120, 133, 146, 152]
NaO_6	8179	8204	26	[0, 95, 114, 120, 133, 146, 152]
NaO_7	8205	8211	7	[0, 74, 95, 114, 120, 133, 146, 152]
NaO_8	8212	8223	12	[0, 74, 81, 95, 114, 120, 133, 146, 152]
NaO_9	8224	8231	8	[0, 74, 81, 95, 114, 120, 133, 136, 146, 152]
NaO_10	8232	8252	21	[0, 74, 81, 95, 114, 120, 128, 133, 136, 146, 152]
NaO_9	8253	8295	43	[0, 74, 95, 114, 120, 128, 133, 136, 146, 152]
NaO_8	8296	8323	28	[0, 95, 114, 120, 128, 133, 136, 146, 152]
NaO_7	8324	8325	2	[0, 95, 114, 120, 133, 136, 146, 152]
NaO_8	8326	8340	15	[0, 81, 95, 114, 120, 133, 136, 146, 152]
NaO_7	8341	8341	1	[0, 81, 95, 120, 133, 136, 146, 152]
NaO_6	8342	8349	8	[0, 81, 95, 120, 133, 146, 152]
NaO_5	8350	8372	23	[0, 95, 120, 133, 146, 152]
NaO_6	8373	8373	1	[0, 95, 120, 128, 133, 146, 152]
NaO_7	8374	8396	23	[0, 95, 114, 120, 128, 133, 146, 152]
NaO_8	8397	8399	3	[0, 95, 114, 120, 128, 133, 136, 146, 152]
NaO_9	8400	8403	4	[0, 74, 95, 114, 120, 128, 133, 136, 146, 152]
NaO_8	8404	8415	12	[0, 74, 95, 114, 120, 133, 136, 146, 152]
NaO_7	8416	8417	2	[0, 74, 95, 114, 120, 133, 146, 152]
NaO_6	8418	8424	7	[0, 95, 114, 120, 133, 146, 152]
NaO_7	8425	8437	13	[0, 76, 95, 114, 120, 133, 146, 152]
NaO_8	8438	8455	18	[0, 76, 95, 114, 120, 133, 136, 146, 152]
NaO_7	8456	8472	17	[0, 76, 95, 114, 120, 133, 146, 152]
NaO_6	8473	8479	7	[0, 95, 114, 120, 133, 146, 152]
NaO_7	8480	8502	23	[0, 81, 95, 114, 120, 133, 146, 152]
NaO_8	8503	8506	4	[0, 74, 81, 95, 114, 120, 133, 146, 152]
NaO_7	8507	8516	10	[0, 74, 95, 114, 120, 133, 146, 152]
NaO_8	8517	8522	6	[0, 74, 95, 114, 120, 133, 136, 146, 152]
NaO_7	8523	8534	12	[0, 74, 95, 114, 120, 133, 136, 146]
NaO_6	8535	8541	7	[0, 95, 114, 120, 133, 136, 146]
NaO_7	8542	8545	4	[0, 95, 114, 120, 128, 133, 136, 146]
NaO_6	8546	8562	17	[0, 95, 114, 120, 128, 136, 146]
NaO_5	8563	8570	8	[0, 95, 114, 128, 136, 146]
NaO_4	8571	8579	9	[0, 95, 114, 136, 146]
NaO_5	8580	8589	10	[0, 95, 114, 136, 146, 152]
NaO_6	8590	8604	15	[0, 95, 103, 114, 136, 146, 152]
NaO_7	8605	8623	19	[0, 95, 103, 114, 120, 136, 146, 152]
NaO_8	8624	8626	3	[0, 95, 103, 114, 116, 120, 136, 146, 152]
NaO_7	8627	8629	3	[0, 95, 114, 116, 120, 136, 146, 152]
NaO_8	8630	8638	9	[0, 85, 95, 114, 116, 120, 136, 146, 152]
NaO_6	8639	8646	8	[0, 95, 114, 116, 136, 146, 152]
NaO_5	8647	8652	6	[0, 95, 114, 136, 146, 152]
NaO_6	8653	8655	3	[0, 95, 114, 133, 136, 146, 152]
NaO_7	8656	8662	7	[0, 95, 113, 114, 133, 136, 146, 152]
NaO_8	8663	8667	5	[0, 95, 113, 114, 120, 133, 136, 146, 152]
NaO_7	8668	8693	26	[0, 95, 113, 114, 120, 133, 146, 152]
NaO_8	8694	8694	1	[0, 74, 95, 113, 114, 120, 133, 146, 152]
NaO_9	8695	8711	17	[0, 74, 81, 95, 113, 114, 120, 133, 146, 152]
NaO_10	8712	8715	4	[0, 74, 81, 85, 95, 113, 114, 120, 133, 146, 152]
NaO_9	8716	8729	14	[0, 81, 85, 95, 113, 114, 120, 133, 146, 152]
NaO_10	8730	8739	10	[0, 81, 85, 95, 113, 114, 120, 133, 146, 151, 152]
NaO_11	8740	8740	1	[0, 81, 85, 95, 113, 114, 120, 124, 133, 146, 151, 152]
NaO_10	8741	8750	10	[0, 85, 95, 113, 114, 120, 124, 133, 146, 151, 152]
NaO_9	8751	8754	4	[0, 85, 95, 113, 114, 120, 124, 146, 151, 152]
NaO_8	8755	8761	7	[0, 85, 95, 113, 114, 120, 124, 146, 151]
NaO_9	8762	8779	18	[0, 74, 85, 95, 113, 114, 120, 124, 146, 151]
NaO_8	8780	8781	2	[0, 74, 85, 95, 114, 120, 124, 146, 151]
NaO_7	8782	8788	7	[0, 74, 85, 95, 114, 120, 124, 151]
NaO_8	8789	8806	18	[0, 74, 85, 95, 114, 120, 124, 146, 151]
NaO_9	8807	8814	8	[0, 74, 85, 95, 113, 114, 120, 124, 146, 151]
NaO_10	8815	8820	6	[0, 74, 81, 85, 95, 113, 114, 120, 124, 146, 151]
NaO_9	8821	8823	3	[0, 74, 81, 85, 95, 113, 114, 120, 124, 151]
NaO_8	8824	8828	5	[0, 74, 81, 85, 95, 113, 114, 120, 151]
NaO_9	8829	8830	2	[0, 74, 81, 85, 95, 113, 114, 120, 133, 151]
NaO_9	8831	8862	32	[0, 74, 81, 85, 95, 113, 120, 133, 151, 152]
NaO_10	8863	8864	2	[0, 74, 81, 85, 95, 113, 120, 133, 139, 151, 152]
NaO_9	8865	8883	19	[0, 74, 81, 95, 113, 120, 133, 139, 151, 152]
NaO_8	8884	8894	11	[0, 74, 81, 95, 113, 120, 133, 151, 152]
NaO_9	8895	8897	3	[0, 74, 81, 85, 95, 113, 120, 133, 151, 152]
NaO_10	8898	8902	5	[0, 74, 81, 85, 95, 113, 114, 120, 133, 151, 152]
NaO_9	8903	8906	4	[0, 74, 81, 85, 95, 113, 114, 120, 133, 152]
NaO_8	8907	8920	14	[0, 81, 85, 95, 113, 114, 120, 133, 152]
NaO_9	8921	8928	8	[0, 81, 85, 95, 113, 114, 120, 133, 146, 152]
NaO_8	8929	8934	6	[0, 81, 85, 95, 114, 120, 133, 146, 152]
NaO_9	8935	8936	2	[0, 81, 85, 95, 114, 120, 133, 146, 151, 152]
NaO_8	8937	8937	1	[0, 85, 95, 114, 120, 133, 146, 151, 152]
NaO_7	8938	8951	14	[0, 85, 95, 114, 120, 146, 151, 152]
NaO_8	8952	8959	8	[0, 85, 95, 114, 116, 120, 146, 151, 152]
NaO_7	8960	8997	38	[0, 85, 95, 114, 116, 120, 146, 152]
NaO_8	8998	9030	33	[0, 77, 85, 95, 114, 116, 120, 146, 152]
NaO_7	9031	9066	36	[0, 77, 95, 114, 116, 120, 146, 152]
NaO_8	9067	9072	6	[0, 77, 85, 95, 114, 116, 120, 146, 152]
NaO_9	9073	9093	21	[0, 77, 85, 95, 114, 116, 120, 146, 151, 152]
NaO_8	9094	9102	9	[0, 77, 85, 95, 114, 120, 146, 151, 152]
NaO_7	9103	9120	18	[0, 77, 85, 95, 114, 120, 151, 152]
NaO_6	9121	9127	7	[0, 77, 85, 95, 114, 120, 152]
NaO_7	9128	9129	2	[0, 77, 85, 95, 114, 120, 136, 152]
NaO_8	9130	9136	7	[0, 77, 85, 95, 114, 116, 120, 136, 152]
NaO_9	9137	9158	22	[0, 74, 77, 85, 95, 114, 116, 120, 136, 152]
NaO_10	9159	9162	4	[0, 74, 77, 85, 95, 114, 116, 120, 136, 146, 152]
NaO_9	9163	9167	5	[0, 74, 77, 85, 95, 114, 120, 136, 146, 152]
NaO_10	9168	9170	3	[0, 74, 77, 85, 95, 114, 120, 133, 136, 146, 152]
NaO_9	9171	9197	27	[0, 74, 77, 85, 95, 114, 120, 133, 146, 152]
NaO_10	9198	9207	10	[0, 74, 77, 85, 95, 114, 120, 133, 136, 146, 152]
NaO_9	9208	9223	16	[0, 74, 85, 95, 114, 120, 133, 136, 146, 152]
NaO_8	9224	9224	1	[0, 74, 85, 95, 114, 120, 133, 136, 152]
NaO_7	9225	9240	16	[0, 74, 85, 114, 120, 133, 136, 152]
NaO_6	9241	9274	34	[0, 74, 85, 114, 120, 133, 152]
NaO_7	9275	9286	12	[0, 74, 77, 85, 114, 120, 133, 152]
NaO_8	9287	9292	6	[0, 74, 77, 85, 95, 114, 120, 133, 152]
NaO_9	9293	9306	14	[0, 74, 77, 85, 95, 114, 120, 133, 136, 152]
NaO_10	9307	9318	12	[0, 74, 77, 85, 95, 114, 120, 128, 133, 136, 152]
NaO_9	9319	9343	25	[0, 74, 77, 85, 95, 114, 120, 133, 136, 152]
NaO_8	9344	9364	21	[0, 74, 77, 85, 95, 114, 120, 133, 152]
NaO_7	9365	9367	3	[0, 74, 77, 85, 114, 120, 133, 152]
NaO_8	9368	9381	14	[0, 74, 77, 85, 114, 120, 133, 150, 152]
NaO_9	9382	9383	2	[0, 74, 77, 85, 114, 120, 133, 136, 150, 152]
NaO_8	9384	9399	16	[0, 74, 85, 114, 120, 133, 136, 150, 152]
NaO_9	9400	9421	22	[0, 74, 85, 95, 114, 120, 133, 136, 150, 152]
NaO_10	9422	9425	4	[0, 74, 85, 95, 114, 120, 128, 133, 136, 150, 152]
NaO_9	9426	9439	14	[0, 74, 85, 95, 114, 120, 128, 133, 136, 150]
NaO_8	9440	9451	12	[0, 74, 85, 95, 114, 128, 133, 136, 150]
NaO_9	9452	9463	12	[0, 74, 77, 85, 95, 114, 128, 133, 136, 150]
NaO_10	9464	9471	8	[0, 74, 77, 85, 95, 113, 114, 128, 133, 136, 150]
NaO_8	9472	9472	1	[0, 74, 85, 113, 114, 128, 133, 136, 150]
NaO_7	9473	9474	2	[0, 74, 85, 113, 114, 128, 136, 150]
NaO_8	9475	9484	10	[0, 74, 85, 113, 114, 128, 136, 150, 152]
NaO_9	9485	9486	2	[0, 74, 85, 113, 114, 128, 133, 136, 150, 152]
NaO_10	9487	9491	5	[0, 74, 85, 113, 114, 120, 128, 133, 136, 150, 152]
NaO_10	9492	9502	11	[0, 74, 85, 113, 114, 120, 124, 128, 133, 150, 152]
NaO_9	9503	9506	4	[0, 74, 85, 113, 114, 120, 128, 133, 150, 152]
NaO_8	9507	9507	1	[0, 74, 85, 113, 114, 120, 133, 150, 152]
NaO_7	9508	9509	2	[0, 74, 85, 113, 114, 133, 150, 152]
NaO_8	9510	9531	22	[0, 74, 85, 113, 114, 133, 146, 150, 152]
NaO_9	9532	9535	4	[0, 74, 85, 113, 114, 120, 133, 146, 150, 152]
NaO_8	9536	9582	47	[0, 74, 85, 113, 114, 120, 133, 150, 152]
NaO_7	9583	9609	27	[0, 74, 85, 113, 114, 133, 150, 152]
NaO_8	9610	9616	7	[0, 74, 77, 85, 113, 114, 133, 150, 152]
NaO_7	9617	9620	4	[0, 74, 77, 85, 114, 133, 150, 152]
NaO_6	9621	9655	35	[0, 77, 85, 114, 133, 150, 152]
NaO_7	9656	9662	7	[0, 77, 85, 114, 133, 136, 150, 152]
NaO_8	9663	9682	20	[0, 77, 85, 114, 128, 133, 136, 150, 152]
NaO_7	9683	9712	30	[0, 77, 114, 128, 133, 136, 150, 152]
NaO_8	9713	9713	1	[0, 77, 114, 128, 133, 136, 146, 150, 152]
NaO_9	9714	9735	22	[0, 74, 77, 114, 128, 133, 136, 146, 150, 152]
NaO_8	9736	9745	10	[0, 74, 77, 114, 128, 133, 136, 150, 152]
NaO_7	9746	9750	5	[0, 74, 77, 114, 133, 136, 150, 152]
NaO_8	9751	9753	3	[0, 74, 77, 114, 120, 133, 136, 150, 152]
NaO_9	9754	9762	9	[0, 74, 77, 113, 114, 120, 133, 136, 150, 152]
NaO_10	9763	9774	12	[0, 74, 77, 85, 113, 114, 120, 133, 136, 150, 152]
NaO_9	9775	9775	1	[0, 74, 85, 113, 114, 120, 133, 136, 150, 152]
NaO_8	9776	9799	24	[0, 74, 85, 114, 120, 133, 136, 150, 152]
NaO_7	9800	9830	31	[0, 74, 114, 120, 133, 136, 150, 152]
NaO_8	9831	9855	25	[0, 74, 114, 120, 128, 133, 136, 150, 152]
NaO_7	9856	9874	19	[0, 74, 114, 128, 133, 136, 150, 152]
NaO_8	9875	9909	35	[0, 74, 77, 114, 128, 133, 136, 150, 152]
NaO_7	9910	9921	12	[0, 74, 77, 114, 128, 133, 150, 152]
NaO_6	9922	9947	26	[0, 74, 77, 128, 133, 150, 152]
NaO_5	9948	9957	10	[0, 74, 77, 128, 133, 150]
NaO_7	9958	9963	6	[0, 74, 77, 85, 95, 128, 133, 150]
NaO_8	9964	9970	7	[0, 74, 77, 85, 95, 120, 128, 133, 150]
NaO_9	9971	9971	1	[0, 74, 77, 85, 95, 114, 120, 128, 133, 150]
NaO_10	9972	9973	2	[0, 74, 77, 85, 95, 114, 120, 128, 133, 150, 152]
NaO_11	9974	9980	7	[0, 74, 77, 81, 85, 95, 114, 120, 128, 133, 150, 152]
NaO_10	9981	9986	6	[0, 74, 77, 81, 85, 114, 120, 128, 133, 150, 152]
NaO_11	9987	9989	3	[0, 74, 77, 81, 85, 113, 114, 120, 128, 133, 150, 152]
NaO_10	9990	10017	28	[0, 74, 77, 81, 113, 114, 120, 128, 133, 150, 152]
NaO_9	10018	10020	3	[0, 74, 81, 113, 114, 120, 128, 133, 150, 152]
NaO_8	10021	10068	48	[0, 74, 81, 113, 114, 120, 133, 150, 152]
NaO_7	10069	10073	5	[0, 74, 81, 113, 114, 133, 150, 152]
NaO_6	10074	10074	1	[0, 74, 81, 114, 133, 150, 152]
NaO_7	10075	10077	3	[0, 74, 81, 114, 128, 133, 150, 152]
NaO_8	10078	10088	11	[0, 74, 77, 81, 114, 128, 133, 150, 152]
NaO_9	10089	10104	16	[0, 74, 77, 81, 114, 120, 128, 133, 150, 152]
NaO_8	10105	10110	6	[0, 74, 77, 114, 120, 128, 133, 150, 152]
NaO_9	10111	10130	20	[0, 74, 77, 114, 115, 120, 128, 133, 150, 152]
NaO_8	10131	10136	6	[0, 74, 77, 114, 115, 128, 133, 150, 152]
NaO_7	10137	10146	10	[0, 74, 77, 114, 128, 133, 150, 152]
NaO_8	10147	10149	3	[0, 74, 77, 113, 114, 128, 133, 150, 152]
NaO_9	10150	10153	4	[0, 74, 77, 81, 113, 114, 128, 133, 150, 152]
NaO_8	10154	10160	7	[0, 74, 77, 81, 113, 114, 128, 150, 152]
NaO_8	10161	10181	21	[0, 74, 77, 81, 113, 114, 120, 150, 152]
NaO_9	10182	10198	17	[0, 74, 75, 77, 81, 113, 114, 120, 150, 152]
NaO_8	10199	10226	28	[0, 74, 75, 77, 81, 113, 114, 150, 152]
NaO_9	10227	10228	2	[0, 74, 75, 77, 81, 113, 114, 133, 150, 152]
NaO_8	10229	10229	1	[0, 74, 75, 77, 113, 114, 133, 150, 152]
NaO_9	10230	10233	4	[0, 74, 75, 77, 113, 114, 133, 136, 150, 152]
NaO_10	10234	10237	4	[0, 74, 75, 77, 113, 114, 120, 133, 136, 150, 152]
NaO_9	10238	10238	1	[0, 74, 75, 77, 113, 114, 120, 133, 150, 152]
NaO_8	10239	10259	21	[0, 74, 75, 77, 113, 114, 120, 150, 152]
NaO_7	10260	10270	11	[0, 74, 77, 113, 114, 120, 150, 152]
NaO_8	10271	10294	24	[0, 74, 77, 85, 113, 114, 120, 150, 152]
NaO_9	10295	10355	61	[0, 74, 77, 85, 113, 114, 120, 128, 150, 152]
NaO_10	10356	10382	27	[0, 74, 77, 85, 113, 114, 115, 120, 128, 150, 152]
NaO_9	10383	10465	83	[0, 74, 77, 85, 113, 114, 120, 128, 150, 152]
NaO_10	10466	10504	39	[0, 74, 77, 85, 113, 114, 120, 124, 128, 150, 152]
NaO_9	10505	10516	12	[0, 74, 77, 85, 113, 114, 120, 128, 150, 152]
NaO_8	10517	10521	5	[0, 74, 77, 85, 113, 120, 128, 150, 152]
NaO_9	10522	10529	8	[0, 74, 77, 85, 113, 114, 120, 128, 150, 152]
NaO_10	10530	10534	5	[0, 74, 77, 85, 95, 113, 114, 120, 128, 150, 152]
NaO_9	10535	10549	15	[0, 74, 77, 85, 95, 114, 120, 128, 150, 152]
NaO_10	10550	10564	15	[0, 74, 77, 85, 95, 114, 115, 120, 128, 150, 152]
NaO_9	10565	10567	3	[0, 74, 77, 85, 95, 114, 115, 120, 128, 150]
NaO_8	10568	10590	23	[0, 74, 77, 85, 95, 114, 115, 128, 150]
NaO_7	10591	10606	16	[0, 74, 77, 85, 95, 115, 128, 150]
NaO_8	10607	10627	21	[0, 74, 77, 85, 95, 115, 120, 128, 150]
NaO_9	10628	10685	58	[0, 74, 77, 85, 95, 115, 120, 128, 149, 150]
NaO_8	10686	10690	5	[0, 74, 77, 85, 95, 115, 120, 128, 150]
NaO_7	10691	10705	15	[0, 74, 77, 85, 95, 115, 128, 150]
NaO_8	10706	10714	9	[0, 74, 77, 85, 95, 115, 120, 128, 150]
NaO_7	10715	10717	3	[0, 74, 77, 85, 95, 120, 128, 150]
NaO_8	10718	10719	2	[0, 74, 77, 85, 95, 120, 124, 128, 150]
NaO_7	10720	10747	28	[0, 74, 85, 95, 120, 124, 128, 150]
NaO_8	10748	10773	26	[0, 74, 85, 95, 113, 120, 124, 128, 150]
NaO_9	10774	10777	4	[0, 74, 77, 85, 95, 113, 120, 124, 128, 150]
NaO_10	10778	10790	13	[0, 74, 77, 85, 95, 113, 114, 120, 124, 128, 150]
NaO_10	10791	10798	8	[0, 74, 77, 85, 95, 113, 114, 115, 120, 128, 150]
NaO_9	10799	10834	36	[0, 74, 77, 85, 95, 114, 115, 120, 128, 150]
NaO_8	10835	10854	20	[0, 74, 77, 85, 114, 115, 120, 128, 150]
NaO_8	10855	10859	5	[0, 74, 77, 114, 115, 116, 120, 128, 150]
NaO_9	10860	10870	11	[0, 74, 75, 77, 114, 115, 116, 120, 128, 150]
NaO_8	10871	10888	18	[0, 74, 75, 77, 114, 116, 120, 128, 150]
NaO_9	10889	10900	12	[0, 74, 75, 77, 114, 116, 120, 124, 128, 150]
NaO_8	10901	10916	16	[0, 74, 75, 77, 114, 120, 124, 128, 150]
NaO_9	10917	10928	12	[0, 74, 75, 77, 113, 114, 120, 124, 128, 150]
NaO_8	10929	10939	11	[0, 74, 77, 113, 114, 120, 124, 128, 150]
NaO_7	10940	10950	11	[0, 74, 113, 114, 120, 124, 128, 150]
NaO_8	10951	10955	5	[0, 74, 85, 113, 114, 120, 124, 128, 150]
NaO_9	10956	10960	5	[0, 74, 77, 85, 113, 114, 120, 124, 128, 150]
NaO_10	10961	10973	13	[0, 74, 77, 85, 113, 114, 120, 124, 128, 150, 152]
NaO_9	10974	10976	3	[0, 74, 85, 113, 114, 120, 124, 128, 150, 152]
NaO_8	10977	10979	3	[0, 74, 113, 114, 120, 124, 128, 150, 152]
NaO_9	10980	10997	18	[0, 74, 113, 114, 116, 120, 124, 128, 150, 152]
NaO_8	10998	11004	7	[0, 74, 113, 114, 116, 120, 124, 128, 150]
NaO_7	11005	11009	5	[0, 74, 113, 114, 120, 124, 128, 150]
NaO_9	11010	11014	5	[0, 74, 75, 77, 113, 114, 120, 124, 128, 150]
NaO_10	11015	11019	5	[0, 74, 75, 77, 113, 114, 115, 120, 124, 128, 150]
NaO_11	11020	11026	7	[0, 74, 75, 77, 113, 114, 115, 120, 124, 128, 150, 152]
NaO_10	11027	11039	13	[0, 74, 77, 113, 114, 115, 120, 124, 128, 150, 152]
NaO_9	11040	11045	6	[0, 74, 77, 113, 114, 115, 124, 128, 150, 152]
NaO_8	11046	11061	16	[0, 74, 77, 113, 114, 124, 128, 150, 152]
NaO_7	11062	11082	21	[0, 74, 77, 113, 114, 128, 150, 152]
NaO_8	11083	11097	15	[0, 74, 77, 85, 113, 114, 128, 150, 152]
NaO_9	11098	11104	7	[0, 74, 77, 85, 113, 114, 120, 128, 150, 152]
NaO_10	11105	11128	24	[0, 74, 77, 81, 85, 113, 114, 120, 128, 150, 152]
NaO_9	11129	11140	12	[0, 74, 81, 85, 113, 114, 120, 128, 150, 152]
NaO_10	11141	11161	21	[0, 74, 81, 85, 113, 114, 120, 124, 128, 150, 152]
NaO_9	11162	11174	13	[0, 74, 85, 113, 114, 120, 124, 128, 150, 152]
NaO_10	11175	11196	22	[0, 74, 85, 95, 113, 114, 120, 124, 128, 150, 152]
NaO_11	11197	11210	14	[0, 74, 85, 95, 113, 114, 115, 120, 124, 128, 150, 152]
NaO_10	11211	11216	6	[0, 74, 85, 95, 113, 114, 115, 120, 124, 128, 150]
NaO_9	11217	11219	3	[0, 74, 85, 113, 114, 115, 120, 124, 128, 150]
NaO_8	11220	11232	13	[0, 74, 85, 113, 114, 115, 120, 128, 150]
NaO_7	11233	11244	12	[0, 74, 85, 113, 114, 120, 128, 150]
NaO_8	11245	11258	14	[0, 74, 85, 113, 114, 120, 124, 128, 150]
NaO_9	11259	11290	32	[0, 74, 75, 85, 113, 114, 120, 124, 128, 150]
NaO_9	11291	11294	4	[0, 74, 75, 77, 113, 114, 120, 124, 128, 150]
NaO_8	11295	11308	14	[0, 74, 77, 113, 114, 120, 124, 128, 150]
NaO_7	11309	11312	4	[0, 74, 77, 113, 114, 124, 128, 150]
NaO_8	11313	11323	11	[0, 74, 77, 113, 114, 124, 128, 133, 150]
NaO_7	11324	11342	19	[0, 74, 77, 113, 114, 128, 133, 150]
NaO_6	11343	11349	7	[0, 74, 77, 113, 114, 128, 133]
NaO_7	11350	11367	18	[0, 74, 77, 113, 114, 120, 128, 133]
NaO_8	11368	11375	8	[0, 74, 77, 113, 114, 120, 128, 133, 150]
NaO_9	11376	11395	20	[0, 74, 77, 113, 114, 120, 128, 133, 150, 152]
NaO_10	11396	11420	25	[0, 74, 75, 77, 113, 114, 120, 128, 133, 150, 152]
NaO_9	11421	11429	9	[0, 74, 75, 77, 113, 114, 120, 128, 150, 152]
NaO_8	11430	11432	3	[0, 74, 77, 113, 114, 120, 128, 150, 152]
NaO_7	11433	11459	27	[0, 74, 77, 113, 114, 120, 128, 150]
NaO_8	11460	11466	7	[0, 74, 77, 113, 114, 116, 120, 128, 150]
NaO_9	11467	11471	5	[0, 74, 77, 113, 114, 116, 120, 124, 128, 150]
NaO_8	11472	11475	4	[0, 74, 77, 113, 114, 120, 124, 128, 150]
NaO_7	11476	11510	35	[0, 74, 77, 113, 114, 120, 128, 150]
NaO_8	11511	11526	16	[0, 74, 77, 113, 114, 120, 128, 150, 152]
NaO_9	11527	11533	7	[0, 74, 77, 95, 113, 114, 120, 128, 150, 152]
NaO_10	11534	11534	1	[0, 74, 75, 77, 95, 113, 114, 120, 128, 150, 152]
NaO_11	11535	11536	2	[0, 74, 75, 77, 95, 113, 114, 116, 120, 128, 150, 152]
NaO_10	11537	11551	15	[0, 74, 77, 95, 113, 114, 116, 120, 128, 150, 152]
NaO_11	11552	11555	4	[0, 74, 77, 95, 113, 114, 115, 116, 120, 128, 150, 152]
NaO_9	11556	11560	5	[0, 77, 95, 113, 114, 115, 116, 120, 128, 150]
NaO_10	11561	11566	6	[0, 77, 95, 113, 114, 115, 116, 120, 128, 149, 150]
NaO_9	11567	11570	4	[0, 77, 95, 113, 114, 115, 120, 128, 149, 150]
NaO_8	11571	11618	48	[0, 77, 95, 113, 114, 115, 128, 149, 150]
NaO_9	11619	11632	14	[0, 77, 95, 113, 114, 115, 124, 128, 149, 150]
NaO_8	11633	11646	14	[0, 95, 113, 114, 115, 124, 128, 149, 150]
NaO_7	11647	11664	18	[0, 95, 113, 114, 115, 124, 128, 150]
NaO_6	11665	11666	2	[0, 95, 113, 114, 115, 128, 150]
NaO_7	11667	11676	10	[0, 77, 95, 113, 114, 115, 128, 150]
NaO_8	11677	11694	18	[0, 77, 95, 113, 114, 115, 128, 150, 152]
NaO_9	11695	11718	24	[0, 77, 81, 95, 113, 114, 115, 128, 150, 152]
NaO_8	11719	11729	11	[0, 77, 95, 113, 114, 115, 128, 150, 152]
NaO_7	11730	11740	11	[0, 77, 95, 113, 114, 115, 128, 150]
NaO_8	11741	11741	1	[0, 77, 95, 113, 114, 115, 128, 150, 152]
NaO_9	11742	11750	9	[0, 77, 95, 113, 114, 115, 120, 128, 150, 152]
NaO_8	11751	11759	9	[0, 77, 95, 113, 114, 115, 128, 150, 152]
NaO_9	11760	11767	8	[0, 77, 95, 113, 114, 115, 116, 128, 150, 152]
NaO_8	11768	11777	10	[0, 95, 113, 114, 115, 116, 128, 150, 152]
NaO_7	11778	11808	31	[0, 113, 114, 115, 116, 128, 150, 152]
NaO_8	11809	11821	13	[0, 77, 113, 114, 115, 116, 128, 150, 152]
NaO_9	11822	11858	37	[0, 75, 77, 113, 114, 115, 116, 128, 150, 152]
NaO_10	11859	11859	1	[0, 75, 77, 95, 113, 114, 115, 116, 128, 150, 152]
NaO_9	11860	11861	2	[0, 75, 77, 95, 113, 114, 115, 116, 128, 150]
NaO_8	11862	11866	5	[0, 75, 77, 95, 113, 114, 115, 128, 150]
NaO_7	11867	11921	55	[0, 77, 95, 113, 114, 115, 128, 150]
NaO_6	11922	11933	12	[0, 77, 113, 114, 115, 128, 150]
NaO_7	11934	11962	29	[0, 77, 95, 113, 114, 115, 128, 150]
NaO_8	11963	11974	12	[0, 77, 94, 95, 113, 114, 115, 128, 150]
NaO_9	11975	11981	7	[0, 74, 77, 94, 95, 113, 114, 115, 128, 150]
NaO_8	11982	12007	26	[0, 74, 94, 95, 113, 114, 115, 128, 150]
NaO_9	12008	12028	21	[0, 74, 75, 94, 95, 113, 114, 115, 128, 150]
NaO_10	12029	12029	1	[0, 74, 75, 94, 95, 113, 114, 115, 128, 150, 152]
NaO_9	12030	12040	11	[0, 74, 75, 94, 95, 113, 114, 115, 128, 152]
NaO_9	12041	12055	15	[0, 74, 75, 94, 113, 114, 115, 128, 150, 152]
NaO_8	12056	12058	3	[0, 74, 75, 94, 113, 114, 115, 128, 150]
NaO_9	12059	12077	19	[0, 74, 75, 94, 113, 114, 115, 128, 150, 152]
NaO_8	12078	12084	7	[0, 74, 75, 94, 113, 114, 115, 128, 150]
NaO_9	12085	12086	2	[0, 74, 75, 85, 94, 113, 114, 115, 128, 150]
NaO_8	12087	12094	8	[0, 74, 75, 85, 113, 114, 115, 128, 150]
NaO_9	12095	12097	3	[0, 74, 75, 85, 95, 113, 114, 115, 128, 150]
NaO_10	12098	12103	6	[0, 74, 75, 85, 92, 95, 113, 114, 115, 128, 150]
NaO_8	12104	12104	1	[0, 75, 92, 95, 113, 114, 115, 128, 150]
NaO_7	12105	12169	65	[0, 92, 95, 113, 114, 115, 128, 150]
NaO_6	12170	12177	8	[0, 95, 113, 114, 115, 128, 150]
NaO_7	12178	12194	17	[0, 75, 95, 113, 114, 115, 128, 150]
NaO_8	12195	12216	22	[0, 75, 95, 113, 114, 115, 128, 150, 152]
NaO_7	12217	12238	22	[0, 95, 113, 114, 115, 128, 150, 152]
NaO_8	12239	12264	26	[0, 74, 95, 113, 114, 115, 128, 150, 152]
NaO_9	12265	12278	14	[0, 74, 95, 113, 114, 115, 128, 133, 150, 152]
NaO_10	12279	12289	11	[0, 74, 75, 95, 113, 114, 115, 128, 133, 150, 152]
NaO_9	12290	12298	9	[0, 74, 75, 113, 114, 115, 128, 133, 150, 152]
NaO_8	12299	12332	34	[0, 74, 75, 113, 114, 128, 133, 150, 152]
NaO_7	12333	12381	49	[0, 74, 75, 113, 114, 128, 133, 152]
NaO_6	12382	12389	8	[0, 74, 113, 114, 128, 133, 152]
NaO_5	12390	12391	2	[0, 74, 113, 128, 133, 152]
NaO_6	12392	12395	4	[0, 74, 92, 113, 128, 133, 152]
NaO_7	12396	12397	2	[0, 74, 92, 113, 115, 128, 133, 152]
NaO_6	12398	12410	13	[0, 74, 92, 113, 115, 128, 133]
NaO_7	12411	12445	35	[0, 74, 92, 105, 113, 115, 128, 133]
NaO_8	12446	12465	20	[0, 74, 92, 105, 113, 115, 128, 133, 152]
NaO_7	12466	12474	9	[0, 74, 92, 105, 113, 128, 133, 152]
NaO_6	12475	12492	18	[0, 74, 92, 105, 113, 128, 133]
NaO_5	12493	12497	5	[0, 74, 92, 113, 128, 133]
NaO_7	12498	12500	3	[0, 74, 92, 94, 113, 128, 133, 152]
NaO_8	12501	12509	9	[0, 74, 87, 92, 94, 113, 128, 133, 152]
NaO_9	12510	12513	4	[0, 74, 87, 92, 94, 113, 115, 128, 133, 152]
NaO_10	12514	12550	37	[0, 74, 87, 92, 94, 105, 113, 115, 128, 133, 152]
NaO_9	12551	12567	17	[0, 74, 92, 94, 105, 113, 115, 128, 133, 152]
NaO_10	12568	12577	10	[0, 74, 87, 92, 94, 105, 113, 115, 128, 133, 152]
NaO_11	12578	12587	10	[0, 74, 87, 92, 94, 105, 113, 114, 115, 128, 133, 152]
NaO_9	12588	12589	2	[0, 74, 87, 92, 94, 105, 113, 114, 128, 152]
NaO_10	12590	12593	4	[0, 74, 82, 87, 92, 94, 105, 113, 114, 128, 152]
NaO_9	12594	12650	57	[0, 74, 82, 87, 94, 105, 113, 114, 128, 152]
NaO_10	12651	12655	5	[0, 74, 82, 87, 94, 105, 113, 114, 115, 128, 152]
NaO_9	12656	12665	10	[0, 74, 82, 87, 94, 105, 114, 115, 128, 152]
NaO_8	12666	12668	3	[0, 74, 82, 87, 94, 105, 114, 115, 152]
NaO_9	12669	12673	5	[0, 74, 82, 87, 94, 105, 114, 115, 128, 152]
NaO_8	12674	12702	29	[0, 74, 82, 87, 94, 105, 114, 115, 128]
NaO_7	12703	12734	32	[0, 74, 87, 94, 105, 114, 115, 128]
NaO_8	12735	12753	19	[0, 74, 82, 87, 94, 105, 114, 115, 128]
NaO_8	12754	12780	27	[0, 74, 82, 87, 105, 113, 114, 115, 128]
NaO_9	12781	12801	21	[0, 74, 82, 87, 94, 105, 113, 114, 115, 128]
NaO_8	12802	12847	46	[0, 74, 82, 87, 94, 105, 114, 115, 128]
NaO_7	12848	12855	8	[0, 74, 82, 94, 105, 114, 115, 128]
NaO_8	12856	12883	28	[0, 74, 82, 94, 105, 113, 114, 115, 128]
NaO_9	12884	12900	17	[0, 74, 82, 87, 94, 105, 113, 114, 115, 128]
NaO_8	12901	12901	1	[0, 74, 87, 94, 105, 113, 114, 115, 128]
NaO_9	12902	12911	10	[0, 74, 87, 92, 94, 105, 113, 114, 115, 128]
NaO_8	12912	12912	1	[0, 74, 87, 92, 94, 105, 113, 114, 128]
NaO_7	12913	12913	1	[0, 74, 87, 92, 94, 105, 114, 128]
NaO_8	12914	12916	3	[0, 74, 87, 92, 94, 105, 114, 128, 151]
NaO_7	12917	12924	8	[0, 74, 87, 94, 105, 114, 128, 151]
NaO_8	12925	12929	5	[0, 74, 87, 94, 105, 113, 114, 128, 151]
NaO_9	12930	12960	31	[0, 74, 87, 92, 94, 105, 113, 114, 128, 151]
NaO_8	12961	12972	12	[0, 74, 87, 94, 105, 113, 114, 128, 151]
NaO_9	12973	12996	24	[0, 74, 85, 87, 94, 105, 113, 114, 128, 151]
NaO_8	12997	13012	16	[0, 74, 87, 94, 105, 113, 114, 128, 151]
NaO_7	13013	13014	2	[0, 74, 87, 105, 113, 114, 128, 151]
NaO_8	13015	13029	15	[0, 74, 87, 105, 113, 114, 128, 139, 151]
NaO_9	13030	13055	26	[0, 74, 87, 105, 106, 113, 114, 128, 139, 151]
NaO_8	13056	13056	1	[0, 74, 87, 105, 113, 114, 128, 139, 151]
NaO_7	13057	13059	3	[0, 74, 87, 105, 113, 114, 128, 151]
NaO_6	13060	13068	9	[0, 74, 87, 105, 113, 114, 128]
NaO_7	13069	13095	27	[0, 74, 87, 94, 105, 113, 114, 128]
NaO_8	13096	13101	6	[0, 74, 82, 87, 94, 105, 113, 114, 128]
NaO_7	13102	13136	35	[0, 74, 87, 94, 105, 113, 114, 128]
NaO_8	13137	13167	31	[0, 74, 87, 94, 105, 113, 114, 115, 128]
NaO_7	13168	13169	2	[0, 87, 94, 105, 113, 114, 115, 128]
NaO_8	13170	13172	3	[0, 87, 92, 94, 105, 113, 114, 115, 128]
NaO_10	13173	13179	7	[0, 74, 82, 87, 92, 94, 105, 113, 114, 115, 128]
NaO_9	13180	13187	8	[0, 74, 87, 92, 94, 105, 113, 114, 115, 128]
NaO_8	13188	13199	12	[0, 74, 87, 94, 105, 113, 114, 115, 128]
NaO_7	13200	13243	44	[0, 74, 87, 94, 105, 113, 114, 115]
NaO_8	13244	13285	42	[0, 74, 82, 87, 94, 105, 113, 114, 115]
NaO_7	13286	13288	3	[0, 74, 87, 94, 105, 113, 114, 115]
NaO_8	13289	13300	12	[0, 74, 82, 87, 94, 105, 113, 114, 115]
NaO_9	13301	13307	7	[0, 74, 82, 87, 94, 105, 113, 114, 115, 139]
NaO_10	13308	13320	13	[0, 74, 82, 87, 94, 105, 109, 113, 114, 115, 139]
NaO_9	13321	13330	10	[0, 74, 87, 94, 105, 109, 113, 114, 115, 139]
NaO_8	13331	13386	56	[0, 74, 87, 94, 105, 109, 113, 114, 115]
NaO_7	13387	13451	65	[0, 74, 87, 94, 105, 113, 114, 115]
NaO_8	13452	13459	8	[0, 74, 82, 87, 94, 105, 113, 114, 115]
NaO_9	13460	13480	21	[0, 74, 82, 87, 94, 105, 113, 114, 115, 152]
NaO_8	13481	13503	23	[0, 74, 82, 94, 105, 113, 114, 115, 152]
NaO_9	13504	13513	10	[0, 74, 75, 82, 94, 105, 113, 114, 115, 152]
NaO_8	13514	13525	12	[0, 74, 75, 94, 105, 113, 114, 115, 152]
NaO_9	13526	13541	16	[0, 74, 75, 81, 94, 105, 113, 114, 115, 152]
NaO_10	13542	13545	4	[0, 74, 75, 81, 87, 94, 105, 113, 114, 115, 152]
NaO_11	13546	13554	9	[0, 74, 75, 77, 81, 87, 94, 105, 113, 114, 115, 152]
NaO_10	13555	13561	7	[0, 74, 75, 77, 87, 94, 105, 113, 114, 115, 152]
NaO_9	13562	13568	7	[0, 74, 77, 87, 94, 105, 113, 114, 115, 152]
NaO_9	13569	13571	3	[0, 74, 77, 87, 105, 113, 114, 115, 133, 152]
NaO_8	13572	13583	12	[0, 74, 87, 105, 113, 114, 115, 133, 152]
NaO_7	13584	13585	2	[0, 74, 87, 105, 113, 114, 115, 133]
NaO_6	13586	13632	47	[0, 74, 87, 105, 113, 114, 115]
NaO_7	13633	13646	14	[0, 74, 87, 90, 105, 113, 114, 115]
NaO_8	13647	13666	20	[0, 74, 87, 90, 94, 105, 113, 114, 115]
NaO_7	13667	13745	79	[0, 74, 87, 94, 105, 113, 114, 115]
NaO_6	13746	13781	36	[0, 74, 87, 94, 105, 113, 114]
NaO_7	13782	13785	4	[0, 74, 87, 90, 94, 105, 113, 114]
NaO_8	13786	13833	48	[0, 74, 87, 90, 94, 105, 113, 114, 145]
NaO_9	13834	13845	12	[0, 74, 87, 90, 94, 105, 109, 113, 114, 145]
NaO_8	13846	13864	19	[0, 74, 87, 90, 94, 105, 113, 114, 145]
NaO_7	13865	13870	6	[0, 74, 90, 94, 105, 113, 114, 145]
NaO_8	13871	13872	2	[0, 74, 90, 94, 105, 113, 114, 145, 152]
NaO_9	13873	13888	16	[0, 74, 77, 90, 94, 105, 113, 114, 145, 152]
NaO_8	13889	13896	8	[0, 74, 77, 90, 94, 105, 113, 114, 152]
NaO_7	13897	13911	15	[0, 74, 77, 90, 94, 105, 113, 114]
NaO_6	13912	13913	2	[0, 77, 90, 94, 105, 113, 114]
NaO_5	13914	13918	5	[0, 77, 90, 105, 113, 114]
NaO_6	13919	13941	23	[0, 77, 90, 105, 109, 113, 114]
NaO_5	13942	13950	9	[0, 77, 90, 105, 113, 114]
NaO_6	13951	13971	21	[0, 77, 90, 105, 113, 114, 145]
NaO_7	13972	13979	8	[0, 74, 77, 90, 105, 113, 114, 145]
NaO_8	13980	14022	43	[0, 74, 77, 90, 105, 113, 114, 145, 152]
NaO_9	14023	14055	33	[0, 74, 77, 90, 105, 109, 113, 114, 145, 152]
NaO_8	14056	14062	7	[0, 74, 90, 105, 109, 113, 114, 145, 152]
NaO_9	14063	14073	11	[0, 74, 90, 94, 105, 109, 113, 114, 145, 152]
NaO_8	14074	14108	35	[0, 74, 90, 105, 109, 113, 114, 145, 152]
NaO_7	14109	14112	4	[0, 74, 90, 105, 109, 113, 114, 145]
NaO_8	14113	14119	7	[0, 74, 87, 90, 105, 109, 113, 114, 145]
NaO_7	14120	14129	10	[0, 74, 90, 105, 109, 113, 114, 145]
NaO_8	14130	14132	3	[0, 74, 87, 90, 105, 109, 113, 114, 145]
NaO_9	14133	14171	39	[0, 74, 87, 90, 105, 109, 113, 114, 139, 145]
NaO_8	14172	14212	41	[0, 74, 87, 90, 105, 109, 113, 139, 145]
NaO_7	14213	14234	22	[0, 87, 90, 105, 109, 113, 139, 145]
NaO_7	14235	14257	23	[0, 82, 87, 90, 105, 109, 113, 145]
NaO_8	14258	14283	26	[0, 77, 82, 87, 90, 105, 109, 113, 145]
NaO_7	14284	14294	11	[0, 82, 87, 90, 105, 109, 113, 145]
NaO_6	14295	14326	32	[0, 82, 90, 105, 109, 113, 145]
NaO_7	14327	14338	12	[0, 82, 90, 95, 105, 109, 113, 145]
NaO_8	14339	14343	5	[0, 82, 90, 95, 105, 109, 113, 114, 145]
NaO_9	14344	14382	39	[0, 82, 90, 95, 102, 105, 109, 113, 114, 145]
NaO_9	14383	14418	36	[0, 74, 82, 90, 102, 105, 109, 113, 114, 145]
NaO_10	14419	14423	5	[0, 74, 82, 85, 90, 102, 105, 109, 113, 114, 145]
NaO_9	14424	14442	19	[0, 74, 85, 90, 102, 105, 109, 113, 114, 145]
NaO_8	14443	14445	3	[0, 74, 85, 90, 105, 109, 113, 114, 145]
NaO_7	14446	14448	3	[0, 74, 85, 90, 105, 109, 113, 145]
NaO_8	14449	14449	1	[0, 74, 85, 90, 105, 109, 113, 139, 145]
NaO_9	14450	14456	7	[0, 74, 85, 90, 105, 109, 113, 118, 139, 145]
NaO_8	14457	14476	20	[0, 74, 85, 90, 109, 113, 118, 139, 145]
NaO_9	14477	14479	3	[0, 74, 82, 85, 90, 109, 113, 118, 139, 145]
NaO_8	14480	14490	11	[0, 82, 85, 90, 109, 113, 118, 139, 145]
NaO_7	14491	14496	6	[0, 82, 85, 109, 113, 118, 139, 145]
NaO_8	14497	14528	32	[0, 82, 85, 87, 109, 113, 118, 139, 145]
NaO_7	14529	14542	14	[0, 82, 85, 87, 109, 113, 139, 145]
NaO_6	14543	14563	21	[0, 85, 87, 109, 113, 139, 145]
NaO_5	14564	14567	4	[0, 85, 87, 109, 113, 145]
NaO_6	14568	14576	9	[0, 82, 85, 87, 109, 113, 145]
NaO_7	14577	14578	2	[0, 82, 85, 87, 90, 109, 113, 145]
NaO_6	14579	14598	20	[0, 82, 85, 90, 109, 113, 145]
NaO_8	14599	14624	26	[0, 82, 85, 87, 90, 105, 109, 113, 145]
NaO_9	14625	14633	9	[0, 82, 85, 87, 90, 95, 105, 109, 113, 145]
NaO_9	14634	14679	46	[0, 82, 87, 90, 95, 105, 109, 113, 140, 145]
NaO_8	14680	14683	4	[0, 82, 87, 90, 95, 105, 109, 140, 145]
NaO_7	14684	14761	78	[0, 82, 90, 95, 105, 109, 140, 145]
NaO_8	14762	14771	10	[0, 82, 90, 95, 105, 109, 131, 140, 145]
NaO_7	14772	14793	22	[0, 82, 90, 95, 105, 109, 140, 145]
NaO_6	14794	14794	1	[0, 82, 90, 95, 105, 109, 145]
NaO_5	14795	14795	1	[0, 82, 90, 95, 105, 145]
NaO_6	14796	14802	7	[0, 82, 90, 95, 105, 113, 145]
NaO_7	14803	14825	23	[0, 82, 90, 95, 105, 113, 114, 145]
NaO_8	14826	14836	11	[0, 82, 90, 95, 105, 109, 113, 114, 145]
NaO_7	14837	14854	18	[0, 82, 90, 95, 105, 109, 113, 114]
NaO_6	14855	14858	4	[0, 82, 90, 95, 105, 109, 113]
NaO_7	14859	14871	13	[0, 82, 90, 95, 105, 109, 113, 115]
NaO_8	14872	14874	3	[0, 82, 90, 95, 105, 109, 113, 115, 131]
NaO_7	14875	14925	51	[0, 82, 90, 95, 105, 109, 113, 131]
NaO_8	14926	14937	12	[0, 77, 82, 90, 95, 105, 109, 113, 131]
NaO_7	14938	14954	17	[0, 77, 82, 90, 95, 105, 109, 113]
NaO_6	14955	14962	8	[0, 77, 82, 90, 95, 109, 113]
NaO_7	14963	14971	9	[0, 77, 82, 90, 95, 105, 109, 113]
NaO_8	14972	14978	7	[0, 77, 82, 90, 95, 105, 109, 113, 131]
NaO_9	14979	14980	2	[0, 77, 82, 83, 90, 95, 105, 109, 113, 131]
NaO_8	14981	15013	33	[0, 77, 82, 83, 90, 95, 105, 109, 113]
NaO_9	15014	15023	10	[0, 77, 79, 82, 83, 90, 95, 105, 109, 113]
NaO_10	15024	15024	1	[0, 77, 79, 82, 83, 90, 95, 105, 109, 113, 131]
NaO_9	15025	15031	7	[0, 77, 79, 82, 83, 90, 95, 105, 113, 131]
NaO_10	15032	15044	13	[0, 77, 79, 82, 83, 90, 95, 105, 109, 113, 131]
NaO_11	15045	15050	6	[0, 77, 79, 82, 83, 90, 94, 95, 105, 109, 113, 131]
NaO_10	15051	15054	4	[0, 77, 82, 83, 90, 94, 95, 105, 109, 113, 131]
NaO_9	15055	15060	6	[0, 77, 82, 83, 90, 94, 95, 105, 109, 113]
NaO_8	15061	15070	10	[0, 77, 82, 90, 94, 95, 105, 109, 113]
NaO_7	15071	15073	3	[0, 77, 82, 90, 95, 105, 109, 113]
NaO_8	15074	15090	17	[0, 77, 82, 90, 95, 105, 109, 113, 114]
NaO_7	15091	15096	6	[0, 77, 82, 90, 95, 105, 113, 114]
NaO_8	15097	15144	48	[0, 77, 82, 90, 95, 105, 109, 113, 114]
NaO_9	15145	15148	4	[0, 77, 82, 90, 95, 105, 109, 113, 114, 115]
NaO_8	15149	15160	12	[0, 77, 82, 90, 95, 109, 113, 114, 115]
NaO_7	15161	15165	5	[0, 77, 82, 90, 95, 109, 113, 115]
NaO_8	15166	15181	16	[0, 77, 82, 90, 95, 105, 109, 113, 115]
NaO_9	15182	15188	7	[0, 77, 82, 90, 95, 105, 109, 113, 114, 115]
NaO_8	15189	15197	9	[0, 77, 82, 90, 95, 105, 109, 113, 114]
NaO_7	15198	15207	10	[0, 77, 82, 90, 95, 105, 109, 113]
NaO_6	15208	15220	13	[0, 77, 82, 90, 95, 105, 113]
NaO_7	15221	15267	47	[0, 77, 82, 90, 95, 105, 113, 114]
NaO_8	15268	15328	61	[0, 77, 82, 90, 95, 105, 109, 113, 114]
NaO_7	15329	15349	21	[0, 77, 82, 90, 95, 105, 113, 114]
NaO_6	15350	15366	17	[0, 77, 90, 95, 105, 113, 114]
NaO_7	15367	15377	11	[0, 77, 90, 91, 95, 105, 113, 114]
NaO_6	15378	15405	28	[0, 77, 90, 95, 105, 113, 114]
NaO_7	15406	15424	19	[0, 77, 90, 91, 95, 105, 113, 114]
NaO_8	15425	15426	2	[0, 77, 82, 90, 91, 95, 105, 113, 114]
NaO_9	15427	15435	9	[0, 77, 81, 82, 90, 91, 95, 105, 113, 114]
NaO_10	15436	15444	9	[0, 77, 81, 82, 90, 91, 95, 103, 105, 113, 114]
NaO_9	15445	15453	9	[0, 77, 81, 82, 90, 91, 103, 105, 113, 114]
NaO_8	15454	15455	2	[0, 77, 81, 82, 90, 91, 105, 113, 114]
NaO_9	15456	15477	22	[0, 74, 77, 81, 82, 90, 91, 105, 113, 114]
NaO_8	15478	15482	5	[0, 77, 81, 82, 90, 91, 105, 113, 114]
NaO_9	15483	15490	8	[0, 77, 81, 82, 90, 91, 95, 105, 113, 114]
NaO_10	15491	15496	6	[0, 77, 81, 82, 90, 91, 95, 105, 113, 114, 133]
NaO_11	15497	15498	2	[0, 77, 79, 81, 82, 90, 91, 95, 105, 113, 114, 133]
NaO_10	15499	15499	1	[0, 77, 79, 82, 90, 91, 95, 105, 113, 114, 133]
NaO_9	15500	15506	7	[0, 77, 79, 82, 90, 95, 105, 113, 114, 133]
NaO_10	15507	15508	2	[0, 77, 79, 82, 83, 90, 95, 105, 113, 114, 133]
NaO_9	15509	15540	32	[0, 77, 79, 83, 90, 95, 105, 113, 114, 133]
NaO_10	15541	15548	8	[0, 77, 79, 83, 90, 91, 95, 105, 113, 114, 133]
NaO_11	15549	15555	7	[0, 77, 79, 83, 90, 91, 92, 95, 105, 113, 114, 133]
NaO_10	15556	15558	3	[0, 77, 79, 90, 91, 92, 95, 105, 113, 114, 133]
NaO_9	15559	15579	21	[0, 77, 79, 90, 91, 92, 95, 113, 114, 133]
NaO_8	15580	15614	35	[0, 77, 79, 90, 92, 95, 113, 114, 133]
NaO_7	15615	15632	18	[0, 77, 79, 90, 92, 95, 114, 133]
NaO_6	15633	15637	5	[0, 77, 79, 90, 92, 95, 114]
NaO_7	15638	15655	18	[0, 77, 79, 83, 90, 92, 95, 114]
NaO_6	15656	15689	34	[0, 77, 79, 83, 90, 95, 114]
NaO_7	15690	15692	3	[0, 77, 79, 83, 90, 95, 114, 128]
NaO_8	15693	15697	5	[0, 77, 79, 83, 90, 95, 105, 114, 128]
NaO_9	15698	15721	24	[0, 77, 79, 83, 90, 92, 95, 105, 114, 128]
NaO_8	15722	15735	14	[0, 77, 79, 83, 90, 92, 95, 105, 114]
NaO_7	15736	15747	12	[0, 77, 79, 83, 90, 92, 95, 114]
NaO_8	15748	15763	16	[0, 77, 79, 83, 90, 92, 95, 114, 128]
NaO_9	15764	15764	1	[0, 77, 79, 83, 90, 92, 95, 114, 121, 128]
NaO_8	15765	15785	21	[0, 77, 79, 83, 90, 92, 95, 114, 121]
NaO_9	15786	15792	7	[0, 77, 79, 83, 90, 92, 95, 114, 121, 133]
NaO_10	15793	15808	16	[0, 77, 79, 83, 90, 92, 95, 114, 121, 133, 135]
NaO_9	15809	15811	3	[0, 77, 79, 90, 92, 95, 114, 121, 133, 135]
NaO_8	15812	15818	7	[0, 77, 79, 90, 92, 95, 121, 133, 135]
NaO_7	15819	15849	31	[0, 79, 90, 92, 95, 121, 133, 135]
NaO_8	15850	15878	29	[0, 79, 90, 92, 95, 121, 122, 133, 135]
NaO_9	15879	15951	73	[0, 77, 79, 90, 92, 95, 121, 122, 133, 135]
NaO_8	15952	15964	13	[0, 77, 79, 90, 92, 95, 121, 133, 135]
NaO_7	15965	15965	1	[0, 77, 79, 90, 92, 121, 133, 135]
NaO_6	15966	15986	21	[0, 79, 90, 92, 121, 133, 135]
NaO_7	15987	15999	13	[0, 79, 84, 90, 92, 121, 133, 135]
NaO_8	16000	16012	13	[0, 79, 84, 90, 92, 121, 133, 135, 141]
NaO_9	16013	16022	10	[0, 77, 79, 84, 90, 92, 121, 133, 135, 141]
NaO_10	16023	16061	39	[0, 77, 79, 84, 90, 92, 121, 132, 133, 135, 141]
NaO_11	16062	16064	3	[0, 77, 79, 83, 84, 90, 92, 121, 132, 133, 135, 141]
NaO_10	16065	16075	11	[0, 77, 79, 83, 84, 90, 92, 121, 132, 133, 135]
NaO_9	16076	16076	1	[0, 77, 79, 83, 84, 90, 92, 121, 132, 133]
