# Supplementary material for: Pressure‐Induced Coordination Changes in a Pyrolitic Silicate Melt From Ab Initio Molecular Dynamics Simulations
Source: J Geophys Res Solid Earth. 2019 Nov 29;124(11):11232–50. doi: 10.1029/2019JB018238 (PMC6988478; doi:10.1029/2019JB018238)
Supplement: Supplementary file 2 — Data Set S1 [file JGRB-124-11232-s002.zip › Data/3000K/NaO/a12.0-pyr-100-nvt.T3K.outcar.umd.dat.r0.stat.dat]

Cluster	Time	Percent
NaO_6	1202	0.07476519251104062	7
NaO_7	3702	0.2302668408285128	8
NaO_8	5093	0.3167879579523543	9
NaO_9	4067	0.2529700814828637	10
NaO_10	1597	0.09933445294520121	11
NaO_11	221	0.013746345711264539	12
NaO_5	100	0.006220065932698886	6
NaO_12	82	0.005100454064813087	13
NaO_13	4	0.00024880263730795544	14
NaO_4	9	0.0005598059339428998	5
