# Supplementary material for: Pressure‐Induced Coordination Changes in a Pyrolitic Silicate Melt From Ab Initio Molecular Dynamics Simulations
Source: J Geophys Res Solid Earth. 2019 Nov 29;124(11):11232–50. doi: 10.1029/2019JB018238 (PMC6988478; doi:10.1029/2019JB018238)
Supplement: Supplementary file 2 — Data Set S1 [file JGRB-124-11232-s002.zip › Data/3000K/NaO/a12.5-pyr-100-nvt.T3K.outcar.umd.dat.r0.popul.dat]

Formula	Begin	End	Lifetime	[Composition]
NaO_7	0	1	2	[0, 64, 69, 104, 111, 115, 118, 129]
NaO_8	2	8	7	[0, 64, 69, 85, 104, 111, 115, 118, 129]
NaO_7	9	11	3	[0, 64, 69, 85, 111, 115, 118, 129]
NaO_8	12	30	19	[0, 64, 69, 85, 111, 114, 115, 118, 129]
NaO_7	31	42	12	[0, 64, 69, 85, 111, 115, 118, 129]
NaO_8	43	71	29	[0, 64, 69, 85, 107, 111, 115, 118, 129]
NaO_7	72	90	19	[0, 64, 69, 85, 111, 115, 118, 129]
NaO_8	91	96	6	[0, 64, 69, 85, 104, 111, 115, 118, 129]
NaO_7	97	135	39	[0, 64, 85, 104, 111, 115, 118, 129]
NaO_6	136	140	5	[0, 64, 85, 104, 111, 118, 129]
NaO_7	141	145	5	[0, 64, 85, 104, 111, 115, 118, 129]
NaO_6	146	156	11	[0, 64, 85, 104, 111, 115, 118]
NaO_7	157	161	5	[0, 64, 85, 104, 111, 115, 118, 138]
NaO_4	162	177	16	[0, 85, 104, 118, 138]
NaO_5	178	182	5	[0, 85, 104, 107, 118, 138]
NaO_6	183	188	6	[0, 64, 85, 104, 107, 118, 138]
NaO_7	189	246	58	[0, 64, 85, 104, 107, 118, 129, 138]
NaO_7	247	263	17	[0, 64, 69, 85, 107, 118, 129, 138]
NaO_6	264	273	10	[0, 64, 69, 85, 118, 129, 138]
NaO_7	274	316	43	[0, 64, 69, 85, 104, 118, 129, 138]
NaO_6	317	331	15	[0, 64, 69, 85, 118, 129, 138]
NaO_5	332	333	2	[0, 64, 85, 118, 129, 138]
NaO_6	334	334	1	[0, 64, 85, 107, 118, 129, 138]
NaO_7	335	350	16	[0, 64, 85, 104, 107, 118, 129, 138]
NaO_6	351	356	6	[0, 64, 85, 104, 118, 129, 138]
NaO_7	357	360	4	[0, 64, 85, 104, 111, 118, 129, 138]
NaO_6	361	380	20	[0, 64, 85, 104, 111, 118, 129]
NaO_7	381	382	2	[0, 64, 85, 104, 111, 118, 129, 131]
NaO_7	383	388	6	[0, 64, 104, 107, 111, 118, 129, 131]
NaO_6	389	392	4	[0, 64, 104, 107, 111, 118, 131]
NaO_7	393	399	7	[0, 64, 104, 107, 111, 115, 118, 131]
NaO_6	400	446	47	[0, 64, 104, 111, 115, 118, 131]
NaO_5	447	455	9	[0, 64, 104, 111, 115, 118]
NaO_6	456	476	21	[0, 64, 104, 111, 115, 118, 131]
NaO_5	477	494	18	[0, 64, 104, 111, 115, 131]
NaO_6	495	560	66	[0, 64, 104, 109, 111, 115, 131]
NaO_5	561	575	15	[0, 64, 104, 111, 115, 131]
NaO_6	576	588	13	[0, 64, 104, 111, 115, 131, 138]
NaO_7	589	591	3	[0, 64, 104, 111, 115, 129, 131, 138]
NaO_8	592	607	16	[0, 64, 104, 111, 115, 129, 131, 135, 138]
NaO_9	608	610	3	[0, 64, 104, 111, 115, 129, 131, 135, 136, 138]
NaO_8	611	659	49	[0, 64, 104, 115, 129, 131, 135, 136, 138]
NaO_9	660	663	4	[0, 64, 104, 111, 115, 129, 131, 135, 136, 138]
NaO_8	664	666	3	[0, 64, 104, 111, 115, 129, 131, 136, 138]
NaO_7	667	719	53	[0, 104, 111, 115, 129, 131, 136, 138]
NaO_8	720	749	30	[0, 85, 104, 111, 115, 129, 131, 136, 138]
NaO_9	750	751	2	[0, 85, 104, 111, 115, 129, 131, 135, 136, 138]
NaO_8	752	767	16	[0, 85, 104, 115, 129, 131, 135, 136, 138]
NaO_7	768	789	22	[0, 85, 104, 115, 129, 131, 135, 138]
NaO_9	790	803	14	[0, 85, 96, 104, 115, 129, 131, 135, 136, 138]
NaO_8	804	806	3	[0, 85, 96, 104, 115, 129, 135, 136, 138]
NaO_7	807	839	33	[0, 85, 96, 104, 129, 135, 136, 138]
NaO_6	840	846	7	[0, 85, 96, 104, 129, 136, 138]
NaO_7	847	894	48	[0, 85, 96, 104, 129, 131, 136, 138]
NaO_6	895	905	11	[0, 96, 104, 129, 131, 136, 138]
NaO_7	906	921	16	[0, 96, 104, 115, 129, 131, 136, 138]
NaO_8	922	978	57	[0, 85, 96, 104, 115, 129, 131, 136, 138]
NaO_7	979	989	11	[0, 85, 104, 115, 129, 131, 136, 138]
NaO_6	990	1006	17	[0, 85, 104, 115, 129, 131, 136]
NaO_7	1007	1018	12	[0, 85, 92, 104, 115, 129, 131, 136]
NaO_6	1019	1019	1	[0, 92, 104, 115, 129, 131, 136]
NaO_5	1020	1063	44	[0, 104, 115, 129, 131, 136]
NaO_6	1064	1077	14	[0, 104, 115, 129, 131, 136, 138]
NaO_7	1078	1088	11	[0, 96, 104, 115, 129, 131, 136, 138]
NaO_8	1089	1097	9	[0, 72, 96, 104, 115, 129, 131, 136, 138]
NaO_7	1098	1103	6	[0, 72, 96, 104, 129, 131, 136, 138]
NaO_6	1104	1115	12	[0, 72, 96, 104, 129, 136, 138]
NaO_7	1116	1135	20	[0, 72, 96, 104, 129, 135, 136, 138]
NaO_8	1136	1139	4	[0, 72, 96, 104, 129, 135, 136, 138, 139]
NaO_7	1140	1152	13	[0, 72, 96, 104, 129, 135, 136, 139]
NaO_6	1153	1162	10	[0, 96, 104, 129, 135, 136, 139]
NaO_5	1163	1179	17	[0, 104, 129, 135, 136, 139]
NaO_4	1180	1186	7	[0, 104, 135, 136, 139]
NaO_5	1187	1205	19	[0, 104, 135, 136, 139, 149]
NaO_6	1206	1207	2	[0, 104, 120, 135, 136, 139, 149]
NaO_7	1208	1225	18	[0, 83, 104, 120, 135, 136, 139, 149]
NaO_8	1226	1239	14	[0, 83, 104, 120, 129, 135, 136, 139, 149]
NaO_7	1240	1259	20	[0, 104, 120, 129, 135, 136, 139, 149]
NaO_8	1260	1265	6	[0, 83, 104, 120, 129, 135, 136, 139, 149]
NaO_9	1266	1283	18	[0, 83, 104, 113, 120, 129, 135, 136, 139, 149]
NaO_8	1284	1331	48	[0, 83, 104, 113, 120, 135, 136, 139, 149]
NaO_7	1332	1341	10	[0, 83, 104, 113, 120, 135, 136, 139]
NaO_6	1342	1343	2	[0, 83, 113, 120, 135, 136, 139]
NaO_5	1344	1351	8	[0, 83, 113, 135, 136, 139]
NaO_6	1352	1388	37	[0, 83, 113, 129, 135, 136, 139]
NaO_5	1389	1390	2	[0, 83, 129, 135, 136, 139]
NaO_6	1391	1404	14	[0, 83, 120, 129, 135, 136, 139]
NaO_5	1405	1434	30	[0, 83, 120, 135, 136, 139]
NaO_6	1435	1439	5	[0, 83, 120, 129, 135, 136, 139]
NaO_7	1440	1493	54	[0, 83, 113, 120, 129, 135, 136, 139]
NaO_6	1494	1530	37	[0, 83, 120, 129, 135, 136, 139]
NaO_7	1531	1561	31	[0, 83, 104, 120, 129, 135, 136, 139]
NaO_6	1562	1657	96	[0, 83, 104, 120, 129, 136, 139]
NaO_7	1658	1685	28	[0, 68, 83, 104, 120, 129, 136, 139]
NaO_6	1686	1689	4	[0, 83, 104, 120, 129, 136, 139]
NaO_5	1690	1690	1	[0, 83, 120, 129, 136, 139]
NaO_6	1691	1701	11	[0, 83, 120, 129, 135, 136, 139]
NaO_5	1702	1711	10	[0, 120, 129, 135, 136, 139]
NaO_6	1712	1738	27	[0, 104, 120, 129, 135, 136, 139]
NaO_7	1739	1761	23	[0, 83, 104, 120, 129, 135, 136, 139]
NaO_8	1762	1769	8	[0, 83, 96, 104, 120, 129, 135, 136, 139]
NaO_7	1770	1785	16	[0, 83, 96, 120, 129, 135, 136, 139]
NaO_8	1786	1794	9	[0, 83, 96, 104, 120, 129, 135, 136, 139]
NaO_9	1795	1817	23	[0, 72, 83, 96, 104, 120, 129, 135, 136, 139]
NaO_8	1818	1820	3	[0, 72, 83, 96, 120, 129, 135, 136, 139]
NaO_7	1821	1855	35	[0, 72, 83, 96, 129, 135, 136, 139]
NaO_6	1856	1856	1	[0, 72, 96, 129, 135, 136, 139]
NaO_7	1857	1863	7	[0, 72, 83, 96, 129, 135, 136, 139]
NaO_6	1864	1884	21	[0, 72, 83, 96, 129, 136, 139]
NaO_5	1885	1887	3	[0, 72, 96, 129, 136, 139]
NaO_4	1888	1908	21	[0, 72, 96, 136, 139]
NaO_5	1909	1925	17	[0, 72, 96, 129, 136, 139]
NaO_6	1926	1930	5	[0, 72, 83, 96, 129, 136, 139]
NaO_7	1931	1955	25	[0, 72, 83, 96, 129, 135, 136, 139]
NaO_6	1956	1970	15	[0, 83, 96, 129, 135, 136, 139]
NaO_7	1971	2002	32	[0, 83, 96, 120, 129, 135, 136, 139]
NaO_6	2003	2007	5	[0, 83, 96, 120, 129, 136, 139]
NaO_5	2008	2010	3	[0, 96, 120, 129, 136, 139]
NaO_6	2011	2013	3	[0, 96, 104, 120, 129, 136, 139]
NaO_5	2014	2026	13	[0, 104, 120, 129, 136, 139]
NaO_4	2027	2031	5	[0, 120, 129, 136, 139]
NaO_5	2032	2041	10	[0, 120, 129, 135, 136, 139]
NaO_6	2042	2058	17	[0, 96, 120, 129, 135, 136, 139]
NaO_5	2059	2103	45	[0, 96, 120, 135, 136, 139]
NaO_4	2104	2136	33	[0, 96, 135, 136, 139]
NaO_5	2137	2199	63	[0, 96, 99, 135, 136, 139]
NaO_6	2200	2244	45	[0, 96, 99, 117, 135, 136, 139]
NaO_7	2245	2267	23	[0, 96, 99, 117, 129, 135, 136, 139]
NaO_6	2268	2274	7	[0, 96, 99, 117, 129, 136, 139]
NaO_5	2275	2314	40	[0, 96, 99, 129, 136, 139]
NaO_6	2315	2330	16	[0, 96, 99, 129, 131, 136, 139]
NaO_5	2331	2340	10	[0, 96, 129, 131, 136, 139]
NaO_4	2341	2361	21	[0, 96, 129, 131, 136]
NaO_5	2362	2374	13	[0, 96, 129, 131, 136, 139]
NaO_6	2375	2375	1	[0, 96, 106, 129, 131, 136, 139]
NaO_7	2376	2381	6	[0, 83, 96, 106, 129, 131, 136, 139]
NaO_6	2382	2412	31	[0, 83, 96, 106, 129, 131, 136]
NaO_5	2413	2453	41	[0, 96, 106, 129, 131, 136]
NaO_4	2454	2477	24	[0, 96, 106, 131, 136]
NaO_5	2478	2496	19	[0, 96, 106, 131, 136, 139]
NaO_6	2497	2519	23	[0, 96, 106, 131, 135, 136, 139]
NaO_5	2520	2535	16	[0, 96, 106, 131, 135, 136]
NaO_4	2536	2564	29	[0, 96, 106, 131, 136]
NaO_5	2565	2567	3	[0, 96, 106, 131, 136, 139]
NaO_6	2568	2570	3	[0, 96, 99, 106, 131, 136, 139]
NaO_7	2571	2579	9	[0, 96, 99, 106, 131, 135, 136, 139]
NaO_6	2580	2582	3	[0, 96, 99, 131, 135, 136, 139]
NaO_7	2583	2602	20	[0, 96, 99, 129, 131, 135, 136, 139]
NaO_6	2603	2626	24	[0, 96, 129, 131, 135, 136, 139]
NaO_7	2627	2641	15	[0, 83, 96, 129, 131, 135, 136, 139]
NaO_6	2642	2643	2	[0, 83, 96, 129, 131, 135, 139]
NaO_7	2644	2647	4	[0, 83, 96, 99, 129, 131, 135, 139]
NaO_6	2648	2680	33	[0, 83, 99, 129, 131, 135, 139]
NaO_5	2681	2683	3	[0, 83, 129, 131, 135, 139]
NaO_6	2684	2701	18	[0, 83, 96, 129, 131, 135, 139]
NaO_5	2702	2766	65	[0, 83, 129, 131, 135, 139]
NaO_4	2767	2767	1	[0, 83, 129, 131, 135]
NaO_5	2768	2775	8	[0, 83, 129, 131, 135, 136]
NaO_6	2776	2805	30	[0, 83, 99, 129, 131, 135, 136]
NaO_5	2806	2807	2	[0, 99, 129, 131, 135, 136]
NaO_6	2808	2809	2	[0, 83, 99, 129, 131, 135, 136]
NaO_7	2810	2810	1	[0, 83, 99, 106, 129, 131, 135, 136]
NaO_6	2811	2850	40	[0, 99, 106, 129, 131, 135, 136]
NaO_5	2851	2885	35	[0, 99, 106, 131, 135, 136]
NaO_4	2886	2890	5	[0, 99, 106, 135, 136]
NaO_3	2891	2892	2	[0, 106, 135, 136]
NaO_4	2893	2902	10	[0, 72, 106, 135, 136]
NaO_5	2903	2921	19	[0, 72, 106, 131, 135, 136]
NaO_4	2922	2927	6	[0, 72, 106, 131, 136]
NaO_5	2928	2957	30	[0, 72, 96, 106, 131, 136]
NaO_6	2958	2981	24	[0, 72, 96, 100, 106, 131, 136]
NaO_6	2982	2990	9	[0, 72, 79, 96, 106, 131, 136]
NaO_6	2991	3019	29	[0, 72, 96, 100, 106, 131, 136]
NaO_7	3020	3023	4	[0, 72, 96, 100, 106, 112, 131, 136]
NaO_6	3024	3024	1	[0, 72, 96, 106, 112, 131, 136]
NaO_7	3025	3042	18	[0, 72, 96, 100, 106, 112, 131, 136]
NaO_6	3043	3060	18	[0, 72, 96, 100, 106, 112, 136]
NaO_7	3061	3080	20	[0, 72, 96, 100, 106, 112, 131, 136]
NaO_6	3081	3091	11	[0, 72, 96, 100, 106, 131, 136]
NaO_5	3092	3098	7	[0, 72, 96, 106, 131, 136]
NaO_6	3099	3108	10	[0, 72, 96, 106, 131, 135, 136]
NaO_5	3109	3115	7	[0, 96, 106, 131, 135, 136]
NaO_4	3116	3124	9	[0, 96, 131, 135, 136]
NaO_5	3125	3141	17	[0, 96, 106, 131, 135, 136]
NaO_4	3142	3172	31	[0, 96, 131, 135, 136]
NaO_6	3173	3174	2	[0, 75, 96, 100, 131, 135, 136]
NaO_7	3175	3199	25	[0, 75, 96, 100, 106, 131, 135, 136]
NaO_6	3200	3206	7	[0, 75, 96, 100, 106, 131, 136]
NaO_7	3207	3212	6	[0, 72, 75, 96, 100, 106, 131, 136]
NaO_8	3213	3216	4	[0, 72, 75, 87, 96, 100, 106, 131, 136]
NaO_7	3217	3221	5	[0, 72, 75, 87, 96, 100, 106, 131]
NaO_6	3222	3236	15	[0, 72, 75, 87, 96, 100, 106]
NaO_5	3237	3240	4	[0, 75, 87, 96, 100, 106]
NaO_6	3241	3245	5	[0, 75, 87, 96, 100, 106, 131]
NaO_7	3246	3250	5	[0, 75, 87, 96, 100, 106, 131, 136]
NaO_6	3251	3258	8	[0, 75, 96, 100, 106, 131, 136]
NaO_5	3259	3279	21	[0, 75, 96, 100, 131, 136]
NaO_6	3280	3283	4	[0, 75, 96, 100, 131, 135, 136]
NaO_6	3284	3296	13	[0, 83, 96, 100, 131, 135, 136]
NaO_5	3297	3308	12	[0, 83, 96, 131, 135, 136]
NaO_6	3309	3315	7	[0, 83, 96, 100, 131, 135, 136]
NaO_5	3316	3335	20	[0, 96, 100, 131, 135, 136]
NaO_6	3336	3349	14	[0, 83, 96, 100, 131, 135, 136]
NaO_7	3350	3375	26	[0, 83, 96, 100, 131, 135, 136, 139]
NaO_6	3376	3383	8	[0, 83, 96, 131, 135, 136, 139]
NaO_7	3384	3393	10	[0, 68, 83, 96, 131, 135, 136, 139]
NaO_8	3394	3394	1	[0, 68, 83, 96, 113, 131, 135, 136, 139]
NaO_9	3395	3399	5	[0, 68, 83, 96, 113, 120, 131, 135, 136, 139]
NaO_8	3400	3406	7	[0, 68, 83, 113, 120, 131, 135, 136, 139]
NaO_9	3407	3464	58	[0, 68, 83, 113, 120, 131, 135, 136, 139, 148]
NaO_8	3465	3467	3	[0, 68, 83, 113, 120, 131, 135, 139, 148]
NaO_7	3468	3476	9	[0, 68, 83, 113, 120, 131, 139, 148]
NaO_6	3477	3479	3	[0, 68, 83, 120, 131, 139, 148]
NaO_7	3480	3492	13	[0, 68, 83, 120, 131, 136, 139, 148]
NaO_8	3493	3528	36	[0, 68, 83, 120, 131, 135, 136, 139, 148]
NaO_7	3529	3530	2	[0, 68, 83, 120, 131, 135, 139, 148]
NaO_8	3531	3534	4	[0, 68, 83, 96, 120, 131, 135, 139, 148]
NaO_7	3535	3537	3	[0, 68, 83, 96, 131, 135, 139, 148]
NaO_6	3538	3547	10	[0, 68, 83, 96, 131, 135, 139]
NaO_7	3548	3562	15	[0, 68, 83, 96, 100, 131, 135, 139]
NaO_8	3563	3581	19	[0, 68, 83, 96, 100, 131, 135, 136, 139]
NaO_7	3582	3585	4	[0, 68, 83, 100, 131, 135, 136, 139]
NaO_9	3586	3586	1	[0, 83, 96, 100, 114, 119, 131, 135, 136, 139]
NaO_8	3587	3603	17	[0, 83, 96, 100, 114, 119, 131, 136, 139]
NaO_7	3604	3606	3	[0, 83, 96, 100, 114, 131, 136, 139]
NaO_6	3607	3609	3	[0, 83, 96, 100, 131, 136, 139]
NaO_6	3610	3610	1	[0, 83, 100, 131, 135, 136, 139]
NaO_7	3611	3624	14	[0, 68, 83, 100, 131, 135, 136, 139]
NaO_8	3625	3627	3	[0, 68, 83, 100, 120, 131, 135, 136, 139]
NaO_7	3628	3640	13	[0, 68, 83, 100, 120, 131, 136, 139]
NaO_8	3641	3645	5	[0, 68, 83, 100, 106, 120, 131, 136, 139]
NaO_7	3646	3654	9	[0, 68, 83, 100, 120, 131, 136, 139]
NaO_6	3655	3664	10	[0, 68, 83, 120, 131, 136, 139]
NaO_7	3665	3691	27	[0, 68, 83, 120, 131, 135, 136, 139]
NaO_6	3692	3705	14	[0, 68, 83, 120, 131, 136, 139]
NaO_7	3706	3724	19	[0, 68, 83, 120, 131, 136, 139, 148]
NaO_8	3725	3773	49	[0, 68, 83, 98, 120, 131, 136, 139, 148]
NaO_7	3774	3806	33	[0, 68, 83, 120, 131, 136, 139, 148]
NaO_8	3807	3814	8	[0, 68, 83, 120, 131, 135, 136, 139, 148]
NaO_9	3815	3821	7	[0, 68, 83, 92, 120, 131, 135, 136, 139, 148]
NaO_8	3822	3826	5	[0, 68, 83, 92, 120, 131, 135, 136, 139]
NaO_7	3827	3828	2	[0, 83, 92, 120, 131, 135, 136, 139]
NaO_6	3829	3856	28	[0, 92, 120, 131, 135, 136, 139]
NaO_5	3857	3862	6	[0, 92, 131, 135, 136, 139]
NaO_4	3863	3881	19	[0, 131, 135, 136, 139]
NaO_5	3882	3901	20	[0, 131, 135, 136, 139, 148]
NaO_4	3902	3903	2	[0, 135, 136, 139, 148]
NaO_5	3904	3908	5	[0, 114, 135, 136, 139, 148]
NaO_6	3909	3914	6	[0, 114, 119, 135, 136, 139, 148]
NaO_7	3915	3922	8	[0, 114, 119, 129, 135, 136, 139, 148]
NaO_7	3923	3963	41	[0, 67, 114, 119, 129, 136, 139, 148]
NaO_6	3964	3978	15	[0, 67, 114, 119, 136, 139, 148]
NaO_7	3979	3988	10	[0, 67, 114, 119, 135, 136, 139, 148]
NaO_8	3989	4006	18	[0, 67, 96, 114, 119, 135, 136, 139, 148]
NaO_7	4007	4028	22	[0, 67, 96, 114, 119, 135, 136, 139]
NaO_6	4029	4075	47	[0, 67, 96, 114, 119, 135, 136]
NaO_5	4076	4079	4	[0, 67, 96, 114, 135, 136]
NaO_6	4080	4087	8	[0, 67, 96, 114, 135, 136, 148]
NaO_7	4088	4099	12	[0, 67, 96, 114, 135, 136, 139, 148]
NaO_6	4100	4102	3	[0, 67, 96, 135, 136, 139, 148]
NaO_5	4103	4139	37	[0, 67, 96, 135, 136, 148]
NaO_4	4140	4142	3	[0, 67, 135, 136, 148]
NaO_5	4143	4155	13	[0, 67, 119, 135, 136, 148]
NaO_6	4156	4178	23	[0, 67, 119, 135, 136, 139, 148]
NaO_7	4179	4204	26	[0, 67, 119, 131, 135, 136, 139, 148]
NaO_6	4205	4229	25	[0, 119, 131, 135, 136, 139, 148]
NaO_5	4230	4257	28	[0, 119, 131, 135, 136, 139]
NaO_6	4258	4261	4	[0, 119, 129, 131, 135, 136, 139]
NaO_7	4262	4263	2	[0, 83, 119, 129, 131, 135, 136, 139]
NaO_8	4264	4265	2	[0, 76, 83, 119, 129, 131, 135, 136, 139]
NaO_7	4266	4284	19	[0, 76, 83, 119, 131, 135, 136, 139]
NaO_8	4285	4288	4	[0, 76, 83, 119, 129, 131, 135, 136, 139]
NaO_7	4289	4294	6	[0, 76, 83, 119, 131, 135, 136, 139]
NaO_8	4295	4320	26	[0, 76, 83, 113, 119, 131, 135, 136, 139]
NaO_7	4321	4323	3	[0, 76, 113, 119, 131, 135, 136, 139]
NaO_6	4324	4327	4	[0, 76, 119, 131, 135, 136, 139]
NaO_7	4328	4361	34	[0, 76, 83, 119, 131, 135, 136, 139]
NaO_8	4362	4368	7	[0, 76, 83, 119, 129, 131, 135, 136, 139]
NaO_7	4369	4369	1	[0, 76, 83, 119, 131, 135, 136, 139]
NaO_6	4370	4395	26	[0, 76, 119, 131, 135, 136, 139]
NaO_5	4396	4398	3	[0, 76, 119, 135, 136, 139]
NaO_6	4399	4400	2	[0, 76, 83, 119, 135, 136, 139]
NaO_5	4401	4403	3	[0, 83, 119, 135, 136, 139]
NaO_6	4404	4428	25	[0, 83, 119, 135, 136, 139, 152]
NaO_5	4429	4440	12	[0, 119, 135, 136, 139, 152]
NaO_4	4441	4459	19	[0, 119, 135, 136, 139]
NaO_5	4460	4467	8	[0, 92, 119, 135, 136, 139]
NaO_6	4468	4475	8	[0, 92, 119, 131, 135, 136, 139]
NaO_5	4476	4479	4	[0, 92, 131, 135, 136, 139]
NaO_6	4480	4492	13	[0, 92, 96, 131, 135, 136, 139]
NaO_7	4493	4517	25	[0, 92, 96, 100, 131, 135, 136, 139]
NaO_6	4518	4526	9	[0, 92, 96, 100, 131, 136, 139]
NaO_5	4527	4543	17	[0, 92, 100, 131, 136, 139]
NaO_4	4544	4546	3	[0, 100, 131, 136, 139]
NaO_3	4547	4549	3	[0, 100, 136, 139]
NaO_4	4550	4559	10	[0, 83, 100, 136, 139]
NaO_5	4560	4603	44	[0, 83, 100, 136, 139, 152]
NaO_6	4604	4619	16	[0, 83, 100, 119, 136, 139, 152]
NaO_7	4620	4621	2	[0, 83, 100, 119, 135, 136, 139, 152]
NaO_8	4622	4655	34	[0, 83, 100, 119, 120, 135, 136, 139, 152]
NaO_7	4656	4662	7	[0, 83, 100, 119, 135, 136, 139, 152]
NaO_8	4663	4670	8	[0, 78, 83, 100, 119, 135, 136, 139, 152]
NaO_6	4671	4688	18	[0, 78, 83, 100, 119, 136, 152]
NaO_7	4689	4699	11	[0, 78, 83, 100, 119, 127, 136, 152]
NaO_8	4700	4700	1	[0, 78, 83, 96, 100, 119, 127, 136, 152]
NaO_7	4701	4702	2	[0, 83, 96, 100, 119, 127, 136, 152]
NaO_6	4703	4751	49	[0, 96, 100, 119, 127, 136, 152]
NaO_7	4752	4777	26	[0, 96, 100, 119, 127, 136, 138, 152]
NaO_6	4778	4784	7	[0, 96, 100, 127, 136, 138, 152]
NaO_5	4785	4823	39	[0, 96, 100, 127, 136, 152]
NaO_6	4824	4824	1	[0, 96, 100, 126, 127, 136, 152]
NaO_5	4825	4836	12	[0, 96, 100, 126, 127, 136]
NaO_6	4837	4842	6	[0, 96, 100, 126, 127, 136, 138]
NaO_5	4843	4846	4	[0, 96, 100, 127, 136, 138]
NaO_6	4847	4860	14	[0, 96, 100, 127, 136, 138, 152]
NaO_7	4861	4876	16	[0, 96, 100, 127, 136, 138, 139, 152]
NaO_6	4877	4882	6	[0, 96, 100, 127, 136, 138, 139]
NaO_7	4883	4898	16	[0, 96, 100, 119, 127, 136, 138, 139]
NaO_8	4899	4912	14	[0, 78, 96, 100, 119, 127, 136, 138, 139]
NaO_7	4913	4925	13	[0, 78, 96, 100, 119, 127, 136, 139]
NaO_6	4926	4973	48	[0, 78, 96, 100, 119, 127, 136]
NaO_7	4974	5001	28	[0, 78, 83, 96, 100, 119, 127, 136]
NaO_8	5002	5002	1	[0, 78, 83, 96, 100, 119, 127, 136, 152]
NaO_9	5003	5016	14	[0, 78, 83, 96, 100, 119, 127, 136, 138, 152]
NaO_8	5017	5046	30	[0, 78, 83, 96, 100, 127, 136, 138, 152]
NaO_6	5047	5048	2	[0, 83, 96, 100, 127, 136, 152]
NaO_5	5049	5049	1	[0, 83, 96, 127, 136, 152]
NaO_6	5050	5055	6	[0, 83, 96, 127, 136, 139, 152]
NaO_7	5056	5061	6	[0, 78, 83, 96, 127, 136, 139, 152]
NaO_8	5062	5066	5	[0, 78, 83, 96, 127, 136, 138, 139, 152]
NaO_9	5067	5074	8	[0, 78, 83, 96, 119, 127, 136, 138, 139, 152]
NaO_8	5075	5088	14	[0, 78, 83, 96, 119, 127, 136, 138, 139]
NaO_7	5089	5105	17	[0, 78, 83, 96, 119, 127, 136, 138]
NaO_6	5106	5117	12	[0, 78, 96, 119, 127, 136, 138]
NaO_7	5118	5211	94	[0, 78, 96, 100, 119, 127, 136, 138]
NaO_6	5212	5267	56	[0, 78, 96, 100, 119, 127, 136]
NaO_7	5268	5283	16	[0, 78, 96, 100, 119, 127, 136, 148]
NaO_6	5284	5292	9	[0, 78, 100, 119, 127, 136, 148]
NaO_5	5293	5293	1	[0, 78, 100, 119, 136, 148]
NaO_6	5294	5300	7	[0, 70, 78, 100, 119, 136, 148]
NaO_7	5301	5389	89	[0, 70, 78, 98, 100, 119, 136, 148]
NaO_8	5390	5392	3	[0, 70, 78, 98, 100, 114, 119, 136, 148]
NaO_7	5393	5393	1	[0, 70, 78, 100, 114, 119, 136, 148]
NaO_8	5394	5402	9	[0, 65, 70, 78, 100, 114, 119, 136, 148]
NaO_9	5403	5404	2	[0, 65, 70, 78, 82, 100, 114, 119, 136, 148]
NaO_8	5405	5408	4	[0, 65, 70, 78, 82, 100, 119, 136, 148]
NaO_9	5409	5418	10	[0, 65, 68, 70, 78, 82, 100, 119, 136, 148]
NaO_10	5419	5429	11	[0, 65, 68, 70, 78, 82, 100, 119, 127, 136, 148]
NaO_9	5430	5432	3	[0, 65, 68, 70, 78, 82, 100, 127, 136, 148]
NaO_8	5433	5443	11	[0, 65, 70, 78, 82, 100, 127, 136, 148]
NaO_9	5444	5462	19	[0, 65, 68, 70, 78, 82, 100, 127, 136, 148]
NaO_8	5463	5472	10	[0, 65, 70, 78, 82, 100, 127, 136, 148]
NaO_7	5473	5473	1	[0, 65, 70, 78, 82, 100, 136, 148]
NaO_8	5474	5515	42	[0, 65, 70, 78, 82, 98, 100, 136, 148]
NaO_9	5516	5535	20	[0, 65, 70, 78, 82, 98, 100, 119, 136, 148]
NaO_8	5536	5553	18	[0, 65, 70, 78, 98, 100, 119, 136, 148]
NaO_7	5554	5557	4	[0, 65, 70, 78, 100, 119, 136, 148]
NaO_8	5558	5561	4	[0, 65, 70, 78, 96, 100, 119, 136, 148]
NaO_7	5562	5582	21	[0, 70, 78, 96, 100, 119, 136, 148]
NaO_8	5583	5587	5	[0, 70, 78, 96, 98, 100, 119, 136, 148]
NaO_7	5588	5589	2	[0, 70, 78, 96, 100, 119, 136, 148]
NaO_8	5590	5616	27	[0, 70, 78, 96, 100, 119, 120, 136, 148]
NaO_7	5617	5618	2	[0, 70, 78, 96, 100, 119, 120, 136]
NaO_6	5619	5626	8	[0, 78, 96, 100, 119, 120, 136]
NaO_7	5627	5628	2	[0, 78, 96, 100, 119, 120, 131, 136]
NaO_5	5629	5644	16	[0, 78, 119, 120, 131, 136]
NaO_4	5645	5653	9	[0, 78, 119, 120, 136]
NaO_6	5654	5664	11	[0, 78, 119, 120, 124, 136, 139]
NaO_7	5665	5678	14	[0, 78, 96, 119, 120, 124, 136, 139]
NaO_6	5679	5680	2	[0, 78, 119, 120, 124, 136, 139]
NaO_7	5681	5711	31	[0, 78, 83, 119, 120, 124, 136, 139]
NaO_8	5712	5726	15	[0, 78, 83, 100, 119, 120, 124, 136, 139]
NaO_7	5727	5731	5	[0, 78, 100, 119, 120, 124, 136, 139]
NaO_6	5732	5744	13	[0, 78, 119, 120, 124, 136, 139]
NaO_7	5745	5765	21	[0, 78, 119, 120, 124, 136, 139, 148]
NaO_8	5766	5770	5	[0, 78, 100, 119, 120, 124, 136, 139, 148]
NaO_7	5771	5781	11	[0, 78, 100, 119, 120, 136, 139, 148]
NaO_7	5782	5798	17	[0, 78, 100, 114, 119, 120, 136, 148]
NaO_6	5799	5800	2	[0, 78, 100, 114, 120, 136, 148]
NaO_7	5801	5812	12	[0, 70, 78, 100, 114, 120, 136, 148]
NaO_6	5813	5815	3	[0, 70, 78, 100, 120, 136, 148]
NaO_5	5816	5824	9	[0, 70, 78, 100, 120, 136]
NaO_6	5825	5840	16	[0, 68, 70, 78, 100, 120, 136]
NaO_5	5841	5851	11	[0, 68, 70, 78, 100, 136]
NaO_6	5852	5859	8	[0, 68, 70, 78, 82, 100, 136]
NaO_7	5860	5863	4	[0, 65, 68, 70, 78, 82, 100, 136]
NaO_8	5864	5866	3	[0, 65, 68, 70, 78, 82, 100, 127, 136]
NaO_7	5867	5912	46	[0, 65, 68, 70, 78, 82, 100, 127]
NaO_8	5913	5930	18	[0, 65, 68, 70, 78, 82, 100, 127, 148]
NaO_7	5931	5937	7	[0, 65, 68, 70, 78, 100, 127, 148]
NaO_6	5938	5957	20	[0, 68, 70, 78, 100, 127, 148]
NaO_5	5958	5967	10	[0, 68, 78, 100, 127, 148]
NaO_4	5968	5972	5	[0, 68, 78, 100, 127]
NaO_5	5973	6047	75	[0, 68, 78, 100, 127, 136]
NaO_4	6048	6065	18	[0, 68, 100, 127, 136]
NaO_5	6066	6084	19	[0, 68, 100, 119, 127, 136]
NaO_5	6085	6105	21	[0, 68, 98, 100, 119, 127]
NaO_6	6106	6123	18	[0, 68, 98, 100, 119, 127, 136]
NaO_7	6124	6130	7	[0, 68, 78, 98, 100, 119, 127, 136]
NaO_6	6131	6153	23	[0, 68, 78, 98, 100, 119, 136]
NaO_5	6154	6156	3	[0, 68, 98, 100, 119, 136]
NaO_6	6157	6160	4	[0, 68, 98, 100, 119, 136, 148]
NaO_7	6161	6180	20	[0, 68, 98, 100, 114, 119, 136, 148]
NaO_8	6181	6210	30	[0, 68, 98, 100, 114, 119, 127, 136, 148]
NaO_7	6211	6218	8	[0, 68, 98, 100, 114, 119, 136, 148]
NaO_8	6219	6223	5	[0, 68, 98, 100, 114, 119, 127, 136, 148]
NaO_7	6224	6271	48	[0, 68, 98, 100, 114, 119, 127, 136]
NaO_6	6272	6276	5	[0, 68, 98, 100, 114, 119, 136]
NaO_5	6277	6291	15	[0, 68, 98, 100, 114, 136]
NaO_6	6292	6307	16	[0, 68, 98, 100, 114, 124, 136]
NaO_8	6308	6317	10	[0, 68, 98, 100, 114, 119, 120, 124, 136]
NaO_7	6318	6329	12	[0, 68, 98, 114, 119, 120, 124, 136]
NaO_6	6330	6341	12	[0, 68, 98, 119, 120, 124, 136]
NaO_7	6342	6369	28	[0, 68, 73, 98, 119, 120, 124, 136]
NaO_9	6370	6372	3	[0, 68, 73, 98, 100, 107, 114, 119, 124, 136]
NaO_8	6373	6374	2	[0, 68, 73, 98, 100, 114, 119, 124, 136]
NaO_7	6375	6381	7	[0, 68, 73, 98, 100, 114, 124, 136]
NaO_6	6382	6391	10	[0, 68, 98, 100, 114, 124, 136]
NaO_5	6392	6396	5	[0, 68, 98, 100, 114, 136]
NaO_6	6397	6406	10	[0, 68, 98, 100, 104, 114, 136]
NaO_7	6407	6410	4	[0, 68, 98, 100, 104, 114, 124, 136]
NaO_8	6411	6427	17	[0, 68, 98, 100, 104, 114, 124, 135, 136]
NaO_7	6428	6446	19	[0, 68, 98, 100, 114, 124, 135, 136]
NaO_8	6447	6454	8	[0, 68, 98, 100, 114, 119, 124, 135, 136]
NaO_6	6455	6487	33	[0, 68, 114, 119, 124, 135, 136]
NaO_5	6488	6498	11	[0, 68, 119, 124, 135, 136]
NaO_6	6499	6504	6	[0, 68, 114, 119, 124, 135, 136]
NaO_7	6505	6517	13	[0, 68, 114, 119, 120, 124, 135, 136]
NaO_8	6518	6519	2	[0, 68, 114, 119, 120, 124, 135, 136, 139]
NaO_7	6520	6527	8	[0, 68, 114, 119, 120, 135, 136, 139]
NaO_6	6528	6536	9	[0, 68, 114, 119, 120, 136, 139]
NaO_5	6537	6567	31	[0, 114, 119, 120, 136, 139]
NaO_4	6568	6586	19	[0, 114, 119, 120, 136]
NaO_5	6587	6589	3	[0, 98, 114, 119, 120, 136]
NaO_7	6590	6607	18	[0, 98, 107, 114, 119, 120, 129, 136]
NaO_6	6608	6613	6	[0, 98, 107, 114, 120, 129, 136]
NaO_7	6614	6628	15	[0, 98, 100, 107, 114, 120, 129, 136]
NaO_6	6629	6636	8	[0, 98, 100, 107, 114, 120, 136]
NaO_7	6637	6637	1	[0, 98, 100, 107, 114, 120, 136, 148]
NaO_7	6638	6638	1	[0, 73, 98, 107, 114, 120, 136, 148]
NaO_6	6639	6659	21	[0, 73, 98, 107, 114, 120, 148]
NaO_5	6660	6667	8	[0, 73, 98, 107, 114, 120]
NaO_6	6668	6718	51	[0, 73, 98, 107, 114, 119, 120]
NaO_7	6719	6740	22	[0, 73, 98, 107, 114, 119, 120, 129]
NaO_6	6741	6762	22	[0, 98, 107, 114, 119, 120, 129]
NaO_7	6763	6769	7	[0, 98, 107, 112, 114, 119, 120, 129]
NaO_6	6770	6774	5	[0, 98, 107, 112, 114, 120, 129]
NaO_5	6775	6779	5	[0, 107, 112, 114, 120, 129]
NaO_6	6780	6805	26	[0, 76, 107, 112, 114, 120, 129]
NaO_5	6806	6823	18	[0, 76, 112, 114, 120, 129]
NaO_6	6824	6847	24	[0, 76, 112, 114, 119, 120, 129]
NaO_7	6848	6854	7	[0, 76, 98, 112, 114, 119, 120, 129]
NaO_6	6855	6860	6	[0, 76, 98, 114, 119, 120, 129]
NaO_5	6861	6866	6	[0, 98, 114, 119, 120, 129]
NaO_6	6867	6888	22	[0, 98, 114, 119, 120, 129, 136]
NaO_5	6889	6890	2	[0, 98, 114, 119, 120, 136]
NaO_6	6891	6892	2	[0, 68, 98, 114, 119, 120, 136]
NaO_7	6893	6960	68	[0, 68, 98, 114, 119, 120, 129, 136]
NaO_7	6961	6995	35	[0, 68, 98, 114, 120, 129, 136, 138]
NaO_6	6996	7008	13	[0, 68, 114, 120, 129, 136, 138]
NaO_7	7009	7011	3	[0, 68, 76, 114, 120, 129, 136, 138]
NaO_6	7012	7016	5	[0, 68, 76, 114, 120, 129, 136]
NaO_5	7017	7017	1	[0, 76, 114, 120, 129, 136]
NaO_4	7018	7020	3	[0, 114, 120, 129, 136]
NaO_5	7021	7026	6	[0, 114, 120, 129, 136, 138]
NaO_4	7027	7055	29	[0, 120, 129, 136, 138]
NaO_5	7056	7056	1	[0, 119, 120, 129, 136, 138]
NaO_4	7057	7065	9	[0, 119, 120, 129, 136]
NaO_3	7066	7070	5	[0, 120, 129, 136]
NaO_4	7071	7088	18	[0, 106, 120, 129, 136]
NaO_7	7089	7112	24	[0, 106, 114, 120, 129, 131, 136, 138]
NaO_6	7113	7140	28	[0, 106, 120, 129, 131, 136, 138]
NaO_7	7141	7170	30	[0, 75, 106, 120, 129, 131, 136, 138]
NaO_6	7171	7180	10	[0, 75, 106, 120, 129, 131, 138]
NaO_5	7181	7216	36	[0, 75, 106, 120, 131, 138]
NaO_6	7217	7225	9	[0, 75, 106, 120, 131, 136, 138]
NaO_5	7226	7226	1	[0, 75, 120, 131, 136, 138]
NaO_6	7227	7240	14	[0, 75, 120, 131, 135, 136, 138]
NaO_7	7241	7246	6	[0, 75, 120, 131, 135, 136, 138, 139]
NaO_6	7247	7255	9	[0, 75, 120, 131, 136, 138, 139]
NaO_7	7256	7263	8	[0, 75, 114, 120, 131, 136, 138, 139]
NaO_6	7264	7280	17	[0, 75, 114, 120, 136, 138, 139]
NaO_8	7281	7319	39	[0, 75, 114, 120, 129, 131, 136, 138, 139]
NaO_7	7320	7364	45	[0, 75, 114, 120, 129, 131, 136, 139]
NaO_6	7365	7371	7	[0, 75, 114, 129, 131, 136, 139]
NaO_7	7372	7373	2	[0, 75, 114, 117, 129, 131, 136, 139]
NaO_6	7374	7390	17	[0, 75, 114, 129, 131, 136, 139]
NaO_7	7391	7401	11	[0, 75, 106, 114, 129, 131, 136, 139]
NaO_6	7402	7414	13	[0, 75, 106, 129, 131, 136, 139]
NaO_5	7415	7427	13	[0, 75, 106, 129, 131, 139]
NaO_4	7428	7454	27	[0, 75, 106, 129, 139]
NaO_5	7455	7492	38	[0, 75, 106, 117, 129, 139]
NaO_6	7493	7510	18	[0, 75, 106, 117, 129, 136, 139]
NaO_7	7511	7516	6	[0, 75, 106, 117, 120, 129, 136, 139]
NaO_6	7517	7599	83	[0, 106, 117, 120, 129, 136, 139]
NaO_7	7600	7612	13	[0, 76, 106, 117, 120, 129, 136, 139]
NaO_6	7613	7620	8	[0, 106, 117, 120, 129, 136, 139]
NaO_5	7621	7625	5	[0, 106, 117, 120, 129, 139]
NaO_4	7626	7626	1	[0, 117, 120, 129, 139]
NaO_5	7627	7660	34	[0, 117, 120, 129, 136, 139]
NaO_6	7661	7679	19	[0, 117, 120, 129, 135, 136, 139]
NaO_5	7680	7736	57	[0, 117, 120, 135, 136, 139]
NaO_6	7737	7741	5	[0, 117, 120, 124, 135, 136, 139]
NaO_5	7742	7763	22	[0, 117, 120, 135, 136, 139]
NaO_6	7764	7809	46	[0, 117, 120, 131, 135, 136, 139]
NaO_7	7810	7818	9	[0, 117, 120, 131, 135, 136, 139, 142]
NaO_6	7819	7855	37	[0, 117, 120, 131, 136, 139, 142]
NaO_5	7856	7858	3	[0, 117, 120, 136, 139, 142]
NaO_6	7859	7859	1	[0, 117, 120, 129, 136, 139, 142]
NaO_5	7860	7863	4	[0, 117, 120, 129, 136, 139]
NaO_6	7864	7882	19	[0, 79, 117, 120, 129, 136, 139]
NaO_7	7883	7887	5	[0, 79, 117, 120, 129, 131, 136, 139]
NaO_6	7888	7888	1	[0, 79, 117, 120, 131, 136, 139]
NaO_7	7889	7905	17	[0, 79, 106, 117, 120, 131, 136, 139]
NaO_8	7906	7908	3	[0, 79, 106, 117, 120, 131, 136, 139, 142]
NaO_7	7909	7966	58	[0, 79, 106, 117, 131, 136, 139, 142]
NaO_8	7967	7984	18	[0, 75, 79, 106, 117, 131, 136, 139, 142]
NaO_7	7985	7988	4	[0, 75, 79, 106, 117, 131, 139, 142]
NaO_6	7989	8022	34	[0, 79, 106, 117, 131, 139, 142]
NaO_5	8023	8046	24	[0, 79, 117, 131, 139, 142]
NaO_4	8047	8051	5	[0, 79, 117, 131, 139]
NaO_5	8052	8092	41	[0, 79, 117, 131, 136, 139]
NaO_6	8093	8095	3	[0, 79, 117, 131, 136, 139, 142]
NaO_7	8096	8135	40	[0, 79, 117, 131, 135, 136, 139, 142]
NaO_6	8136	8137	2	[0, 79, 117, 131, 136, 139, 142]
NaO_5	8138	8145	8	[0, 79, 117, 131, 136, 142]
NaO_6	8146	8164	19	[0, 79, 117, 131, 135, 136, 142]
NaO_5	8165	8185	21	[0, 79, 117, 135, 136, 142]
NaO_4	8186	8189	4	[0, 79, 117, 136, 142]
NaO_5	8190	8254	65	[0, 77, 79, 117, 136, 142]
NaO_6	8255	8267	13	[0, 77, 79, 117, 135, 136, 142]
NaO_7	8268	8269	2	[0, 77, 79, 117, 135, 136, 139, 142]
NaO_8	8270	8273	4	[0, 77, 79, 117, 124, 135, 136, 139, 142]
NaO_7	8274	8281	8	[0, 77, 79, 117, 124, 135, 136, 139]
NaO_8	8282	8292	11	[0, 77, 79, 117, 124, 131, 135, 136, 139]
NaO_7	8293	8326	34	[0, 77, 79, 117, 124, 131, 136, 139]
NaO_6	8327	8328	2	[0, 77, 79, 117, 124, 131, 136]
NaO_5	8329	8340	12	[0, 77, 79, 117, 124, 136]
NaO_6	8341	8385	45	[0, 77, 79, 117, 124, 136, 142]
NaO_5	8386	8386	1	[0, 77, 117, 124, 136, 142]
NaO_6	8387	8395	9	[0, 67, 77, 117, 124, 136, 142]
NaO_5	8396	8396	1	[0, 67, 77, 117, 124, 142]
NaO_4	8397	8404	8	[0, 67, 77, 117, 124]
NaO_3	8405	8414	10	[0, 67, 77, 117]
NaO_4	8415	8427	13	[0, 67, 77, 117, 142]
NaO_5	8428	8433	6	[0, 67, 77, 117, 142, 152]
NaO_6	8434	8438	5	[0, 67, 77, 117, 124, 142, 152]
NaO_7	8439	8439	1	[0, 67, 77, 117, 124, 140, 142, 152]
NaO_6	8440	8457	18	[0, 67, 77, 117, 124, 142, 152]
NaO_5	8458	8474	17	[0, 67, 77, 117, 124, 142]
NaO_6	8475	8477	3	[0, 67, 77, 113, 117, 124, 142]
NaO_7	8478	8479	2	[0, 67, 77, 113, 117, 124, 136, 142]
NaO_6	8480	8483	4	[0, 67, 77, 117, 124, 136, 142]
NaO_5	8484	8489	6	[0, 67, 77, 117, 136, 142]
NaO_6	8490	8511	22	[0, 67, 77, 117, 136, 142, 152]
NaO_7	8512	8553	42	[0, 67, 77, 79, 117, 136, 142, 152]
NaO_8	8554	8556	3	[0, 67, 77, 79, 117, 131, 136, 142, 152]
NaO_7	8557	8588	32	[0, 77, 79, 117, 131, 136, 142, 152]
NaO_8	8589	8590	2	[0, 67, 77, 79, 117, 131, 136, 142, 152]
NaO_9	8591	8616	26	[0, 67, 77, 79, 117, 131, 136, 139, 142, 152]
NaO_8	8617	8684	68	[0, 67, 77, 79, 117, 136, 139, 142, 152]
NaO_7	8685	8698	14	[0, 67, 77, 79, 117, 139, 142, 152]
NaO_6	8699	8734	36	[0, 67, 77, 79, 117, 139, 142]
NaO_7	8735	8810	76	[0, 67, 77, 79, 117, 124, 139, 142]
NaO_8	8811	8811	1	[0, 67, 77, 79, 117, 124, 136, 139, 142]
NaO_9	8812	8831	20	[0, 67, 77, 79, 117, 124, 136, 139, 142, 150]
NaO_8	8832	8837	6	[0, 67, 77, 79, 117, 124, 136, 139, 150]
NaO_7	8838	8890	53	[0, 67, 77, 79, 117, 124, 139, 150]
NaO_8	8891	8898	8	[0, 67, 77, 79, 117, 124, 139, 140, 150]
NaO_7	8899	8905	7	[0, 67, 77, 79, 117, 124, 139, 150]
NaO_8	8906	8921	16	[0, 67, 77, 79, 117, 124, 139, 140, 150]
NaO_7	8922	8950	29	[0, 67, 77, 79, 117, 139, 140, 150]
NaO_6	8951	8965	15	[0, 67, 77, 79, 117, 139, 150]
NaO_7	8966	8971	6	[0, 67, 77, 79, 111, 117, 139, 150]
NaO_6	8972	8982	11	[0, 67, 77, 79, 111, 117, 139]
NaO_7	8983	9003	21	[0, 67, 77, 79, 111, 117, 139, 152]
NaO_8	9004	9004	1	[0, 67, 77, 79, 102, 111, 117, 139, 152]
NaO_9	9005	9018	14	[0, 67, 77, 79, 102, 111, 117, 136, 139, 152]
NaO_10	9019	9021	3	[0, 67, 77, 79, 102, 111, 117, 131, 136, 139, 152]
NaO_9	9022	9024	3	[0, 77, 79, 102, 111, 117, 131, 136, 139, 152]
NaO_8	9025	9032	8	[0, 77, 79, 102, 111, 131, 136, 139, 152]
NaO_9	9033	9048	16	[0, 77, 79, 102, 111, 131, 136, 139, 142, 152]
NaO_8	9049	9051	3	[0, 77, 79, 102, 111, 131, 136, 142, 152]
NaO_7	9052	9071	20	[0, 77, 79, 102, 111, 131, 136, 152]
NaO_6	9072	9083	12	[0, 77, 79, 102, 111, 131, 152]
NaO_5	9084	9090	7	[0, 77, 79, 102, 131, 152]
NaO_6	9091	9095	5	[0, 77, 79, 102, 131, 139, 152]
NaO_7	9096	9114	19	[0, 77, 79, 102, 131, 136, 139, 152]
NaO_6	9115	9124	10	[0, 77, 79, 131, 136, 139, 152]
NaO_7	9125	9150	26	[0, 77, 79, 117, 131, 136, 139, 152]
NaO_6	9151	9155	5	[0, 77, 79, 117, 131, 139, 152]
NaO_5	9156	9156	1	[0, 77, 79, 131, 139, 152]
NaO_4	9157	9161	5	[0, 77, 79, 131, 139]
NaO_6	9162	9187	26	[0, 77, 79, 117, 131, 139, 150]
NaO_7	9188	9188	1	[0, 77, 79, 117, 131, 139, 150, 152]
NaO_6	9189	9189	1	[0, 77, 79, 117, 131, 139, 152]
NaO_5	9190	9191	2	[0, 77, 79, 117, 139, 152]
NaO_6	9192	9207	16	[0, 77, 79, 117, 139, 150, 152]
NaO_5	9208	9215	8	[0, 77, 79, 117, 150, 152]
NaO_6	9216	9222	7	[0, 77, 79, 102, 117, 150, 152]
NaO_5	9223	9230	8	[0, 77, 79, 102, 117, 150]
NaO_4	9231	9248	18	[0, 77, 79, 117, 150]
NaO_5	9249	9261	13	[0, 77, 79, 117, 139, 150]
NaO_6	9262	9269	8	[0, 67, 77, 79, 117, 139, 150]
NaO_6	9270	9281	12	[0, 67, 79, 117, 124, 139, 150]
NaO_7	9282	9294	13	[0, 67, 76, 79, 117, 124, 139, 150]
NaO_8	9295	9346	52	[0, 65, 67, 76, 79, 117, 124, 139, 150]
NaO_7	9347	9348	2	[0, 65, 76, 79, 117, 124, 139, 150]
NaO_6	9349	9358	10	[0, 65, 76, 79, 117, 124, 139]
NaO_7	9359	9380	22	[0, 65, 76, 79, 113, 117, 124, 139]
NaO_8	9381	9381	1	[0, 65, 67, 76, 79, 113, 117, 124, 139]
NaO_7	9382	9382	1	[0, 65, 67, 76, 79, 113, 117, 124]
NaO_8	9383	9410	28	[0, 65, 67, 76, 79, 113, 117, 124, 150]
NaO_7	9411	9420	10	[0, 65, 76, 79, 113, 117, 124, 150]
NaO_6	9421	9442	22	[0, 65, 76, 79, 113, 117, 124]
NaO_7	9443	9483	41	[0, 65, 76, 79, 113, 117, 124, 139]
NaO_6	9484	9487	4	[0, 76, 79, 113, 117, 124, 139]
NaO_7	9488	9495	8	[0, 76, 79, 113, 117, 124, 126, 139]
NaO_6	9496	9509	14	[0, 76, 79, 113, 117, 126, 139]
NaO_5	9510	9529	20	[0, 76, 79, 113, 126, 139]
NaO_6	9530	9562	33	[0, 65, 76, 79, 113, 126, 139]
NaO_5	9563	9570	8	[0, 65, 76, 79, 113, 126]
NaO_6	9571	9578	8	[0, 65, 76, 79, 113, 126, 140]
NaO_5	9579	9586	8	[0, 65, 79, 113, 126, 140]
NaO_6	9587	9592	6	[0, 65, 79, 113, 117, 126, 140]
NaO_7	9593	9598	6	[0, 65, 67, 79, 113, 117, 126, 140]
NaO_6	9599	9631	33	[0, 65, 67, 113, 117, 126, 140]
NaO_7	9632	9650	19	[0, 65, 67, 113, 117, 126, 127, 140]
NaO_8	9651	9652	2	[0, 65, 67, 79, 113, 117, 126, 127, 140]
NaO_7	9653	9657	5	[0, 65, 67, 79, 113, 117, 126, 140]
NaO_6	9658	9672	15	[0, 65, 67, 79, 117, 126, 140]
NaO_5	9673	9677	5	[0, 65, 67, 79, 126, 140]
NaO_6	9678	9688	11	[0, 65, 67, 76, 79, 126, 140]
NaO_5	9689	9727	39	[0, 65, 67, 76, 79, 126]
NaO_6	9728	9733	6	[0, 65, 67, 76, 79, 110, 126]
NaO_7	9734	9750	17	[0, 65, 67, 76, 79, 90, 110, 126]
NaO_6	9751	9767	17	[0, 65, 67, 76, 79, 110, 126]
NaO_7	9768	9794	27	[0, 65, 67, 76, 79, 110, 124, 126]
NaO_6	9795	9806	12	[0, 65, 67, 76, 110, 124, 126]
NaO_7	9807	9809	3	[0, 65, 67, 71, 76, 110, 124, 126]
NaO_6	9810	9811	2	[0, 65, 71, 76, 110, 124, 126]
NaO_5	9812	9828	17	[0, 65, 71, 76, 110, 124]
NaO_4	9829	9848	20	[0, 65, 71, 110, 124]
NaO_6	9849	9854	6	[0, 65, 71, 76, 90, 110, 124]
NaO_5	9855	9931	77	[0, 65, 76, 90, 110, 124]
NaO_6	9932	9950	19	[0, 65, 76, 90, 110, 124, 142]
NaO_7	9951	9960	10	[0, 65, 76, 79, 90, 110, 124, 142]
NaO_8	9961	9984	24	[0, 65, 76, 79, 90, 110, 124, 126, 142]
NaO_9	9985	9988	4	[0, 65, 76, 79, 90, 110, 124, 126, 139, 142]
NaO_8	9989	9998	10	[0, 65, 76, 79, 90, 110, 124, 126, 142]
NaO_7	9999	10017	19	[0, 65, 76, 79, 90, 124, 126, 142]
NaO_8	10018	10018	1	[0, 65, 76, 79, 90, 124, 126, 127, 142]
NaO_9	10019	10026	8	[0, 65, 76, 79, 90, 124, 126, 127, 139, 142]
NaO_10	10027	10034	8	[0, 65, 67, 76, 79, 90, 124, 126, 127, 139, 142]
NaO_9	10035	10038	4	[0, 65, 76, 79, 90, 124, 126, 127, 139, 142]
NaO_8	10039	10042	4	[0, 65, 79, 90, 124, 126, 127, 139, 142]
NaO_7	10043	10066	24	[0, 79, 90, 124, 126, 127, 139, 142]
NaO_8	10067	10067	1	[0, 79, 90, 124, 126, 127, 139, 140, 142]
NaO_7	10068	10068	1	[0, 79, 90, 124, 126, 127, 140, 142]
NaO_6	10069	10088	20	[0, 79, 90, 126, 127, 140, 142]
NaO_5	10089	10093	5	[0, 79, 90, 126, 127, 142]
NaO_6	10094	10099	6	[0, 67, 79, 90, 126, 127, 142]
NaO_5	10100	10118	19	[0, 67, 79, 90, 127, 142]
NaO_6	10119	10152	34	[0, 67, 79, 90, 110, 127, 142]
NaO_7	10153	10154	2	[0, 65, 67, 79, 90, 110, 127, 142]
NaO_8	10155	10157	3	[0, 65, 67, 70, 79, 90, 110, 127, 142]
NaO_7	10158	10162	5	[0, 65, 67, 70, 90, 110, 127, 142]
NaO_6	10163	10188	26	[0, 65, 67, 70, 90, 110, 127]
NaO_7	10189	10202	14	[0, 65, 67, 70, 76, 90, 110, 127]
NaO_6	10203	10210	8	[0, 65, 67, 70, 76, 90, 110]
NaO_7	10211	10239	29	[0, 65, 67, 70, 71, 76, 90, 110]
NaO_6	10240	10276	37	[0, 65, 70, 71, 76, 90, 110]
NaO_7	10277	10282	6	[0, 65, 67, 70, 71, 76, 90, 110]
NaO_8	10283	10287	5	[0, 65, 67, 70, 71, 76, 90, 110, 127]
NaO_7	10288	10299	12	[0, 65, 67, 70, 71, 76, 90, 127]
NaO_6	10300	10336	37	[0, 65, 67, 70, 76, 90, 127]
NaO_7	10337	10337	1	[0, 65, 67, 70, 71, 76, 90, 127]
NaO_8	10338	10341	4	[0, 65, 67, 70, 71, 76, 90, 127, 140]
NaO_7	10342	10356	15	[0, 65, 67, 70, 71, 90, 127, 140]
NaO_6	10357	10370	14	[0, 65, 67, 70, 71, 127, 140]
NaO_7	10371	10385	15	[0, 65, 67, 70, 71, 127, 140, 144]
NaO_6	10386	10387	2	[0, 65, 67, 70, 127, 140, 144]
NaO_7	10388	10404	17	[0, 65, 67, 70, 127, 140, 144, 147]
NaO_8	10405	10419	15	[0, 65, 67, 70, 96, 127, 140, 144, 147]
NaO_7	10420	10420	1	[0, 65, 67, 70, 96, 127, 140, 144]
NaO_8	10421	10422	2	[0, 65, 67, 68, 70, 96, 127, 140, 144]
NaO_7	10423	10423	1	[0, 65, 67, 68, 70, 96, 140, 144]
NaO_8	10424	10428	5	[0, 65, 67, 68, 70, 83, 96, 140, 144]
NaO_7	10429	10442	14	[0, 67, 68, 70, 83, 96, 140, 144]
NaO_8	10443	10445	3	[0, 67, 68, 70, 83, 96, 119, 140, 144]
NaO_7	10446	10481	36	[0, 68, 70, 83, 96, 119, 140, 144]
NaO_6	10482	10484	3	[0, 68, 70, 83, 119, 140, 144]
NaO_7	10485	10492	8	[0, 68, 70, 71, 83, 119, 140, 144]
NaO_7	10493	10514	22	[0, 67, 68, 71, 83, 119, 140, 144]
NaO_8	10515	10536	22	[0, 67, 68, 71, 83, 119, 140, 144, 147]
NaO_9	10537	10540	4	[0, 67, 68, 71, 82, 83, 119, 140, 144, 147]
NaO_8	10541	10565	25	[0, 68, 71, 82, 83, 119, 140, 144, 147]
NaO_7	10566	10569	4	[0, 68, 71, 83, 119, 140, 144, 147]
NaO_6	10570	10586	17	[0, 68, 71, 83, 140, 144, 147]
NaO_7	10587	10599	13	[0, 68, 71, 83, 119, 140, 144, 147]
NaO_6	10600	10603	4	[0, 68, 71, 83, 119, 144, 147]
NaO_7	10604	10604	1	[0, 68, 71, 83, 89, 119, 144, 147]
NaO_6	10605	10617	13	[0, 68, 83, 89, 119, 144, 147]
NaO_7	10618	10618	1	[0, 68, 83, 89, 96, 119, 144, 147]
NaO_6	10619	10622	4	[0, 68, 83, 89, 96, 119, 144]
NaO_5	10623	10663	41	[0, 68, 89, 96, 119, 144]
NaO_4	10664	10700	37	[0, 68, 96, 119, 144]
NaO_5	10701	10712	12	[0, 68, 96, 119, 144, 147]
NaO_6	10713	10741	29	[0, 68, 96, 119, 140, 144, 147]
NaO_5	10742	10775	34	[0, 68, 96, 119, 140, 144]
NaO_6	10776	10776	1	[0, 68, 82, 96, 119, 140, 144]
NaO_7	10777	10789	13	[0, 65, 68, 82, 96, 119, 140, 144]
NaO_6	10790	10808	19	[0, 65, 68, 96, 119, 140, 144]
NaO_5	10809	10843	35	[0, 65, 68, 119, 140, 144]
NaO_6	10844	10866	23	[0, 65, 68, 119, 140, 144, 147]
NaO_7	10867	10883	17	[0, 65, 68, 96, 119, 140, 144, 147]
NaO_6	10884	10894	11	[0, 68, 96, 119, 140, 144, 147]
NaO_5	10895	10939	45	[0, 68, 96, 119, 140, 144]
NaO_6	10940	11038	99	[0, 67, 68, 96, 119, 140, 144]
NaO_7	11039	11045	7	[0, 67, 68, 96, 119, 127, 140, 144]
NaO_6	11046	11049	4	[0, 67, 96, 119, 127, 140, 144]
NaO_7	11050	11070	21	[0, 67, 92, 96, 119, 127, 140, 144]
NaO_6	11071	11075	5	[0, 67, 92, 119, 127, 140, 144]
NaO_5	11076	11115	40	[0, 67, 119, 127, 140, 144]
NaO_6	11116	11136	21	[0, 67, 82, 119, 127, 140, 144]
NaO_5	11137	11163	27	[0, 67, 119, 127, 140, 144]
NaO_6	11164	11171	8	[0, 67, 96, 119, 127, 140, 144]
NaO_7	11172	11188	17	[0, 67, 92, 96, 119, 127, 140, 144]
NaO_6	11189	11203	15	[0, 67, 92, 96, 119, 140, 144]
NaO_7	11204	11212	9	[0, 67, 83, 92, 96, 119, 140, 144]
NaO_6	11213	11225	13	[0, 67, 83, 96, 119, 140, 144]
NaO_7	11226	11232	7	[0, 67, 83, 92, 96, 119, 140, 144]
NaO_6	11233	11236	4	[0, 67, 83, 92, 96, 119, 140]
NaO_7	11237	11240	4	[0, 67, 83, 92, 96, 119, 140, 147]
NaO_6	11241	11248	8	[0, 83, 92, 96, 119, 140, 147]
NaO_5	11249	11257	9	[0, 83, 92, 119, 140, 147]
NaO_4	11258	11259	2	[0, 83, 119, 140, 147]
NaO_5	11260	11268	9	[0, 83, 119, 140, 144, 147]
NaO_6	11269	11291	23	[0, 83, 96, 119, 140, 144, 147]
NaO_7	11292	11299	8	[0, 83, 92, 96, 119, 140, 144, 147]
NaO_8	11300	11312	13	[0, 83, 92, 96, 119, 126, 140, 144, 147]
NaO_8	11313	11318	6	[0, 67, 83, 92, 96, 119, 126, 140, 147]
NaO_7	11319	11387	69	[0, 67, 83, 92, 96, 119, 126, 140]
NaO_8	11388	11390	3	[0, 67, 83, 92, 96, 119, 126, 140, 144]
NaO_9	11391	11407	17	[0, 67, 83, 92, 96, 119, 126, 127, 140, 144]
NaO_8	11408	11414	7	[0, 67, 83, 92, 119, 126, 127, 140, 144]
NaO_7	11415	11420	6	[0, 67, 83, 92, 119, 126, 127, 140]
NaO_6	11421	11433	13	[0, 67, 83, 92, 119, 126, 140]
NaO_7	11434	11439	6	[0, 67, 83, 92, 119, 126, 138, 140]
NaO_8	11440	11443	4	[0, 67, 83, 92, 119, 126, 138, 140, 144]
NaO_7	11444	11451	8	[0, 67, 83, 92, 119, 126, 140, 144]
NaO_8	11452	11456	5	[0, 67, 70, 83, 92, 119, 126, 140, 144]
NaO_7	11457	11465	9	[0, 67, 70, 83, 92, 119, 140, 144]
NaO_6	11466	11472	7	[0, 67, 83, 92, 119, 140, 144]
NaO_5	11473	11475	3	[0, 67, 83, 92, 119, 140]
NaO_6	11476	11476	1	[0, 67, 83, 92, 119, 140, 147]
NaO_7	11477	11482	6	[0, 67, 83, 92, 119, 138, 140, 147]
NaO_6	11483	11486	4	[0, 67, 83, 119, 138, 140, 147]
NaO_7	11487	11509	23	[0, 67, 83, 119, 126, 138, 140, 147]
NaO_8	11510	11512	3	[0, 67, 83, 98, 119, 126, 138, 140, 147]
NaO_9	11513	11520	8	[0, 67, 71, 83, 98, 119, 126, 138, 140, 147]
NaO_8	11521	11530	10	[0, 67, 71, 83, 98, 119, 126, 140, 147]
NaO_9	11531	11531	1	[0, 67, 70, 71, 83, 98, 119, 126, 140, 147]
NaO_8	11532	11537	6	[0, 70, 71, 83, 98, 119, 126, 140, 147]
NaO_9	11538	11543	6	[0, 70, 71, 83, 90, 98, 119, 126, 140, 147]
NaO_8	11544	11544	1	[0, 71, 83, 90, 98, 119, 126, 140, 147]
NaO_7	11545	11586	42	[0, 71, 83, 98, 119, 126, 140, 147]
NaO_8	11587	11587	1	[0, 71, 83, 90, 98, 119, 126, 140, 147]
NaO_7	11588	11597	10	[0, 71, 90, 98, 119, 126, 140, 147]
NaO_8	11598	11607	10	[0, 71, 82, 90, 98, 119, 126, 140, 147]
NaO_7	11608	11612	5	[0, 71, 82, 90, 98, 119, 126, 140]
NaO_8	11613	11633	21	[0, 70, 71, 82, 90, 98, 119, 126, 140]
NaO_7	11634	11634	1	[0, 70, 71, 90, 98, 119, 126, 140]
NaO_6	11635	11647	13	[0, 71, 90, 98, 119, 126, 140]
NaO_5	11648	11652	5	[0, 71, 98, 119, 126, 140]
NaO_6	11653	11667	15	[0, 71, 98, 119, 126, 138, 140]
NaO_5	11668	11671	4	[0, 71, 98, 119, 126, 140]
NaO_6	11672	11682	11	[0, 71, 78, 98, 119, 126, 140]
NaO_7	11683	11683	1	[0, 71, 78, 98, 119, 126, 138, 140]
NaO_8	11684	11685	2	[0, 71, 78, 92, 98, 119, 126, 138, 140]
NaO_9	11686	11689	4	[0, 67, 71, 78, 92, 98, 119, 126, 138, 140]
NaO_7	11690	11695	6	[0, 67, 71, 98, 119, 126, 138, 140]
NaO_6	11696	11700	5	[0, 67, 71, 119, 126, 138, 140]
NaO_7	11701	11723	23	[0, 67, 71, 83, 119, 126, 138, 140]
NaO_6	11724	11750	27	[0, 67, 83, 119, 126, 138, 140]
NaO_5	11751	11762	12	[0, 67, 83, 119, 126, 140]
NaO_6	11763	11774	12	[0, 67, 83, 119, 126, 138, 140]
NaO_5	11775	11789	15	[0, 67, 83, 119, 138, 140]
NaO_6	11790	11790	1	[0, 67, 83, 119, 127, 138, 140]
NaO_7	11791	11792	2	[0, 67, 83, 119, 127, 138, 140, 144]
NaO_8	11793	11803	11	[0, 67, 82, 83, 119, 127, 138, 140, 144]
NaO_7	11804	11809	6	[0, 67, 83, 119, 127, 138, 140, 144]
NaO_6	11810	11813	4	[0, 67, 83, 119, 127, 140, 144]
NaO_5	11814	11815	2	[0, 67, 83, 119, 140, 144]
NaO_4	11816	11817	2	[0, 67, 83, 119, 144]
NaO_5	11818	11849	32	[0, 67, 83, 119, 140, 144]
NaO_4	11850	11875	26	[0, 67, 83, 119, 144]
NaO_5	11876	11878	3	[0, 67, 83, 119, 138, 144]
NaO_6	11879	11926	48	[0, 67, 83, 92, 119, 138, 144]
NaO_7	11927	11953	27	[0, 67, 78, 83, 92, 119, 138, 144]
NaO_8	11954	11955	2	[0, 67, 78, 83, 92, 119, 127, 138, 144]
NaO_7	11956	11958	3	[0, 67, 78, 83, 119, 127, 138, 144]
NaO_6	11959	11970	12	[0, 78, 83, 119, 127, 138, 144]
NaO_5	11971	11975	5	[0, 78, 83, 119, 127, 144]
NaO_6	11976	11997	22	[0, 78, 83, 98, 119, 127, 144]
NaO_7	11998	11998	1	[0, 78, 83, 98, 119, 127, 140, 144]
NaO_7	11999	12002	4	[0, 78, 83, 98, 119, 126, 140, 144]
NaO_6	12003	12015	13	[0, 78, 83, 119, 126, 140, 144]
NaO_5	12016	12042	27	[0, 78, 83, 119, 126, 140]
NaO_6	12043	12060	18	[0, 78, 83, 98, 119, 126, 140]
NaO_7	12061	12065	5	[0, 78, 83, 98, 119, 126, 140, 147]
NaO_8	12066	12079	14	[0, 78, 83, 98, 119, 126, 127, 140, 147]
NaO_9	12080	12085	6	[0, 78, 83, 98, 119, 126, 127, 138, 140, 147]
NaO_10	12086	12090	5	[0, 71, 78, 83, 98, 119, 126, 127, 138, 140, 147]
NaO_9	12091	12099	9	[0, 71, 78, 83, 98, 119, 126, 127, 138, 140]
NaO_8	12100	12130	31	[0, 78, 83, 98, 119, 126, 127, 138, 140]
NaO_9	12131	12133	3	[0, 78, 82, 83, 98, 119, 126, 127, 138, 140]
NaO_10	12134	12135	2	[0, 70, 78, 82, 83, 98, 119, 126, 127, 138, 140]
NaO_11	12136	12136	1	[0, 70, 71, 78, 82, 83, 98, 119, 126, 127, 138, 140]
NaO_10	12137	12168	32	[0, 71, 78, 82, 83, 98, 119, 126, 127, 138, 140]
NaO_9	12169	12176	8	[0, 71, 78, 82, 83, 98, 119, 126, 138, 140]
NaO_8	12177	12182	6	[0, 71, 78, 82, 83, 119, 126, 138, 140]
NaO_9	12183	12189	7	[0, 71, 78, 82, 83, 119, 126, 127, 138, 140]
NaO_8	12190	12205	16	[0, 71, 78, 83, 119, 126, 127, 138, 140]
NaO_7	12206	12207	2	[0, 71, 78, 83, 119, 126, 138, 140]
NaO_6	12208	12209	2	[0, 71, 78, 83, 119, 126, 138]
NaO_8	12210	12234	25	[0, 71, 78, 83, 96, 98, 119, 126, 138]
NaO_9	12235	12235	1	[0, 71, 78, 82, 83, 96, 98, 119, 126, 138]
NaO_8	12236	12261	26	[0, 71, 82, 83, 96, 98, 119, 126, 138]
NaO_9	12262	12277	16	[0, 70, 71, 82, 83, 96, 98, 119, 126, 138]
NaO_8	12278	12306	29	[0, 70, 71, 83, 96, 98, 119, 126, 138]
NaO_7	12307	12316	10	[0, 71, 83, 96, 98, 119, 126, 138]
NaO_8	12317	12320	4	[0, 71, 82, 83, 96, 98, 119, 126, 138]
NaO_7	12321	12322	2	[0, 71, 82, 83, 96, 98, 119, 138]
NaO_8	12323	12338	16	[0, 71, 73, 82, 83, 96, 98, 119, 138]
NaO_7	12339	12355	17	[0, 71, 73, 82, 83, 96, 119, 138]
NaO_6	12356	12359	4	[0, 71, 73, 82, 83, 96, 119]
NaO_7	12360	12363	4	[0, 71, 73, 82, 83, 96, 119, 126]
NaO_8	12364	12364	1	[0, 71, 73, 82, 83, 96, 119, 126, 144]
NaO_7	12365	12368	4	[0, 71, 73, 83, 96, 119, 126, 144]
NaO_8	12369	12371	3	[0, 71, 73, 83, 96, 119, 126, 127, 144]
NaO_9	12372	12382	11	[0, 71, 73, 83, 96, 119, 126, 127, 138, 144]
NaO_10	12383	12415	33	[0, 71, 73, 83, 96, 119, 126, 127, 138, 140, 144]
NaO_9	12416	12417	2	[0, 71, 73, 83, 119, 126, 127, 138, 140, 144]
NaO_8	12418	12420	3	[0, 71, 73, 119, 126, 127, 138, 140, 144]
NaO_7	12421	12427	7	[0, 71, 119, 126, 127, 138, 140, 144]
NaO_6	12428	12443	16	[0, 71, 119, 126, 127, 138, 140]
NaO_7	12444	12472	29	[0, 71, 83, 119, 126, 127, 138, 140]
NaO_8	12473	12497	25	[0, 71, 83, 119, 126, 127, 138, 140, 144]
NaO_9	12498	12504	7	[0, 71, 78, 83, 119, 126, 127, 138, 140, 144]
NaO_8	12505	12508	4	[0, 71, 78, 83, 119, 126, 127, 138, 140]
NaO_9	12509	12535	27	[0, 70, 71, 78, 83, 119, 126, 127, 138, 140]
NaO_8	12536	12551	16	[0, 70, 71, 83, 119, 126, 127, 138, 140]
NaO_6	12552	12585	34	[0, 71, 83, 119, 126, 127, 138]
NaO_7	12586	12588	3	[0, 71, 83, 119, 126, 127, 138, 144]
NaO_8	12589	12604	16	[0, 71, 73, 83, 119, 126, 127, 138, 144]
NaO_9	12605	12606	2	[0, 71, 73, 83, 96, 119, 126, 127, 138, 144]
NaO_10	12607	12622	16	[0, 70, 71, 73, 83, 96, 119, 126, 127, 138, 144]
NaO_9	12623	12626	4	[0, 71, 73, 83, 96, 119, 126, 127, 138, 144]
NaO_8	12627	12663	37	[0, 71, 83, 96, 119, 126, 127, 138, 144]
NaO_9	12664	12673	10	[0, 71, 83, 96, 119, 126, 127, 138, 141, 144]
NaO_10	12674	12685	12	[0, 71, 83, 96, 119, 126, 127, 138, 140, 141, 144]
NaO_9	12686	12688	3	[0, 71, 83, 96, 119, 126, 127, 138, 141, 144]
NaO_8	12689	12733	45	[0, 71, 83, 119, 126, 127, 138, 141, 144]
NaO_7	12734	12736	3	[0, 71, 83, 119, 126, 127, 138, 144]
NaO_8	12737	12757	21	[0, 70, 71, 83, 119, 126, 127, 138, 144]
NaO_7	12758	12778	21	[0, 71, 83, 119, 126, 127, 138, 144]
NaO_8	12779	12780	2	[0, 71, 83, 119, 126, 127, 138, 141, 144]
NaO_7	12781	12786	6	[0, 71, 83, 119, 126, 127, 138, 144]
NaO_6	12787	12817	31	[0, 71, 83, 119, 126, 138, 144]
NaO_7	12818	12825	8	[0, 71, 83, 96, 119, 126, 138, 144]
NaO_8	12826	12843	18	[0, 70, 71, 83, 96, 119, 126, 138, 144]
NaO_7	12844	12873	30	[0, 71, 83, 96, 119, 126, 138, 144]
NaO_8	12874	12877	4	[0, 71, 78, 83, 96, 119, 126, 138, 144]
NaO_9	12878	12885	8	[0, 71, 78, 82, 83, 96, 119, 126, 138, 144]
NaO_8	12886	12910	25	[0, 71, 78, 82, 83, 96, 119, 126, 138]
NaO_9	12911	12922	12	[0, 71, 78, 82, 83, 96, 119, 126, 138, 144]
NaO_8	12923	12928	6	[0, 71, 78, 83, 96, 119, 126, 138, 144]
NaO_9	12929	12933	5	[0, 71, 78, 83, 96, 119, 126, 138, 140, 144]
NaO_8	12934	12941	8	[0, 71, 83, 96, 119, 126, 138, 140, 144]
NaO_7	12942	12946	5	[0, 71, 96, 119, 126, 138, 140, 144]
NaO_7	12947	12952	6	[0, 71, 96, 119, 126, 140, 141, 144]
NaO_6	12953	12969	17	[0, 71, 96, 119, 126, 140, 144]
NaO_5	12970	12976	7	[0, 71, 96, 119, 140, 144]
NaO_6	12977	12995	19	[0, 71, 96, 119, 126, 140, 144]
NaO_7	12996	12999	4	[0, 71, 82, 96, 119, 126, 140, 144]
NaO_8	13000	13011	12	[0, 71, 82, 96, 119, 126, 127, 140, 144]
NaO_9	13012	13026	15	[0, 71, 78, 82, 96, 119, 126, 127, 140, 144]
NaO_10	13027	13033	7	[0, 71, 78, 82, 96, 119, 126, 127, 138, 140, 144]
NaO_9	13034	13048	15	[0, 71, 78, 82, 96, 119, 126, 138, 140, 144]
NaO_10	13049	13056	8	[0, 71, 78, 82, 96, 119, 121, 126, 138, 140, 144]
NaO_11	13057	13069	13	[0, 71, 78, 82, 96, 98, 119, 121, 126, 138, 140, 144]
NaO_10	13070	13075	6	[0, 71, 78, 82, 96, 98, 119, 121, 126, 138, 144]
NaO_9	13076	13097	22	[0, 71, 78, 82, 96, 98, 121, 126, 138, 144]
NaO_8	13098	13098	1	[0, 71, 78, 82, 96, 98, 121, 138, 144]
NaO_9	13099	13099	1	[0, 71, 78, 82, 83, 96, 98, 121, 138, 144]
NaO_8	13100	13117	18	[0, 71, 78, 82, 83, 96, 98, 138, 144]
NaO_7	13118	13144	27	[0, 71, 78, 82, 83, 96, 138, 144]
NaO_8	13145	13157	13	[0, 71, 78, 82, 83, 96, 138, 140, 144]
NaO_9	13158	13168	11	[0, 71, 78, 82, 83, 96, 98, 138, 140, 144]
NaO_8	13169	13170	2	[0, 71, 78, 82, 83, 96, 138, 140, 144]
NaO_7	13171	13177	7	[0, 71, 78, 82, 83, 96, 138, 144]
NaO_6	13178	13193	16	[0, 71, 78, 82, 83, 96, 138]
NaO_7	13194	13204	11	[0, 71, 78, 82, 83, 96, 126, 138]
NaO_8	13205	13208	4	[0, 71, 78, 82, 83, 96, 126, 127, 138]
NaO_7	13209	13216	8	[0, 71, 78, 82, 83, 96, 126, 127]
NaO_8	13217	13223	7	[0, 71, 78, 82, 83, 96, 98, 126, 127]
NaO_9	13224	13241	18	[0, 71, 78, 82, 83, 96, 98, 126, 127, 140]
NaO_8	13242	13253	12	[0, 71, 78, 82, 83, 96, 98, 127, 140]
NaO_9	13254	13297	44	[0, 71, 78, 82, 83, 96, 98, 127, 138, 140]
NaO_8	13298	13301	4	[0, 71, 78, 82, 83, 96, 127, 138, 140]
NaO_7	13302	13332	31	[0, 71, 82, 83, 96, 127, 138, 140]
NaO_6	13333	13341	9	[0, 71, 82, 96, 127, 138, 140]
NaO_5	13342	13348	7	[0, 71, 96, 127, 138, 140]
NaO_6	13349	13356	8	[0, 71, 83, 96, 127, 138, 140]
NaO_8	13357	13366	10	[0, 71, 78, 83, 96, 126, 127, 138, 140]
NaO_9	13367	13373	7	[0, 71, 78, 82, 83, 96, 126, 127, 138, 140]
NaO_8	13374	13380	7	[0, 71, 78, 83, 96, 126, 127, 138, 140]
NaO_9	13381	13382	2	[0, 71, 78, 83, 96, 98, 126, 127, 138, 140]
NaO_8	13383	13409	27	[0, 71, 78, 83, 96, 98, 126, 127, 138]
NaO_7	13410	13427	18	[0, 71, 78, 83, 98, 126, 127, 138]
NaO_6	13428	13434	7	[0, 71, 78, 83, 98, 126, 138]
NaO_5	13435	13435	1	[0, 71, 78, 83, 98, 138]
NaO_6	13436	13462	27	[0, 71, 78, 82, 83, 98, 138]
NaO_7	13463	13470	8	[0, 71, 78, 82, 83, 98, 121, 138]
NaO_8	13471	13487	17	[0, 71, 78, 82, 83, 98, 121, 126, 138]
NaO_6	13488	13497	10	[0, 71, 78, 82, 83, 98, 138]
NaO_7	13498	13501	4	[0, 71, 73, 78, 82, 83, 98, 138]
NaO_8	13502	13513	12	[0, 71, 73, 78, 82, 83, 98, 138, 140]
NaO_7	13514	13519	6	[0, 71, 73, 78, 82, 83, 138, 140]
NaO_8	13520	13523	4	[0, 71, 73, 78, 82, 83, 138, 140, 147]
NaO_9	13524	13531	8	[0, 71, 73, 78, 82, 83, 96, 138, 140, 147]
NaO_8	13532	13536	5	[0, 71, 78, 82, 83, 96, 138, 140, 147]
NaO_7	13537	13544	8	[0, 71, 78, 82, 83, 96, 138, 140]
NaO_6	13545	13551	7	[0, 78, 82, 83, 96, 138, 140]
NaO_7	13552	13558	7	[0, 78, 82, 83, 96, 127, 138, 140]
NaO_6	13559	13575	17	[0, 82, 83, 96, 127, 138, 140]
NaO_7	13576	13595	20	[0, 82, 83, 96, 127, 138, 140, 144]
NaO_6	13596	13620	25	[0, 82, 96, 127, 138, 140, 144]
NaO_7	13621	13637	17	[0, 82, 96, 127, 138, 140, 141, 144]
NaO_6	13638	13742	105	[0, 96, 127, 138, 140, 141, 144]
NaO_7	13743	13758	16	[0, 96, 119, 127, 138, 140, 141, 144]
NaO_6	13759	13762	4	[0, 96, 127, 138, 140, 141, 144]
NaO_7	13763	13805	43	[0, 67, 96, 127, 138, 140, 141, 144]
NaO_6	13806	13810	5	[0, 67, 96, 127, 138, 141, 144]
NaO_5	13811	13828	18	[0, 67, 96, 127, 138, 144]
NaO_6	13829	13840	12	[0, 67, 96, 127, 138, 141, 144]
NaO_5	13841	13862	22	[0, 67, 96, 127, 138, 144]
NaO_6	13863	13885	23	[0, 67, 96, 119, 127, 138, 144]
NaO_7	13886	13910	25	[0, 67, 96, 114, 119, 127, 138, 144]
NaO_6	13911	13956	46	[0, 67, 96, 114, 119, 127, 138]
NaO_7	13957	13957	1	[0, 67, 96, 114, 119, 127, 138, 144]
NaO_6	13958	13961	4	[0, 67, 96, 114, 127, 138, 144]
NaO_5	13962	14012	51	[0, 67, 96, 127, 138, 144]
NaO_6	14013	14042	30	[0, 67, 96, 127, 138, 141, 144]
NaO_5	14043	14067	25	[0, 67, 96, 127, 138, 144]
NaO_6	14068	14115	48	[0, 67, 96, 127, 138, 140, 144]
NaO_7	14116	14127	12	[0, 67, 94, 96, 127, 138, 140, 144]
NaO_6	14128	14139	12	[0, 94, 96, 127, 138, 140, 144]
NaO_7	14140	14141	2	[0, 83, 94, 96, 127, 138, 140, 144]
NaO_6	14142	14147	6	[0, 83, 94, 96, 127, 140, 144]
NaO_5	14148	14157	10	[0, 83, 94, 127, 140, 144]
NaO_6	14158	14161	4	[0, 80, 83, 94, 127, 140, 144]
NaO_7	14162	14174	13	[0, 80, 83, 94, 127, 138, 140, 144]
NaO_6	14175	14188	14	[0, 80, 83, 94, 127, 138, 140]
NaO_7	14189	14189	1	[0, 78, 80, 83, 94, 127, 138, 140]
NaO_8	14190	14220	31	[0, 78, 80, 83, 94, 127, 138, 140, 147]
NaO_8	14221	14231	11	[0, 78, 83, 94, 96, 127, 138, 140, 147]
NaO_7	14232	14248	17	[0, 78, 83, 94, 96, 127, 140, 147]
NaO_8	14249	14280	32	[0, 78, 83, 94, 96, 114, 127, 140, 147]
NaO_7	14281	14281	1	[0, 83, 94, 96, 114, 127, 140, 147]
NaO_6	14282	14293	12	[0, 83, 94, 96, 114, 140, 147]
NaO_5	14294	14308	15	[0, 94, 96, 114, 140, 147]
NaO_4	14309	14310	2	[0, 96, 114, 140, 147]
NaO_5	14311	14326	16	[0, 67, 96, 114, 140, 147]
NaO_4	14327	14349	23	[0, 96, 114, 140, 147]
NaO_5	14350	14373	24	[0, 94, 96, 114, 140, 147]
NaO_5	14374	14379	6	[0, 94, 114, 140, 141, 147]
NaO_6	14380	14406	27	[0, 94, 96, 114, 140, 141, 147]
NaO_5	14407	14411	5	[0, 96, 114, 140, 141, 147]
NaO_6	14412	14416	5	[0, 96, 98, 114, 140, 141, 147]
NaO_7	14417	14444	28	[0, 78, 96, 98, 114, 140, 141, 147]
NaO_6	14445	14449	5	[0, 78, 96, 98, 114, 140, 141]
NaO_5	14450	14463	14	[0, 96, 98, 114, 140, 141]
NaO_4	14464	14472	9	[0, 96, 98, 114, 140]
NaO_3	14473	14494	22	[0, 96, 114, 140]
NaO_4	14495	14530	36	[0, 96, 114, 140, 141]
NaO_5	14531	14551	21	[0, 94, 96, 114, 140, 141]
NaO_6	14552	14574	23	[0, 94, 96, 114, 140, 141, 147]
NaO_5	14575	14584	10	[0, 94, 114, 140, 141, 147]
NaO_4	14585	14585	1	[0, 94, 140, 141, 147]
NaO_5	14586	14588	3	[0, 83, 94, 140, 141, 147]
NaO_4	14589	14611	23	[0, 94, 140, 141, 147]
NaO_5	14612	14625	14	[0, 83, 94, 140, 141, 147]
NaO_6	14626	14631	6	[0, 83, 94, 114, 140, 141, 147]
NaO_7	14632	14636	5	[0, 78, 83, 94, 114, 140, 141, 147]
NaO_6	14637	14645	9	[0, 78, 83, 94, 140, 141, 147]
NaO_7	14646	14676	31	[0, 78, 82, 83, 94, 140, 141, 147]
NaO_6	14677	14691	15	[0, 78, 82, 83, 140, 141, 147]
NaO_5	14692	14707	16	[0, 78, 82, 83, 140, 147]
NaO_7	14708	14727	20	[0, 73, 78, 82, 83, 98, 140, 147]
NaO_8	14728	14728	1	[0, 73, 78, 82, 83, 96, 98, 140, 147]
NaO_9	14729	14730	2	[0, 73, 78, 82, 83, 96, 98, 114, 140, 147]
NaO_8	14731	14744	14	[0, 78, 82, 83, 96, 98, 114, 140, 147]
NaO_7	14745	14759	15	[0, 78, 82, 83, 96, 98, 114, 140]
NaO_6	14760	14786	27	[0, 78, 83, 96, 98, 114, 140]
NaO_5	14787	14822	36	[0, 78, 83, 96, 114, 140]
