# Supplementary material for: Pressure‐Induced Coordination Changes in a Pyrolitic Silicate Melt From Ab Initio Molecular Dynamics Simulations
Source: J Geophys Res Solid Earth. 2019 Nov 29;124(11):11232–50. doi: 10.1029/2019JB018238 (PMC6988478; doi:10.1029/2019JB018238)
Supplement: Supplementary file 2 — Data Set S1 [file JGRB-124-11232-s002.zip › Data/3000K/NaO/a12.5-pyr-100-nvt.T3K.outcar.umd.dat.r0.stat.dat]

Cluster	Time	Percent
NaO_7	4297	0.2898873372461715	8
NaO_8	2057	0.1387708291169129	9
NaO_6	4393	0.2963637590231397	7
NaO_4	646	0.04358092154084868	5
NaO_5	2596	0.17513323888551574	6
NaO_9	635	0.042838831545571075	10
NaO_3	42	0.0028334345274235984	4
NaO_10	143	0.009647169938608919	11
NaO_11	14	0.0009444781758078661	12
