# Supplementary material for: Pressure‐Induced Coordination Changes in a Pyrolitic Silicate Melt From Ab Initio Molecular Dynamics Simulations
Source: J Geophys Res Solid Earth. 2019 Nov 29;124(11):11232–50. doi: 10.1029/2019JB018238 (PMC6988478; doi:10.1029/2019JB018238)
Supplement: Supplementary file 2 — Data Set S1 [file JGRB-124-11232-s002.zip › Data/3000K/NaO/a13.0-pyr-100-nvt.T3K.outcar.umd.dat.r0.popul.dat]

Formula	Begin	End	Lifetime	[Composition]
NaO_6	0	19	20	[0, 74, 86, 91, 102, 108, 139]
NaO_5	20	35	16	[0, 74, 86, 91, 102, 139]
NaO_4	36	54	19	[0, 74, 86, 91, 102]
NaO_3	55	76	22	[0, 86, 91, 102]
NaO_4	77	81	5	[0, 86, 91, 97, 102]
NaO_5	82	84	3	[0, 64, 86, 91, 97, 102]
NaO_6	85	85	1	[0, 64, 86, 91, 97, 102, 149]
NaO_5	86	97	12	[0, 64, 91, 97, 102, 149]
NaO_6	98	153	56	[0, 64, 74, 91, 97, 102, 149]
NaO_7	154	189	36	[0, 64, 74, 91, 97, 102, 112, 149]
NaO_8	190	206	17	[0, 64, 74, 91, 97, 102, 108, 112, 149]
NaO_7	207	212	6	[0, 64, 74, 97, 102, 108, 112, 149]
NaO_6	213	237	25	[0, 64, 74, 97, 102, 108, 112]
NaO_7	238	253	16	[0, 64, 74, 86, 97, 102, 108, 112]
NaO_6	254	257	4	[0, 74, 86, 97, 102, 108, 112]
NaO_5	258	265	8	[0, 86, 97, 102, 108, 112]
NaO_6	266	303	38	[0, 86, 97, 102, 108, 112, 131]
NaO_5	304	304	1	[0, 86, 97, 102, 108, 112]
NaO_4	305	307	3	[0, 86, 97, 102, 108]
NaO_3	308	309	2	[0, 86, 102, 108]
NaO_4	310	312	3	[0, 86, 102, 108, 146]
NaO_5	313	319	7	[0, 86, 102, 108, 139, 146]
NaO_4	320	323	4	[0, 86, 102, 108, 146]
NaO_5	324	331	8	[0, 86, 90, 102, 108, 146]
NaO_6	332	332	1	[0, 65, 86, 90, 102, 108, 146]
NaO_5	333	355	23	[0, 65, 86, 90, 102, 146]
NaO_6	356	362	7	[0, 65, 86, 90, 102, 124, 146]
NaO_5	363	369	7	[0, 65, 86, 102, 124, 146]
NaO_6	370	389	20	[0, 65, 86, 102, 124, 139, 146]
NaO_5	390	423	34	[0, 65, 86, 124, 139, 146]
NaO_4	424	459	36	[0, 65, 86, 124, 146]
NaO_5	460	467	8	[0, 65, 86, 102, 124, 146]
NaO_6	468	503	36	[0, 65, 86, 102, 110, 124, 146]
NaO_5	504	524	21	[0, 65, 86, 110, 124, 146]
NaO_6	525	544	20	[0, 65, 86, 110, 124, 139, 146]
NaO_7	545	547	3	[0, 65, 84, 86, 110, 124, 139, 146]
NaO_6	548	553	6	[0, 65, 84, 86, 110, 139, 146]
NaO_5	554	558	5	[0, 65, 84, 86, 110, 146]
NaO_4	559	559	1	[0, 65, 86, 110, 146]
NaO_5	560	609	50	[0, 65, 86, 90, 110, 146]
NaO_4	610	620	11	[0, 65, 86, 110, 146]
NaO_3	621	633	13	[0, 65, 86, 146]
NaO_2	634	636	3	[0, 86, 146]
NaO_4	637	655	19	[0, 86, 95, 139, 146]
NaO_5	656	687	32	[0, 86, 95, 108, 139, 146]
NaO_4	688	752	65	[0, 95, 108, 139, 146]
NaO_5	753	785	33	[0, 65, 95, 108, 139, 146]
NaO_6	786	818	33	[0, 65, 91, 95, 108, 139, 146]
NaO_7	819	836	18	[0, 65, 90, 91, 95, 108, 139, 146]
NaO_6	837	837	1	[0, 65, 90, 91, 95, 139, 146]
NaO_5	838	867	30	[0, 65, 90, 91, 95, 146]
NaO_6	868	874	7	[0, 65, 90, 91, 95, 101, 146]
NaO_5	875	876	2	[0, 65, 91, 95, 101, 146]
NaO_6	877	889	13	[0, 65, 91, 95, 101, 139, 146]
NaO_5	890	904	15	[0, 65, 91, 95, 101, 146]
NaO_4	905	907	3	[0, 65, 91, 101, 146]
NaO_3	908	926	19	[0, 65, 101, 146]
NaO_4	927	944	18	[0, 65, 101, 146, 148]
NaO_3	945	965	21	[0, 65, 101, 148]
NaO_4	966	1034	69	[0, 65, 91, 101, 148]
NaO_5	1035	1047	13	[0, 65, 91, 101, 127, 148]
NaO_6	1048	1078	31	[0, 65, 91, 95, 101, 127, 148]
NaO_5	1079	1102	24	[0, 65, 91, 95, 127, 148]
NaO_6	1103	1122	20	[0, 65, 91, 95, 127, 139, 148]
NaO_7	1123	1126	4	[0, 65, 91, 95, 108, 127, 139, 148]
NaO_6	1127	1141	15	[0, 65, 91, 95, 127, 139, 148]
NaO_5	1142	1146	5	[0, 65, 91, 95, 127, 139]
NaO_4	1147	1149	3	[0, 65, 91, 95, 127]
NaO_4	1150	1158	9	[0, 65, 91, 95, 97]
NaO_5	1159	1189	31	[0, 65, 91, 95, 97, 149]
NaO_4	1190	1191	2	[0, 91, 95, 97, 149]
NaO_5	1192	1255	64	[0, 91, 95, 97, 104, 149]
NaO_4	1256	1265	10	[0, 95, 97, 104, 149]
NaO_3	1266	1268	3	[0, 97, 104, 149]
NaO_4	1269	1282	14	[0, 97, 104, 128, 149]
NaO_5	1283	1296	14	[0, 97, 104, 112, 128, 149]
NaO_4	1297	1299	3	[0, 97, 112, 128, 149]
NaO_3	1300	1324	25	[0, 97, 112, 128]
NaO_4	1325	1330	6	[0, 97, 112, 123, 128]
NaO_5	1331	1334	4	[0, 93, 97, 112, 123, 128]
NaO_6	1335	1343	9	[0, 81, 93, 97, 112, 123, 128]
NaO_7	1344	1356	13	[0, 71, 81, 93, 97, 112, 123, 128]
NaO_6	1357	1375	19	[0, 71, 81, 93, 112, 123, 128]
NaO_6	1376	1394	19	[0, 71, 81, 83, 93, 112, 128]
NaO_5	1395	1407	13	[0, 81, 83, 93, 112, 128]
NaO_6	1408	1411	4	[0, 81, 83, 93, 112, 128, 144]
NaO_5	1412	1414	3	[0, 81, 83, 112, 128, 144]
NaO_6	1415	1507	93	[0, 81, 83, 112, 123, 128, 144]
NaO_5	1508	1529	22	[0, 83, 112, 123, 128, 144]
NaO_6	1530	1573	44	[0, 71, 83, 112, 123, 128, 144]
NaO_5	1574	1585	12	[0, 71, 83, 112, 123, 128]
NaO_6	1586	1587	2	[0, 71, 83, 97, 112, 123, 128]
NaO_7	1588	1602	15	[0, 65, 71, 83, 97, 112, 123, 128]
NaO_8	1603	1603	1	[0, 65, 71, 83, 91, 97, 112, 123, 128]
NaO_6	1604	1612	9	[0, 65, 71, 91, 97, 112, 123]
NaO_5	1613	1617	5	[0, 65, 71, 91, 97, 112]
NaO_6	1618	1655	38	[0, 65, 71, 90, 91, 97, 112]
NaO_7	1656	1660	5	[0, 65, 71, 90, 91, 97, 112, 148]
NaO_6	1661	1663	3	[0, 65, 71, 90, 91, 112, 148]
NaO_7	1664	1666	3	[0, 65, 71, 90, 91, 112, 127, 148]
NaO_6	1667	1669	3	[0, 65, 71, 90, 91, 112, 127]
NaO_5	1670	1682	13	[0, 65, 90, 91, 112, 127]
NaO_5	1683	1687	5	[0, 65, 91, 112, 127, 148]
NaO_6	1688	1725	38	[0, 65, 91, 112, 127, 136, 148]
NaO_7	1726	1728	3	[0, 65, 91, 112, 113, 127, 136, 148]
NaO_6	1729	1738	10	[0, 91, 112, 113, 127, 136, 148]
NaO_5	1739	1742	4	[0, 91, 112, 113, 136, 148]
NaO_4	1743	1744	2	[0, 112, 113, 136, 148]
NaO_5	1745	1749	5	[0, 75, 112, 113, 136, 148]
NaO_7	1750	1756	7	[0, 75, 96, 106, 112, 113, 136, 148]
NaO_8	1757	1782	26	[0, 75, 96, 106, 112, 113, 130, 136, 148]
NaO_9	1783	1783	1	[0, 75, 96, 106, 112, 113, 127, 130, 136, 148]
NaO_8	1784	1785	2	[0, 75, 96, 106, 112, 113, 127, 130, 148]
NaO_9	1786	1788	3	[0, 75, 91, 96, 106, 112, 113, 127, 130, 148]
NaO_8	1789	1799	11	[0, 75, 91, 106, 112, 113, 127, 130, 148]
NaO_7	1800	1817	18	[0, 75, 91, 106, 113, 127, 130, 148]
NaO_6	1818	1833	16	[0, 75, 91, 106, 113, 127, 148]
NaO_7	1834	1846	13	[0, 75, 77, 91, 106, 113, 127, 148]
NaO_8	1847	1861	15	[0, 75, 77, 91, 106, 113, 127, 130, 148]
NaO_7	1862	1901	40	[0, 75, 77, 91, 113, 127, 130, 148]
NaO_6	1902	1906	5	[0, 75, 91, 113, 127, 130, 148]
NaO_7	1907	1907	1	[0, 75, 91, 112, 113, 127, 130, 148]
NaO_6	1908	1909	2	[0, 75, 112, 113, 127, 130, 148]
NaO_5	1910	1915	6	[0, 75, 112, 127, 130, 148]
NaO_4	1916	1929	14	[0, 75, 112, 130, 148]
NaO_3	1930	1956	27	[0, 112, 130, 148]
NaO_4	1957	1957	1	[0, 91, 112, 130, 148]
NaO_5	1958	1968	11	[0, 83, 91, 112, 130, 148]
NaO_4	1969	1978	10	[0, 83, 91, 112, 130]
NaO_5	1979	1993	15	[0, 83, 91, 112, 130, 148]
NaO_4	1994	1995	2	[0, 83, 91, 112, 148]
NaO_5	1996	2001	6	[0, 83, 91, 112, 130, 148]
NaO_4	2002	2017	16	[0, 83, 112, 130, 148]
NaO_5	2018	2019	2	[0, 65, 83, 112, 130, 148]
NaO_4	2020	2024	5	[0, 65, 83, 112, 148]
NaO_5	2025	2059	35	[0, 65, 83, 91, 112, 148]
NaO_4	2060	2068	9	[0, 65, 83, 112, 148]
NaO_3	2069	2116	48	[0, 83, 112, 148]
NaO_4	2117	2121	5	[0, 65, 83, 112, 148]
NaO_5	2122	2140	19	[0, 65, 77, 83, 112, 148]
NaO_4	2141	2167	27	[0, 77, 83, 112, 148]
NaO_5	2168	2183	16	[0, 77, 83, 91, 112, 148]
NaO_6	2184	2196	13	[0, 77, 83, 91, 112, 130, 148]
NaO_5	2197	2197	1	[0, 77, 83, 91, 112, 130]
NaO_4	2198	2200	3	[0, 77, 83, 91, 112]
NaO_5	2201	2207	7	[0, 77, 83, 91, 112, 130]
NaO_4	2208	2219	12	[0, 77, 83, 91, 130]
NaO_5	2220	2220	1	[0, 77, 83, 91, 130, 136]
NaO_6	2221	2223	3	[0, 77, 83, 91, 112, 130, 136]
NaO_5	2224	2248	25	[0, 77, 83, 91, 112, 130]
NaO_6	2249	2263	15	[0, 77, 83, 91, 112, 130, 148]
NaO_5	2264	2265	2	[0, 77, 83, 91, 130, 148]
NaO_6	2266	2279	14	[0, 77, 83, 91, 127, 130, 148]
NaO_5	2280	2326	47	[0, 77, 83, 91, 130, 148]
NaO_4	2327	2341	15	[0, 83, 91, 130, 148]
NaO_5	2342	2384	43	[0, 83, 91, 130, 136, 148]
NaO_4	2385	2389	5	[0, 83, 91, 130, 148]
NaO_5	2390	2391	2	[0, 83, 91, 112, 130, 148]
NaO_4	2392	2420	29	[0, 83, 112, 130, 148]
NaO_3	2421	2429	9	[0, 83, 112, 130]
NaO_4	2430	2637	208	[0, 83, 112, 130, 136]
NaO_5	2638	2654	17	[0, 83, 112, 123, 130, 136]
NaO_6	2655	2706	52	[0, 75, 83, 112, 123, 130, 136]
NaO_5	2707	2725	19	[0, 75, 112, 123, 130, 136]
NaO_7	2726	2781	56	[0, 75, 83, 112, 123, 130, 135, 136]
NaO_6	2782	2799	18	[0, 75, 83, 112, 123, 130, 136]
NaO_7	2800	2820	21	[0, 75, 83, 112, 123, 127, 130, 136]
NaO_6	2821	2823	3	[0, 83, 112, 123, 127, 130, 136]
NaO_7	2824	2836	13	[0, 83, 95, 112, 123, 127, 130, 136]
NaO_6	2837	2846	10	[0, 83, 95, 112, 123, 127, 130]
NaO_5	2847	2852	6	[0, 83, 95, 112, 123, 130]
NaO_6	2853	2868	16	[0, 83, 95, 104, 112, 123, 130]
NaO_5	2869	2887	19	[0, 83, 95, 104, 123, 130]
NaO_4	2888	2893	6	[0, 83, 95, 123, 130]
NaO_5	2894	2902	9	[0, 83, 95, 123, 130, 136]
NaO_4	2903	2937	35	[0, 95, 123, 130, 136]
NaO_3	2938	2946	9	[0, 95, 123, 136]
NaO_4	2947	2963	17	[0, 91, 95, 123, 136]
NaO_5	2964	2985	22	[0, 91, 95, 108, 123, 136]
NaO_4	2986	2993	8	[0, 91, 95, 108, 136]
NaO_5	2994	3008	15	[0, 91, 95, 108, 123, 136]
NaO_6	3009	3017	9	[0, 65, 91, 95, 108, 123, 136]
NaO_7	3018	3039	22	[0, 65, 91, 95, 108, 123, 136, 139]
NaO_5	3040	3045	6	[0, 65, 91, 108, 136, 139]
NaO_6	3046	3048	3	[0, 65, 91, 101, 108, 136, 139]
NaO_5	3049	3069	21	[0, 65, 91, 101, 108, 139]
NaO_4	3070	3083	14	[0, 65, 91, 101, 108]
NaO_3	3084	3085	2	[0, 65, 91, 108]
NaO_2	3086	3109	24	[0, 65, 91]
NaO_3	3110	3110	1	[0, 65, 91, 123]
NaO_4	3111	3126	16	[0, 65, 70, 91, 123]
NaO_5	3127	3147	21	[0, 65, 70, 91, 123, 127]
NaO_6	3148	3171	24	[0, 65, 70, 91, 104, 123, 127]
NaO_5	3172	3176	5	[0, 65, 70, 91, 104, 123]
NaO_6	3177	3205	29	[0, 65, 70, 91, 95, 104, 123]
NaO_5	3206	3218	13	[0, 70, 91, 95, 104, 123]
NaO_6	3219	3236	18	[0, 70, 83, 91, 95, 104, 123]
NaO_5	3237	3266	30	[0, 83, 91, 95, 104, 123]
NaO_6	3267	3272	6	[0, 83, 91, 95, 104, 112, 123]
NaO_7	3273	3299	27	[0, 65, 83, 91, 95, 104, 112, 123]
NaO_8	3300	3308	9	[0, 65, 83, 91, 95, 104, 112, 123, 136]
NaO_7	3309	3310	2	[0, 65, 91, 95, 104, 112, 123, 136]
NaO_6	3311	3311	1	[0, 65, 91, 95, 104, 112, 123]
NaO_7	3312	3322	11	[0, 65, 70, 91, 95, 104, 112, 123]
NaO_6	3323	3374	52	[0, 65, 70, 91, 95, 112, 123]
NaO_7	3375	3400	26	[0, 65, 70, 91, 95, 104, 112, 123]
NaO_8	3401	3422	22	[0, 65, 70, 83, 91, 95, 104, 112, 123]
NaO_9	3423	3425	3	[0, 65, 70, 83, 91, 95, 97, 104, 112, 123]
NaO_6	3426	3436	11	[0, 70, 91, 95, 104, 112, 123]
NaO_7	3437	3439	3	[0, 70, 91, 95, 104, 112, 123, 128]
NaO_6	3440	3470	31	[0, 91, 95, 104, 112, 123, 128]
NaO_7	3471	3486	16	[0, 70, 91, 95, 104, 112, 123, 128]
NaO_8	3487	3498	12	[0, 70, 91, 95, 104, 112, 123, 127, 128]
NaO_9	3499	3507	9	[0, 70, 83, 91, 95, 104, 112, 123, 127, 128]
NaO_8	3508	3518	11	[0, 70, 91, 95, 104, 112, 123, 127, 128]
NaO_7	3519	3531	13	[0, 70, 95, 104, 112, 123, 127, 128]
NaO_6	3532	3535	4	[0, 70, 104, 112, 123, 127, 128]
NaO_7	3536	3536	1	[0, 70, 83, 104, 112, 123, 127, 128]
NaO_6	3537	3549	13	[0, 70, 83, 104, 112, 123, 128]
NaO_7	3550	3554	5	[0, 70, 83, 91, 104, 112, 123, 128]
NaO_8	3555	3567	13	[0, 70, 83, 91, 95, 104, 112, 123, 128]
NaO_7	3568	3576	9	[0, 70, 91, 95, 104, 112, 123, 128]
NaO_8	3577	3596	20	[0, 70, 91, 95, 104, 112, 123, 128, 149]
NaO_9	3597	3606	10	[0, 70, 91, 95, 104, 112, 123, 128, 143, 149]
NaO_8	3607	3608	2	[0, 70, 95, 104, 112, 123, 128, 143, 149]
NaO_7	3609	3609	1	[0, 70, 95, 104, 112, 128, 143, 149]
NaO_6	3610	3620	11	[0, 70, 95, 104, 112, 143, 149]
NaO_6	3621	3653	33	[0, 70, 95, 104, 123, 143, 149]
NaO_7	3654	3663	10	[0, 65, 70, 95, 104, 123, 143, 149]
NaO_6	3664	3677	14	[0, 65, 70, 95, 123, 143, 149]
NaO_5	3678	3699	22	[0, 65, 70, 95, 123, 143]
NaO_6	3700	3705	6	[0, 65, 70, 95, 123, 143, 149]
NaO_5	3706	3721	16	[0, 65, 70, 95, 123, 143]
NaO_6	3722	3750	29	[0, 65, 70, 95, 108, 123, 143]
NaO_7	3751	3766	16	[0, 65, 70, 90, 95, 108, 123, 143]
NaO_6	3767	3767	1	[0, 65, 70, 95, 108, 123, 143]
NaO_5	3768	3777	10	[0, 65, 70, 95, 123, 143]
NaO_6	3778	3787	10	[0, 65, 70, 95, 123, 140, 143]
NaO_5	3788	3808	21	[0, 65, 70, 95, 140, 143]
NaO_6	3809	3812	4	[0, 65, 70, 83, 95, 140, 143]
NaO_7	3813	3818	6	[0, 65, 70, 83, 90, 95, 140, 143]
NaO_8	3819	3824	6	[0, 65, 70, 83, 90, 95, 140, 143, 149]
NaO_7	3825	3827	3	[0, 65, 70, 83, 90, 95, 143, 149]
NaO_6	3828	3834	7	[0, 65, 70, 83, 90, 143, 149]
NaO_5	3835	3835	1	[0, 65, 70, 83, 143, 149]
NaO_6	3836	3847	12	[0, 65, 70, 83, 104, 143, 149]
NaO_5	3848	3849	2	[0, 65, 70, 104, 143, 149]
NaO_6	3850	3850	1	[0, 65, 70, 104, 123, 143, 149]
NaO_7	3851	3856	6	[0, 65, 70, 95, 104, 123, 143, 149]
NaO_8	3857	3858	2	[0, 65, 70, 71, 95, 104, 123, 143, 149]
NaO_9	3859	3875	17	[0, 65, 70, 71, 83, 95, 104, 123, 143, 149]
NaO_8	3876	3887	12	[0, 65, 70, 71, 83, 95, 104, 143, 149]
NaO_7	3888	3893	6	[0, 65, 70, 71, 95, 104, 143, 149]
NaO_8	3894	3897	4	[0, 65, 70, 71, 95, 104, 123, 143, 149]
NaO_7	3898	3904	7	[0, 65, 70, 71, 95, 123, 143, 149]
NaO_6	3905	3947	43	[0, 65, 70, 71, 95, 123, 149]
NaO_5	3948	3986	39	[0, 65, 70, 95, 123, 149]
NaO_6	3987	4013	27	[0, 65, 70, 95, 123, 143, 149]
NaO_5	4014	4021	8	[0, 65, 70, 123, 143, 149]
NaO_6	4022	4030	9	[0, 65, 70, 95, 123, 143, 149]
NaO_5	4031	4050	20	[0, 65, 70, 123, 143, 149]
NaO_4	4051	4069	19	[0, 65, 70, 143, 149]
NaO_5	4070	4138	69	[0, 65, 70, 81, 143, 149]
NaO_4	4139	4140	2	[0, 65, 70, 143, 149]
NaO_5	4141	4152	12	[0, 65, 70, 123, 143, 149]
NaO_6	4153	4183	31	[0, 65, 70, 123, 140, 143, 149]
NaO_7	4184	4215	32	[0, 65, 70, 71, 123, 140, 143, 149]
NaO_8	4216	4227	12	[0, 64, 65, 70, 71, 123, 140, 143, 149]
NaO_7	4228	4241	14	[0, 64, 65, 70, 71, 140, 143, 149]
NaO_6	4242	4251	10	[0, 64, 65, 70, 71, 140, 149]
NaO_6	4252	4260	9	[0, 65, 70, 71, 140, 149, 151]
NaO_7	4261	4302	42	[0, 65, 70, 71, 127, 140, 149, 151]
NaO_6	4303	4309	7	[0, 65, 70, 127, 140, 149, 151]
NaO_7	4310	4318	9	[0, 65, 70, 127, 140, 143, 149, 151]
NaO_6	4319	4326	8	[0, 65, 70, 127, 140, 143, 151]
NaO_6	4327	4327	1	[0, 65, 70, 127, 140, 143, 149]
NaO_5	4328	4328	1	[0, 65, 70, 140, 143, 149]
NaO_6	4329	4341	13	[0, 65, 70, 123, 140, 143, 149]
NaO_7	4342	4351	10	[0, 65, 70, 123, 140, 143, 149, 151]
NaO_8	4352	4366	15	[0, 64, 65, 70, 123, 140, 143, 149, 151]
NaO_9	4367	4377	11	[0, 64, 65, 70, 90, 123, 140, 143, 149, 151]
NaO_8	4378	4379	2	[0, 64, 65, 70, 123, 140, 143, 149, 151]
NaO_7	4380	4382	3	[0, 64, 65, 70, 123, 143, 149, 151]
NaO_6	4383	4389	7	[0, 64, 65, 70, 123, 143, 151]
NaO_7	4390	4409	20	[0, 64, 65, 70, 108, 123, 143, 151]
NaO_6	4410	4433	24	[0, 65, 70, 108, 123, 143, 151]
NaO_5	4434	4449	16	[0, 65, 70, 108, 123, 151]
NaO_4	4450	4486	37	[0, 65, 70, 108, 123]
NaO_3	4487	4494	8	[0, 70, 108, 123]
NaO_4	4495	4532	38	[0, 70, 108, 112, 123]
NaO_3	4533	4586	54	[0, 70, 108, 123]
NaO_4	4587	4591	5	[0, 70, 108, 123, 127]
NaO_5	4592	4605	14	[0, 70, 71, 108, 123, 127]
NaO_4	4606	4614	9	[0, 70, 71, 123, 127]
NaO_5	4615	4644	30	[0, 70, 71, 112, 123, 127]
NaO_6	4645	4664	20	[0, 70, 71, 104, 112, 123, 127]
NaO_7	4665	4689	25	[0, 70, 71, 104, 112, 123, 127, 149]
NaO_6	4690	4703	14	[0, 70, 71, 104, 112, 123, 149]
NaO_7	4704	4714	11	[0, 70, 71, 104, 112, 123, 128, 149]
NaO_6	4715	4752	38	[0, 70, 71, 104, 112, 123, 128]
NaO_5	4753	4767	15	[0, 70, 71, 104, 112, 128]
NaO_6	4768	4845	78	[0, 70, 71, 83, 104, 112, 128]
NaO_7	4846	4857	12	[0, 70, 71, 83, 95, 104, 112, 128]
NaO_8	4858	4860	3	[0, 70, 71, 83, 91, 95, 104, 112, 128]
NaO_9	4861	4883	23	[0, 67, 70, 71, 83, 91, 95, 104, 112, 128]
NaO_8	4884	4894	11	[0, 67, 70, 71, 91, 95, 104, 112, 128]
NaO_8	4895	4896	2	[0, 67, 71, 91, 95, 104, 107, 112, 128]
NaO_7	4897	4906	10	[0, 67, 91, 95, 104, 107, 112, 128]
NaO_8	4907	4910	4	[0, 67, 71, 91, 95, 104, 107, 112, 128]
NaO_7	4911	4931	21	[0, 67, 71, 91, 104, 107, 112, 128]
NaO_6	4932	4955	24	[0, 67, 91, 104, 107, 112, 128]
NaO_5	4956	4982	27	[0, 67, 91, 104, 112, 128]
NaO_6	4983	5041	59	[0, 67, 91, 104, 112, 127, 128]
NaO_7	5042	5063	22	[0, 67, 91, 104, 107, 112, 127, 128]
NaO_8	5064	5065	2	[0, 67, 83, 91, 104, 107, 112, 127, 128]
NaO_7	5066	5088	23	[0, 67, 83, 91, 104, 112, 127, 128]
NaO_8	5089	5097	9	[0, 67, 83, 91, 104, 107, 112, 127, 128]
NaO_7	5098	5105	8	[0, 67, 83, 91, 104, 107, 112, 128]
NaO_8	5106	5112	7	[0, 67, 83, 88, 91, 104, 107, 112, 128]
NaO_7	5113	5121	9	[0, 67, 88, 91, 104, 107, 112, 128]
NaO_6	5122	5136	15	[0, 67, 91, 104, 107, 112, 128]
NaO_5	5137	5172	36	[0, 67, 91, 104, 107, 128]
NaO_6	5173	5176	4	[0, 67, 88, 91, 104, 107, 128]
NaO_5	5177	5183	7	[0, 67, 88, 91, 104, 107]
NaO_6	5184	5233	50	[0, 67, 88, 91, 104, 107, 112]
NaO_5	5234	5237	4	[0, 67, 88, 91, 104, 112]
NaO_4	5238	5246	9	[0, 67, 91, 104, 112]
NaO_5	5247	5261	15	[0, 67, 91, 104, 112, 127]
NaO_6	5262	5274	13	[0, 67, 91, 104, 112, 127, 128]
NaO_7	5275	5282	8	[0, 67, 91, 104, 112, 127, 128, 143]
NaO_6	5283	5284	2	[0, 67, 91, 104, 127, 128, 143]
NaO_7	5285	5307	23	[0, 67, 91, 104, 127, 128, 143, 150]
NaO_6	5308	5318	11	[0, 67, 91, 104, 128, 143, 150]
NaO_5	5319	5339	21	[0, 67, 91, 104, 128, 150]
NaO_6	5340	5340	1	[0, 67, 83, 91, 104, 128, 150]
NaO_7	5341	5388	48	[0, 67, 70, 83, 91, 104, 128, 150]
NaO_6	5389	5423	35	[0, 67, 70, 91, 104, 128, 150]
NaO_5	5424	5496	73	[0, 67, 91, 104, 128, 150]
NaO_6	5497	5500	4	[0, 67, 81, 91, 104, 128, 150]
NaO_7	5501	5514	14	[0, 67, 81, 91, 104, 128, 143, 150]
NaO_6	5515	5539	25	[0, 67, 81, 91, 104, 128, 150]
NaO_5	5540	5573	34	[0, 67, 81, 91, 104, 150]
NaO_6	5574	5591	18	[0, 67, 81, 91, 104, 107, 150]
NaO_7	5592	5594	3	[0, 67, 81, 91, 93, 104, 107, 150]
NaO_6	5595	5618	24	[0, 67, 81, 91, 93, 104, 107]
NaO_5	5619	5626	8	[0, 67, 91, 93, 104, 107]
NaO_6	5627	5631	5	[0, 67, 88, 91, 93, 104, 107]
NaO_7	5632	5662	31	[0, 67, 83, 88, 91, 93, 104, 107]
NaO_8	5663	5676	14	[0, 67, 83, 88, 91, 93, 104, 107, 108]
NaO_7	5677	5687	11	[0, 67, 83, 88, 91, 93, 104, 107]
NaO_6	5688	5703	16	[0, 83, 88, 91, 93, 104, 107]
NaO_7	5704	5740	37	[0, 83, 88, 91, 93, 104, 107, 112]
NaO_8	5741	5742	2	[0, 83, 88, 91, 93, 104, 107, 112, 136]
NaO_7	5743	5768	26	[0, 83, 88, 93, 104, 107, 112, 136]
NaO_8	5769	5769	1	[0, 83, 88, 93, 97, 104, 107, 112, 136]
NaO_9	5770	5856	87	[0, 83, 88, 93, 97, 104, 107, 112, 136, 141]
NaO_8	5857	5872	16	[0, 83, 88, 97, 104, 107, 112, 136, 141]
NaO_9	5873	5876	4	[0, 83, 88, 93, 97, 104, 107, 112, 136, 141]
NaO_8	5877	5888	12	[0, 83, 88, 93, 104, 107, 112, 136, 141]
NaO_9	5889	5914	26	[0, 83, 88, 91, 93, 104, 107, 112, 136, 141]
NaO_10	5915	5923	9	[0, 67, 83, 88, 91, 93, 104, 107, 112, 136, 141]
NaO_9	5924	5931	8	[0, 67, 83, 88, 91, 93, 104, 107, 112, 136]
NaO_8	5932	5936	5	[0, 67, 83, 88, 91, 93, 104, 107, 112]
NaO_9	5937	5946	10	[0, 67, 83, 88, 91, 93, 104, 107, 112, 136]
NaO_8	5947	5962	16	[0, 83, 88, 91, 93, 104, 107, 112, 136]
NaO_7	5963	5968	6	[0, 83, 88, 91, 93, 104, 107, 112]
NaO_6	5969	6023	55	[0, 83, 88, 91, 104, 107, 112]
NaO_7	6024	6038	15	[0, 83, 88, 91, 93, 104, 107, 112]
NaO_8	6039	6047	9	[0, 83, 88, 91, 93, 104, 107, 112, 141]
NaO_7	6048	6054	7	[0, 83, 88, 91, 104, 107, 112, 141]
NaO_8	6055	6059	5	[0, 83, 88, 91, 93, 104, 107, 112, 141]
NaO_7	6060	6076	17	[0, 83, 88, 91, 93, 104, 107, 112]
NaO_8	6077	6087	11	[0, 83, 88, 91, 93, 104, 107, 112, 141]
NaO_7	6088	6114	27	[0, 83, 88, 91, 93, 104, 107, 141]
NaO_6	6115	6118	4	[0, 83, 88, 91, 93, 104, 107]
NaO_7	6119	6140	22	[0, 83, 88, 91, 93, 104, 107, 141]
NaO_6	6141	6147	7	[0, 83, 88, 91, 93, 104, 107]
NaO_7	6148	6188	41	[0, 83, 88, 91, 93, 97, 104, 107]
NaO_8	6189	6207	19	[0, 83, 88, 91, 93, 97, 104, 107, 136]
NaO_6	6208	6214	7	[0, 83, 88, 91, 97, 107, 136]
NaO_5	6215	6247	33	[0, 83, 88, 91, 97, 136]
NaO_6	6248	6256	9	[0, 83, 88, 91, 97, 112, 136]
NaO_7	6257	6269	13	[0, 83, 88, 91, 97, 107, 112, 136]
NaO_6	6270	6273	4	[0, 83, 88, 91, 97, 107, 136]
NaO_7	6274	6286	13	[0, 83, 88, 91, 93, 97, 107, 136]
NaO_8	6287	6292	6	[0, 83, 88, 91, 93, 97, 107, 135, 136]
NaO_7	6293	6317	25	[0, 83, 88, 91, 93, 97, 107, 135]
NaO_8	6318	6325	8	[0, 83, 88, 91, 93, 97, 104, 107, 135]
NaO_7	6326	6349	24	[0, 83, 88, 91, 93, 97, 104, 107]
NaO_6	6350	6377	28	[0, 83, 88, 91, 93, 97, 107]
NaO_7	6378	6384	7	[0, 83, 88, 91, 93, 97, 107, 141]
NaO_8	6385	6385	1	[0, 83, 88, 91, 93, 97, 107, 112, 141]
NaO_9	6386	6387	2	[0, 83, 88, 91, 93, 97, 107, 112, 136, 141]
NaO_10	6388	6399	12	[0, 70, 83, 88, 91, 93, 97, 107, 112, 136, 141]
NaO_8	6400	6419	20	[0, 88, 91, 93, 97, 107, 112, 136, 141]
NaO_7	6420	6420	1	[0, 88, 91, 93, 97, 112, 136, 141]
NaO_9	6421	6456	36	[0, 88, 91, 93, 97, 104, 107, 112, 136, 141]
NaO_8	6457	6465	9	[0, 91, 93, 97, 104, 107, 112, 136, 141]
NaO_7	6466	6492	27	[0, 91, 93, 104, 107, 112, 136, 141]
NaO_8	6493	6543	51	[0, 91, 93, 104, 107, 112, 127, 136, 141]
NaO_7	6544	6553	10	[0, 91, 93, 104, 112, 127, 136, 141]
NaO_8	6554	6572	19	[0, 91, 93, 97, 104, 112, 127, 136, 141]
NaO_6	6573	6593	21	[0, 93, 97, 104, 112, 136, 141]
NaO_5	6594	6639	46	[0, 97, 104, 112, 136, 141]
NaO_6	6640	6659	20	[0, 91, 97, 104, 112, 136, 141]
NaO_7	6660	6663	4	[0, 91, 93, 97, 104, 112, 136, 141]
NaO_8	6664	6683	20	[0, 70, 91, 93, 97, 104, 112, 136, 141]
NaO_7	6684	6695	12	[0, 70, 91, 93, 97, 104, 112, 136]
NaO_6	6696	6706	11	[0, 70, 91, 93, 97, 112, 136]
NaO_5	6707	6720	14	[0, 70, 91, 97, 112, 136]
NaO_6	6721	6726	6	[0, 70, 91, 97, 112, 136, 151]
NaO_5	6727	6743	17	[0, 70, 91, 97, 112, 136]
NaO_6	6744	6763	20	[0, 70, 91, 97, 112, 127, 136]
NaO_5	6764	6802	39	[0, 70, 91, 112, 127, 136]
NaO_6	6803	6815	13	[0, 70, 91, 104, 112, 127, 136]
NaO_7	6816	6821	6	[0, 70, 91, 93, 104, 112, 127, 136]
NaO_6	6822	6829	8	[0, 91, 93, 104, 112, 127, 136]
NaO_7	6830	6831	2	[0, 88, 91, 93, 104, 112, 127, 136]
NaO_8	6832	6853	22	[0, 88, 91, 93, 104, 112, 127, 136, 141]
NaO_9	6854	6861	8	[0, 83, 88, 91, 93, 104, 112, 127, 136, 141]
NaO_8	6862	6867	6	[0, 83, 88, 91, 93, 112, 127, 136, 141]
NaO_7	6868	6871	4	[0, 83, 88, 91, 93, 112, 136, 141]
NaO_6	6872	6890	19	[0, 83, 88, 91, 112, 136, 141]
NaO_5	6891	6899	9	[0, 88, 91, 112, 136, 141]
NaO_6	6900	6910	11	[0, 88, 91, 93, 112, 136, 141]
NaO_7	6911	6932	22	[0, 88, 91, 93, 97, 112, 136, 141]
NaO_6	6933	6959	27	[0, 88, 91, 93, 112, 136, 141]
NaO_5	6960	7000	41	[0, 88, 91, 112, 136, 141]
NaO_6	7001	7008	8	[0, 88, 91, 92, 112, 136, 141]
NaO_7	7009	7027	19	[0, 88, 91, 92, 95, 112, 136, 141]
NaO_8	7028	7032	5	[0, 88, 91, 92, 95, 97, 112, 136, 141]
NaO_7	7033	7033	1	[0, 88, 92, 95, 97, 112, 136, 141]
NaO_6	7034	7107	74	[0, 92, 95, 97, 112, 136, 141]
NaO_7	7108	7110	3	[0, 92, 95, 97, 104, 112, 136, 141]
NaO_6	7111	7113	3	[0, 92, 97, 104, 112, 136, 141]
NaO_5	7114	7139	26	[0, 92, 104, 112, 136, 141]
NaO_6	7140	7140	1	[0, 91, 92, 104, 112, 136, 141]
NaO_7	7141	7147	7	[0, 91, 92, 97, 104, 112, 136, 141]
NaO_6	7148	7167	20	[0, 91, 92, 104, 112, 136, 141]
NaO_5	7168	7169	2	[0, 91, 92, 112, 136, 141]
NaO_4	7170	7184	15	[0, 91, 112, 136, 141]
NaO_5	7185	7190	6	[0, 70, 91, 112, 136, 141]
NaO_6	7191	7192	2	[0, 70, 91, 112, 136, 138, 141]
NaO_5	7193	7207	15	[0, 70, 91, 112, 136, 138]
NaO_6	7208	7245	38	[0, 68, 70, 91, 112, 136, 138]
NaO_7	7246	7250	5	[0, 65, 68, 70, 91, 112, 136, 138]
NaO_6	7251	7264	14	[0, 65, 68, 91, 112, 136, 138]
NaO_7	7265	7266	2	[0, 65, 68, 74, 91, 112, 136, 138]
NaO_8	7267	7270	4	[0, 65, 68, 74, 91, 92, 112, 136, 138]
NaO_7	7271	7280	10	[0, 68, 74, 91, 92, 112, 136, 138]
NaO_6	7281	7283	3	[0, 68, 74, 92, 112, 136, 138]
NaO_5	7284	7292	9	[0, 68, 74, 92, 112, 136]
NaO_6	7293	7294	2	[0, 68, 74, 92, 112, 136, 141]
NaO_5	7295	7322	28	[0, 74, 92, 112, 136, 141]
NaO_6	7323	7327	5	[0, 68, 74, 92, 112, 136, 141]
NaO_7	7328	7330	3	[0, 68, 74, 91, 92, 112, 136, 141]
NaO_8	7331	7338	8	[0, 68, 74, 88, 91, 92, 112, 136, 141]
NaO_9	7339	7347	9	[0, 68, 74, 88, 91, 92, 112, 136, 138, 141]
NaO_8	7348	7354	7	[0, 74, 88, 91, 92, 112, 136, 138, 141]
NaO_6	7355	7355	1	[0, 74, 88, 91, 136, 138, 141]
NaO_5	7356	7367	12	[0, 74, 88, 136, 138, 141]
NaO_6	7368	7375	8	[0, 68, 74, 88, 136, 138, 141]
NaO_5	7376	7420	45	[0, 68, 74, 88, 138, 141]
NaO_6	7421	7450	30	[0, 68, 74, 88, 136, 138, 141]
NaO_7	7451	7461	11	[0, 68, 74, 88, 91, 136, 138, 141]
NaO_6	7462	7470	9	[0, 68, 74, 91, 136, 138, 141]
NaO_7	7471	7474	4	[0, 68, 74, 88, 91, 136, 138, 141]
NaO_8	7475	7506	32	[0, 68, 74, 88, 91, 112, 136, 138, 141]
NaO_7	7507	7543	37	[0, 74, 88, 91, 112, 136, 138, 141]
NaO_8	7544	7554	11	[0, 70, 74, 88, 91, 112, 136, 138, 141]
NaO_7	7555	7588	34	[0, 70, 88, 91, 112, 136, 138, 141]
NaO_8	7589	7590	2	[0, 70, 88, 91, 112, 136, 138, 141, 143]
NaO_7	7591	7604	14	[0, 70, 88, 91, 112, 136, 138, 141]
NaO_6	7605	7608	4	[0, 70, 88, 91, 112, 136, 138]
NaO_5	7609	7614	6	[0, 70, 91, 112, 136, 138]
NaO_4	7615	7615	1	[0, 70, 91, 112, 138]
NaO_5	7616	7625	10	[0, 70, 91, 112, 127, 138]
NaO_6	7626	7627	2	[0, 70, 91, 112, 127, 137, 138]
NaO_5	7628	7636	9	[0, 70, 91, 127, 137, 138]
NaO_6	7637	7650	14	[0, 65, 70, 91, 127, 137, 138]
NaO_5	7651	7658	8	[0, 65, 70, 91, 127, 138]
NaO_6	7659	7659	1	[0, 65, 70, 91, 127, 138, 141]
NaO_7	7660	7664	5	[0, 65, 70, 91, 127, 138, 141, 143]
NaO_8	7665	7687	23	[0, 65, 70, 91, 112, 127, 138, 141, 143]
NaO_7	7688	7702	15	[0, 65, 70, 91, 112, 127, 141, 143]
NaO_8	7703	7706	4	[0, 65, 70, 91, 112, 127, 136, 141, 143]
NaO_7	7707	7713	7	[0, 65, 91, 112, 127, 136, 141, 143]
NaO_6	7714	7725	12	[0, 65, 112, 127, 136, 141, 143]
NaO_5	7726	7727	2	[0, 65, 112, 136, 141, 143]
NaO_6	7728	7744	17	[0, 65, 112, 132, 136, 141, 143]
NaO_5	7745	7771	27	[0, 65, 112, 132, 136, 143]
NaO_4	7772	7785	14	[0, 65, 112, 136, 143]
NaO_5	7786	7819	34	[0, 65, 104, 112, 136, 143]
NaO_6	7820	7821	2	[0, 65, 104, 112, 136, 138, 143]
NaO_7	7822	7839	18	[0, 65, 104, 112, 136, 138, 141, 143]
NaO_6	7840	7843	4	[0, 65, 104, 112, 136, 138, 141]
NaO_7	7844	7849	6	[0, 65, 70, 104, 112, 136, 138, 141]
NaO_6	7850	7868	19	[0, 65, 70, 112, 136, 138, 141]
NaO_5	7869	7871	3	[0, 70, 112, 136, 138, 141]
NaO_6	7872	7876	5	[0, 70, 112, 136, 137, 138, 141]
NaO_5	7877	7909	33	[0, 70, 112, 136, 137, 138]
NaO_4	7910	7911	2	[0, 112, 136, 137, 138]
NaO_3	7912	7916	5	[0, 136, 137, 138]
NaO_4	7917	7923	7	[0, 77, 136, 137, 138]
NaO_5	7924	7925	2	[0, 77, 108, 136, 137, 138]
NaO_6	7926	7953	28	[0, 77, 108, 131, 136, 137, 138]
NaO_7	7954	7966	13	[0, 65, 77, 108, 131, 136, 137, 138]
NaO_6	7967	8015	49	[0, 65, 77, 131, 136, 137, 138]
NaO_5	8016	8026	11	[0, 65, 131, 136, 137, 138]
NaO_6	8027	8056	30	[0, 65, 108, 131, 136, 137, 138]
NaO_7	8057	8098	42	[0, 65, 70, 108, 131, 136, 137, 138]
NaO_6	8099	8128	30	[0, 65, 70, 108, 131, 137, 138]
NaO_7	8129	8131	3	[0, 65, 70, 108, 112, 131, 137, 138]
NaO_8	8132	8149	18	[0, 65, 70, 108, 112, 131, 136, 137, 138]
NaO_7	8150	8157	8	[0, 65, 70, 108, 112, 136, 137, 138]
NaO_6	8158	8158	1	[0, 65, 108, 112, 136, 137, 138]
NaO_7	8159	8175	17	[0, 65, 108, 112, 123, 136, 137, 138]
NaO_8	8176	8178	3	[0, 65, 108, 112, 123, 131, 136, 137, 138]
NaO_9	8179	8192	14	[0, 65, 70, 108, 112, 123, 131, 136, 137, 138]
NaO_9	8193	8197	5	[0, 65, 70, 112, 123, 131, 136, 137, 138, 141]
NaO_8	8198	8205	8	[0, 65, 70, 112, 123, 131, 137, 138, 141]
NaO_7	8206	8206	1	[0, 65, 70, 112, 123, 131, 137, 138]
NaO_6	8207	8209	3	[0, 65, 70, 112, 123, 131, 137]
NaO_5	8210	8219	10	[0, 65, 70, 112, 131, 137]
NaO_6	8220	8232	13	[0, 65, 70, 112, 131, 137, 138]
NaO_5	8233	8268	36	[0, 65, 70, 112, 131, 137]
NaO_4	8269	8276	8	[0, 65, 70, 112, 131]
NaO_5	8277	8292	16	[0, 65, 70, 112, 123, 131]
NaO_4	8293	8310	18	[0, 65, 70, 112, 123]
NaO_5	8311	8339	29	[0, 65, 70, 101, 112, 123]
NaO_6	8340	8344	5	[0, 65, 70, 101, 112, 123, 136]
NaO_5	8345	8347	3	[0, 65, 70, 101, 112, 123]
NaO_6	8348	8355	8	[0, 65, 70, 76, 101, 112, 123]
NaO_5	8356	8388	33	[0, 65, 70, 101, 112, 123]
NaO_6	8389	8432	44	[0, 65, 70, 101, 108, 112, 123]
NaO_7	8433	8439	7	[0, 65, 70, 101, 108, 112, 123, 138]
NaO_6	8440	8457	18	[0, 65, 70, 101, 108, 112, 138]
NaO_5	8458	8470	13	[0, 65, 70, 101, 108, 112]
NaO_6	8471	8471	1	[0, 65, 70, 101, 108, 112, 138]
NaO_7	8472	8485	14	[0, 65, 70, 77, 81, 101, 108, 138]
NaO_6	8486	8516	31	[0, 65, 70, 77, 101, 108, 138]
NaO_5	8517	8523	7	[0, 70, 77, 101, 108, 138]
NaO_7	8524	8533	10	[0, 70, 77, 85, 101, 108, 136, 138]
NaO_8	8534	8557	24	[0, 70, 77, 85, 101, 108, 131, 136, 138]
NaO_7	8558	8588	31	[0, 70, 77, 85, 101, 108, 131, 138]
NaO_8	8589	8608	20	[0, 70, 77, 85, 101, 108, 131, 137, 138]
NaO_7	8609	8625	17	[0, 70, 77, 85, 101, 108, 137, 138]
NaO_6	8626	8626	1	[0, 70, 77, 85, 101, 108, 138]
NaO_5	8627	8646	20	[0, 70, 77, 101, 108, 138]
NaO_6	8647	8650	4	[0, 70, 77, 85, 101, 108, 138]
NaO_7	8651	8658	8	[0, 70, 77, 85, 101, 108, 112, 138]
NaO_8	8659	8702	44	[0, 70, 77, 85, 101, 108, 112, 136, 138]
NaO_7	8703	8706	4	[0, 77, 85, 101, 108, 112, 136, 138]
NaO_8	8707	8729	23	[0, 77, 85, 101, 108, 112, 131, 136, 138]
NaO_7	8730	8740	11	[0, 77, 85, 101, 108, 131, 136, 138]
NaO_8	8741	8763	23	[0, 70, 77, 85, 101, 108, 131, 136, 138]
NaO_9	8764	8786	23	[0, 70, 77, 81, 85, 101, 108, 131, 136, 138]
NaO_8	8787	8796	10	[0, 70, 77, 81, 85, 101, 108, 131, 136]
NaO_7	8797	8798	2	[0, 70, 77, 81, 85, 101, 108, 131]
NaO_6	8799	8808	10	[0, 70, 81, 85, 101, 108, 131]
NaO_7	8809	8823	15	[0, 70, 81, 85, 101, 108, 119, 131]
NaO_6	8824	8860	37	[0, 70, 81, 101, 108, 119, 131]
NaO_5	8861	8864	4	[0, 70, 81, 108, 119, 131]
NaO_4	8865	8891	27	[0, 81, 108, 119, 131]
NaO_3	8892	8899	8	[0, 81, 108, 131]
NaO_4	8900	8905	6	[0, 77, 81, 108, 131]
NaO_5	8906	8913	8	[0, 77, 81, 108, 113, 131]
NaO_6	8914	8952	39	[0, 70, 77, 81, 108, 113, 131]
NaO_7	8953	8988	36	[0, 70, 77, 81, 108, 113, 131, 148]
NaO_6	8989	8995	7	[0, 77, 81, 108, 113, 131, 148]
NaO_5	8996	9010	15	[0, 77, 81, 108, 113, 131]
NaO_6	9011	9135	125	[0, 77, 81, 108, 113, 119, 131]
NaO_5	9136	9177	42	[0, 77, 81, 108, 113, 119]
NaO_6	9178	9178	1	[0, 77, 81, 108, 113, 119, 131]
NaO_7	9179	9202	24	[0, 70, 77, 81, 108, 113, 119, 131]
NaO_8	9203	9207	5	[0, 70, 77, 81, 102, 108, 113, 119, 131]
NaO_9	9208	9209	2	[0, 70, 77, 81, 102, 108, 109, 113, 119, 131]
NaO_10	9210	9211	2	[0, 70, 77, 81, 92, 102, 108, 109, 113, 119, 131]
NaO_9	9212	9216	5	[0, 70, 77, 92, 102, 108, 109, 113, 119, 131]
NaO_8	9217	9220	4	[0, 70, 77, 92, 102, 109, 113, 119, 131]
NaO_7	9221	9222	2	[0, 77, 92, 102, 109, 113, 119, 131]
NaO_6	9223	9229	7	[0, 77, 92, 109, 113, 119, 131]
NaO_7	9230	9232	3	[0, 77, 92, 109, 113, 119, 131, 148]
NaO_6	9233	9241	9	[0, 77, 92, 109, 119, 131, 148]
NaO_7	9242	9266	25	[0, 77, 92, 95, 109, 119, 131, 148]
NaO_6	9267	9269	3	[0, 77, 92, 95, 109, 131, 148]
NaO_7	9270	9285	16	[0, 77, 92, 95, 109, 121, 131, 148]
NaO_8	9286	9288	3	[0, 77, 92, 95, 109, 116, 121, 131, 148]
NaO_7	9289	9291	3	[0, 77, 95, 109, 116, 121, 131, 148]
NaO_6	9292	9297	6	[0, 77, 95, 109, 116, 131, 148]
NaO_6	9298	9307	10	[0, 95, 109, 116, 125, 131, 148]
NaO_5	9308	9312	5	[0, 95, 109, 116, 125, 148]
NaO_6	9313	9384	72	[0, 95, 109, 116, 125, 147, 148]
NaO_5	9385	9416	32	[0, 95, 109, 125, 147, 148]
NaO_6	9417	9422	6	[0, 69, 95, 109, 125, 147, 148]
NaO_5	9423	9425	3	[0, 95, 109, 125, 147, 148]
NaO_6	9426	9428	3	[0, 95, 109, 116, 125, 147, 148]
NaO_7	9429	9446	18	[0, 92, 95, 109, 116, 125, 147, 148]
NaO_8	9447	9462	16	[0, 68, 92, 95, 109, 116, 125, 147, 148]
NaO_9	9463	9469	7	[0, 68, 92, 95, 109, 116, 123, 125, 147, 148]
NaO_8	9470	9471	2	[0, 68, 92, 95, 109, 116, 123, 125, 148]
NaO_9	9472	9480	9	[0, 68, 92, 95, 97, 109, 116, 123, 125, 148]
NaO_10	9481	9481	1	[0, 68, 82, 92, 95, 97, 109, 116, 123, 125, 148]
NaO_9	9482	9490	9	[0, 68, 82, 92, 95, 97, 109, 116, 123, 125]
NaO_8	9491	9494	4	[0, 68, 82, 92, 95, 97, 116, 123, 125]
NaO_7	9495	9501	7	[0, 68, 82, 95, 97, 116, 123, 125]
NaO_6	9502	9518	17	[0, 82, 95, 97, 116, 123, 125]
NaO_6	9519	9537	19	[0, 68, 95, 97, 116, 123, 125]
NaO_5	9538	9540	3	[0, 68, 95, 97, 123, 125]
NaO_4	9541	9555	15	[0, 95, 97, 123, 125]
NaO_5	9556	9563	8	[0, 95, 97, 112, 123, 125]
NaO_6	9564	9588	25	[0, 92, 95, 97, 112, 123, 125]
NaO_5	9589	9589	1	[0, 95, 97, 112, 123, 125]
NaO_4	9590	9591	2	[0, 95, 97, 123, 125]
NaO_5	9592	9617	26	[0, 95, 97, 109, 123, 125]
NaO_6	9618	9625	8	[0, 92, 95, 97, 109, 123, 125]
NaO_7	9626	9652	27	[0, 74, 92, 95, 97, 109, 123, 125]
NaO_8	9653	9706	54	[0, 74, 92, 95, 97, 109, 116, 123, 125]
NaO_7	9707	9731	25	[0, 74, 92, 95, 97, 109, 123, 125]
NaO_6	9732	9742	11	[0, 74, 92, 95, 109, 123, 125]
NaO_7	9743	9771	29	[0, 74, 92, 95, 109, 123, 125, 147]
NaO_6	9772	9789	18	[0, 74, 92, 95, 109, 123, 125]
NaO_7	9790	9801	12	[0, 74, 92, 95, 98, 109, 123, 125]
NaO_6	9802	9807	6	[0, 74, 95, 98, 109, 123, 125]
NaO_7	9808	9823	16	[0, 74, 95, 98, 109, 114, 123, 125]
NaO_8	9824	9844	21	[0, 74, 95, 98, 100, 109, 114, 123, 125]
NaO_9	9845	9845	1	[0, 74, 95, 97, 98, 100, 109, 114, 123, 125]
NaO_8	9846	9850	5	[0, 74, 95, 97, 98, 100, 109, 114, 123]
NaO_7	9851	9858	8	[0, 74, 97, 98, 100, 109, 114, 123]
NaO_8	9859	9862	4	[0, 65, 74, 97, 98, 100, 109, 114, 123]
NaO_7	9863	9876	14	[0, 65, 74, 97, 100, 109, 114, 123]
NaO_6	9877	9891	15	[0, 65, 74, 100, 109, 114, 123]
NaO_7	9892	9920	29	[0, 65, 74, 80, 100, 109, 114, 123]
NaO_8	9921	9925	5	[0, 65, 74, 80, 100, 109, 114, 115, 123]
NaO_7	9926	9936	11	[0, 65, 74, 80, 100, 109, 114, 123]
NaO_6	9937	9960	24	[0, 74, 80, 100, 109, 114, 123]
NaO_5	9961	9970	10	[0, 74, 80, 100, 114, 123]
NaO_6	9971	9983	13	[0, 74, 80, 97, 100, 114, 123]
NaO_5	9984	9987	4	[0, 74, 80, 97, 100, 123]
NaO_6	9988	9995	8	[0, 74, 80, 97, 100, 123, 149]
NaO_7	9996	10045	50	[0, 74, 80, 95, 97, 100, 123, 149]
NaO_8	10046	10071	26	[0, 74, 76, 80, 95, 97, 100, 123, 149]
NaO_7	10072	10073	2	[0, 74, 76, 80, 95, 100, 123, 149]
NaO_6	10074	10083	10	[0, 74, 80, 95, 100, 123, 149]
NaO_5	10084	10107	24	[0, 74, 80, 95, 100, 123]
NaO_4	10108	10115	8	[0, 74, 95, 100, 123]
NaO_5	10116	10118	3	[0, 74, 92, 95, 100, 123]
NaO_6	10119	10132	14	[0, 74, 92, 95, 100, 114, 123]
NaO_5	10133	10176	44	[0, 74, 95, 100, 114, 123]
NaO_6	10177	10234	58	[0, 74, 76, 95, 100, 114, 123]
NaO_5	10235	10240	6	[0, 74, 76, 100, 114, 123]
NaO_6	10241	10248	8	[0, 74, 76, 97, 100, 114, 123]
NaO_5	10249	10273	25	[0, 76, 97, 100, 114, 123]
NaO_6	10274	10285	12	[0, 76, 95, 97, 100, 114, 123]
NaO_5	10286	10308	23	[0, 76, 95, 97, 100, 123]
NaO_6	10309	10309	1	[0, 76, 95, 97, 100, 114, 123]
NaO_5	10310	10310	1	[0, 76, 95, 100, 114, 123]
NaO_6	10311	10347	37	[0, 76, 95, 100, 110, 114, 123]
NaO_5	10348	10350	3	[0, 76, 100, 110, 114, 123]
NaO_4	10351	10368	18	[0, 76, 100, 110, 123]
NaO_5	10369	10371	3	[0, 76, 99, 100, 110, 123]
NaO_6	10372	10373	2	[0, 76, 99, 100, 110, 114, 123]
NaO_6	10374	10392	19	[0, 76, 99, 100, 110, 114, 129]
NaO_7	10393	10455	63	[0, 76, 80, 99, 100, 110, 114, 129]
NaO_6	10456	10464	9	[0, 76, 99, 100, 110, 114, 129]
NaO_5	10465	10478	14	[0, 76, 99, 100, 114, 129]
NaO_6	10479	10481	3	[0, 76, 99, 100, 112, 114, 129]
NaO_7	10482	10509	28	[0, 76, 99, 100, 112, 114, 123, 129]
NaO_6	10510	10513	4	[0, 76, 100, 112, 114, 123, 129]
NaO_7	10514	10531	18	[0, 76, 95, 100, 112, 114, 123, 129]
NaO_6	10532	10559	28	[0, 95, 100, 112, 114, 123, 129]
NaO_7	10560	10571	12	[0, 74, 95, 100, 112, 114, 123, 129]
NaO_6	10572	10579	8	[0, 74, 95, 100, 112, 114, 123]
NaO_7	10580	10580	1	[0, 74, 95, 97, 100, 112, 114, 123]
NaO_6	10581	10585	5	[0, 74, 95, 97, 100, 114, 123]
NaO_7	10586	10605	20	[0, 74, 95, 97, 100, 114, 123, 147]
NaO_8	10606	10612	7	[0, 74, 92, 95, 97, 100, 114, 123, 147]
NaO_7	10613	10622	10	[0, 74, 95, 97, 100, 114, 123, 147]
NaO_8	10623	10634	12	[0, 74, 95, 97, 100, 114, 115, 123, 147]
NaO_7	10635	10638	4	[0, 74, 95, 100, 114, 115, 123, 147]
NaO_8	10639	10651	13	[0, 74, 95, 100, 114, 115, 123, 125, 147]
NaO_9	10652	10671	20	[0, 74, 95, 97, 100, 114, 115, 123, 125, 147]
NaO_8	10672	10709	38	[0, 74, 95, 97, 100, 114, 123, 125, 147]
NaO_7	10710	10722	13	[0, 74, 95, 97, 114, 123, 125, 147]
NaO_6	10723	10725	3	[0, 74, 95, 97, 114, 123, 147]
NaO_7	10726	10746	21	[0, 74, 95, 97, 112, 114, 123, 147]
NaO_6	10747	10756	10	[0, 74, 95, 97, 112, 114, 123]
NaO_5	10757	10762	6	[0, 74, 95, 97, 114, 123]
NaO_4	10763	10780	18	[0, 74, 97, 114, 123]
NaO_5	10781	10784	4	[0, 74, 97, 104, 114, 123]
NaO_6	10785	10791	7	[0, 74, 97, 104, 110, 114, 123]
NaO_5	10792	10795	4	[0, 74, 97, 104, 110, 123]
NaO_6	10796	10828	33	[0, 74, 97, 104, 110, 123, 129]
NaO_7	10829	10840	12	[0, 74, 76, 97, 104, 110, 123, 129]
NaO_6	10841	10843	3	[0, 76, 97, 104, 110, 123, 129]
NaO_5	10844	10860	17	[0, 76, 104, 110, 123, 129]
NaO_4	10861	10866	6	[0, 104, 110, 123, 129]
NaO_5	10867	10878	12	[0, 97, 104, 110, 123, 129]
NaO_4	10879	10885	7	[0, 97, 110, 123, 129]
NaO_5	10886	10903	18	[0, 70, 97, 110, 123, 129]
NaO_6	10904	10923	20	[0, 70, 74, 97, 110, 123, 129]
NaO_5	10924	10928	5	[0, 70, 74, 97, 110, 129]
NaO_6	10929	10965	37	[0, 70, 74, 97, 110, 129, 151]
NaO_7	10966	10980	15	[0, 70, 74, 97, 110, 112, 129, 151]
NaO_8	10981	11003	23	[0, 70, 74, 97, 110, 112, 129, 145, 151]
NaO_7	11004	11028	25	[0, 70, 74, 97, 110, 112, 145, 151]
NaO_6	11029	11045	17	[0, 70, 74, 97, 112, 145, 151]
NaO_5	11046	11046	1	[0, 70, 74, 97, 112, 145]
NaO_4	11047	11072	26	[0, 74, 97, 112, 145]
NaO_5	11073	11081	9	[0, 74, 97, 110, 112, 145]
NaO_4	11082	11113	32	[0, 74, 97, 112, 145]
NaO_5	11114	11118	5	[0, 74, 97, 112, 129, 145]
NaO_6	11119	11144	26	[0, 74, 97, 112, 114, 129, 145]
NaO_5	11145	11162	18	[0, 74, 97, 112, 129, 145]
NaO_6	11163	11170	8	[0, 74, 97, 110, 112, 129, 145]
NaO_5	11171	11171	1	[0, 74, 97, 110, 112, 129]
NaO_6	11172	11190	19	[0, 74, 97, 110, 112, 114, 129]
NaO_5	11191	11192	2	[0, 74, 110, 112, 114, 129]
NaO_6	11193	11243	51	[0, 74, 76, 110, 112, 114, 129]
NaO_5	11244	11248	5	[0, 74, 76, 112, 114, 129]
NaO_4	11249	11269	21	[0, 74, 112, 114, 129]
NaO_5	11270	11279	10	[0, 74, 110, 112, 114, 129]
NaO_6	11280	11302	23	[0, 74, 76, 110, 112, 114, 129]
NaO_5	11303	11303	1	[0, 74, 76, 112, 114, 129]
NaO_4	11304	11328	25	[0, 74, 112, 114, 129]
NaO_5	11329	11376	48	[0, 74, 78, 112, 114, 129]
NaO_4	11377	11423	47	[0, 74, 112, 114, 129]
NaO_5	11424	11431	8	[0, 74, 97, 112, 114, 129]
NaO_6	11432	11443	12	[0, 65, 74, 97, 112, 114, 129]
NaO_5	11444	11455	12	[0, 74, 97, 112, 114, 129]
NaO_4	11456	11478	23	[0, 74, 112, 114, 129]
NaO_5	11479	11502	24	[0, 74, 104, 112, 114, 129]
NaO_6	11503	11523	21	[0, 74, 97, 104, 112, 114, 129]
NaO_5	11524	11524	1	[0, 74, 97, 112, 114, 129]
NaO_4	11525	11530	6	[0, 74, 112, 114, 129]
NaO_5	11531	11571	41	[0, 74, 76, 112, 114, 129]
NaO_6	11572	11588	17	[0, 74, 76, 112, 114, 115, 129]
NaO_7	11589	11638	50	[0, 74, 76, 110, 112, 114, 115, 129]
NaO_6	11639	11646	8	[0, 74, 76, 112, 114, 115, 129]
NaO_7	11647	11676	30	[0, 74, 76, 110, 112, 114, 115, 129]
NaO_6	11677	11686	10	[0, 74, 76, 110, 112, 115, 129]
NaO_7	11687	11699	13	[0, 74, 76, 99, 110, 112, 115, 129]
NaO_6	11700	11712	13	[0, 74, 76, 110, 112, 115, 129]
NaO_7	11713	11721	9	[0, 74, 76, 110, 112, 114, 115, 129]
NaO_6	11722	11741	20	[0, 74, 110, 112, 114, 115, 129]
NaO_5	11742	11744	3	[0, 74, 110, 112, 115, 129]
NaO_6	11745	11748	4	[0, 74, 76, 110, 112, 115, 129]
NaO_5	11749	11752	4	[0, 74, 110, 112, 115, 129]
NaO_5	11753	11761	9	[0, 70, 74, 112, 115, 129]
NaO_6	11762	11776	15	[0, 70, 74, 76, 112, 115, 129]
NaO_5	11777	11813	37	[0, 70, 74, 112, 115, 129]
NaO_6	11814	11815	2	[0, 70, 74, 76, 112, 115, 129]
NaO_5	11816	11848	33	[0, 70, 74, 76, 115, 129]
NaO_6	11849	11868	20	[0, 70, 74, 76, 92, 115, 129]
NaO_5	11869	11887	19	[0, 70, 74, 92, 115, 129]
NaO_4	11888	11898	11	[0, 70, 74, 115, 129]
NaO_5	11899	11905	7	[0, 70, 74, 76, 115, 129]
NaO_6	11906	12034	129	[0, 70, 74, 76, 110, 115, 129]
NaO_5	12035	12049	15	[0, 70, 74, 110, 115, 129]
NaO_4	12050	12189	140	[0, 70, 74, 110, 129]
NaO_5	12190	12211	22	[0, 70, 74, 76, 110, 129]
NaO_6	12212	12253	42	[0, 70, 74, 76, 110, 114, 129]
NaO_7	12254	12275	22	[0, 70, 74, 76, 110, 112, 114, 129]
NaO_6	12276	12295	20	[0, 70, 74, 76, 110, 114, 129]
NaO_7	12296	12305	10	[0, 70, 74, 76, 110, 112, 114, 129]
NaO_6	12306	12314	9	[0, 74, 76, 110, 112, 114, 129]
NaO_5	12315	12325	11	[0, 74, 76, 110, 114, 129]
NaO_4	12326	12342	17	[0, 76, 110, 114, 129]
NaO_3	12343	12363	21	[0, 76, 114, 129]
NaO_4	12364	12413	50	[0, 74, 76, 114, 129]
NaO_5	12414	12416	3	[0, 74, 76, 109, 114, 129]
NaO_4	12417	12431	15	[0, 74, 109, 114, 129]
NaO_5	12432	12444	13	[0, 70, 74, 109, 114, 129]
NaO_4	12445	12467	23	[0, 70, 74, 114, 129]
NaO_5	12468	12488	21	[0, 70, 74, 114, 127, 129]
NaO_4	12489	12496	8	[0, 70, 74, 114, 129]
NaO_3	12497	12507	11	[0, 70, 74, 129]
NaO_4	12508	12508	1	[0, 70, 74, 129, 152]
NaO_5	12509	12511	3	[0, 70, 74, 114, 129, 152]
NaO_6	12512	12519	8	[0, 70, 74, 114, 127, 129, 152]
NaO_5	12520	12530	11	[0, 70, 74, 114, 127, 129]
NaO_4	12531	12542	12	[0, 70, 74, 127, 129]
NaO_5	12543	12581	39	[0, 70, 74, 127, 129, 152]
NaO_4	12582	12588	7	[0, 70, 74, 127, 129]
NaO_3	12589	12636	48	[0, 74, 127, 129]
NaO_4	12637	12656	20	[0, 74, 114, 127, 129]
NaO_5	12657	12659	3	[0, 74, 109, 114, 127, 129]
NaO_6	12660	12666	7	[0, 70, 74, 109, 114, 127, 129]
NaO_5	12667	12667	1	[0, 70, 74, 109, 127, 129]
NaO_6	12668	12685	18	[0, 70, 74, 109, 110, 127, 129]
NaO_5	12686	12686	1	[0, 70, 74, 110, 127, 129]
NaO_6	12687	12696	10	[0, 70, 74, 110, 114, 127, 129]
NaO_5	12697	12697	1	[0, 70, 74, 110, 114, 129]
NaO_4	12698	12698	1	[0, 74, 110, 114, 129]
NaO_5	12699	12719	21	[0, 74, 110, 114, 124, 129]
NaO_4	12720	12741	22	[0, 74, 110, 114, 129]
NaO_5	12742	12743	2	[0, 73, 74, 110, 114, 129]
NaO_6	12744	12751	8	[0, 73, 74, 109, 110, 114, 129]
NaO_5	12752	12769	18	[0, 73, 74, 109, 110, 114]
NaO_6	12770	12776	7	[0, 73, 74, 109, 110, 112, 114]
NaO_5	12777	12781	5	[0, 74, 109, 110, 112, 114]
NaO_4	12782	12795	14	[0, 74, 109, 110, 112]
NaO_5	12796	12799	4	[0, 74, 109, 110, 112, 127]
NaO_6	12800	12816	17	[0, 74, 109, 110, 112, 114, 127]
NaO_7	12817	12837	21	[0, 74, 109, 110, 112, 114, 124, 127]
NaO_8	12838	12853	16	[0, 74, 97, 109, 110, 112, 114, 124, 127]
NaO_7	12854	12880	27	[0, 74, 97, 109, 112, 114, 124, 127]
NaO_6	12881	12903	23	[0, 74, 97, 109, 112, 124, 127]
NaO_7	12904	12904	1	[0, 74, 97, 109, 112, 124, 127, 152]
NaO_6	12905	12934	30	[0, 74, 97, 112, 124, 127, 152]
NaO_7	12935	12940	6	[0, 74, 97, 112, 124, 127, 145, 152]
NaO_6	12941	12941	1	[0, 74, 97, 112, 127, 145, 152]
NaO_5	12942	12942	1	[0, 74, 97, 112, 127, 145]
NaO_5	12943	12949	7	[0, 74, 102, 112, 127, 145]
NaO_4	12950	13006	57	[0, 74, 102, 127, 145]
NaO_5	13007	13041	35	[0, 74, 102, 112, 127, 145]
NaO_4	13042	13064	23	[0, 74, 102, 127, 145]
NaO_3	13065	13066	2	[0, 74, 127, 145]
NaO_4	13067	13071	5	[0, 74, 112, 127, 145]
NaO_5	13072	13077	6	[0, 73, 74, 112, 127, 145]
NaO_6	13078	13088	11	[0, 66, 73, 74, 112, 127, 145]
NaO_5	13089	13102	14	[0, 66, 74, 112, 127, 145]
NaO_4	13103	13105	3	[0, 74, 112, 127, 145]
NaO_5	13106	13110	5	[0, 74, 110, 112, 127, 145]
NaO_4	13111	13117	7	[0, 74, 110, 127, 145]
NaO_3	13118	13146	29	[0, 74, 110, 127]
NaO_2	13147	13157	11	[0, 110, 127]
NaO_3	13158	13158	1	[0, 73, 110, 127]
NaO_4	13159	13171	13	[0, 73, 110, 114, 127]
NaO_5	13172	13177	6	[0, 73, 74, 110, 114, 127]
NaO_6	13178	13214	37	[0, 73, 74, 76, 110, 114, 127]
NaO_5	13215	13241	27	[0, 74, 76, 110, 114, 127]
NaO_6	13242	13247	6	[0, 74, 76, 110, 114, 115, 127]
NaO_7	13248	13248	1	[0, 74, 76, 110, 114, 115, 127, 149]
NaO_6	13249	13269	21	[0, 74, 76, 110, 114, 127, 149]
NaO_7	13270	13272	3	[0, 74, 76, 97, 110, 114, 127, 149]
NaO_6	13273	13279	7	[0, 74, 76, 97, 114, 127, 149]
NaO_5	13280	13309	30	[0, 74, 76, 97, 114, 149]
NaO_6	13310	13358	49	[0, 74, 76, 97, 112, 114, 149]
NaO_5	13359	13368	10	[0, 74, 76, 112, 114, 149]
NaO_6	13369	13373	5	[0, 74, 76, 100, 112, 114, 149]
NaO_5	13374	13380	7	[0, 74, 76, 100, 112, 114]
NaO_4	13381	13430	50	[0, 74, 100, 112, 114]
NaO_5	13431	13450	20	[0, 74, 76, 100, 112, 114]
NaO_6	13451	13454	4	[0, 74, 76, 100, 112, 114, 124]
NaO_7	13455	13469	15	[0, 74, 76, 100, 112, 114, 124, 149]
NaO_6	13470	13471	2	[0, 74, 76, 100, 112, 114, 124]
NaO_5	13472	13479	8	[0, 74, 76, 100, 114, 124]
NaO_4	13480	13519	40	[0, 74, 100, 114, 124]
NaO_5	13520	13531	12	[0, 74, 76, 100, 114, 124]
NaO_5	13532	13552	21	[0, 74, 76, 97, 114, 124]
NaO_4	13553	13579	27	[0, 74, 76, 114, 124]
NaO_5	13580	13581	2	[0, 74, 76, 114, 124, 133]
NaO_4	13582	13598	17	[0, 74, 76, 114, 133]
NaO_5	13599	13609	11	[0, 74, 76, 99, 114, 133]
NaO_6	13610	13611	2	[0, 74, 76, 99, 114, 124, 133]
NaO_7	13612	13617	6	[0, 65, 74, 76, 99, 114, 124, 133]
NaO_6	13618	13644	27	[0, 65, 74, 76, 99, 114, 133]
NaO_7	13645	13647	3	[0, 65, 74, 76, 94, 99, 114, 133]
NaO_6	13648	13655	8	[0, 65, 76, 94, 99, 114, 133]
NaO_5	13656	13669	14	[0, 65, 76, 94, 114, 133]
NaO_6	13670	13675	6	[0, 65, 71, 76, 94, 114, 133]
NaO_5	13676	13694	19	[0, 65, 71, 94, 114, 133]
NaO_6	13695	13707	13	[0, 65, 67, 71, 94, 114, 133]
NaO_5	13708	13717	10	[0, 67, 71, 94, 114, 133]
NaO_4	13718	13719	2	[0, 67, 71, 114, 133]
NaO_5	13720	13723	4	[0, 67, 71, 103, 114, 133]
NaO_6	13724	13739	16	[0, 67, 71, 94, 103, 114, 133]
NaO_5	13740	13744	5	[0, 67, 71, 94, 103, 133]
NaO_4	13745	13787	43	[0, 71, 94, 103, 133]
NaO_5	13788	13792	5	[0, 65, 71, 94, 103, 133]
NaO_4	13793	13796	4	[0, 65, 71, 103, 133]
NaO_5	13797	13839	43	[0, 65, 67, 71, 103, 133]
NaO_6	13840	13875	36	[0, 65, 67, 71, 103, 124, 133]
NaO_5	13876	13917	42	[0, 65, 67, 71, 103, 133]
NaO_6	13918	13920	3	[0, 65, 67, 71, 94, 103, 133]
NaO_7	13921	13946	26	[0, 65, 67, 71, 94, 103, 128, 133]
NaO_6	13947	13950	4	[0, 65, 71, 94, 103, 128, 133]
NaO_5	13951	13960	10	[0, 71, 103, 128, 133, 134]
NaO_6	13961	13976	16	[0, 71, 94, 103, 128, 133, 134]
NaO_5	13977	13983	7	[0, 71, 94, 103, 128, 134]
NaO_6	13984	13990	7	[0, 71, 72, 94, 103, 128, 134]
NaO_5	13991	13996	6	[0, 71, 72, 103, 128, 134]
NaO_6	13997	14018	22	[0, 67, 71, 72, 103, 128, 134]
NaO_5	14019	14046	28	[0, 67, 71, 103, 128, 134]
NaO_6	14047	14053	7	[0, 67, 71, 103, 116, 128, 134]
NaO_7	14054	14075	22	[0, 67, 71, 72, 103, 116, 128, 134]
NaO_7	14076	14085	10	[0, 67, 71, 72, 103, 105, 128, 134]
NaO_8	14086	14092	7	[0, 67, 71, 72, 91, 103, 105, 128, 134]
NaO_7	14093	14119	27	[0, 67, 71, 72, 103, 105, 128, 134]
NaO_6	14120	14124	5	[0, 71, 72, 103, 105, 128, 134]
NaO_5	14125	14129	5	[0, 71, 72, 105, 128, 134]
NaO_6	14130	14149	20	[0, 64, 71, 72, 105, 128, 134]
NaO_7	14150	14190	41	[0, 64, 71, 72, 103, 105, 128, 134]
NaO_6	14191	14226	36	[0, 64, 71, 72, 105, 128, 134]
NaO_7	14227	14237	11	[0, 64, 71, 72, 103, 105, 128, 134]
NaO_6	14238	14264	27	[0, 64, 71, 72, 105, 128, 134]
NaO_7	14265	14274	10	[0, 64, 71, 72, 96, 105, 128, 134]
NaO_8	14275	14292	18	[0, 64, 71, 72, 96, 103, 105, 128, 134]
NaO_7	14293	14333	41	[0, 71, 72, 96, 103, 105, 128, 134]
NaO_6	14334	14355	22	[0, 71, 72, 96, 105, 128, 134]
NaO_7	14356	14362	7	[0, 71, 72, 96, 105, 114, 128, 134]
NaO_6	14363	14379	17	[0, 71, 72, 105, 114, 128, 134]
NaO_5	14380	14392	13	[0, 71, 72, 105, 114, 134]
NaO_7	14393	14406	14	[0, 71, 72, 81, 103, 105, 114, 134]
NaO_8	14407	14446	40	[0, 71, 72, 81, 103, 105, 114, 128, 134]
NaO_7	14447	14464	18	[0, 71, 72, 81, 103, 114, 128, 134]
NaO_8	14465	14468	4	[0, 65, 71, 72, 81, 103, 114, 128, 134]
NaO_9	14469	14469	1	[0, 65, 71, 72, 81, 103, 114, 116, 128, 134]
NaO_8	14470	14474	5	[0, 65, 71, 72, 81, 103, 114, 128, 134]
NaO_8	14475	14478	4	[0, 65, 71, 72, 81, 114, 116, 128, 134]
NaO_8	14479	14483	5	[0, 65, 67, 71, 81, 114, 116, 128, 134]
NaO_7	14484	14488	5	[0, 65, 67, 71, 114, 116, 128, 134]
NaO_6	14489	14516	28	[0, 65, 67, 71, 114, 128, 134]
NaO_7	14517	14525	9	[0, 65, 67, 71, 100, 114, 128, 134]
NaO_6	14526	14575	50	[0, 65, 67, 71, 100, 114, 134]
NaO_7	14576	14580	5	[0, 65, 67, 71, 100, 114, 134, 150]
NaO_8	14581	14606	26	[0, 65, 67, 71, 91, 100, 114, 134, 150]
NaO_7	14607	14642	36	[0, 65, 67, 71, 91, 100, 114, 134]
NaO_6	14643	14655	13	[0, 65, 67, 71, 91, 114, 134]
NaO_7	14656	14679	24	[0, 65, 67, 71, 91, 114, 134, 150]
NaO_6	14680	14681	2	[0, 65, 67, 71, 91, 114, 134]
NaO_7	14682	14707	26	[0, 65, 67, 71, 91, 100, 114, 134]
NaO_6	14708	14727	20	[0, 65, 67, 71, 100, 114, 134]
NaO_5	14728	14732	5	[0, 65, 67, 71, 114, 134]
NaO_6	14733	14743	11	[0, 65, 67, 71, 103, 114, 134]
NaO_7	14744	14746	3	[0, 65, 67, 71, 76, 103, 114, 134]
NaO_6	14747	14756	10	[0, 65, 67, 76, 103, 114, 134]
NaO_7	14757	14765	9	[0, 65, 67, 76, 103, 114, 115, 134]
NaO_6	14766	14782	17	[0, 65, 67, 76, 103, 114, 134]
NaO_5	14783	14794	12	[0, 65, 67, 76, 114, 134]
NaO_6	14795	14800	6	[0, 65, 67, 76, 114, 133, 134]
NaO_7	14801	14830	30	[0, 65, 67, 76, 114, 115, 133, 134]
NaO_6	14831	14836	6	[0, 65, 67, 76, 114, 115, 133]
NaO_7	14837	14847	11	[0, 65, 67, 76, 99, 114, 115, 133]
NaO_6	14848	14855	8	[0, 67, 76, 99, 114, 115, 133]
NaO_5	14856	14860	5	[0, 76, 99, 114, 115, 133]
NaO_6	14861	14871	11	[0, 76, 99, 114, 115, 124, 133]
NaO_5	14872	14882	11	[0, 99, 114, 115, 124, 133]
NaO_6	14883	14919	37	[0, 99, 114, 115, 124, 133, 148]
NaO_7	14920	14971	52	[0, 94, 99, 114, 115, 124, 133, 148]
NaO_5	14972	14994	23	[0, 99, 114, 124, 133, 148]
NaO_6	14995	15028	34	[0, 99, 103, 114, 124, 133, 148]
NaO_6	15029	15037	9	[0, 69, 99, 103, 114, 133, 148]
NaO_5	15038	15066	29	[0, 69, 99, 103, 133, 148]
NaO_6	15067	15086	20	[0, 69, 99, 103, 120, 133, 148]
NaO_5	15087	15096	10	[0, 69, 99, 103, 133, 148]
NaO_6	15097	15097	1	[0, 69, 87, 99, 103, 133, 148]
NaO_5	15098	15105	8	[0, 87, 99, 103, 133, 148]
NaO_6	15106	15111	6	[0, 87, 99, 103, 123, 133, 148]
NaO_5	15112	15113	2	[0, 87, 103, 123, 133, 148]
NaO_6	15114	15132	19	[0, 87, 97, 103, 123, 133, 148]
NaO_5	15133	15151	19	[0, 87, 97, 103, 123, 148]
NaO_4	15152	15154	3	[0, 87, 97, 123, 148]
NaO_3	15155	15190	36	[0, 87, 123, 148]
NaO_4	15191	15202	12	[0, 69, 87, 123, 148]
NaO_5	15203	15204	2	[0, 69, 87, 103, 123, 148]
NaO_6	15205	15209	5	[0, 69, 87, 103, 123, 133, 148]
NaO_5	15210	15224	15	[0, 87, 103, 123, 133, 148]
NaO_6	15225	15237	13	[0, 87, 103, 120, 123, 133, 148]
NaO_5	15238	15250	13	[0, 87, 103, 120, 133, 148]
NaO_6	15251	15283	33	[0, 87, 103, 120, 124, 133, 148]
NaO_7	15284	15292	9	[0, 87, 99, 103, 120, 124, 133, 148]
NaO_6	15293	15303	11	[0, 87, 99, 103, 120, 133, 148]
NaO_7	15304	15311	8	[0, 87, 99, 103, 120, 124, 133, 148]
NaO_6	15312	15320	9	[0, 87, 99, 103, 120, 133, 148]
NaO_7	15321	15322	2	[0, 72, 87, 99, 103, 120, 133, 148]
NaO_8	15323	15323	1	[0, 72, 87, 99, 103, 112, 120, 133, 148]
NaO_7	15324	15329	6	[0, 87, 99, 103, 112, 120, 133, 148]
NaO_6	15330	15339	10	[0, 87, 103, 112, 120, 133, 148]
NaO_7	15340	15343	4	[0, 87, 103, 112, 120, 123, 133, 148]
NaO_6	15344	15351	8	[0, 87, 103, 112, 120, 123, 148]
NaO_7	15352	15370	19	[0, 87, 97, 103, 112, 120, 123, 148]
NaO_6	15371	15395	25	[0, 87, 97, 103, 112, 123, 148]
NaO_5	15396	15438	43	[0, 87, 97, 103, 112, 123]
NaO_6	15439	15455	17	[0, 68, 87, 97, 103, 112, 123]
NaO_7	15456	15459	4	[0, 68, 87, 97, 103, 112, 122, 123]
NaO_6	15460	15469	10	[0, 68, 87, 97, 103, 122, 123]
NaO_5	15470	15470	1	[0, 68, 87, 97, 122, 123]
NaO_6	15471	15475	5	[0, 68, 69, 87, 97, 122, 123]
NaO_7	15476	15495	20	[0, 68, 69, 79, 87, 97, 122, 123]
NaO_6	15496	15525	30	[0, 69, 79, 87, 97, 122, 123]
NaO_7	15526	15527	2	[0, 68, 69, 79, 87, 97, 122, 123]
NaO_6	15528	15544	17	[0, 68, 69, 87, 97, 122, 123]
NaO_5	15545	15547	3	[0, 68, 69, 97, 122, 123]
NaO_4	15548	15554	7	[0, 68, 97, 122, 123]
NaO_5	15555	15556	2	[0, 68, 85, 97, 122, 123]
NaO_4	15557	15587	31	[0, 68, 85, 122, 123]
NaO_3	15588	15618	31	[0, 68, 85, 123]
NaO_4	15619	15622	4	[0, 68, 85, 122, 123]
NaO_5	15623	15636	14	[0, 68, 85, 122, 123, 138]
NaO_6	15637	15639	3	[0, 68, 85, 97, 122, 123, 138]
NaO_5	15640	15662	23	[0, 68, 85, 97, 123, 138]
NaO_6	15663	15677	15	[0, 68, 69, 85, 97, 123, 138]
NaO_7	15678	15709	32	[0, 68, 69, 85, 87, 97, 123, 138]
NaO_6	15710	15723	14	[0, 68, 69, 87, 97, 123, 138]
NaO_5	15724	15738	15	[0, 68, 69, 87, 97, 138]
NaO_4	15739	15744	6	[0, 68, 87, 97, 138]
NaO_5	15745	15750	6	[0, 68, 87, 97, 120, 138]
NaO_6	15751	15755	5	[0, 68, 79, 87, 97, 120, 138]
NaO_5	15756	15772	17	[0, 68, 79, 87, 97, 120]
NaO_6	15773	15776	4	[0, 68, 79, 87, 97, 103, 120]
NaO_6	15777	15787	11	[0, 68, 87, 97, 103, 116, 120]
NaO_7	15788	15862	75	[0, 68, 87, 97, 103, 116, 120, 140]
NaO_6	15863	15925	63	[0, 68, 87, 97, 103, 116, 120]
NaO_5	15926	15955	30	[0, 68, 87, 103, 116, 120]
NaO_6	15956	15959	4	[0, 68, 87, 103, 116, 120, 133]
NaO_5	15960	15964	5	[0, 68, 87, 103, 120, 133]
NaO_6	15965	15969	5	[0, 68, 87, 103, 116, 120, 133]
NaO_5	15970	15982	13	[0, 68, 87, 103, 116, 120]
NaO_6	15983	16032	50	[0, 68, 87, 97, 103, 116, 120]
NaO_5	16033	16062	30	[0, 68, 87, 97, 103, 116]
NaO_3	16063	16087	25	[0, 68, 87, 116]
NaO_4	16088	16142	55	[0, 68, 87, 116, 138]
NaO_3	16143	16145	3	[0, 87, 116, 138]
NaO_2	16146	16148	3	[0, 87, 116]
NaO_3	16149	16166	18	[0, 87, 116, 128]
NaO_4	16167	16175	9	[0, 69, 87, 116, 128]
NaO_5	16176	16179	4	[0, 69, 87, 96, 116, 128]
NaO_4	16180	16199	20	[0, 69, 87, 116, 128]
NaO_5	16200	16217	18	[0, 69, 87, 116, 128, 138]
NaO_6	16218	16235	18	[0, 69, 87, 89, 116, 128, 138]
NaO_5	16236	16253	18	[0, 69, 87, 116, 128, 138]
NaO_6	16254	16279	26	[0, 69, 87, 116, 128, 138, 149]
NaO_5	16280	16306	27	[0, 69, 87, 116, 138, 149]
NaO_4	16307	16308	2	[0, 69, 116, 138, 149]
NaO_5	16309	16309	1	[0, 69, 97, 116, 138, 149]
NaO_6	16310	16312	3	[0, 69, 97, 112, 116, 138, 149]
NaO_5	16313	16315	3	[0, 69, 97, 112, 116, 149]
NaO_4	16316	16330	15	[0, 97, 112, 116, 149]
NaO_3	16331	16336	6	[0, 97, 112, 149]
NaO_4	16337	16343	7	[0, 68, 97, 112, 149]
NaO_5	16344	16354	11	[0, 68, 97, 112, 116, 149]
NaO_6	16355	16373	19	[0, 68, 97, 103, 112, 116, 149]
NaO_7	16374	16379	6	[0, 68, 85, 97, 103, 112, 116, 149]
NaO_6	16380	16401	22	[0, 68, 85, 97, 103, 112, 116]
NaO_5	16402	16410	9	[0, 68, 85, 97, 103, 116]
NaO_4	16411	16424	14	[0, 68, 97, 103, 116]
NaO_5	16425	16443	19	[0, 68, 97, 103, 116, 120]
NaO_6	16444	16447	4	[0, 68, 97, 103, 116, 120, 132]
NaO_7	16448	16469	22	[0, 68, 97, 103, 116, 120, 132, 133]
NaO_6	16470	16493	24	[0, 68, 103, 116, 120, 132, 133]
NaO_5	16494	16494	1	[0, 103, 116, 120, 132, 133]
NaO_6	16495	16496	2	[0, 103, 116, 120, 124, 132, 133]
NaO_7	16497	16507	11	[0, 103, 116, 119, 120, 124, 132, 133]
NaO_6	16508	16543	36	[0, 103, 116, 119, 120, 132, 133]
NaO_5	16544	16561	18	[0, 103, 116, 120, 132, 133]
NaO_4	16562	16564	3	[0, 103, 116, 120, 133]
NaO_5	16565	16567	3	[0, 97, 103, 116, 120, 133]
NaO_6	16568	16616	49	[0, 97, 103, 116, 120, 124, 133]
NaO_5	16617	16652	36	[0, 97, 103, 116, 124, 133]
NaO_4	16653	16657	5	[0, 97, 103, 116, 133]
NaO_5	16658	16665	8	[0, 72, 97, 103, 116, 133]
NaO_6	16666	16692	27	[0, 72, 96, 97, 103, 116, 133]
NaO_5	16693	16708	16	[0, 72, 97, 103, 116, 133]
NaO_6	16709	16735	27	[0, 72, 97, 103, 116, 120, 133]
NaO_7	16736	16760	25	[0, 72, 97, 103, 116, 119, 120, 133]
NaO_6	16761	16775	15	[0, 72, 103, 116, 119, 120, 133]
NaO_5	16776	16788	13	[0, 72, 103, 116, 119, 133]
NaO_6	16789	16806	18	[0, 72, 103, 116, 119, 120, 133]
NaO_5	16807	16810	4	[0, 72, 103, 116, 120, 133]
NaO_6	16811	16838	28	[0, 72, 103, 116, 120, 132, 133]
NaO_5	16839	16847	9	[0, 103, 116, 120, 132, 133]
NaO_6	16848	16959	112	[0, 103, 116, 120, 132, 133, 140]
NaO_5	16960	16965	6	[0, 103, 116, 120, 132, 140]
NaO_4	16966	16969	4	[0, 103, 116, 120, 140]
NaO_5	16970	16989	20	[0, 68, 103, 116, 120, 140]
NaO_4	16990	17008	19	[0, 103, 116, 120, 140]
NaO_5	17009	17088	80	[0, 103, 116, 120, 132, 140]
NaO_6	17089	17195	107	[0, 72, 103, 116, 120, 132, 140]
NaO_5	17196	17211	16	[0, 103, 116, 120, 132, 140]
NaO_4	17212	17223	12	[0, 103, 116, 120, 132]
NaO_5	17224	17241	18	[0, 97, 103, 116, 120, 132]
NaO_6	17242	17282	41	[0, 72, 97, 103, 116, 120, 132]
NaO_7	17283	17292	10	[0, 72, 83, 97, 103, 116, 120, 132]
NaO_6	17293	17294	2	[0, 83, 97, 103, 116, 120, 132]
NaO_5	17295	17301	7	[0, 83, 97, 103, 116, 120]
NaO_6	17302	17328	27	[0, 83, 96, 97, 103, 116, 120]
NaO_5	17329	17337	9	[0, 96, 97, 103, 116, 120]
NaO_4	17338	17350	13	[0, 96, 97, 103, 116]
NaO_5	17351	17370	20	[0, 72, 96, 97, 103, 116]
NaO_6	17371	17413	43	[0, 72, 92, 96, 97, 103, 116]
NaO_5	17414	17414	1	[0, 72, 92, 96, 103, 116]
NaO_5	17415	17417	3	[0, 72, 92, 103, 116, 120]
NaO_6	17418	17420	3	[0, 72, 92, 103, 108, 116, 120]
NaO_5	17421	17486	66	[0, 72, 92, 108, 116, 120]
NaO_7	17487	17500	14	[0, 72, 92, 96, 108, 116, 120, 133]
NaO_6	17501	17514	14	[0, 72, 92, 96, 116, 120, 133]
NaO_5	17515	17515	1	[0, 92, 96, 116, 120, 133]
NaO_6	17516	17516	1	[0, 92, 96, 108, 116, 120, 133]
NaO_5	17517	17532	16	[0, 92, 96, 108, 120, 133]
NaO_4	17533	17543	11	[0, 92, 108, 120, 133]
NaO_5	17544	17555	12	[0, 92, 108, 120, 131, 133]
NaO_4	17556	17578	23	[0, 92, 120, 131, 133]
NaO_3	17579	17588	10	[0, 92, 120, 131]
NaO_4	17589	17589	1	[0, 92, 108, 120, 131]
NaO_5	17590	17607	18	[0, 72, 92, 108, 120, 131]
NaO_6	17608	17620	13	[0, 72, 92, 108, 120, 131, 133]
NaO_7	17621	17621	1	[0, 72, 92, 103, 108, 120, 131, 133]
NaO_7	17622	17656	35	[0, 72, 92, 103, 108, 120, 133, 139]
NaO_6	17657	17670	14	[0, 72, 92, 103, 120, 133, 139]
NaO_5	17671	17675	5	[0, 72, 92, 103, 120, 133]
NaO_6	17676	17695	20	[0, 72, 92, 103, 120, 124, 133]
NaO_5	17696	17696	1	[0, 72, 103, 120, 124, 133]
NaO_6	17697	17720	24	[0, 72, 96, 103, 120, 124, 133]
NaO_5	17721	17726	6	[0, 96, 103, 120, 124, 133]
NaO_4	17727	17728	2	[0, 96, 103, 120, 133]
NaO_5	17729	17754	26	[0, 72, 96, 103, 120, 133]
NaO_3	17755	17779	25	[0, 72, 103, 120]
NaO_5	17780	17784	5	[0, 72, 103, 112, 116, 120]
NaO_4	17785	17803	19	[0, 103, 112, 116, 120]
NaO_5	17804	17810	7	[0, 96, 103, 112, 116, 120]
NaO_6	17811	17850	40	[0, 72, 96, 103, 112, 116, 120]
NaO_7	17851	17851	1	[0, 72, 83, 96, 103, 112, 116, 120]
NaO_8	17852	17865	14	[0, 72, 83, 96, 103, 112, 116, 120, 131]
NaO_7	17866	17877	12	[0, 72, 83, 96, 103, 112, 120, 131]
NaO_8	17878	17878	1	[0, 72, 74, 83, 96, 103, 112, 120, 131]
NaO_7	17879	17880	2	[0, 72, 74, 83, 96, 112, 120, 131]
NaO_9	17881	17882	2	[0, 72, 74, 83, 92, 96, 108, 112, 120, 131]
NaO_8	17883	17897	15	[0, 72, 74, 83, 92, 96, 108, 112, 131]
NaO_7	17898	17902	5	[0, 74, 83, 92, 96, 108, 112, 131]
NaO_8	17903	17905	3	[0, 74, 83, 92, 96, 108, 112, 131, 139]
NaO_9	17906	17927	22	[0, 74, 83, 92, 96, 103, 108, 112, 131, 139]
NaO_8	17928	17928	1	[0, 74, 83, 92, 96, 103, 112, 131, 139]
NaO_7	17929	17942	14	[0, 74, 83, 92, 103, 112, 131, 139]
NaO_8	17943	17944	2	[0, 74, 83, 92, 96, 103, 112, 131, 139]
NaO_6	17945	17946	2	[0, 83, 92, 96, 103, 131, 139]
NaO_7	17947	17947	1	[0, 83, 92, 96, 103, 108, 131, 139]
NaO_8	17948	17951	4	[0, 83, 92, 96, 103, 108, 131, 139, 142]
NaO_6	17952	17953	2	[0, 83, 92, 96, 103, 139, 142]
NaO_7	17954	17970	17	[0, 83, 92, 96, 103, 120, 139, 142]
NaO_8	17971	17981	11	[0, 74, 83, 92, 96, 103, 120, 139, 142]
NaO_9	17982	17994	13	[0, 74, 83, 92, 96, 103, 108, 120, 139, 142]
NaO_8	17995	17996	2	[0, 74, 83, 92, 96, 103, 108, 120, 139]
NaO_7	17997	18029	33	[0, 74, 83, 92, 96, 103, 108, 139]
NaO_8	18030	18039	10	[0, 74, 83, 92, 96, 103, 108, 131, 139]
NaO_7	18040	18044	5	[0, 74, 83, 92, 96, 103, 108, 131]
NaO_6	18045	18052	8	[0, 74, 92, 96, 103, 108, 131]
NaO_5	18053	18096	44	[0, 74, 92, 96, 108, 131]
NaO_4	18097	18103	7	[0, 74, 92, 96, 108]
NaO_3	18104	18109	6	[0, 74, 96, 108]
NaO_4	18110	18120	11	[0, 72, 74, 96, 108]
NaO_5	18121	18121	1	[0, 72, 74, 83, 96, 108]
NaO_6	18122	18127	6	[0, 72, 74, 83, 96, 108, 120]
NaO_7	18128	18147	20	[0, 72, 74, 83, 96, 108, 120, 129]
NaO_6	18148	18164	17	[0, 72, 74, 83, 96, 120, 129]
NaO_5	18165	18179	15	[0, 72, 83, 96, 120, 129]
NaO_6	18180	18183	4	[0, 72, 83, 96, 103, 120, 129]
NaO_7	18184	18232	49	[0, 72, 83, 96, 103, 120, 129, 142]
NaO_6	18233	18274	42	[0, 72, 83, 96, 103, 120, 142]
NaO_5	18275	18279	5	[0, 72, 83, 103, 120, 142]
NaO_4	18280	18282	3	[0, 72, 83, 103, 142]
NaO_5	18283	18351	69	[0, 72, 83, 96, 103, 142]
NaO_4	18352	18358	7	[0, 72, 83, 96, 103]
NaO_5	18359	18363	5	[0, 72, 83, 96, 103, 129]
NaO_6	18364	18378	15	[0, 72, 83, 96, 103, 120, 129]
NaO_7	18379	18397	19	[0, 72, 83, 96, 103, 120, 124, 129]
NaO_8	18398	18408	11	[0, 72, 83, 96, 103, 120, 124, 129, 133]
NaO_7	18409	18412	4	[0, 72, 83, 96, 120, 124, 129, 133]
NaO_6	18413	18456	44	[0, 72, 96, 120, 124, 129, 133]
NaO_5	18457	18495	39	[0, 72, 96, 120, 124, 129]
NaO_6	18496	18497	2	[0, 72, 83, 96, 120, 124, 129]
NaO_5	18498	18500	3	[0, 72, 83, 96, 124, 129]
NaO_6	18501	18512	12	[0, 72, 83, 96, 103, 124, 129]
NaO_5	18513	18525	13	[0, 72, 83, 96, 103, 129]
NaO_6	18526	18551	26	[0, 72, 83, 96, 103, 129, 142]
NaO_7	18552	18558	7	[0, 72, 74, 83, 96, 103, 129, 142]
NaO_6	18559	18560	2	[0, 74, 83, 96, 103, 129, 142]
NaO_5	18561	18585	25	[0, 74, 83, 96, 103, 142]
NaO_6	18586	18587	2	[0, 74, 83, 96, 103, 129, 142]
NaO_5	18588	18589	2	[0, 74, 83, 96, 103, 129]
NaO_6	18590	18591	2	[0, 74, 83, 96, 103, 111, 129]
NaO_7	18592	18602	11	[0, 74, 83, 96, 103, 104, 111, 129]
NaO_8	18603	18640	38	[0, 74, 83, 96, 103, 104, 111, 120, 129]
NaO_7	18641	18642	2	[0, 74, 83, 96, 103, 104, 120, 129]
NaO_8	18643	18654	12	[0, 74, 83, 96, 103, 104, 120, 129, 142]
NaO_7	18655	18681	27	[0, 74, 83, 96, 103, 104, 129, 142]
NaO_8	18682	18682	1	[0, 74, 83, 96, 103, 104, 129, 131, 142]
NaO_9	18683	18691	9	[0, 74, 83, 96, 103, 104, 112, 129, 131, 142]
NaO_8	18692	18708	17	[0, 74, 83, 96, 103, 104, 112, 129, 131]
NaO_10	18709	18710	2	[0, 72, 74, 83, 96, 103, 104, 108, 112, 129, 131]
NaO_9	18711	18721	11	[0, 72, 74, 83, 96, 103, 108, 112, 129, 131]
NaO_8	18722	18725	4	[0, 72, 74, 96, 103, 108, 112, 129, 131]
NaO_7	18726	18727	2	[0, 72, 74, 96, 103, 108, 129, 131]
NaO_6	18728	18739	12	[0, 72, 74, 103, 108, 129, 131]
NaO_5	18740	18763	24	[0, 72, 103, 108, 129, 131]
NaO_4	18764	18835	72	[0, 72, 103, 108, 131]
