# Supplementary material for: Pressure‐Induced Coordination Changes in a Pyrolitic Silicate Melt From Ab Initio Molecular Dynamics Simulations
Source: J Geophys Res Solid Earth. 2019 Nov 29;124(11):11232–50. doi: 10.1029/2019JB018238 (PMC6988478; doi:10.1029/2019JB018238)
Supplement: Supplementary file 2 — Data Set S1 [file JGRB-124-11232-s002.zip › Data/3000K/NaO/a13.0-pyr-100-nvt.T3K.outcar.umd.dat.r0.stat.dat]

Cluster	Time	Percent
NaO_6	6153	0.32666171161605434	7
NaO_5	4628	0.24569972393289446	6
NaO_4	2262	0.12008919091102145	5
NaO_3	548	0.02909322573794861	4
NaO_7	3451	0.1832129963898917	8
NaO_8	1307	0.0693884051815672	9
NaO_2	41	0.00217668294754725	3
NaO_9	420	0.02229772775536207	10
NaO_10	26	0.0013803355277128902	11
