# Supplementary material for: Pressure‐Induced Coordination Changes in a Pyrolitic Silicate Melt From Ab Initio Molecular Dynamics Simulations
Source: J Geophys Res Solid Earth. 2019 Nov 29;124(11):11232–50. doi: 10.1029/2019JB018238 (PMC6988478; doi:10.1029/2019JB018238)
Supplement: Supplementary file 2 — Data Set S1 [file JGRB-124-11232-s002.zip › Data/3000K/NaO/a13.5-pyr-100-nvt.T3K.outcar.umd.dat.r0.popul.dat]

Formula	Begin	End	Lifetime	[Composition]
NaO_4	0	88	89	[0, 101, 103, 114, 136]
NaO_5	89	201	113	[0, 90, 101, 103, 114, 136]
NaO_4	202	217	16	[0, 90, 101, 103, 136]
NaO_5	218	304	87	[0, 73, 90, 101, 103, 136]
NaO_4	305	308	4	[0, 73, 90, 103, 136]
NaO_5	309	315	7	[0, 73, 90, 91, 103, 136]
NaO_4	316	331	16	[0, 73, 90, 103, 136]
NaO_5	332	342	11	[0, 73, 90, 102, 103, 136]
NaO_6	343	349	7	[0, 73, 90, 91, 102, 103, 136]
NaO_5	350	350	1	[0, 90, 91, 102, 103, 136]
NaO_6	351	352	2	[0, 74, 90, 91, 102, 103, 136]
NaO_4	353	358	6	[0, 74, 90, 102, 136]
NaO_5	359	409	51	[0, 74, 90, 102, 114, 136]
NaO_6	410	413	4	[0, 74, 90, 91, 102, 114, 136]
NaO_7	414	419	6	[0, 67, 74, 90, 91, 102, 114, 136]
NaO_6	420	447	28	[0, 74, 90, 91, 102, 114, 136]
NaO_7	448	456	9	[0, 74, 90, 91, 102, 114, 130, 136]
NaO_6	457	458	2	[0, 74, 90, 91, 102, 114, 136]
NaO_7	459	499	41	[0, 74, 90, 91, 102, 114, 136, 146]
NaO_6	500	572	73	[0, 74, 90, 91, 102, 114, 136]
NaO_7	573	593	21	[0, 74, 90, 91, 102, 114, 136, 137]
NaO_8	594	609	16	[0, 74, 90, 91, 102, 114, 130, 136, 137]
NaO_9	610	661	52	[0, 74, 83, 90, 91, 102, 114, 130, 136, 137]
NaO_8	662	668	7	[0, 74, 83, 90, 91, 102, 130, 136, 137]
NaO_7	669	697	29	[0, 74, 83, 90, 102, 130, 136, 137]
NaO_8	698	708	11	[0, 74, 83, 90, 91, 102, 130, 136, 137]
NaO_9	709	754	46	[0, 74, 83, 90, 91, 102, 114, 130, 136, 137]
NaO_8	755	765	11	[0, 74, 83, 90, 91, 114, 130, 136, 137]
NaO_9	766	782	17	[0, 74, 83, 90, 91, 114, 130, 136, 137, 139]
NaO_8	783	794	12	[0, 74, 83, 90, 91, 114, 130, 136, 139]
NaO_7	795	800	6	[0, 74, 83, 91, 114, 130, 136, 139]
NaO_8	801	810	10	[0, 74, 83, 90, 91, 114, 130, 136, 139]
NaO_7	811	819	9	[0, 74, 83, 90, 114, 130, 136, 139]
NaO_6	820	836	17	[0, 74, 83, 114, 130, 136, 139]
NaO_7	837	850	14	[0, 74, 83, 93, 114, 130, 136, 139]
NaO_8	851	858	8	[0, 74, 83, 91, 93, 114, 130, 136, 139]
NaO_7	859	872	14	[0, 83, 91, 93, 114, 130, 136, 139]
NaO_6	873	904	32	[0, 83, 91, 93, 114, 130, 136]
NaO_5	905	967	63	[0, 83, 91, 93, 114, 136]
NaO_6	968	1034	67	[0, 83, 91, 93, 114, 130, 136]
NaO_5	1035	1078	44	[0, 91, 93, 114, 130, 136]
NaO_4	1079	1079	1	[0, 91, 93, 130, 136]
NaO_3	1080	1087	8	[0, 91, 130, 136]
NaO_4	1088	1123	36	[0, 90, 91, 130, 136]
NaO_5	1124	1130	7	[0, 90, 91, 102, 130, 136]
NaO_6	1131	1211	81	[0, 83, 90, 91, 102, 130, 136]
NaO_5	1212	1236	25	[0, 83, 90, 102, 130, 136]
NaO_6	1237	1276	40	[0, 74, 83, 90, 102, 130, 136]
NaO_5	1277	1333	57	[0, 74, 83, 102, 130, 136]
NaO_4	1334	1346	13	[0, 74, 83, 102, 136]
NaO_5	1347	1351	5	[0, 74, 83, 102, 114, 136]
NaO_6	1352	1353	2	[0, 73, 74, 83, 102, 114, 136]
NaO_7	1354	1362	9	[0, 73, 74, 83, 93, 102, 114, 136]
NaO_6	1363	1390	28	[0, 73, 74, 83, 93, 102, 136]
NaO_5	1391	1396	6	[0, 73, 74, 93, 102, 136]
NaO_4	1397	1411	15	[0, 73, 74, 93, 136]
NaO_5	1412	1434	23	[0, 73, 74, 93, 114, 136]
NaO_4	1435	1439	5	[0, 73, 74, 93, 136]
NaO_3	1440	1449	10	[0, 73, 93, 136]
NaO_4	1450	1494	45	[0, 73, 83, 93, 136]
NaO_5	1495	1505	11	[0, 73, 83, 93, 119, 136]
NaO_6	1506	1523	18	[0, 73, 83, 91, 93, 119, 136]
NaO_5	1524	1533	10	[0, 73, 83, 93, 119, 136]
NaO_4	1534	1561	28	[0, 83, 93, 119, 136]
NaO_3	1562	1588	27	[0, 83, 93, 136]
NaO_4	1589	1612	24	[0, 73, 83, 93, 136]
NaO_5	1613	1618	6	[0, 73, 83, 93, 101, 136]
NaO_4	1619	1620	2	[0, 73, 83, 93, 136]
NaO_3	1621	1626	6	[0, 83, 93, 136]
NaO_4	1627	1634	8	[0, 83, 91, 93, 136]
NaO_5	1635	1642	8	[0, 83, 91, 93, 114, 136]
NaO_6	1643	1678	36	[0, 83, 91, 93, 101, 114, 136]
NaO_5	1679	1679	1	[0, 83, 91, 101, 114, 136]
NaO_6	1680	1686	7	[0, 74, 83, 91, 101, 114, 136]
NaO_7	1687	1694	8	[0, 74, 83, 90, 91, 101, 114, 136]
NaO_6	1695	1715	21	[0, 74, 83, 90, 91, 114, 136]
NaO_7	1716	1733	18	[0, 74, 77, 83, 90, 91, 114, 136]
NaO_6	1734	1737	4	[0, 74, 77, 83, 90, 91, 114]
NaO_5	1738	1767	30	[0, 74, 77, 90, 91, 114]
NaO_4	1768	1772	5	[0, 74, 77, 90, 91]
NaO_5	1773	1774	2	[0, 74, 77, 90, 91, 136]
NaO_4	1775	1801	27	[0, 74, 90, 91, 136]
NaO_3	1802	1802	1	[0, 74, 90, 91]
NaO_4	1803	1812	10	[0, 74, 90, 91, 130]
NaO_5	1813	1825	13	[0, 74, 90, 91, 121, 130]
NaO_6	1826	1828	3	[0, 74, 90, 91, 121, 130, 136]
NaO_5	1829	1834	6	[0, 74, 90, 91, 121, 136]
NaO_4	1835	1860	26	[0, 74, 90, 91, 136]
NaO_5	1861	1880	20	[0, 74, 90, 91, 101, 136]
NaO_4	1881	1885	5	[0, 74, 91, 101, 136]
NaO_5	1886	1969	84	[0, 74, 91, 93, 101, 136]
NaO_4	1970	1970	1	[0, 91, 93, 101, 136]
NaO_3	1971	1982	12	[0, 91, 93, 101]
NaO_4	1983	2050	68	[0, 74, 91, 93, 101]
NaO_3	2051	2101	51	[0, 91, 93, 101]
NaO_2	2102	2123	22	[0, 91, 93]
NaO_3	2124	2190	67	[0, 76, 91, 93]
NaO_2	2191	2201	11	[0, 76, 91]
NaO_3	2202	2232	31	[0, 76, 91, 109]
NaO_4	2233	2253	21	[0, 76, 91, 107, 109]
NaO_3	2254	2266	13	[0, 76, 91, 107]
NaO_4	2267	2275	9	[0, 76, 91, 107, 131]
NaO_5	2276	2289	14	[0, 76, 91, 107, 131, 144]
NaO_6	2290	2327	38	[0, 76, 91, 107, 131, 141, 144]
NaO_7	2328	2349	22	[0, 76, 91, 95, 107, 131, 141, 144]
NaO_6	2350	2356	7	[0, 76, 91, 107, 131, 141, 144]
NaO_5	2357	2366	10	[0, 76, 107, 131, 141, 144]
NaO_6	2367	2374	8	[0, 76, 91, 107, 131, 141, 144]
NaO_7	2375	2380	6	[0, 76, 91, 107, 131, 132, 141, 144]
NaO_6	2381	2404	24	[0, 76, 91, 107, 131, 132, 144]
NaO_5	2405	2417	13	[0, 76, 91, 131, 132, 144]
NaO_4	2418	2425	8	[0, 76, 131, 132, 144]
NaO_5	2426	2426	1	[0, 76, 120, 131, 132, 144]
NaO_6	2427	2431	5	[0, 76, 91, 120, 131, 132, 144]
NaO_5	2432	2445	14	[0, 76, 91, 120, 132, 144]
NaO_4	2446	2447	2	[0, 76, 91, 132, 144]
NaO_3	2448	2488	41	[0, 76, 91, 132]
NaO_4	2489	2526	38	[0, 76, 91, 101, 132]
NaO_5	2527	2529	3	[0, 76, 91, 101, 132, 144]
NaO_6	2530	2547	18	[0, 76, 91, 101, 126, 132, 144]
NaO_5	2548	2586	39	[0, 76, 91, 101, 126, 132]
NaO_4	2587	2587	1	[0, 76, 101, 126, 132]
NaO_3	2588	2654	67	[0, 76, 101, 132]
NaO_4	2655	2671	17	[0, 76, 84, 101, 132]
NaO_5	2672	2694	23	[0, 76, 84, 101, 110, 132]
NaO_6	2695	2704	10	[0, 76, 84, 89, 101, 110, 132]
NaO_5	2705	2718	14	[0, 76, 84, 101, 110, 132]
NaO_6	2719	2744	26	[0, 76, 84, 89, 101, 110, 132]
NaO_5	2745	2805	61	[0, 76, 84, 101, 110, 132]
NaO_6	2806	2811	6	[0, 76, 84, 101, 110, 121, 132]
NaO_5	2812	2834	23	[0, 76, 84, 101, 110, 121]
NaO_4	2835	2854	20	[0, 76, 101, 110, 121]
NaO_3	2855	2856	2	[0, 76, 101, 121]
NaO_4	2857	2939	83	[0, 76, 84, 101, 121]
NaO_3	2940	2941	2	[0, 76, 101, 121]
NaO_2	2942	2976	35	[0, 76, 101]
NaO_3	2977	2980	4	[0, 76, 84, 101]
NaO_4	2981	2981	1	[0, 76, 84, 101, 126]
NaO_3	2982	2982	1	[0, 76, 101, 126]
NaO_4	2983	3038	56	[0, 76, 101, 126, 132]
NaO_3	3039	3056	18	[0, 76, 101, 126]
NaO_4	3057	3149	93	[0, 76, 101, 126, 144]
NaO_4	3150	3157	8	[0, 76, 101, 126, 127]
NaO_3	3158	3215	58	[0, 76, 126, 127]
NaO_4	3216	3217	2	[0, 76, 84, 126, 127]
NaO_3	3218	3233	16	[0, 76, 84, 126]
NaO_2	3234	3262	29	[0, 76, 126]
NaO_3	3263	3285	23	[0, 76, 126, 132]
NaO_4	3286	3288	3	[0, 76, 84, 126, 132]
NaO_5	3289	3359	71	[0, 76, 84, 89, 126, 132]
NaO_6	3360	3374	15	[0, 76, 84, 89, 126, 132, 150]
NaO_5	3375	3409	35	[0, 76, 89, 126, 132, 150]
NaO_6	3410	3453	44	[0, 76, 89, 101, 126, 132, 150]
NaO_5	3454	3524	71	[0, 76, 101, 126, 132, 150]
NaO_4	3525	3559	35	[0, 76, 126, 132, 150]
NaO_5	3560	3611	52	[0, 76, 101, 126, 132, 150]
NaO_6	3612	3627	16	[0, 76, 101, 126, 132, 150, 152]
NaO_7	3628	3638	11	[0, 76, 86, 101, 126, 132, 150, 152]
NaO_6	3639	3666	28	[0, 76, 86, 126, 132, 150, 152]
NaO_5	3667	3667	1	[0, 76, 86, 126, 132, 150]
NaO_6	3668	3696	29	[0, 76, 86, 120, 126, 132, 150]
NaO_7	3697	3706	10	[0, 76, 86, 101, 120, 126, 132, 150]
NaO_6	3707	3739	33	[0, 76, 86, 101, 126, 132, 150]
NaO_7	3740	3748	9	[0, 76, 86, 101, 121, 126, 132, 150]
NaO_6	3749	3752	4	[0, 76, 86, 101, 121, 126, 150]
NaO_7	3753	3758	6	[0, 73, 76, 86, 101, 121, 126, 150]
NaO_8	3759	3763	5	[0, 73, 76, 86, 101, 121, 126, 146, 150]
NaO_7	3764	3769	6	[0, 73, 76, 101, 121, 126, 146, 150]
NaO_6	3770	3814	45	[0, 73, 76, 101, 121, 126, 146]
NaO_7	3815	3826	12	[0, 73, 76, 101, 121, 126, 132, 146]
NaO_8	3827	3860	34	[0, 73, 76, 101, 121, 126, 132, 146, 150]
NaO_7	3861	3882	22	[0, 76, 101, 121, 126, 132, 146, 150]
NaO_6	3883	3890	8	[0, 76, 121, 126, 132, 146, 150]
NaO_7	3891	3908	18	[0, 76, 101, 121, 126, 132, 146, 150]
NaO_6	3909	3927	19	[0, 76, 101, 121, 132, 146, 150]
NaO_7	3928	3931	4	[0, 76, 89, 101, 121, 132, 146, 150]
NaO_8	3932	3932	1	[0, 76, 87, 89, 101, 121, 132, 146, 150]
NaO_7	3933	3959	27	[0, 76, 87, 89, 101, 121, 146, 150]
NaO_8	3960	3972	13	[0, 76, 87, 89, 101, 121, 145, 146, 150]
NaO_7	3973	3977	5	[0, 76, 87, 89, 101, 121, 145, 150]
NaO_6	3978	3987	10	[0, 76, 87, 101, 121, 145, 150]
NaO_7	3988	3994	7	[0, 70, 76, 87, 101, 121, 145, 150]
NaO_6	3995	4020	26	[0, 70, 76, 87, 101, 145, 150]
NaO_5	4021	4082	62	[0, 70, 87, 101, 145, 150]
NaO_4	4083	4108	26	[0, 70, 87, 101, 150]
NaO_3	4109	4127	19	[0, 70, 101, 150]
NaO_4	4128	4139	12	[0, 70, 76, 101, 150]
NaO_3	4140	4150	11	[0, 76, 101, 150]
NaO_4	4151	4154	4	[0, 76, 101, 129, 150]
NaO_5	4155	4158	4	[0, 76, 87, 101, 129, 150]
NaO_4	4159	4184	26	[0, 87, 101, 129, 150]
NaO_5	4185	4201	17	[0, 70, 87, 101, 129, 150]
NaO_6	4202	4273	72	[0, 70, 87, 98, 101, 129, 150]
NaO_5	4274	4291	18	[0, 87, 98, 101, 129, 150]
NaO_4	4292	4302	11	[0, 87, 98, 129, 150]
NaO_3	4303	4310	8	[0, 87, 129, 150]
NaO_2	4311	4320	10	[0, 87, 129]
NaO_3	4321	4365	45	[0, 83, 87, 129]
NaO_4	4366	4377	12	[0, 83, 87, 129, 137]
NaO_5	4378	4424	47	[0, 83, 87, 129, 130, 137]
NaO_4	4425	4454	30	[0, 83, 87, 129, 130]
NaO_5	4455	4459	5	[0, 83, 87, 98, 129, 130]
NaO_4	4460	4492	33	[0, 83, 87, 98, 130]
NaO_3	4493	4494	2	[0, 83, 98, 130]
NaO_2	4495	4500	6	[0, 98, 130]
NaO_3	4501	4512	12	[0, 98, 123, 130]
NaO_2	4513	4550	38	[0, 98, 123]
NaO_3	4551	4586	36	[0, 72, 98, 123]
NaO_2	4587	4603	17	[0, 72, 123]
NaO	4604	4627	24	[0, 72]
NaO_3	4628	4696	69	[0, 64, 72, 96]
NaO_4	4697	4710	14	[0, 64, 72, 96, 148]
NaO_3	4711	4726	16	[0, 72, 96, 148]
NaO_2	4727	4747	21	[0, 96, 148]
NaO_3	4748	4750	3	[0, 72, 96, 148]
NaO_4	4751	4829	79	[0, 72, 96, 139, 148]
NaO_3	4830	4896	67	[0, 72, 139, 148]
NaO_4	4897	4909	13	[0, 72, 96, 139, 148]
NaO_3	4910	4964	55	[0, 72, 139, 148]
NaO_4	4965	4969	5	[0, 72, 135, 139, 148]
NaO_3	4970	4993	24	[0, 72, 135, 148]
NaO_4	4994	5001	8	[0, 72, 96, 135, 148]
NaO_3	5002	5018	17	[0, 72, 135, 148]
NaO_2	5019	5030	12	[0, 72, 148]
NaO_3	5031	5036	6	[0, 72, 96, 148]
NaO_2	5037	5040	4	[0, 72, 96]
NaO_3	5041	5054	14	[0, 72, 96, 145]
NaO_4	5055	5075	21	[0, 72, 96, 145, 147]
NaO_3	5076	5087	12	[0, 72, 96, 145]
NaO_4	5088	5185	98	[0, 72, 96, 135, 145]
NaO_3	5186	5217	32	[0, 72, 96, 135]
NaO_2	5218	5232	15	[0, 72, 135]
NaO_3	5233	5295	63	[0, 72, 124, 135]
NaO_4	5296	5357	62	[0, 72, 124, 135, 145]
NaO_5	5358	5394	37	[0, 72, 98, 124, 135, 145]
NaO_4	5395	5414	20	[0, 72, 98, 135, 145]
NaO_3	5415	5425	11	[0, 98, 135, 145]
NaO_4	5426	5450	25	[0, 98, 128, 135, 145]
NaO_5	5451	5459	9	[0, 87, 98, 128, 135, 145]
NaO_4	5460	5485	26	[0, 98, 128, 135, 145]
NaO_5	5486	5488	3	[0, 87, 98, 128, 135, 145]
NaO_4	5489	5491	3	[0, 87, 98, 128, 135]
NaO_5	5492	5514	23	[0, 87, 97, 98, 128, 135]
NaO_4	5515	5523	9	[0, 87, 97, 128, 135]
NaO_3	5524	5532	9	[0, 97, 128, 135]
NaO_4	5533	5549	17	[0, 97, 128, 135, 145]
NaO_5	5550	5561	12	[0, 87, 97, 128, 135, 145]
NaO_6	5562	5590	29	[0, 87, 96, 97, 128, 135, 145]
NaO_5	5591	5595	5	[0, 87, 97, 128, 135, 145]
NaO_6	5596	5599	4	[0, 87, 97, 98, 128, 135, 145]
NaO_5	5600	5624	25	[0, 87, 98, 128, 135, 145]
NaO_4	5625	5629	5	[0, 87, 128, 135, 145]
NaO_3	5630	5679	50	[0, 87, 135, 145]
NaO_2	5680	5685	6	[0, 135, 145]
NaO_3	5686	5723	38	[0, 96, 135, 145]
NaO_2	5724	5724	1	[0, 96, 135]
NaO_3	5725	5725	1	[0, 96, 124, 135]
NaO_4	5726	5732	7	[0, 96, 117, 124, 135]
NaO_5	5733	5747	15	[0, 96, 117, 124, 135, 147]
NaO_4	5748	5768	21	[0, 96, 124, 135, 147]
NaO_3	5769	5801	33	[0, 96, 135, 147]
NaO_4	5802	5820	19	[0, 96, 120, 135, 147]
NaO_5	5821	5839	19	[0, 96, 120, 124, 135, 147]
NaO_4	5840	5842	3	[0, 120, 124, 135, 147]
NaO_3	5843	5843	1	[0, 124, 135, 147]
NaO_4	5844	5855	12	[0, 72, 124, 135, 147]
NaO_5	5856	5873	18	[0, 72, 124, 135, 145, 147]
NaO_6	5874	5909	36	[0, 72, 120, 124, 135, 145, 147]
NaO_5	5910	5936	27	[0, 72, 124, 135, 145, 147]
NaO_4	5937	5938	2	[0, 124, 135, 145, 147]
NaO_3	5939	5973	35	[0, 135, 145, 147]
NaO_4	5974	5982	9	[0, 124, 135, 145, 147]
NaO_5	5983	6016	34	[0, 72, 124, 135, 145, 147]
NaO_6	6017	6051	35	[0, 72, 81, 124, 135, 145, 147]
NaO_5	6052	6058	7	[0, 72, 81, 124, 135, 147]
NaO_6	6059	6060	2	[0, 69, 72, 81, 124, 135, 147]
NaO_7	6061	6073	13	[0, 69, 72, 81, 105, 124, 135, 147]
NaO_6	6074	6095	22	[0, 69, 72, 81, 124, 135, 147]
NaO_5	6096	6113	18	[0, 69, 72, 81, 135, 147]
NaO_6	6114	6143	30	[0, 69, 72, 81, 124, 135, 147]
NaO_5	6144	6148	5	[0, 69, 72, 81, 135, 147]
NaO_4	6149	6149	1	[0, 72, 81, 135, 147]
NaO_3	6150	6162	13	[0, 72, 81, 147]
NaO_4	6163	6222	60	[0, 72, 81, 135, 147]
NaO_5	6223	6225	3	[0, 72, 81, 135, 145, 147]
NaO_6	6226	6240	15	[0, 72, 81, 124, 135, 145, 147]
NaO_5	6241	6246	6	[0, 72, 81, 124, 135, 147]
NaO_4	6247	6303	57	[0, 72, 81, 135, 147]
NaO_5	6304	6311	8	[0, 72, 81, 105, 135, 147]
NaO_4	6312	6340	29	[0, 72, 81, 135, 147]
NaO_3	6341	6345	5	[0, 72, 81, 135]
NaO_4	6346	6384	39	[0, 72, 81, 135, 145]
NaO_3	6385	6395	11	[0, 72, 135, 145]
NaO_4	6396	6402	7	[0, 72, 96, 135, 145]
NaO_3	6403	6418	16	[0, 72, 135, 145]
NaO_4	6419	6433	15	[0, 72, 124, 135, 145]
NaO_3	6434	6437	4	[0, 72, 135, 145]
NaO_4	6438	6455	18	[0, 72, 96, 135, 145]
NaO_3	6456	6476	21	[0, 72, 135, 145]
NaO_4	6477	6523	47	[0, 72, 135, 145, 147]
NaO_5	6524	6533	10	[0, 72, 114, 135, 145, 147]
NaO_4	6534	6536	3	[0, 72, 114, 135, 147]
NaO_5	6537	6582	46	[0, 72, 114, 124, 135, 147]
NaO_4	6583	6596	14	[0, 72, 114, 124, 147]
NaO_5	6597	6605	9	[0, 72, 81, 114, 124, 147]
NaO_4	6606	6611	6	[0, 72, 81, 114, 147]
NaO_5	6612	6621	10	[0, 72, 81, 86, 114, 147]
NaO_6	6622	6655	34	[0, 72, 81, 86, 93, 114, 147]
NaO_5	6656	6673	18	[0, 72, 81, 93, 114, 147]
NaO_4	6674	6686	13	[0, 72, 81, 114, 147]
NaO_3	6687	6720	34	[0, 72, 81, 147]
NaO_4	6721	6788	68	[0, 72, 80, 81, 147]
NaO_3	6789	6815	27	[0, 72, 81, 147]
NaO_4	6816	6838	23	[0, 72, 81, 105, 147]
NaO_3	6839	6872	34	[0, 81, 105, 147]
NaO_4	6873	6874	2	[0, 81, 86, 105, 147]
NaO_5	6875	6881	7	[0, 81, 86, 105, 124, 147]
NaO_4	6882	6903	22	[0, 81, 86, 124, 147]
NaO_3	6904	6908	5	[0, 81, 86, 147]
NaO_4	6909	6911	3	[0, 81, 86, 145, 147]
NaO_5	6912	6924	13	[0, 72, 81, 86, 145, 147]
NaO_4	6925	6970	46	[0, 72, 86, 145, 147]
NaO_3	6971	7023	53	[0, 72, 145, 147]
NaO_4	7024	7047	24	[0, 72, 124, 145, 147]
NaO_3	7048	7056	9	[0, 124, 145, 147]
NaO_4	7057	7061	5	[0, 124, 135, 145, 147]
NaO_3	7062	7089	28	[0, 135, 145, 147]
NaO_2	7090	7110	21	[0, 145, 147]
NaO_3	7111	7115	5	[0, 96, 145, 147]
NaO_4	7116	7125	10	[0, 96, 135, 145, 147]
NaO_5	7126	7130	5	[0, 96, 135, 145, 147, 149]
NaO_4	7131	7173	43	[0, 96, 135, 145, 149]
NaO_5	7174	7217	44	[0, 96, 135, 138, 145, 149]
NaO_4	7218	7224	7	[0, 96, 138, 145, 149]
NaO_5	7225	7232	8	[0, 96, 135, 138, 145, 149]
NaO_4	7233	7247	15	[0, 96, 138, 145, 149]
NaO_5	7248	7255	8	[0, 96, 138, 145, 147, 149]
NaO_4	7256	7261	6	[0, 96, 145, 147, 149]
NaO_5	7262	7271	10	[0, 96, 104, 145, 147, 149]
NaO_6	7272	7292	21	[0, 96, 104, 105, 145, 147, 149]
NaO_5	7293	7300	8	[0, 104, 105, 145, 147, 149]
NaO_6	7301	7378	78	[0, 96, 104, 105, 145, 147, 149]
NaO_5	7379	7384	6	[0, 96, 105, 145, 147, 149]
NaO_6	7385	7393	9	[0, 96, 105, 138, 145, 147, 149]
NaO_5	7394	7416	23	[0, 96, 138, 145, 147, 149]
NaO_6	7417	7421	5	[0, 96, 135, 138, 145, 147, 149]
NaO_5	7422	7441	20	[0, 96, 135, 138, 145, 149]
NaO_4	7442	7455	14	[0, 96, 135, 145, 149]
NaO_5	7456	7458	3	[0, 96, 105, 135, 145, 149]
NaO_4	7459	7465	7	[0, 96, 105, 145, 149]
NaO_5	7466	7467	2	[0, 96, 105, 138, 145, 149]
NaO_6	7468	7470	3	[0, 96, 105, 112, 138, 145, 149]
NaO_6	7471	7503	33	[0, 96, 112, 138, 145, 147, 149]
NaO_5	7504	7507	4	[0, 96, 138, 145, 147, 149]
NaO_4	7508	7597	90	[0, 96, 145, 147, 149]
NaO_3	7598	7610	13	[0, 96, 145, 147]
NaO_4	7611	7645	35	[0, 96, 105, 145, 147]
NaO_5	7646	7738	93	[0, 72, 96, 105, 145, 147]
NaO_4	7739	7793	55	[0, 72, 105, 145, 147]
NaO_5	7794	7806	13	[0, 72, 105, 112, 145, 147]
NaO_4	7807	7828	22	[0, 72, 105, 145, 147]
NaO_5	7829	7843	15	[0, 72, 81, 105, 145, 147]
NaO_4	7844	7859	16	[0, 72, 81, 105, 147]
NaO_5	7860	7868	9	[0, 72, 81, 88, 105, 147]
NaO_4	7869	7892	24	[0, 72, 81, 88, 105]
NaO_5	7893	7901	9	[0, 72, 81, 88, 105, 147]
NaO_4	7902	7934	33	[0, 72, 81, 105, 147]
NaO_5	7935	7941	7	[0, 72, 81, 105, 112, 147]
NaO_4	7942	7955	14	[0, 72, 105, 112, 147]
NaO_5	7956	7989	34	[0, 72, 105, 112, 134, 147]
NaO_6	7990	8006	17	[0, 72, 105, 112, 134, 147, 149]
NaO_7	8007	8022	16	[0, 72, 105, 112, 134, 145, 147, 149]
NaO_8	8023	8034	12	[0, 72, 96, 105, 112, 134, 145, 147, 149]
NaO_7	8035	8036	2	[0, 72, 96, 105, 112, 134, 145, 149]
NaO_6	8037	8052	16	[0, 72, 96, 112, 134, 145, 149]
NaO_5	8053	8086	34	[0, 72, 96, 112, 145, 149]
NaO_4	8087	8087	1	[0, 96, 112, 145, 149]
NaO_5	8088	8094	7	[0, 96, 112, 125, 145, 149]
NaO_4	8095	8100	6	[0, 96, 112, 125, 145]
NaO_5	8101	8102	2	[0, 96, 112, 113, 125, 145]
NaO_6	8103	8118	16	[0, 96, 103, 112, 113, 125, 145]
NaO_5	8119	8121	3	[0, 96, 103, 112, 113, 125]
NaO_6	8122	8131	10	[0, 96, 103, 112, 113, 125, 145]
NaO_7	8132	8145	14	[0, 96, 103, 112, 113, 125, 135, 145]
NaO_6	8146	8164	19	[0, 96, 103, 112, 113, 125, 145]
NaO_5	8165	8174	10	[0, 96, 103, 112, 125, 145]
NaO_4	8175	8184	10	[0, 96, 103, 112, 125]
NaO_5	8185	8235	51	[0, 96, 103, 112, 125, 145]
NaO_6	8236	8246	11	[0, 96, 103, 112, 125, 134, 145]
NaO_5	8247	8256	10	[0, 96, 103, 112, 134, 145]
NaO_4	8257	8258	2	[0, 96, 103, 112, 145]
NaO_3	8259	8262	4	[0, 96, 112, 145]
NaO_4	8263	8270	8	[0, 72, 96, 112, 145]
NaO_5	8271	8311	41	[0, 72, 96, 112, 134, 145]
NaO_4	8312	8325	14	[0, 72, 112, 134, 145]
NaO_3	8326	8355	30	[0, 72, 112, 134]
NaO_4	8356	8360	5	[0, 72, 97, 112, 134]
NaO_5	8361	8361	1	[0, 72, 94, 97, 112, 134]
NaO_6	8362	8368	7	[0, 72, 81, 94, 97, 112, 134]
NaO_7	8369	8403	35	[0, 72, 81, 88, 94, 97, 112, 134]
NaO_6	8404	8412	9	[0, 72, 81, 88, 94, 112, 134]
NaO_7	8413	8422	10	[0, 72, 81, 88, 94, 97, 112, 134]
NaO_8	8423	8433	11	[0, 72, 81, 88, 94, 97, 112, 134, 138]
NaO_6	8434	8453	20	[0, 81, 88, 94, 97, 134, 138]
NaO_5	8454	8457	4	[0, 81, 88, 94, 97, 138]
NaO_4	8458	8459	2	[0, 81, 88, 97, 138]
NaO_5	8460	8488	29	[0, 81, 88, 97, 138, 145]
NaO_6	8489	8531	43	[0, 81, 88, 97, 134, 138, 145]
NaO_5	8532	8588	57	[0, 81, 88, 97, 138, 145]
NaO_4	8589	8594	6	[0, 81, 88, 138, 145]
NaO_4	8595	8646	52	[0, 81, 88, 89, 145]
NaO_5	8647	8647	1	[0, 72, 81, 88, 89, 145]
NaO_4	8648	8660	13	[0, 72, 81, 88, 145]
NaO_5	8661	8674	14	[0, 72, 81, 88, 124, 145]
NaO_4	8675	8700	26	[0, 72, 81, 124, 145]
NaO_5	8701	8734	34	[0, 72, 81, 124, 145, 147]
NaO_6	8735	8777	43	[0, 72, 81, 86, 124, 145, 147]
NaO_5	8778	8800	23	[0, 72, 81, 124, 145, 147]
NaO_4	8801	8832	32	[0, 81, 124, 145, 147]
NaO_5	8833	8835	3	[0, 81, 105, 124, 145, 147]
NaO_4	8836	8876	41	[0, 81, 105, 124, 147]
NaO_5	8877	8880	4	[0, 81, 105, 124, 144, 147]
NaO_6	8881	8924	44	[0, 81, 105, 110, 124, 144, 147]
NaO_5	8925	8930	6	[0, 81, 105, 110, 144, 147]
NaO_6	8931	8947	17	[0, 69, 81, 105, 110, 144, 147]
NaO_6	8948	8968	21	[0, 69, 81, 105, 106, 110, 144]
NaO_5	8969	8987	19	[0, 69, 81, 106, 110, 144]
NaO_4	8988	8999	12	[0, 69, 81, 106, 144]
NaO_5	9000	9021	22	[0, 69, 81, 105, 106, 144]
NaO_6	9022	9026	5	[0, 69, 81, 105, 106, 134, 144]
NaO_7	9027	9028	2	[0, 69, 81, 105, 106, 112, 134, 144]
NaO_6	9029	9045	17	[0, 69, 81, 105, 106, 112, 144]
NaO_5	9046	9068	23	[0, 81, 105, 106, 112, 144]
NaO_4	9069	9123	55	[0, 81, 105, 106, 112]
NaO_3	9124	9127	4	[0, 81, 105, 112]
NaO_2	9128	9133	6	[0, 81, 112]
NaO_3	9134	9178	45	[0, 81, 112, 113]
NaO_2	9179	9182	4	[0, 81, 113]
NaO	9183	9183	1	[0, 113]
NaO_2	9184	9191	8	[0, 96, 113]
NaO_3	9192	9228	37	[0, 96, 98, 113]
NaO_4	9229	9238	10	[0, 96, 98, 106, 113]
NaO_3	9239	9243	5	[0, 98, 106, 113]
NaO_4	9244	9287	44	[0, 81, 105, 106, 112]
NaO_3	9288	9291	4	[0, 81, 105, 112]
NaO_2	9292	9297	6	[0, 81, 112]
NaO_3	9298	9342	45	[0, 81, 112, 113]
NaO_2	9343	9346	4	[0, 81, 113]
NaO	9347	9347	1	[0, 113]
NaO_2	9348	9355	8	[0, 96, 113]
NaO_3	9356	9392	37	[0, 96, 98, 113]
NaO_4	9393	9402	10	[0, 96, 98, 106, 113]
NaO_3	9403	9424	22	[0, 98, 106, 113]
NaO_4	9425	9456	32	[0, 98, 103, 106, 113]
NaO_5	9457	9458	2	[0, 98, 103, 106, 112, 113]
NaO_6	9459	9479	21	[0, 96, 98, 103, 106, 112, 113]
NaO_7	9480	9497	18	[0, 96, 98, 103, 106, 112, 113, 125]
NaO_6	9498	9521	24	[0, 96, 98, 103, 112, 113, 125]
NaO_7	9522	9558	37	[0, 96, 98, 103, 112, 113, 125, 135]
NaO_6	9559	9575	17	[0, 96, 98, 112, 113, 125, 135]
NaO_7	9576	9581	6	[0, 87, 96, 98, 112, 113, 125, 135]
NaO_6	9582	9609	28	[0, 87, 96, 98, 113, 125, 135]
NaO_5	9610	9616	7	[0, 87, 98, 113, 125, 135]
NaO_4	9617	9619	3	[0, 98, 113, 125, 135]
NaO_5	9620	9643	24	[0, 77, 98, 113, 125, 135]
NaO_6	9644	9644	1	[0, 77, 91, 98, 113, 125, 135]
NaO_7	9645	9663	19	[0, 70, 77, 91, 98, 113, 125, 135]
NaO_6	9664	9670	7	[0, 70, 77, 91, 98, 113, 125]
NaO_5	9671	9671	1	[0, 70, 77, 91, 98, 113]
NaO_4	9672	9674	3	[0, 70, 77, 98, 113]
NaO_5	9675	9689	15	[0, 70, 77, 98, 113, 135]
NaO_6	9690	9691	2	[0, 70, 77, 91, 98, 113, 135]
NaO_5	9692	9736	45	[0, 70, 77, 91, 113, 135]
NaO_7	9737	9746	10	[0, 70, 77, 87, 91, 108, 113, 135]
NaO_6	9747	9752	6	[0, 70, 77, 87, 108, 113, 135]
NaO_5	9753	9770	18	[0, 70, 77, 87, 113, 135]
NaO_4	9771	9776	6	[0, 77, 87, 113, 135]
NaO_3	9777	9780	4	[0, 77, 113, 135]
NaO_4	9781	9807	27	[0, 77, 98, 113, 135]
NaO_5	9808	9861	54	[0, 77, 96, 98, 113, 135]
NaO_4	9862	9863	2	[0, 96, 98, 113, 135]
NaO_3	9864	9869	6	[0, 96, 113, 135]
NaO_4	9870	9918	49	[0, 96, 113, 125, 135]
NaO_3	9919	9946	28	[0, 96, 125, 135]
NaO_4	9947	9980	34	[0, 96, 113, 125, 135]
NaO_3	9981	9982	2	[0, 96, 113, 135]
NaO_2	9983	10028	46	[0, 96, 135]
NaO_3	10029	10049	21	[0, 65, 96, 135]
NaO_4	10050	10113	64	[0, 65, 77, 96, 135]
NaO_5	10114	10122	9	[0, 65, 77, 89, 96, 135]
NaO_6	10123	10130	8	[0, 65, 77, 89, 96, 112, 135]
NaO_5	10131	10154	24	[0, 65, 77, 89, 96, 112]
NaO_6	10155	10180	26	[0, 65, 77, 89, 96, 103, 112]
NaO_7	10181	10200	20	[0, 65, 77, 81, 89, 96, 103, 112]
NaO_6	10201	10220	20	[0, 65, 77, 81, 89, 96, 112]
NaO_5	10221	10226	6	[0, 65, 77, 81, 96, 112]
NaO_4	10227	10233	7	[0, 65, 77, 96, 112]
NaO_3	10234	10238	5	[0, 65, 96, 112]
NaO_4	10239	10249	11	[0, 65, 96, 106, 112]
NaO_5	10250	10270	21	[0, 65, 96, 105, 106, 112]
NaO_4	10271	10280	10	[0, 96, 105, 106, 112]
NaO_3	10281	10313	33	[0, 96, 105, 112]
NaO_2	10314	10336	23	[0, 96, 112]
NaO_3	10337	10346	10	[0, 89, 96, 112]
NaO_2	10347	10368	22	[0, 96, 112]
NaO_3	10369	10375	7	[0, 96, 112, 135]
NaO_2	10376	10427	52	[0, 96, 135]
NaO_3	10428	10481	54	[0, 87, 96, 135]
NaO_4	10482	10485	4	[0, 87, 96, 115, 135]
NaO_5	10486	10490	5	[0, 87, 96, 115, 133, 135]
NaO_4	10491	10501	11	[0, 96, 115, 133, 135]
NaO_3	10502	10509	8	[0, 96, 115, 133]
NaO_2	10510	10513	4	[0, 115, 133]
NaO_3	10514	10515	2	[0, 72, 115, 133]
NaO_4	10516	10584	69	[0, 71, 72, 115, 133]
NaO_3	10585	10688	104	[0, 71, 72, 115]
NaO_4	10689	10695	7	[0, 71, 72, 78, 115]
NaO_5	10696	10697	2	[0, 71, 72, 78, 87, 115]
NaO_4	10698	10736	39	[0, 71, 78, 87, 115]
NaO_3	10737	10765	29	[0, 71, 87, 115]
NaO_2	10766	10772	7	[0, 71, 87]
NaO_3	10773	10805	33	[0, 71, 87, 96]
NaO_4	10806	10811	6	[0, 71, 87, 96, 126]
NaO_3	10812	10882	71	[0, 87, 96, 126]
NaO_2	10883	10884	2	[0, 96, 126]
NaO_3	10885	10899	15	[0, 78, 96, 126]
NaO_4	10900	10927	28	[0, 78, 96, 115, 126]
NaO_5	10928	10964	37	[0, 78, 96, 115, 126, 152]
NaO_6	10965	10995	31	[0, 78, 94, 96, 115, 126, 152]
NaO_5	10996	11001	6	[0, 78, 94, 96, 126, 152]
NaO_6	11002	11015	14	[0, 78, 94, 96, 106, 126, 152]
NaO_5	11016	11038	23	[0, 78, 94, 96, 106, 152]
NaO_4	11039	11059	21	[0, 94, 96, 106, 152]
NaO_5	11060	11082	23	[0, 94, 96, 105, 106, 152]
NaO_4	11083	11091	9	[0, 96, 105, 106, 152]
NaO_3	11092	11148	57	[0, 96, 106, 152]
NaO_2	11149	11193	45	[0, 96, 106]
NaO	11194	11202	9	[0, 96]
NaO_2	11203	11215	13	[0, 87, 96]
NaO_3	11216	11277	62	[0, 87, 96, 115]
NaO_4	11278	11323	46	[0, 78, 87, 96, 115]
NaO_3	11324	11327	4	[0, 78, 96, 115]
NaO_2	11328	11330	3	[0, 78, 115]
NaO_3	11331	11339	9	[0, 78, 87, 115]
NaO_2	11340	11342	3	[0, 78, 115]
NaO_3	11343	11410	68	[0, 78, 97, 115]
NaO_4	11411	11414	4	[0, 78, 87, 97, 115]
NaO_3	11415	11462	48	[0, 87, 97, 115]
NaO_2	11463	11472	10	[0, 87, 97]
NaO_3	11473	11473	1	[0, 87, 97, 126]
NaO_2	11474	11478	5	[0, 87, 126]
NaO_3	11479	11505	27	[0, 87, 92, 126]
NaO_2	11506	11507	2	[0, 87, 126]
NaO_3	11508	11547	40	[0, 78, 87, 126]
NaO_2	11548	11558	11	[0, 87, 126]
NaO_3	11559	11562	4	[0, 87, 126, 135]
NaO_4	11563	11567	5	[0, 87, 96, 126, 135]
NaO_5	11568	11592	25	[0, 87, 92, 96, 126, 135]
NaO_4	11593	11594	2	[0, 87, 96, 126, 135]
NaO_3	11595	11597	3	[0, 87, 96, 126]
NaO_4	11598	11624	27	[0, 87, 96, 126, 152]
NaO_3	11625	11658	34	[0, 87, 96, 152]
NaO_4	11659	11669	11	[0, 65, 87, 96, 152]
NaO_5	11670	11701	32	[0, 65, 87, 96, 106, 152]
NaO_4	11702	11727	26	[0, 87, 96, 106, 152]
NaO_6	11728	11869	142	[0, 87, 96, 106, 126, 135, 152]
NaO_7	11870	11876	7	[0, 87, 94, 96, 106, 126, 135, 152]
