# Supplementary material for: Pressure‐Induced Coordination Changes in a Pyrolitic Silicate Melt From Ab Initio Molecular Dynamics Simulations
Source: J Geophys Res Solid Earth. 2019 Nov 29;124(11):11232–50. doi: 10.1029/2019JB018238 (PMC6988478; doi:10.1029/2019JB018238)
Supplement: Supplementary file 2 — Data Set S1 [file JGRB-124-11232-s002.zip › Data/3000K/NaO/a13.5-pyr-100-nvt.T3K.outcar.umd.dat.r0.stat.dat]

Cluster	Time	Percent
NaO_4	3284	0.27650079986528586	5
NaO_5	2774	0.23356066346720553	6
NaO_6	1981	0.16679296118548456	7
NaO_7	558	0.04698156100025259	8
NaO_8	151	0.01271364822766692	9
NaO_9	115	0.00968257977603772	10
NaO_3	2447	0.20602845836490696	4
NaO_2	532	0.044792456007409276	3
NaO	35	0.00294687210575061	2
