# Supplementary material for: Pressure‐Induced Coordination Changes in a Pyrolitic Silicate Melt From Ab Initio Molecular Dynamics Simulations
Source: J Geophys Res Solid Earth. 2019 Nov 29;124(11):11232–50. doi: 10.1029/2019JB018238 (PMC6988478; doi:10.1029/2019JB018238)
Supplement: Supplementary file 2 — Data Set S1 [file JGRB-124-11232-s002.zip › Data/3000K/SiO/a10.0-pyr-100-nvt.T3K.outcar.umd.dat.r0.popul.dat]

Formula	Begin	End	Lifetime	[Composition]
SiO_6	0	138	139	[40, 75, 101, 112, 128, 145, 152]
SiO_6	0	603	604	[41, 73, 85, 93, 122, 135, 144]
SiO_6	0	138	139	[42, 66, 100, 102, 108, 113, 150]
SiO_6	0	245	246	[43, 71, 72, 74, 105, 124, 151]
SiO_6	0	940	941	[44, 78, 88, 89, 90, 95, 136]
SiO_6	0	112	113	[45, 80, 94, 98, 106, 115, 134]
SiO_6	0	17	18	[46, 74, 86, 104, 105, 130, 133]
SiO_6	0	23	24	[47, 82, 89, 91, 125, 140, 143]
SiO_6	0	159	160	[48, 65, 78, 88, 109, 126, 131]
SiO_7	0	19	20	[49, 68, 69, 74, 81, 126, 129, 132]
SiO_6	0	139	140	[50, 76, 78, 79, 90, 121, 131]
SiO_6	0	47	48	[51, 68, 72, 102, 114, 118, 147]
SiO_6	0	1	2	[52, 67, 99, 100, 108, 113, 146]
SiO_6	0	1922	1923	[53, 67, 99, 110, 120, 121, 123]
SiO_6	0	633	634	[54, 67, 69, 119, 124, 129, 135]
SiO_7	0	13	14	[55, 71, 72, 82, 124, 143, 146, 147]
SiO_5	0	33	34	[56, 64, 80, 111, 141, 149]
SiO_6	0	85	86	[57, 70, 81, 97, 117, 128, 139]
SiO_6	0	896	897	[58, 70, 77, 83, 119, 127, 151]
SiO_6	0	43	44	[59, 84, 101, 102, 103, 112, 148]
SiO_6	0	154	155	[60, 76, 78, 89, 111, 125, 142]
SiO_6	0	138	139	[61, 73, 79, 96, 106, 109, 111]
SiO_6	0	6978	6979	[62, 85, 87, 107, 137, 144, 149]
SiO_6	0	116	117	[63, 93, 101, 103, 108, 120, 137]
SiO_7	2	9	8	[52, 67, 99, 100, 108, 113, 119, 146]
SiO_5	10	28	19	[52, 67, 99, 108, 113, 146]
SiO_6	14	39	26	[55, 71, 72, 124, 143, 146, 147]
SiO_6	18	43	26	[46, 86, 104, 105, 110, 130, 133]
SiO_8	20	30	11	[49, 68, 69, 74, 81, 124, 126, 129, 132]
SiO_5	24	53	30	[47, 82, 91, 125, 140, 143]
SiO_6	29	120	92	[52, 67, 99, 100, 108, 113, 146]
SiO_7	31	62	32	[49, 68, 69, 74, 81, 124, 129, 132]
SiO_6	34	48	15	[56, 64, 80, 94, 111, 141, 149]
SiO_5	40	50	11	[55, 71, 72, 124, 146, 147]
SiO_5	44	53	10	[46, 86, 104, 105, 130, 133]
SiO_7	44	54	11	[59, 84, 100, 101, 102, 103, 112, 148]
SiO_7	48	56	9	[51, 66, 68, 72, 102, 114, 118, 147]
SiO_5	49	51	3	[56, 64, 80, 111, 141, 149]
SiO_6	51	53	3	[55, 71, 72, 124, 143, 146, 147]
SiO_6	52	92	41	[56, 64, 80, 94, 111, 141, 149]
SiO_6	54	61	8	[46, 86, 104, 105, 130, 133, 142]
SiO_6	54	127	74	[47, 82, 89, 91, 125, 140, 143]
SiO_7	54	60	7	[55, 71, 72, 82, 124, 143, 146, 147]
SiO_6	55	214	160	[59, 84, 101, 102, 103, 112, 148]
SiO_6	57	143	87	[51, 66, 68, 102, 114, 118, 147]
SiO_8	61	84	24	[55, 71, 72, 82, 124, 140, 143, 146, 147]
SiO_7	62	78	17	[46, 74, 86, 104, 105, 130, 133, 142]
SiO_6	63	66	4	[49, 68, 69, 74, 81, 124, 129]
SiO_5	67	73	7	[49, 68, 69, 74, 81, 129]
SiO_6	74	79	6	[49, 68, 69, 74, 81, 124, 129]
SiO_6	79	121	43	[46, 74, 86, 104, 105, 130, 133]
SiO_7	80	81	2	[49, 68, 69, 74, 81, 124, 129, 132]
SiO_8	82	86	5	[49, 68, 69, 74, 81, 124, 126, 129, 132]
SiO_7	85	87	3	[55, 71, 72, 82, 140, 143, 146, 147]
SiO_7	86	94	9	[57, 70, 81, 97, 117, 128, 139, 150]
SiO_7	87	101	15	[49, 68, 69, 74, 81, 126, 129, 132]
SiO_6	88	96	9	[55, 71, 82, 140, 143, 146, 147]
SiO_5	93	205	113	[56, 64, 80, 111, 141, 149]
SiO_6	95	304	210	[57, 70, 81, 97, 117, 128, 139]
SiO_7	97	98	2	[55, 71, 72, 82, 140, 143, 146, 147]
SiO_8	99	141	43	[55, 71, 72, 82, 124, 140, 143, 146, 147]
SiO_6	102	158	57	[49, 68, 69, 74, 81, 129, 132]
SiO_5	113	254	142	[45, 80, 94, 98, 106, 134]
SiO_5	117	139	23	[63, 93, 101, 108, 120, 137]
SiO_7	121	124	4	[52, 67, 99, 100, 108, 110, 113, 146]
SiO_5	122	157	36	[46, 86, 104, 105, 130, 133]
SiO_6	125	130	6	[52, 67, 99, 100, 108, 113, 146]
SiO_5	128	140	13	[47, 82, 91, 125, 140, 143]
SiO_7	131	154	24	[52, 67, 99, 100, 108, 110, 113, 146]
SiO_5	139	177	39	[40, 75, 101, 128, 145, 152]
SiO_5	139	175	37	[42, 66, 100, 108, 113, 150]
SiO_5	139	145	7	[61, 73, 79, 96, 106, 109]
SiO_5	140	141	2	[50, 76, 78, 79, 121, 131]
SiO_6	140	582	443	[63, 93, 101, 103, 108, 120, 137]
SiO_6	141	208	68	[47, 82, 89, 91, 125, 140, 143]
SiO_6	142	153	12	[50, 76, 78, 79, 83, 121, 131]
SiO_7	142	154	13	[55, 71, 72, 82, 140, 143, 146, 147]
SiO_7	144	167	24	[51, 66, 68, 72, 102, 114, 118, 147]
SiO_6	146	149	4	[61, 73, 79, 96, 106, 109, 122]
SiO_7	150	173	24	[61, 73, 79, 96, 106, 109, 111, 122]
SiO_5	154	163	10	[50, 76, 79, 83, 121, 131]
SiO_6	155	502	348	[52, 67, 99, 100, 108, 113, 146]
SiO_8	155	170	16	[55, 71, 72, 82, 124, 140, 143, 146, 147]
SiO_5	155	177	23	[60, 76, 78, 111, 125, 142]
SiO_6	158	204	47	[46, 86, 104, 105, 130, 133, 142]
SiO_7	159	174	16	[49, 68, 69, 74, 81, 126, 129, 132]
SiO_7	160	177	18	[48, 65, 78, 88, 109, 126, 129, 131]
SiO_6	164	256	93	[50, 76, 79, 83, 121, 131, 145]
SiO_6	168	200	33	[51, 66, 68, 102, 114, 118, 147]
SiO_7	171	189	19	[55, 71, 72, 124, 140, 143, 146, 147]
SiO_6	174	196	23	[61, 73, 79, 96, 106, 109, 111]
SiO_6	175	211	37	[49, 68, 69, 74, 81, 129, 132]
SiO_6	176	546	371	[42, 66, 100, 102, 108, 113, 150]
SiO_6	178	260	83	[40, 70, 75, 101, 128, 145, 152]
SiO_6	178	418	241	[48, 65, 78, 88, 109, 126, 131]
SiO_6	178	594	417	[60, 76, 78, 89, 111, 125, 142]
SiO_8	190	205	16	[55, 71, 72, 82, 124, 140, 143, 146, 147]
SiO_5	197	228	32	[61, 73, 79, 96, 106, 109]
SiO_5	201	213	13	[51, 68, 102, 114, 118, 147]
SiO_5	205	209	5	[46, 86, 104, 105, 130, 133]
SiO_7	206	214	9	[55, 71, 72, 82, 140, 143, 146, 147]
SiO_6	206	724	519	[56, 64, 80, 94, 111, 141, 149]
SiO_5	209	303	95	[47, 82, 91, 125, 140, 143]
SiO_6	210	289	80	[46, 74, 86, 104, 105, 130, 133]
SiO_7	212	229	18	[49, 68, 69, 74, 81, 126, 129, 132]
SiO_6	214	338	125	[51, 68, 72, 102, 114, 118, 147]
SiO_8	215	215	1	[55, 71, 72, 82, 124, 140, 143, 146, 147]
SiO_5	215	220	6	[59, 84, 101, 103, 112, 148]
SiO_7	216	251	36	[55, 71, 72, 124, 140, 143, 146, 147]
SiO_6	221	420	200	[59, 84, 101, 102, 103, 112, 148]
SiO_6	229	280	52	[61, 73, 79, 96, 106, 109, 111]
SiO_6	230	295	66	[49, 68, 69, 81, 126, 129, 132]
SiO_7	246	261	16	[43, 71, 72, 74, 105, 124, 129, 151]
SiO_6	252	284	33	[55, 71, 72, 124, 143, 146, 147]
SiO_6	255	480	226	[45, 80, 94, 98, 106, 115, 134]
SiO_7	257	273	17	[50, 76, 78, 79, 83, 121, 131, 145]
SiO_5	261	341	81	[40, 75, 101, 128, 145, 152]
SiO_6	262	338	77	[43, 71, 72, 74, 105, 124, 151]
SiO_7	274	302	29	[50, 76, 78, 79, 83, 90, 121, 131]
SiO_5	281	306	26	[61, 73, 79, 96, 106, 109]
SiO_7	285	308	24	[55, 71, 72, 113, 124, 143, 146, 147]
SiO_7	290	291	2	[46, 74, 86, 104, 105, 130, 133, 142]
SiO_6	292	299	8	[46, 86, 104, 105, 130, 133, 142]
SiO_7	296	342	47	[49, 68, 69, 74, 81, 126, 129, 132]
SiO_5	300	315	16	[46, 86, 104, 105, 130, 133]
SiO_6	303	1364	1062	[50, 76, 78, 79, 90, 121, 131]
SiO_6	304	574	271	[47, 82, 89, 91, 125, 140, 143]
SiO_7	305	308	4	[57, 70, 81, 97, 117, 128, 139, 150]
SiO_6	307	342	36	[61, 73, 79, 96, 106, 109, 122]
SiO_6	309	408	100	[55, 71, 72, 124, 143, 146, 147]
SiO_6	309	321	13	[57, 70, 81, 97, 117, 128, 139]
SiO_6	316	329	14	[46, 86, 104, 105, 130, 133, 142]
SiO_7	322	342	21	[57, 70, 81, 97, 117, 128, 139, 150]
SiO_5	330	334	5	[46, 86, 104, 105, 130, 133]
SiO_6	335	384	50	[46, 74, 86, 104, 105, 130, 133]
SiO_7	339	353	15	[43, 71, 72, 74, 105, 124, 129, 151]
SiO_5	339	378	40	[51, 68, 72, 114, 118, 147]
SiO_6	342	366	25	[40, 75, 101, 112, 128, 145, 152]
SiO_6	343	364	22	[49, 68, 69, 81, 126, 129, 132]
SiO_6	343	349	7	[57, 70, 81, 117, 128, 139, 150]
SiO_5	343	361	19	[61, 73, 79, 96, 106, 109]
SiO_5	350	364	15	[57, 70, 81, 117, 128, 139]
SiO_6	354	733	380	[43, 71, 72, 74, 105, 124, 151]
SiO_6	362	373	12	[61, 73, 79, 96, 106, 109, 122]
SiO_7	365	425	61	[49, 68, 69, 74, 81, 126, 129, 132]
SiO_6	365	371	7	[57, 70, 81, 117, 128, 139, 152]
SiO_5	367	408	42	[40, 75, 101, 128, 145, 152]
SiO_7	372	382	11	[57, 70, 81, 97, 117, 128, 139, 152]
SiO_7	374	398	25	[61, 73, 79, 96, 106, 109, 111, 122]
SiO_6	379	396	18	[51, 68, 72, 102, 114, 118, 147]
SiO_6	383	423	41	[57, 70, 81, 117, 128, 139, 152]
SiO_5	385	419	35	[46, 86, 104, 105, 130, 133]
SiO_5	397	422	26	[51, 68, 102, 114, 118, 147]
SiO_8	399	399	1	[61, 73, 79, 80, 96, 106, 109, 111, 122]
SiO_7	400	424	25	[61, 73, 79, 80, 96, 106, 109, 111]
SiO_6	409	459	51	[40, 75, 101, 112, 128, 145, 152]
SiO_7	409	418	10	[55, 71, 72, 113, 124, 143, 146, 147]
SiO_5	419	421	3	[48, 65, 88, 109, 126, 131]
SiO_6	419	485	67	[55, 71, 72, 124, 143, 146, 147]
SiO_6	420	615	196	[46, 74, 86, 104, 105, 130, 133]
SiO_7	421	423	3	[59, 84, 101, 102, 103, 108, 112, 148]
SiO_6	422	2623	2202	[48, 65, 78, 88, 109, 126, 131]
SiO_6	423	446	24	[51, 66, 68, 102, 114, 118, 147]
SiO_5	424	426	3	[57, 70, 81, 117, 128, 139]
SiO_6	424	513	90	[59, 84, 101, 102, 103, 112, 148]
SiO_6	425	437	13	[61, 73, 79, 96, 106, 109, 111]
SiO_6	426	541	116	[49, 68, 69, 81, 126, 129, 132]
SiO_6	427	565	139	[57, 70, 81, 97, 117, 128, 139]
SiO_5	438	468	31	[61, 79, 96, 106, 109, 111]
SiO_5	447	464	18	[51, 68, 102, 114, 118, 147]
SiO_5	460	512	53	[40, 75, 101, 128, 145, 152]
SiO_6	465	653	189	[51, 68, 72, 102, 114, 118, 147]
SiO_6	469	479	11	[61, 79, 80, 96, 106, 109, 111]
SiO_7	480	483	4	[61, 78, 79, 80, 96, 106, 109, 111]
SiO_5	481	484	4	[45, 80, 94, 98, 115, 134]
SiO_6	484	505	22	[61, 78, 79, 96, 106, 109, 111]
SiO_6	485	697	213	[45, 80, 94, 98, 106, 115, 134]
SiO_7	486	498	13	[55, 71, 72, 82, 124, 143, 146, 147]
SiO_6	499	503	5	[55, 71, 72, 124, 143, 146, 147]
SiO_7	503	518	16	[52, 67, 99, 100, 108, 110, 113, 146]
SiO_7	504	552	49	[55, 71, 72, 113, 124, 143, 146, 147]
SiO_5	506	529	24	[61, 79, 96, 106, 109, 111]
SiO_6	513	540	28	[40, 75, 101, 112, 128, 145, 152]
SiO_5	514	529	16	[59, 84, 101, 102, 103, 148]
SiO_6	519	836	318	[52, 67, 99, 100, 108, 113, 146]
SiO_6	530	537	8	[59, 84, 101, 102, 103, 112, 148]
SiO_6	530	538	9	[61, 79, 80, 96, 106, 109, 111]
SiO_7	538	542	5	[59, 84, 101, 102, 103, 108, 112, 148]
SiO_7	539	541	3	[61, 73, 79, 80, 96, 106, 109, 111]
SiO_5	541	548	8	[40, 75, 101, 128, 145, 152]
SiO_7	542	554	13	[49, 68, 69, 74, 81, 126, 129, 132]
SiO_8	542	547	6	[61, 73, 78, 79, 80, 96, 106, 109, 111]
SiO_6	543	567	25	[59, 84, 101, 102, 103, 108, 148]
SiO_5	547	592	46	[42, 66, 102, 108, 113, 150]
SiO_7	548	555	8	[61, 78, 79, 80, 96, 106, 109, 111]
SiO_6	549	613	65	[40, 75, 101, 112, 128, 145, 152]
SiO_6	553	629	77	[55, 71, 72, 124, 143, 146, 147]
SiO_6	555	627	73	[49, 68, 69, 81, 126, 129, 132]
SiO_6	556	560	5	[61, 78, 79, 96, 106, 109, 111]
SiO_5	561	564	4	[61, 79, 96, 106, 109, 111]
SiO_6	565	580	16	[61, 73, 79, 96, 106, 109, 111]
SiO_7	566	567	2	[57, 70, 81, 97, 117, 128, 139, 150]
SiO_6	568	678	111	[57, 70, 81, 97, 117, 128, 139]
SiO_7	568	589	22	[59, 84, 101, 102, 103, 108, 112, 148]
SiO_5	575	599	25	[47, 82, 91, 125, 140, 143]
SiO_7	581	584	4	[61, 73, 79, 80, 96, 106, 109, 111]
SiO_7	583	604	22	[63, 67, 93, 101, 103, 108, 120, 137]
SiO_6	585	592	8	[61, 73, 79, 96, 106, 109, 111]
SiO_6	590	927	338	[59, 84, 101, 102, 103, 112, 148]
SiO_6	593	1007	415	[42, 66, 100, 102, 108, 113, 150]
SiO_7	593	603	11	[61, 73, 79, 96, 106, 109, 111, 122]
SiO_5	595	605	11	[60, 76, 78, 111, 125, 142]
SiO_6	600	604	5	[47, 82, 85, 91, 125, 140, 143]
SiO_5	604	618	15	[41, 73, 93, 122, 135, 144]
SiO_6	604	660	57	[61, 73, 79, 96, 106, 109, 111]
SiO_5	605	609	5	[47, 82, 91, 125, 140, 143]
SiO_6	605	1239	635	[63, 93, 101, 103, 108, 120, 137]
SiO_6	606	612	7	[60, 76, 78, 96, 111, 125, 142]
SiO_6	610	655	46	[47, 82, 89, 91, 125, 140, 143]
SiO_7	613	627	15	[60, 76, 78, 89, 96, 111, 125, 142]
SiO_5	614	639	26	[40, 75, 101, 128, 145, 152]
SiO_7	616	642	27	[46, 74, 86, 104, 105, 130, 133, 142]
SiO_6	619	1346	728	[41, 73, 85, 93, 122, 135, 144]
SiO_7	628	720	93	[49, 68, 69, 74, 81, 126, 129, 132]
SiO_6	628	1106	479	[60, 76, 78, 89, 111, 125, 142]
SiO_7	630	640	11	[55, 71, 72, 113, 124, 143, 146, 147]
SiO_7	634	645	12	[54, 67, 69, 93, 119, 124, 129, 135]
SiO_6	640	845	206	[40, 75, 101, 112, 128, 145, 152]
SiO_6	641	717	77	[55, 71, 72, 124, 143, 146, 147]
SiO_6	643	704	62	[46, 86, 104, 105, 130, 133, 142]
SiO_6	646	1198	553	[54, 67, 69, 119, 124, 129, 135]
SiO_5	654	658	5	[51, 68, 72, 114, 118, 147]
SiO_5	656	702	47	[47, 82, 91, 125, 140, 143]
SiO_6	659	724	66	[51, 68, 72, 102, 114, 118, 147]
SiO_7	661	705	45	[61, 73, 79, 80, 96, 106, 109, 111]
SiO_7	679	688	10	[57, 70, 81, 97, 117, 128, 139, 152]
SiO_6	689	764	76	[57, 70, 81, 97, 117, 128, 139]
SiO_5	698	700	3	[45, 80, 94, 98, 115, 134]
SiO_6	701	1397	697	[45, 80, 94, 98, 106, 115, 134]
SiO_6	703	738	36	[47, 82, 89, 91, 125, 140, 143]
SiO_5	705	714	10	[46, 86, 104, 105, 130, 133]
SiO_6	706	719	14	[61, 73, 79, 96, 106, 109, 111]
SiO_6	715	720	6	[46, 86, 104, 105, 130, 133, 142]
SiO_7	718	727	10	[55, 71, 72, 82, 124, 143, 146, 147]
SiO_5	720	755	36	[61, 79, 96, 106, 109, 111]
SiO_7	721	735	15	[46, 74, 86, 104, 105, 130, 133, 142]
SiO_6	721	727	7	[49, 68, 69, 81, 126, 129, 132]
SiO_7	725	737	13	[51, 66, 68, 72, 102, 114, 118, 147]
SiO_5	725	759	35	[56, 64, 80, 111, 141, 149]
SiO_7	728	735	8	[49, 68, 69, 74, 81, 126, 129, 132]
SiO_6	728	754	27	[55, 71, 82, 124, 143, 146, 147]
SiO_7	734	749	16	[43, 71, 72, 74, 105, 124, 129, 151]
SiO_6	736	789	54	[46, 74, 86, 104, 105, 130, 133]
SiO_6	736	758	23	[49, 68, 69, 74, 81, 129, 132]
SiO_6	738	763	26	[51, 68, 72, 102, 114, 118, 147]
SiO_5	739	747	9	[47, 82, 91, 125, 140, 143]
SiO_6	748	804	57	[47, 82, 89, 91, 125, 140, 143]
SiO_6	750	835	86	[43, 71, 72, 74, 105, 124, 151]
SiO_7	755	851	97	[55, 71, 72, 82, 124, 143, 146, 147]
SiO_6	756	772	17	[61, 78, 79, 96, 106, 109, 111]
SiO_7	759	769	11	[49, 68, 69, 74, 81, 126, 129, 132]
SiO_6	760	1293	534	[56, 64, 80, 94, 111, 141, 149]
SiO_7	764	780	17	[51, 66, 68, 72, 102, 114, 118, 147]
SiO_7	765	791	27	[57, 70, 81, 97, 117, 128, 139, 150]
SiO_6	770	776	7	[49, 68, 69, 74, 81, 126, 129]
SiO_5	773	781	9	[61, 79, 96, 106, 109, 111]
SiO_7	777	894	118	[49, 68, 69, 74, 81, 126, 129, 132]
SiO_6	781	820	40	[51, 68, 72, 102, 114, 118, 147]
SiO_6	782	915	134	[61, 73, 79, 96, 106, 109, 111]
SiO_7	790	796	7	[46, 74, 86, 104, 105, 130, 133, 142]
SiO_6	792	981	190	[57, 70, 81, 97, 117, 128, 139]
SiO_6	797	801	5	[46, 74, 86, 104, 105, 130, 133]
SiO_5	802	815	14	[46, 86, 104, 105, 130, 133]
SiO_5	805	827	23	[47, 82, 91, 125, 140, 143]
SiO_6	816	853	38	[46, 86, 104, 105, 130, 133, 142]
SiO_5	821	872	52	[51, 68, 72, 114, 118, 147]
SiO_6	828	1014	187	[47, 82, 89, 91, 125, 140, 143]
SiO_7	836	842	7	[43, 71, 72, 74, 105, 124, 129, 151]
SiO_7	837	850	14	[52, 67, 99, 100, 108, 113, 124, 146]
SiO_6	843	1146	304	[43, 71, 72, 74, 105, 124, 151]
SiO_5	846	893	48	[40, 75, 101, 128, 145, 152]
SiO_6	851	1335	485	[52, 67, 99, 100, 108, 113, 146]
SiO_6	852	869	18	[55, 71, 72, 124, 143, 146, 147]
SiO_5	854	909	56	[46, 86, 104, 105, 130, 133]
SiO_7	870	920	51	[55, 71, 72, 82, 124, 143, 146, 147]
SiO_6	873	2839	1967	[51, 68, 72, 102, 114, 118, 147]
SiO_6	894	939	46	[40, 70, 75, 101, 128, 145, 152]
SiO_6	895	924	30	[49, 68, 69, 74, 81, 129, 132]
SiO_7	897	911	15	[58, 70, 77, 83, 119, 127, 150, 151]
SiO_6	910	930	21	[46, 86, 104, 105, 130, 133, 142]
SiO_6	912	3263	2352	[58, 70, 77, 83, 119, 127, 151]
SiO_7	916	921	6	[61, 73, 79, 80, 96, 106, 109, 111]
SiO_6	921	936	16	[55, 71, 72, 124, 143, 146, 147]
SiO_6	922	924	3	[61, 73, 79, 96, 106, 109, 111]
SiO_7	925	941	17	[49, 68, 69, 74, 81, 124, 129, 132]
SiO_7	925	926	2	[61, 73, 78, 79, 96, 106, 109, 111]
SiO_6	927	963	37	[61, 78, 79, 96, 106, 109, 111]
SiO_5	928	929	2	[59, 84, 101, 102, 103, 148]
SiO_6	930	1040	111	[59, 84, 101, 102, 103, 108, 148]
SiO_5	931	941	11	[46, 86, 104, 105, 130, 133]
SiO_7	937	990	54	[55, 71, 72, 82, 124, 143, 146, 147]
SiO_5	940	1040	101	[40, 75, 101, 128, 145, 152]
SiO_5	941	959	19	[44, 88, 89, 90, 95, 136]
SiO_6	942	1015	74	[46, 74, 86, 104, 105, 130, 133]
SiO_8	942	946	5	[49, 68, 69, 74, 81, 124, 126, 129, 132]
SiO_7	947	976	30	[49, 68, 69, 74, 81, 126, 129, 132]
SiO_6	960	5683	4724	[44, 78, 88, 89, 90, 95, 136]
SiO_5	964	971	8	[61, 79, 96, 106, 109, 111]
SiO_6	972	1032	61	[61, 73, 79, 96, 106, 109, 111]
SiO_6	977	1134	158	[49, 68, 69, 81, 126, 129, 132]
SiO_5	982	999	18	[57, 70, 81, 117, 128, 139]
SiO_6	991	1029	39	[55, 71, 72, 124, 143, 146, 147]
SiO_6	1000	1869	870	[57, 70, 81, 97, 117, 128, 139]
SiO_5	1008	1034	27	[42, 66, 100, 108, 113, 150]
SiO_5	1015	1055	41	[47, 82, 91, 125, 140, 143]
SiO_7	1016	1025	10	[46, 74, 86, 104, 105, 130, 133, 142]
SiO_6	1026	1400	375	[46, 74, 86, 104, 105, 130, 133]
SiO_7	1030	1196	167	[55, 71, 72, 113, 124, 143, 146, 147]
SiO_5	1033	1051	19	[61, 73, 79, 96, 106, 109]
SiO_6	1035	1045	11	[42, 66, 100, 108, 113, 127, 150]
SiO_6	1041	1070	30	[40, 70, 75, 101, 128, 145, 152]
SiO_5	1041	1053	13	[59, 101, 102, 103, 108, 148]
SiO_7	1046	1057	12	[42, 66, 100, 107, 108, 113, 127, 150]
SiO_6	1052	1073	22	[61, 73, 79, 96, 106, 109, 111]
SiO_6	1054	1084	31	[59, 84, 101, 102, 103, 108, 148]
SiO_6	1056	1100	45	[47, 82, 89, 91, 125, 140, 143]
SiO_6	1058	1084	27	[42, 66, 100, 107, 113, 127, 150]
SiO_5	1071	1310	240	[40, 75, 101, 128, 145, 152]
SiO_5	1074	1081	8	[61, 79, 96, 106, 109, 111]
SiO_6	1082	1082	1	[61, 79, 80, 96, 106, 109, 111]
SiO_5	1083	1100	18	[61, 79, 80, 96, 106, 111]
SiO_5	1085	1110	26	[42, 66, 100, 107, 113, 150]
SiO_7	1085	1096	12	[59, 84, 101, 102, 103, 108, 148, 150]
SiO_6	1097	1118	22	[59, 84, 102, 103, 108, 148, 150]
SiO_5	1101	1109	9	[47, 82, 91, 125, 140, 143]
SiO_6	1101	1103	3	[61, 73, 79, 80, 96, 106, 111]
SiO_7	1104	1110	7	[61, 73, 79, 80, 96, 106, 109, 111]
SiO_5	1107	1124	18	[60, 76, 78, 111, 125, 142]
SiO_6	1110	1175	66	[47, 82, 89, 91, 125, 140, 143]
SiO_6	1111	1140	30	[42, 66, 100, 107, 113, 127, 150]
SiO_8	1111	1117	7	[61, 73, 78, 79, 80, 96, 106, 109, 111]
SiO_7	1118	1163	46	[61, 73, 79, 80, 96, 106, 109, 111]
SiO_5	1119	1131	13	[59, 102, 103, 108, 148, 150]
SiO_6	1125	1609	485	[60, 76, 78, 89, 111, 125, 142]
SiO_6	1132	1153	22	[59, 100, 102, 103, 108, 148, 150]
SiO_7	1135	1184	50	[49, 68, 69, 74, 81, 126, 129, 132]
SiO_7	1141	1154	14	[42, 66, 100, 107, 113, 127, 134, 150]
SiO_7	1147	1149	3	[43, 68, 71, 72, 74, 105, 124, 151]
SiO_6	1150	1151	2	[43, 71, 72, 74, 105, 124, 151]
SiO_7	1152	1172	21	[43, 71, 72, 74, 105, 124, 129, 151]
SiO_7	1154	1168	15	[59, 66, 100, 102, 103, 108, 148, 150]
SiO_6	1155	1209	55	[42, 66, 100, 107, 113, 127, 150]
SiO_6	1164	1164	1	[61, 79, 80, 96, 106, 109, 111]
SiO_7	1165	1166	2	[61, 78, 79, 80, 96, 106, 109, 111]
SiO_6	1167	1210	44	[61, 78, 79, 96, 106, 109, 111]
SiO_6	1169	1174	6	[59, 66, 102, 103, 108, 148, 150]
SiO_6	1173	1203	31	[43, 71, 72, 74, 105, 124, 151]
SiO_5	1175	1182	8	[59, 102, 103, 108, 148, 150]
SiO_5	1176	1231	56	[47, 82, 91, 125, 140, 143]
SiO_6	1183	1193	11	[59, 66, 102, 103, 108, 148, 150]
SiO_8	1185	1191	7	[49, 68, 69, 74, 81, 124, 126, 129, 132]
SiO_7	1192	1202	11	[49, 68, 69, 81, 124, 126, 129, 132]
SiO_7	1194	1209	16	[59, 66, 100, 102, 103, 108, 148, 150]
SiO_6	1197	1210	14	[55, 71, 113, 124, 143, 146, 147]
SiO_7	1199	1208	10	[54, 67, 69, 113, 119, 124, 129, 135]
SiO_6	1203	1355	153	[49, 68, 69, 81, 126, 129, 132]
SiO_7	1204	1214	11	[43, 68, 71, 72, 74, 105, 124, 151]
SiO_6	1209	1267	59	[54, 67, 69, 119, 124, 129, 135]
SiO_5	1210	1216	7	[42, 66, 100, 113, 127, 150]
SiO_6	1210	1425	216	[59, 66, 102, 103, 108, 148, 150]
SiO_7	1211	1326	116	[55, 71, 72, 113, 124, 143, 146, 147]
SiO_6	1211	1212	2	[61, 79, 80, 96, 106, 109, 111]
SiO_7	1213	1285	73	[61, 73, 79, 80, 96, 106, 109, 111]
SiO_6	1215	1330	116	[43, 71, 72, 74, 105, 124, 151]
SiO_5	1217	1230	14	[42, 66, 71, 113, 127, 150]
SiO_6	1231	1233	3	[42, 66, 71, 107, 113, 127, 150]
SiO_6	1232	1281	50	[47, 82, 89, 91, 125, 140, 143]
SiO_5	1234	1254	21	[42, 66, 107, 113, 127, 150]
SiO_5	1240	1254	15	[63, 93, 101, 108, 120, 137]
SiO_6	1255	1293	39	[42, 66, 100, 107, 113, 127, 150]
SiO_6	1255	1612	358	[63, 93, 101, 103, 108, 120, 137]
SiO_7	1268	1272	5	[54, 67, 69, 93, 119, 124, 129, 135]
SiO_6	1273	1955	683	[54, 67, 69, 119, 124, 129, 135]
SiO_5	1282	1290	9	[47, 82, 91, 125, 140, 143]
SiO_6	1286	1288	3	[61, 73, 79, 80, 96, 106, 109]
SiO_5	1289	1308	20	[61, 73, 79, 96, 106, 109]
SiO_6	1291	1310	20	[47, 82, 89, 91, 125, 140, 143]
SiO_5	1294	1359	66	[42, 66, 100, 107, 113, 150]
SiO_7	1294	1300	7	[56, 64, 77, 80, 94, 111, 141, 149]
SiO_6	1301	1600	300	[56, 64, 80, 94, 111, 141, 149]
SiO_6	1309	1309	1	[61, 73, 79, 96, 106, 109, 111]
SiO_7	1310	1344	35	[61, 73, 79, 80, 96, 106, 109, 111]
SiO_6	1311	1352	42	[40, 70, 75, 101, 128, 145, 152]
SiO_5	1311	1322	12	[47, 82, 91, 125, 140, 143]
SiO_6	1323	1340	18	[47, 82, 89, 91, 125, 140, 143]
SiO_6	1327	1345	19	[55, 71, 72, 124, 143, 146, 147]
SiO_7	1331	1355	25	[43, 71, 72, 74, 96, 105, 124, 151]
SiO_7	1336	1341	6	[52, 67, 99, 100, 108, 110, 113, 146]
SiO_5	1341	1358	18	[47, 82, 91, 125, 140, 143]
SiO_6	1342	1465	124	[52, 67, 99, 100, 108, 113, 146]
SiO_6	1345	1353	9	[61, 73, 79, 96, 106, 109, 111]
SiO_7	1346	1373	28	[55, 71, 72, 113, 124, 143, 146, 147]
SiO_5	1347	1386	40	[41, 85, 93, 122, 135, 144]
SiO_5	1353	1406	54	[40, 75, 101, 128, 145, 152]
SiO_7	1354	1360	7	[61, 73, 79, 96, 106, 109, 111, 122]
SiO_6	1356	1610	255	[43, 71, 72, 74, 105, 124, 151]
SiO_7	1356	1379	24	[49, 68, 69, 74, 81, 126, 129, 132]
SiO_6	1359	1413	55	[47, 82, 89, 91, 125, 140, 143]
SiO_4	1360	1387	28	[42, 66, 100, 107, 113]
SiO_8	1361	1375	15	[61, 73, 79, 80, 96, 106, 109, 111, 122]
SiO_7	1365	1376	12	[50, 76, 78, 79, 83, 90, 121, 131]
SiO_6	1374	1386	13	[55, 71, 113, 124, 143, 146, 147]
SiO_7	1376	1400	25	[61, 73, 79, 80, 96, 106, 109, 111]
SiO_6	1377	1381	5	[50, 76, 79, 83, 90, 121, 131]
SiO_6	1380	1406	27	[49, 68, 69, 74, 81, 129, 132]
SiO_7	1382	1390	9	[50, 76, 78, 79, 83, 90, 121, 131]
SiO_6	1387	3016	1630	[41, 73, 85, 93, 122, 135, 144]
SiO_7	1387	1446	60	[55, 71, 72, 113, 124, 143, 146, 147]
SiO_5	1388	1399	12	[42, 66, 100, 107, 113, 134]
SiO_6	1391	1696	306	[50, 76, 78, 79, 90, 121, 131]
SiO_5	1398	1414	17	[45, 80, 98, 106, 115, 134]
SiO_6	1400	1400	1	[42, 66, 100, 107, 113, 134, 143]
SiO_7	1401	1409	9	[42, 66, 73, 100, 107, 113, 134, 143]
SiO_5	1401	1471	71	[46, 86, 104, 105, 130, 133]
SiO_6	1401	1435	35	[61, 79, 80, 96, 106, 109, 111]
SiO_6	1407	1431	25	[40, 70, 75, 101, 128, 145, 152]
SiO_7	1407	1414	8	[49, 68, 69, 74, 81, 124, 129, 132]
SiO_6	1410	1410	1	[42, 66, 73, 100, 107, 113, 134]
SiO_5	1411	1413	3	[42, 66, 73, 100, 107, 113]
SiO_6	1414	1414	1	[42, 66, 73, 100, 107, 113, 134]
SiO_5	1414	1473	60	[47, 82, 91, 125, 140, 143]
SiO_5	1415	1429	15	[42, 66, 100, 107, 113, 134]
SiO_6	1415	1777	363	[45, 80, 94, 98, 106, 115, 134]
SiO_6	1415	1423	9	[49, 68, 69, 74, 81, 129, 132]
SiO_7	1424	1531	108	[49, 68, 69, 74, 81, 126, 129, 132]
SiO_5	1426	1430	5	[59, 66, 102, 108, 148, 150]
SiO_6	1430	1431	2	[42, 66, 100, 107, 113, 134, 143]
SiO_6	1431	1478	48	[59, 66, 100, 102, 108, 148, 150]
SiO_5	1432	1551	120	[40, 75, 101, 128, 145, 152]
SiO_5	1432	1444	13	[42, 66, 100, 107, 113, 143]
SiO_7	1436	1440	5	[61, 73, 79, 80, 96, 106, 109, 111]
SiO_6	1441	1459	19	[61, 79, 80, 96, 106, 109, 111]
SiO_6	1445	1451	7	[42, 66, 100, 107, 113, 127, 143]
SiO_6	1447	1448	2	[55, 71, 72, 124, 143, 146, 147]
SiO_7	1449	1477	29	[55, 71, 72, 113, 124, 143, 146, 147]
SiO_5	1452	1458	7	[42, 66, 100, 107, 113, 127]
SiO_6	1459	1460	2	[42, 66, 100, 107, 113, 127, 134]
SiO_7	1460	1462	3	[61, 73, 79, 80, 96, 106, 109, 111]
SiO_8	1461	1471	11	[42, 66, 71, 100, 107, 113, 127, 134, 143]
SiO_6	1463	1518	56	[61, 73, 79, 96, 106, 109, 111]
SiO_7	1466	1492	27	[52, 67, 99, 100, 108, 110, 113, 146]
SiO_7	1472	1477	6	[42, 66, 71, 100, 107, 113, 127, 143]
SiO_6	1472	1488	17	[46, 74, 86, 104, 105, 130, 133]
SiO_6	1474	1537	64	[47, 82, 89, 91, 125, 140, 143]
SiO_6	1478	1484	7	[42, 66, 71, 107, 113, 127, 143]
SiO_8	1478	1495	18	[55, 71, 72, 82, 113, 124, 143, 146, 147]
SiO_7	1479	1519	41	[59, 66, 100, 102, 103, 108, 148, 150]
SiO_5	1485	1489	5	[42, 66, 71, 107, 113, 127]
SiO_6	1489	1522	34	[46, 86, 104, 105, 130, 133, 142]
SiO_6	1490	1553	64	[42, 66, 71, 107, 113, 127, 134]
SiO_6	1493	3310	1818	[52, 67, 99, 100, 108, 113, 146]
SiO_7	1496	1518	23	[55, 71, 72, 82, 124, 143, 146, 147]
SiO_6	1519	1539	21	[55, 71, 72, 124, 143, 146, 147]
SiO_7	1519	1527	9	[61, 73, 79, 80, 96, 106, 109, 111]
SiO_8	1520	1520	1	[59, 66, 100, 102, 103, 108, 113, 148, 150]
SiO_7	1521	1526	6	[59, 66, 102, 103, 108, 113, 148, 150]
SiO_5	1523	1545	23	[46, 86, 104, 105, 130, 133]
SiO_6	1527	1528	2	[59, 66, 102, 103, 108, 148, 150]
SiO_6	1528	1608	81	[61, 73, 79, 96, 106, 109, 111]
SiO_5	1529	1552	24	[59, 102, 103, 108, 148, 150]
SiO_6	1532	1720	189	[49, 68, 69, 81, 126, 129, 132]
SiO_5	1538	1544	7	[47, 82, 91, 125, 140, 143]
SiO_7	1540	1693	154	[55, 71, 72, 113, 124, 143, 146, 147]
SiO_6	1545	1558	14	[47, 82, 89, 91, 125, 140, 143]
SiO_6	1546	1570	25	[46, 74, 86, 104, 105, 130, 133]
SiO_6	1552	1570	19	[40, 70, 75, 101, 128, 145, 152]
SiO_6	1553	1566	14	[59, 66, 102, 103, 108, 148, 150]
SiO_5	1554	1562	9	[42, 66, 71, 107, 113, 127]
SiO_5	1559	1572	14	[47, 82, 91, 125, 140, 143]
SiO_6	1563	1578	16	[42, 66, 71, 100, 107, 113, 127]
SiO_7	1567	1576	10	[59, 66, 101, 102, 103, 108, 148, 150]
SiO_5	1571	1589	19	[40, 75, 101, 128, 145, 152]
SiO_7	1571	1584	14	[46, 74, 86, 104, 105, 130, 133, 142]
SiO_6	1573	1599	27	[47, 82, 89, 91, 125, 140, 143]
SiO_6	1577	1593	17	[59, 66, 102, 103, 108, 148, 150]
SiO_7	1579	1585	7	[42, 66, 71, 100, 107, 113, 127, 134]
SiO_6	1585	1749	165	[46, 74, 86, 104, 105, 130, 133]
SiO_6	1586	1590	5	[42, 66, 71, 107, 113, 127, 134]
SiO_6	1590	1600	11	[40, 75, 101, 112, 128, 145, 152]
SiO_5	1591	1632	42	[42, 66, 107, 113, 127, 134]
SiO_7	1594	1619	26	[59, 66, 100, 102, 103, 108, 148, 150]
SiO_5	1600	1661	62	[47, 82, 91, 125, 140, 143]
SiO_5	1601	1714	114	[40, 75, 101, 128, 145, 152]
SiO_5	1601	1620	20	[56, 64, 80, 111, 141, 149]
SiO_5	1609	1609	1	[61, 73, 79, 96, 106, 109]
SiO_5	1610	1626	17	[60, 76, 78, 111, 125, 142]
SiO_6	1610	1659	50	[61, 73, 79, 96, 106, 109, 122]
SiO_7	1611	1628	18	[43, 71, 72, 74, 105, 124, 129, 151]
SiO_5	1613	1622	10	[63, 93, 101, 108, 120, 137]
SiO_6	1620	1691	72	[59, 66, 102, 103, 108, 148, 150]
SiO_6	1621	1750	130	[56, 64, 80, 94, 111, 141, 149]
SiO_6	1623	1642	20	[63, 93, 99, 101, 108, 120, 137]
SiO_6	1627	1650	24	[60, 76, 78, 89, 111, 125, 142]
SiO_8	1629	1630	2	[43, 68, 71, 72, 74, 105, 124, 129, 151]
SiO_7	1631	1639	9	[43, 68, 71, 72, 74, 105, 124, 151]
SiO_6	1633	1669	37	[42, 66, 100, 107, 113, 127, 134]
SiO_6	1640	1755	116	[43, 71, 72, 74, 105, 124, 151]
SiO_7	1643	1661	19	[63, 93, 99, 101, 103, 108, 120, 137]
SiO_7	1651	1662	12	[60, 76, 78, 89, 111, 125, 141, 142]
SiO_7	1660	1661	2	[61, 73, 79, 96, 106, 109, 111, 122]
SiO_6	1662	1713	52	[47, 82, 89, 91, 125, 140, 143]
SiO_6	1662	1912	251	[61, 73, 79, 96, 106, 109, 111]
SiO_6	1662	1887	226	[63, 93, 101, 103, 108, 120, 137]
SiO_6	1663	1774	112	[60, 76, 78, 89, 111, 125, 142]
SiO_5	1670	1680	11	[42, 66, 107, 113, 127, 134]
SiO_6	1681	1697	17	[42, 66, 100, 107, 113, 127, 134]
SiO_7	1692	1713	22	[59, 66, 100, 102, 103, 108, 148, 150]
SiO_6	1694	1732	39	[55, 71, 113, 124, 143, 146, 147]
SiO_7	1697	1718	22	[50, 76, 78, 79, 83, 90, 121, 131]
SiO_5	1698	1708	11	[42, 66, 107, 113, 127, 134]
SiO_6	1709	1736	28	[42, 66, 71, 107, 113, 127, 134]
SiO_5	1714	1726	13	[47, 82, 91, 125, 140, 143]
SiO_6	1714	1798	85	[59, 66, 100, 102, 108, 148, 150]
SiO_6	1715	1729	15	[40, 75, 101, 128, 139, 145, 152]
SiO_6	1719	2303	585	[50, 76, 78, 79, 90, 121, 131]
SiO_7	1721	1730	10	[49, 68, 69, 74, 81, 126, 129, 132]
SiO_6	1727	1778	52	[47, 82, 89, 91, 125, 140, 143]
SiO_5	1730	1799	70	[40, 75, 101, 128, 145, 152]
SiO_6	1731	1763	33	[49, 68, 69, 74, 81, 129, 132]
SiO_7	1733	1831	99	[55, 71, 72, 113, 124, 143, 146, 147]
SiO_5	1737	1799	63	[42, 66, 107, 113, 127, 134]
SiO_5	1750	1765	16	[46, 86, 104, 105, 130, 133]
SiO_7	1751	1759	9	[56, 64, 80, 94, 106, 111, 141, 149]
SiO_7	1756	1769	14	[43, 68, 71, 72, 74, 105, 124, 151]
SiO_6	1760	1845	86	[56, 64, 80, 94, 111, 141, 149]
SiO_7	1764	1837	74	[49, 68, 69, 74, 81, 126, 129, 132]
SiO_6	1766	1778	13	[46, 86, 104, 105, 130, 133, 142]
SiO_6	1770	1859	90	[43, 71, 72, 74, 105, 124, 151]
SiO_7	1775	1780	6	[60, 76, 78, 89, 111, 125, 142, 149]
SiO_5	1778	1802	25	[45, 80, 94, 98, 115, 134]
SiO_5	1779	1792	14	[46, 86, 104, 105, 130, 133]
SiO_5	1779	1796	18	[47, 82, 91, 125, 140, 143]
SiO_6	1781	2180	400	[60, 76, 78, 89, 111, 125, 142]
SiO_6	1793	1830	38	[46, 86, 104, 105, 130, 133, 142]
SiO_6	1797	1810	14	[47, 82, 89, 91, 125, 140, 143]
SiO_7	1799	1881	83	[59, 66, 100, 102, 103, 108, 148, 150]
SiO_6	1800	1820	21	[40, 75, 101, 112, 128, 145, 152]
SiO_6	1800	1820	21	[42, 66, 71, 107, 113, 127, 134]
SiO_6	1803	2511	709	[45, 80, 94, 98, 106, 115, 134]
SiO_5	1811	1848	38	[47, 82, 91, 125, 140, 143]
SiO_5	1821	1859	39	[40, 75, 101, 128, 145, 152]
SiO_7	1821	1824	4	[42, 66, 71, 107, 113, 127, 134, 150]
SiO_6	1825	1834	10	[42, 66, 107, 113, 127, 134, 150]
SiO_5	1831	1841	11	[46, 86, 104, 105, 130, 133]
SiO_6	1832	1846	15	[55, 71, 72, 124, 143, 146, 147]
SiO_5	1835	1866	32	[42, 66, 107, 113, 127, 134]
SiO_6	1838	1902	65	[49, 68, 69, 81, 126, 129, 132]
SiO_6	1842	2275	434	[46, 74, 86, 104, 105, 130, 133]
SiO_5	1846	1891	46	[56, 64, 80, 111, 141, 149]
SiO_7	1847	1885	39	[55, 71, 72, 113, 124, 143, 146, 147]
SiO_6	1849	1861	13	[47, 82, 91, 125, 140, 143, 146]
SiO_6	1860	1868	9	[40, 75, 101, 112, 128, 145, 152]
SiO_7	1860	1874	15	[43, 71, 72, 74, 105, 124, 129, 151]
SiO_5	1862	1929	68	[47, 82, 91, 125, 140, 143]
SiO_6	1867	1879	13	[42, 66, 71, 107, 113, 127, 134]
SiO_5	1869	1981	113	[40, 75, 101, 128, 145, 152]
SiO_7	1870	1881	12	[57, 70, 75, 81, 97, 117, 128, 139]
SiO_6	1875	2131	257	[43, 71, 72, 74, 105, 124, 151]
SiO_5	1880	1920	41	[42, 66, 107, 113, 127, 134]
SiO_6	1882	3073	1192	[57, 70, 81, 97, 117, 128, 139]
SiO_6	1882	1932	51	[59, 66, 102, 103, 108, 148, 150]
SiO_6	1886	1888	3	[55, 71, 72, 113, 124, 143, 146]
SiO_7	1888	1897	10	[63, 67, 93, 101, 103, 108, 120, 137]
SiO_7	1889	1945	57	[55, 71, 72, 113, 124, 143, 146, 147]
SiO_6	1892	1903	12	[56, 64, 80, 100, 111, 141, 149]
SiO_6	1898	1930	33	[63, 93, 101, 103, 108, 120, 137]
SiO_7	1903	1909	7	[49, 68, 69, 74, 81, 126, 129, 132]
SiO_5	1904	1939	36	[56, 64, 80, 111, 141, 149]
SiO_6	1910	2128	219	[49, 68, 69, 81, 126, 129, 132]
SiO_7	1913	1937	25	[61, 73, 79, 96, 106, 109, 111, 122]
SiO_6	1921	2001	81	[42, 66, 71, 107, 113, 127, 134]
SiO_7	1923	1928	6	[53, 67, 99, 110, 120, 121, 123, 145]
SiO_6	1929	5170	3242	[53, 67, 99, 110, 120, 121, 123]
SiO_6	1930	2260	331	[47, 82, 89, 91, 125, 140, 143]
SiO_7	1931	1940	10	[63, 93, 101, 103, 108, 120, 137, 145]
SiO_7	1933	2021	89	[59, 66, 100, 102, 103, 108, 148, 150]
SiO_6	1938	1976	39	[61, 73, 79, 96, 106, 109, 111]
SiO_6	1940	2011	72	[56, 64, 80, 94, 111, 141, 149]
SiO_6	1941	2275	335	[63, 93, 101, 103, 108, 120, 137]
SiO_6	1946	2016	71	[55, 71, 72, 124, 143, 146, 147]
SiO_7	1956	1958	3	[54, 67, 69, 113, 119, 124, 129, 135]
SiO_6	1959	1981	23	[54, 67, 113, 119, 124, 129, 135]
SiO_5	1977	1991	15	[61, 73, 79, 96, 106, 109]
SiO_6	1982	2000	19	[40, 70, 75, 101, 128, 145, 152]
SiO_5	1982	1987	6	[54, 67, 119, 124, 129, 135]
SiO_6	1988	2196	209	[54, 67, 69, 119, 124, 129, 135]
SiO_6	1992	1994	3	[61, 73, 79, 96, 106, 109, 111]
SiO_7	1995	2004	10	[61, 73, 78, 79, 96, 106, 109, 111]
SiO_5	2001	2068	68	[40, 75, 101, 128, 145, 152]
SiO_7	2002	2010	9	[42, 66, 71, 100, 107, 113, 127, 134]
SiO_6	2005	2083	79	[61, 78, 79, 96, 106, 109, 111]
SiO_6	2011	2067	57	[42, 66, 71, 107, 113, 127, 134]
SiO_5	2012	2021	10	[56, 64, 80, 111, 141, 149]
SiO_7	2017	2021	5	[55, 71, 72, 82, 124, 143, 146, 147]
SiO_6	2022	2095	74	[55, 71, 72, 124, 143, 146, 147]
SiO_6	2022	3339	1318	[56, 64, 80, 94, 111, 141, 149]
SiO_6	2022	2045	24	[59, 66, 100, 102, 108, 148, 150]
SiO_5	2046	2048	3	[59, 66, 102, 108, 148, 150]
SiO_6	2049	2103	55	[59, 66, 102, 103, 108, 148, 150]
SiO_5	2068	2076	9	[42, 66, 71, 107, 113, 134]
SiO_6	2069	2105	37	[40, 70, 75, 101, 128, 145, 152]
SiO_6	2077	2081	5	[42, 66, 71, 100, 107, 113, 134]
SiO_7	2082	2082	1	[42, 66, 71, 100, 107, 113, 127, 134]
SiO_6	2083	2128	46	[42, 66, 71, 107, 113, 127, 134]
SiO_7	2084	2091	8	[61, 73, 78, 79, 96, 106, 109, 111]
SiO_6	2092	2097	6	[61, 73, 79, 96, 106, 109, 111]
SiO_7	2096	2108	13	[55, 71, 72, 113, 124, 143, 146, 147]
SiO_7	2098	2099	2	[61, 73, 79, 96, 106, 109, 111, 122]
SiO_6	2100	2190	91	[61, 73, 79, 96, 106, 109, 111]
SiO_7	2104	2144	41	[59, 66, 100, 102, 103, 108, 148, 150]
SiO_5	2106	2133	28	[40, 75, 101, 128, 145, 152]
SiO_6	2109	2124	16	[55, 71, 72, 124, 143, 146, 147]
SiO_7	2125	2202	78	[55, 71, 72, 113, 124, 143, 146, 147]
SiO_5	2129	2136	8	[42, 66, 107, 113, 127, 134]
SiO_5	2129	2160	32	[49, 68, 69, 81, 129, 132]
SiO_7	2132	2158	27	[43, 68, 71, 72, 74, 105, 124, 151]
SiO_6	2134	2155	22	[40, 70, 75, 101, 128, 145, 152]
SiO_6	2137	2281	145	[42, 66, 71, 107, 113, 127, 134]
SiO_6	2145	2193	49	[59, 66, 100, 102, 108, 148, 150]
SiO_5	2156	2238	83	[40, 75, 101, 128, 145, 152]
SiO_6	2159	2164	6	[43, 71, 72, 74, 105, 124, 151]
SiO_6	2161	2163	3	[49, 68, 69, 74, 81, 129, 132]
SiO_7	2164	2179	16	[49, 68, 69, 74, 81, 126, 129, 132]
SiO_5	2165	2197	33	[43, 72, 74, 105, 124, 151]
SiO_6	2180	2282	103	[49, 68, 69, 81, 126, 129, 132]
SiO_7	2181	2199	19	[60, 76, 78, 89, 111, 125, 141, 142]
SiO_7	2191	2217	27	[61, 73, 79, 96, 106, 109, 111, 122]
SiO_7	2194	2203	10	[59, 66, 100, 102, 103, 108, 148, 150]
SiO_7	2197	2209	13	[54, 67, 69, 93, 119, 124, 129, 135]
SiO_6	2198	2219	22	[43, 72, 74, 105, 124, 129, 151]
SiO_6	2200	2289	90	[60, 76, 78, 89, 111, 125, 142]
SiO_6	2203	2220	18	[55, 71, 72, 124, 143, 146, 147]
SiO_6	2204	2220	17	[59, 66, 102, 103, 108, 148, 150]
SiO_6	2210	2459	250	[54, 67, 69, 119, 124, 129, 135]
SiO_6	2218	2223	6	[61, 73, 79, 96, 106, 109, 122]
SiO_5	2220	2233	14	[43, 72, 74, 105, 124, 151]
SiO_7	2221	2230	10	[55, 71, 72, 82, 124, 143, 146, 147]
SiO_5	2221	2223	3	[59, 66, 102, 108, 148, 150]
SiO_6	2224	2252	29	[59, 66, 100, 102, 108, 148, 150]
SiO_5	2224	2252	29	[61, 73, 79, 96, 106, 109]
SiO_6	2231	2297	67	[55, 71, 72, 124, 143, 146, 147]
SiO_6	2234	2236	3	[43, 71, 72, 74, 105, 124, 151]
SiO_7	2237	2239	3	[43, 71, 72, 74, 105, 124, 129, 151]
SiO_6	2239	2274	36	[40, 70, 75, 101, 128, 145, 152]
SiO_6	2240	2251	12	[43, 72, 74, 105, 124, 129, 151]
SiO_7	2252	2253	2	[43, 71, 72, 74, 105, 124, 129, 151]
SiO_7	2253	2285	33	[59, 66, 100, 102, 103, 108, 148, 150]
SiO_6	2253	2259	7	[61, 73, 79, 96, 106, 109, 111]
SiO_6	2254	2279	26	[43, 71, 72, 74, 105, 124, 151]
SiO_7	2260	2283	24	[61, 73, 79, 80, 96, 106, 109, 111]
SiO_5	2261	2279	19	[47, 82, 91, 125, 140, 143]
SiO_5	2275	2420	146	[40, 75, 101, 128, 145, 152]
SiO_7	2276	2281	6	[46, 74, 86, 104, 105, 130, 133, 142]
SiO_5	2276	2290	15	[63, 93, 101, 108, 120, 137]
SiO_5	2280	2306	27	[43, 72, 74, 105, 124, 151]
SiO_6	2280	2352	73	[47, 82, 89, 91, 125, 140, 143]
SiO_7	2282	2300	19	[42, 66, 71, 100, 107, 113, 127, 134]
SiO_6	2282	2293	12	[46, 86, 104, 105, 130, 133, 142]
SiO_7	2283	2311	29	[49, 68, 69, 74, 81, 126, 129, 132]
SiO_6	2284	2305	22	[61, 73, 79, 96, 106, 109, 111]
SiO_6	2286	2391	106	[59, 66, 102, 103, 108, 148, 150]
SiO_7	2290	2314	25	[60, 76, 78, 89, 111, 125, 141, 142]
SiO_6	2291	2697	407	[63, 93, 101, 103, 108, 120, 137]
SiO_5	2294	2302	9	[46, 86, 104, 105, 130, 133]
SiO_7	2298	2366	69	[55, 71, 72, 113, 124, 143, 146, 147]
SiO_6	2301	2324	24	[42, 66, 71, 107, 113, 127, 134]
SiO_6	2303	2818	516	[46, 74, 86, 104, 105, 130, 133]
SiO_7	2304	2313	10	[50, 76, 78, 79, 83, 90, 121, 131]
SiO_7	2306	2315	10	[61, 73, 78, 79, 96, 106, 109, 111]
SiO_6	2307	2328	22	[43, 68, 72, 74, 105, 124, 151]
SiO_6	2312	2421	110	[49, 68, 69, 81, 126, 129, 132]
SiO_6	2314	2360	47	[50, 76, 78, 79, 90, 121, 131]
SiO_6	2315	2359	45	[60, 76, 78, 89, 111, 125, 142]
SiO_6	2316	2357	42	[61, 73, 79, 96, 106, 109, 111]
SiO_5	2325	2341	17	[42, 66, 71, 107, 113, 134]
SiO_7	2329	2402	74	[43, 68, 72, 74, 105, 124, 129, 151]
SiO_6	2342	2390	49	[42, 66, 71, 107, 113, 127, 134]
SiO_5	2353	2368	16	[47, 82, 91, 125, 140, 143]
SiO_5	2358	2369	12	[61, 73, 79, 96, 106, 109]
SiO_5	2360	2360	1	[60, 76, 89, 111, 125, 142]
SiO_7	2361	2369	9	[50, 76, 78, 79, 90, 111, 121, 131]
SiO_6	2361	2365	5	[60, 76, 89, 111, 125, 141, 142]
SiO_7	2366	2377	12	[60, 76, 78, 89, 111, 125, 141, 142]
SiO_6	2367	2451	85	[55, 71, 72, 124, 143, 146, 147]
SiO_6	2369	2492	124	[47, 82, 89, 91, 125, 140, 143]
SiO_6	2370	2749	380	[50, 76, 78, 79, 90, 121, 131]
SiO_6	2370	2375	6	[61, 73, 79, 96, 106, 109, 122]
SiO_7	2376	2386	11	[61, 73, 79, 96, 106, 109, 111, 122]
SiO_6	2378	2387	10	[60, 76, 89, 111, 125, 141, 142]
SiO_6	2387	2387	1	[61, 73, 79, 96, 106, 109, 122]
SiO_5	2388	2404	17	[60, 76, 111, 125, 141, 142]
SiO_7	2388	2407	20	[61, 73, 79, 96, 106, 109, 111, 122]
SiO_7	2391	2400	10	[42, 66, 71, 100, 107, 113, 127, 134]
SiO_7	2392	2402	11	[59, 66, 102, 103, 108, 113, 148, 150]
SiO_6	2401	2455	55	[42, 66, 71, 107, 113, 127, 134]
SiO_6	2403	2462	60	[43, 68, 72, 74, 124, 129, 151]
SiO_6	2403	2431	29	[59, 66, 102, 103, 108, 148, 150]
SiO_6	2405	2463	59	[60, 76, 78, 111, 125, 141, 142]
SiO_6	2408	2432	25	[61, 73, 79, 96, 106, 109, 111]
SiO_6	2421	2446	26	[40, 70, 75, 101, 128, 145, 152]
SiO_7	2422	2429	8	[49, 68, 69, 74, 81, 126, 129, 132]
SiO_6	2430	2505	76	[49, 68, 69, 81, 126, 129, 132]
SiO_7	2432	2450	19	[59, 66, 100, 102, 103, 108, 148, 150]
SiO_7	2433	2449	17	[61, 73, 78, 79, 96, 106, 109, 111]
SiO_5	2447	2657	211	[40, 75, 101, 128, 145, 152]
SiO_6	2450	2499	50	[61, 73, 79, 96, 106, 109, 111]
SiO_6	2451	2515	65	[59, 66, 102, 103, 108, 148, 150]
SiO_7	2452	2510	59	[55, 71, 72, 113, 124, 143, 146, 147]
SiO_7	2456	2470	15	[42, 66, 71, 100, 107, 113, 127, 134]
SiO_7	2460	2470	11	[54, 67, 69, 93, 119, 124, 129, 135]
SiO_5	2463	2479	17	[43, 72, 74, 124, 129, 151]
SiO_5	2464	2466	3	[60, 76, 78, 111, 125, 142]
SiO_6	2467	2533	67	[60, 76, 78, 89, 111, 125, 142]
SiO_6	2471	2477	7	[42, 66, 71, 100, 107, 113, 127]
SiO_6	2471	2994	524	[54, 67, 69, 119, 124, 129, 135]
SiO_5	2478	2485	8	[42, 66, 71, 107, 113, 127]
SiO_6	2480	2517	38	[43, 68, 72, 74, 124, 129, 151]
SiO_6	2486	2492	7	[42, 66, 71, 100, 107, 113, 127]
SiO_7	2493	2509	17	[42, 66, 71, 100, 107, 113, 127, 134]
SiO_5	2493	2541	49	[47, 82, 91, 125, 140, 143]
SiO_7	2500	2525	26	[61, 73, 79, 80, 96, 106, 109, 111]
SiO_7	2506	2514	9	[49, 68, 69, 74, 81, 126, 129, 132]
SiO_6	2510	2618	109	[42, 66, 71, 107, 113, 127, 134]
SiO_6	2511	2559	49	[55, 71, 72, 124, 143, 146, 147]
SiO_5	2512	2576	65	[45, 80, 98, 106, 115, 134]
SiO_6	2515	2612	98	[49, 68, 69, 81, 126, 129, 132]
SiO_7	2516	2549	34	[59, 66, 102, 103, 108, 113, 148, 150]
SiO_7	2518	2577	60	[43, 68, 72, 74, 105, 124, 129, 151]
SiO_6	2526	2635	110	[61, 73, 79, 96, 106, 109, 111]
SiO_7	2534	2564	31	[60, 76, 78, 89, 111, 125, 141, 142]
SiO_6	2542	3160	619	[47, 82, 89, 91, 125, 140, 143]
SiO_6	2550	2558	9	[59, 66, 102, 103, 108, 148, 150]
SiO_7	2559	2575	17	[59, 66, 100, 102, 103, 108, 148, 150]
SiO_7	2560	2639	80	[55, 71, 72, 113, 124, 143, 146, 147]
SiO_6	2565	2584	20	[60, 76, 78, 89, 111, 125, 142]
SiO_6	2576	2605	30	[59, 66, 102, 103, 108, 148, 150]
SiO_6	2577	2699	123	[45, 80, 94, 98, 106, 115, 134]
SiO_6	2578	2594	17	[43, 68, 72, 74, 105, 124, 151]
SiO_7	2585	2585	1	[60, 76, 78, 89, 111, 125, 141, 142]
SiO_6	2586	2606	21	[60, 76, 78, 111, 125, 141, 142]
SiO_5	2595	2606	12	[43, 72, 74, 105, 124, 151]
SiO_7	2606	2612	7	[59, 66, 100, 102, 103, 108, 148, 150]
SiO_6	2607	2629	23	[43, 68, 72, 74, 105, 124, 151]
SiO_7	2607	2617	11	[60, 76, 78, 111, 125, 141, 142, 149]
SiO_7	2613	2618	6	[49, 68, 69, 74, 81, 126, 129, 132]
SiO_6	2613	2653	41	[59, 66, 100, 102, 108, 148, 150]
SiO_6	2618	2618	1	[60, 76, 78, 111, 125, 141, 142]
SiO_7	2619	2714	96	[42, 66, 71, 100, 107, 113, 127, 134]
SiO_6	2619	2823	205	[49, 68, 69, 81, 126, 129, 132]
SiO_6	2619	2687	69	[60, 76, 78, 89, 111, 125, 142]
SiO_5	2624	2634	11	[48, 65, 88, 109, 126, 131]
SiO_5	2630	2708	79	[43, 72, 74, 105, 124, 151]
SiO_6	2635	2690	56	[48, 65, 78, 88, 109, 126, 131]
SiO_7	2636	2637	2	[61, 73, 79, 96, 106, 109, 111, 122]
SiO_6	2638	2647	10	[61, 73, 79, 96, 106, 109, 122]
SiO_8	2640	2651	12	[55, 71, 72, 82, 113, 124, 143, 146, 147]
SiO_5	2648	2695	48	[61, 73, 79, 96, 106, 109]
SiO_7	2652	2655	4	[55, 71, 72, 82, 124, 143, 146, 147]
SiO_7	2654	2686	33	[59, 66, 100, 102, 103, 108, 148, 150]
SiO_6	2656	2674	19	[55, 71, 72, 124, 143, 146, 147]
SiO_6	2658	2668	11	[40, 70, 75, 101, 128, 145, 152]
SiO_5	2669	2752	84	[40, 75, 101, 128, 145, 152]
SiO_7	2675	2698	24	[55, 71, 72, 82, 124, 143, 146, 147]
SiO_6	2687	2719	33	[59, 66, 102, 103, 108, 148, 150]
SiO_7	2688	2699	12	[60, 76, 78, 89, 111, 125, 141, 142]
SiO_5	2691	2695	5	[48, 65, 88, 109, 126, 131]
SiO_6	2696	2917	222	[48, 65, 78, 88, 109, 126, 131]
SiO_6	2696	2701	6	[61, 73, 79, 96, 106, 109, 122]
SiO_5	2698	2707	10	[63, 93, 101, 108, 120, 137]
SiO_6	2699	2712	14	[55, 71, 72, 124, 143, 146, 147]
SiO_5	2700	2721	22	[45, 80, 98, 106, 115, 134]
SiO_6	2700	2713	14	[60, 76, 78, 111, 125, 141, 142]
SiO_7	2702	2709	8	[61, 73, 79, 96, 106, 109, 111, 122]
SiO_6	2708	3329	622	[63, 93, 101, 103, 108, 120, 137]
SiO_6	2709	2713	5	[43, 68, 72, 74, 105, 124, 151]
SiO_6	2710	2742	33	[61, 73, 79, 96, 106, 109, 111]
SiO_7	2713	2720	8	[55, 71, 72, 113, 124, 143, 146, 147]
SiO_7	2714	2721	8	[43, 68, 72, 74, 105, 124, 129, 151]
SiO_7	2714	2723	10	[60, 76, 78, 89, 111, 125, 141, 142]
SiO_6	2715	2723	9	[42, 66, 71, 100, 107, 113, 134]
SiO_7	2720	2724	5	[59, 66, 100, 102, 103, 108, 148, 150]
SiO_6	2721	2751	31	[55, 71, 72, 124, 143, 146, 147]
SiO_6	2722	2755	34	[43, 68, 72, 74, 105, 124, 151]
SiO_6	2722	3284	563	[45, 80, 94, 98, 106, 115, 134]
SiO_7	2724	2727	4	[42, 66, 71, 100, 107, 113, 127, 134]
SiO_6	2724	2800	77	[60, 76, 78, 89, 111, 125, 142]
SiO_6	2725	2788	64	[59, 66, 102, 103, 108, 148, 150]
SiO_6	2728	2754	27	[42, 66, 71, 107, 113, 127, 134]
SiO_7	2743	2774	32	[61, 73, 79, 80, 96, 106, 109, 111]
SiO_7	2750	2757	8	[50, 76, 78, 79, 83, 90, 121, 131]
SiO_7	2752	2759	8	[55, 71, 72, 113, 124, 143, 146, 147]
SiO_6	2753	2755	3	[40, 70, 75, 101, 128, 145, 152]
SiO_7	2755	2764	10	[42, 66, 71, 100, 107, 113, 127, 134]
SiO_5	2756	3007	252	[40, 75, 101, 128, 145, 152]
SiO_7	2756	2764	9	[43, 68, 72, 74, 105, 124, 129, 151]
SiO_6	2758	3551	794	[50, 76, 78, 79, 90, 121, 131]
SiO_6	2760	2885	126	[55, 71, 72, 124, 143, 146, 147]
SiO_6	2765	2777	13	[42, 66, 71, 100, 107, 113, 134]
SiO_6	2765	2777	13	[43, 72, 74, 105, 124, 129, 151]
SiO_6	2775	2854	80	[61, 73, 79, 96, 106, 109, 111]
SiO_7	2778	2782	5	[42, 66, 71, 100, 107, 113, 134, 146]
SiO_5	2778	2788	11	[43, 72, 74, 105, 124, 151]
SiO_6	2783	2794	12	[42, 66, 71, 107, 113, 134, 146]
SiO_6	2789	2792	4	[43, 68, 72, 74, 105, 124, 151]
SiO_7	2789	2804	16	[59, 66, 102, 103, 108, 113, 148, 150]
SiO_7	2793	2807	15	[43, 68, 71, 72, 74, 105, 124, 151]
SiO_5	2795	2817	23	[42, 66, 71, 107, 113, 134]
SiO_7	2801	2815	15	[60, 76, 78, 89, 111, 125, 141, 142]
SiO_8	2805	2810	6	[59, 66, 100, 102, 103, 108, 113, 148, 150]
SiO_6	2808	2813	6	[43, 71, 72, 74, 105, 124, 151]
SiO_7	2811	2819	9	[59, 66, 100, 102, 103, 108, 148, 150]
SiO_5	2814	2890	77	[43, 72, 74, 105, 124, 151]
SiO_6	2816	2829	14	[60, 76, 78, 89, 111, 125, 142]
SiO_6	2818	2820	3	[42, 66, 71, 107, 113, 127, 134]
SiO_5	2819	2837	19	[46, 86, 104, 105, 130, 133]
SiO_6	2820	2883	64	[59, 66, 100, 102, 108, 148, 150]
SiO_7	2821	2828	8	[42, 66, 71, 100, 107, 113, 127, 134]
SiO_7	2824	2840	17	[49, 68, 69, 74, 81, 126, 129, 132]
SiO_6	2829	2852	24	[42, 66, 71, 107, 113, 127, 134]
SiO_5	2830	2861	32	[60, 76, 78, 111, 125, 142]
SiO_6	2838	3221	384	[46, 74, 86, 104, 105, 130, 133]
SiO_5	2840	2855	16	[51, 68, 102, 114, 118, 147]
SiO_6	2841	3221	381	[49, 68, 69, 81, 126, 129, 132]
SiO_7	2853	2860	8	[42, 66, 71, 100, 107, 113, 127, 134]
SiO_7	2855	2872	18	[61, 73, 79, 80, 96, 106, 109, 111]
SiO_6	2856	3359	504	[51, 68, 72, 102, 114, 118, 147]
SiO_6	2861	2864	4	[42, 66, 71, 100, 107, 113, 134]
SiO_6	2862	2872	11	[60, 76, 78, 89, 111, 125, 142]
SiO_5	2865	2874	10	[42, 66, 71, 107, 113, 134]
SiO_7	2873	2877	5	[60, 76, 78, 89, 111, 125, 141, 142]
SiO_6	2873	2877	5	[61, 73, 79, 96, 106, 109, 111]
SiO_6	2875	2888	14	[42, 66, 71, 107, 113, 127, 134]
SiO_6	2878	2919	42	[60, 76, 78, 89, 111, 125, 142]
SiO_5	2878	2882	5	[61, 73, 79, 96, 106, 111]
SiO_6	2883	2908	26	[61, 73, 79, 96, 106, 109, 111]
SiO_7	2884	2892	9	[59, 66, 100, 102, 108, 113, 148, 150]
SiO_7	2886	2921	36	[55, 71, 72, 82, 124, 143, 146, 147]
SiO_7	2889	2906	18	[42, 66, 71, 100, 107, 113, 127, 134]
SiO_6	2891	2924	34	[43, 71, 72, 74, 105, 124, 151]
SiO_6	2893	2973	81	[59, 66, 100, 102, 108, 148, 150]
SiO_6	2907	2982	76	[42, 66, 71, 107, 113, 127, 134]
SiO_5	2909	2918	10	[61, 73, 79, 96, 106, 109]
SiO_5	2918	2949	32	[48, 65, 88, 109, 126, 131]
SiO_6	2919	3022	104	[61, 73, 79, 96, 106, 109, 111]
SiO_5	2920	2945	26	[60, 76, 78, 111, 125, 142]
SiO_6	2922	2938	17	[55, 72, 82, 124, 143, 146, 147]
SiO_5	2925	2944	20	[43, 71, 72, 74, 124, 151]
SiO_7	2939	2961	23	[55, 71, 72, 82, 124, 143, 146, 147]
SiO_6	2945	3011	67	[43, 71, 72, 74, 105, 124, 151]
SiO_6	2946	3083	138	[60, 76, 78, 89, 111, 125, 142]
SiO_6	2950	3080	131	[48, 65, 78, 88, 109, 126, 131]
SiO_6	2962	2974	13	[55, 71, 72, 82, 143, 146, 147]
SiO_7	2974	2996	23	[59, 66, 100, 102, 103, 108, 148, 150]
SiO_7	2975	3017	43	[55, 71, 72, 82, 124, 143, 146, 147]
SiO_5	2983	2997	15	[42, 66, 71, 107, 113, 127]
SiO_7	2995	3002	8	[54, 67, 69, 113, 119, 124, 129, 135]
SiO_6	2997	3000	4	[59, 66, 102, 103, 108, 148, 150]
SiO_6	2998	3012	15	[42, 66, 71, 107, 113, 127, 134]
SiO_5	3001	3003	3	[59, 102, 103, 108, 148, 150]
SiO_6	3003	3265	263	[54, 67, 69, 119, 124, 129, 135]
SiO_6	3004	3054	51	[59, 66, 102, 103, 108, 148, 150]
SiO_6	3008	3039	32	[40, 75, 101, 112, 128, 145, 152]
SiO_7	3012	3025	14	[43, 71, 72, 74, 105, 124, 129, 151]
SiO_5	3013	3064	52	[42, 66, 107, 113, 127, 134]
SiO_7	3017	3024	8	[41, 73, 85, 93, 107, 122, 135, 144]
SiO_6	3018	3032	15	[55, 71, 72, 124, 143, 146, 147]
SiO_7	3023	3028	6	[61, 73, 78, 79, 96, 106, 109, 111]
SiO_6	3025	6231	3207	[41, 73, 85, 93, 122, 135, 144]
SiO_6	3026	3169	144	[43, 71, 72, 74, 105, 124, 151]
SiO_8	3029	3038	10	[61, 73, 78, 79, 80, 96, 106, 109, 111]
SiO_7	3033	3078	46	[55, 71, 72, 113, 124, 143, 146, 147]
SiO_7	3039	3068	30	[61, 73, 79, 80, 96, 106, 109, 111]
SiO_5	3040	3120	81	[40, 75, 101, 128, 145, 152]
SiO_5	3055	3059	5	[59, 66, 102, 108, 148, 150]
SiO_6	3060	3074	15	[59, 66, 100, 102, 108, 148, 150]
SiO_6	3065	3076	12	[42, 66, 73, 107, 113, 127, 134]
SiO_6	3069	3091	23	[61, 73, 79, 96, 106, 109, 111]
SiO_5	3074	3078	5	[57, 70, 97, 117, 128, 139]
SiO_7	3075	3099	25	[59, 66, 100, 102, 103, 108, 148, 150]
SiO_5	3077	3085	9	[42, 66, 107, 113, 127, 134]
SiO_8	3079	3097	19	[55, 67, 71, 72, 113, 124, 143, 146, 147]
SiO_6	3079	3509	431	[57, 70, 81, 97, 117, 128, 139]
SiO_5	3081	3081	1	[48, 65, 88, 109, 126, 131]
SiO_6	3082	3101	20	[48, 65, 81, 88, 109, 126, 131]
SiO_5	3084	3131	48	[60, 76, 78, 111, 125, 142]
SiO_6	3086	3087	2	[42, 66, 100, 107, 113, 127, 134]
SiO_5	3088	3094	7	[42, 66, 107, 113, 127, 134]
SiO_5	3092	3095	4	[61, 79, 96, 106, 109, 111]
SiO_6	3095	3138	44	[42, 66, 71, 107, 113, 127, 134]
SiO_6	3096	3116	21	[61, 78, 79, 96, 106, 109, 111]
SiO_7	3098	3234	137	[55, 71, 72, 113, 124, 143, 146, 147]
SiO_6	3100	3169	70	[59, 66, 100, 102, 108, 148, 150]
SiO_5	3102	3118	17	[48, 65, 88, 109, 126, 131]
SiO_7	3117	3127	11	[61, 73, 78, 79, 96, 106, 109, 111]
SiO_6	3119	3507	389	[48, 65, 78, 88, 109, 126, 131]
SiO_6	3121	3205	85	[40, 75, 101, 112, 128, 145, 152]
SiO_6	3128	3160	33	[61, 73, 79, 96, 106, 109, 111]
SiO_6	3132	3292	161	[60, 76, 78, 89, 111, 125, 142]
SiO_7	3139	3145	7	[42, 66, 71, 100, 107, 113, 127, 134]
SiO_6	3146	3200	55	[42, 66, 71, 107, 113, 127, 134]
SiO_5	3161	3181	21	[47, 82, 91, 125, 140, 143]
SiO_5	3161	3191	31	[61, 73, 79, 96, 106, 109]
SiO_5	3170	3172	3	[43, 72, 74, 105, 124, 151]
SiO_7	3170	3173	4	[59, 66, 100, 102, 103, 108, 148, 150]
SiO_6	3173	3191	19	[43, 68, 72, 74, 105, 124, 151]
SiO_6	3174	3223	50	[59, 66, 100, 102, 108, 148, 150]
SiO_6	3182	3370	189	[47, 82, 89, 91, 125, 140, 143]
SiO_5	3192	3204	13	[43, 72, 74, 105, 124, 151]
SiO_6	3192	3203	12	[61, 73, 79, 96, 106, 109, 111]
SiO_7	3201	3217	17	[42, 66, 71, 100, 107, 113, 127, 134]
SiO_5	3204	3209	6	[61, 73, 79, 96, 106, 111]
SiO_6	3205	3216	12	[43, 72, 74, 105, 124, 129, 151]
SiO_5	3206	3329	124	[40, 75, 101, 128, 145, 152]
SiO_6	3210	3227	18	[61, 73, 79, 96, 106, 109, 111]
SiO_7	3217	3225	9	[43, 71, 72, 74, 105, 124, 129, 151]
SiO_6	3218	3222	5	[42, 66, 100, 107, 113, 127, 134]
SiO_7	3222	3224	3	[46, 74, 86, 104, 105, 130, 133, 142]
SiO_7	3222	3238	17	[49, 68, 69, 74, 81, 126, 129, 132]
SiO_5	3223	3224	2	[42, 66, 107, 113, 127, 134]
SiO_7	3224	3267	44	[59, 66, 100, 102, 108, 113, 148, 150]
SiO_6	3225	3257	33	[42, 66, 71, 107, 113, 127, 134]
SiO_6	3225	3239	15	[46, 86, 104, 105, 130, 133, 142]
SiO_6	3226	3228	3	[43, 71, 72, 74, 105, 124, 151]
SiO_7	3228	3229	2	[61, 73, 78, 79, 96, 106, 109, 111]
SiO_7	3229	3232	4	[43, 68, 71, 72, 74, 105, 124, 151]
SiO_6	3230	3280	51	[61, 73, 79, 96, 106, 109, 111]
SiO_6	3233	3293	61	[43, 68, 72, 74, 105, 124, 151]
SiO_6	3235	3281	47	[55, 71, 72, 124, 143, 146, 147]
SiO_6	3239	3328	90	[49, 68, 69, 81, 126, 129, 132]
SiO_7	3240	3270	31	[46, 74, 86, 104, 105, 130, 133, 142]
SiO_7	3258	3314	57	[42, 66, 71, 100, 107, 113, 127, 134]
SiO_7	3264	3322	59	[58, 70, 77, 83, 113, 119, 127, 151]
SiO_5	3266	3272	7	[54, 67, 69, 119, 129, 135]
SiO_6	3268	3271	4	[59, 66, 100, 102, 108, 148, 150]
SiO_6	3271	3280	10	[46, 74, 86, 104, 130, 133, 142]
SiO_7	3272	3293	22	[59, 66, 100, 102, 103, 108, 148, 150]
SiO_6	3273	3307	35	[54, 67, 69, 119, 124, 129, 135]
SiO_5	3281	3290	10	[46, 74, 86, 104, 130, 133]
SiO_5	3281	3285	5	[61, 73, 79, 96, 106, 109]
SiO_5	3282	3295	14	[55, 72, 124, 143, 146, 147]
SiO_5	3285	3296	12	[45, 80, 98, 106, 115, 134]
SiO_6	3286	3310	25	[61, 73, 79, 96, 106, 109, 122]
SiO_6	3291	3308	18	[46, 74, 86, 104, 105, 130, 133]
SiO_5	3293	3328	36	[60, 76, 78, 111, 125, 142]
SiO_7	3294	3315	22	[43, 68, 72, 74, 105, 124, 129, 151]
SiO_6	3294	3301	8	[59, 100, 102, 103, 108, 148, 150]
SiO_6	3296	3331	36	[55, 72, 82, 124, 143, 146, 147]
SiO_6	3297	3648	352	[45, 80, 94, 98, 106, 115, 134]
SiO_7	3302	3305	4	[59, 100, 101, 102, 103, 108, 148, 150]
SiO_6	3306	3313	8	[59, 101, 102, 103, 108, 148, 150]
SiO_7	3308	3320	13	[54, 67, 69, 113, 119, 124, 129, 135]
SiO_7	3309	3317	9	[46, 74, 86, 104, 105, 130, 133, 142]
SiO_7	3311	3311	1	[52, 67, 99, 100, 108, 113, 124, 146]
SiO_7	3311	3312	2	[61, 73, 79, 96, 106, 109, 111, 122]
SiO_6	3312	3875	564	[52, 67, 99, 100, 108, 113, 146]
SiO_6	3313	3325	13	[61, 73, 79, 96, 106, 109, 122]
SiO_5	3314	3316	3	[59, 102, 103, 108, 148, 150]
SiO_6	3315	3350	36	[42, 66, 71, 100, 107, 113, 127]
SiO_6	3316	3336	21	[43, 68, 72, 74, 105, 124, 151]
SiO_6	3317	3325	9	[59, 84, 102, 103, 108, 148, 150]
SiO_6	3318	3334	17	[46, 74, 86, 104, 105, 130, 133]
SiO_6	3321	3754	434	[54, 67, 69, 119, 124, 129, 135]
SiO_6	3323	3858	536	[58, 70, 77, 83, 119, 127, 151]
SiO_7	3326	3327	2	[59, 84, 101, 102, 103, 108, 148, 150]
SiO_5	3326	3347	22	[61, 73, 79, 96, 106, 109]
SiO_6	3328	3334	7	[59, 101, 102, 103, 108, 148, 150]
SiO_7	3329	3362	34	[49, 68, 69, 74, 81, 126, 129, 132]
SiO_6	3329	3487	159	[60, 76, 78, 89, 111, 125, 142]
SiO_6	3330	3353	24	[40, 70, 75, 101, 128, 145, 152]
SiO_5	3330	3345	16	[63, 93, 101, 108, 120, 137]
SiO_5	3332	3333	2	[55, 72, 124, 143, 146, 147]
SiO_6	3334	3337	4	[55, 72, 113, 124, 143, 146, 147]
SiO_5	3335	3356	22	[46, 86, 104, 105, 130, 133]
SiO_5	3335	3373	39	[59, 102, 103, 108, 148, 150]
SiO_5	3337	3420	84	[43, 72, 74, 105, 124, 151]
SiO_7	3338	3404	67	[55, 71, 72, 113, 124, 143, 146, 147]
SiO_5	3340	3384	45	[56, 64, 80, 111, 141, 149]
SiO_6	3346	4075	730	[63, 93, 101, 103, 108, 120, 137]
SiO_4	3348	3352	5	[61, 73, 96, 106, 109]
SiO_5	3351	3412	62	[42, 66, 71, 100, 107, 113]
SiO_5	3353	3372	20	[61, 73, 96, 106, 109, 134]
SiO_5	3354	3516	163	[40, 75, 101, 128, 145, 152]
SiO_6	3357	3625	269	[46, 74, 86, 104, 105, 130, 133]
SiO_5	3360	3380	21	[51, 68, 102, 114, 118, 147]
SiO_6	3363	3474	112	[49, 68, 69, 81, 126, 129, 132]
SiO_5	3371	3417	47	[47, 82, 91, 125, 140, 143]
SiO_6	3373	3375	3	[61, 73, 79, 96, 106, 109, 134]
SiO_6	3374	3402	29	[59, 66, 102, 103, 108, 148, 150]
SiO_7	3376	3381	6	[61, 73, 79, 96, 106, 109, 111, 134]
SiO_6	3381	3437	57	[51, 68, 72, 102, 114, 118, 147]
SiO_8	3382	3388	7	[61, 73, 79, 96, 106, 109, 111, 122, 134]
SiO_6	3385	3393	9	[56, 64, 80, 94, 111, 141, 149]
SiO_6	3389	3478	90	[61, 73, 79, 96, 106, 109, 122]
SiO_7	3394	3417	24	[56, 64, 80, 94, 106, 111, 141, 149]
SiO_5	3403	3420	18	[59, 102, 103, 108, 148, 150]
SiO_6	3405	3537	133	[55, 71, 72, 124, 143, 146, 147]
SiO_6	3413	3416	4	[42, 66, 71, 100, 107, 113, 134]
SiO_7	3417	3438	22	[42, 66, 71, 100, 107, 113, 127, 134]
SiO_6	3418	4221	804	[47, 82, 89, 91, 125, 140, 143]
SiO_6	3418	3418	1	[56, 64, 80, 106, 111, 141, 149]
SiO_5	3419	3484	66	[56, 64, 80, 111, 141, 149]
SiO_6	3421	3433	13	[43, 72, 74, 105, 114, 124, 151]
SiO_6	3421	3457	37	[59, 101, 102, 103, 108, 148, 150]
SiO_5	3434	3446	13	[43, 72, 74, 105, 124, 151]
SiO_5	3438	3573	136	[51, 68, 102, 114, 118, 147]
SiO_6	3439	3452	14	[42, 66, 71, 107, 113, 127, 134]
SiO_6	3447	3454	8	[43, 72, 74, 105, 114, 124, 151]
SiO_7	3453	3491	39	[42, 66, 71, 100, 107, 113, 127, 134]
SiO_5	3455	3535	81	[43, 72, 74, 105, 124, 151]
SiO_5	3458	3461	4	[59, 102, 103, 108, 148, 150]
SiO_6	3462	3463	2	[59, 66, 102, 103, 108, 148, 150]
SiO_7	3464	3481	18	[59, 66, 101, 102, 103, 108, 148, 150]
SiO_7	3475	3501	27	[49, 68, 69, 74, 81, 126, 129, 132]
SiO_7	3479	3524	46	[61, 73, 79, 96, 106, 109, 111, 122]
SiO_6	3482	3491	10	[59, 66, 102, 103, 108, 148, 150]
SiO_6	3485	3784	300	[56, 64, 80, 94, 111, 141, 149]
SiO_5	3488	3552	65	[60, 76, 78, 111, 125, 142]
SiO_6	3492	3517	26	[42, 66, 71, 100, 107, 113, 134]
SiO_5	3492	3590	99	[59, 102, 103, 108, 148, 150]
SiO_6	3502	3603	102	[49, 68, 69, 81, 126, 129, 132]
SiO_5	3508	3535	28	[48, 65, 88, 109, 126, 131]
SiO_5	3510	3537	28	[57, 70, 97, 117, 128, 139]
SiO_6	3517	3598	82	[40, 70, 75, 101, 128, 145, 152]
SiO_5	3518	3535	18	[42, 66, 71, 100, 107, 113]
SiO_6	3525	3538	14	[61, 73, 79, 96, 106, 109, 111]
SiO_6	3536	3552	17	[42, 66, 71, 100, 107, 113, 134]
SiO_6	3536	3550	15	[43, 68, 72, 74, 105, 124, 151]
SiO_6	3536	3567	32	[48, 65, 78, 88, 109, 126, 131]
SiO_7	3538	3557	20	[55, 71, 72, 82, 124, 143, 146, 147]
SiO_6	3538	3555	18	[57, 70, 81, 97, 117, 128, 139]
SiO_5	3539	3558	20	[61, 73, 79, 96, 106, 109]
SiO_5	3551	3580	30	[43, 72, 74, 105, 124, 151]
SiO_7	3552	3563	12	[50, 76, 78, 79, 90, 121, 131, 145]
SiO_5	3553	3563	11	[42, 66, 71, 100, 107, 113]
SiO_6	3553	3704	152	[60, 76, 78, 89, 111, 125, 142]
SiO_5	3556	3581	26	[57, 70, 97, 117, 128, 139]
SiO_6	3558	3567	10	[55, 71, 72, 124, 143, 146, 147]
SiO_6	3559	3567	9	[61, 73, 79, 96, 106, 109, 122]
SiO_6	3564	3565	2	[42, 66, 71, 100, 107, 113, 127]
SiO_6	3564	3753	190	[50, 76, 78, 79, 90, 121, 131]
SiO_7	3566	3599	34	[42, 66, 71, 100, 107, 113, 127, 134]
SiO_5	3568	3578	11	[48, 65, 88, 109, 126, 131]
SiO_7	3568	3569	2	[55, 71, 72, 82, 124, 143, 146, 147]
SiO_7	3568	3591	24	[61, 73, 79, 96, 106, 109, 111, 122]
SiO_6	3570	3697	128	[55, 71, 72, 124, 143, 146, 147]
SiO_6	3574	5693	2120	[51, 68, 72, 102, 114, 118, 147]
SiO_6	3579	4833	1255	[48, 65, 78, 88, 109, 126, 131]
SiO_6	3581	3595	15	[43, 68, 72, 74, 105, 124, 151]
SiO_6	3582	3875	294	[57, 70, 81, 97, 117, 128, 139]
SiO_6	3591	3613	23	[59, 101, 102, 103, 108, 148, 150]
SiO_6	3592	3639	48	[61, 73, 79, 96, 106, 109, 122]
SiO_5	3596	3634	39	[43, 72, 74, 105, 124, 151]
SiO_5	3599	3604	6	[40, 75, 101, 128, 145, 152]
SiO_6	3600	3609	10	[42, 66, 71, 100, 107, 113, 134]
SiO_7	3604	3612	9	[49, 68, 69, 74, 81, 126, 129, 132]
SiO_6	3605	3621	17	[40, 70, 75, 101, 128, 145, 152]
SiO_7	3610	3617	8	[42, 66, 71, 100, 107, 113, 127, 134]
SiO_8	3613	3626	14	[49, 68, 69, 74, 81, 126, 129, 131, 132]
SiO_5	3614	3623	10	[59, 102, 103, 108, 148, 150]
SiO_6	3618	3628	11	[42, 66, 71, 107, 113, 127, 134]
SiO_5	3622	3637	16	[40, 75, 101, 128, 145, 152]
SiO_6	3624	3637	14	[59, 66, 102, 103, 108, 148, 150]
SiO_5	3626	3644	19	[46, 86, 104, 105, 130, 133]
SiO_7	3627	3643	17	[49, 68, 69, 74, 81, 126, 129, 132]
SiO_7	3629	3632	4	[42, 66, 71, 100, 107, 113, 127, 134]
SiO_6	3633	3633	1	[42, 66, 71, 100, 107, 113, 134]
SiO_5	3634	3651	18	[42, 66, 71, 100, 107, 113]
SiO_6	3635	3685	51	[43, 68, 72, 74, 105, 124, 151]
SiO_6	3638	3669	32	[40, 70, 75, 101, 128, 145, 152]
SiO_7	3638	3670	33	[59, 66, 100, 102, 103, 108, 148, 150]
SiO_7	3640	3653	14	[61, 73, 79, 96, 106, 109, 111, 122]
SiO_6	3644	3871	228	[49, 68, 69, 81, 126, 129, 132]
SiO_6	3645	4296	652	[46, 74, 86, 104, 105, 130, 133]
SiO_5	3649	3653	5	[45, 80, 94, 98, 106, 134]
SiO_6	3652	3657	6	[42, 66, 71, 100, 107, 113, 127]
SiO_6	3654	6031	2378	[45, 80, 94, 98, 106, 115, 134]
SiO_8	3654	3658	5	[61, 73, 78, 79, 96, 106, 109, 111, 122]
SiO_7	3658	3670	13	[42, 66, 71, 100, 107, 113, 127, 134]
SiO_7	3659	3662	4	[61, 73, 78, 79, 96, 106, 109, 111]
SiO_6	3663	3669	7	[61, 78, 79, 96, 106, 109, 111]
SiO_5	3670	3744	75	[40, 75, 101, 128, 145, 152]
SiO_7	3670	3674	5	[61, 73, 78, 79, 96, 106, 109, 111]
SiO_6	3671	3865	195	[42, 66, 71, 107, 113, 127, 134]
SiO_6	3671	3677	7	[59, 66, 102, 103, 108, 148, 150]
SiO_6	3675	3811	137	[61, 73, 79, 96, 106, 109, 111]
SiO_7	3678	3709	32	[59, 66, 100, 102, 103, 108, 148, 150]
SiO_7	3686	3717	32	[43, 68, 72, 74, 105, 124, 129, 151]
SiO_7	3698	3700	3	[55, 71, 72, 113, 124, 143, 146, 147]
SiO_6	3701	3767	67	[55, 71, 72, 124, 143, 146, 147]
SiO_5	3705	3719	15	[60, 76, 78, 111, 125, 142]
SiO_6	3710	3738	29	[59, 66, 100, 102, 108, 148, 150]
SiO_6	3718	4060	343	[43, 68, 72, 74, 124, 129, 151]
SiO_6	3720	3733	14	[60, 76, 78, 111, 125, 142, 149]
SiO_5	3734	3740	7	[60, 76, 78, 111, 125, 142]
SiO_5	3739	3773	35	[59, 66, 102, 108, 148, 150]
SiO_6	3741	3748	8	[60, 76, 78, 89, 111, 125, 142]
SiO_6	3745	3757	13	[40, 70, 75, 101, 128, 145, 152]
SiO_7	3749	3751	3	[60, 76, 78, 89, 111, 125, 142, 149]
SiO_8	3752	3760	9	[60, 76, 78, 89, 111, 125, 141, 142, 149]
SiO_5	3754	3758	5	[50, 76, 78, 90, 121, 131]
SiO_7	3755	3798	44	[54, 67, 69, 93, 119, 124, 129, 135]
SiO_5	3758	3797	40	[40, 75, 101, 128, 145, 152]
SiO_6	3759	3916	158	[50, 76, 78, 79, 90, 121, 131]
SiO_7	3761	3768	8	[60, 76, 78, 111, 125, 141, 142, 149]
SiO_7	3768	3849	82	[55, 71, 72, 113, 124, 143, 146, 147]
SiO_6	3769	3769	1	[60, 76, 78, 111, 125, 141, 142]
SiO_7	3770	3783	14	[60, 76, 78, 111, 125, 141, 142, 149]
SiO_6	3774	3845	72	[59, 66, 102, 103, 108, 148, 150]
SiO_6	3784	3827	44	[60, 76, 78, 111, 125, 141, 142]
SiO_5	3785	3788	4	[56, 64, 80, 111, 141, 149]
SiO_6	3789	3947	159	[56, 64, 80, 94, 111, 141, 149]
SiO_6	3798	3821	24	[40, 70, 75, 101, 128, 145, 152]
SiO_6	3799	3861	63	[54, 67, 69, 119, 124, 129, 135]
SiO_7	3812	3828	17	[61, 73, 79, 80, 96, 106, 109, 111]
SiO_5	3822	3843	22	[40, 75, 101, 128, 145, 152]
SiO_7	3828	3849	22	[60, 76, 78, 96, 111, 125, 141, 142]
SiO_6	3829	3856	28	[61, 73, 79, 96, 106, 109, 111]
SiO_6	3844	3889	46	[40, 75, 101, 128, 139, 145, 152]
SiO_7	3846	3857	12	[59, 66, 100, 102, 103, 108, 148, 150]
SiO_6	3850	3930	81	[55, 71, 72, 124, 143, 146, 147]
SiO_6	3850	3856	7	[60, 76, 96, 111, 125, 141, 142]
SiO_5	3857	3884	28	[60, 76, 111, 125, 141, 142]
SiO_7	3857	3868	12	[61, 73, 79, 80, 96, 106, 109, 111]
SiO_6	3858	3884	27	[59, 66, 100, 102, 108, 148, 150]
SiO_7	3859	3879	21	[58, 70, 77, 83, 113, 119, 127, 151]
SiO_7	3862	3889	28	[54, 67, 69, 93, 119, 124, 129, 135]
SiO_7	3866	3878	13	[42, 66, 71, 73, 107, 113, 127, 134]
SiO_6	3869	3974	106	[61, 73, 79, 96, 106, 109, 111]
SiO_7	3872	3889	18	[49, 68, 69, 74, 81, 126, 129, 132]
SiO_7	3876	3880	5	[52, 67, 99, 100, 108, 113, 124, 146]
SiO_7	3876	3889	14	[57, 70, 81, 97, 117, 128, 139, 152]
SiO_6	3879	4028	150	[42, 66, 71, 107, 113, 127, 134]
SiO_6	3880	4021	142	[58, 70, 77, 83, 119, 127, 151]
SiO_6	3881	4038	158	[52, 67, 99, 100, 108, 113, 146]
SiO_7	3885	3889	5	[59, 66, 100, 102, 108, 113, 148, 150]
SiO_6	3885	3889	5	[60, 76, 78, 111, 125, 141, 142]
SiO_5	3890	3907	18	[40, 75, 101, 128, 145, 152]
SiO_6	3890	4034	145	[49, 68, 69, 81, 126, 129, 132]
SiO_6	3890	3917	28	[54, 67, 69, 119, 124, 129, 135]
SiO_6	3890	4038	149	[57, 70, 81, 97, 117, 128, 139]
SiO_6	3890	3901	12	[59, 66, 100, 102, 108, 148, 150]
SiO_6	3890	3896	7	[60, 76, 78, 111, 125, 142, 149]
SiO_5	3897	3903	7	[60, 76, 78, 111, 125, 142]
SiO_5	3902	3936	35	[59, 66, 102, 108, 148, 150]
SiO_6	3904	3911	8	[60, 76, 78, 89, 111, 125, 142]
SiO_6	3908	3920	13	[40, 70, 75, 101, 128, 145, 152]
SiO_7	3912	3914	3	[60, 76, 78, 89, 111, 125, 142, 149]
SiO_8	3915	3923	9	[60, 76, 78, 89, 111, 125, 141, 142, 149]
SiO_5	3917	3921	5	[50, 76, 78, 90, 121, 131]
SiO_7	3918	3961	44	[54, 67, 69, 93, 119, 124, 129, 135]
SiO_5	3921	3960	40	[40, 75, 101, 128, 145, 152]
SiO_6	3922	4092	171	[50, 76, 78, 79, 90, 121, 131]
SiO_7	3924	3931	8	[60, 76, 78, 111, 125, 141, 142, 149]
SiO_7	3931	4012	82	[55, 71, 72, 113, 124, 143, 146, 147]
SiO_6	3932	3932	1	[60, 76, 78, 111, 125, 141, 142]
SiO_7	3933	3946	14	[60, 76, 78, 111, 125, 141, 142, 149]
SiO_6	3937	4008	72	[59, 66, 102, 103, 108, 148, 150]
SiO_6	3947	3990	44	[60, 76, 78, 111, 125, 141, 142]
SiO_5	3948	3951	4	[56, 64, 80, 111, 141, 149]
SiO_6	3952	4460	509	[56, 64, 80, 94, 111, 141, 149]
SiO_6	3961	3984	24	[40, 70, 75, 101, 128, 145, 152]
SiO_6	3962	4024	63	[54, 67, 69, 119, 124, 129, 135]
SiO_7	3975	3991	17	[61, 73, 79, 80, 96, 106, 109, 111]
SiO_5	3985	4006	22	[40, 75, 101, 128, 145, 152]
SiO_7	3991	4012	22	[60, 76, 78, 96, 111, 125, 141, 142]
SiO_6	3992	4019	28	[61, 73, 79, 96, 106, 109, 111]
SiO_6	4007	4062	56	[40, 75, 101, 128, 139, 145, 152]
SiO_7	4009	4020	12	[59, 66, 100, 102, 103, 108, 148, 150]
SiO_6	4013	4226	214	[55, 71, 72, 124, 143, 146, 147]
SiO_6	4013	4019	7	[60, 76, 96, 111, 125, 141, 142]
SiO_5	4020	4047	28	[60, 76, 111, 125, 141, 142]
SiO_7	4020	4031	12	[61, 73, 79, 80, 96, 106, 109, 111]
SiO_6	4021	4047	27	[59, 66, 100, 102, 108, 148, 150]
SiO_7	4022	4042	21	[58, 70, 77, 83, 113, 119, 127, 151]
SiO_7	4025	4052	28	[54, 67, 69, 93, 119, 124, 129, 135]
SiO_7	4029	4041	13	[42, 66, 71, 73, 107, 113, 127, 134]
SiO_6	4032	4078	47	[61, 73, 79, 96, 106, 109, 111]
SiO_7	4035	4084	50	[49, 68, 69, 74, 81, 126, 129, 132]
SiO_7	4039	4043	5	[52, 67, 99, 100, 108, 113, 124, 146]
SiO_7	4039	4079	41	[57, 70, 81, 97, 117, 128, 139, 152]
SiO_6	4042	4232	191	[42, 66, 71, 107, 113, 127, 134]
SiO_6	4043	6692	2650	[58, 70, 77, 83, 119, 127, 151]
SiO_6	4044	4072	29	[52, 67, 99, 100, 108, 113, 146]
SiO_7	4048	4180	133	[59, 66, 100, 102, 108, 113, 148, 150]
SiO_6	4048	4053	6	[60, 76, 78, 111, 125, 141, 142]
SiO_6	4053	4214	162	[54, 67, 69, 119, 124, 129, 135]
SiO_5	4054	4057	4	[60, 76, 78, 111, 125, 142]
SiO_6	4058	4127	70	[60, 76, 78, 89, 111, 125, 142]
SiO_7	4061	4073	13	[43, 68, 72, 74, 105, 124, 129, 151]
SiO_5	4063	4085	23	[40, 75, 101, 128, 145, 152]
SiO_7	4073	4092	20	[52, 67, 99, 100, 108, 110, 113, 146]
SiO_6	4074	4080	7	[43, 68, 72, 74, 124, 129, 151]
SiO_7	4076	4095	20	[63, 67, 93, 101, 103, 108, 120, 137]
SiO_7	4079	4082	4	[61, 73, 79, 96, 106, 109, 111, 122]
SiO_6	4080	4199	120	[57, 70, 81, 97, 117, 128, 139]
SiO_7	4081	4152	72	[43, 68, 72, 74, 105, 124, 129, 151]
SiO_6	4083	4095	13	[61, 73, 79, 96, 106, 109, 122]
SiO_6	4085	4143	59	[49, 68, 69, 81, 126, 129, 132]
SiO_6	4086	4121	36	[40, 75, 101, 128, 139, 145, 152]
SiO_7	4093	4124	32	[50, 76, 78, 79, 83, 90, 121, 131]
SiO_6	4093	4101	9	[52, 67, 99, 100, 108, 113, 146]
SiO_5	4096	4140	45	[61, 73, 79, 96, 106, 109]
SiO_6	4096	4356	261	[63, 93, 101, 103, 108, 120, 137]
SiO_7	4102	4113	12	[52, 67, 99, 100, 108, 113, 141, 146]
SiO_6	4114	4120	7	[52, 67, 99, 100, 108, 113, 146]
SiO_7	4121	4139	19	[52, 67, 99, 100, 108, 110, 113, 146]
SiO_7	4122	4131	10	[40, 70, 75, 101, 128, 139, 145, 152]
SiO_6	4125	4814	690	[50, 76, 78, 79, 90, 121, 131]
SiO_5	4128	4135	8	[60, 76, 89, 111, 125, 142]
SiO_6	4132	4150	19	[40, 75, 101, 128, 139, 145, 152]
SiO_6	4136	4265	130	[60, 76, 78, 89, 111, 125, 142]
SiO_6	4140	4248	109	[52, 67, 99, 100, 108, 113, 146]
SiO_6	4141	4186	46	[61, 73, 79, 96, 106, 109, 122]
SiO_7	4144	4147	4	[49, 68, 69, 74, 81, 126, 129, 132]
SiO_6	4148	4316	169	[49, 68, 69, 81, 126, 129, 132]
SiO_5	4151	4184	34	[40, 75, 101, 128, 145, 152]
SiO_6	4153	4199	47	[43, 68, 72, 74, 105, 124, 151]
SiO_6	4181	4186	6	[59, 66, 100, 108, 113, 148, 150]
SiO_6	4185	4195	11	[40, 75, 101, 128, 139, 145, 152]
SiO_7	4187	4204	18	[59, 66, 100, 102, 108, 113, 148, 150]
SiO_7	4187	4211	25	[61, 73, 79, 96, 106, 109, 122, 134]
SiO_5	4196	4212	17	[40, 75, 101, 128, 145, 152]
SiO_7	4200	4202	3	[43, 68, 72, 74, 105, 124, 129, 151]
SiO_7	4200	4216	17	[57, 70, 81, 97, 117, 128, 139, 152]
SiO_8	4203	4214	12	[43, 68, 71, 72, 74, 105, 124, 129, 151]
SiO_6	4205	4244	40	[59, 66, 100, 102, 108, 148, 150]
SiO_6	4212	4233	22	[61, 73, 79, 96, 106, 109, 122]
SiO_6	4213	4229	17	[40, 75, 101, 128, 139, 145, 152]
SiO_7	4215	4221	7	[43, 68, 71, 72, 74, 105, 124, 151]
SiO_7	4215	4220	6	[54, 67, 69, 113, 119, 124, 129, 135]
SiO_6	4217	4283	67	[57, 70, 81, 117, 128, 139, 152]
SiO_6	4221	4473	253	[54, 67, 69, 119, 124, 129, 135]
SiO_6	4222	4356	135	[43, 71, 72, 74, 105, 124, 151]
SiO_5	4222	4244	23	[47, 82, 91, 125, 140, 143]
SiO_7	4227	4256	30	[55, 71, 72, 82, 124, 143, 146, 147]
SiO_5	4230	4268	39	[40, 75, 101, 128, 145, 152]
SiO_7	4233	4235	3	[42, 66, 71, 100, 107, 113, 127, 134]
SiO_5	4234	4236	3	[61, 73, 79, 96, 106, 109]
SiO_6	4236	4258	23	[42, 66, 71, 107, 113, 127, 134]
SiO_6	4237	4251	15	[61, 73, 79, 96, 106, 109, 111]
SiO_6	4245	4693	449	[47, 82, 89, 91, 125, 140, 143]
SiO_7	4245	4262	18	[59, 66, 100, 102, 108, 113, 148, 150]
SiO_5	4249	4256	8	[52, 67, 99, 108, 113, 146]
SiO_5	4252	4263	12	[61, 73, 79, 96, 106, 109]
SiO_6	4257	5031	775	[52, 67, 99, 100, 108, 113, 146]
SiO_6	4257	4318	62	[55, 71, 72, 124, 143, 146, 147]
SiO_5	4259	4300	42	[42, 66, 71, 107, 113, 134]
SiO_6	4263	4285	23	[59, 66, 100, 108, 113, 148, 150]
SiO_6	4264	4306	43	[61, 73, 79, 96, 106, 109, 111]
SiO_5	4266	4267	2	[60, 76, 89, 111, 125, 142]
SiO_6	4268	4323	56	[60, 76, 78, 89, 111, 125, 142]
SiO_6	4269	4612	344	[40, 75, 101, 128, 139, 145, 152]
SiO_7	4284	4310	27	[57, 70, 81, 97, 117, 128, 139, 152]
SiO_7	4286	4344	59	[59, 66, 100, 102, 108, 113, 148, 150]
SiO_7	4297	4302	6	[46, 74, 86, 104, 105, 130, 133, 142]
SiO_6	4301	4311	11	[42, 66, 71, 107, 113, 127, 134]
SiO_6	4303	4420	118	[46, 74, 86, 104, 105, 130, 133]
SiO_7	4307	4329	23	[61, 73, 79, 96, 106, 109, 111, 122]
SiO_6	4311	5451	1141	[57, 70, 81, 97, 117, 139, 152]
SiO_7	4312	4318	7	[42, 66, 71, 73, 107, 113, 127, 134]
SiO_7	4317	4336	20	[49, 68, 69, 74, 81, 126, 129, 132]
SiO_6	4319	4383	65	[42, 66, 71, 107, 113, 127, 134]
SiO_7	4319	4390	72	[55, 71, 72, 82, 124, 143, 146, 147]
SiO_5	4324	4334	11	[60, 76, 78, 111, 125, 142]
SiO_6	4330	4341	12	[61, 73, 79, 96, 106, 109, 122]
SiO_6	4335	4599	265	[60, 76, 78, 89, 111, 125, 142]
SiO_6	4337	4635	299	[49, 68, 69, 81, 126, 129, 132]
SiO_5	4342	4347	6	[61, 73, 79, 96, 106, 109]
SiO_6	4345	4401	57	[59, 66, 100, 102, 108, 148, 150]
SiO_6	4348	4354	7	[61, 73, 79, 80, 96, 106, 109]
SiO_7	4355	4360	6	[61, 73, 79, 80, 96, 106, 109, 111]
SiO_7	4357	4364	8	[43, 71, 72, 74, 105, 124, 129, 151]
SiO_5	4357	4361	5	[63, 93, 101, 103, 108, 120]
SiO_6	4361	4363	3	[61, 73, 79, 80, 96, 106, 109]
SiO_6	4362	6024	1663	[63, 93, 101, 103, 108, 120, 137]
SiO_5	4364	4370	7	[61, 73, 79, 96, 106, 109]
SiO_6	4365	4430	66	[43, 71, 72, 74, 105, 124, 151]
SiO_6	4371	4380	10	[61, 73, 79, 96, 106, 109, 122]
SiO_7	4381	4422	42	[61, 73, 79, 96, 106, 109, 111, 122]
SiO_7	4384	4393	10	[42, 66, 71, 100, 107, 113, 127, 134]
SiO_6	4391	4400	10	[55, 71, 72, 82, 143, 146, 147]
SiO_6	4394	4401	8	[42, 66, 100, 107, 113, 127, 134]
SiO_7	4401	4414	14	[55, 71, 72, 82, 124, 143, 146, 147]
SiO_7	4402	4404	3	[42, 66, 71, 100, 107, 113, 127, 134]
SiO_7	4402	4422	21	[59, 66, 100, 102, 103, 108, 148, 150]
SiO_6	4405	4428	24	[42, 66, 71, 107, 113, 127, 134]
SiO_6	4415	4438	24	[55, 71, 72, 124, 143, 146, 147]
SiO_7	4421	4438	18	[46, 74, 86, 104, 105, 130, 133, 142]
SiO_6	4423	4446	24	[59, 66, 100, 102, 108, 148, 150]
SiO_6	4423	4475	53	[61, 73, 79, 96, 106, 109, 122]
SiO_5	4429	4453	25	[42, 66, 71, 107, 113, 134]
SiO_7	4431	4438	8	[43, 71, 72, 74, 105, 124, 129, 151]
SiO_6	4439	4525	87	[43, 71, 72, 74, 105, 124, 151]
SiO_6	4439	4515	77	[46, 74, 86, 104, 105, 130, 133]
SiO_7	4439	4475	37	[55, 71, 72, 113, 124, 143, 146, 147]
SiO_7	4447	4457	11	[59, 66, 100, 102, 103, 108, 148, 150]
SiO_6	4454	4478	25	[42, 66, 71, 107, 113, 127, 134]
SiO_6	4458	4466	9	[59, 66, 102, 103, 108, 148, 150]
SiO_7	4461	4467	7	[56, 64, 80, 94, 100, 111, 141, 149]
SiO_5	4467	4469	3	[59, 66, 102, 108, 148, 150]
SiO_6	4468	4555	88	[56, 64, 80, 94, 111, 141, 149]
SiO_6	4470	4496	27	[59, 66, 100, 102, 108, 148, 150]
SiO_7	4474	4475	2	[54, 67, 69, 113, 119, 124, 129, 135]
SiO_6	4476	4568	93	[54, 67, 69, 119, 124, 129, 135]
SiO_7	4476	4485	10	[55, 71, 72, 82, 124, 143, 146, 147]
SiO_7	4476	4517	42	[61, 73, 79, 96, 106, 109, 111, 122]
SiO_7	4479	4488	10	[42, 66, 71, 100, 107, 113, 127, 134]
SiO_6	4486	4495	10	[55, 71, 72, 82, 143, 146, 147]
SiO_6	4489	4496	8	[42, 66, 100, 107, 113, 127, 134]
SiO_7	4496	4509	14	[55, 71, 72, 82, 124, 143, 146, 147]
SiO_7	4497	4499	3	[42, 66, 71, 100, 107, 113, 127, 134]
SiO_7	4497	4517	21	[59, 66, 100, 102, 103, 108, 148, 150]
SiO_6	4500	4523	24	[42, 66, 71, 107, 113, 127, 134]
SiO_6	4510	4533	24	[55, 71, 72, 124, 143, 146, 147]
SiO_7	4516	4533	18	[46, 74, 86, 104, 105, 130, 133, 142]
SiO_6	4518	4541	24	[59, 66, 100, 102, 108, 148, 150]
SiO_6	4518	4600	83	[61, 73, 79, 96, 106, 109, 122]
SiO_5	4524	4548	25	[42, 66, 71, 107, 113, 134]
SiO_7	4526	4533	8	[43, 71, 72, 74, 105, 124, 129, 151]
SiO_6	4534	4771	238	[43, 71, 72, 74, 105, 124, 151]
SiO_6	4534	4681	148	[46, 74, 86, 104, 105, 130, 133]
SiO_7	4534	4572	39	[55, 71, 72, 113, 124, 143, 146, 147]
SiO_7	4542	4552	11	[59, 66, 100, 102, 103, 108, 148, 150]
SiO_6	4549	4680	132	[42, 66, 71, 107, 113, 127, 134]
SiO_6	4553	4561	9	[59, 66, 102, 103, 108, 148, 150]
SiO_7	4556	4562	7	[56, 64, 80, 94, 100, 111, 141, 149]
SiO_5	4562	4564	3	[59, 66, 102, 108, 148, 150]
SiO_6	4563	4712	150	[56, 64, 80, 94, 111, 141, 149]
SiO_6	4565	4585	21	[59, 66, 100, 102, 108, 148, 150]
SiO_7	4569	4574	6	[54, 67, 69, 113, 119, 124, 129, 135]
SiO_6	4573	4605	33	[55, 71, 72, 124, 143, 146, 147]
SiO_6	4575	5117	543	[54, 67, 69, 119, 124, 129, 135]
SiO_7	4586	4602	17	[59, 66, 100, 102, 108, 113, 148, 150]
SiO_5	4600	4626	27	[60, 76, 78, 111, 125, 142]
SiO_7	4601	4605	5	[61, 73, 79, 96, 106, 109, 111, 122]
SiO_6	4603	4625	23	[59, 66, 100, 102, 108, 148, 150]
SiO_7	4606	4617	12	[55, 71, 72, 82, 124, 143, 146, 147]
SiO_6	4606	4629	24	[61, 73, 79, 96, 106, 109, 122]
SiO_5	4613	4674	62	[40, 75, 101, 128, 145, 152]
SiO_6	4618	4662	45	[55, 71, 72, 124, 143, 146, 147]
SiO_7	4626	4727	102	[59, 66, 100, 102, 108, 113, 148, 150]
SiO_6	4627	4802	176	[60, 76, 78, 89, 111, 125, 142]
SiO_6	4630	4642	13	[61, 73, 79, 96, 106, 109, 111]
SiO_7	4636	4640	5	[49, 68, 69, 74, 81, 126, 129, 132]
SiO_6	4641	4669	29	[49, 68, 69, 81, 126, 129, 132]
SiO_7	4643	4674	32	[61, 73, 79, 80, 96, 106, 109, 111]
SiO_7	4663	4693	31	[55, 71, 72, 82, 124, 143, 146, 147]
SiO_7	4670	4696	27	[49, 68, 69, 74, 81, 126, 129, 132]
SiO_6	4675	4765	91	[40, 75, 101, 128, 139, 145, 152]
SiO_6	4675	4676	2	[61, 73, 79, 80, 96, 106, 111]
SiO_5	4677	4700	24	[61, 79, 80, 96, 106, 111]
SiO_5	4681	4686	6	[42, 66, 71, 107, 113, 134]
SiO_5	4682	4729	48	[46, 86, 104, 105, 130, 133]
SiO_6	4687	4693	7	[42, 66, 71, 107, 113, 134, 143]
SiO_6	4694	4696	3	[42, 66, 71, 73, 107, 113, 134]
SiO_5	4694	4708	15	[47, 82, 91, 125, 140, 143]
SiO_8	4694	4694	1	[55, 71, 72, 82, 113, 124, 143, 146, 147]
SiO_7	4695	4748	54	[55, 71, 72, 113, 124, 143, 146, 147]
SiO_5	4697	4703	7	[42, 66, 71, 107, 113, 134]
SiO_6	4697	5063	367	[49, 68, 69, 81, 126, 129, 132]
SiO_6	4701	4716	16	[61, 79, 80, 96, 106, 109, 111]
SiO_6	4704	4706	3	[42, 66, 71, 107, 113, 127, 134]
SiO_7	4707	4709	3	[42, 66, 71, 100, 107, 113, 127, 134]
SiO_6	4709	4922	214	[47, 82, 89, 91, 125, 140, 143]
SiO_6	4710	4850	141	[42, 66, 71, 107, 113, 127, 134]
SiO_5	4713	4730	18	[56, 64, 80, 94, 141, 149]
SiO_6	4717	4731	15	[61, 73, 79, 96, 106, 109, 111]
SiO_6	4728	4740	13	[59, 66, 100, 102, 108, 148, 150]
SiO_6	4730	5287	558	[46, 74, 86, 104, 105, 130, 133]
SiO_6	4731	5507	777	[56, 64, 80, 94, 111, 141, 149]
SiO_5	4732	4746	15	[61, 79, 96, 106, 109, 111]
SiO_7	4741	4762	22	[59, 66, 100, 102, 103, 108, 148, 150]
SiO_6	4747	4796	50	[61, 73, 79, 96, 106, 109, 111]
SiO_6	4749	4768	20	[55, 71, 72, 124, 143, 146, 147]
SiO_6	4763	4772	10	[59, 66, 100, 102, 108, 148, 150]
SiO_5	4766	4912	147	[40, 75, 101, 128, 145, 152]
SiO_7	4769	4796	28	[55, 71, 72, 113, 124, 143, 146, 147]
SiO_7	4772	4775	4	[43, 71, 72, 74, 105, 124, 129, 151]
SiO_5	4773	4777	5	[59, 66, 102, 108, 148, 150]
SiO_6	4776	4779	4	[43, 72, 74, 105, 124, 129, 151]
SiO_6	4778	4795	18	[59, 66, 100, 102, 108, 148, 150]
SiO_5	4780	4854	75	[43, 72, 74, 105, 124, 151]
SiO_7	4796	4828	33	[59, 66, 100, 102, 108, 113, 148, 150]
SiO_6	4797	4838	42	[55, 71, 72, 124, 143, 146, 147]
SiO_7	4797	4801	5	[61, 73, 79, 80, 96, 106, 109, 111]
SiO_6	4802	4817	16	[61, 73, 79, 80, 96, 106, 109]
SiO_5	4803	4855	53	[60, 76, 78, 111, 125, 142]
SiO_5	4815	4820	6	[50, 76, 78, 79, 121, 131]
SiO_5	4818	4837	20	[61, 73, 79, 96, 106, 109]
SiO_6	4821	4888	68	[50, 76, 78, 79, 90, 121, 131]
SiO_6	4829	4835	7	[59, 66, 100, 108, 113, 148, 150]
SiO_5	4834	4849	16	[48, 65, 88, 109, 126, 131]
SiO_7	4836	4849	14	[59, 66, 100, 102, 108, 113, 148, 150]
SiO_6	4838	4962	125	[61, 73, 79, 96, 106, 109, 122]
SiO_7	4839	4863	25	[55, 71, 72, 82, 124, 143, 146, 147]
SiO_6	4850	5377	528	[48, 65, 78, 88, 109, 126, 131]
SiO_6	4850	4914	65	[59, 66, 100, 102, 108, 148, 150]
SiO_5	4851	4882	32	[42, 66, 71, 107, 113, 134]
SiO_6	4855	5080	226	[43, 71, 72, 74, 105, 124, 151]
SiO_6	4856	5009	154	[60, 76, 78, 89, 111, 125, 142]
SiO_6	4864	4869	6	[55, 72, 82, 124, 143, 146, 147]
SiO_7	4870	4918	49	[55, 71, 72, 82, 124, 143, 146, 147]
SiO_6	4883	4888	6	[42, 66, 71, 73, 107, 113, 134]
SiO_7	4889	4897	9	[42, 66, 71, 73, 107, 113, 127, 134]
SiO_7	4889	4926	38	[50, 76, 78, 79, 83, 90, 121, 131]
SiO_6	4898	4950	53	[42, 66, 71, 107, 113, 127, 134]
SiO_6	4913	4925	13	[40, 75, 101, 128, 139, 145, 152]
SiO_7	4915	4953	39	[59, 66, 100, 102, 108, 113, 148, 150]
SiO_6	4919	4943	25	[55, 71, 72, 124, 143, 146, 147]
SiO_5	4923	4946	24	[47, 82, 91, 125, 140, 143]
SiO_5	4926	4981	56	[40, 75, 101, 128, 145, 152]
SiO_6	4927	7071	2145	[50, 76, 78, 79, 90, 121, 131]
SiO_7	4944	4957	14	[55, 71, 72, 82, 124, 143, 146, 147]
SiO_6	4947	5132	186	[47, 82, 89, 91, 125, 140, 143]
SiO_5	4951	4976	26	[42, 66, 71, 107, 113, 134]
SiO_6	4954	5014	61	[59, 66, 100, 102, 108, 148, 150]
SiO_6	4958	5059	102	[55, 71, 72, 124, 143, 146, 147]
SiO_5	4963	4964	2	[61, 73, 79, 96, 106, 109]
SiO_6	4965	4988	24	[61, 73, 79, 96, 106, 109, 111]
SiO_6	4977	4982	6	[42, 66, 71, 107, 113, 127, 134]
SiO_6	4982	5047	66	[40, 75, 101, 128, 139, 145, 152]
SiO_5	4983	5005	23	[42, 66, 71, 107, 113, 134]
SiO_7	4989	5003	15	[61, 73, 78, 79, 96, 106, 109, 111]
SiO_6	5004	5004	1	[61, 73, 79, 96, 106, 109, 111]
SiO_5	5005	5015	11	[61, 79, 96, 106, 109, 111]
SiO_6	5006	5249	244	[42, 66, 71, 107, 113, 127, 134]
SiO_7	5010	5047	38	[60, 76, 78, 89, 111, 125, 141, 142]
SiO_7	5015	5077	63	[59, 66, 100, 102, 108, 113, 148, 150]
SiO_6	5016	5068	53	[61, 73, 79, 96, 106, 109, 111]
SiO_7	5032	5038	7	[52, 67, 99, 100, 108, 110, 113, 146]
SiO_6	5039	5653	615	[52, 67, 99, 100, 108, 113, 146]
SiO_5	5048	5057	10	[40, 75, 101, 128, 145, 152]
SiO_6	5048	5080	33	[60, 76, 78, 89, 111, 125, 142]
SiO_6	5058	5264	207	[40, 75, 101, 128, 139, 145, 152]
SiO_7	5060	5070	11	[55, 71, 72, 82, 124, 143, 146, 147]
SiO_7	5064	5070	7	[49, 68, 69, 74, 81, 126, 129, 132]
SiO_7	5069	5093	25	[61, 73, 79, 96, 106, 109, 111, 122]
SiO_6	5071	5211	141	[49, 68, 69, 81, 126, 129, 132]
SiO_6	5071	5108	38	[55, 72, 82, 124, 143, 146, 147]
SiO_6	5078	5136	59	[59, 66, 100, 102, 108, 148, 150]
SiO_7	5081	5093	13	[43, 71, 72, 74, 105, 124, 129, 151]
SiO_5	5081	5097	17	[60, 76, 78, 111, 125, 142]
SiO_6	5094	5555	462	[43, 71, 72, 74, 105, 124, 151]
SiO_6	5094	5132	39	[61, 73, 79, 96, 106, 109, 111]
SiO_6	5098	5173	76	[60, 76, 78, 89, 111, 125, 142]
SiO_7	5109	5201	93	[55, 71, 72, 82, 124, 143, 146, 147]
SiO_5	5118	5128	11	[54, 67, 69, 119, 124, 129]
SiO_6	5129	6265	1137	[54, 67, 69, 119, 124, 129, 135]
SiO_5	5133	5137	5	[47, 82, 89, 91, 125, 143]
SiO_5	5133	5142	10	[61, 73, 79, 96, 106, 109]
SiO_7	5137	5137	1	[59, 66, 100, 102, 108, 113, 148, 150]
SiO_6	5138	5297	160	[47, 82, 89, 91, 125, 140, 143]
SiO_8	5138	5147	10	[59, 66, 100, 102, 103, 108, 113, 148, 150]
SiO_6	5143	5206	64	[61, 73, 79, 96, 106, 109, 122]
SiO_7	5148	5213	66	[59, 66, 100, 102, 108, 113, 148, 150]
SiO_5	5171	5191	21	[53, 67, 99, 110, 121, 123]
SiO_5	5174	5215	42	[60, 76, 78, 111, 125, 142]
SiO_6	5192	5498	307	[53, 67, 99, 110, 120, 121, 123]
SiO_6	5202	5254	53	[55, 71, 72, 124, 143, 146, 147]
SiO_5	5207	5233	27	[61, 73, 79, 96, 106, 109]
SiO_7	5212	5214	3	[49, 68, 69, 74, 81, 126, 129, 132]
SiO_6	5214	5227	14	[59, 66, 100, 102, 108, 148, 150]
SiO_6	5215	6037	823	[49, 68, 69, 81, 126, 129, 132]
SiO_6	5216	5395	180	[60, 76, 78, 89, 111, 125, 142]
SiO_7	5228	5229	2	[59, 66, 100, 102, 103, 108, 148, 150]
SiO_6	5230	5294	65	[59, 66, 100, 102, 108, 148, 150]
SiO_6	5234	5244	11	[61, 73, 79, 96, 106, 109, 122]
SiO_7	5245	5272	28	[61, 73, 79, 96, 106, 109, 111, 122]
SiO_7	5250	5295	46	[42, 66, 71, 73, 107, 113, 127, 134]
SiO_7	5255	5272	18	[55, 71, 72, 113, 124, 143, 146, 147]
SiO_5	5265	5270	6	[40, 75, 101, 128, 145, 152]
SiO_6	5271	5668	398	[40, 75, 101, 128, 139, 145, 152]
SiO_6	5273	5333	61	[55, 71, 72, 124, 143, 146, 147]
SiO_6	5273	5294	22	[61, 73, 79, 96, 106, 109, 111]
SiO_7	5288	5297	10	[46, 74, 86, 104, 105, 130, 133, 142]
SiO_7	5295	5307	13	[59, 66, 100, 102, 103, 108, 148, 150]
SiO_7	5295	5309	15	[61, 73, 78, 79, 96, 106, 109, 111]
SiO_6	5296	5308	13	[42, 66, 71, 107, 113, 127, 134]
SiO_6	5298	5920	623	[46, 74, 86, 104, 105, 130, 133]
SiO_5	5298	5307	10	[47, 82, 89, 91, 125, 143]
SiO_6	5308	5314	7	[47, 82, 85, 89, 91, 125, 143]
SiO_6	5308	5360	53	[59, 66, 100, 102, 108, 148, 150]
SiO_5	5309	5331	23	[42, 66, 107, 113, 127, 134]
SiO_6	5310	5327	18	[61, 73, 79, 96, 106, 109, 111]
SiO_7	5315	5316	2	[47, 82, 85, 89, 91, 125, 140, 143]
SiO_6	5317	5329	13	[47, 82, 85, 91, 125, 140, 143]
SiO_7	5328	5347	20	[61, 73, 79, 96, 106, 109, 111, 122]
SiO_7	5330	5343	14	[47, 82, 85, 89, 91, 125, 140, 143]
SiO_6	5332	5340	9	[42, 66, 71, 107, 113, 127, 134]
SiO_7	5334	5397	64	[55, 71, 72, 82, 124, 143, 146, 147]
SiO_5	5341	5351	11	[42, 66, 107, 113, 127, 134]
SiO_6	5344	5592	249	[47, 82, 89, 91, 125, 140, 143]
SiO_6	5348	5434	87	[61, 73, 79, 96, 106, 109, 122]
SiO_6	5352	5352	1	[42, 66, 71, 107, 113, 127, 134]
SiO_7	5353	5364	12	[42, 66, 71, 100, 107, 113, 127, 134]
SiO_7	5361	5365	5	[59, 66, 100, 102, 108, 113, 148, 150]
SiO_6	5365	5467	103	[42, 66, 71, 107, 113, 127, 134]
SiO_6	5366	5388	23	[59, 66, 100, 102, 108, 148, 150]
SiO_5	5378	5390	13	[48, 65, 88, 109, 126, 131]
SiO_7	5389	5470	82	[59, 66, 100, 102, 108, 113, 148, 150]
SiO_6	5391	6469	1079	[48, 65, 78, 88, 109, 126, 131]
SiO_5	5396	5396	1	[60, 76, 78, 111, 125, 142]
SiO_6	5397	5476	80	[60, 76, 78, 111, 125, 141, 142]
SiO_6	5398	5414	17	[55, 71, 72, 124, 143, 146, 147]
SiO_7	5415	5418	4	[55, 71, 72, 82, 124, 143, 146, 147]
SiO_6	5419	5442	24	[55, 71, 72, 124, 143, 146, 147]
SiO_7	5435	5444	10	[61, 73, 79, 96, 106, 109, 111, 122]
SiO_7	5443	5458	16	[55, 71, 72, 82, 124, 143, 146, 147]
SiO_6	5445	5449	5	[61, 73, 79, 96, 106, 109, 111]
SiO_7	5450	5454	5	[61, 73, 79, 80, 96, 106, 109, 111]
SiO_5	5452	5518	67	[57, 70, 81, 97, 117, 139]
SiO_8	5455	5462	8	[61, 73, 78, 79, 80, 96, 106, 109, 111]
SiO_6	5459	5497	39	[55, 71, 72, 124, 143, 146, 147]
SiO_7	5463	5489	27	[61, 73, 79, 80, 96, 106, 109, 111]
SiO_5	5468	5500	33	[42, 66, 71, 107, 113, 134]
SiO_6	5471	5476	6	[59, 66, 100, 108, 113, 148, 150]
SiO_7	5477	5494	18	[59, 66, 100, 102, 108, 113, 148, 150]
SiO_7	5477	5479	3	[60, 76, 78, 89, 111, 125, 141, 142]
SiO_6	5480	5605	126	[60, 76, 78, 89, 111, 125, 142]
SiO_6	5490	5494	5	[61, 73, 79, 80, 96, 109, 111]
SiO_6	5495	5577	83	[59, 66, 100, 102, 108, 148, 150]
SiO_5	5495	5500	6	[61, 73, 79, 96, 109, 111]
SiO_7	5498	5543	46	[55, 71, 72, 113, 124, 143, 146, 147]
SiO_5	5499	5516	18	[53, 67, 99, 110, 121, 123]
SiO_6	5501	5506	6	[42, 66, 71, 107, 113, 127, 134]
SiO_6	5501	5519	19	[61, 73, 79, 96, 106, 109, 111]
SiO_7	5507	5513	7	[42, 66, 71, 73, 107, 113, 127, 134]
SiO_5	5508	5510	3	[56, 64, 80, 94, 141, 149]
SiO_6	5511	7063	1553	[56, 64, 80, 94, 111, 141, 149]
SiO_6	5514	5546	33	[42, 66, 71, 107, 113, 127, 134]
SiO_6	5517	5855	339	[53, 67, 99, 110, 120, 121, 123]
SiO_6	5519	5952	434	[57, 70, 81, 97, 117, 139, 152]
SiO_7	5520	5530	11	[61, 73, 79, 80, 96, 106, 109, 111]
SiO_6	5531	5566	36	[61, 73, 79, 96, 106, 109, 111]
SiO_8	5544	5554	11	[55, 71, 72, 82, 113, 124, 143, 146, 147]
SiO_7	5547	5559	13	[42, 66, 71, 107, 113, 127, 134, 143]
SiO_7	5555	5628	74	[55, 71, 72, 82, 124, 143, 146, 147]
SiO_7	5556	5569	14	[43, 71, 72, 74, 105, 124, 129, 151]
SiO_6	5560	5583	24	[42, 66, 71, 107, 113, 127, 134]
SiO_7	5567	5582	16	[61, 73, 79, 96, 106, 109, 111, 122]
SiO_6	5570	5944	375	[43, 71, 72, 74, 105, 124, 151]
SiO_7	5578	5609	32	[59, 66, 100, 102, 108, 113, 148, 150]
SiO_6	5583	5604	22	[61, 73, 79, 96, 106, 109, 122]
SiO_5	5584	5585	2	[42, 66, 71, 107, 113, 134]
SiO_4	5586	5606	21	[42, 66, 107, 113, 134]
SiO_5	5593	5633	41	[47, 82, 89, 91, 125, 143]
SiO_7	5605	5617	13	[61, 73, 79, 96, 106, 109, 111, 122]
SiO_7	5606	5620	15	[60, 76, 78, 89, 111, 125, 141, 142]
SiO_5	5607	5614	8	[42, 66, 107, 113, 127, 134]
SiO_6	5610	5635	26	[59, 66, 100, 102, 108, 148, 150]
SiO_4	5615	5620	6	[42, 66, 107, 113, 134]
SiO_6	5618	5723	106	[61, 73, 79, 96, 106, 109, 111]
SiO_5	5621	5638	18	[42, 66, 100, 107, 113, 134]
SiO_6	5621	5962	342	[60, 76, 78, 89, 111, 125, 142]
SiO_6	5629	5655	27	[55, 71, 72, 124, 143, 146, 147]
SiO_6	5634	5673	40	[47, 82, 89, 91, 125, 140, 143]
SiO_7	5636	5636	1	[59, 66, 100, 102, 103, 108, 148, 150]
SiO_6	5637	5651	15	[59, 66, 102, 103, 108, 148, 150]
SiO_6	5639	5644	6	[42, 66, 100, 107, 113, 127, 134]
SiO_7	5645	5666	22	[42, 66, 71, 100, 107, 113, 127, 134]
SiO_7	5652	5667	16	[59, 66, 100, 102, 103, 108, 148, 150]
SiO_7	5654	5678	25	[52, 67, 99, 100, 108, 110, 113, 146]
SiO_7	5656	5666	11	[55, 71, 72, 82, 124, 143, 146, 147]
SiO_6	5667	5674	8	[42, 66, 71, 107, 113, 127, 134]
SiO_8	5667	5669	3	[55, 71, 72, 82, 113, 124, 143, 146, 147]
SiO_6	5668	5695	28	[59, 66, 102, 103, 108, 148, 150]
SiO_5	5669	5669	1	[40, 75, 101, 128, 145, 152]
SiO_6	5670	5937	268	[40, 75, 101, 128, 139, 145, 152]
SiO_7	5670	5704	35	[55, 71, 72, 113, 124, 143, 146, 147]
SiO_5	5674	5677	4	[47, 82, 91, 125, 140, 143]
SiO_5	5675	5685	11	[42, 66, 107, 113, 127, 134]
SiO_6	5678	5763	86	[47, 82, 89, 91, 125, 140, 143]
SiO_6	5679	5847	169	[52, 67, 99, 100, 108, 113, 146]
SiO_7	5684	5692	9	[44, 78, 88, 89, 90, 95, 131, 136]
SiO_4	5686	5694	9	[42, 66, 107, 113, 127]
SiO_6	5693	6015	323	[44, 78, 88, 89, 90, 95, 136]
SiO_7	5694	5704	11	[51, 68, 72, 102, 114, 118, 124, 147]
SiO_5	5695	5698	4	[42, 66, 71, 107, 113, 127]
SiO_5	5696	5706	11	[59, 66, 102, 108, 148, 150]
SiO_6	5699	5748	50	[42, 66, 71, 107, 113, 127, 134]
SiO_6	5705	5941	237	[51, 68, 72, 102, 114, 118, 147]
SiO_6	5705	5736	32	[55, 71, 72, 124, 143, 146, 147]
SiO_6	5707	5735	29	[59, 66, 100, 102, 108, 148, 150]
SiO_7	5724	5758	35	[61, 73, 79, 96, 106, 109, 111, 122]
SiO_7	5736	5756	21	[59, 66, 100, 102, 108, 113, 148, 150]
SiO_7	5737	5781	45	[55, 71, 72, 113, 124, 143, 146, 147]
SiO_7	5749	5761	13	[42, 66, 71, 73, 107, 113, 127, 134]
SiO_6	5757	5789	33	[59, 66, 100, 102, 108, 148, 150]
SiO_6	5759	5766	8	[61, 73, 79, 96, 106, 109, 122]
SiO_6	5762	5793	32	[42, 66, 71, 107, 113, 127, 134]
SiO_5	5764	5776	13	[47, 82, 91, 125, 140, 143]
SiO_5	5767	5773	7	[61, 73, 79, 96, 106, 109]
SiO_6	5774	5779	6	[61, 73, 79, 96, 106, 109, 122]
SiO_6	5777	6175	399	[47, 82, 89, 91, 125, 140, 143]
SiO_7	5780	5789	10	[61, 73, 79, 96, 106, 109, 111, 122]
SiO_8	5782	5784	3	[55, 71, 72, 82, 113, 124, 143, 146, 147]
SiO_7	5785	5786	2	[55, 71, 72, 82, 124, 143, 146, 147]
SiO_6	5787	5816	30	[55, 72, 82, 124, 143, 146, 147]
SiO_7	5790	5806	17	[59, 66, 100, 102, 103, 108, 148, 150]
SiO_6	5790	5804	15	[61, 73, 79, 96, 106, 109, 122]
SiO_5	5794	5824	31	[42, 66, 107, 113, 127, 134]
SiO_5	5805	5822	18	[61, 73, 79, 96, 106, 109]
SiO_6	5807	5887	81	[59, 66, 100, 102, 108, 148, 150]
SiO_7	5817	5827	11	[55, 72, 82, 113, 124, 143, 146, 147]
SiO_6	5823	5839	17	[61, 73, 78, 79, 96, 106, 109]
SiO_4	5825	5832	8	[42, 66, 107, 113, 127]
SiO_8	5828	5846	19	[55, 71, 72, 82, 113, 124, 143, 146, 147]
SiO_5	5833	5856	24	[42, 66, 71, 107, 113, 127]
SiO_5	5840	5841	2	[61, 73, 79, 96, 106, 109]
SiO_6	5842	5842	1	[61, 73, 79, 96, 106, 109, 111]
SiO_5	5843	5878	36	[61, 79, 96, 106, 109, 111]
SiO_7	5847	5873	27	[55, 71, 72, 113, 124, 143, 146, 147]
SiO_7	5848	5857	10	[52, 67, 99, 100, 108, 110, 113, 146]
SiO_7	5856	5864	9	[53, 67, 76, 99, 110, 120, 121, 123]
SiO_6	5857	5877	21	[42, 66, 71, 107, 113, 127, 134]
SiO_6	5858	7083	1226	[52, 67, 99, 100, 108, 113, 146]
SiO_6	5865	6553	689	[53, 67, 99, 110, 120, 121, 123]
SiO_6	5874	5881	8	[55, 71, 72, 124, 143, 146, 147]
SiO_5	5878	5882	5	[42, 66, 107, 113, 127, 134]
SiO_6	5879	5912	34	[61, 79, 80, 96, 106, 109, 111]
SiO_7	5882	5900	19	[55, 71, 72, 82, 124, 143, 146, 147]
SiO_6	5883	5939	57	[42, 66, 71, 107, 113, 127, 134]
SiO_7	5888	5895	8	[59, 66, 100, 102, 103, 108, 148, 150]
SiO_6	5896	5913	18	[59, 66, 102, 103, 108, 148, 150]
SiO_6	5901	5911	11	[55, 71, 72, 124, 143, 146, 147]
SiO_7	5912	5964	53	[55, 71, 72, 82, 124, 143, 146, 147]
SiO_5	5913	5923	11	[61, 79, 96, 106, 109, 111]
SiO_5	5914	5918	5	[59, 66, 102, 108, 148, 150]
SiO_6	5919	5932	14	[59, 66, 100, 102, 108, 148, 150]
SiO_7	5921	5938	18	[46, 74, 86, 104, 105, 130, 133, 142]
SiO_6	5924	5947	24	[61, 78, 79, 96, 106, 109, 111]
SiO_7	5933	6086	154	[59, 66, 100, 102, 108, 113, 148, 150]
SiO_5	5938	5972	35	[40, 75, 101, 128, 145, 152]
SiO_6	5939	5980	42	[46, 74, 86, 104, 105, 130, 133]
SiO_5	5940	5956	17	[42, 66, 71, 107, 113, 127]
SiO_7	5942	5948	7	[51, 68, 72, 102, 114, 117, 118, 147]
SiO_7	5945	5960	16	[43, 71, 72, 74, 105, 124, 129, 151]
SiO_5	5948	5985	38	[61, 79, 96, 106, 109, 111]
SiO_6	5949	5958	10	[51, 68, 72, 102, 114, 117, 147]
SiO_7	5953	5964	12	[57, 70, 81, 97, 117, 139, 150, 152]
SiO_6	5957	6046	90	[42, 66, 71, 107, 113, 127, 134]
SiO_5	5959	5970	12	[51, 68, 72, 102, 114, 147]
SiO_6	5961	6187	227	[43, 71, 72, 74, 105, 124, 151]
SiO_5	5963	5987	25	[60, 76, 78, 111, 125, 142]
SiO_6	5965	6015	51	[55, 71, 72, 124, 143, 146, 147]
SiO_6	5965	6718	754	[57, 70, 81, 97, 117, 139, 152]
SiO_6	5971	6022	52	[51, 68, 72, 74, 102, 114, 147]
SiO_6	5973	7369	1397	[40, 75, 101, 128, 139, 145, 152]
SiO_5	5981	6033	53	[46, 86, 104, 105, 130, 133]
SiO_6	5986	5999	14	[61, 79, 96, 106, 109, 111, 122]
SiO_6	5988	5996	9	[60, 76, 78, 96, 111, 125, 142]
SiO_5	5997	6000	4	[60, 76, 78, 111, 125, 142]
SiO_5	6000	6006	7	[61, 79, 96, 106, 109, 111]
SiO_6	6001	6016	16	[60, 76, 78, 111, 125, 141, 142]
SiO_6	6007	6017	11	[61, 79, 80, 96, 106, 109, 111]
SiO_7	6016	6019	4	[44, 78, 88, 89, 90, 95, 128, 136]
SiO_7	6016	6036	21	[55, 71, 72, 82, 124, 143, 146, 147]
SiO_5	6017	6019	3	[60, 76, 78, 111, 125, 142]
SiO_5	6018	6039	22	[61, 79, 96, 106, 109, 111]
SiO_6	6020	6596	577	[44, 78, 88, 89, 90, 95, 136]
SiO_6	6020	6082	63	[60, 76, 78, 89, 111, 125, 142]
SiO_5	6023	6024	2	[51, 68, 74, 102, 114, 147]
SiO_6	6025	6041	17	[51, 68, 74, 102, 114, 118, 147]
SiO_5	6025	6066	42	[63, 93, 103, 108, 120, 137]
SiO_5	6032	6046	15	[45, 80, 94, 98, 115, 134]
SiO_6	6034	6043	10	[46, 86, 104, 105, 130, 133, 142]
SiO_6	6037	6085	49	[55, 72, 82, 124, 143, 146, 147]
SiO_7	6038	6086	49	[49, 68, 69, 74, 81, 126, 129, 132]
SiO_6	6040	6062	23	[61, 78, 79, 96, 106, 109, 111]
SiO_7	6042	6091	50	[51, 68, 72, 74, 102, 114, 118, 147]
SiO_5	6044	6063	20	[46, 86, 104, 105, 130, 133]
SiO_5	6047	6067	21	[42, 66, 71, 107, 113, 127]
SiO_6	6047	7385	1339	[45, 80, 94, 98, 106, 115, 134]
SiO_7	6063	6064	2	[61, 73, 78, 79, 96, 106, 109, 111]
SiO_6	6064	6086	23	[46, 86, 104, 105, 130, 133, 142]
SiO_6	6065	6075	11	[61, 73, 79, 96, 106, 109, 111]
SiO_6	6067	7443	1377	[63, 93, 101, 103, 108, 120, 137]
SiO_6	6068	6084	17	[42, 66, 71, 107, 113, 127, 134]
SiO_7	6076	6099	24	[61, 73, 78, 79, 96, 106, 109, 111]
SiO_7	6083	6083	1	[60, 76, 78, 89, 111, 125, 141, 142]
SiO_6	6084	6277	194	[60, 76, 78, 89, 111, 125, 142]
SiO_5	6085	6093	9	[42, 66, 71, 107, 113, 127]
SiO_7	6086	6130	45	[55, 71, 72, 82, 124, 143, 146, 147]
SiO_5	6087	6095	9	[46, 86, 104, 105, 130, 133]
SiO_6	6087	6098	12	[49, 68, 74, 81, 126, 129, 132]
SiO_6	6087	6127	41	[59, 66, 100, 102, 108, 148, 150]
SiO_6	6092	6110	19	[51, 68, 72, 102, 114, 118, 147]
SiO_6	6094	6106	13	[42, 66, 71, 100, 107, 113, 127]
SiO_6	6096	6131	36	[46, 86, 104, 105, 130, 133, 142]
SiO_7	6099	6199	101	[49, 68, 69, 74, 81, 126, 129, 132]
SiO_6	6100	6118	19	[61, 73, 79, 96, 106, 109, 111]
SiO_5	6107	6113	7	[42, 66, 71, 100, 107, 113]
SiO_7	6111	6116	6	[51, 68, 72, 102, 114, 117, 118, 147]
SiO_4	6114	6115	2	[42, 66, 71, 107, 113]
SiO_5	6116	6118	3	[42, 66, 71, 107, 113, 134]
SiO_6	6117	6187	71	[51, 68, 72, 102, 114, 118, 147]
SiO_4	6119	6119	1	[42, 66, 71, 107, 113]
SiO_7	6119	6119	1	[61, 73, 79, 96, 106, 109, 111, 122]
SiO_5	6120	6142	23	[42, 66, 71, 107, 113, 127]
SiO_6	6120	6138	19	[61, 73, 79, 96, 106, 109, 122]
SiO_7	6128	6155	28	[59, 66, 100, 102, 108, 113, 148, 150]
SiO_6	6131	6157	27	[55, 71, 72, 124, 143, 146, 147]
SiO_5	6132	6174	43	[46, 86, 104, 105, 130, 133]
SiO_7	6139	6154	16	[61, 73, 79, 96, 106, 109, 111, 122]
SiO_6	6143	6144	2	[42, 66, 71, 107, 113, 127, 134]
SiO_5	6145	6150	6	[42, 66, 107, 113, 127, 134]
SiO_6	6151	6301	151	[42, 66, 71, 107, 113, 127, 134]
SiO_8	6155	6160	6	[61, 73, 79, 80, 96, 106, 109, 111, 122]
SiO_6	6156	6194	39	[59, 66, 100, 102, 108, 148, 150]
SiO_7	6158	6322	165	[55, 71, 72, 113, 124, 143, 146, 147]
SiO_7	6161	6167	7	[61, 73, 79, 96, 106, 109, 111, 122]
SiO_6	6168	6177	10	[61, 73, 79, 96, 106, 109, 111]
SiO_6	6175	6240	66	[46, 74, 86, 104, 105, 130, 133]
SiO_5	6176	6186	11	[47, 82, 89, 91, 125, 143]
SiO_5	6178	6191	14	[61, 73, 79, 96, 106, 109]
SiO_6	6187	6249	63	[47, 82, 89, 91, 125, 140, 143]
SiO_7	6188	6192	5	[43, 71, 72, 74, 105, 124, 129, 151]
SiO_7	6188	6197	10	[51, 68, 72, 102, 114, 118, 124, 147]
SiO_6	6192	6268	77	[61, 73, 79, 96, 106, 109, 111]
SiO_6	6193	6230	38	[43, 72, 74, 105, 124, 129, 151]
SiO_7	6195	6251	57	[59, 66, 100, 102, 108, 113, 148, 150]
SiO_6	6198	7038	841	[51, 68, 72, 102, 114, 118, 147]
SiO_6	6200	6229	30	[49, 68, 69, 81, 126, 129, 132]
SiO_7	6230	6236	7	[49, 68, 69, 74, 81, 126, 129, 132]
SiO_5	6231	6235	5	[43, 72, 74, 105, 124, 151]
SiO_5	6232	6244	13	[41, 85, 93, 122, 135, 144]
SiO_6	6236	6238	3	[43, 68, 72, 74, 105, 124, 151]
SiO_6	6237	6251	15	[49, 68, 69, 81, 126, 129, 132]
SiO_5	6239	6261	23	[43, 72, 74, 105, 124, 151]
SiO_7	6241	6241	1	[46, 74, 86, 104, 105, 130, 133, 142]
SiO_6	6242	6259	18	[46, 86, 104, 105, 130, 133, 142]
SiO_6	6245	6764	520	[41, 73, 85, 93, 122, 135, 144]
SiO_5	6250	6257	8	[47, 82, 91, 125, 140, 143]
SiO_7	6252	6299	48	[49, 68, 69, 74, 81, 126, 129, 132]
SiO_6	6252	6316	65	[59, 66, 100, 102, 108, 148, 150]
SiO_6	6258	6263	6	[47, 82, 89, 91, 125, 140, 143]
SiO_7	6260	6274	15	[46, 74, 86, 104, 105, 130, 133, 142]
SiO_6	6262	6317	56	[43, 71, 72, 74, 105, 124, 151]
SiO_5	6264	6287	24	[47, 82, 91, 125, 140, 143]
SiO_5	6266	6283	18	[54, 67, 69, 119, 124, 129]
SiO_7	6269	6298	30	[61, 73, 78, 79, 96, 106, 109, 111]
SiO_6	6275	6281	7	[46, 86, 104, 105, 130, 133, 142]
SiO_7	6278	6284	7	[60, 76, 78, 89, 111, 125, 141, 142]
SiO_5	6282	6300	19	[46, 86, 104, 105, 130, 133]
SiO_6	6284	6460	177	[54, 67, 69, 119, 124, 129, 135]
SiO_6	6285	6459	175	[60, 76, 78, 89, 111, 125, 142]
SiO_7	6288	6354	67	[47, 82, 89, 91, 92, 125, 140, 143]
SiO_6	6299	6345	47	[61, 73, 79, 96, 106, 109, 111]
SiO_6	6300	6337	38	[49, 68, 69, 81, 126, 129, 132]
SiO_6	6301	6336	36	[46, 74, 86, 104, 105, 130, 133]
SiO_7	6302	6317	16	[42, 66, 71, 100, 107, 113, 127, 134]
SiO_7	6317	6388	72	[59, 66, 100, 102, 108, 113, 148, 150]
SiO_6	6318	6373	56	[42, 66, 71, 107, 113, 127, 134]
SiO_7	6318	6325	8	[43, 68, 71, 72, 74, 105, 124, 151]
SiO_6	6323	6417	95	[55, 71, 72, 124, 143, 146, 147]
SiO_6	6326	6346	21	[43, 71, 72, 74, 105, 124, 151]
SiO_7	6337	6350	14	[46, 74, 86, 104, 105, 130, 133, 142]
SiO_7	6338	6423	86	[49, 68, 69, 74, 81, 126, 129, 132]
SiO_7	6346	6352	7	[61, 73, 79, 80, 96, 106, 109, 111]
SiO_5	6347	6350	4	[43, 72, 74, 105, 124, 151]
SiO_6	6351	6400	50	[43, 71, 72, 74, 105, 124, 151]
SiO_6	6351	6357	7	[46, 86, 104, 105, 130, 133, 142]
SiO_6	6353	6358	6	[61, 73, 79, 96, 106, 109, 111]
SiO_6	6355	6403	49	[47, 82, 89, 91, 125, 140, 143]
SiO_5	6358	6366	9	[46, 86, 104, 105, 130, 133]
SiO_5	6359	6360	2	[61, 79, 96, 106, 109, 111]
SiO_6	6361	6413	53	[61, 78, 79, 96, 106, 109, 111]
SiO_6	6367	6510	144	[46, 74, 86, 104, 105, 130, 133]
SiO_7	6374	6396	23	[42, 66, 71, 100, 107, 113, 127, 134]
SiO_6	6389	6389	1	[59, 66, 100, 102, 108, 148, 150]
SiO_7	6390	6404	15	[59, 66, 100, 102, 108, 113, 148, 150]
SiO_6	6397	6401	5	[42, 66, 71, 100, 107, 113, 127]
SiO_5	6401	6448	48	[43, 72, 74, 105, 124, 151]
SiO_5	6402	6462	61	[42, 66, 71, 107, 113, 127]
SiO_7	6404	6419	16	[47, 82, 89, 91, 92, 125, 140, 143]
SiO_6	6405	6432	28	[59, 66, 100, 102, 108, 148, 150]
SiO_5	6414	6422	9	[61, 79, 96, 106, 109, 111]
SiO_7	6418	6444	27	[55, 71, 72, 113, 124, 143, 146, 147]
SiO_6	6420	6424	5	[47, 82, 89, 91, 92, 125, 143]
SiO_6	6423	6453	31	[61, 79, 80, 96, 106, 109, 111]
SiO_6	6424	6453	30	[49, 68, 69, 81, 126, 129, 132]
SiO_5	6425	6511	87	[47, 82, 89, 91, 125, 143]
SiO_7	6433	6455	23	[59, 66, 100, 102, 103, 108, 148, 150]
SiO_6	6445	6508	64	[55, 71, 72, 124, 143, 146, 147]
SiO_6	6449	6452	4	[43, 71, 72, 74, 105, 124, 151]
SiO_7	6453	6475	23	[43, 71, 72, 74, 105, 124, 129, 151]
SiO_7	6454	6476	23	[49, 68, 69, 74, 81, 126, 129, 132]
SiO_5	6454	6466	13	[61, 79, 96, 106, 109, 111]
SiO_6	6456	6469	14	[59, 66, 100, 102, 108, 148, 150]
SiO_5	6460	6485	26	[60, 76, 78, 111, 125, 142]
SiO_7	6461	6468	8	[54, 67, 69, 113, 119, 124, 129, 135]
SiO_6	6463	6483	21	[42, 66, 71, 107, 113, 127, 134]
SiO_6	6467	6473	7	[61, 79, 96, 106, 109, 111, 122]
SiO_6	6469	6716	248	[54, 67, 69, 119, 124, 129, 135]
SiO_7	6470	6501	32	[48, 65, 78, 88, 109, 126, 131, 140]
SiO_7	6470	6570	101	[59, 66, 100, 102, 108, 113, 148, 150]
SiO_5	6474	6477	4	[61, 79, 96, 106, 109, 111]
SiO_6	6476	6532	57	[43, 71, 72, 74, 105, 124, 151]
SiO_6	6477	6649	173	[49, 68, 69, 81, 126, 129, 132]
SiO_6	6478	6486	9	[61, 73, 79, 96, 106, 109, 111]
SiO_7	6484	6500	17	[42, 66, 71, 73, 107, 113, 127, 134]
SiO_6	6486	6496	11	[60, 76, 78, 96, 111, 125, 142]
SiO_7	6487	6507	21	[61, 73, 79, 96, 106, 109, 111, 122]
SiO_7	6497	6508	12	[60, 76, 78, 96, 111, 125, 141, 142]
SiO_6	6501	6690	190	[42, 66, 71, 107, 113, 127, 134]
SiO_6	6502	6528	27	[48, 65, 78, 88, 109, 126, 131]
SiO_6	6508	6554	47	[61, 73, 79, 96, 106, 109, 122]
SiO_5	6509	6522	14	[55, 72, 124, 143, 146, 147]
SiO_6	6509	6545	37	[60, 76, 96, 111, 125, 141, 142]
SiO_5	6511	6557	47	[46, 74, 86, 104, 130, 133]
SiO_6	6512	6790	279	[47, 82, 89, 91, 92, 125, 143]
SiO_6	6523	6687	165	[55, 71, 72, 124, 143, 146, 147]
SiO_7	6529	6567	39	[48, 65, 78, 88, 109, 126, 131, 140]
SiO_7	6533	6536	4	[43, 71, 72, 74, 105, 124, 129, 151]
SiO_6	6537	6558	22	[43, 72, 74, 105, 124, 129, 151]
SiO_5	6546	6552	7	[60, 76, 96, 111, 125, 142]
SiO_6	6553	6575	23	[60, 76, 96, 111, 125, 141, 142]
SiO_5	6554	6566	13	[53, 67, 99, 110, 121, 123]
SiO_5	6555	6646	92	[61, 73, 79, 96, 106, 109]
SiO_6	6558	6610	53	[46, 74, 86, 104, 105, 130, 133]
SiO_5	6559	6578	20	[43, 72, 74, 105, 124, 151]
SiO_6	6567	6721	155	[53, 67, 99, 110, 120, 121, 123]
SiO_6	6568	6679	112	[48, 65, 78, 88, 109, 126, 131]
SiO_6	6571	6637	67	[59, 66, 100, 102, 108, 148, 150]
SiO_7	6576	6606	31	[60, 76, 89, 96, 111, 125, 141, 142]
SiO_6	6579	6612	34	[43, 71, 72, 74, 105, 124, 151]
SiO_7	6597	6608	12	[44, 78, 88, 89, 90, 95, 128, 136]
SiO_6	6607	6609	3	[60, 76, 89, 96, 111, 125, 142]
SiO_6	6609	6683	75	[44, 78, 88, 89, 90, 95, 136]
SiO_5	6610	6614	5	[60, 76, 89, 111, 125, 142]
SiO_5	6611	6622	12	[46, 74, 86, 104, 130, 133]
SiO_5	6613	6617	5	[43, 72, 74, 105, 124, 151]
SiO_6	6615	6682	68	[60, 76, 78, 89, 111, 125, 142]
SiO_6	6618	6622	5	[43, 68, 72, 74, 105, 124, 151]
SiO_7	6623	6766	144	[43, 68, 72, 74, 105, 124, 129, 151]
SiO_6	6623	6646	24	[46, 74, 86, 104, 105, 130, 133]
SiO_7	6638	6682	45	[59, 66, 100, 102, 108, 113, 148, 150]
SiO_7	6647	6650	4	[46, 74, 86, 104, 105, 130, 133, 142]
SiO_6	6647	6675	29	[61, 73, 79, 96, 106, 109, 122]
SiO_7	6650	6702	53	[49, 68, 69, 74, 81, 126, 129, 132]
SiO_6	6651	6913	263	[46, 74, 86, 104, 105, 130, 133]
SiO_5	6676	6676	1	[61, 73, 79, 96, 106, 109]
SiO_6	6677	6709	33	[61, 73, 79, 96, 106, 109, 111]
SiO_7	6680	6689	10	[48, 65, 78, 88, 109, 126, 131, 140]
SiO_6	6683	6702	20	[59, 66, 100, 102, 108, 148, 150]
SiO_5	6683	6693	11	[60, 76, 89, 111, 125, 142]
SiO_7	6684	6686	3	[44, 78, 88, 89, 90, 95, 128, 136]
SiO_6	6687	6889	203	[44, 78, 88, 89, 90, 95, 136]
SiO_7	6688	6695	8	[55, 71, 72, 113, 124, 143, 146, 147]
SiO_6	6690	6700	11	[48, 65, 78, 88, 109, 126, 131]
SiO_7	6691	6712	22	[42, 66, 71, 100, 107, 113, 127, 134]
SiO_7	6693	6708	16	[58, 70, 77, 83, 119, 127, 129, 151]
SiO_6	6694	6810	117	[60, 76, 78, 89, 111, 125, 142]
SiO_6	6696	6992	297	[55, 71, 72, 124, 143, 146, 147]
SiO_7	6701	6722	22	[48, 65, 78, 88, 109, 126, 131, 140]
SiO_6	6703	6752	50	[49, 68, 69, 81, 126, 129, 132]
SiO_7	6703	6737	35	[59, 66, 100, 102, 108, 113, 148, 150]
SiO_6	6709	8398	1690	[58, 70, 77, 83, 119, 127, 151]
SiO_5	6710	6713	4	[61, 79, 96, 106, 109, 111]
SiO_6	6713	6737	25	[42, 66, 71, 107, 113, 127, 134]
SiO_6	6714	6727	14	[61, 78, 79, 96, 106, 109, 111]
SiO_5	6717	6732	16	[54, 67, 69, 119, 124, 129]
SiO_5	6719	6740	22	[57, 70, 81, 117, 139, 152]
SiO_7	6722	6730	9	[53, 67, 99, 110, 120, 121, 123, 130]
SiO_6	6723	6753	31	[48, 65, 78, 88, 109, 126, 131]
SiO_5	6728	6730	3	[61, 79, 96, 106, 109, 111]
SiO_6	6731	7001	271	[53, 67, 99, 110, 120, 121, 123]
SiO_6	6731	6734	4	[61, 79, 80, 96, 106, 109, 111]
SiO_6	6733	7132	400	[54, 67, 69, 119, 124, 129, 135]
SiO_7	6735	6776	42	[61, 73, 79, 80, 96, 106, 109, 111]
SiO_7	6738	6767	30	[42, 66, 71, 73, 107, 113, 127, 134]
SiO_6	6738	6739	2	[59, 66, 102, 108, 113, 148, 150]
SiO_7	6740	6760	21	[59, 66, 100, 102, 108, 113, 148, 150]
SiO_6	6741	8671	1931	[57, 70, 81, 97, 117, 139, 152]
SiO_7	6753	6768	16	[49, 68, 69, 74, 81, 126, 129, 132]
SiO_7	6754	6794	41	[48, 65, 78, 88, 109, 126, 131, 140]
SiO_6	6761	6766	6	[59, 66, 102, 108, 113, 148, 150]
SiO_5	6765	6781	17	[41, 73, 93, 122, 135, 144]
SiO_6	6767	6779	13	[43, 68, 72, 74, 105, 124, 151]
SiO_7	6767	6830	64	[59, 66, 100, 102, 108, 113, 148, 150]
SiO_6	6768	6868	101	[42, 66, 71, 107, 113, 127, 134]
SiO_6	6769	6780	12	[49, 68, 69, 81, 126, 129, 132]
SiO_6	6777	6823	47	[61, 73, 80, 96, 106, 109, 111]
SiO_7	6780	6860	81	[43, 68, 72, 74, 105, 124, 129, 151]
SiO_7	6781	6827	47	[49, 68, 69, 74, 81, 126, 129, 132]
SiO_6	6782	6978	197	[41, 73, 85, 93, 122, 135, 144]
SiO_5	6791	6846	56	[47, 82, 89, 91, 125, 143]
SiO_6	6795	6811	17	[48, 65, 88, 109, 126, 131, 140]
SiO_5	6811	6821	11	[60, 76, 78, 111, 125, 142]
SiO_7	6812	6844	33	[48, 65, 78, 88, 109, 126, 131, 140]
SiO_6	6822	6855	34	[60, 76, 78, 89, 111, 125, 142]
SiO_7	6824	6849	26	[61, 73, 79, 80, 96, 106, 109, 111]
SiO_6	6828	6908	81	[49, 68, 69, 81, 126, 129, 132]
SiO_6	6831	6840	10	[59, 66, 100, 108, 113, 148, 150]
SiO_7	6841	6909	69	[59, 66, 100, 102, 108, 113, 148, 150]
SiO_6	6845	6969	125	[48, 65, 78, 88, 109, 126, 131]
SiO_6	6847	6885	39	[47, 82, 89, 91, 92, 125, 143]
SiO_6	6850	6909	60	[61, 73, 79, 96, 106, 109, 111]
SiO_7	6856	6861	6	[60, 76, 78, 89, 111, 125, 141, 142]
SiO_6	6861	6884	24	[43, 68, 72, 74, 124, 129, 151]
SiO_6	6862	7088	227	[60, 76, 78, 89, 111, 125, 142]
SiO_5	6869	6891	23	[42, 66, 71, 107, 113, 134]
SiO_7	6885	6944	60	[43, 68, 72, 74, 105, 124, 129, 151]
SiO_7	6886	6894	9	[47, 82, 89, 91, 92, 125, 140, 143]
SiO_7	6890	6946	57	[44, 78, 88, 89, 90, 95, 128, 136]
SiO_6	6892	7035	144	[42, 66, 71, 107, 113, 127, 134]
SiO_6	6895	7036	142	[47, 82, 89, 91, 92, 125, 143]
SiO_7	6909	6919	11	[49, 68, 69, 74, 81, 126, 129, 132]
SiO_6	6910	6929	20	[59, 66, 100, 108, 113, 148, 150]
SiO_7	6910	6922	13	[61, 73, 79, 96, 106, 109, 111, 122]
SiO_7	6914	6916	3	[46, 74, 86, 104, 105, 130, 133, 142]
SiO_6	6917	6982	66	[46, 74, 86, 104, 105, 130, 133]
SiO_6	6920	6973	54	[49, 68, 69, 81, 126, 129, 132]
SiO_6	6923	6946	24	[61, 73, 79, 96, 106, 109, 122]
SiO_7	6930	6962	33	[59, 66, 100, 102, 108, 113, 148, 150]
SiO_6	6945	6978	34	[43, 72, 74, 105, 124, 129, 151]
SiO_6	6947	6997	51	[44, 88, 89, 90, 95, 128, 136]
SiO_5	6947	6972	26	[61, 73, 79, 96, 106, 109]
SiO_6	6963	7005	43	[59, 66, 100, 102, 108, 148, 150]
SiO_7	6970	6988	19	[48, 65, 78, 88, 109, 126, 131, 140]
SiO_6	6973	6974	2	[61, 73, 79, 96, 106, 109, 122]
SiO_7	6974	6995	22	[49, 68, 69, 74, 81, 126, 129, 132]
SiO_7	6975	6985	11	[61, 73, 79, 96, 106, 109, 111, 122]
SiO_5	6979	7017	39	[41, 73, 93, 122, 135, 144]
SiO_7	6979	6979	1	[43, 71, 72, 74, 105, 124, 129, 151]
SiO_5	6979	7007	29	[62, 85, 87, 107, 137, 144]
SiO_6	6980	7009	30	[43, 71, 72, 74, 105, 124, 151]
SiO_5	6983	6985	3	[46, 74, 86, 104, 130, 133]
SiO_6	6986	7009	24	[46, 74, 86, 104, 130, 133, 142]
SiO_6	6986	7001	16	[61, 79, 96, 106, 109, 111, 122]
SiO_6	6989	7055	67	[48, 65, 78, 88, 109, 126, 131]
SiO_7	6993	7005	13	[55, 71, 72, 113, 124, 143, 146, 147]
SiO_6	6996	7153	158	[49, 68, 69, 81, 126, 129, 132]
SiO_5	6998	7002	5	[44, 88, 90, 95, 128, 136]
SiO_5	7002	7019	18	[53, 67, 99, 110, 121, 123]
SiO_7	7002	7002	1	[61, 78, 79, 96, 106, 109, 111, 122]
SiO_6	7003	7032	30	[44, 88, 89, 90, 95, 128, 136]
SiO_6	7003	7042	40	[61, 78, 79, 96, 106, 109, 111]
SiO_6	7006	7284	279	[55, 71, 72, 124, 143, 146, 147]
SiO_7	7006	7099	94	[59, 66, 100, 102, 108, 113, 148, 150]
SiO_6	7008	7342	335	[62, 85, 87, 107, 137, 144, 149]
SiO_7	7010	7027	18	[43, 68, 71, 72, 74, 105, 124, 151]
SiO_5	7010	7019	10	[46, 74, 86, 104, 130, 133]
SiO_6	7018	7787	770	[41, 73, 85, 93, 122, 135, 144]
SiO_6	7020	7098	79	[46, 74, 86, 104, 105, 130, 133]
SiO_6	7020	7147	128	[53, 67, 99, 110, 120, 121, 123]
SiO_6	7028	7048	21	[43, 71, 72, 74, 105, 124, 151]
SiO_7	7033	7034	2	[44, 78, 88, 89, 90, 95, 128, 136]
SiO_6	7035	7074	40	[44, 78, 88, 89, 90, 95, 136]
SiO_5	7036	7053	18	[42, 66, 71, 107, 113, 134]
SiO_5	7037	7056	20	[47, 82, 89, 91, 125, 143]
SiO_7	7039	7048	10	[51, 68, 72, 102, 114, 118, 124, 147]
SiO_5	7043	7053	11	[61, 79, 96, 106, 109, 111]
SiO_5	7049	7051	3	[43, 72, 74, 105, 124, 151]
SiO_6	7049	8154	1106	[51, 68, 72, 102, 114, 118, 147]
SiO_6	7052	7076	25	[43, 72, 74, 105, 124, 129, 151]
SiO_6	7054	7071	18	[42, 66, 71, 73, 107, 113, 134]
SiO_6	7054	7077	24	[61, 73, 79, 96, 106, 109, 111]
SiO_7	7056	7151	96	[48, 65, 78, 88, 109, 126, 131, 140]
SiO_6	7057	7115	59	[47, 82, 89, 91, 92, 125, 143]
SiO_5	7064	7067	4	[56, 64, 80, 94, 141, 149]
SiO_6	7068	7189	122	[56, 64, 80, 94, 111, 141, 149]
SiO_5	7072	7125	54	[42, 66, 71, 107, 113, 134]
SiO_7	7072	7081	10	[50, 76, 78, 79, 90, 109, 121, 131]
SiO_7	7075	7132	58	[44, 78, 88, 89, 90, 95, 128, 136]
SiO_7	7077	7212	136	[43, 68, 72, 74, 105, 124, 129, 151]
SiO_5	7078	7084	7	[61, 79, 96, 106, 109, 111]
SiO_6	7082	7693	612	[50, 76, 78, 79, 90, 121, 131]
SiO_7	7084	7100	17	[52, 67, 99, 100, 108, 113, 124, 146]
SiO_6	7085	7107	23	[61, 73, 79, 96, 106, 109, 111]
SiO_7	7089	7112	24	[60, 76, 78, 89, 111, 125, 141, 142]
SiO_7	7099	7118	20	[46, 74, 86, 104, 105, 130, 133, 142]
SiO_6	7100	7142	43	[59, 66, 100, 108, 113, 148, 150]
SiO_6	7101	7335	235	[52, 67, 99, 100, 108, 113, 146]
SiO_7	7108	7117	10	[61, 73, 79, 80, 96, 106, 109, 111]
SiO_6	7113	7172	60	[60, 76, 78, 89, 111, 125, 142]
SiO_7	7116	7122	7	[47, 82, 89, 91, 92, 118, 125, 143]
SiO_6	7118	7167	50	[61, 73, 79, 96, 106, 109, 111]
SiO_6	7119	7471	353	[46, 74, 86, 104, 105, 130, 133]
SiO_6	7123	7156	34	[47, 82, 89, 91, 92, 125, 143]
SiO_6	7126	7132	7	[42, 66, 71, 73, 107, 113, 134]
SiO_7	7133	7144	12	[42, 66, 71, 73, 107, 113, 127, 134]
SiO_6	7133	7203	71	[44, 78, 88, 89, 90, 95, 136]
SiO_7	7133	7162	30	[54, 67, 69, 93, 119, 124, 129, 135]
SiO_7	7143	7181	39	[59, 66, 100, 102, 108, 113, 148, 150]
SiO_6	7145	7604	460	[42, 66, 71, 107, 113, 127, 134]
SiO_5	7148	7164	17	[53, 67, 99, 110, 121, 123]
SiO_6	7152	7195	44	[48, 65, 78, 88, 109, 126, 131]
SiO_7	7154	7181	28	[49, 68, 69, 74, 81, 126, 129, 132]
[truncated: 2,483 more rows]
