# Supplementary material for: Pressure‐Induced Coordination Changes in a Pyrolitic Silicate Melt From Ab Initio Molecular Dynamics Simulations
Source: J Geophys Res Solid Earth. 2019 Nov 29;124(11):11232–50. doi: 10.1029/2019JB018238 (PMC6988478; doi:10.1029/2019JB018238)
Supplement: Supplementary file 2 — Data Set S1 [file JGRB-124-11232-s002.zip › Data/3000K/SiO/a10.5-pyr-100-nvt.T3K.outcar.umd.dat.r0.popul.dat]

Formula	Begin	End	Lifetime	[Composition]
SiO_6	0	28	29	[40, 74, 84, 91, 123, 130, 142]
SiO_6	0	17	18	[41, 100, 101, 105, 111, 137, 140]
SiO_5	0	102	103	[42, 82, 87, 121, 125, 141]
SiO_6	0	132	133	[43, 69, 103, 106, 109, 124, 133]
SiO_6	0	260	261	[44, 67, 68, 100, 118, 146, 149]
SiO_6	0	248	249	[45, 70, 75, 80, 81, 91, 114]
SiO_6	0	45	46	[46, 122, 126, 128, 136, 138, 145]
SiO_5	0	56	57	[47, 94, 96, 114, 130, 143]
SiO_6	0	29	30	[48, 65, 79, 101, 113, 137, 144]
SiO_5	0	216	217	[49, 85, 126, 127, 138, 150]
SiO_6	0	1113	1114	[50, 92, 96, 97, 119, 127, 152]
SiO_5	0	19	20	[51, 77, 81, 97, 98, 115]
SiO_6	0	541	542	[52, 87, 97, 120, 134, 148, 152]
SiO_6	0	18	19	[53, 64, 69, 70, 109, 124, 151]
SiO_5	0	135	136	[54, 78, 88, 98, 112, 131]
SiO_5	0	212	213	[55, 73, 89, 110, 133, 147]
SiO_6	0	212	213	[56, 67, 69, 71, 72, 129, 151]
SiO_5	0	255	256	[57, 95, 99, 108, 116, 118]
SiO_5	0	202	203	[58, 76, 90, 106, 107, 144]
SiO_6	0	311	312	[59, 82, 87, 91, 117, 134, 142]
SiO_6	0	105	106	[60, 64, 75, 93, 115, 122, 145]
SiO_6	0	214	215	[61, 66, 88, 95, 116, 132, 139]
SiO_5	0	15	16	[62, 66, 110, 111, 135, 136]
SiO_6	0	49	50	[63, 83, 99, 102, 103, 118, 124]
SiO_6	16	27	12	[62, 66, 89, 110, 111, 135, 136]
SiO_5	18	47	30	[41, 100, 101, 105, 137, 140]
SiO_5	19	23	5	[53, 64, 69, 70, 124, 151]
SiO_6	20	140	121	[51, 77, 81, 97, 98, 115, 122]
SiO_6	24	59	36	[53, 64, 69, 70, 109, 124, 151]
SiO_5	28	60	33	[62, 66, 110, 111, 135, 136]
SiO_5	29	39	11	[40, 74, 84, 91, 123, 130]
SiO_5	30	61	32	[48, 79, 101, 113, 137, 144]
SiO_6	40	85	46	[40, 74, 84, 91, 123, 130, 142]
SiO_5	46	116	71	[46, 126, 128, 136, 138, 145]
SiO_6	48	152	105	[41, 79, 100, 101, 105, 137, 140]
SiO_5	50	76	27	[63, 83, 99, 102, 118, 124]
SiO_6	57	65	9	[47, 80, 94, 96, 114, 130, 143]
SiO_5	60	83	24	[53, 64, 70, 109, 124, 151]
SiO_6	61	219	159	[62, 66, 105, 110, 111, 135, 136]
SiO_6	62	134	73	[48, 65, 79, 101, 113, 137, 144]
SiO_7	66	68	3	[47, 80, 94, 96, 114, 130, 143, 152]
SiO_6	69	70	2	[47, 94, 96, 114, 130, 143, 152]
SiO_5	71	91	21	[47, 94, 96, 114, 130, 143]
SiO_6	77	220	144	[63, 83, 99, 102, 103, 118, 124]
SiO_6	84	100	17	[53, 64, 69, 70, 109, 124, 151]
SiO_7	86	87	2	[40, 74, 84, 91, 114, 123, 130, 142]
SiO_6	88	129	42	[40, 74, 84, 91, 123, 130, 142]
SiO_4	92	98	7	[47, 94, 96, 114, 143]
SiO_5	99	112	14	[47, 94, 96, 114, 143, 152]
SiO_5	101	202	102	[53, 64, 70, 109, 124, 151]
SiO_6	103	133	31	[42, 82, 87, 117, 121, 125, 141]
SiO_5	106	112	7	[60, 64, 93, 115, 122, 145]
SiO_4	113	130	18	[47, 94, 96, 114, 143]
SiO_6	113	173	61	[60, 64, 75, 93, 115, 122, 145]
SiO_6	117	196	80	[46, 122, 126, 128, 136, 138, 145]
SiO_7	130	141	12	[40, 74, 84, 91, 114, 123, 130, 142]
SiO_5	131	180	50	[47, 94, 96, 114, 130, 143]
SiO_7	133	164	32	[43, 69, 76, 103, 106, 109, 124, 133]
SiO_5	134	149	16	[42, 82, 87, 121, 125, 141]
SiO_5	135	145	11	[48, 65, 79, 101, 113, 144]
SiO_6	136	141	6	[54, 74, 78, 88, 98, 112, 131]
SiO_5	141	179	39	[51, 77, 81, 97, 98, 115]
SiO_6	142	184	43	[40, 74, 84, 91, 114, 123, 130]
SiO_5	142	214	73	[54, 78, 88, 98, 112, 131]
SiO_6	146	166	21	[48, 65, 79, 101, 113, 137, 144]
SiO_4	150	203	54	[42, 82, 87, 121, 141]
SiO_5	153	167	15	[41, 79, 100, 105, 137, 140]
SiO_6	165	444	280	[43, 69, 76, 103, 109, 124, 133]
SiO_5	167	326	160	[48, 65, 79, 101, 113, 144]
SiO_4	168	185	18	[41, 100, 105, 137, 140]
SiO_7	174	175	2	[60, 64, 75, 93, 115, 122, 128, 145]
SiO_6	176	195	20	[60, 64, 93, 115, 122, 128, 145]
SiO_6	180	202	23	[51, 77, 81, 97, 98, 115, 122]
SiO_4	181	197	17	[47, 94, 96, 114, 143]
SiO_7	185	203	19	[40, 74, 84, 91, 114, 123, 130, 142]
SiO_5	186	264	79	[41, 100, 101, 105, 137, 140]
SiO_5	196	208	13	[60, 64, 93, 115, 122, 145]
SiO_5	197	360	164	[46, 126, 128, 136, 138, 145]
SiO_5	198	246	49	[47, 94, 96, 114, 130, 143]
SiO_5	203	212	10	[51, 77, 81, 97, 115, 122]
SiO_6	203	310	108	[53, 64, 70, 75, 109, 124, 151]
SiO_6	203	223	21	[58, 76, 83, 90, 106, 107, 144]
SiO_6	204	257	54	[40, 74, 84, 91, 114, 123, 130]
SiO_5	204	443	240	[42, 82, 87, 121, 125, 141]
SiO_6	209	367	159	[60, 64, 75, 93, 115, 122, 145]
SiO_6	213	243	31	[51, 77, 81, 97, 98, 115, 122]
SiO_6	213	222	10	[55, 73, 89, 93, 110, 133, 147]
SiO_7	213	232	20	[56, 67, 69, 71, 72, 109, 129, 151]
SiO_6	215	291	77	[54, 77, 78, 88, 98, 112, 131]
SiO_5	215	219	5	[61, 66, 88, 95, 132, 139]
SiO_6	217	237	21	[49, 85, 126, 127, 135, 138, 150]
SiO_6	220	279	60	[61, 66, 88, 95, 116, 132, 139]
SiO_5	220	478	259	[62, 66, 110, 111, 135, 136]
SiO_5	221	235	15	[63, 83, 99, 102, 103, 124]
SiO_5	223	515	293	[55, 73, 89, 110, 133, 147]
SiO_5	224	302	79	[58, 76, 90, 106, 107, 144]
SiO_6	233	400	168	[56, 67, 69, 71, 72, 129, 151]
SiO_6	236	950	715	[63, 83, 99, 102, 103, 118, 124]
SiO_5	238	351	114	[49, 85, 126, 127, 138, 150]
SiO_5	244	369	126	[51, 77, 81, 97, 115, 122]
SiO_6	247	293	47	[47, 80, 94, 96, 114, 130, 143]
SiO_5	249	291	43	[45, 70, 75, 80, 81, 114]
SiO_6	256	264	9	[57, 95, 99, 102, 108, 116, 118]
SiO_5	258	295	38	[40, 74, 84, 91, 123, 130]
SiO_5	261	267	7	[44, 67, 68, 100, 146, 149]
SiO_4	265	290	26	[41, 100, 105, 137, 140]
SiO_5	265	538	274	[57, 95, 99, 108, 116, 118]
SiO_6	268	320	53	[44, 67, 68, 100, 118, 146, 149]
SiO_5	280	337	58	[61, 66, 88, 116, 132, 139]
SiO_5	291	388	98	[41, 100, 101, 105, 137, 140]
SiO_6	292	1179	888	[45, 70, 75, 80, 81, 91, 114]
SiO_5	292	308	17	[54, 78, 88, 98, 112, 131]
SiO_5	294	404	111	[47, 94, 96, 114, 130, 143]
SiO_6	296	334	39	[40, 74, 84, 91, 114, 123, 130]
SiO_6	303	357	55	[58, 76, 83, 90, 106, 107, 144]
SiO_4	309	320	12	[54, 78, 88, 98, 131]
SiO_5	311	367	57	[53, 64, 70, 109, 124, 151]
SiO_5	312	327	16	[59, 82, 87, 117, 134, 142]
SiO_5	321	343	23	[44, 67, 68, 100, 146, 149]
SiO_5	321	328	8	[54, 77, 78, 88, 98, 131]
SiO_6	327	329	3	[48, 65, 79, 101, 113, 137, 144]
SiO_6	328	343	16	[59, 82, 87, 91, 117, 134, 142]
SiO_4	329	352	24	[54, 78, 88, 98, 131]
SiO_5	330	378	49	[48, 65, 79, 101, 113, 144]
SiO_5	335	380	46	[40, 74, 84, 91, 123, 130]
SiO_6	338	403	66	[61, 66, 88, 95, 116, 132, 139]
SiO_6	344	353	10	[44, 67, 68, 100, 118, 146, 149]
SiO_5	344	350	7	[59, 82, 87, 117, 134, 142]
SiO_4	351	371	21	[59, 82, 117, 134, 142]
SiO_6	352	385	34	[49, 85, 126, 127, 138, 143, 150]
SiO_5	353	364	12	[54, 77, 78, 88, 98, 131]
SiO_5	354	373	20	[44, 67, 68, 100, 146, 149]
SiO_5	358	452	95	[58, 76, 90, 106, 107, 144]
SiO_6	361	378	18	[46, 111, 126, 128, 136, 138, 145]
SiO_4	365	377	13	[54, 78, 88, 98, 131]
SiO_6	368	412	45	[53, 64, 70, 75, 109, 124, 151]
SiO_5	368	467	100	[60, 64, 75, 93, 122, 145]
SiO_6	370	432	63	[51, 77, 81, 97, 98, 115, 122]
SiO_5	372	415	44	[59, 82, 91, 117, 134, 142]
SiO_6	374	412	39	[44, 67, 68, 100, 118, 146, 149]
SiO_5	378	387	10	[54, 78, 88, 98, 131, 132]
SiO_5	379	519	141	[46, 111, 126, 128, 136, 138]
SiO_4	379	380	2	[48, 65, 79, 101, 113]
SiO_6	381	450	70	[40, 74, 84, 91, 114, 123, 130]
SiO_5	381	416	36	[48, 65, 79, 101, 113, 144]
SiO_5	386	389	4	[49, 85, 126, 127, 138, 150]
SiO_6	388	405	18	[54, 77, 78, 88, 98, 131, 132]
SiO_4	389	447	59	[41, 100, 105, 137, 140]
SiO_6	390	430	41	[49, 85, 126, 127, 138, 143, 150]
SiO_7	401	412	12	[56, 67, 69, 71, 72, 109, 129, 151]
SiO_7	404	430	27	[61, 66, 88, 95, 116, 132, 139, 142]
SiO_6	405	425	21	[47, 80, 94, 96, 114, 130, 143]
SiO_5	406	407	2	[54, 77, 78, 88, 98, 131]
SiO_4	408	424	17	[54, 78, 88, 98, 131]
SiO_5	413	447	35	[44, 68, 100, 118, 146, 149]
SiO_5	413	437	25	[53, 64, 70, 109, 124, 151]
SiO_6	413	413	1	[56, 67, 69, 71, 72, 129, 151]
SiO_5	414	429	16	[56, 67, 69, 71, 72, 129]
SiO_6	416	925	510	[59, 82, 87, 91, 117, 134, 142]
SiO_6	417	451	35	[48, 65, 79, 101, 113, 137, 144]
SiO_5	425	426	2	[54, 77, 78, 88, 98, 131]
SiO_5	426	464	39	[47, 94, 96, 114, 130, 143]
SiO_6	427	534	108	[54, 77, 78, 88, 98, 131, 132]
SiO_6	430	551	122	[56, 67, 69, 71, 72, 129, 151]
SiO_5	431	530	100	[49, 85, 126, 127, 143, 150]
SiO_6	431	437	7	[61, 66, 88, 95, 116, 139, 142]
SiO_5	433	458	26	[51, 77, 81, 97, 115, 122]
SiO_6	438	453	16	[53, 64, 69, 70, 109, 124, 151]
SiO_7	438	439	2	[61, 66, 88, 95, 116, 132, 139, 142]
SiO_6	440	670	231	[61, 66, 88, 95, 116, 132, 139]
SiO_6	444	452	9	[42, 82, 87, 117, 121, 125, 141]
SiO_7	445	501	57	[43, 69, 76, 103, 106, 109, 124, 133]
SiO_5	448	478	31	[41, 100, 101, 105, 137, 140]
SiO_6	448	589	142	[44, 67, 68, 100, 118, 146, 149]
SiO_5	451	465	15	[40, 74, 84, 91, 123, 130]
SiO_5	452	475	24	[48, 65, 79, 101, 113, 144]
SiO_5	453	557	105	[42, 82, 87, 121, 125, 141]
SiO_6	453	469	17	[58, 76, 83, 90, 106, 107, 144]
SiO_5	454	470	17	[53, 64, 70, 109, 124, 151]
SiO_6	459	485	27	[51, 77, 81, 97, 98, 115, 122]
SiO_6	465	585	121	[47, 80, 94, 96, 114, 130, 143]
SiO_6	466	542	77	[40, 74, 84, 91, 123, 130, 142]
SiO_6	468	524	57	[60, 64, 75, 93, 115, 122, 145]
SiO_7	470	476	7	[58, 76, 83, 90, 106, 107, 144, 150]
SiO_6	471	493	23	[53, 64, 70, 75, 109, 124, 151]
SiO_6	476	631	156	[48, 65, 79, 101, 113, 137, 144]
SiO_6	477	489	13	[58, 76, 90, 106, 107, 144, 150]
SiO_6	479	570	92	[41, 79, 100, 101, 105, 137, 140]
SiO_6	479	662	184	[62, 66, 105, 110, 111, 135, 136]
SiO_5	486	501	16	[51, 77, 81, 97, 115, 122]
SiO_5	490	603	114	[58, 76, 90, 106, 107, 144]
SiO_5	494	573	80	[53, 64, 70, 109, 124, 151]
SiO_6	502	508	7	[43, 69, 76, 103, 109, 124, 133]
SiO_4	502	529	28	[51, 77, 81, 97, 115]
SiO_7	509	542	34	[43, 69, 76, 103, 106, 109, 124, 133]
SiO_6	516	544	29	[55, 73, 89, 110, 133, 135, 147]
SiO_4	520	535	16	[46, 126, 128, 136, 138]
SiO_5	525	540	16	[60, 64, 75, 93, 122, 145]
SiO_5	530	565	36	[51, 77, 81, 97, 115, 122]
SiO_4	531	539	9	[49, 85, 126, 127, 150]
SiO_5	535	720	186	[54, 77, 78, 88, 98, 131]
SiO_5	536	557	22	[46, 111, 126, 128, 136, 138]
SiO_4	539	554	16	[57, 95, 99, 108, 116]
SiO_5	540	578	39	[49, 85, 86, 126, 127, 150]
SiO_6	541	660	120	[60, 64, 75, 93, 115, 122, 145]
SiO_7	542	578	37	[52, 87, 97, 120, 125, 134, 148, 152]
SiO_7	543	634	92	[40, 74, 84, 91, 114, 123, 130, 142]
SiO_6	543	590	48	[43, 76, 103, 106, 109, 124, 133]
SiO_5	545	617	73	[55, 73, 89, 110, 133, 147]
SiO_5	552	557	6	[56, 67, 69, 71, 72, 151]
SiO_5	555	643	89	[57, 95, 99, 108, 116, 118]
SiO_6	558	599	42	[42, 82, 87, 117, 121, 125, 141]
SiO_6	558	629	72	[46, 111, 126, 128, 135, 136, 138]
SiO_6	558	1166	609	[56, 67, 69, 71, 72, 129, 151]
SiO_6	566	603	38	[51, 77, 81, 97, 98, 115, 122]
SiO_5	571	650	80	[41, 100, 101, 105, 137, 140]
SiO_6	574	730	157	[53, 64, 69, 70, 109, 124, 151]
SiO_6	579	790	212	[49, 85, 86, 126, 127, 143, 150]
SiO_6	579	824	246	[52, 87, 97, 120, 134, 148, 152]
SiO_5	586	595	10	[47, 94, 96, 114, 130, 143]
SiO_5	590	608	19	[44, 67, 68, 100, 146, 149]
SiO_7	591	596	6	[43, 69, 76, 103, 106, 109, 124, 133]
SiO_6	596	790	195	[47, 80, 94, 96, 114, 130, 143]
SiO_6	597	607	11	[43, 76, 103, 106, 109, 124, 133]
SiO_7	600	611	12	[42, 82, 87, 117, 121, 125, 129, 141]
SiO_5	604	800	197	[51, 77, 81, 97, 115, 122]
SiO_4	604	676	73	[58, 76, 90, 107, 144]
SiO_7	608	645	38	[43, 69, 76, 103, 106, 109, 124, 133]
SiO_6	609	660	52	[44, 67, 68, 100, 118, 146, 149]
SiO_6	612	674	63	[42, 82, 87, 117, 121, 125, 141]
SiO_6	618	662	45	[55, 73, 89, 106, 110, 133, 147]
SiO_5	630	728	99	[46, 111, 126, 128, 136, 138]
SiO_5	632	657	26	[48, 65, 79, 101, 113, 144]
SiO_6	635	772	138	[40, 74, 84, 91, 123, 130, 142]
SiO_4	644	648	5	[57, 95, 99, 108, 118]
SiO_6	646	671	26	[43, 76, 103, 106, 109, 124, 133]
SiO_5	649	1087	439	[57, 95, 99, 108, 116, 118]
SiO_6	651	676	26	[41, 79, 100, 101, 105, 137, 140]
SiO_6	658	673	16	[48, 65, 79, 101, 112, 113, 144]
SiO_5	661	696	36	[44, 68, 100, 118, 146, 149]
SiO_7	661	671	11	[60, 64, 75, 93, 115, 122, 141, 145]
SiO_7	663	688	26	[55, 73, 89, 106, 110, 133, 135, 147]
SiO_5	663	684	22	[62, 66, 105, 110, 111, 136]
SiO_5	671	677	7	[61, 66, 95, 116, 132, 139]
SiO_7	672	708	37	[43, 69, 76, 103, 106, 109, 124, 133]
SiO_6	672	701	30	[60, 64, 75, 93, 115, 122, 145]
SiO_5	674	689	16	[48, 65, 79, 101, 112, 144]
SiO_5	675	775	101	[42, 82, 87, 121, 125, 141]
SiO_5	677	696	20	[41, 100, 101, 105, 137, 140]
SiO_5	677	827	151	[58, 76, 90, 106, 107, 144]
SiO_6	678	975	298	[61, 66, 88, 95, 116, 132, 139]
SiO_6	685	792	108	[62, 66, 105, 110, 111, 135, 136]
SiO_6	689	708	20	[55, 73, 89, 106, 110, 133, 147]
SiO_6	690	709	20	[48, 65, 79, 101, 112, 113, 144]
SiO_6	697	769	73	[41, 79, 100, 101, 105, 137, 140]
SiO_6	697	891	195	[44, 67, 68, 100, 118, 146, 149]
SiO_5	702	737	36	[60, 64, 75, 93, 122, 145]
SiO_6	709	734	26	[43, 69, 103, 106, 109, 124, 133]
SiO_5	709	778	70	[55, 73, 89, 110, 133, 147]
SiO_7	710	720	11	[48, 65, 79, 101, 112, 113, 137, 144]
SiO_6	721	746	26	[48, 65, 79, 101, 113, 137, 144]
SiO_6	721	860	140	[54, 77, 78, 88, 98, 115, 131]
SiO_6	729	756	28	[46, 111, 126, 128, 135, 136, 138]
SiO_5	731	766	36	[53, 64, 70, 109, 124, 151]
SiO_7	735	755	21	[43, 69, 76, 103, 106, 109, 124, 133]
SiO_6	738	778	41	[60, 64, 75, 93, 122, 138, 145]
SiO_5	747	758	12	[48, 65, 101, 113, 137, 144]
SiO_6	756	764	9	[43, 76, 103, 106, 109, 124, 133]
SiO_5	757	834	78	[46, 126, 128, 135, 136, 138]
SiO_6	759	820	62	[48, 65, 79, 101, 113, 137, 144]
SiO_7	765	841	77	[43, 69, 76, 103, 106, 109, 124, 133]
SiO_6	767	790	24	[53, 64, 70, 75, 109, 124, 151]
SiO_5	770	784	15	[41, 79, 100, 105, 137, 140]
SiO_5	773	783	11	[40, 74, 84, 91, 123, 142]
SiO_6	776	808	33	[42, 82, 87, 117, 121, 125, 141]
SiO_4	779	797	19	[55, 73, 89, 110, 147]
SiO_5	779	818	40	[60, 64, 75, 93, 122, 145]
SiO_6	784	995	212	[40, 74, 84, 91, 123, 130, 142]
SiO_6	785	1712	928	[41, 79, 100, 101, 105, 137, 140]
SiO_5	791	854	64	[47, 94, 96, 114, 130, 143]
SiO_5	791	826	36	[49, 85, 126, 127, 143, 150]
SiO_5	791	803	13	[53, 64, 70, 109, 124, 151]
SiO_7	793	818	26	[62, 66, 101, 105, 110, 111, 135, 136]
SiO_5	798	817	20	[55, 73, 89, 110, 133, 147]
SiO_6	801	833	33	[51, 73, 77, 81, 97, 115, 122]
SiO_6	804	839	36	[53, 64, 69, 70, 109, 124, 151]
SiO_5	809	849	41	[42, 82, 87, 121, 125, 141]
SiO_6	818	846	29	[55, 73, 89, 93, 110, 133, 147]
SiO_6	819	841	23	[60, 64, 75, 93, 122, 138, 145]
SiO_6	819	852	34	[62, 66, 101, 105, 110, 111, 135]
SiO_5	821	852	32	[48, 65, 79, 113, 137, 144]
SiO_7	825	848	24	[52, 87, 97, 120, 125, 134, 148, 152]
SiO_6	827	940	114	[49, 85, 86, 126, 127, 143, 150]
SiO_6	828	918	91	[58, 76, 90, 106, 107, 144, 150]
SiO_7	834	854	21	[51, 73, 77, 81, 97, 98, 115, 122]
SiO_6	835	864	30	[46, 111, 126, 128, 135, 136, 138]
SiO_7	840	840	1	[53, 64, 69, 70, 75, 109, 124, 151]
SiO_6	841	845	5	[53, 64, 70, 75, 109, 124, 151]
SiO_6	842	857	16	[43, 69, 76, 106, 109, 124, 133]
SiO_5	842	873	32	[60, 64, 75, 93, 122, 145]
SiO_5	846	889	44	[53, 64, 70, 75, 124, 151]
SiO_5	847	967	121	[55, 73, 89, 110, 133, 147]
SiO_6	849	1019	171	[52, 87, 97, 120, 134, 148, 152]
SiO_6	850	888	39	[42, 82, 87, 117, 121, 125, 141]
SiO_4	853	897	45	[48, 65, 79, 113, 144]
SiO_5	853	866	14	[62, 66, 101, 105, 110, 111]
SiO_6	855	1036	182	[47, 80, 94, 96, 114, 130, 143]
SiO_6	855	959	105	[51, 77, 81, 97, 98, 115, 122]
SiO_7	858	890	33	[43, 69, 76, 103, 106, 109, 124, 133]
SiO_5	861	916	56	[54, 78, 88, 98, 115, 131]
SiO_5	865	944	80	[46, 126, 128, 135, 136, 138]
SiO_6	867	906	40	[62, 66, 101, 105, 110, 111, 135]
SiO_6	874	896	23	[60, 64, 75, 93, 122, 138, 145]
SiO_5	889	1022	134	[42, 82, 87, 121, 125, 141]
SiO_6	890	1017	128	[53, 64, 70, 75, 109, 124, 151]
SiO_6	891	1065	175	[43, 69, 76, 103, 109, 124, 133]
SiO_5	892	929	38	[44, 67, 68, 100, 146, 149]
SiO_5	897	905	9	[60, 64, 93, 122, 138, 145]
SiO_5	898	1959	1062	[48, 65, 79, 112, 113, 144]
SiO_6	906	941	36	[60, 64, 75, 93, 122, 138, 145]
SiO_5	907	947	41	[62, 66, 101, 105, 110, 111]
SiO_6	917	954	38	[54, 77, 78, 88, 98, 115, 131]
SiO_5	919	937	19	[58, 76, 90, 106, 107, 150]
SiO_5	926	1150	225	[59, 82, 87, 117, 134, 142]
SiO_6	930	1301	372	[44, 67, 68, 100, 118, 146, 149]
SiO_6	938	947	10	[58, 76, 83, 90, 106, 107, 150]
SiO_5	941	953	13	[49, 85, 126, 127, 143, 150]
SiO_5	942	1005	64	[60, 64, 75, 93, 122, 145]
SiO_6	945	1011	67	[46, 111, 126, 128, 135, 136, 138]
SiO_5	948	962	15	[58, 76, 90, 106, 107, 150]
SiO_6	948	993	46	[62, 66, 101, 105, 110, 111, 136]
SiO_5	951	965	15	[63, 83, 99, 102, 103, 118]
SiO_6	954	983	30	[49, 85, 86, 126, 127, 143, 150]
SiO_5	955	974	20	[54, 78, 88, 98, 115, 131]
SiO_5	960	1018	59	[51, 77, 81, 97, 115, 122]
SiO_4	963	975	13	[58, 76, 90, 106, 107]
SiO_6	966	1068	103	[63, 83, 99, 102, 103, 118, 124]
SiO_6	968	1058	91	[55, 73, 89, 93, 110, 133, 147]
SiO_6	975	1064	90	[54, 77, 78, 88, 98, 115, 131]
SiO_5	976	1020	45	[58, 76, 90, 106, 107, 144]
SiO_5	976	1117	142	[61, 66, 88, 95, 132, 139]
SiO_5	984	1009	26	[49, 85, 126, 127, 143, 150]
SiO_5	994	998	5	[62, 66, 101, 105, 110, 111]
SiO_5	996	1140	145	[40, 74, 84, 91, 123, 130]
SiO_6	999	1236	238	[62, 66, 101, 105, 110, 111, 136]
SiO_6	1006	1011	6	[60, 64, 75, 93, 122, 141, 145]
SiO_6	1010	1112	103	[49, 85, 86, 126, 127, 143, 150]
SiO_5	1012	1039	28	[46, 111, 126, 135, 136, 138]
SiO_5	1012	1022	11	[60, 64, 93, 122, 141, 145]
SiO_7	1018	1027	10	[53, 64, 70, 75, 109, 114, 124, 151]
SiO_6	1019	1041	23	[51, 77, 81, 97, 98, 115, 122]
SiO_5	1020	1073	54	[52, 87, 120, 134, 148, 152]
SiO_6	1021	1234	214	[58, 76, 90, 106, 107, 144, 150]
SiO_4	1023	1042	20	[42, 87, 121, 125, 141]
SiO_4	1023	1066	44	[60, 64, 93, 122, 145]
SiO_6	1028	1310	283	[53, 64, 70, 75, 109, 124, 151]
SiO_7	1037	1062	26	[47, 80, 86, 94, 96, 114, 130, 143]
SiO_6	1040	1458	419	[46, 111, 126, 128, 135, 136, 138]
SiO_5	1042	1090	49	[51, 77, 81, 97, 115, 122]
SiO_5	1043	1066	24	[42, 87, 98, 121, 125, 141]
SiO_5	1059	1160	102	[55, 73, 89, 110, 133, 147]
SiO_6	1063	1121	59	[47, 86, 94, 96, 114, 130, 143]
SiO_5	1065	1182	118	[54, 77, 78, 88, 115, 131]
SiO_5	1066	1103	38	[43, 69, 103, 109, 124, 133]
SiO_6	1067	1157	91	[42, 87, 95, 98, 121, 125, 141]
SiO_5	1067	1067	1	[60, 64, 93, 122, 141, 145]
SiO_6	1068	1087	20	[60, 64, 75, 93, 122, 141, 145]
SiO_5	1069	1085	17	[63, 83, 99, 102, 118, 124]
SiO_6	1074	1210	137	[52, 87, 97, 120, 134, 148, 152]
SiO_6	1086	1283	198	[63, 83, 99, 102, 103, 118, 124]
SiO_6	1088	1095	8	[57, 95, 99, 102, 108, 116, 118]
SiO_5	1088	1214	127	[60, 64, 75, 93, 122, 145]
SiO_4	1091	1095	5	[51, 77, 81, 115, 122]
SiO_5	1096	1117	22	[51, 64, 77, 81, 115, 122]
SiO_5	1096	1199	104	[57, 95, 99, 108, 116, 118]
SiO_6	1104	2048	945	[43, 69, 76, 103, 109, 124, 133]
SiO_5	1113	1187	75	[49, 85, 126, 127, 143, 150]
SiO_5	1114	1149	36	[50, 96, 97, 119, 127, 152]
SiO_4	1118	1123	6	[51, 77, 81, 115, 122]
SiO_6	1118	1350	233	[61, 66, 88, 95, 116, 132, 139]
SiO_5	1122	1141	20	[47, 94, 96, 114, 130, 143]
SiO_5	1124	1129	6	[51, 73, 77, 81, 115, 122]
SiO_6	1130	1152	23	[51, 73, 77, 81, 97, 115, 122]
SiO_6	1141	1204	64	[40, 74, 84, 91, 114, 123, 130]
SiO_6	1142	1191	50	[47, 80, 94, 96, 114, 130, 143]
SiO_6	1150	1325	176	[50, 92, 96, 97, 119, 127, 152]
SiO_6	1151	1338	188	[59, 82, 87, 91, 117, 134, 142]
SiO_5	1153	1157	5	[51, 73, 77, 81, 115, 122]
SiO_5	1158	1164	7	[42, 87, 98, 121, 125, 141]
SiO_6	1158	1188	31	[51, 64, 73, 77, 81, 115, 122]
SiO_6	1161	1226	66	[55, 73, 89, 93, 110, 133, 147]
SiO_6	1165	1251	87	[42, 87, 95, 98, 121, 125, 141]
SiO_5	1167	1181	15	[56, 67, 69, 71, 72, 129]
SiO_5	1180	1199	20	[45, 70, 75, 81, 91, 114]
SiO_6	1182	1307	126	[56, 67, 69, 71, 72, 129, 151]
SiO_6	1183	1224	42	[54, 77, 78, 88, 98, 115, 131]
SiO_6	1188	1205	18	[49, 85, 86, 126, 127, 143, 150]
SiO_5	1189	1198	10	[51, 73, 77, 81, 115, 122]
SiO_5	1192	1219	28	[47, 80, 94, 96, 130, 143]
SiO_6	1199	1289	91	[51, 73, 77, 81, 97, 115, 122]
SiO_6	1200	1830	631	[45, 70, 75, 80, 81, 91, 114]
SiO_6	1200	1219	20	[57, 95, 99, 102, 108, 116, 118]
SiO_7	1205	1217	13	[40, 74, 84, 91, 114, 123, 130, 142]
SiO_5	1206	1380	175	[49, 86, 126, 127, 143, 150]
SiO_5	1211	1274	64	[52, 87, 120, 134, 148, 152]
SiO_6	1215	1246	32	[60, 64, 75, 93, 122, 138, 145]
SiO_6	1218	1282	65	[40, 74, 91, 114, 123, 130, 142]
SiO_6	1220	1604	385	[47, 80, 94, 96, 114, 130, 143]
SiO_5	1220	1232	13	[57, 95, 99, 102, 116, 118]
SiO_5	1225	1246	22	[54, 77, 78, 88, 115, 131]
SiO_5	1227	1426	200	[55, 73, 89, 110, 133, 147]
SiO_6	1233	1253	21	[57, 95, 99, 102, 108, 116, 118]
SiO_5	1235	1260	26	[58, 76, 90, 106, 107, 144]
SiO_5	1237	1367	131	[62, 66, 101, 105, 110, 111]
SiO_6	1247	1287	41	[54, 77, 78, 88, 98, 115, 131]
SiO_5	1247	1255	9	[60, 64, 93, 122, 138, 145]
SiO_5	1252	1289	38	[42, 87, 95, 121, 125, 141]
SiO_5	1254	1398	145	[57, 95, 99, 108, 116, 118]
SiO_6	1256	1261	6	[60, 64, 75, 93, 122, 138, 145]
SiO_6	1261	1315	55	[58, 76, 90, 106, 107, 144, 150]
SiO_5	1262	1263	2	[60, 64, 75, 93, 122, 145]
SiO_6	1264	1300	37	[60, 64, 75, 93, 122, 141, 145]
SiO_6	1275	1481	207	[52, 87, 97, 120, 134, 148, 152]
SiO_7	1283	1300	18	[40, 74, 84, 91, 114, 123, 130, 142]
SiO_7	1284	1302	19	[63, 83, 99, 102, 103, 104, 118, 124]
SiO_5	1288	1343	56	[54, 78, 88, 98, 115, 131]
SiO_4	1290	1438	149	[42, 87, 121, 125, 141]
SiO_5	1290	1335	46	[51, 73, 77, 81, 115, 122]
SiO_6	1301	1443	143	[40, 74, 84, 91, 123, 130, 142]
SiO_5	1301	1331	31	[60, 64, 75, 93, 122, 145]
SiO_5	1302	1309	8	[44, 67, 68, 100, 146, 149]
SiO_6	1303	1311	9	[63, 83, 99, 102, 103, 104, 118]
SiO_5	1308	1330	23	[56, 67, 69, 71, 72, 129]
SiO_6	1310	1460	151	[44, 67, 68, 100, 118, 146, 149]
SiO_5	1311	1325	15	[53, 64, 70, 109, 124, 151]
SiO_5	1312	1347	36	[63, 83, 99, 102, 104, 118]
SiO_5	1316	1334	19	[58, 76, 90, 106, 107, 144]
SiO_7	1326	1343	18	[50, 92, 96, 97, 119, 127, 143, 152]
SiO_6	1326	1356	31	[53, 64, 70, 109, 114, 124, 151]
SiO_6	1331	1446	116	[56, 67, 69, 71, 72, 129, 151]
SiO_6	1332	1341	10	[60, 64, 75, 93, 122, 141, 145]
SiO_6	1335	1351	17	[58, 76, 90, 106, 107, 144, 150]
SiO_6	1336	1337	2	[51, 64, 73, 77, 81, 115, 122]
SiO_5	1338	1355	18	[51, 64, 77, 81, 115, 122]
SiO_5	1339	1382	44	[59, 82, 87, 117, 134, 142]
SiO_5	1342	1356	15	[60, 64, 75, 93, 122, 145]
SiO_6	1344	1478	135	[50, 92, 96, 97, 119, 127, 152]
SiO_6	1344	1431	88	[54, 77, 78, 88, 98, 115, 131]
SiO_4	1348	1443	96	[63, 83, 102, 104, 118]
SiO_5	1351	1403	53	[61, 66, 88, 95, 132, 139]
SiO_5	1352	1571	220	[58, 76, 90, 106, 107, 144]
SiO_6	1356	1359	4	[51, 64, 77, 81, 97, 115, 122]
SiO_5	1357	1369	13	[53, 64, 70, 109, 124, 151]
SiO_6	1357	1390	34	[60, 64, 75, 93, 122, 138, 145]
SiO_5	1360	1367	8	[51, 77, 81, 97, 115, 122]
SiO_6	1368	1385	18	[51, 73, 77, 81, 97, 115, 122]
SiO_6	1368	1454	87	[62, 66, 101, 105, 110, 111, 136]
SiO_6	1370	1406	37	[53, 64, 70, 75, 109, 124, 151]
SiO_6	1381	1955	575	[49, 85, 86, 126, 127, 143, 150]
SiO_6	1383	1651	269	[59, 82, 87, 91, 117, 134, 142]
SiO_5	1386	1425	40	[51, 77, 81, 97, 115, 122]
SiO_5	1391	1405	15	[60, 64, 75, 93, 122, 145]
SiO_4	1399	1404	6	[57, 95, 99, 116, 118]
SiO_6	1404	1546	143	[61, 66, 88, 95, 116, 132, 139]
SiO_3	1405	1416	12	[57, 95, 99, 116]
SiO_6	1406	1417	12	[60, 64, 75, 93, 122, 138, 145]
SiO_5	1407	1492	86	[53, 64, 70, 109, 124, 151]
SiO_4	1417	1422	6	[57, 89, 95, 99, 116]
SiO_5	1418	1438	21	[60, 64, 75, 93, 122, 145]
SiO_5	1423	1451	29	[57, 66, 89, 95, 99, 116]
SiO_6	1426	1448	23	[51, 77, 81, 97, 98, 115, 122]
SiO_4	1427	1478	52	[55, 73, 110, 133, 147]
SiO_5	1432	1450	19	[54, 78, 88, 98, 115, 131]
SiO_5	1439	1512	74	[42, 82, 87, 121, 125, 141]
SiO_6	1439	1480	42	[60, 64, 75, 93, 122, 138, 145]
SiO_7	1444	1465	22	[40, 74, 84, 91, 114, 123, 130, 142]
SiO_5	1444	1470	27	[63, 83, 99, 102, 104, 118]
SiO_5	1447	1483	37	[56, 67, 69, 71, 72, 129]
SiO_5	1449	1493	45	[51, 77, 81, 97, 115, 122]
SiO_6	1451	1919	469	[54, 77, 78, 88, 98, 115, 131]
SiO_4	1452	1469	18	[57, 89, 95, 99, 116]
SiO_5	1455	1562	108	[62, 66, 101, 105, 110, 111]
SiO_5	1459	1483	25	[46, 126, 128, 135, 136, 138]
SiO_5	1461	1532	72	[44, 68, 100, 118, 146, 149]
SiO_6	1466	1485	20	[40, 74, 84, 91, 114, 130, 142]
SiO_5	1470	1506	37	[57, 89, 95, 99, 116, 118]
SiO_4	1471	1572	102	[63, 83, 102, 104, 118]
SiO_5	1479	1497	19	[50, 92, 96, 97, 119, 127]
SiO_5	1479	1879	401	[55, 73, 89, 110, 133, 147]
SiO_5	1481	1502	22	[60, 64, 75, 93, 122, 145]
SiO_6	1482	1492	11	[52, 87, 120, 125, 134, 148, 152]
SiO_6	1484	1847	364	[46, 111, 126, 128, 135, 136, 138]
SiO_6	1484	1544	61	[56, 67, 69, 71, 72, 129, 151]
SiO_5	1486	1487	2	[40, 74, 84, 91, 130, 142]
SiO_4	1488	1490	3	[40, 74, 84, 91, 130]
SiO_5	1491	1513	23	[40, 74, 84, 91, 123, 130]
SiO_5	1493	1548	56	[52, 87, 120, 134, 148, 152]
SiO_6	1493	1541	49	[53, 64, 70, 75, 109, 124, 151]
SiO_6	1494	1497	4	[51, 77, 81, 97, 98, 115, 122]
SiO_6	1498	2360	863	[50, 92, 96, 97, 119, 127, 152]
SiO_5	1498	1537	40	[51, 81, 97, 98, 115, 122]
SiO_6	1503	1526	24	[60, 64, 75, 93, 122, 138, 145]
SiO_4	1507	1518	12	[57, 95, 99, 116, 118]
SiO_6	1513	1545	33	[42, 82, 87, 117, 121, 125, 141]
SiO_6	1514	1541	28	[40, 74, 84, 91, 123, 130, 142]
SiO_5	1519	1696	178	[57, 95, 99, 108, 116, 118]
SiO_5	1527	1538	12	[60, 64, 93, 122, 138, 145]
SiO_6	1533	1585	53	[44, 67, 68, 100, 118, 146, 149]
SiO_6	1538	1541	4	[51, 77, 81, 97, 98, 115, 122]
SiO_6	1539	1580	42	[60, 64, 75, 93, 122, 138, 145]
SiO_5	1542	1557	16	[40, 74, 84, 91, 123, 130]
SiO_5	1542	1690	149	[51, 81, 97, 98, 115, 122]
SiO_5	1542	1559	18	[53, 64, 75, 109, 124, 151]
SiO_5	1545	1558	14	[56, 67, 69, 71, 72, 129]
SiO_5	1546	1561	16	[42, 87, 117, 121, 125, 141]
SiO_5	1547	1594	48	[61, 66, 88, 95, 132, 139]
SiO_6	1549	1638	90	[52, 87, 97, 120, 134, 148, 152]
SiO_6	1558	1651	94	[40, 74, 84, 91, 123, 130, 142]
SiO_6	1559	2150	592	[56, 67, 69, 71, 72, 129, 151]
SiO_7	1560	1561	2	[53, 64, 70, 75, 109, 124, 141, 151]
SiO_4	1562	1568	7	[42, 87, 121, 125, 141]
SiO_6	1562	1657	96	[53, 64, 70, 75, 109, 124, 151]
SiO_6	1563	1582	20	[62, 66, 100, 101, 105, 110, 111]
SiO_5	1569	1640	72	[42, 87, 117, 121, 125, 141]
SiO_6	1572	1613	42	[58, 76, 90, 106, 107, 144, 150]
SiO_5	1573	1701	129	[63, 83, 99, 102, 104, 118]
SiO_7	1581	1587	7	[60, 64, 75, 93, 122, 138, 141, 145]
SiO_5	1583	1636	54	[62, 66, 101, 105, 110, 111]
SiO_5	1586	1642	57	[44, 67, 68, 100, 146, 149]
SiO_6	1588	1597	10	[60, 64, 75, 93, 122, 141, 145]
SiO_6	1595	1658	64	[61, 66, 88, 95, 116, 132, 139]
SiO_5	1598	1613	16	[60, 64, 93, 122, 141, 145]
SiO_5	1605	1641	37	[47, 94, 96, 114, 130, 143]
SiO_5	1614	1855	242	[58, 76, 90, 106, 107, 144]
SiO_6	1614	1629	16	[60, 64, 75, 93, 122, 141, 145]
SiO_5	1630	1647	18	[60, 64, 75, 93, 122, 145]
SiO_6	1637	1661	25	[62, 66, 100, 101, 105, 110, 111]
SiO_5	1639	1666	28	[52, 87, 120, 134, 148, 152]
SiO_6	1641	1675	35	[42, 82, 87, 117, 121, 125, 141]
SiO_4	1642	1677	36	[47, 94, 96, 130, 143]
SiO_6	1643	1843	201	[44, 67, 68, 100, 118, 146, 149]
SiO_6	1648	1659	12	[60, 64, 75, 93, 122, 141, 145]
SiO_5	1652	1709	58	[40, 74, 84, 91, 123, 130]
SiO_5	1652	1660	9	[59, 82, 91, 117, 134, 142]
SiO_5	1658	1691	34	[53, 64, 70, 109, 124, 151]
SiO_5	1659	1663	5	[61, 66, 88, 95, 132, 139]
SiO_5	1660	1672	13	[60, 64, 75, 93, 122, 145]
SiO_6	1661	1937	277	[59, 82, 87, 91, 117, 134, 142]
SiO_5	1662	1817	156	[62, 66, 101, 105, 110, 111]
SiO_6	1664	1688	25	[61, 66, 88, 95, 116, 132, 139]
SiO_4	1667	1683	17	[52, 87, 120, 148, 152]
SiO_6	1673	1692	20	[60, 64, 75, 93, 122, 138, 145]
SiO_5	1676	1697	22	[42, 82, 87, 121, 125, 141]
SiO_5	1678	1749	72	[47, 80, 94, 96, 130, 143]
SiO_5	1684	1784	101	[52, 87, 120, 125, 148, 152]
SiO_5	1689	1723	35	[61, 66, 88, 95, 132, 139]
SiO_4	1691	1709	19	[51, 81, 97, 115, 122]
SiO_6	1692	1862	171	[53, 64, 70, 109, 114, 124, 151]
SiO_5	1693	1723	31	[60, 64, 93, 122, 138, 145]
SiO_4	1697	1704	8	[57, 95, 99, 108, 116]
SiO_6	1698	1790	93	[42, 82, 87, 117, 121, 125, 141]
SiO_4	1702	1769	68	[63, 83, 102, 104, 118]
SiO_5	1705	2181	477	[57, 95, 99, 108, 116, 118]
SiO_6	1710	1727	18	[40, 74, 84, 91, 123, 130, 142]
SiO_5	1710	1746	37	[51, 64, 81, 97, 115, 122]
SiO_5	1713	1732	20	[41, 79, 101, 105, 137, 140]
SiO_6	1724	1753	30	[60, 64, 75, 93, 122, 138, 145]
SiO_6	1724	1756	33	[61, 66, 88, 95, 116, 132, 139]
SiO_5	1728	1792	65	[40, 74, 84, 91, 123, 130]
SiO_6	1733	1826	94	[41, 79, 100, 101, 105, 137, 140]
SiO_6	1747	1771	25	[51, 64, 73, 81, 97, 115, 122]
SiO_6	1750	1754	5	[47, 80, 94, 96, 114, 130, 143]
SiO_5	1754	1812	59	[60, 64, 75, 122, 138, 145]
SiO_7	1755	1775	21	[47, 80, 86, 94, 96, 114, 130, 143]
SiO_5	1757	1779	23	[61, 66, 88, 95, 132, 139]
SiO_5	1770	1784	15	[63, 83, 99, 102, 104, 118]
SiO_5	1772	1814	43	[51, 73, 81, 97, 115, 122]
SiO_6	1776	1820	45	[47, 80, 94, 96, 114, 130, 143]
SiO_6	1780	1792	13	[61, 66, 88, 95, 116, 132, 139]
SiO_6	1785	1854	70	[52, 87, 120, 125, 134, 148, 152]
SiO_4	1785	1810	26	[63, 83, 102, 104, 118]
SiO_5	1791	1833	43	[42, 82, 87, 121, 125, 141]
SiO_6	1793	1800	8	[40, 74, 75, 84, 91, 123, 130]
SiO_5	1793	1812	20	[61, 66, 88, 95, 132, 139]
SiO_5	1801	1816	16	[40, 74, 84, 91, 123, 130]
SiO_5	1811	1876	66	[63, 83, 99, 102, 104, 118]
SiO_4	1813	1818	6	[60, 64, 75, 122, 145]
SiO_6	1813	1887	75	[61, 66, 88, 95, 116, 132, 139]
SiO_4	1815	1822	8	[51, 81, 97, 115, 122]
SiO_6	1817	1927	111	[40, 74, 84, 91, 123, 130, 142]
SiO_6	1818	1869	52	[62, 66, 100, 101, 105, 110, 111]
SiO_5	1819	1854	36	[60, 64, 75, 122, 138, 145]
SiO_5	1821	1829	9	[47, 94, 96, 114, 130, 143]
SiO_5	1823	1851	29	[51, 73, 81, 97, 115, 122]
SiO_5	1827	1834	8	[41, 79, 101, 105, 137, 140]
SiO_4	1830	1880	51	[47, 94, 96, 130, 143]
SiO_7	1831	1839	9	[45, 70, 75, 80, 81, 91, 114, 130]
SiO_6	1834	1860	27	[42, 82, 87, 117, 121, 125, 141]
SiO_6	1835	2042	208	[41, 79, 100, 101, 105, 137, 140]
SiO_6	1840	2271	432	[45, 70, 75, 80, 81, 91, 114]
SiO_5	1844	1877	34	[44, 67, 68, 100, 146, 149]
SiO_5	1848	2028	181	[46, 111, 126, 128, 136, 138]
SiO_6	1852	1927	76	[51, 64, 73, 81, 97, 115, 122]
SiO_5	1855	1911	57	[52, 87, 120, 134, 148, 152]
SiO_6	1855	1898	44	[60, 64, 75, 93, 122, 138, 145]
SiO_6	1856	1866	11	[58, 76, 90, 106, 107, 144, 150]
SiO_5	1861	2028	168	[42, 82, 87, 121, 125, 141]
SiO_7	1863	1908	46	[53, 64, 70, 75, 109, 114, 124, 151]
SiO_5	1867	1915	49	[58, 76, 90, 106, 107, 144]
SiO_5	1870	2128	259	[62, 66, 101, 105, 110, 111]
SiO_4	1877	1967	91	[63, 83, 102, 104, 118]
SiO_6	1878	2354	477	[44, 67, 68, 100, 118, 146, 149]
SiO_6	1880	1895	16	[55, 73, 89, 110, 133, 135, 147]
SiO_5	1881	1906	26	[47, 80, 94, 96, 130, 143]
SiO_5	1888	1904	17	[61, 66, 88, 95, 132, 139]
SiO_5	1896	1948	53	[55, 73, 89, 110, 133, 147]
SiO_5	1899	1916	18	[60, 75, 93, 122, 138, 145]
SiO_6	1905	1968	64	[61, 66, 88, 95, 116, 132, 139]
SiO_4	1907	1913	7	[47, 94, 96, 130, 143]
SiO_6	1909	1921	13	[53, 64, 70, 75, 109, 124, 151]
SiO_4	1912	1921	10	[52, 87, 120, 148, 152]
SiO_5	1914	1918	5	[47, 80, 94, 96, 130, 143]
SiO_6	1916	1939	24	[58, 76, 90, 106, 107, 144, 150]
SiO_6	1917	1931	15	[60, 75, 93, 122, 128, 138, 145]
SiO_6	1919	2183	265	[47, 80, 94, 96, 114, 130, 143]
SiO_5	1920	1936	17	[54, 77, 88, 98, 115, 131]
SiO_5	1922	1948	27	[52, 87, 119, 120, 148, 152]
SiO_5	1922	1937	16	[53, 64, 70, 109, 124, 151]
SiO_5	1928	1929	2	[40, 74, 84, 91, 130, 142]
SiO_5	1928	1939	12	[51, 64, 81, 97, 115, 122]
SiO_6	1930	1949	20	[40, 74, 84, 91, 114, 130, 142]
SiO_5	1932	1940	9	[60, 75, 93, 122, 138, 145]
SiO_6	1937	3706	1770	[54, 77, 78, 88, 98, 115, 131]
SiO_6	1938	2020	83	[53, 64, 70, 75, 109, 124, 151]
SiO_5	1938	1988	51	[59, 82, 91, 117, 134, 142]
SiO_6	1940	1947	8	[51, 64, 73, 81, 97, 115, 122]
SiO_5	1940	1949	10	[58, 76, 90, 106, 107, 144]
SiO_6	1941	1949	9	[60, 64, 75, 93, 122, 138, 145]
SiO_5	1948	1993	46	[51, 73, 81, 97, 115, 122]
SiO_4	1949	1974	26	[52, 87, 120, 148, 152]
SiO_6	1949	1982	34	[55, 73, 89, 110, 133, 135, 147]
SiO_5	1950	1953	4	[40, 74, 84, 91, 130, 142]
SiO_6	1950	1965	16	[58, 76, 90, 106, 107, 144, 150]
SiO_5	1950	1966	17	[60, 64, 93, 122, 138, 145]
SiO_6	1954	1954	1	[40, 74, 84, 91, 123, 130, 142]
SiO_5	1955	1957	3	[40, 74, 84, 91, 123, 130]
SiO_5	1956	1978	23	[49, 85, 126, 127, 143, 150]
SiO_6	1958	1997	40	[40, 74, 84, 91, 114, 123, 130]
SiO_6	1960	1966	7	[48, 65, 79, 112, 113, 119, 144]
SiO_5	1966	1970	5	[58, 76, 90, 106, 107, 144]
SiO_5	1967	4401	2435	[48, 65, 79, 112, 113, 144]
SiO_6	1967	2019	53	[60, 64, 75, 93, 122, 138, 145]
SiO_5	1968	1995	28	[63, 68, 83, 102, 104, 118]
SiO_5	1969	2031	63	[61, 66, 88, 95, 132, 139]
SiO_6	1971	1983	13	[58, 76, 90, 106, 107, 144, 150]
SiO_5	1975	2149	175	[52, 87, 120, 134, 148, 152]
SiO_6	1979	2064	86	[49, 85, 86, 126, 127, 143, 150]
SiO_5	1983	2386	404	[55, 73, 89, 110, 133, 147]
SiO_5	1984	2017	34	[58, 76, 90, 106, 107, 144]
SiO_6	1989	2144	156	[59, 82, 87, 91, 117, 134, 142]
SiO_6	1994	2179	186	[51, 64, 73, 81, 97, 115, 122]
SiO_4	1996	2065	70	[63, 83, 102, 104, 118]
SiO_7	1998	2010	13	[40, 74, 84, 91, 114, 123, 130, 142]
SiO_6	2011	2029	19	[40, 74, 84, 91, 114, 123, 130]
SiO_6	2018	2030	13	[58, 76, 90, 106, 107, 144, 150]
SiO_5	2020	2035	16	[60, 64, 93, 122, 138, 145]
SiO_5	2021	2035	15	[53, 70, 75, 109, 124, 151]
SiO_6	2029	2045	17	[42, 82, 87, 117, 121, 125, 141]
SiO_6	2029	2051	23	[46, 111, 126, 128, 135, 136, 138]
SiO_5	2030	2053	24	[40, 74, 84, 91, 123, 130]
SiO_5	2031	2085	55	[58, 76, 90, 106, 107, 144]
SiO_6	2032	2102	71	[61, 66, 88, 95, 116, 132, 139]
SiO_6	2036	2051	16	[53, 64, 70, 75, 109, 124, 151]
SiO_4	2036	2046	11	[60, 64, 93, 122, 145]
SiO_5	2043	2057	15	[41, 79, 101, 105, 137, 140]
SiO_5	2046	2078	33	[42, 87, 117, 121, 125, 141]
SiO_5	2047	2059	13	[60, 64, 75, 93, 122, 145]
SiO_5	2049	2053	5	[43, 69, 76, 103, 124, 133]
SiO_5	2052	2068	17	[46, 126, 128, 135, 136, 138]
SiO_5	2052	2106	55	[53, 70, 75, 109, 124, 151]
SiO_6	2054	2119	66	[40, 74, 84, 91, 114, 123, 130]
SiO_6	2054	3085	1032	[43, 69, 76, 103, 109, 124, 133]
SiO_6	2058	2243	186	[41, 79, 100, 101, 105, 137, 140]
SiO_6	2060	2078	19	[60, 64, 75, 93, 122, 141, 145]
SiO_7	2065	2075	11	[49, 85, 86, 126, 127, 143, 150, 152]
SiO_5	2066	2308	243	[63, 83, 99, 102, 104, 118]
SiO_6	2069	2116	48	[46, 111, 126, 128, 135, 136, 138]
SiO_6	2076	2093	18	[49, 85, 86, 126, 127, 143, 150]
SiO_6	2079	2096	18	[42, 82, 87, 117, 121, 125, 141]
SiO_5	2079	2213	135	[60, 64, 93, 122, 141, 145]
SiO_6	2086	2107	22	[58, 76, 90, 106, 107, 144, 150]
SiO_5	2094	2125	32	[49, 85, 126, 127, 143, 150]
SiO_5	2097	2136	40	[42, 87, 117, 121, 125, 141]
SiO_5	2103	2160	58	[61, 66, 88, 95, 132, 139]
SiO_6	2107	2122	16	[53, 64, 70, 75, 109, 124, 151]
SiO_7	2108	2127	20	[58, 76, 90, 106, 107, 133, 144, 150]
SiO_5	2117	2219	103	[46, 111, 126, 128, 136, 138]
SiO_5	2120	2163	44	[40, 74, 84, 91, 123, 130]
SiO_5	2123	2147	25	[53, 64, 70, 75, 124, 151]
SiO_6	2126	2174	49	[49, 85, 86, 126, 127, 143, 150]
SiO_6	2128	2130	3	[58, 76, 90, 106, 107, 133, 150]
SiO_6	2129	2182	54	[62, 66, 101, 105, 110, 111, 136]
SiO_5	2131	2156	26	[58, 76, 90, 106, 107, 150]
SiO_6	2137	2144	8	[42, 82, 87, 117, 121, 125, 141]
SiO_5	2145	2183	39	[42, 82, 87, 117, 121, 125]
SiO_5	2145	2156	12	[59, 82, 87, 91, 134, 142]
SiO_6	2148	2165	18	[53, 64, 70, 75, 124, 141, 151]
SiO_4	2150	2162	13	[52, 87, 120, 148, 152]
SiO_5	2151	2163	13	[56, 69, 71, 72, 129, 151]
SiO_6	2157	2177	21	[58, 76, 90, 106, 107, 144, 150]
SiO_6	2157	2349	193	[59, 82, 87, 91, 117, 134, 142]
SiO_6	2161	2275	115	[61, 66, 88, 95, 116, 132, 139]
SiO_5	2163	2662	500	[52, 87, 120, 134, 148, 152]
SiO_6	2164	2195	32	[40, 74, 84, 91, 114, 123, 130]
SiO_6	2164	2588	425	[56, 67, 69, 71, 72, 129, 151]
SiO_7	2166	2174	9	[53, 64, 70, 75, 109, 124, 141, 151]
SiO_6	2175	2178	4	[49, 85, 126, 127, 138, 143, 150]
SiO_6	2175	2204	30	[53, 70, 75, 109, 124, 141, 151]
SiO_5	2178	2198	21	[58, 76, 90, 106, 107, 144]
SiO_5	2179	2211	33	[49, 85, 126, 127, 143, 150]
SiO_5	2180	2212	33	[51, 64, 81, 97, 115, 122]
SiO_6	2182	2196	15	[57, 66, 95, 99, 108, 116, 118]
SiO_5	2183	2342	160	[62, 66, 101, 105, 110, 111]
SiO_6	2184	2304	121	[42, 82, 87, 117, 121, 125, 141]
SiO_5	2184	2207	24	[47, 94, 96, 114, 130, 143]
SiO_7	2196	2223	28	[40, 74, 84, 91, 114, 123, 130, 142]
SiO_5	2197	2210	14	[57, 95, 99, 108, 116, 118]
SiO_6	2199	2245	47	[58, 76, 90, 106, 107, 144, 150]
SiO_5	2205	2230	26	[53, 70, 75, 109, 124, 151]
SiO_6	2208	2250	43	[47, 80, 94, 96, 114, 130, 143]
SiO_6	2211	2215	5	[57, 66, 95, 99, 108, 116, 118]
SiO_6	2212	2272	61	[49, 85, 86, 126, 127, 143, 150]
SiO_6	2213	2320	108	[51, 64, 73, 81, 97, 115, 122]
SiO_6	2214	2257	44	[60, 64, 75, 93, 122, 141, 145]
SiO_5	2216	2511	296	[57, 95, 99, 108, 116, 118]
SiO_6	2220	2375	156	[46, 111, 126, 128, 135, 136, 138]
SiO_6	2224	2264	41	[40, 74, 84, 91, 123, 130, 142]
SiO_6	2231	2262	32	[53, 64, 70, 75, 109, 124, 151]
SiO_5	2244	2263	20	[41, 79, 101, 105, 137, 140]
SiO_5	2246	2253	8	[58, 76, 90, 106, 107, 144]
SiO_5	2251	2302	52	[47, 80, 94, 96, 114, 143]
SiO_6	2254	2294	41	[58, 76, 90, 106, 107, 144, 150]
SiO_5	2258	2312	55	[60, 64, 75, 93, 122, 145]
SiO_7	2263	2264	2	[53, 64, 70, 75, 109, 114, 124, 151]
SiO_6	2264	2406	143	[41, 79, 100, 101, 105, 137, 140]
SiO_5	2265	2343	79	[40, 74, 84, 91, 123, 130]
SiO_6	2265	2318	54	[53, 70, 75, 109, 114, 124, 151]
SiO_5	2272	2315	44	[45, 70, 75, 80, 81, 114]
SiO_5	2273	2307	35	[49, 86, 126, 127, 143, 150]
SiO_5	2276	2320	45	[61, 66, 88, 95, 132, 139]
SiO_5	2295	2318	24	[58, 76, 90, 106, 107, 144]
SiO_6	2303	3791	1489	[47, 80, 94, 96, 114, 130, 143]
SiO_5	2305	2345	41	[42, 82, 87, 121, 125, 141]
SiO_6	2308	2369	62	[49, 85, 86, 126, 127, 143, 150]
SiO_4	2309	2380	72	[63, 83, 102, 104, 118]
SiO_6	2313	2319	7	[60, 64, 75, 93, 122, 138, 145]
SiO_6	2316	2509	194	[45, 70, 75, 80, 81, 91, 114]
SiO_7	2319	2323	5	[53, 64, 70, 75, 109, 114, 124, 151]
SiO_6	2319	2363	45	[58, 76, 90, 106, 107, 144, 150]
SiO_7	2320	2321	2	[60, 64, 75, 93, 122, 138, 141, 145]
SiO_5	2321	2325	5	[51, 73, 81, 97, 115, 122]
SiO_6	2321	2376	56	[61, 66, 88, 95, 116, 132, 139]
SiO_6	2322	2354	33	[60, 64, 75, 93, 122, 141, 145]
SiO_6	2324	2404	81	[53, 64, 70, 75, 109, 124, 151]
SiO_5	2326	2425	100	[51, 64, 81, 97, 115, 122]
SiO_6	2343	2362	20	[62, 66, 101, 105, 110, 111, 136]
SiO_6	2344	2346	3	[40, 74, 84, 91, 114, 123, 130]
SiO_4	2346	2351	6	[42, 87, 121, 125, 141]
SiO_5	2347	2414	68	[40, 74, 84, 91, 123, 130]
SiO_5	2350	2454	105	[59, 82, 87, 117, 134, 142]
SiO_5	2352	2449	98	[42, 87, 117, 121, 125, 141]
SiO_5	2355	2365	11	[44, 67, 68, 100, 146, 149]
SiO_5	2355	2409	55	[60, 64, 93, 122, 141, 145]
SiO_7	2361	2377	17	[50, 92, 96, 97, 119, 127, 143, 152]
SiO_5	2363	2457	95	[62, 66, 101, 105, 110, 111]
SiO_5	2364	2374	11	[58, 76, 90, 106, 107, 144]
SiO_6	2366	2540	175	[44, 67, 68, 100, 118, 146, 149]
SiO_5	2370	2379	10	[49, 85, 126, 127, 143, 150]
SiO_6	2375	2376	2	[58, 76, 90, 106, 107, 144, 150]
SiO_5	2376	2416	41	[46, 126, 128, 135, 136, 138]
SiO_5	2377	2476	100	[58, 76, 90, 106, 107, 144]
SiO_5	2377	2407	31	[61, 66, 88, 95, 132, 139]
SiO_6	2378	2595	218	[50, 92, 96, 97, 119, 127, 152]
SiO_6	2380	2431	52	[49, 85, 86, 126, 127, 143, 150]
SiO_5	2381	2517	137	[63, 83, 99, 102, 104, 118]
SiO_4	2387	2398	12	[55, 73, 110, 133, 147]
SiO_5	2399	3775	1377	[55, 73, 89, 110, 133, 147]
SiO_7	2405	2410	6	[53, 64, 70, 75, 109, 124, 141, 151]
SiO_5	2407	2463	57	[41, 79, 100, 101, 137, 140]
SiO_4	2408	2415	8	[61, 66, 95, 132, 139]
SiO_4	2410	2415	6	[60, 64, 93, 141, 145]
SiO_6	2411	2454	44	[53, 64, 70, 75, 109, 124, 151]
SiO_6	2415	2420	6	[40, 74, 84, 91, 114, 123, 130]
SiO_5	2416	2465	50	[60, 64, 93, 122, 141, 145]
SiO_5	2416	2457	42	[61, 66, 88, 95, 132, 139]
SiO_6	2417	2698	282	[46, 111, 126, 128, 135, 136, 138]
SiO_5	2421	2422	2	[40, 74, 84, 91, 123, 130]
SiO_6	2423	2526	104	[40, 74, 84, 91, 123, 130, 142]
SiO_4	2426	2434	9	[51, 64, 81, 115, 122]
SiO_5	2432	2466	35	[49, 85, 126, 127, 143, 150]
SiO_5	2435	2461	27	[51, 64, 81, 97, 115, 122]
SiO_6	2450	2465	16	[42, 82, 87, 117, 121, 125, 141]
SiO_6	2455	2599	145	[53, 70, 75, 109, 114, 124, 151]
SiO_6	2455	2606	152	[59, 82, 87, 91, 117, 134, 142]
SiO_6	2458	2488	31	[61, 66, 88, 95, 116, 132, 139]
SiO_6	2458	2472	15	[62, 66, 101, 105, 110, 111, 136]
SiO_6	2462	2529	68	[51, 64, 73, 81, 97, 115, 122]
SiO_6	2464	2736	273	[41, 79, 100, 101, 105, 137, 140]
SiO_5	2466	2506	41	[42, 82, 87, 121, 125, 141]
SiO_6	2466	2644	179	[60, 64, 75, 93, 122, 141, 145]
SiO_6	2467	2516	50	[49, 85, 86, 126, 127, 143, 150]
SiO_5	2473	2585	113	[62, 66, 101, 105, 110, 111]
SiO_4	2477	2490	14	[58, 76, 90, 106, 107]
SiO_7	2489	2489	1	[61, 66, 88, 95, 98, 116, 132, 139]
SiO_6	2490	2501	12	[61, 66, 88, 95, 98, 132, 139]
SiO_5	2491	2506	16	[58, 76, 90, 106, 107, 144]
SiO_5	2502	2507	6	[61, 66, 88, 95, 132, 139]
SiO_6	2507	2572	66	[42, 82, 87, 117, 121, 125, 141]
SiO_6	2507	2543	37	[58, 76, 90, 106, 107, 144, 150]
SiO_6	2508	2740	233	[61, 66, 88, 95, 116, 132, 139]
SiO_5	2510	2580	71	[45, 70, 80, 81, 91, 114]
SiO_4	2512	2518	7	[57, 95, 99, 116, 118]
SiO_5	2517	2579	63	[49, 86, 126, 127, 143, 150]
SiO_4	2518	2704	187	[63, 83, 102, 104, 118]
SiO_5	2519	2520	2	[57, 66, 95, 99, 116, 118]
SiO_4	2521	2528	8	[57, 95, 99, 116, 118]
SiO_7	2527	2550	24	[40, 74, 84, 91, 114, 123, 130, 142]
SiO_5	2529	2714	186	[57, 95, 99, 108, 116, 118]
SiO_5	2530	2535	6	[51, 64, 81, 97, 115, 122]
SiO_6	2536	2643	108	[51, 64, 73, 81, 97, 115, 122]
SiO_5	2541	2565	25	[44, 67, 68, 100, 146, 149]
SiO_5	2544	2581	38	[58, 76, 90, 106, 107, 144]
SiO_6	2551	2628	78	[40, 74, 84, 91, 123, 130, 142]
SiO_6	2566	2718	153	[44, 67, 68, 100, 118, 146, 149]
SiO_5	2573	2656	84	[42, 82, 87, 121, 125, 141]
SiO_6	2580	2669	90	[49, 85, 86, 126, 127, 143, 150]
SiO_6	2581	3390	810	[45, 70, 75, 80, 81, 91, 114]
SiO_6	2582	2609	28	[58, 76, 90, 106, 107, 144, 150]
SiO_6	2586	2603	18	[62, 66, 101, 105, 110, 111, 136]
SiO_5	2589	2592	4	[56, 69, 71, 72, 129, 151]
SiO_4	2593	2612	20	[56, 69, 71, 72, 129]
SiO_5	2596	2603	8	[50, 92, 96, 97, 127, 152]
SiO_5	2600	2604	5	[53, 70, 75, 109, 124, 151]
SiO_6	2604	2607	4	[50, 92, 96, 97, 127, 143, 152]
SiO_5	2604	2664	61	[62, 66, 101, 105, 110, 111]
SiO_6	2605	2736	132	[53, 64, 70, 75, 109, 124, 151]
SiO_5	2607	2632	26	[59, 82, 87, 117, 134, 142]
SiO_5	2608	2611	4	[50, 92, 96, 97, 127, 152]
SiO_5	2610	2626	17	[58, 76, 90, 106, 107, 144]
SiO_6	2612	3169	558	[50, 92, 96, 97, 119, 127, 152]
SiO_5	2613	2636	24	[56, 69, 71, 72, 129, 151]
SiO_6	2627	2636	10	[58, 76, 90, 106, 107, 144, 150]
SiO_7	2629	2641	13	[40, 74, 84, 91, 114, 123, 130, 142]
SiO_6	2633	2746	114	[59, 82, 87, 91, 117, 134, 142]
SiO_6	2637	2681	45	[56, 67, 69, 71, 72, 129, 151]
SiO_5	2637	2662	26	[58, 76, 90, 106, 107, 144]
SiO_6	2642	2646	5	[40, 74, 84, 91, 114, 130, 142]
SiO_5	2644	2703	60	[51, 64, 81, 97, 115, 122]
SiO_5	2645	2708	64	[60, 64, 93, 122, 141, 145]
SiO_7	2647	2660	14	[40, 74, 84, 91, 114, 123, 130, 142]
SiO_4	2657	2688	32	[42, 87, 121, 125, 141]
SiO_6	2661	2729	69	[40, 74, 84, 91, 123, 130, 142]
SiO_6	2663	2682	20	[52, 87, 117, 120, 134, 148, 152]
SiO_6	2663	2685	23	[58, 76, 90, 106, 107, 144, 150]
SiO_6	2665	2730	66	[62, 66, 101, 105, 110, 111, 136]
SiO_5	2670	2796	127	[49, 86, 126, 127, 143, 150]
SiO_5	2682	2710	29	[56, 69, 71, 72, 129, 151]
SiO_5	2683	2702	20	[52, 87, 120, 134, 148, 152]
SiO_5	2686	2773	88	[58, 76, 90, 106, 107, 144]
SiO_5	2689	2753	65	[42, 87, 117, 121, 125, 141]
SiO_5	2699	2735	37	[46, 126, 128, 135, 136, 138]
SiO_6	2703	2715	13	[52, 87, 97, 120, 134, 148, 152]
SiO_6	2704	2850	147	[51, 64, 73, 81, 97, 115, 122]
SiO_5	2705	2781	77	[63, 83, 99, 102, 104, 118]
SiO_6	2709	2739	31	[60, 64, 75, 93, 122, 141, 145]
SiO_6	2711	2774	64	[56, 67, 69, 71, 72, 129, 151]
SiO_4	2715	2722	8	[57, 95, 99, 116, 118]
SiO_5	2716	2796	81	[52, 87, 120, 134, 148, 152]
SiO_5	2719	2738	20	[44, 67, 68, 100, 146, 149]
SiO_5	2723	2742	20	[57, 66, 95, 99, 116, 118]
SiO_5	2730	2839	110	[40, 74, 84, 91, 123, 130]
SiO_5	2731	2772	42	[62, 66, 101, 105, 110, 111]
SiO_6	2736	2939	204	[46, 111, 126, 128, 135, 136, 138]
SiO_5	2737	2746	10	[41, 79, 100, 101, 137, 140]
SiO_7	2737	2758	22	[53, 64, 70, 75, 109, 124, 141, 151]
SiO_6	2739	3019	281	[44, 67, 68, 100, 118, 146, 149]
SiO_5	2740	2746	7	[60, 64, 93, 122, 141, 145]
SiO_5	2741	2755	15	[61, 88, 95, 116, 132, 139]
SiO_6	2743	2744	2	[57, 66, 95, 99, 108, 116, 118]
SiO_5	2745	2781	37	[57, 95, 99, 108, 116, 118]
SiO_6	2747	2996	250	[41, 79, 100, 101, 105, 137, 140]
SiO_5	2747	2759	13	[59, 82, 87, 91, 117, 142]
SiO_4	2747	2754	8	[60, 64, 93, 122, 145]
SiO_4	2754	2802	49	[42, 87, 117, 121, 125]
SiO_5	2755	2758	4	[60, 64, 93, 122, 138, 145]
SiO_6	2756	2768	13	[61, 66, 88, 95, 116, 132, 139]
SiO_6	2759	2780	22	[53, 70, 75, 109, 124, 141, 151]
SiO_6	2759	2817	59	[60, 64, 75, 93, 122, 138, 145]
SiO_6	2760	2819	60	[59, 82, 87, 91, 117, 134, 142]
SiO_5	2769	2820	52	[61, 66, 88, 95, 132, 139]
SiO_6	2773	2798	26	[62, 66, 101, 105, 110, 111, 136]
SiO_6	2774	2777	4	[58, 76, 90, 106, 107, 144, 150]
SiO_5	2775	2787	13	[56, 69, 71, 72, 129, 151]
SiO_5	2778	2825	48	[58, 76, 90, 106, 107, 144]
SiO_7	2781	2790	10	[53, 64, 70, 75, 109, 124, 141, 151]
SiO_4	2782	2797	16	[57, 95, 99, 108, 116]
SiO_4	2782	2894	113	[63, 83, 102, 104, 118]
SiO_6	2788	2897	110	[56, 67, 69, 71, 72, 129, 151]
SiO_6	2791	2807	17	[53, 70, 75, 109, 124, 141, 151]
SiO_6	2797	3372	576	[49, 85, 86, 126, 127, 143, 150]
SiO_4	2797	2800	4	[52, 120, 134, 148, 152]
SiO_5	2798	2930	133	[57, 95, 99, 108, 116, 118]
SiO_5	2799	3093	295	[62, 66, 101, 105, 110, 111]
SiO_5	2801	2824	24	[52, 97, 120, 134, 148, 152]
SiO_5	2803	2827	25	[42, 87, 117, 121, 125, 141]
SiO_7	2808	2827	20	[53, 64, 70, 75, 109, 124, 141, 151]
SiO_5	2818	2835	18	[60, 64, 93, 122, 138, 145]
SiO_5	2820	2848	29	[59, 82, 87, 91, 134, 142]
SiO_6	2821	2825	5	[61, 66, 88, 95, 116, 132, 139]
SiO_6	2825	2830	6	[52, 87, 97, 120, 134, 148, 152]
SiO_6	2826	2845	20	[58, 76, 90, 106, 107, 144, 150]
SiO_5	2826	3006	181	[61, 66, 88, 95, 132, 139]
SiO_6	2828	2873	46	[42, 82, 87, 117, 121, 125, 141]
SiO_6	2828	2871	44	[53, 64, 70, 75, 124, 141, 151]
SiO_5	2831	2886	56	[52, 87, 120, 134, 148, 152]
SiO_6	2836	2847	12	[60, 64, 75, 93, 122, 138, 145]
SiO_6	2840	2846	7	[40, 74, 84, 91, 114, 123, 130]
SiO_5	2846	2945	100	[58, 76, 90, 106, 107, 144]
SiO_5	2847	2854	8	[40, 74, 84, 91, 123, 130]
SiO_7	2848	2865	18	[60, 64, 75, 93, 122, 138, 141, 145]
SiO_6	2849	3145	297	[59, 82, 87, 91, 117, 134, 142]
SiO_5	2851	2887	37	[51, 64, 81, 97, 115, 122]
SiO_6	2855	2993	139	[40, 74, 84, 91, 123, 130, 142]
SiO_6	2866	2866	1	[60, 64, 75, 93, 122, 138, 145]
SiO_5	2867	2903	37	[60, 64, 75, 93, 122, 145]
SiO_5	2872	2900	29	[53, 64, 70, 75, 124, 151]
SiO_5	2874	2929	56	[42, 82, 117, 121, 125, 141]
SiO_6	2887	2968	82	[52, 87, 120, 125, 134, 148, 152]
SiO_4	2888	2903	16	[51, 81, 97, 115, 122]
SiO_5	2895	2927	33	[63, 83, 99, 102, 104, 118]
SiO_5	2898	2906	9	[56, 69, 71, 72, 129, 151]
SiO_4	2901	2908	8	[53, 64, 70, 124, 151]
SiO_5	2904	3028	125	[51, 81, 97, 98, 115, 122]
SiO_6	2904	3227	324	[60, 64, 75, 93, 122, 138, 145]
SiO_6	2907	3188	282	[56, 67, 69, 71, 72, 129, 151]
SiO_5	2909	2956	48	[53, 64, 70, 109, 124, 151]
SiO_6	2928	2942	15	[63, 83, 99, 102, 104, 118, 124]
SiO_6	2930	2941	12	[42, 82, 87, 117, 121, 125, 141]
SiO_4	2931	2968	38	[57, 95, 99, 108, 116]
SiO_5	2940	2981	42	[46, 111, 126, 128, 136, 138]
SiO_5	2942	2960	19	[42, 82, 87, 121, 125, 141]
SiO_5	2943	2984	42	[63, 83, 99, 102, 104, 118]
SiO_6	2946	2980	35	[58, 76, 90, 106, 107, 144, 150]
SiO_6	2957	3075	119	[53, 64, 70, 75, 109, 124, 151]
SiO_4	2961	2981	21	[42, 87, 121, 125, 141]
SiO_5	2969	2973	5	[52, 87, 120, 134, 148, 152]
SiO_5	2969	2981	13	[57, 95, 99, 108, 116, 118]
SiO_4	2974	2985	12	[52, 87, 120, 148, 152]
SiO_5	2981	2987	7	[58, 76, 90, 106, 107, 144]
SiO_5	2982	3060	79	[42, 87, 95, 121, 125, 141]
SiO_6	2982	2994	13	[46, 111, 126, 128, 135, 136, 138]
SiO_6	2982	2988	7	[57, 95, 99, 102, 108, 116, 118]
SiO_4	2985	3011	27	[63, 83, 102, 104, 118]
SiO_5	2986	3047	62	[52, 87, 120, 134, 148, 152]
SiO_6	2988	3047	60	[58, 76, 90, 106, 107, 144, 150]
SiO_5	2989	3013	25	[57, 95, 99, 108, 116, 118]
SiO_5	2994	3039	46	[40, 74, 84, 91, 123, 130]
SiO_5	2995	3054	60	[46, 126, 128, 135, 136, 138]
SiO_5	2997	3059	63	[41, 79, 100, 101, 137, 140]
SiO_6	3007	3054	48	[61, 66, 88, 95, 116, 132, 139]
SiO_5	3012	3041	30	[63, 83, 99, 102, 104, 118]
SiO_4	3014	3019	6	[57, 95, 99, 108, 116]
SiO_5	3020	3058	39	[44, 68, 100, 118, 146, 149]
SiO_5	3020	3108	89	[57, 95, 99, 108, 116, 118]
SiO_6	3029	3035	7	[51, 73, 81, 97, 98, 115, 122]
SiO_5	3036	3073	38	[51, 81, 97, 98, 115, 122]
SiO_6	3040	3158	119	[40, 74, 84, 91, 123, 130, 142]
SiO_4	3042	3055	14	[63, 83, 102, 104, 118]
SiO_6	3048	3147	100	[52, 87, 97, 120, 134, 148, 152]
SiO_5	3048	3055	8	[58, 76, 90, 106, 107, 144]
SiO_4	3055	3067	13	[46, 126, 128, 136, 138]
SiO_5	3055	3064	10	[61, 66, 88, 116, 132, 139]
SiO_6	3056	3056	1	[58, 76, 90, 106, 107, 133, 144]
SiO_5	3056	3081	26	[63, 83, 99, 102, 104, 118]
SiO_5	3057	3082	26	[58, 76, 90, 106, 107, 133]
SiO_6	3059	3464	406	[44, 67, 68, 100, 118, 146, 149]
SiO_6	3060	3141	82	[41, 79, 100, 101, 105, 137, 140]
SiO_6	3061	3069	9	[42, 87, 95, 120, 121, 125, 141]
SiO_6	3065	3181	117	[61, 66, 88, 95, 116, 132, 139]
SiO_5	3068	3121	54	[46, 111, 126, 128, 136, 138]
SiO_7	3070	3076	7	[42, 87, 95, 98, 120, 121, 125, 141]
SiO_6	3074	3090	17	[51, 77, 81, 97, 98, 115, 122]
SiO_5	3076	3086	11	[53, 64, 70, 109, 124, 151]
SiO_5	3077	3115	39	[42, 87, 95, 121, 125, 141]
SiO_4	3082	3090	9	[63, 83, 102, 104, 118]
SiO_6	3083	3094	12	[58, 76, 90, 106, 107, 133, 144]
SiO_7	3086	3109	24	[43, 69, 76, 103, 106, 109, 124, 133]
SiO_6	3087	3126	40	[53, 64, 69, 70, 109, 124, 151]
SiO_5	3091	3165	75	[51, 81, 97, 98, 115, 122]
SiO_5	3091	3194	104	[63, 83, 99, 102, 104, 118]
SiO_6	3094	3104	11	[62, 66, 101, 105, 110, 111, 136]
SiO_5	3095	3160	66	[58, 76, 90, 106, 107, 144]
SiO_5	3105	3241	137	[62, 66, 101, 105, 110, 111]
SiO_6	3109	3122	14	[57, 66, 95, 99, 108, 116, 118]
SiO_6	3110	3126	17	[43, 69, 76, 103, 106, 124, 133]
SiO_4	3116	3195	80	[42, 87, 121, 125, 141]
SiO_4	3122	3157	36	[46, 126, 128, 136, 138]
SiO_5	3123	3296	174	[57, 95, 99, 108, 116, 118]
SiO_7	3127	3166	40	[43, 69, 76, 103, 106, 109, 124, 133]
SiO_5	3127	3139	13	[53, 64, 70, 109, 124, 151]
SiO_6	3140	3182	43	[53, 64, 70, 75, 109, 124, 151]
SiO_5	3142	3181	40	[41, 79, 100, 101, 137, 140]
SiO_5	3146	3234	89	[59, 82, 87, 117, 134, 142]
SiO_5	3148	3196	49	[52, 87, 120, 134, 148, 152]
SiO_5	3158	3189	32	[46, 126, 128, 135, 136, 138]
SiO_5	3159	3205	47	[40, 74, 84, 91, 123, 130]
SiO_6	3161	3243	83	[58, 76, 90, 106, 107, 144, 150]
SiO_6	3166	3175	10	[51, 70, 81, 97, 98, 115, 122]
SiO_6	3167	3490	324	[43, 69, 76, 103, 109, 124, 133]
SiO_7	3170	3187	18	[50, 92, 96, 97, 119, 127, 143, 152]
SiO_5	3176	3184	9	[51, 81, 97, 98, 115, 122]
SiO_6	3182	3587	406	[41, 79, 100, 101, 105, 137, 140]
SiO_5	3182	3199	18	[61, 66, 88, 95, 132, 139]
SiO_7	3183	3192	10	[53, 64, 70, 75, 109, 124, 141, 151]
SiO_6	3185	3196	12	[51, 77, 81, 97, 98, 115, 122]
SiO_6	3188	3546	359	[50, 92, 96, 97, 119, 127, 152]
SiO_5	3189	3192	4	[56, 67, 69, 71, 129, 151]
SiO_6	3190	3198	9	[46, 111, 126, 128, 135, 136, 138]
SiO_6	3193	3216	24	[53, 64, 70, 75, 109, 124, 151]
SiO_6	3193	3238	46	[56, 67, 69, 71, 72, 129, 151]
SiO_4	3195	3207	13	[63, 83, 102, 104, 118]
SiO_5	3196	3199	4	[42, 87, 117, 121, 125, 141]
SiO_7	3197	3206	10	[51, 73, 77, 81, 97, 98, 115, 122]
SiO_6	3197	3237	41	[52, 87, 97, 120, 134, 148, 152]
SiO_5	3199	3212	14	[46, 126, 128, 135, 136, 138]
SiO_6	3200	3223	24	[42, 82, 87, 117, 121, 125, 141]
SiO_6	3200	3599	400	[61, 66, 88, 95, 116, 132, 139]
SiO_6	3206	3311	106	[40, 74, 84, 91, 123, 130, 142]
SiO_6	3207	3216	10	[51, 77, 81, 97, 98, 115, 122]
SiO_5	3208	3222	15	[63, 68, 83, 102, 104, 118]
SiO_6	3213	3228	16	[46, 104, 126, 128, 135, 136, 138]
SiO_5	3217	3244	28	[51, 77, 81, 97, 115, 122]
SiO_7	3217	3220	4	[53, 64, 70, 75, 109, 124, 141, 151]
SiO_6	3221	3227	7	[53, 64, 70, 75, 109, 124, 151]
SiO_4	3223	3311	89	[63, 83, 102, 104, 118]
SiO_5	3224	3249	26	[42, 82, 87, 121, 125, 141]
SiO_5	3228	3236	9	[53, 64, 70, 75, 124, 151]
SiO_5	3228	3236	9	[60, 64, 75, 93, 122, 145]
SiO_5	3229	3243	15	[46, 126, 128, 135, 136, 138]
SiO_6	3235	3294	60	[59, 82, 87, 91, 117, 134, 142]
SiO_6	3237	3357	121	[53, 64, 70, 75, 109, 124, 151]
SiO_6	3237	3254	18	[60, 64, 75, 93, 122, 141, 145]
SiO_5	3238	3252	15	[52, 87, 120, 134, 148, 152]
SiO_5	3239	3257	19	[56, 69, 71, 72, 129, 151]
SiO_4	3242	3248	7	[62, 66, 101, 110, 111]
SiO_6	3244	3312	69	[46, 111, 126, 128, 135, 136, 138]
SiO_5	3244	3251	8	[58, 76, 90, 106, 107, 144]
SiO_6	3245	3262	18	[51, 77, 81, 97, 98, 115, 122]
SiO_5	3249	3290	42	[62, 66, 101, 105, 110, 111]
SiO_4	3250	3283	34	[42, 87, 121, 125, 141]
SiO_6	3252	3265	14	[58, 76, 90, 106, 107, 144, 150]
SiO_6	3253	3259	7	[52, 87, 120, 125, 134, 148, 152]
SiO_5	3255	3259	5	[60, 64, 93, 122, 141, 145]
SiO_6	3258	3462	205	[56, 67, 69, 71, 72, 129, 151]
SiO_5	3260	3294	35	[52, 87, 120, 134, 148, 152]
SiO_4	3260	3277	18	[60, 64, 93, 122, 145]
SiO_5	3263	3285	23	[51, 81, 97, 98, 115, 122]
SiO_5	3266	3376	111	[58, 76, 90, 106, 107, 144]
SiO_6	3278	3298	21	[60, 64, 75, 93, 122, 141, 145]
SiO_5	3284	3325	42	[42, 82, 87, 121, 125, 141]
SiO_6	3286	3350	65	[51, 77, 81, 97, 98, 115, 122]
SiO_6	3291	3324	34	[62, 66, 100, 101, 105, 110, 111]
SiO_6	3295	3346	52	[52, 87, 97, 120, 134, 148, 152]
SiO_5	3295	3339	45	[59, 82, 87, 117, 134, 142]
SiO_4	3297	3334	38	[57, 95, 99, 108, 116]
SiO_5	3299	3301	3	[60, 64, 75, 93, 122, 145]
SiO_6	3302	3429	128	[60, 64, 75, 93, 122, 138, 145]
SiO_5	3312	3325	14	[40, 74, 84, 91, 123, 130]
SiO_5	3312	3329	18	[63, 68, 83, 102, 104, 118]
SiO_5	3313	3314	2	[46, 126, 128, 135, 136, 138]
SiO_6	3315	3562	248	[46, 111, 126, 128, 135, 136, 138]
SiO_5	3325	3349	25	[62, 66, 101, 105, 110, 111]
SiO_6	3326	3370	45	[40, 74, 84, 91, 114, 123, 130]
SiO_4	3326	3334	9	[42, 87, 121, 125, 141]
SiO_4	3330	3335	6	[63, 83, 102, 104, 118]
SiO_5	3335	3343	9	[42, 82, 87, 121, 125, 141]
SiO_5	3335	3398	64	[57, 95, 99, 108, 116, 118]
SiO_5	3336	3472	137	[63, 83, 99, 102, 104, 118]
SiO_6	3340	3402	63	[59, 82, 87, 91, 117, 134, 142]
SiO_4	3344	3365	22	[42, 87, 121, 125, 141]
SiO_7	3347	3376	30	[52, 87, 97, 120, 125, 134, 148, 152]
SiO_6	3350	3353	4	[62, 66, 100, 101, 105, 110, 111]
SiO_5	3351	3375	25	[51, 77, 81, 97, 115, 122]
SiO_5	3354	3411	58	[62, 66, 101, 105, 110, 111]
SiO_5	3358	3380	23	[53, 64, 70, 109, 124, 151]
SiO_5	3366	3416	51	[42, 87, 117, 121, 125, 141]
SiO_5	3371	3399	29	[40, 74, 84, 91, 123, 130]
SiO_5	3373	3428	56	[49, 86, 126, 127, 143, 150]
SiO_6	3376	3438	63	[51, 77, 81, 92, 97, 115, 122]
SiO_6	3377	3380	4	[52, 87, 120, 125, 134, 148, 152]
SiO_6	3377	3388	12	[58, 76, 90, 106, 107, 144, 150]
SiO_7	3381	3385	5	[52, 87, 117, 120, 125, 134, 148, 152]
SiO_6	3381	3454	74	[53, 64, 70, 109, 114, 124, 151]
SiO_8	3386	3397	12	[52, 87, 97, 117, 120, 125, 134, 148, 152]
SiO_5	3389	3398	10	[58, 76, 90, 106, 107, 144]
SiO_5	3391	3435	45	[45, 70, 75, 81, 91, 114]
SiO_7	3398	3398	1	[52, 87, 97, 117, 120, 134, 148, 152]
SiO_6	3399	3409	11	[52, 87, 97, 120, 134, 148, 152]
SiO_4	3399	3410	12	[57, 95, 99, 108, 116]
SiO_6	3399	3420	22	[58, 76, 90, 106, 107, 144, 150]
SiO_6	3400	3471	72	[40, 74, 84, 91, 123, 130, 142]
SiO_7	3403	3437	35	[59, 81, 82, 87, 91, 117, 134, 142]
SiO_5	3410	3431	22	[52, 87, 120, 134, 148, 152]
SiO_5	3411	3582	172	[57, 95, 99, 108, 116, 118]
SiO_6	3412	3454	43	[62, 66, 100, 101, 105, 110, 111]
SiO_6	3417	3434	18	[42, 82, 87, 117, 121, 125, 141]
SiO_5	3421	3475	55	[58, 76, 90, 106, 107, 144]
SiO_6	3429	3787	359	[49, 85, 86, 126, 127, 143, 150]
SiO_5	3430	3475	46	[60, 64, 75, 93, 122, 145]
SiO_6	3432	3466	35	[52, 87, 97, 120, 134, 148, 152]
SiO_5	3435	3443	9	[42, 87, 117, 121, 125, 141]
SiO_6	3436	3440	5	[45, 64, 70, 75, 81, 91, 114]
SiO_6	3438	3519	82	[59, 82, 87, 91, 117, 134, 142]
SiO_5	3439	3454	16	[51, 77, 81, 97, 115, 122]
SiO_7	3441	3442	2	[45, 64, 70, 75, 80, 81, 91, 114]
SiO_6	3443	4188	746	[45, 70, 75, 80, 81, 91, 114]
SiO_4	3444	3599	156	[42, 87, 121, 125, 141]
SiO_6	3455	3497	43	[51, 77, 81, 97, 98, 115, 122]
SiO_5	3455	3530	76	[53, 64, 70, 109, 124, 151]
SiO_5	3455	3515	61	[62, 66, 101, 105, 110, 111]
SiO_5	3463	3510	48	[56, 67, 69, 71, 72, 129]
SiO_5	3465	3575	111	[44, 67, 68, 100, 146, 149]
SiO_5	3467	3475	9	[52, 87, 120, 134, 148, 152]
SiO_5	3472	3520	49	[40, 74, 84, 91, 123, 130]
SiO_4	3473	3579	107	[63, 83, 102, 104, 118]
SiO_6	3476	3620	145	[52, 87, 97, 120, 134, 148, 152]
SiO_6	3476	3485	10	[58, 76, 90, 106, 107, 144, 150]
SiO_6	3476	3555	80	[60, 64, 75, 93, 122, 138, 145]
SiO_5	3486	3679	194	[58, 76, 90, 106, 107, 144]
SiO_7	3491	3497	7	[43, 69, 76, 103, 106, 109, 124, 133]
SiO_6	3498	3670	173	[43, 69, 76, 103, 109, 124, 133]
SiO_5	3498	3512	15	[51, 77, 81, 97, 115, 122]
SiO_6	3511	3525	15	[56, 67, 69, 71, 72, 129, 151]
SiO_6	3513	3625	113	[51, 77, 81, 97, 98, 115, 122]
SiO_6	3516	3544	29	[62, 66, 100, 101, 105, 110, 111]
SiO_5	3520	3533	14	[59, 82, 87, 91, 117, 142]
SiO_6	3521	3679	159	[40, 74, 84, 91, 123, 130, 142]
SiO_5	3526	3578	53	[56, 67, 69, 71, 72, 129]
SiO_6	3531	3708	178	[53, 64, 70, 75, 109, 124, 151]
SiO_6	3534	3581	48	[59, 82, 87, 91, 117, 134, 142]
SiO_5	3545	3551	7	[62, 66, 101, 105, 110, 111]
SiO_7	3547	3562	16	[50, 92, 96, 97, 119, 127, 143, 152]
SiO_6	3552	3575	24	[62, 66, 100, 101, 105, 110, 111]
SiO_5	3556	3589	34	[60, 64, 75, 93, 122, 145]
SiO_5	3563	3627	65	[46, 111, 126, 128, 136, 138]
SiO_6	3563	3573	11	[50, 92, 96, 97, 119, 127, 152]
SiO_7	3574	3601	28	[50, 92, 96, 97, 119, 127, 143, 152]
SiO_6	3576	3657	82	[44, 67, 68, 100, 118, 146, 149]
SiO_5	3576	3613	38	[62, 66, 101, 105, 110, 111]
SiO_6	3579	3775	197	[56, 67, 69, 71, 72, 129, 151]
SiO_5	3580	3581	2	[63, 83, 99, 102, 104, 118]
SiO_5	3582	3593	12	[59, 82, 87, 117, 134, 142]
SiO_4	3582	3618	37	[63, 83, 102, 104, 118]
SiO_4	3583	3617	35	[57, 95, 99, 108, 116]
SiO_5	3588	3600	13	[41, 79, 101, 105, 137, 140]
SiO_6	3590	3591	2	[60, 64, 75, 93, 122, 138, 145]
SiO_5	3592	3601	10	[60, 64, 93, 122, 138, 145]
SiO_6	3594	3607	14	[59, 82, 87, 91, 117, 134, 142]
SiO_5	3600	3689	90	[42, 87, 95, 121, 125, 141]
SiO_5	3600	3608	9	[61, 66, 88, 95, 132, 139]
SiO_6	3601	4161	561	[41, 79, 100, 101, 105, 137, 140]
SiO_6	3602	4827	1226	[50, 92, 96, 97, 119, 127, 152]
SiO_4	3602	3644	43	[60, 64, 93, 122, 145]
SiO_5	3608	3615	8	[59, 82, 87, 117, 134, 142]
SiO_6	3609	3715	107	[61, 66, 88, 95, 116, 132, 139]
SiO_6	3614	3623	10	[62, 66, 89, 101, 105, 110, 111]
SiO_4	3616	3680	65	[59, 82, 117, 134, 142]
SiO_5	3618	3930	313	[57, 95, 99, 108, 116, 118]
SiO_5	3619	3686	68	[63, 83, 99, 102, 104, 118]
SiO_5	3621	3724	104	[52, 87, 120, 134, 148, 152]
SiO_5	3624	3771	148	[62, 66, 101, 105, 110, 111]
SiO_5	3626	3652	27	[51, 81, 97, 98, 115, 122]
SiO_6	3628	3767	140	[46, 111, 126, 128, 135, 136, 138]
SiO_5	3645	3661	17	[60, 64, 75, 93, 122, 145]
SiO_4	3653	3704	52	[51, 81, 97, 115, 122]
SiO_5	3658	3672	15	[44, 67, 68, 100, 146, 149]
SiO_4	3662	3662	1	[60, 64, 93, 122, 145]
SiO_5	3663	3721	59	[60, 64, 93, 122, 141, 145]
SiO_7	3671	3701	31	[43, 69, 76, 103, 106, 109, 124, 133]
SiO_6	3673	3860	188	[44, 67, 68, 100, 118, 146, 149]
SiO_5	3680	3715	36	[40, 74, 84, 91, 123, 130]
SiO_6	3680	3709	30	[58, 76, 90, 106, 107, 144, 150]
SiO_5	3681	3681	1	[59, 82, 87, 117, 134, 142]
SiO_6	3682	3694	13	[59, 82, 87, 91, 117, 134, 142]
SiO_6	3687	3687	1	[63, 83, 99, 102, 104, 118, 124]
SiO_7	3688	3691	4	[63, 83, 99, 102, 103, 104, 118, 124]
SiO_4	3690	3709	20	[42, 87, 121, 125, 141]
SiO_6	3692	3887	196	[63, 83, 99, 102, 103, 118, 124]
SiO_5	3695	3758	64	[59, 82, 87, 117, 134, 142]
SiO_6	3702	3995	294	[43, 69, 76, 103, 109, 124, 133]
SiO_5	3705	3720	16	[51, 77, 81, 97, 115, 122]
SiO_5	3707	3744	38	[54, 77, 78, 88, 115, 131]
SiO_5	3709	3710	2	[53, 64, 70, 109, 124, 151]
SiO_5	3710	3724	15	[42, 87, 98, 121, 125, 141]
SiO_5	3710	3717	8	[58, 76, 90, 106, 107, 150]
SiO_6	3711	3777	67	[53, 64, 70, 75, 109, 124, 151]
SiO_6	3716	3749	34	[40, 74, 84, 91, 114, 123, 130]
SiO_5	3716	3749	34	[61, 66, 88, 95, 132, 139]
SiO_6	3718	3782	65	[58, 76, 90, 106, 107, 144, 150]
SiO_6	3721	3750	30	[51, 73, 77, 81, 97, 115, 122]
SiO_6	3722	3724	3	[60, 64, 93, 122, 138, 141, 145]
SiO_4	3725	3881	157	[42, 87, 121, 125, 141]
SiO_6	3725	3850	126	[52, 87, 97, 120, 134, 148, 152]
SiO_6	3725	3738	14	[60, 64, 75, 93, 122, 138, 145]
SiO_5	3739	3810	72	[60, 64, 75, 93, 122, 145]
SiO_6	3745	3790	46	[54, 77, 78, 88, 98, 115, 131]
SiO_5	3750	3794	45	[40, 74, 84, 91, 123, 130]
SiO_6	3750	3833	84	[61, 66, 88, 95, 116, 132, 139]
SiO_5	3751	3759	9	[51, 77, 81, 97, 115, 122]
SiO_6	3759	3870	112	[59, 82, 87, 91, 117, 134, 142]
SiO_6	3760	3782	23	[51, 77, 81, 97, 98, 115, 122]
SiO_5	3768	3966	199	[46, 111, 126, 128, 136, 138]
SiO_6	3772	3813	42	[62, 66, 101, 105, 110, 111, 136]
SiO_6	3776	3778	3	[55, 73, 89, 110, 133, 135, 147]
SiO_5	3776	3823	48	[56, 67, 69, 71, 72, 129]
SiO_5	3778	3833	56	[53, 64, 70, 109, 124, 151]
SiO_5	3779	3847	69	[55, 73, 89, 110, 133, 147]
SiO_5	3783	3865	83	[51, 77, 81, 97, 115, 122]
SiO_7	3783	3785	3	[58, 76, 90, 106, 107, 137, 144, 150]
SiO_6	3786	3844	59	[58, 76, 90, 106, 107, 144, 150]
SiO_5	3788	3880	93	[49, 86, 126, 127, 143, 150]
SiO_5	3791	3820	30	[54, 78, 88, 98, 115, 131]
SiO_5	3792	3830	39	[47, 94, 96, 114, 130, 143]
SiO_6	3795	3843	49	[40, 74, 84, 91, 123, 130, 142]
SiO_6	3811	3914	104	[60, 64, 75, 93, 122, 138, 145]
SiO_5	3814	3835	22	[62, 66, 101, 105, 110, 111]
SiO_6	3821	3922	102	[54, 77, 78, 88, 98, 115, 131]
SiO_4	3824	3832	9	[56, 69, 71, 72, 129]
SiO_6	3831	4289	459	[47, 80, 94, 96, 114, 130, 143]
SiO_5	3833	3838	6	[56, 69, 71, 72, 129, 151]
SiO_6	3834	3840	7	[53, 64, 70, 75, 109, 124, 151]
SiO_5	3834	3845	12	[61, 66, 88, 95, 132, 139]
SiO_6	3836	3966	131	[62, 66, 101, 105, 110, 111, 136]
SiO_6	3839	3961	123	[56, 67, 69, 71, 72, 129, 151]
SiO_5	3841	3853	13	[53, 64, 70, 75, 124, 151]
SiO_5	3844	3876	33	[40, 74, 84, 91, 123, 130]
SiO_5	3845	3855	11	[58, 76, 90, 106, 107, 150]
SiO_6	3846	3935	90	[61, 66, 88, 95, 116, 132, 139]
SiO_6	3848	3854	7	[55, 73, 89, 110, 133, 135, 147]
SiO_5	3851	3868	18	[52, 87, 120, 134, 148, 152]
SiO_6	3854	3859	6	[53, 64, 70, 75, 124, 141, 151]
SiO_5	3855	4866	1012	[55, 73, 89, 110, 133, 147]
SiO_6	3856	3922	67	[58, 76, 90, 106, 107, 144, 150]
SiO_5	3860	3897	38	[53, 64, 70, 75, 124, 151]
SiO_5	3861	3873	13	[44, 67, 68, 100, 146, 149]
SiO_6	3866	3924	59	[51, 73, 77, 81, 97, 115, 122]
SiO_6	3869	3931	63	[52, 87, 97, 120, 134, 148, 152]
SiO_5	3871	3877	7	[59, 82, 87, 91, 117, 142]
SiO_6	3874	3950	77	[44, 67, 68, 100, 118, 146, 149]
SiO_6	3877	3959	83	[40, 74, 84, 91, 123, 130, 142]
SiO_6	3878	3884	7	[59, 82, 87, 91, 117, 134, 142]
SiO_6	3881	3988	108	[49, 85, 86, 126, 127, 143, 150]
SiO_5	3882	3886	5	[42, 87, 98, 121, 125, 141]
SiO_5	3885	3922	38	[59, 82, 87, 117, 134, 142]
SiO_6	3887	3939	53	[42, 87, 95, 98, 121, 125, 141]
SiO_5	3888	3899	12	[63, 83, 99, 102, 118, 124]
SiO_6	3898	3942	45	[53, 64, 70, 75, 109, 124, 151]
SiO_6	3900	3960	61	[63, 83, 99, 102, 103, 118, 124]
SiO_5	3915	3942	28	[60, 64, 75, 93, 122, 145]
SiO_5	3923	3927	5	[54, 78, 88, 98, 115, 131]
SiO_5	3923	3971	49	[58, 76, 90, 106, 107, 144]
SiO_6	3923	3982	60	[59, 82, 87, 91, 117, 134, 142]
SiO_5	3925	3943	19	[51, 77, 81, 97, 115, 122]
SiO_6	3928	4155	228	[54, 77, 78, 88, 98, 115, 131]
SiO_4	3931	3937	7	[57, 95, 99, 108, 116]
SiO_5	3932	3943	12	[52, 87, 120, 134, 148, 152]
SiO_5	3936	3943	8	[61, 66, 88, 95, 132, 139]
SiO_5	3938	4214	277	[57, 95, 99, 108, 116, 118]
SiO_5	3940	3951	12	[42, 87, 95, 121, 125, 141]
SiO_5	3943	3986	44	[53, 64, 70, 109, 124, 151]
SiO_6	3943	3966	24	[60, 64, 75, 93, 122, 138, 145]
SiO_6	3944	3995	52	[51, 77, 81, 97, 98, 115, 122]
SiO_6	3944	4010	67	[52, 87, 97, 120, 134, 148, 152]
SiO_6	3944	4059	116	[61, 66, 88, 95, 116, 132, 139]
SiO_5	3951	3977	27	[44, 67, 68, 100, 146, 149]
SiO_4	3952	3968	17	[42, 87, 121, 125, 141]
SiO_7	3960	3965	6	[40, 74, 84, 91, 114, 123, 130, 142]
SiO_5	3961	3990	30	[63, 83, 99, 102, 118, 124]
SiO_5	3962	3985	24	[56, 67, 69, 71, 72, 129]
SiO_6	3966	4005	40	[40, 74, 84, 91, 114, 123, 130]
SiO_6	3967	4046	80	[46, 111, 126, 128, 135, 136, 138]
SiO_5	3967	4004	38	[60, 64, 75, 93, 122, 145]
SiO_5	3967	4083	117	[62, 66, 101, 105, 110, 111]
SiO_5	3969	4183	215	[42, 87, 95, 121, 125, 141]
SiO_6	3972	3988	17	[58, 76, 90, 106, 107, 144, 150]
SiO_6	3978	4042	65	[44, 67, 68, 100, 118, 146, 149]
SiO_5	3983	4015	33	[59, 82, 87, 117, 134, 142]
SiO_6	3986	4055	70	[56, 67, 69, 71, 72, 129, 151]
SiO_6	3987	4024	38	[53, 64, 70, 75, 109, 124, 151]
SiO_5	3989	4016	28	[49, 86, 126, 127, 143, 150]
SiO_5	3989	4067	79	[58, 76, 90, 106, 107, 144]
SiO_6	3991	4122	132	[63, 83, 99, 102, 103, 118, 124]
SiO_7	3996	4009	14	[43, 69, 76, 103, 106, 109, 124, 133]
SiO_5	3996	4017	22	[51, 77, 81, 97, 115, 122]
SiO_6	4005	4246	242	[60, 64, 75, 93, 122, 138, 145]
SiO_5	4006	4007	2	[40, 74, 84, 91, 123, 130]
SiO_6	4008	4212	205	[40, 74, 84, 91, 123, 130, 142]
SiO_6	4010	4027	18	[43, 76, 103, 106, 109, 124, 133]
SiO_5	4011	4035	25	[52, 87, 120, 134, 148, 152]
SiO_6	4016	4027	12	[59, 82, 87, 91, 117, 134, 142]
SiO_6	4017	4141	125	[49, 85, 86, 126, 127, 143, 150]
SiO_6	4018	4035	18	[51, 77, 81, 97, 98, 115, 122]
SiO_7	4025	4055	31	[53, 64, 70, 75, 109, 114, 124, 151]
SiO_7	4028	4040	13	[43, 69, 76, 103, 106, 109, 124, 133]
SiO_5	4028	4049	22	[59, 82, 91, 117, 134, 142]
SiO_5	4036	4047	12	[51, 77, 81, 97, 115, 122]
SiO_6	4036	4119	84	[52, 87, 97, 120, 134, 148, 152]
SiO_6	4041	4084	44	[43, 69, 76, 103, 109, 124, 133]
SiO_5	4043	4095	53	[44, 67, 68, 100, 146, 149]
SiO_5	4047	4129	83	[46, 111, 126, 128, 135, 136]
SiO_6	4048	4124	77	[51, 77, 81, 97, 98, 115, 122]
SiO_6	4050	4065	16	[59, 82, 87, 91, 117, 134, 142]
SiO_6	4056	4059	4	[53, 64, 70, 75, 109, 124, 151]
SiO_5	4056	4069	14	[56, 69, 71, 72, 129, 151]
SiO_5	4060	4073	14	[53, 64, 70, 109, 124, 151]
SiO_5	4060	4066	7	[61, 66, 88, 116, 132, 139]
SiO_5	4066	4071	6	[59, 82, 87, 117, 134, 142]
SiO_6	4067	4312	246	[61, 66, 88, 95, 116, 132, 139]
SiO_6	4068	4147	80	[58, 76, 90, 106, 107, 144, 150]
SiO_6	4070	4233	164	[56, 67, 69, 71, 72, 129, 151]
SiO_6	4072	4091	20	[59, 82, 87, 91, 117, 134, 142]
SiO_6	4074	4105	32	[53, 64, 70, 75, 109, 124, 151]
SiO_6	4084	4099	16	[62, 66, 100, 101, 105, 110, 111]
SiO_7	4085	4147	63	[43, 69, 76, 103, 106, 109, 124, 133]
SiO_5	4092	4123	32	[59, 82, 91, 117, 134, 142]
SiO_6	4096	4099	4	[44, 67, 68, 100, 140, 146, 149]
SiO_5	4100	4315	216	[44, 67, 68, 100, 146, 149]
SiO_5	4100	4208	109	[62, 66, 101, 105, 110, 111]
SiO_5	4106	4173	68	[53, 64, 70, 75, 124, 151]
SiO_5	4120	4143	24	[52, 87, 120, 134, 148, 152]
SiO_5	4123	4211	89	[63, 83, 99, 102, 118, 124]
SiO_6	4124	4168	45	[59, 82, 87, 91, 117, 134, 142]
SiO_5	4125	4329	205	[51, 81, 97, 98, 115, 122]
SiO_6	4130	4185	56	[46, 111, 126, 128, 135, 136, 138]
SiO_5	4142	4162	21	[49, 85, 126, 127, 143, 150]
SiO_6	4144	4199	56	[52, 87, 97, 120, 134, 148, 152]
SiO_6	4148	4179	32	[43, 69, 76, 103, 109, 124, 133]
SiO_5	4148	4277	130	[58, 76, 90, 106, 107, 144]
SiO_5	4156	4171	16	[54, 77, 78, 88, 98, 131]
SiO_5	4162	4193	32	[41, 79, 101, 105, 137, 140]
SiO_6	4163	4194	32	[49, 85, 86, 126, 127, 143, 150]
SiO_5	4169	4175	7	[59, 82, 87, 117, 134, 142]
SiO_6	4172	4713	542	[54, 77, 78, 88, 98, 115, 131]
SiO_4	4174	4188	15	[53, 64, 70, 124, 151]
SiO_6	4176	4227	52	[59, 82, 87, 91, 117, 134, 142]
SiO_5	4180	4241	62	[43, 69, 103, 109, 124, 133]
SiO_4	4184	4198	15	[42, 87, 121, 125, 141]
SiO_5	4186	4235	50	[46, 111, 126, 128, 135, 136]
SiO_5	4189	4204	16	[45, 70, 75, 81, 91, 114]
SiO_5	4189	4204	16	[53, 64, 70, 109, 124, 151]
SiO_6	4194	4258	65	[41, 79, 100, 101, 105, 137, 140]
SiO_5	4195	4229	35	[49, 85, 126, 127, 143, 150]
SiO_5	4199	4201	3	[42, 87, 99, 121, 125, 141]
SiO_5	4200	4218	19	[52, 87, 120, 134, 148, 152]
SiO_4	4202	4227	26	[42, 87, 121, 125, 141]
SiO_6	4205	4816	612	[45, 70, 75, 80, 81, 91, 114]
SiO_6	4205	4228	24	[53, 64, 70, 75, 109, 124, 151]
SiO_6	4209	4226	18	[62, 66, 100, 101, 105, 110, 111]
SiO_6	4212	4266	55	[63, 83, 99, 102, 103, 118, 124]
SiO_5	4213	4281	69	[40, 74, 84, 91, 123, 130]
SiO_6	4215	4230	16	[57, 89, 95, 99, 108, 116, 118]
SiO_6	4219	4596	378	[52, 87, 97, 120, 134, 148, 152]
SiO_5	4227	4250	24	[62, 66, 101, 105, 110, 111]
SiO_5	4228	4284	57	[42, 82, 87, 121, 125, 141]
SiO_5	4228	4263	36	[59, 82, 91, 117, 134, 142]
SiO_5	4229	4264	36	[53, 64, 70, 109, 124, 151]
SiO_6	4230	4346	117	[49, 85, 86, 126, 127, 143, 150]
SiO_5	4231	5211	981	[57, 95, 99, 108, 116, 118]
SiO_5	4234	4282	49	[56, 67, 69, 71, 72, 129]
SiO_6	4236	4367	132	[46, 111, 126, 128, 135, 136, 138]
SiO_6	4242	4489	248	[43, 69, 76, 103, 109, 124, 133]
SiO_7	4247	4273	27	[60, 64, 75, 93, 122, 138, 141, 145]
SiO_6	4251	4260	10	[62, 66, 100, 101, 105, 110, 111]
SiO_5	4259	4274	16	[41, 79, 101, 105, 137, 140]
SiO_5	4261	4317	57	[62, 66, 101, 105, 110, 111]
SiO_6	4264	4715	452	[59, 82, 87, 91, 117, 134, 142]
SiO_6	4265	4362	98	[53, 64, 70, 109, 114, 124, 151]
SiO_5	4267	4294	28	[63, 83, 99, 102, 103, 118]
SiO_6	4274	4432	159	[60, 64, 75, 93, 122, 138, 145]
SiO_6	4275	4382	108	[41, 79, 100, 101, 105, 137, 140]
SiO_6	4278	4324	47	[58, 76, 90, 106, 107, 144, 150]
SiO_6	4282	4457	176	[40, 74, 84, 91, 123, 130, 142]
SiO_6	4283	4520	238	[56, 67, 69, 71, 72, 129, 151]
SiO_4	4285	4300	16	[42, 87, 121, 125, 141]
SiO_5	4290	4360	71	[47, 80, 94, 96, 130, 143]
SiO_6	4295	4341	47	[63, 83, 99, 102, 103, 118, 124]
SiO_5	4301	4325	25	[42, 87, 95, 121, 125, 141]
SiO_5	4313	4356	44	[61, 66, 88, 95, 132, 139]
SiO_6	4316	4371	56	[44, 67, 68, 100, 118, 146, 149]
SiO_6	4318	4338	21	[62, 66, 100, 101, 105, 110, 111]
SiO_5	4325	4343	19	[58, 76, 90, 106, 107, 144]
SiO_4	4326	4330	5	[42, 87, 121, 125, 141]
SiO_6	4330	4445	116	[51, 77, 81, 97, 98, 115, 122]
SiO_5	4331	4358	28	[42, 87, 95, 121, 125, 141]
SiO_5	4339	4456	118	[62, 66, 101, 105, 110, 111]
SiO_5	4342	4361	20	[63, 83, 99, 102, 118, 124]
SiO_6	4344	4355	12	[58, 76, 90, 106, 107, 133, 144]
SiO_5	4347	4357	11	[49, 85, 86, 126, 127, 150]
SiO_5	4356	4377	22	[58, 76, 90, 106, 107, 144]
SiO_6	4357	4379	23	[61, 66, 88, 95, 116, 132, 139]
SiO_6	4358	4615	258	[49, 85, 86, 126, 127, 143, 150]
SiO_4	4359	4473	115	[42, 87, 121, 125, 141]
SiO_6	4361	4371	11	[47, 80, 94, 96, 114, 130, 143]
SiO_6	4362	4405	44	[63, 83, 99, 102, 103, 118, 124]
SiO_5	4363	4404	42	[53, 64, 70, 109, 124, 151]
SiO_5	4368	4405	38	[46, 126, 128, 135, 136, 138]
SiO_5	4372	4384	13	[44, 67, 68, 100, 146, 149]
SiO_7	4372	4390	19	[47, 80, 86, 94, 96, 114, 130, 143]
SiO_6	4378	4397	20	[58, 76, 90, 106, 107, 144, 150]
SiO_5	4380	4395	16	[61, 66, 88, 95, 132, 139]
SiO_5	4383	4449	67	[41, 79, 101, 105, 137, 140]
SiO_6	4385	4480	96	[44, 67, 68, 100, 118, 146, 149]
SiO_6	4391	4827	437	[47, 80, 94, 96, 114, 130, 143]
SiO_6	4396	4446	51	[61, 66, 88, 95, 116, 132, 139]
SiO_5	4398	4566	169	[58, 76, 90, 106, 107, 144]
SiO_4	4402	4425	24	[48, 65, 79, 113, 144]
SiO_6	4405	4488	84	[53, 64, 70, 75, 109, 124, 151]
SiO_6	4406	4448	43	[46, 111, 126, 128, 135, 136, 138]
SiO_5	4406	4477	72	[63, 83, 99, 102, 103, 118]
SiO_5	4426	4702	277	[48, 65, 79, 112, 113, 144]
SiO_5	4433	4459	27	[60, 64, 93, 122, 138, 145]
SiO_7	4446	4467	22	[51, 70, 77, 81, 97, 98, 115, 122]
SiO_5	4447	4482	36	[61, 66, 95, 116, 132, 139]
SiO_5	4449	4510	62	[46, 111, 126, 128, 135, 136]
SiO_6	4450	4488	39	[41, 79, 100, 101, 105, 137, 140]
SiO_6	4457	4487	31	[62, 66, 100, 101, 105, 110, 111]
SiO_5	4458	4503	46	[40, 74, 84, 91, 123, 130]
SiO_6	4460	4562	103	[60, 64, 75, 93, 122, 138, 145]
SiO_6	4468	4568	101	[51, 77, 81, 97, 98, 115, 122]
SiO_5	4474	4521	48	[42, 82, 87, 121, 125, 141]
SiO_6	4478	4514	37	[63, 83, 99, 102, 103, 118, 124]
SiO_5	4481	4563	83	[44, 67, 68, 100, 146, 149]
SiO_6	4483	4643	161	[61, 66, 88, 95, 116, 132, 139]
SiO_5	4488	4549	62	[62, 66, 101, 105, 110, 111]
SiO_5	4489	4510	22	[41, 79, 101, 105, 137, 140]
SiO_5	4489	4569	81	[53, 64, 70, 109, 124, 151]
SiO_7	4490	4512	23	[43, 69, 76, 103, 106, 109, 124, 133]
SiO_6	4504	4550	47	[40, 74, 84, 91, 123, 130, 142]
SiO_6	4511	4819	309	[41, 79, 100, 101, 105, 137, 140]
SiO_6	4511	4525	15	[46, 111, 126, 128, 135, 136, 138]
SiO_6	4513	4523	11	[43, 69, 103, 106, 109, 124, 133]
SiO_5	4515	4543	29	[63, 83, 99, 102, 118, 124]
SiO_5	4521	4529	9	[56, 67, 69, 72, 129, 151]
SiO_4	4522	4553	32	[42, 87, 121, 125, 141]
SiO_5	4524	4533	10	[43, 69, 103, 109, 124, 133]
SiO_5	4526	4540	15	[46, 111, 126, 128, 135, 136]
SiO_6	4530	4592	63	[56, 67, 69, 71, 72, 129, 151]
SiO_6	4534	4541	8	[43, 69, 76, 103, 109, 124, 133]
SiO_6	4541	4857	317	[46, 111, 126, 128, 135, 136, 138]
SiO_7	4542	4564	23	[43, 69, 76, 103, 106, 109, 124, 133]
SiO_6	4544	4585	42	[63, 83, 99, 102, 103, 118, 124]
SiO_6	4550	4586	37	[62, 66, 100, 101, 105, 110, 111]
SiO_5	4551	4622	72	[40, 74, 84, 91, 123, 130]
SiO_5	4554	4589	36	[42, 82, 87, 121, 125, 141]
SiO_5	4563	4565	3	[60, 64, 75, 93, 122, 145]
SiO_6	4564	4907	344	[44, 67, 68, 100, 118, 146, 149]
SiO_6	4565	4751	187	[43, 69, 76, 103, 109, 124, 133]
SiO_6	4566	4588	23	[60, 64, 75, 93, 122, 138, 145]
SiO_6	4567	4577	11	[58, 76, 90, 106, 107, 144, 150]
SiO_5	4569	4592	24	[51, 77, 81, 97, 115, 122]
SiO_6	4570	4571	2	[53, 64, 70, 109, 114, 124, 151]
SiO_7	4572	4574	3	[53, 64, 70, 75, 109, 114, 124, 151]
SiO_6	4575	4619	45	[53, 64, 70, 75, 109, 124, 151]
SiO_5	4578	4588	11	[58, 76, 90, 106, 107, 144]
SiO_7	4586	4589	4	[63, 83, 99, 102, 103, 104, 118, 124]
SiO_5	4587	4694	108	[62, 66, 101, 105, 110, 111]
SiO_6	4589	4610	22	[58, 76, 90, 106, 107, 144, 150]
SiO_5	4589	4606	18	[60, 64, 75, 93, 122, 145]
SiO_6	4590	4675	86	[42, 82, 87, 117, 121, 125, 141]
SiO_6	4590	4599	10	[63, 83, 99, 102, 103, 104, 118]
SiO_6	4593	4789	197	[51, 77, 81, 97, 98, 115, 122]
SiO_5	4593	4623	31	[56, 67, 69, 71, 72, 129]
SiO_7	4597	4620	24	[52, 87, 97, 120, 125, 134, 148, 152]
SiO_7	4600	4603	4	[63, 83, 99, 102, 103, 104, 118, 124]
SiO_6	4604	4820	217	[63, 83, 99, 102, 103, 118, 124]
SiO_6	4607	4622	16	[60, 64, 75, 93, 122, 141, 145]
SiO_5	4611	4614	4	[58, 76, 90, 106, 107, 144]
SiO_4	4615	4620	6	[58, 76, 90, 106, 107]
SiO_5	4616	4802	187	[49, 86, 126, 127, 143, 150]
SiO_5	4620	4653	34	[53, 64, 70, 109, 124, 151]
SiO_6	4621	4623	3	[52, 87, 97, 120, 134, 148, 152]
SiO_5	4621	4632	12	[58, 76, 83, 90, 106, 107]
SiO_6	4623	4633	11	[40, 74, 84, 91, 123, 130, 142]
SiO_7	4623	4634	12	[60, 64, 75, 93, 122, 138, 141, 145]
SiO_5	4624	4636	13	[52, 87, 120, 134, 148, 152]
SiO_6	4624	4717	94	[56, 67, 69, 71, 72, 129, 151]
SiO_6	4633	4639	7	[58, 76, 83, 90, 106, 107, 150]
SiO_5	4634	4653	20	[40, 74, 84, 91, 123, 130]
SiO_6	4635	4654	20	[60, 64, 75, 93, 122, 138, 145]
SiO_6	4637	4848	212	[52, 87, 97, 120, 134, 148, 152]
SiO_5	4640	4642	3	[58, 76, 83, 90, 106, 107]
SiO_4	4643	4666	24	[58, 76, 90, 106, 107]
SiO_5	4644	4673	30	[61, 66, 88, 95, 132, 139]
SiO_6	4654	5470	817	[40, 74, 84, 91, 123, 130, 142]
SiO_6	4654	4719	66	[53, 64, 70, 75, 109, 124, 151]
SiO_5	4655	4794	140	[60, 64, 75, 93, 122, 145]
SiO_5	4667	4678	12	[58, 76, 90, 106, 107, 144]
SiO_6	4674	4789	116	[61, 66, 88, 95, 116, 132, 139]
SiO_5	4676	4764	89	[42, 82, 87, 121, 125, 141]
SiO_6	4679	4743	65	[58, 76, 90, 106, 107, 144, 150]
SiO_6	4695	4700	6	[62, 66, 100, 101, 105, 110, 111]
SiO_5	4701	4791	91	[62, 66, 101, 105, 110, 111]
SiO_4	4703	4718	16	[48, 65, 79, 113, 144]
SiO_5	4714	4723	10	[54, 78, 88, 98, 115, 131]
SiO_5	4716	5083	368	[59, 82, 87, 117, 134, 142]
SiO_5	4718	4735	18	[56, 69, 71, 72, 129, 151]
SiO_5	4719	4803	85	[48, 65, 79, 112, 113, 144]
SiO_7	4720	4728	9	[53, 64, 70, 75, 109, 124, 141, 151]
SiO_6	4724	4731	8	[54, 77, 78, 88, 98, 115, 131]
SiO_6	4729	4730	2	[53, 64, 70, 75, 109, 124, 151]
SiO_5	4731	4736	6	[53, 64, 70, 75, 109, 151]
SiO_5	4732	4780	49	[54, 78, 88, 98, 115, 131]
SiO_6	4736	5643	908	[56, 67, 69, 71, 72, 129, 151]
SiO_6	4737	4739	3	[53, 64, 70, 75, 109, 114, 151]
SiO_7	4740	4751	12	[53, 64, 70, 75, 109, 114, 124, 151]
SiO_7	4744	4766	23	[58, 76, 90, 106, 107, 137, 144, 150]
SiO_7	4752	4780	29	[43, 69, 76, 103, 106, 109, 124, 133]
SiO_6	4752	4755	4	[53, 64, 70, 75, 109, 124, 151]
SiO_5	4756	4777	22	[53, 70, 75, 109, 124, 151]
SiO_6	4765	4804	40	[42, 82, 87, 117, 121, 125, 141]
SiO_6	4767	4805	39	[58, 76, 90, 106, 107, 144, 150]
SiO_6	4778	4794	17	[53, 70, 75, 109, 114, 124, 151]
SiO_6	4781	4798	18	[43, 69, 76, 103, 109, 124, 133]
SiO_6	4781	4790	10	[54, 77, 78, 88, 98, 115, 131]
SiO_5	4790	4839	50	[51, 77, 81, 97, 115, 122]
SiO_5	4790	4865	76	[61, 66, 88, 95, 132, 139]
SiO_5	4791	5035	245	[54, 78, 88, 98, 115, 131]
SiO_6	4792	4851	60	[62, 66, 100, 101, 105, 110, 111]
SiO_5	4795	4850	56	[53, 70, 75, 109, 124, 151]
SiO_6	4795	4876	82	[60, 64, 75, 93, 122, 141, 145]
SiO_7	4799	4830	32	[43, 69, 76, 103, 106, 109, 124, 133]
SiO_6	4803	4910	108	[49, 85, 86, 126, 127, 143, 150]
SiO_4	4804	4843	40	[48, 65, 112, 113, 144]
SiO_5	4805	4853	49	[42, 87, 117, 121, 125, 141]
SiO_5	4806	4815	10	[58, 76, 90, 106, 107, 144]
SiO_6	4816	4821	6	[58, 76, 90, 106, 107, 144, 150]
SiO_7	4817	4845	29	[45, 70, 75, 80, 81, 91, 114, 130]
SiO_5	4820	4821	2	[41, 79, 100, 101, 137, 140]
SiO_7	4821	4834	14	[63, 83, 99, 102, 103, 104, 118, 124]
SiO_4	4822	4842	21	[41, 79, 101, 137, 140]
SiO_7	4822	4831	10	[58, 76, 83, 90, 106, 107, 144, 150]
SiO_5	4828	4868	41	[47, 94, 96, 114, 130, 143]
SiO_7	4828	4834	7	[50, 77, 92, 96, 97, 119, 127, 152]
SiO_6	4831	4845	15	[43, 69, 76, 103, 109, 124, 133]
SiO_6	4832	4835	4	[58, 76, 90, 106, 107, 144, 150]
SiO_6	4835	4866	32	[50, 77, 92, 96, 97, 119, 127]
SiO_6	4835	4850	16	[63, 83, 99, 102, 104, 118, 124]
SiO_5	4836	4853	18	[58, 76, 90, 106, 107, 144]
SiO_4	4840	4845	6	[51, 77, 81, 115, 122]
SiO_5	4843	4844	2	[41, 79, 100, 101, 137, 140]
SiO_5	4844	4961	118	[48, 65, 79, 112, 113, 144]
SiO_6	4845	4903	59	[41, 79, 100, 101, 105, 137, 140]
SiO_5	4846	4872	27	[43, 69, 76, 103, 109, 133]
SiO_6	4846	4884	39	[45, 70, 75, 80, 81, 91, 114]
SiO_5	4846	4944	99	[51, 64, 77, 81, 115, 122]
SiO_5	4849	4870	22	[52, 97, 120, 134, 148, 152]
SiO_6	4851	4905	55	[53, 70, 75, 109, 124, 141, 151]
SiO_5	4851	4884	34	[63, 83, 99, 102, 104, 118]
SiO_5	4852	5018	167	[62, 66, 101, 105, 110, 111]
SiO_6	4854	4873	20	[42, 82, 87, 117, 121, 125, 141]
SiO_6	4854	4876	23	[58, 76, 90, 106, 107, 144, 150]
SiO_5	4858	4866	9	[46, 126, 128, 135, 136, 138]
SiO_6	4866	5128	263	[61, 66, 88, 95, 116, 132, 139]
SiO_6	4867	5132	266	[46, 111, 126, 128, 135, 136, 138]
SiO_5	4867	4883	17	[50, 92, 96, 97, 119, 127]
SiO_6	4867	4879	13	[55, 73, 89, 93, 110, 133, 147]
SiO_6	4869	4937	69	[47, 80, 94, 96, 114, 130, 143]
SiO_6	4871	5151	281	[52, 87, 97, 120, 134, 148, 152]
SiO_6	4873	5096	224	[43, 69, 76, 103, 109, 124, 133]
SiO_5	4874	4970	97	[42, 82, 87, 121, 125, 141]
SiO_5	4877	4906	30	[58, 76, 90, 106, 107, 150]
SiO_5	4877	4889	13	[60, 64, 75, 93, 122, 145]
SiO_5	4880	5275	396	[55, 73, 89, 110, 133, 147]
SiO_6	4884	5261	378	[50, 92, 96, 97, 119, 127, 152]
SiO_5	4885	4896	12	[45, 70, 75, 80, 81, 91]
SiO_4	4885	4993	109	[63, 83, 102, 104, 118]
SiO_4	4890	4901	12	[60, 64, 93, 122, 145]
SiO_6	4897	5021	125	[45, 70, 75, 80, 81, 91, 114]
SiO_5	4902	4946	45	[60, 64, 75, 93, 122, 145]
SiO_5	4904	4963	60	[41, 79, 100, 101, 137, 140]
SiO_5	4906	4921	16	[53, 70, 75, 109, 124, 151]
SiO_6	4907	4931	25	[58, 76, 90, 106, 107, 144, 150]
SiO_5	4908	4915	8	[44, 67, 68, 100, 146, 149]
SiO_5	4911	4984	74	[49, 86, 126, 127, 143, 150]
SiO_6	4916	4927	12	[44, 67, 68, 100, 118, 146, 149]
SiO_6	4922	5141	220	[53, 70, 75, 109, 114, 124, 151]
SiO_5	4928	4966	39	[44, 67, 68, 100, 146, 149]
SiO_5	4932	4947	16	[58, 76, 90, 106, 107, 144]
SiO_5	4938	4939	2	[47, 80, 94, 96, 130, 143]
SiO_6	4940	5025	86	[47, 80, 94, 96, 114, 130, 143]
SiO_6	4945	4959	15	[51, 64, 77, 81, 97, 115, 122]
SiO_6	4947	5065	119	[60, 64, 75, 93, 122, 141, 145]
SiO_6	4948	4962	15	[58, 76, 90, 106, 107, 144, 150]
SiO_5	4960	5000	41	[51, 64, 77, 81, 115, 122]
SiO_6	4962	5016	55	[48, 65, 79, 108, 112, 113, 144]
SiO_5	4963	5008	46	[58, 76, 90, 106, 107, 144]
SiO_6	4964	5011	48	[41, 79, 100, 101, 105, 137, 140]
SiO_6	4967	5484	518	[44, 67, 68, 100, 118, 146, 149]
SiO_4	4971	4990	20	[42, 87, 121, 125, 141]
SiO_6	4985	5007	23	[49, 85, 86, 126, 127, 143, 150]
SiO_5	4991	5106	116	[42, 82, 87, 121, 125, 141]
SiO_5	4994	5229	236	[63, 83, 99, 102, 104, 118]
SiO_4	5001	5002	2	[51, 77, 81, 115, 122]
SiO_5	5003	5042	40	[51, 77, 81, 97, 115, 122]
SiO_5	5008	5039	32	[49, 86, 126, 127, 143, 150]
SiO_6	5009	5038	30	[58, 76, 90, 106, 107, 144, 150]
SiO_5	5012	5027	16	[41, 79, 101, 105, 137, 140]
SiO_5	5017	5275	259	[48, 65, 79, 112, 113, 144]
SiO_6	5019	5059	41	[62, 66, 100, 101, 105, 110, 111]
SiO_7	5022	5037	16	[45, 70, 75, 80, 81, 91, 114, 130]
SiO_5	5026	5066	41	[47, 80, 94, 96, 130, 143]
SiO_6	5028	5330	303	[41, 79, 100, 101, 105, 137, 140]
SiO_6	5036	5047	12	[54, 77, 78, 88, 98, 115, 131]
SiO_6	5038	5038	1	[45, 70, 80, 81, 91, 114, 130]
SiO_5	5039	5095	57	[45, 70, 80, 81, 91, 114]
SiO_7	5039	5040	2	[58, 76, 90, 106, 107, 137, 144, 150]
SiO_6	5040	5135	96	[49, 85, 86, 126, 127, 143, 150]
SiO_6	5041	5060	20	[58, 76, 90, 106, 107, 137, 150]
SiO_6	5043	5073	31	[51, 77, 81, 97, 98, 115, 122]
SiO_5	5048	5057	10	[54, 78, 88, 98, 115, 131]
SiO_6	5058	5072	15	[54, 77, 78, 88, 98, 115, 131]
SiO_5	5060	5113	54	[62, 66, 101, 105, 110, 111]
SiO_7	5061	5074	14	[58, 76, 90, 106, 107, 137, 144, 150]
SiO_7	5066	5068	3	[60, 64, 75, 93, 122, 125, 141, 145]
SiO_6	5067	5570	504	[47, 80, 94, 96, 114, 130, 143]
SiO_6	5069	5076	8	[60, 64, 75, 93, 122, 141, 145]
SiO_5	5073	5085	13	[54, 78, 88, 98, 115, 131]
SiO_5	5074	5098	25	[51, 77, 81, 97, 115, 122]
SiO_6	5075	5081	7	[58, 76, 90, 106, 107, 144, 150]
SiO_5	5077	5114	38	[60, 64, 75, 93, 122, 145]
SiO_5	5082	5208	127	[58, 76, 90, 106, 107, 144]
SiO_6	5084	5166	83	[59, 81, 82, 87, 117, 134, 142]
SiO_6	5086	5088	3	[54, 78, 88, 98, 102, 115, 131]
SiO_5	5089	5192	104	[54, 78, 88, 98, 115, 131]
SiO_6	5096	5100	5	[45, 70, 75, 80, 81, 91, 114]
SiO_7	5097	5117	21	[43, 69, 76, 103, 106, 109, 124, 133]
SiO_4	5099	5147	49	[51, 77, 97, 115, 122]
SiO_7	5101	5148	48	[45, 70, 75, 80, 81, 91, 114, 130]
SiO_4	5107	5124	18	[42, 82, 121, 125, 141]
SiO_6	5114	5133	20	[62, 66, 100, 101, 105, 110, 111]
SiO_6	5115	5126	12	[60, 64, 75, 93, 122, 141, 145]
SiO_6	5118	5248	131	[43, 69, 76, 103, 109, 124, 133]
SiO_5	5125	5136	12	[42, 82, 87, 121, 125, 141]
SiO_5	5127	5154	28	[60, 64, 75, 93, 122, 145]
SiO_5	5129	5141	13	[61, 66, 88, 95, 132, 139]
SiO_5	5133	5193	61	[46, 126, 128, 135, 136, 138]
SiO_5	5134	5186	53	[62, 66, 101, 105, 110, 111]
SiO_5	5136	5286	151	[49, 86, 126, 127, 143, 150]
SiO_6	5137	5155	19	[42, 82, 87, 117, 121, 125, 141]
SiO_5	5142	5156	15	[53, 70, 75, 109, 124, 151]
SiO_6	5142	5168	27	[61, 66, 88, 95, 98, 132, 139]
SiO_5	5148	5224	77	[51, 77, 81, 97, 115, 122]
SiO_6	5149	5171	23	[45, 75, 80, 81, 91, 114, 130]
SiO_5	5152	5156	5	[52, 87, 120, 134, 148, 152]
SiO_6	5155	5158	4	[60, 64, 75, 93, 122, 141, 145]
SiO_7	5156	5174	19	[42, 82, 87, 117, 121, 125, 141, 145]
SiO_6	5157	6225	1069	[52, 87, 97, 120, 134, 148, 152]
SiO_6	5157	5274	118	[53, 70, 75, 109, 114, 124, 151]
SiO_5	5159	5172	14	[60, 64, 93, 122, 141, 145]
SiO_5	5167	5192	26	[59, 81, 82, 87, 134, 142]
SiO_7	5169	5171	3	[61, 66, 88, 95, 98, 116, 132, 139]
SiO_7	5172	5191	20	[45, 70, 75, 80, 81, 91, 114, 130]
SiO_6	5172	5177	6	[61, 66, 88, 98, 116, 132, 139]
SiO_6	5173	5199	27	[60, 64, 93, 122, 125, 141, 145]
SiO_6	5175	5191	17	[42, 82, 87, 117, 121, 125, 141]
SiO_5	5178	5186	9	[61, 66, 88, 116, 132, 139]
SiO_6	5187	5266	80	[61, 66, 88, 95, 116, 132, 139]
SiO_6	5187	5194	8	[62, 66, 101, 105, 110, 111, 136]
SiO_5	5192	5219	28	[42, 87, 117, 121, 125, 141]
SiO_6	5192	5267	76	[45, 70, 75, 81, 91, 114, 130]
SiO_4	5193	5206	14	[54, 78, 88, 115, 131]
SiO_6	5193	5228	36	[59, 81, 82, 87, 117, 134, 142]
SiO_6	5194	5203	10	[46, 111, 126, 128, 135, 136, 138]
SiO_5	5195	5207	13	[62, 66, 101, 105, 110, 111]
SiO_5	5200	5226	27	[60, 64, 93, 122, 125, 145]
SiO_5	5204	5244	41	[46, 126, 128, 135, 136, 138]
SiO_5	5207	5445	239	[54, 78, 88, 98, 115, 131]
SiO_6	5208	5324	117	[62, 66, 101, 105, 110, 111, 136]
SiO_6	5209	5316	108	[58, 76, 90, 106, 107, 144, 150]
SiO_4	5212	5236	25	[57, 95, 99, 108, 118]
SiO_4	5220	5232	13	[42, 87, 121, 125, 141]
SiO_6	5225	5261	37	[51, 77, 81, 97, 98, 115, 122]
SiO_4	5227	5242	16	[60, 64, 93, 122, 145]
SiO_5	5229	5534	306	[59, 82, 87, 117, 134, 142]
SiO_4	5230	5343	114	[63, 83, 102, 104, 118]
SiO_5	5233	5243	11	[42, 87, 121, 125, 141, 145]
SiO_5	5237	5426	190	[57, 95, 99, 108, 116, 118]
SiO_5	5243	5264	22	[60, 64, 75, 93, 122, 145]
SiO_4	5244	5316	73	[42, 87, 121, 125, 141]
SiO_6	5245	5369	125	[46, 111, 126, 128, 135, 136, 138]
SiO_7	5249	5259	11	[43, 69, 76, 103, 106, 109, 124, 133]
SiO_6	5260	5507	248	[43, 69, 76, 103, 109, 124, 133]
SiO_7	5262	5308	47	[50, 77, 92, 96, 97, 119, 127, 152]
SiO_5	5262	5355	94	[51, 77, 81, 97, 115, 122]
SiO_4	5265	5286	22	[60, 64, 93, 122, 145]
SiO_5	5267	5290	24	[61, 66, 88, 95, 132, 139]
SiO_7	5268	5295	28	[45, 70, 75, 80, 81, 91, 114, 130]
SiO_5	5275	5282	8	[53, 70, 75, 109, 124, 151]
SiO_4	5276	5307	32	[48, 65, 79, 112, 144]
SiO_6	5276	5320	45	[55, 73, 89, 93, 110, 133, 147]
SiO_4	5283	5292	10	[53, 75, 109, 124, 151]
SiO_6	5287	5362	76	[49, 85, 86, 126, 127, 143, 150]
SiO_5	5287	5315	29	[60, 64, 93, 122, 125, 145]
SiO_6	5291	5412	122	[61, 66, 88, 95, 116, 132, 139]
SiO_5	5293	5302	10	[53, 75, 109, 124, 141, 151]
SiO_6	5296	5305	10	[45, 70, 75, 81, 91, 114, 130]
SiO_6	5303	5331	29	[53, 64, 75, 109, 124, 141, 151]
SiO_5	5306	5332	27	[45, 70, 75, 81, 91, 114]
SiO_5	5308	5371	64	[48, 65, 79, 112, 113, 144]
SiO_6	5309	5487	179	[50, 92, 96, 97, 119, 127, 152]
SiO_4	5316	5322	7	[60, 64, 93, 125, 145]
SiO_5	5317	5366	50	[42, 82, 87, 121, 125, 141]
SiO_5	5317	5375	59	[58, 76, 90, 106, 107, 144]
SiO_5	5321	5333	13	[55, 73, 89, 110, 133, 147]
SiO_5	5323	5326	4	[60, 64, 93, 122, 125, 145]
SiO_5	5325	5854	530	[62, 66, 101, 105, 110, 111]
SiO_4	5327	5332	6	[60, 64, 93, 122, 145]
SiO_5	5331	5373	43	[41, 79, 100, 101, 137, 140]
SiO_7	5332	5365	34	[53, 64, 70, 75, 109, 124, 141, 151]
SiO_6	5333	5354	22	[45, 70, 75, 81, 91, 114, 122]
SiO_5	5333	5375	43	[60, 64, 93, 122, 141, 145]
SiO_6	5334	5388	55	[55, 73, 89, 93, 110, 133, 147]
SiO_5	5344	5817	474	[63, 83, 99, 102, 104, 118]
SiO_5	5355	5445	91	[45, 70, 75, 81, 91, 114]
SiO_6	5356	5358	3	[51, 77, 81, 97, 98, 115, 122]
SiO_5	5359	5409	51	[51, 77, 81, 97, 115, 122]
SiO_5	5363	5375	13	[49, 85, 86, 126, 127, 150]
SiO_6	5366	5409	44	[53, 64, 70, 75, 109, 124, 151]
SiO_4	5367	5387	21	[42, 87, 121, 125, 141]
SiO_5	5370	5412	43	[46, 126, 128, 135, 136, 138]
SiO_6	5372	5386	15	[48, 65, 79, 80, 112, 113, 144]
SiO_6	5374	5462	89	[41, 79, 100, 101, 105, 137, 140]
SiO_6	5376	5393	18	[49, 85, 86, 126, 127, 143, 150]
SiO_6	5376	5391	16	[58, 76, 90, 106, 107, 144, 150]
SiO_6	5376	5423	48	[60, 64, 75, 93, 122, 141, 145]
SiO_5	5387	5397	11	[48, 65, 79, 80, 112, 144]
SiO_5	5388	5395	8	[42, 87, 117, 121, 125, 141]
SiO_5	5389	5781	393	[55, 73, 89, 110, 133, 147]
SiO_5	5392	5428	37	[58, 76, 90, 106, 107, 144]
SiO_5	5394	5413	20	[49, 85, 126, 127, 143, 150]
SiO_6	5396	5458	63	[42, 82, 87, 117, 121, 125, 141]
SiO_4	5398	5412	15	[48, 65, 79, 112, 144]
SiO_6	5410	5419	10	[51, 77, 81, 97, 98, 115, 122]
SiO_7	5410	5411	2	[53, 64, 70, 75, 109, 114, 124, 151]
SiO_6	5412	5442	31	[53, 70, 75, 109, 114, 124, 151]
SiO_6	5413	5450	38	[46, 111, 126, 128, 135, 136, 138]
SiO_5	5413	5423	11	[48, 65, 79, 80, 112, 144]
SiO_5	5413	5490	78	[61, 66, 88, 95, 132, 139]
SiO_6	5414	5537	124	[49, 85, 86, 126, 127, 143, 150]
SiO_5	5420	5464	45	[51, 77, 81, 97, 115, 122]
SiO_6	5424	5433	10	[48, 65, 79, 80, 112, 113, 144]
SiO_5	5424	5464	41	[60, 64, 75, 93, 141, 145]
SiO_6	5427	5432	6	[57, 66, 95, 99, 108, 116, 118]
SiO_6	5429	5528	100	[58, 76, 90, 106, 107, 144, 150]
SiO_5	5433	5456	24	[57, 66, 95, 99, 108, 116]
SiO_5	5434	5538	105	[48, 65, 79, 112, 113, 144]
SiO_5	5443	5473	31	[53, 70, 75, 109, 124, 151]
SiO_6	5446	5446	1	[45, 70, 75, 80, 81, 91, 114]
SiO_4	5446	5452	7	[54, 78, 98, 115, 131]
SiO_7	5447	5448	2	[45, 70, 75, 80, 81, 91, 114, 115]
SiO_6	5449	5474	26	[45, 70, 75, 80, 81, 91, 114]
SiO_5	5451	5512	62	[46, 126, 128, 135, 136, 138]
SiO_5	5453	5501	49	[54, 78, 88, 98, 115, 131]
SiO_4	5457	5461	5	[57, 95, 99, 108, 116]
SiO_5	5459	5523	65	[42, 82, 87, 121, 125, 141]
SiO_5	5462	5884	423	[57, 95, 99, 108, 116, 118]
SiO_5	5463	5469	7	[41, 79, 100, 101, 137, 140]
SiO_6	5465	6280	816	[51, 77, 81, 97, 98, 115, 122]
SiO_6	5465	5496	32	[60, 64, 75, 93, 122, 141, 145]
SiO_6	5470	5531	62	[41, 79, 100, 101, 105, 137, 140]
SiO_5	5471	5497	27	[40, 84, 91, 123, 130, 142]
SiO_6	5474	5620	147	[53, 64, 70, 75, 109, 124, 151]
SiO_5	5475	5492	18	[45, 75, 80, 81, 91, 114]
SiO_5	5485	5525	41	[44, 67, 68, 100, 146, 149]
SiO_5	5488	5524	37	[50, 96, 97, 119, 127, 152]
SiO_6	5491	5847	357	[61, 66, 88, 95, 116, 132, 139]
SiO_6	5493	5532	40	[45, 70, 75, 80, 81, 91, 114]
SiO_5	5497	5570	74	[60, 64, 75, 93, 122, 145]
SiO_6	5498	5988	491	[40, 74, 84, 91, 123, 130, 142]
SiO_6	5502	5517	16	[54, 77, 78, 88, 98, 115, 131]
SiO_5	5508	5508	1	[43, 69, 76, 103, 124, 133]
SiO_6	5509	5532	24	[43, 69, 76, 103, 109, 124, 133]
SiO_6	5513	5641	129	[46, 111, 126, 128, 135, 136, 138]
SiO_5	5518	5893	376	[54, 78, 88, 98, 115, 131]
SiO_4	5524	5748	225	[42, 87, 121, 125, 141]
SiO_6	5525	5538	14	[50, 92, 96, 97, 119, 127, 152]
SiO_6	5526	5824	299	[44, 67, 68, 100, 118, 146, 149]
SiO_5	5529	6061	533	[58, 76, 90, 106, 107, 150]
SiO_5	5532	5666	135	[41, 79, 100, 101, 137, 140]
SiO_5	5533	5536	4	[43, 69, 76, 103, 124, 133]
SiO_5	5533	5543	11	[45, 70, 75, 81, 91, 114]
SiO_6	5535	5597	63	[59, 82, 87, 91, 117, 134, 142]
SiO_6	5537	5757	221	[43, 69, 76, 103, 109, 124, 133]
SiO_5	5538	5610	73	[49, 85, 126, 127, 143, 150]
SiO_4	5539	5543	5	[48, 65, 79, 112, 144]
SiO_7	5539	5586	48	[50, 77, 92, 96, 97, 119, 127, 152]
SiO_6	5544	5589	46	[45, 70, 75, 80, 81, 91, 114]
SiO_5	5544	5685	142	[48, 65, 79, 108, 112, 144]
SiO_5	5571	5577	7	[47, 94, 96, 114, 130, 143]
SiO_4	5571	5601	31	[60, 64, 93, 122, 145]
SiO_6	5578	5923	346	[47, 80, 94, 96, 114, 130, 143]
SiO_6	5587	5598	12	[50, 77, 92, 96, 119, 127, 152]
SiO_5	5590	5619	30	[45, 70, 80, 81, 91, 114]
SiO_5	5598	5709	112	[59, 82, 87, 117, 134, 142]
SiO_7	5599	5605	7	[50, 77, 92, 96, 97, 119, 127, 152]
SiO_5	5602	5637	36	[60, 64, 75, 93, 122, 145]
SiO_6	5606	5691	86	[50, 92, 96, 97, 119, 127, 152]
SiO_6	5611	5650	40	[49, 85, 86, 126, 127, 143, 150]
SiO_6	5620	5815	196	[45, 70, 75, 80, 81, 91, 114]
SiO_7	5621	5622	2	[53, 64, 70, 75, 109, 124, 141, 151]
SiO_6	5623	5645	23	[53, 64, 75, 109, 124, 141, 151]
SiO_4	5638	5673	36	[60, 64, 93, 122, 145]
SiO_5	5642	5745	104	[46, 126, 128, 135, 136, 138]
SiO_5	5644	5682	39	[56, 67, 69, 71, 72, 151]
SiO_5	5646	5646	1	[53, 64, 75, 109, 124, 151]
SiO_6	5647	5663	17	[53, 64, 75, 109, 124, 141, 151]
SiO_5	5651	5679	29	[49, 86, 126, 127, 143, 150]
SiO_7	5664	5692	29	[53, 64, 70, 75, 109, 124, 141, 151]
SiO_6	5667	5769	103	[41, 79, 100, 101, 105, 137, 140]
SiO_5	5674	5805	132	[60, 64, 75, 93, 122, 145]
SiO_6	5680	5698	19	[49, 85, 86, 126, 127, 143, 150]
SiO_6	5683	6464	782	[56, 67, 69, 71, 72, 129, 151]
SiO_6	5686	5701	16	[48, 65, 79, 108, 112, 121, 144]
SiO_5	5692	5717	26	[50, 96, 97, 119, 127, 152]
SiO_6	5693	5727	35	[53, 64, 70, 75, 109, 124, 151]
SiO_5	5699	5719	21	[49, 86, 126, 127, 143, 150]
SiO_5	5702	5820	119	[48, 65, 79, 108, 112, 144]
SiO_6	5710	5725	16	[59, 82, 87, 117, 134, 142, 149]
SiO_6	5718	5754	37	[50, 94, 96, 97, 119, 127, 152]
SiO_6	5720	6000	281	[49, 85, 86, 126, 127, 143, 150]
SiO_5	5726	5733	8	[59, 82, 117, 134, 142, 149]
SiO_5	5728	5753	26	[53, 64, 70, 109, 124, 151]
SiO_4	5734	5753	20	[59, 82, 117, 134, 142]
SiO_6	5746	5795	50	[46, 126, 128, 135, 136, 138, 145]
SiO_5	5749	5771	23	[42, 82, 87, 121, 125, 141]
SiO_6	5754	5755	2	[53, 64, 70, 75, 109, 124, 151]
SiO_5	5754	5857	104	[59, 82, 87, 117, 134, 142]
SiO_5	5755	5813	59	[50, 96, 97, 119, 127, 152]
SiO_7	5756	5775	20	[53, 64, 70, 75, 109, 114, 124, 151]
SiO_5	5758	5764	7	[43, 76, 103, 109, 124, 133]
SiO_6	5765	5765	1	[43, 76, 103, 106, 109, 124, 133]
SiO_7	5766	5778	13	[43, 69, 76, 103, 106, 109, 124, 133]
SiO_5	5770	5786	17	[41, 79, 100, 101, 137, 140]
SiO_6	5772	5793	22	[42, 82, 87, 117, 121, 125, 141]
SiO_6	5776	5796	21	[53, 64, 70, 75, 109, 124, 151]
SiO_8	5779	5781	3	[43, 69, 76, 83, 103, 106, 109, 124, 133]
SiO_7	5782	5803	22	[43, 69, 76, 83, 103, 109, 124, 133]
SiO_6	5782	5797	16	[55, 73, 89, 93, 110, 133, 147]
SiO_6	5787	5840	54	[41, 79, 100, 101, 105, 137, 140]
SiO_5	5794	5812	19	[42, 82, 87, 121, 125, 141]
SiO_5	5796	5928	133	[46, 126, 128, 135, 136, 138]
SiO_7	5797	5809	13	[53, 64, 70, 75, 109, 124, 141, 151]
SiO_5	5798	5945	148	[55, 73, 89, 110, 133, 147]
SiO_7	5804	5815	12	[43, 69, 76, 103, 106, 109, 124, 133]
SiO_4	5806	5838	33	[60, 64, 93, 122, 145]
SiO_6	5810	5901	92	[53, 64, 70, 75, 109, 124, 151]
SiO_4	5813	5856	44	[42, 87, 121, 125, 141]
SiO_6	5814	5816	3	[50, 77, 96, 97, 119, 127, 152]
SiO_6	5816	5887	72	[43, 69, 76, 103, 109, 124, 133]
SiO_7	5816	5823	8	[45, 70, 75, 80, 81, 91, 114, 122]
SiO_7	5817	5848	32	[50, 77, 92, 96, 97, 119, 127, 152]
SiO_6	5818	5825	8	[63, 83, 99, 102, 104, 118, 124]
SiO_6	5821	5875	55	[48, 65, 79, 108, 112, 121, 144]
SiO_6	5824	5827	4	[45, 70, 75, 80, 81, 91, 122]
SiO_5	5825	5849	25	[44, 67, 68, 100, 146, 149]
SiO_5	5826	5842	17	[63, 83, 99, 102, 104, 118]
SiO_5	5828	5839	12	[45, 70, 75, 80, 81, 91]
SiO_5	5839	5860	22	[60, 64, 75, 93, 122, 145]
SiO_6	5840	5874	35	[45, 70, 75, 80, 81, 91, 122]
SiO_5	5841	5876	36	[41, 79, 100, 101, 137, 140]
SiO_4	5843	5860	18	[63, 83, 99, 102, 118]
SiO_5	5848	5876	29	[61, 66, 88, 116, 132, 139]
SiO_6	5849	5873	25	[50, 77, 92, 96, 119, 127, 152]
SiO_6	5850	6557	708	[44, 67, 68, 100, 118, 146, 149]
SiO_6	5855	5935	81	[62, 66, 101, 105, 110, 111, 135]
SiO_5	5857	5872	16	[42, 87, 95, 121, 125, 141]
SiO_6	5858	6163	306	[59, 82, 87, 91, 117, 134, 142]
SiO_6	5861	5885	25	[60, 64, 75, 93, 122, 138, 145]
SiO_5	5861	5884	24	[63, 83, 99, 102, 118, 124]
SiO_4	5873	5891	19	[42, 87, 121, 125, 141]
SiO_7	5874	5943	70	[50, 77, 92, 96, 97, 119, 127, 152]
SiO_5	5875	5883	9	[45, 70, 75, 80, 81, 91]
SiO_5	5876	5889	14	[48, 65, 79, 108, 112, 144]
SiO_6	5877	5951	75	[41, 79, 100, 101, 105, 137, 140]
SiO_6	5877	7394	1518	[61, 66, 88, 95, 116, 132, 139]
SiO_6	5884	5909	26	[45, 70, 75, 80, 81, 91, 122]
SiO_4	5885	5899	15	[57, 95, 99, 108, 116]
SiO_6	5885	6346	462	[63, 83, 99, 102, 103, 118, 124]
SiO_5	5886	5908	23	[60, 64, 75, 93, 122, 145]
SiO_7	5888	5905	18	[43, 69, 76, 103, 106, 109, 124, 133]
SiO_6	5890	5916	27	[48, 65, 79, 108, 112, 121, 144]
SiO_5	5892	5903	12	[42, 87, 120, 121, 125, 141]
SiO_6	5894	5922	29	[54, 78, 88, 98, 112, 115, 131]
SiO_5	5900	5948	49	[57, 95, 99, 108, 116, 118]
SiO_7	5902	5944	43	[53, 64, 70, 75, 109, 114, 124, 151]
SiO_4	5904	5908	5	[42, 87, 121, 125, 141]
SiO_6	5906	5907	2	[43, 76, 103, 106, 109, 124, 133]
SiO_7	5908	5911	4	[43, 76, 83, 103, 106, 109, 124, 133]
SiO_5	5909	5914	6	[42, 82, 87, 121, 125, 141]
SiO_6	5909	6074	166	[60, 64, 75, 93, 122, 138, 145]
SiO_5	5910	5975	66	[45, 70, 75, 80, 81, 91]
SiO_6	5912	5930	19	[43, 76, 83, 103, 109, 124, 133]
SiO_4	5915	5981	67	[42, 87, 121, 125, 141]
SiO_5	5917	5991	75	[48, 65, 79, 108, 112, 144]
SiO_5	5923	5973	51	[54, 78, 88, 98, 115, 131]
SiO_5	5924	5929	6	[47, 80, 94, 96, 130, 143]
SiO_6	5929	5938	10	[46, 104, 126, 128, 135, 136, 138]
SiO_6	5930	5940	11	[47, 80, 94, 96, 114, 130, 143]
SiO_7	5931	5949	19	[43, 76, 83, 103, 106, 109, 124, 133]
SiO_5	5936	5945	10	[62, 66, 105, 110, 111, 135]
SiO_5	5939	5948	10	[46, 104, 126, 128, 136, 138]
SiO_7	5941	5953	13	[47, 80, 86, 94, 96, 114, 130, 143]
SiO_6	5944	5967	24	[50, 77, 96, 97, 119, 127, 152]
SiO_6	5945	6093	149	[53, 64, 70, 109, 114, 124, 151]
SiO_6	5946	6008	63	[55, 73, 89, 110, 133, 135, 147]
SiO_6	5946	6147	202	[62, 66, 105, 110, 111, 135, 136]
SiO_4	5949	5959	11	[46, 126, 128, 136, 138]
SiO_4	5949	5982	34	[57, 95, 99, 108, 116]
SiO_6	5950	5965	16	[43, 76, 103, 106, 109, 124, 133]
SiO_5	5952	5989	38	[41, 100, 101, 105, 137, 140]
SiO_6	5954	5988	35	[47, 80, 94, 96, 114, 130, 143]
SiO_5	5960	5968	9	[46, 126, 128, 136, 138, 145]
SiO_5	5966	5973	8	[43, 76, 103, 106, 124, 133]
SiO_7	5968	6012	45	[50, 77, 92, 96, 97, 119, 127, 152]
SiO_6	5969	6053	85	[46, 104, 126, 128, 136, 138, 145]
SiO_6	5974	5978	5	[43, 76, 103, 106, 109, 124, 133]
SiO_6	5974	6027	54	[54, 78, 88, 98, 112, 115, 131]
SiO_6	5976	6070	95	[45, 70, 75, 80, 81, 91, 114]
SiO_7	5979	6024	46	[43, 76, 83, 103, 106, 109, 124, 133]
SiO_5	5982	6022	41	[42, 82, 87, 121, 125, 141]
SiO_5	5983	5985	3	[57, 95, 99, 108, 116, 118]
SiO_4	5986	6013	28	[57, 95, 99, 108, 116]
SiO_5	5989	6045	57	[40, 74, 84, 91, 123, 130]
SiO_5	5989	6083	95	[47, 80, 94, 96, 130, 143]
SiO_4	5990	5993	4	[41, 101, 105, 137, 140]
SiO_6	5992	6305	314	[48, 65, 79, 108, 112, 121, 144]
SiO_5	5994	6018	25	[41, 100, 101, 105, 137, 140]
SiO_5	6001	6010	10	[49, 85, 86, 127, 143, 150]
SiO_5	6009	6100	92	[55, 73, 89, 110, 133, 147]
SiO_6	6011	6062	52	[49, 85, 86, 126, 127, 143, 150]
SiO_6	6013	6089	77	[50, 92, 96, 97, 119, 127, 152]
SiO_5	6014	6372	359	[57, 95, 99, 108, 116, 118]
SiO_6	6019	6041	23	[41, 79, 100, 101, 105, 137, 140]
SiO_6	6023	6049	27	[42, 82, 87, 117, 121, 125, 141]
SiO_6	6025	6029	5	[43, 76, 83, 106, 109, 124, 133]
SiO_5	6028	6032	5	[54, 78, 88, 98, 115, 131]
SiO_7	6030	6093	64	[43, 76, 83, 103, 106, 109, 124, 133]
SiO_6	6033	6278	246	[54, 78, 88, 98, 112, 115, 131]
SiO_5	6042	6071	30	[41, 100, 101, 105, 137, 140]
SiO_6	6046	6258	213	[40, 74, 84, 91, 123, 130, 142]
SiO_5	6050	6099	50	[42, 82, 87, 121, 125, 141]
SiO_5	6054	6149	96	[46, 126, 128, 136, 138, 145]
SiO_6	6062	6138	77	[58, 76, 90, 106, 107, 137, 150]
SiO_5	6063	6081	19	[49, 85, 126, 127, 143, 150]
SiO_5	6071	6086	16	[45, 70, 75, 80, 81, 91]
SiO_4	6072	6077	6	[41, 101, 105, 137, 140]
SiO_5	6075	6129	55	[60, 64, 75, 93, 122, 145]
SiO_5	6078	6135	58	[41, 101, 105, 132, 137, 140]
SiO_6	6082	7405	1324	[49, 85, 86, 126, 127, 143, 150]
SiO_6	6084	6209	126	[47, 80, 94, 96, 114, 130, 143]
SiO_6	6087	6107	21	[45, 70, 75, 80, 81, 91, 144]
SiO_7	6090	6121	32	[50, 77, 92, 96, 97, 119, 127, 152]
SiO_6	6094	6102	9	[43, 76, 83, 103, 106, 124, 133]
SiO_5	6094	6106	13	[53, 64, 70, 109, 124, 151]
SiO_6	6100	6129	30	[42, 82, 87, 117, 121, 125, 141]
SiO_6	6101	6178	78	[55, 73, 89, 110, 133, 135, 147]
SiO_7	6103	6189	87	[43, 76, 83, 103, 106, 109, 124, 133]
SiO_6	6107	6217	111	[53, 64, 70, 75, 109, 124, 151]
SiO_5	6108	6146	39	[45, 70, 80, 81, 91, 144]
SiO_6	6122	6163	42	[50, 77, 92, 96, 119, 127, 152]
SiO_5	6130	6343	214	[42, 82, 87, 121, 125, 141]
SiO_6	6130	6596	467	[60, 64, 75, 93, 122, 138, 145]
SiO_6	6136	6212	77	[41, 101, 105, 132, 137, 139, 140]
SiO_5	6139	6146	8	[58, 76, 90, 107, 137, 150]
SiO_6	6147	6187	41	[45, 70, 80, 81, 82, 91, 144]
SiO_6	6147	6204	58	[58, 76, 90, 106, 107, 137, 150]
SiO_5	6148	6169	22	[62, 66, 105, 111, 135, 136]
SiO_4	6150	6161	12	[46, 126, 128, 136, 138]
SiO_5	6162	6283	122	[46, 126, 128, 136, 138, 145]
SiO_7	6164	6235	72	[50, 77, 92, 96, 97, 119, 127, 152]
SiO_5	6164	6339	176	[59, 82, 87, 117, 134, 142]
SiO_6	6170	6672	503	[62, 66, 105, 110, 111, 135, 136]
SiO_5	6179	6229	51	[55, 73, 89, 110, 133, 147]
SiO_5	6188	6188	1	[45, 70, 80, 81, 82, 91]
SiO_4	6189	6194	6	[45, 70, 80, 81, 91]
SiO_6	6190	6196	7	[43, 83, 103, 106, 109, 124, 133]
SiO_5	6195	6251	57	[45, 70, 80, 81, 91, 122]
SiO_7	6197	6205	9	[43, 76, 83, 103, 106, 109, 124, 133]
SiO_5	6205	6259	55	[58, 76, 90, 106, 107, 150]
[truncated: 5,505 more rows]
