# Supplementary material for: Pressure‐Induced Coordination Changes in a Pyrolitic Silicate Melt From Ab Initio Molecular Dynamics Simulations
Source: J Geophys Res Solid Earth. 2019 Nov 29;124(11):11232–50. doi: 10.1029/2019JB018238 (PMC6988478; doi:10.1029/2019JB018238)
Supplement: Supplementary file 2 — Data Set S1 [file JGRB-124-11232-s002.zip › Data/3000K/SiO/a10.5-pyr-100-nvt.T3K.outcar.umd.dat.r0.stat.dat]

Cluster	Time	Percent
SiO_6	384070	0.6694100504754734	7
SiO_5	163718	0.2853502607434675	6
SiO_7	9201	0.016036769011963523	8
SiO_4	16572	0.028883962185225466	5
SiO_3	61	0.00010631919462338603	4
SiO_8	122	0.00021263838924677207	9
