# Supplementary material for: Pressure‐Induced Coordination Changes in a Pyrolitic Silicate Melt From Ab Initio Molecular Dynamics Simulations
Source: J Geophys Res Solid Earth. 2019 Nov 29;124(11):11232–50. doi: 10.1029/2019JB018238 (PMC6988478; doi:10.1029/2019JB018238)
Supplement: Supplementary file 2 — Data Set S1 [file JGRB-124-11232-s002.zip › Data/3000K/SiO/a11.0-pyr-100-nvt.T3K.outcar.umd.dat.r0.popul.dat]

Formula	Begin	End	Lifetime	[Composition]
SiO_6	0	300	301	[40, 74, 84, 91, 94, 123, 149]
SiO_6	0	511	512	[41, 66, 67, 97, 111, 148, 152]
SiO_5	0	5	6	[42, 98, 112, 120, 133, 141]
SiO_5	0	7	8	[43, 105, 109, 113, 120, 133]
SiO_5	0	168	169	[44, 68, 100, 104, 116, 129]
SiO_5	0	79	80	[45, 72, 95, 103, 119, 124]
SiO_6	0	45	46	[46, 64, 76, 86, 93, 126, 128]
SiO_5	0	63	64	[47, 94, 96, 130, 137, 140]
SiO_4	0	38	39	[48, 125, 137, 139, 152]
SiO_5	0	88	89	[49, 85, 122, 123, 127, 134]
SiO_5	0	63	64	[50, 65, 87, 96, 105, 144]
SiO_6	0	12	13	[51, 78, 79, 88, 95, 115, 143]
SiO_5	0	23	24	[52, 81, 97, 105, 117, 141]
SiO_4	0	22	23	[53, 64, 70, 75, 128]
SiO_5	0	48	49	[54, 74, 78, 84, 88, 130]
SiO_6	0	120	121	[55, 89, 110, 111, 136, 147, 150]
SiO_6	0	406	407	[56, 65, 67, 71, 92, 109, 129]
SiO_6	0	326	327	[57, 71, 101, 102, 108, 113, 121]
SiO_5	0	100	101	[58, 83, 90, 107, 131, 143]
SiO_5	0	155	156	[59, 80, 82, 91, 117, 149]
SiO_5	0	63	64	[60, 64, 77, 93, 106, 135]
SiO_6	0	69	70	[61, 66, 73, 98, 139, 142, 147]
SiO_6	0	5	6	[62, 73, 99, 104, 136, 138, 145]
SiO_5	0	245	246	[63, 69, 99, 102, 103, 151]
SiO_6	6	82	77	[42, 98, 112, 120, 133, 141, 151]
SiO_5	6	168	163	[62, 73, 104, 136, 138, 145]
SiO_4	8	39	32	[43, 105, 109, 113, 133]
SiO_5	13	18	6	[51, 79, 88, 95, 115, 143]
SiO_6	19	77	59	[51, 78, 79, 88, 95, 115, 143]
SiO_5	23	122	100	[53, 64, 70, 75, 103, 128]
SiO_6	24	73	50	[52, 81, 87, 97, 105, 117, 141]
SiO_5	39	104	66	[48, 125, 137, 139, 147, 152]
SiO_5	40	112	73	[43, 105, 109, 113, 133, 141]
SiO_5	46	60	15	[46, 64, 76, 93, 126, 128]
SiO_4	49	143	95	[54, 74, 78, 88, 130]
SiO_6	61	91	31	[46, 64, 76, 86, 93, 126, 128]
SiO_4	64	115	52	[47, 96, 130, 137, 140]
SiO_6	64	107	44	[50, 65, 87, 96, 97, 105, 144]
SiO_4	64	137	74	[60, 77, 93, 106, 135]
SiO_5	70	76	7	[61, 66, 73, 98, 142, 147]
SiO_5	74	99	26	[52, 81, 87, 97, 105, 117]
SiO_6	77	220	144	[61, 66, 73, 98, 139, 142, 147]
SiO_5	78	124	47	[51, 78, 79, 95, 115, 143]
SiO_4	80	91	12	[45, 72, 95, 119, 124]
SiO_5	83	95	13	[42, 98, 112, 120, 133, 141]
SiO_4	89	149	61	[49, 85, 122, 127, 134]
SiO_5	92	258	167	[45, 72, 95, 103, 119, 124]
SiO_5	92	112	21	[46, 64, 76, 93, 126, 128]
SiO_4	96	158	63	[42, 98, 112, 120, 141]
SiO_6	100	138	39	[52, 81, 87, 97, 105, 117, 134]
SiO_4	101	160	60	[58, 83, 90, 107, 131]
SiO_4	105	124	20	[48, 125, 139, 147, 152]
SiO_5	108	152	45	[50, 65, 87, 96, 105, 144]
SiO_6	113	153	41	[43, 105, 109, 113, 120, 133, 141]
SiO_6	113	124	12	[46, 64, 76, 86, 93, 126, 128]
SiO_5	116	344	229	[47, 94, 96, 130, 137, 140]
SiO_5	121	127	7	[55, 89, 110, 111, 147, 150]
SiO_4	123	140	18	[53, 64, 70, 75, 128]
SiO_5	125	137	13	[46, 64, 76, 93, 126, 128]
SiO_5	125	359	235	[48, 125, 137, 139, 147, 152]
SiO_4	125	126	2	[51, 79, 95, 115, 143]
SiO_5	127	212	86	[51, 79, 95, 115, 124, 143]
SiO_6	128	428	301	[55, 89, 110, 111, 136, 147, 150]
SiO_6	138	175	38	[46, 64, 76, 86, 93, 126, 128]
SiO_5	138	281	144	[60, 77, 93, 106, 131, 135]
SiO_5	139	204	66	[52, 81, 87, 97, 105, 134]
SiO_5	141	219	79	[53, 64, 70, 75, 103, 128]
SiO_5	144	153	10	[54, 74, 78, 83, 88, 130]
SiO_5	150	232	83	[49, 85, 122, 123, 127, 134]
SiO_6	153	185	33	[50, 65, 87, 96, 97, 105, 144]
SiO_5	154	229	76	[43, 105, 109, 113, 133, 141]
SiO_4	154	167	14	[54, 74, 78, 88, 130]
SiO_4	156	434	279	[59, 80, 82, 91, 117]
SiO_5	159	193	35	[42, 98, 112, 120, 141, 151]
SiO_5	161	167	7	[58, 83, 90, 107, 131, 143]
SiO_5	168	194	27	[54, 74, 78, 88, 115, 130]
SiO_4	168	215	48	[58, 83, 90, 107, 131]
SiO_4	169	269	101	[44, 68, 100, 104, 116]
SiO_6	169	257	89	[62, 73, 99, 104, 136, 138, 145]
SiO_5	176	182	7	[46, 64, 76, 86, 93, 126]
SiO_4	183	211	29	[46, 64, 76, 93, 126]
SiO_5	186	262	77	[50, 65, 87, 96, 105, 144]
SiO_4	194	281	88	[42, 98, 112, 120, 141]
SiO_4	195	333	139	[54, 74, 78, 88, 130]
SiO_4	205	251	47	[52, 81, 87, 97, 134]
SiO_5	212	223	12	[46, 64, 76, 86, 93, 126]
SiO_4	213	274	62	[51, 79, 95, 115, 143]
SiO_5	216	260	45	[58, 83, 90, 107, 131, 143]
SiO_4	220	234	15	[53, 64, 70, 75, 128]
SiO_5	221	232	12	[61, 66, 73, 98, 142, 147]
SiO_4	224	247	24	[46, 64, 76, 93, 126]
SiO_6	230	659	430	[43, 105, 109, 113, 120, 133, 141]
SiO_4	233	415	183	[49, 85, 122, 123, 127]
SiO_6	233	328	96	[61, 66, 73, 98, 139, 142, 147]
SiO_5	235	257	23	[53, 64, 70, 75, 128, 151]
SiO_4	246	257	12	[63, 69, 99, 102, 103]
SiO_5	248	298	51	[46, 64, 76, 86, 93, 126]
SiO_5	252	360	109	[52, 81, 87, 97, 105, 134]
SiO_6	258	317	60	[53, 64, 70, 75, 103, 128, 151]
SiO_5	258	258	1	[62, 73, 99, 136, 138, 145]
SiO_5	258	457	200	[63, 69, 99, 102, 103, 151]
SiO_4	259	290	32	[45, 95, 103, 119, 124]
SiO_6	259	313	55	[62, 73, 99, 104, 136, 138, 145]
SiO_4	261	280	20	[58, 83, 90, 107, 131]
SiO_6	263	365	103	[50, 65, 87, 96, 97, 105, 144]
SiO_5	270	285	16	[44, 68, 100, 104, 116, 145]
SiO_5	275	284	10	[51, 79, 95, 115, 124, 143]
SiO_5	281	395	115	[58, 83, 90, 107, 131, 143]
SiO_5	282	291	10	[42, 82, 98, 112, 120, 141]
SiO_6	282	293	12	[60, 64, 77, 93, 106, 131, 135]
SiO_6	285	290	6	[51, 79, 88, 95, 115, 124, 143]
SiO_4	286	367	82	[44, 68, 100, 104, 116]
SiO_5	291	292	2	[45, 72, 95, 103, 119, 124]
SiO_5	291	315	25	[51, 79, 95, 115, 124, 143]
SiO_4	292	402	111	[42, 98, 112, 120, 141]
SiO_6	293	304	12	[45, 72, 95, 103, 119, 124, 143]
SiO_5	294	357	64	[60, 77, 93, 106, 131, 135]
SiO_6	299	303	5	[46, 64, 76, 86, 93, 126, 128]
SiO_5	301	328	28	[40, 74, 84, 94, 123, 149]
SiO_5	304	314	11	[46, 64, 76, 93, 126, 128]
SiO_5	305	355	51	[45, 72, 95, 103, 119, 124]
SiO_5	314	417	104	[62, 73, 104, 136, 138, 145]
SiO_6	315	332	18	[46, 64, 76, 86, 93, 126, 128]
SiO_6	316	342	27	[51, 78, 79, 95, 115, 124, 143]
SiO_5	318	341	24	[53, 64, 70, 75, 128, 151]
SiO_5	327	338	12	[57, 71, 101, 108, 113, 121]
SiO_6	329	341	13	[40, 74, 84, 94, 123, 130, 149]
SiO_5	329	371	43	[61, 66, 73, 98, 142, 147]
SiO_5	333	692	360	[46, 64, 76, 86, 93, 126]
SiO_5	334	346	13	[54, 74, 78, 83, 88, 130]
SiO_6	339	566	228	[57, 71, 101, 102, 108, 113, 121]
SiO_5	342	450	109	[40, 74, 84, 94, 123, 149]
SiO_6	342	390	49	[53, 64, 70, 75, 103, 128, 151]
SiO_5	343	354	12	[51, 78, 79, 95, 115, 143]
SiO_4	345	546	202	[47, 96, 130, 137, 140]
SiO_4	347	401	55	[54, 78, 83, 88, 130]
SiO_6	355	377	23	[51, 78, 79, 95, 115, 124, 143]
SiO_4	356	374	19	[45, 72, 103, 119, 124]
SiO_4	358	386	29	[60, 77, 93, 106, 135]
SiO_4	360	444	85	[48, 125, 137, 139, 152]
SiO_6	361	380	20	[52, 81, 87, 97, 105, 134, 148]
SiO_5	366	377	12	[50, 65, 87, 96, 105, 144]
SiO_5	368	405	38	[44, 68, 100, 104, 116, 145]
SiO_6	372	455	84	[61, 66, 73, 98, 139, 142, 147]
SiO_5	375	391	17	[45, 70, 72, 103, 119, 124]
SiO_6	378	396	19	[50, 65, 87, 96, 97, 105, 144]
SiO_5	378	378	1	[51, 79, 95, 115, 124, 143]
SiO_4	379	397	19	[51, 95, 115, 124, 143]
SiO_5	381	393	13	[52, 81, 97, 105, 134, 148]
SiO_5	387	429	43	[60, 77, 93, 106, 131, 135]
SiO_5	391	464	74	[53, 64, 70, 75, 128, 151]
SiO_4	392	405	14	[45, 72, 103, 119, 124]
SiO_6	394	442	49	[52, 81, 87, 97, 105, 134, 148]
SiO_4	396	412	17	[58, 83, 90, 107, 131]
SiO_5	397	465	69	[50, 65, 87, 96, 105, 144]
SiO_5	398	468	71	[51, 79, 95, 115, 124, 143]
SiO_5	402	644	243	[54, 78, 83, 88, 130, 143]
SiO_5	403	403	1	[42, 82, 98, 112, 120, 141]
SiO_6	404	404	1	[42, 81, 82, 98, 112, 120, 141]
SiO_5	405	431	27	[42, 81, 98, 112, 120, 141]
SiO_6	406	428	23	[44, 68, 100, 104, 116, 129, 145]
SiO_5	406	407	2	[45, 70, 72, 103, 119, 124]
SiO_5	407	1042	636	[56, 65, 67, 71, 92, 109]
SiO_4	408	454	47	[45, 72, 103, 119, 124]
SiO_5	413	441	29	[58, 83, 90, 107, 131, 143]
SiO_5	416	449	34	[49, 84, 85, 122, 123, 127]
SiO_6	418	456	39	[62, 73, 99, 104, 136, 138, 145]
SiO_5	429	432	4	[44, 68, 100, 104, 116, 129]
SiO_5	429	473	45	[55, 89, 111, 136, 147, 150]
SiO_4	430	449	20	[60, 77, 93, 106, 135]
SiO_6	432	478	47	[42, 81, 98, 106, 112, 120, 141]
SiO_4	433	459	27	[44, 68, 100, 116, 129]
SiO_5	435	441	7	[59, 80, 82, 91, 117, 149]
SiO_4	442	451	10	[58, 83, 90, 107, 131]
SiO_6	442	450	9	[59, 80, 82, 91, 117, 134, 149]
SiO_7	443	451	9	[52, 81, 87, 97, 105, 134, 141, 148]
SiO_5	445	618	174	[48, 125, 137, 139, 147, 152]
SiO_4	450	737	288	[49, 85, 122, 123, 127]
SiO_5	450	669	220	[60, 77, 93, 106, 131, 135]
SiO_6	451	460	10	[40, 74, 78, 84, 94, 123, 149]
SiO_5	451	528	78	[59, 80, 82, 91, 117, 134]
SiO_6	452	464	13	[52, 81, 97, 105, 134, 141, 148]
SiO_5	452	476	25	[58, 83, 90, 107, 131, 143]
SiO_5	455	494	40	[45, 70, 72, 103, 119, 124]
SiO_5	456	465	10	[61, 73, 98, 139, 142, 147]
SiO_5	457	460	4	[62, 73, 99, 104, 138, 145]
SiO_4	458	698	241	[63, 69, 99, 102, 103]
SiO_5	460	476	17	[44, 68, 100, 104, 116, 129]
SiO_5	461	603	143	[40, 74, 84, 94, 123, 149]
SiO_4	461	480	20	[62, 73, 104, 138, 145]
SiO_7	465	478	14	[52, 81, 87, 97, 105, 134, 141, 148]
SiO_6	465	483	19	[53, 64, 70, 75, 103, 128, 151]
SiO_6	466	500	35	[50, 65, 87, 96, 97, 105, 144]
SiO_6	466	516	51	[61, 66, 73, 98, 139, 142, 147]
SiO_4	469	510	42	[51, 95, 115, 124, 143]
SiO_4	474	489	16	[55, 89, 111, 136, 150]
SiO_6	477	478	2	[44, 68, 100, 104, 110, 116, 129]
SiO_4	477	495	19	[58, 83, 90, 107, 131]
SiO_7	479	484	6	[42, 81, 82, 98, 106, 112, 120, 141]
SiO_5	479	596	118	[44, 68, 100, 104, 116, 129]
SiO_6	479	543	65	[52, 87, 97, 105, 134, 141, 148]
SiO_5	481	1022	542	[62, 73, 104, 136, 138, 145]
SiO_5	484	636	153	[53, 64, 70, 75, 128, 151]
SiO_6	485	535	51	[42, 81, 98, 106, 112, 120, 141]
SiO_5	490	550	61	[55, 89, 110, 111, 136, 150]
SiO_6	495	560	66	[45, 70, 72, 103, 114, 119, 124]
SiO_5	496	513	18	[58, 83, 90, 107, 131, 143]
SiO_5	501	554	54	[50, 65, 96, 97, 105, 144]
SiO_5	511	520	10	[51, 78, 95, 115, 124, 143]
SiO_5	512	529	18	[41, 66, 67, 111, 148, 152]
SiO_4	514	533	20	[58, 83, 90, 107, 131]
SiO_5	517	540	24	[61, 73, 98, 139, 142, 147]
SiO_4	521	553	33	[51, 95, 115, 124, 143]
SiO_6	529	552	24	[59, 80, 82, 91, 117, 134, 149]
SiO_6	530	556	27	[41, 66, 67, 97, 111, 148, 152]
SiO_5	534	561	28	[58, 83, 90, 107, 131, 143]
SiO_5	536	557	22	[42, 81, 98, 106, 112, 120]
SiO_6	541	696	156	[61, 66, 73, 98, 139, 142, 147]
SiO_7	544	565	22	[52, 81, 87, 97, 105, 134, 141, 148]
SiO_5	547	1025	479	[47, 94, 96, 130, 137, 140]
SiO_4	551	566	16	[55, 89, 111, 136, 150]
SiO_5	553	615	63	[59, 80, 82, 91, 117, 149]
SiO_5	554	558	5	[51, 78, 95, 115, 124, 143]
SiO_6	555	580	26	[50, 65, 87, 96, 97, 105, 144]
SiO_5	557	561	5	[41, 66, 67, 111, 148, 152]
SiO_4	558	563	6	[42, 81, 98, 106, 120]
SiO_4	559	576	18	[51, 95, 115, 124, 143]
SiO_5	561	730	170	[45, 70, 72, 103, 119, 124]
SiO_6	562	641	80	[41, 66, 67, 97, 111, 148, 152]
SiO_4	562	688	127	[58, 83, 90, 107, 131]
SiO_5	564	571	8	[42, 81, 98, 106, 120, 141]
SiO_6	566	607	42	[52, 81, 97, 105, 134, 141, 148]
SiO_5	567	591	25	[55, 89, 110, 111, 136, 150]
SiO_5	567	626	60	[57, 101, 102, 108, 113, 121]
SiO_6	572	579	8	[42, 81, 98, 106, 112, 120, 141]
SiO_5	577	588	12	[51, 77, 95, 115, 124, 143]
SiO_5	580	629	50	[42, 81, 98, 106, 112, 120]
SiO_5	581	607	27	[50, 87, 96, 97, 105, 144]
SiO_4	589	689	101	[51, 95, 115, 124, 143]
SiO_6	592	604	13	[55, 89, 110, 111, 136, 147, 150]
SiO_6	597	614	18	[44, 68, 100, 104, 116, 129, 145]
SiO_4	604	660	57	[40, 74, 84, 94, 149]
SiO_5	605	619	15	[55, 89, 110, 111, 136, 147]
SiO_6	608	773	166	[50, 65, 87, 96, 97, 105, 144]
SiO_5	608	665	58	[52, 81, 105, 134, 141, 148]
SiO_5	615	1166	552	[44, 68, 100, 104, 116, 129]
SiO_6	616	729	114	[59, 80, 82, 91, 117, 134, 149]
SiO_6	619	624	6	[48, 97, 125, 137, 139, 147, 152]
SiO_6	620	645	26	[55, 89, 110, 111, 136, 147, 152]
SiO_5	625	654	30	[48, 97, 137, 139, 147, 152]
SiO_4	627	635	9	[57, 101, 108, 113, 121]
SiO_6	630	838	209	[42, 81, 98, 106, 112, 120, 141]
SiO_5	636	709	74	[57, 71, 101, 108, 113, 121]
SiO_6	637	676	40	[53, 64, 70, 75, 103, 128, 151]
SiO_5	642	1020	379	[41, 66, 67, 97, 111, 148]
SiO_4	645	672	28	[54, 78, 83, 88, 130]
SiO_7	646	649	4	[55, 89, 110, 111, 136, 147, 150, 152]
SiO_6	650	769	120	[55, 89, 110, 111, 136, 147, 150]
SiO_6	655	655	1	[48, 97, 125, 137, 139, 147, 152]
SiO_5	656	708	53	[48, 97, 125, 137, 139, 152]
SiO_5	660	698	39	[43, 105, 109, 113, 120, 133]
SiO_5	661	702	42	[40, 74, 84, 94, 123, 149]
SiO_6	666	710	45	[52, 81, 87, 105, 134, 141, 148]
SiO_6	670	676	7	[60, 77, 81, 93, 106, 131, 135]
SiO_5	673	739	67	[54, 78, 83, 88, 130, 143]
SiO_5	677	686	10	[53, 64, 75, 103, 128, 151]
SiO_5	677	681	5	[60, 77, 81, 93, 106, 135]
SiO_4	682	688	7	[60, 77, 93, 106, 135]
SiO_4	687	703	17	[53, 64, 75, 128, 151]
SiO_5	689	803	115	[58, 83, 90, 107, 131, 143]
SiO_5	689	741	53	[60, 77, 93, 106, 131, 135]
SiO_5	690	871	182	[51, 78, 95, 115, 124, 143]
SiO_4	693	747	55	[46, 64, 76, 93, 126]
SiO_5	697	716	20	[61, 66, 73, 98, 142, 147]
SiO_6	699	758	60	[43, 105, 109, 113, 120, 133, 141]
SiO_5	699	774	76	[63, 69, 95, 99, 102, 103]
SiO_4	703	759	57	[40, 74, 84, 123, 149]
SiO_5	704	770	67	[53, 64, 75, 103, 128, 151]
SiO_4	709	734	26	[48, 125, 137, 139, 152]
SiO_4	710	717	8	[57, 71, 101, 113, 121]
SiO_5	711	730	20	[52, 81, 105, 134, 141, 148]
SiO_6	717	812	96	[61, 66, 73, 98, 139, 142, 147]
SiO_5	718	744	27	[57, 71, 101, 102, 113, 121]
SiO_5	730	773	44	[59, 80, 82, 91, 117, 134]
SiO_6	731	765	35	[45, 70, 72, 103, 114, 119, 124]
SiO_6	731	810	80	[52, 81, 82, 105, 134, 141, 148]
SiO_5	735	763	29	[48, 97, 125, 137, 139, 152]
SiO_5	738	794	57	[49, 85, 122, 123, 127, 150]
SiO_4	740	780	41	[54, 78, 83, 88, 130]
SiO_4	742	755	14	[60, 77, 106, 131, 135]
SiO_6	745	951	207	[57, 71, 101, 102, 108, 113, 121]
SiO_5	748	809	62	[46, 64, 76, 86, 93, 126]
SiO_5	756	1129	374	[60, 77, 93, 106, 131, 135]
SiO_5	759	760	2	[43, 109, 113, 120, 133, 141]
SiO_5	760	814	55	[40, 74, 84, 94, 123, 149]
SiO_6	761	827	67	[43, 105, 109, 113, 120, 133, 141]
SiO_4	764	782	19	[48, 125, 137, 139, 152]
SiO_5	766	782	17	[45, 70, 72, 114, 119, 124]
SiO_5	770	783	14	[55, 89, 110, 111, 136, 147]
SiO_6	771	794	24	[53, 64, 70, 75, 103, 128, 151]
SiO_5	774	842	69	[50, 65, 96, 97, 105, 144]
SiO_6	774	837	64	[59, 80, 82, 91, 117, 134, 149]
SiO_6	775	779	5	[63, 69, 95, 99, 102, 103, 119]
SiO_5	780	878	99	[63, 69, 95, 99, 102, 103]
SiO_5	781	859	79	[54, 78, 83, 88, 130, 143]
SiO_6	783	945	163	[45, 70, 72, 103, 114, 119, 124]
SiO_5	783	792	10	[48, 125, 137, 139, 147, 152]
SiO_6	784	925	142	[55, 89, 110, 111, 136, 147, 150]
SiO_4	793	801	9	[48, 125, 137, 139, 152]
SiO_4	795	918	124	[49, 85, 122, 123, 127]
SiO_5	795	906	112	[53, 64, 70, 75, 103, 128]
SiO_5	802	813	12	[48, 125, 137, 139, 147, 152]
SiO_4	804	855	52	[58, 83, 90, 107, 131]
SiO_4	810	882	73	[46, 76, 86, 93, 126]
SiO_5	811	922	112	[52, 81, 105, 134, 141, 148]
SiO_5	813	822	10	[61, 73, 98, 139, 142, 147]
SiO_6	814	845	32	[48, 97, 125, 137, 139, 147, 152]
SiO_4	815	1074	260	[40, 74, 84, 123, 149]
SiO_6	823	1836	1014	[61, 66, 73, 98, 139, 142, 147]
SiO_5	828	850	23	[43, 109, 113, 120, 133, 141]
SiO_5	838	868	31	[59, 80, 82, 91, 117, 149]
SiO_5	839	851	13	[42, 81, 98, 106, 112, 120]
SiO_4	843	864	22	[50, 65, 96, 105, 144]
SiO_5	846	866	21	[48, 97, 125, 137, 147, 152]
SiO_4	851	854	4	[43, 109, 120, 133, 141]
SiO_6	852	889	38	[42, 81, 98, 106, 112, 120, 141]
SiO_5	855	908	54	[43, 109, 113, 120, 133, 141]
SiO_5	856	877	22	[58, 83, 90, 107, 131, 143]
SiO_4	860	891	32	[54, 78, 83, 88, 130]
SiO_5	865	924	60	[50, 65, 87, 96, 105, 144]
SiO_4	867	872	6	[48, 97, 125, 147, 152]
SiO_6	869	914	46	[59, 80, 82, 91, 117, 134, 149]
SiO_4	872	1067	196	[51, 95, 115, 124, 143]
SiO_5	873	903	31	[48, 97, 125, 139, 147, 152]
SiO_4	878	899	22	[58, 83, 90, 107, 131]
SiO_4	879	906	28	[63, 69, 99, 102, 103]
SiO_5	883	950	68	[46, 64, 76, 86, 93, 126]
SiO_5	890	914	25	[42, 98, 106, 112, 120, 141]
SiO_5	892	913	22	[54, 78, 83, 88, 130, 143]
SiO_5	900	1117	218	[58, 83, 90, 107, 131, 143]
SiO_4	904	905	2	[48, 125, 139, 147, 152]
SiO_5	906	918	13	[48, 125, 137, 139, 147, 152]
SiO_4	907	922	16	[53, 64, 70, 75, 128]
SiO_5	907	1144	238	[63, 69, 99, 102, 103, 151]
SiO_6	909	929	21	[43, 105, 109, 113, 120, 133, 141]
SiO_4	914	928	15	[54, 78, 83, 88, 130]
SiO_6	915	939	25	[42, 81, 98, 106, 112, 120, 141]
SiO_5	915	953	39	[59, 80, 82, 91, 117, 134]
SiO_4	919	1036	118	[48, 125, 137, 139, 152]
SiO_5	919	947	29	[49, 85, 122, 123, 127, 150]
SiO_4	923	929	7	[52, 81, 105, 134, 141]
SiO_5	923	925	3	[53, 64, 70, 75, 103, 128]
SiO_4	925	933	9	[50, 65, 96, 105, 144]
SiO_6	926	1049	124	[53, 64, 70, 75, 103, 128, 151]
SiO_5	926	940	15	[55, 89, 110, 111, 147, 150]
SiO_5	929	957	29	[54, 78, 83, 88, 130, 143]
SiO_7	930	939	10	[43, 98, 105, 109, 113, 120, 133, 141]
SiO_5	930	951	22	[52, 81, 82, 105, 134, 141]
SiO_5	934	940	7	[50, 65, 87, 96, 105, 144]
SiO_5	940	1016	77	[42, 81, 98, 106, 112, 120]
SiO_6	940	956	17	[43, 98, 109, 113, 120, 133, 141]
SiO_6	941	1023	83	[50, 65, 87, 96, 97, 105, 144]
SiO_6	941	1013	73	[55, 89, 110, 111, 136, 147, 150]
SiO_5	946	974	29	[45, 72, 103, 114, 119, 124]
SiO_4	948	1010	63	[49, 85, 122, 127, 150]
SiO_4	951	961	11	[46, 64, 76, 93, 126]
SiO_6	952	959	8	[52, 81, 82, 105, 120, 134, 141]
SiO_5	952	972	21	[57, 71, 101, 102, 108, 121]
SiO_6	954	1292	339	[59, 80, 82, 91, 117, 134, 149]
SiO_5	957	958	2	[43, 109, 113, 120, 133, 141]
SiO_4	958	1016	59	[54, 78, 83, 88, 130]
SiO_6	959	987	29	[43, 105, 109, 113, 120, 133, 141]
SiO_5	960	984	25	[52, 81, 105, 120, 134, 141]
SiO_5	962	982	21	[46, 64, 76, 93, 126, 135]
SiO_6	973	1055	83	[57, 71, 101, 102, 108, 113, 121]
SiO_6	975	1067	93	[45, 70, 72, 103, 114, 119, 124]
SiO_4	983	1016	34	[46, 64, 76, 93, 126]
SiO_4	985	994	10	[52, 81, 105, 134, 141]
SiO_5	988	1012	25	[43, 105, 109, 113, 120, 133]
SiO_5	995	1027	33	[52, 81, 87, 105, 134, 141]
SiO_5	1011	1221	211	[49, 85, 122, 123, 127, 150]
SiO_6	1013	1046	34	[43, 105, 109, 113, 120, 133, 141]
SiO_5	1014	1021	8	[55, 89, 111, 136, 147, 150]
SiO_6	1017	1033	17	[42, 81, 98, 106, 112, 120, 141]
SiO_5	1017	1165	149	[46, 64, 76, 93, 126, 128]
SiO_5	1017	1033	17	[54, 78, 83, 88, 130, 137]
SiO_6	1021	1068	48	[41, 66, 67, 97, 111, 148, 152]
SiO_6	1022	1061	40	[55, 89, 110, 111, 136, 147, 150]
SiO_6	1023	1059	37	[62, 73, 99, 104, 136, 138, 145]
SiO_5	1024	1042	19	[50, 65, 96, 97, 105, 144]
SiO_6	1026	1047	22	[47, 65, 94, 96, 130, 137, 140]
SiO_4	1028	1056	29	[52, 81, 105, 134, 141]
SiO_5	1034	1039	6	[42, 81, 98, 106, 112, 120]
SiO_4	1034	1069	36	[54, 78, 83, 88, 130]
SiO_5	1037	1155	119	[48, 125, 137, 139, 147, 152]
SiO_6	1040	1100	61	[42, 81, 98, 106, 112, 120, 141]
SiO_6	1043	1068	26	[50, 65, 87, 96, 97, 105, 144]
SiO_4	1043	1068	26	[56, 65, 67, 71, 109]
SiO_5	1047	1064	18	[43, 105, 109, 113, 120, 133]
SiO_5	1048	1243	196	[47, 94, 96, 130, 137, 140]
SiO_5	1050	1072	23	[53, 64, 70, 75, 103, 128]
SiO_5	1056	1110	55	[57, 101, 102, 108, 113, 121]
SiO_5	1057	1060	4	[52, 81, 82, 105, 134, 141]
SiO_5	1060	1063	4	[62, 73, 104, 136, 138, 145]
SiO_6	1061	1107	47	[52, 81, 82, 105, 134, 141, 148]
SiO_7	1062	1074	13	[55, 89, 110, 111, 136, 147, 150, 152]
SiO_6	1064	1107	44	[62, 73, 99, 104, 136, 138, 145]
SiO_6	1065	1189	125	[43, 105, 109, 113, 120, 133, 141]
SiO_5	1068	1073	6	[45, 70, 72, 114, 119, 124]
SiO_5	1068	1082	15	[51, 78, 95, 115, 124, 143]
SiO_5	1069	1080	12	[41, 67, 97, 111, 148, 152]
SiO_5	1069	1128	60	[50, 87, 96, 97, 105, 144]
SiO_5	1069	1356	288	[56, 65, 67, 71, 92, 109]
SiO_5	1070	1080	11	[54, 78, 83, 88, 115, 130]
SiO_6	1073	1102	30	[53, 64, 70, 75, 103, 128, 151]
SiO_4	1074	1113	40	[45, 70, 114, 119, 124]
SiO_5	1075	1123	49	[40, 74, 84, 123, 142, 149]
SiO_6	1075	1101	27	[55, 89, 110, 111, 136, 147, 152]
SiO_4	1081	1102	22	[41, 67, 97, 111, 148]
SiO_6	1081	1093	13	[54, 78, 83, 88, 115, 130, 143]
SiO_4	1083	1190	108	[51, 95, 115, 124, 143]
SiO_5	1094	1189	96	[54, 78, 83, 88, 130, 143]
SiO_5	1101	1243	143	[42, 81, 98, 106, 112, 120]
SiO_7	1102	1126	25	[55, 66, 89, 110, 111, 136, 147, 152]
SiO_5	1103	1107	5	[41, 66, 67, 97, 111, 148]
SiO_5	1103	1111	9	[53, 64, 70, 75, 103, 151]
SiO_6	1108	1132	25	[41, 66, 67, 97, 109, 111, 148]
SiO_5	1108	1199	92	[52, 81, 82, 105, 134, 141]
SiO_5	1108	1120	13	[62, 73, 104, 136, 138, 145]
SiO_4	1111	1119	9	[57, 101, 108, 113, 121]
SiO_6	1112	1323	212	[53, 64, 70, 75, 103, 128, 151]
SiO_5	1114	1116	3	[45, 70, 72, 114, 119, 124]
SiO_6	1117	1137	21	[45, 70, 72, 103, 114, 119, 124]
SiO_4	1118	1167	50	[58, 83, 90, 107, 131]
SiO_5	1120	1166	47	[57, 71, 101, 108, 113, 121]
SiO_6	1121	1122	2	[62, 73, 99, 104, 136, 138, 145]
SiO_5	1123	1186	64	[62, 73, 104, 136, 138, 145]
SiO_4	1124	1202	79	[40, 74, 84, 123, 149]
SiO_6	1127	1168	42	[55, 89, 110, 111, 136, 147, 152]
SiO_6	1129	1206	78	[50, 65, 87, 96, 97, 105, 144]
SiO_6	1130	1149	20	[60, 64, 77, 93, 106, 131, 135]
SiO_5	1133	1244	112	[41, 66, 67, 97, 111, 148]
SiO_5	1138	1174	37	[45, 70, 72, 114, 119, 124]
SiO_4	1145	1154	10	[63, 69, 99, 102, 103]
SiO_5	1150	1227	78	[60, 77, 93, 106, 131, 135]
SiO_5	1155	1158	4	[63, 69, 95, 99, 102, 103]
SiO_4	1156	1180	25	[48, 125, 137, 139, 152]
SiO_4	1159	1247	89	[63, 69, 99, 102, 103]
SiO_4	1166	1268	103	[46, 64, 76, 93, 126]
SiO_6	1167	1361	195	[44, 68, 100, 104, 116, 129, 145]
SiO_6	1167	1167	1	[57, 71, 101, 102, 108, 113, 121]
SiO_5	1168	1262	95	[57, 101, 102, 108, 113, 121]
SiO_5	1168	1197	30	[58, 83, 90, 107, 131, 143]
SiO_5	1169	1205	37	[55, 89, 110, 111, 136, 147]
SiO_6	1175	1259	85	[45, 70, 72, 103, 114, 119, 124]
SiO_5	1181	1200	20	[48, 125, 137, 139, 147, 152]
SiO_6	1187	1201	15	[62, 73, 99, 104, 136, 138, 145]
SiO_5	1190	1236	47	[43, 105, 109, 113, 120, 133]
SiO_4	1190	1200	11	[54, 78, 83, 88, 130]
SiO_5	1191	1216	26	[51, 78, 95, 115, 124, 143]
SiO_4	1198	1273	76	[58, 83, 90, 107, 131]
SiO_6	1200	1211	12	[52, 81, 82, 105, 134, 141, 148]
SiO_6	1201	1219	19	[48, 97, 125, 137, 139, 147, 152]
SiO_5	1201	1254	54	[54, 78, 83, 88, 130, 143]
SiO_5	1202	1254	53	[62, 73, 104, 136, 138, 145]
SiO_5	1203	1279	77	[40, 74, 84, 94, 123, 149]
SiO_6	1206	1268	63	[55, 89, 110, 111, 136, 147, 152]
SiO_5	1207	1230	24	[50, 87, 96, 97, 105, 144]
SiO_5	1212	1216	5	[52, 81, 105, 134, 141, 148]
SiO_4	1217	1280	64	[51, 95, 115, 124, 143]
SiO_4	1217	1224	8	[52, 81, 105, 134, 141]
SiO_5	1220	1232	13	[48, 97, 125, 137, 139, 152]
SiO_4	1222	1272	51	[49, 85, 122, 123, 127]
SiO_5	1225	1236	12	[52, 81, 87, 105, 134, 141]
SiO_4	1228	1281	54	[60, 77, 93, 106, 131]
SiO_6	1231	1273	43	[50, 65, 87, 96, 97, 105, 144]
SiO_4	1233	1256	24	[48, 125, 137, 139, 152]
SiO_6	1237	1278	42	[43, 105, 109, 113, 120, 133, 144]
SiO_4	1237	1278	42	[52, 81, 105, 134, 141]
SiO_6	1244	1274	31	[42, 81, 98, 106, 112, 120, 141]
SiO_6	1244	1265	22	[47, 88, 94, 96, 130, 137, 140]
SiO_6	1245	1263	19	[41, 66, 67, 97, 105, 111, 148]
SiO_5	1248	1268	21	[63, 69, 95, 99, 102, 103]
SiO_6	1255	1264	10	[54, 78, 83, 88, 130, 143, 146]
SiO_6	1255	1270	16	[62, 73, 99, 104, 136, 138, 145]
SiO_6	1257	1278	22	[48, 97, 125, 137, 139, 147, 152]
SiO_5	1260	1356	97	[45, 70, 72, 103, 119, 124]
SiO_6	1263	1331	69	[57, 71, 101, 102, 108, 113, 121]
SiO_5	1264	1265	2	[41, 66, 67, 97, 111, 148]
SiO_5	1265	1336	72	[54, 78, 83, 88, 130, 143]
SiO_6	1266	1395	130	[41, 66, 67, 97, 111, 148, 152]
SiO_5	1266	1350	85	[47, 94, 96, 130, 137, 140]
SiO_5	1269	1273	5	[46, 64, 76, 93, 126, 128]
SiO_7	1269	1280	12	[55, 89, 110, 111, 136, 147, 150, 152]
SiO_6	1269	1281	13	[63, 69, 95, 99, 102, 103, 151]
SiO_5	1271	1273	3	[62, 73, 99, 136, 138, 145]
SiO_5	1273	1356	84	[49, 85, 122, 123, 127, 150]
SiO_4	1274	1280	7	[46, 64, 76, 93, 126]
SiO_5	1274	1338	65	[50, 65, 87, 96, 97, 144]
SiO_5	1274	1329	56	[58, 83, 90, 93, 107, 131]
SiO_4	1274	1288	15	[62, 73, 136, 138, 145]
SiO_5	1275	1325	51	[42, 98, 106, 112, 120, 141]
SiO_5	1279	1354	76	[43, 105, 109, 113, 120, 144]
SiO_5	1279	1301	23	[48, 125, 137, 139, 147, 152]
SiO_5	1279	1289	11	[52, 81, 87, 105, 134, 141]
SiO_6	1280	1292	13	[40, 74, 84, 91, 94, 123, 149]
SiO_5	1281	1312	32	[46, 64, 76, 86, 93, 126]
SiO_5	1281	1318	38	[51, 78, 95, 115, 124, 143]
SiO_6	1281	1353	73	[55, 89, 110, 111, 136, 147, 150]
SiO_5	1282	1291	10	[60, 77, 85, 93, 106, 131]
SiO_5	1282	1282	1	[63, 69, 99, 102, 103, 151]
SiO_4	1283	1385	103	[63, 69, 99, 102, 103]
SiO_5	1289	1290	2	[62, 73, 104, 136, 138, 145]
SiO_4	1290	1327	38	[52, 81, 105, 134, 141]
SiO_6	1291	1307	17	[62, 73, 104, 122, 136, 138, 145]
SiO_4	1292	1326	35	[60, 77, 93, 106, 131]
SiO_5	1293	1341	49	[40, 74, 84, 91, 123, 149]
SiO_5	1293	1315	23	[59, 80, 82, 91, 117, 149]
SiO_6	1302	1315	14	[48, 66, 125, 137, 139, 147, 152]
SiO_5	1308	1407	100	[62, 73, 104, 136, 138, 145]
SiO_4	1313	1314	2	[46, 64, 76, 93, 126]
SiO_5	1315	2223	909	[46, 64, 76, 93, 126, 128]
SiO_5	1316	1317	2	[48, 125, 137, 139, 147, 152]
SiO_6	1316	1580	265	[59, 80, 82, 91, 117, 134, 149]
SiO_4	1318	1332	15	[48, 125, 139, 147, 152]
SiO_4	1319	1368	50	[51, 95, 115, 124, 143]
SiO_5	1324	1354	31	[53, 64, 70, 75, 128, 151]
SiO_6	1326	1649	324	[42, 81, 98, 106, 112, 120, 141]
SiO_5	1327	1344	18	[60, 77, 85, 93, 106, 131]
SiO_5	1328	1385	58	[52, 81, 87, 105, 134, 141]
SiO_6	1330	1341	12	[58, 83, 90, 93, 107, 131, 143]
SiO_5	1332	1363	32	[57, 71, 101, 102, 113, 121]
SiO_5	1333	1471	139	[48, 125, 137, 139, 147, 152]
SiO_4	1337	1387	51	[54, 78, 83, 88, 143]
SiO_6	1339	1358	20	[50, 65, 87, 96, 97, 105, 144]
SiO_6	1342	1404	63	[40, 74, 84, 91, 94, 123, 149]
SiO_5	1342	1397	56	[58, 83, 90, 93, 107, 131]
SiO_4	1345	1357	13	[60, 77, 93, 106, 131]
SiO_4	1351	1472	122	[47, 94, 96, 130, 140]
SiO_5	1354	1370	17	[55, 89, 110, 111, 136, 150]
SiO_6	1355	1659	305	[43, 105, 109, 113, 120, 133, 144]
SiO_4	1355	1370	16	[53, 64, 75, 128, 151]
SiO_6	1357	1433	77	[45, 70, 72, 103, 114, 119, 124]
SiO_4	1357	1420	64	[49, 85, 122, 127, 150]
SiO_6	1357	1374	18	[56, 65, 67, 71, 92, 109, 129]
SiO_5	1358	1413	56	[60, 77, 81, 93, 106, 131]
SiO_5	1359	1381	23	[50, 65, 96, 97, 105, 144]
SiO_5	1362	1565	204	[44, 68, 100, 104, 116, 145]
SiO_6	1364	1373	10	[57, 71, 101, 102, 109, 113, 121]
SiO_5	1369	1373	5	[51, 79, 95, 115, 124, 143]
SiO_5	1371	1476	106	[53, 64, 75, 103, 128, 151]
SiO_6	1371	1422	52	[55, 89, 110, 111, 136, 150, 152]
SiO_4	1374	1513	140	[51, 95, 115, 124, 143]
SiO_5	1374	1461	88	[57, 71, 101, 102, 113, 121]
SiO_5	1375	1412	38	[56, 65, 67, 92, 109, 129]
SiO_6	1382	1386	5	[50, 65, 96, 97, 105, 109, 144]
SiO_6	1386	1412	27	[52, 81, 87, 105, 120, 134, 141]
SiO_5	1386	1397	12	[63, 69, 71, 99, 102, 103]
SiO_5	1387	1389	3	[50, 65, 96, 97, 105, 144]
SiO_5	1388	1424	37	[54, 78, 83, 88, 130, 143]
SiO_6	1390	1460	71	[50, 65, 87, 96, 97, 105, 144]
SiO_5	1396	1630	235	[41, 66, 67, 97, 111, 148]
SiO_4	1398	1563	166	[58, 83, 90, 107, 131]
SiO_4	1398	1401	4	[63, 69, 99, 102, 103]
SiO_3	1402	1409	8	[63, 69, 99, 102]
SiO_5	1405	1414	10	[40, 74, 84, 94, 123, 149]
SiO_6	1408	1436	29	[62, 73, 99, 104, 136, 138, 145]
SiO_4	1410	1422	13	[63, 69, 99, 102, 103]
SiO_5	1413	1469	57	[52, 87, 105, 120, 134, 141]
SiO_6	1413	1457	45	[56, 65, 67, 71, 92, 109, 129]
SiO_6	1414	1441	28	[60, 64, 77, 81, 93, 106, 131]
SiO_4	1415	1564	150	[40, 74, 84, 123, 149]
SiO_5	1421	1485	65	[49, 85, 122, 123, 127, 150]
SiO_5	1423	1429	7	[55, 89, 110, 111, 136, 150]
SiO_5	1423	1449	27	[63, 69, 95, 99, 102, 103]
SiO_4	1425	1443	19	[54, 78, 83, 88, 130]
SiO_6	1430	1438	9	[55, 89, 110, 111, 136, 147, 150]
SiO_5	1434	1440	7	[45, 70, 72, 114, 119, 124]
SiO_5	1437	1618	182	[62, 73, 104, 136, 138, 145]
SiO_5	1439	1451	13	[55, 89, 110, 111, 136, 150]
SiO_6	1441	1518	78	[45, 70, 72, 103, 114, 119, 124]
SiO_5	1442	1492	51	[60, 77, 81, 93, 106, 131]
SiO_5	1444	1486	43	[54, 78, 83, 88, 130, 143]
SiO_4	1450	1464	15	[63, 69, 99, 102, 103]
SiO_4	1452	1510	59	[55, 89, 111, 136, 150]
SiO_5	1458	1523	66	[56, 65, 67, 71, 109, 129]
SiO_5	1461	1506	46	[50, 65, 96, 97, 105, 144]
SiO_6	1462	1474	13	[57, 71, 101, 102, 109, 113, 121]
SiO_5	1465	1469	5	[63, 69, 95, 99, 102, 103]
SiO_6	1470	1512	43	[52, 81, 87, 105, 120, 134, 141]
SiO_6	1470	1480	11	[63, 69, 95, 99, 102, 103, 151]
SiO_6	1472	1553	82	[48, 66, 125, 137, 139, 147, 152]
SiO_5	1473	1794	322	[47, 94, 96, 130, 137, 140]
SiO_7	1475	1479	5	[57, 71, 101, 102, 108, 109, 113, 121]
SiO_6	1477	1515	39	[53, 64, 70, 75, 103, 128, 151]
SiO_6	1480	1503	24	[57, 71, 101, 102, 108, 113, 121]
SiO_5	1481	1506	26	[63, 69, 95, 99, 102, 103]
SiO_6	1486	1488	3	[49, 85, 122, 123, 126, 127, 150]
SiO_4	1487	1499	13	[54, 78, 83, 88, 130]
SiO_5	1489	1510	22	[49, 85, 122, 123, 127, 150]
SiO_4	1493	1649	157	[60, 77, 93, 106, 131]
SiO_5	1500	1696	197	[54, 78, 83, 88, 130, 143]
SiO_5	1504	1531	28	[57, 101, 102, 108, 113, 121]
SiO_6	1507	1543	37	[50, 65, 96, 97, 105, 109, 144]
SiO_6	1507	1588	82	[63, 69, 95, 99, 102, 103, 119]
SiO_6	1511	1514	4	[49, 85, 122, 123, 126, 127, 150]
SiO_5	1511	1600	90	[55, 89, 110, 111, 136, 150]
SiO_5	1513	1629	117	[52, 81, 87, 105, 134, 141]
SiO_5	1514	1544	31	[51, 77, 95, 115, 124, 143]
SiO_5	1515	1730	216	[49, 85, 122, 123, 127, 150]
SiO_5	1516	1724	209	[53, 64, 75, 103, 128, 151]
SiO_5	1519	1528	10	[45, 70, 103, 114, 119, 124]
SiO_6	1524	1583	60	[56, 65, 67, 71, 92, 109, 129]
SiO_4	1529	1548	20	[45, 70, 114, 119, 124]
SiO_6	1532	1579	48	[57, 71, 101, 102, 108, 113, 121]
SiO_7	1544	1560	17	[50, 65, 87, 96, 97, 105, 109, 144]
SiO_4	1545	1579	35	[51, 77, 95, 115, 124]
SiO_5	1549	1638	90	[45, 70, 103, 114, 119, 124]
SiO_5	1554	1616	63	[48, 125, 137, 139, 147, 152]
SiO_6	1561	1584	24	[50, 65, 96, 97, 105, 109, 144]
SiO_5	1564	1582	19	[58, 83, 90, 93, 107, 131]
SiO_5	1565	1631	67	[40, 74, 84, 91, 123, 149]
SiO_4	1566	1575	10	[44, 68, 100, 104, 116]
SiO_5	1576	1706	131	[44, 68, 100, 104, 116, 129]
SiO_5	1580	1613	34	[51, 77, 95, 115, 124, 143]
SiO_5	1580	1584	5	[57, 101, 102, 108, 113, 121]
SiO_5	1581	1613	33	[59, 80, 82, 91, 134, 149]
SiO_4	1583	1621	39	[58, 83, 90, 107, 131]
SiO_5	1584	1642	59	[56, 65, 67, 71, 92, 109]
SiO_5	1585	1596	12	[50, 65, 96, 97, 105, 144]
SiO_6	1585	1977	393	[57, 71, 101, 102, 108, 113, 121]
SiO_5	1589	1722	134	[63, 69, 99, 102, 103, 119]
SiO_6	1597	1814	218	[50, 65, 87, 96, 97, 105, 144]
SiO_6	1601	1618	18	[55, 89, 110, 111, 136, 150, 152]
SiO_4	1614	1655	42	[51, 95, 115, 124, 143]
SiO_6	1614	1706	93	[59, 80, 82, 91, 117, 134, 149]
SiO_6	1617	1636	20	[48, 97, 125, 137, 139, 147, 152]
SiO_5	1619	1625	7	[55, 89, 110, 111, 136, 150]
SiO_4	1619	1640	22	[62, 73, 136, 138, 145]
SiO_5	1622	1675	54	[58, 83, 90, 93, 107, 131]
SiO_4	1626	1635	10	[55, 89, 110, 136, 150]
SiO_6	1630	1659	30	[52, 81, 87, 105, 120, 134, 141]
SiO_4	1631	2033	403	[41, 66, 97, 111, 148]
SiO_4	1632	1637	6	[40, 74, 84, 123, 149]
SiO_5	1636	1937	302	[55, 89, 110, 111, 136, 150]
SiO_5	1637	1891	255	[48, 125, 137, 139, 147, 152]
SiO_5	1638	1658	21	[40, 74, 84, 123, 142, 149]
SiO_6	1639	1649	11	[45, 70, 72, 103, 114, 119, 124]
SiO_5	1641	1816	176	[62, 73, 104, 136, 138, 145]
SiO_4	1643	1666	24	[56, 65, 67, 71, 109]
SiO_5	1650	1709	60	[42, 98, 106, 112, 120, 141]
SiO_5	1650	1947	298	[45, 70, 103, 114, 119, 124]
SiO_5	1650	2076	427	[60, 64, 77, 93, 106, 131]
SiO_5	1656	1712	57	[51, 77, 95, 115, 124, 143]
SiO_4	1659	1726	68	[40, 74, 84, 123, 149]
SiO_7	1660	1669	10	[43, 105, 109, 113, 120, 133, 141, 144]
SiO_5	1660	1785	126	[52, 81, 87, 105, 134, 141]
SiO_5	1667	1673	7	[56, 65, 67, 71, 92, 109]
SiO_6	1670	1673	4	[43, 105, 113, 120, 133, 141, 144]
SiO_5	1674	1690	17	[43, 105, 113, 120, 133, 144]
SiO_4	1674	1675	2	[56, 65, 67, 71, 109]
SiO_5	1676	1696	21	[56, 65, 67, 71, 109, 129]
SiO_4	1676	1729	54	[58, 83, 90, 107, 131]
SiO_4	1691	1703	13	[43, 105, 113, 120, 133]
SiO_4	1697	1733	37	[54, 78, 83, 88, 143]
SiO_4	1697	1747	51	[56, 65, 67, 71, 109]
SiO_5	1704	1741	38	[43, 105, 113, 120, 133, 144]
SiO_6	1707	1772	66	[44, 68, 100, 104, 116, 129, 145]
SiO_5	1707	1713	7	[59, 80, 82, 91, 117, 149]
SiO_6	1710	1799	90	[42, 81, 98, 106, 112, 120, 141]
SiO_4	1713	1728	16	[51, 77, 95, 115, 124]
SiO_4	1714	1722	9	[59, 80, 82, 91, 149]
SiO_5	1723	1753	31	[59, 80, 82, 91, 117, 149]
SiO_4	1723	1772	50	[63, 69, 99, 102, 103]
SiO_6	1725	1776	52	[53, 64, 70, 75, 103, 128, 151]
SiO_5	1727	1747	21	[40, 74, 84, 91, 123, 149]
SiO_5	1729	1759	31	[51, 77, 95, 115, 124, 143]
SiO_5	1730	2163	434	[58, 83, 90, 93, 107, 131]
SiO_4	1731	1805	75	[49, 85, 122, 127, 150]
SiO_5	1734	1754	21	[54, 78, 83, 88, 115, 143]
SiO_6	1742	1768	27	[43, 105, 109, 113, 120, 133, 144]
SiO_4	1748	1760	13	[40, 74, 84, 123, 149]
SiO_5	1748	1776	29	[56, 65, 67, 71, 109, 129]
SiO_6	1754	1889	136	[59, 80, 82, 91, 117, 134, 149]
SiO_4	1755	1787	33	[54, 78, 83, 88, 143]
SiO_4	1760	1782	23	[51, 95, 115, 124, 143]
SiO_5	1761	1794	34	[40, 74, 84, 91, 123, 149]
SiO_5	1769	1815	47	[43, 105, 113, 120, 133, 144]
SiO_5	1773	1809	37	[44, 68, 100, 104, 116, 145]
SiO_5	1773	1808	36	[63, 69, 99, 102, 103, 119]
SiO_5	1777	1826	50	[53, 64, 70, 75, 103, 151]
SiO_6	1777	1796	20	[56, 65, 67, 71, 92, 109, 129]
SiO_5	1783	1797	15	[51, 77, 95, 115, 124, 143]
SiO_6	1786	2149	364	[52, 81, 87, 105, 120, 134, 141]
SiO_5	1788	1892	105	[54, 78, 83, 88, 130, 143]
SiO_4	1795	1949	155	[40, 74, 84, 123, 149]
SiO_6	1795	1858	64	[47, 65, 94, 96, 130, 137, 140]
SiO_5	1797	1867	71	[56, 67, 71, 92, 109, 129]
SiO_4	1798	1848	51	[51, 95, 115, 124, 143]
SiO_5	1800	1846	47	[42, 81, 98, 106, 112, 120]
SiO_5	1806	1874	69	[49, 85, 122, 123, 127, 150]
SiO_4	1809	1937	129	[63, 69, 99, 102, 103]
SiO_6	1810	1826	17	[44, 68, 100, 104, 116, 129, 145]
SiO_5	1815	1895	81	[50, 65, 87, 96, 97, 144]
SiO_6	1816	1919	104	[43, 105, 109, 113, 120, 133, 144]
SiO_6	1817	1825	9	[62, 66, 73, 104, 136, 138, 145]
SiO_5	1826	1873	48	[62, 66, 73, 136, 138, 145]
SiO_5	1827	1837	11	[44, 68, 100, 104, 116, 145]
SiO_6	1827	1932	106	[53, 64, 70, 75, 103, 128, 151]
SiO_5	1837	1844	8	[61, 66, 98, 139, 142, 147]
SiO_4	1838	1908	71	[44, 68, 100, 104, 116]
SiO_6	1845	1921	77	[61, 66, 73, 98, 139, 142, 147]
SiO_6	1847	1849	3	[42, 81, 98, 106, 112, 120, 141]
SiO_5	1849	1878	30	[51, 77, 95, 115, 124, 143]
SiO_5	1850	1884	35	[42, 81, 98, 106, 112, 141]
SiO_5	1859	2124	266	[47, 94, 96, 130, 137, 140]
SiO_6	1868	1990	123	[56, 65, 67, 71, 92, 109, 129]
SiO_6	1874	1874	1	[62, 66, 73, 104, 136, 138, 145]
SiO_4	1875	1917	43	[49, 85, 122, 123, 127]
SiO_5	1875	2037	163	[62, 73, 104, 136, 138, 145]
SiO_4	1879	1892	14	[51, 77, 95, 115, 124]
SiO_6	1885	1911	27	[42, 81, 98, 106, 112, 120, 141]
SiO_5	1890	1905	16	[59, 82, 91, 117, 134, 149]
SiO_6	1892	1894	3	[48, 97, 125, 137, 139, 147, 152]
SiO_5	1893	1958	66	[51, 77, 95, 115, 124, 143]
SiO_4	1893	1904	12	[54, 78, 83, 88, 143]
SiO_5	1895	2017	123	[48, 125, 137, 139, 147, 152]
SiO_6	1896	2164	269	[50, 65, 87, 96, 97, 105, 144]
SiO_5	1905	1954	50	[54, 78, 83, 88, 90, 143]
SiO_6	1906	1957	52	[59, 80, 82, 91, 117, 134, 149]
SiO_5	1909	1966	58	[44, 68, 100, 104, 116, 145]
SiO_5	1912	1923	12	[42, 81, 98, 106, 112, 141]
SiO_5	1918	2001	84	[49, 85, 122, 123, 127, 150]
SiO_7	1920	1949	30	[43, 71, 105, 109, 113, 120, 133, 144]
SiO_5	1922	1927	6	[61, 66, 73, 98, 142, 147]
SiO_6	1924	1967	44	[42, 81, 98, 106, 112, 120, 141]
SiO_6	1928	1996	69	[61, 66, 73, 98, 139, 142, 147]
SiO_5	1933	1963	31	[53, 70, 75, 103, 128, 151]
SiO_4	1938	1957	20	[55, 110, 111, 136, 150]
SiO_5	1938	2006	69	[63, 69, 99, 102, 103, 121]
SiO_4	1948	1973	26	[45, 70, 114, 119, 124]
SiO_3	1950	1969	20	[40, 74, 84, 123]
SiO_6	1950	1954	5	[43, 105, 109, 113, 120, 133, 144]
SiO_5	1955	1987	33	[43, 105, 109, 113, 133, 144]
SiO_4	1955	2009	55	[54, 78, 83, 88, 143]
SiO_5	1958	2049	92	[55, 89, 110, 111, 136, 150]
SiO_5	1958	1990	33	[59, 80, 82, 91, 117, 149]
SiO_4	1959	1973	15	[51, 77, 95, 115, 124]
SiO_6	1964	2049	86	[53, 64, 70, 75, 103, 128, 151]
SiO_6	1967	1987	21	[44, 68, 100, 104, 116, 129, 145]
SiO_5	1968	1995	28	[42, 81, 98, 106, 112, 120]
SiO_4	1970	2031	62	[40, 74, 84, 123, 149]
SiO_5	1974	1977	4	[45, 70, 72, 114, 119, 124]
SiO_5	1974	1978	5	[51, 77, 95, 115, 124, 143]
SiO_6	1978	2087	110	[45, 70, 72, 103, 114, 119, 124]
SiO_5	1978	2192	215	[57, 71, 101, 102, 108, 113]
SiO_6	1979	2089	111	[51, 77, 95, 112, 115, 124, 143]
SiO_6	1988	2074	87	[43, 105, 109, 113, 120, 133, 144]
SiO_5	1988	2005	18	[44, 68, 100, 104, 116, 129]
SiO_5	1991	2113	123	[56, 65, 67, 71, 92, 109]
SiO_6	1991	2031	41	[59, 80, 82, 91, 117, 134, 149]
SiO_4	1996	2005	10	[42, 81, 98, 106, 112]
SiO_5	1997	2260	264	[61, 66, 73, 139, 142, 147]
SiO_4	2002	2046	45	[49, 85, 122, 127, 150]
SiO_5	2006	2020	15	[42, 81, 98, 106, 112, 141]
SiO_6	2006	2070	65	[44, 68, 100, 104, 116, 129, 145]
SiO_4	2007	2137	131	[63, 69, 99, 102, 103]
SiO_5	2010	2018	9	[54, 78, 83, 88, 115, 143]
SiO_4	2018	2084	67	[48, 125, 137, 139, 152]
SiO_6	2019	2024	6	[54, 74, 78, 83, 88, 115, 143]
SiO_4	2021	2050	30	[42, 81, 98, 106, 112]
SiO_5	2025	2346	322	[54, 74, 78, 88, 115, 143]
SiO_5	2032	2124	93	[40, 74, 84, 91, 123, 149]
SiO_5	2032	2044	13	[59, 82, 91, 117, 134, 149]
SiO_5	2034	2098	65	[41, 66, 97, 105, 111, 148]
SiO_4	2038	2113	76	[62, 73, 104, 138, 145]
SiO_6	2045	2068	24	[59, 80, 82, 91, 117, 134, 149]
SiO_5	2047	2056	10	[49, 85, 122, 127, 136, 150]
SiO_5	2050	2067	18	[53, 64, 70, 75, 128, 151]
SiO_6	2050	2077	28	[55, 89, 110, 111, 136, 150, 152]
SiO_5	2051	2060	10	[42, 81, 82, 98, 106, 112]
SiO_4	2057	2135	79	[49, 85, 122, 127, 150]
SiO_6	2061	2079	19	[42, 81, 82, 98, 106, 112, 121]
SiO_6	2068	2086	19	[53, 64, 70, 75, 103, 128, 151]
SiO_5	2069	2095	27	[59, 80, 82, 117, 134, 149]
SiO_5	2071	2128	58	[44, 68, 100, 104, 116, 129]
SiO_5	2075	2098	24	[43, 109, 113, 120, 133, 144]
SiO_4	2077	2096	20	[60, 64, 77, 106, 131]
SiO_5	2078	2094	17	[55, 89, 110, 111, 136, 150]
SiO_7	2080	2091	12	[42, 81, 82, 98, 106, 112, 121, 141]
SiO_6	2085	2104	20	[48, 97, 125, 137, 139, 147, 152]
SiO_5	2087	2094	8	[53, 64, 70, 75, 128, 151]
SiO_5	2088	2124	37	[45, 72, 103, 114, 119, 124]
SiO_5	2090	2156	67	[51, 77, 95, 115, 124, 143]
SiO_6	2092	2116	25	[42, 81, 82, 98, 112, 121, 141]
SiO_4	2095	2096	2	[53, 70, 75, 128, 151]
SiO_6	2095	2128	34	[55, 89, 110, 111, 136, 150, 152]
SiO_6	2096	2404	309	[59, 80, 82, 91, 117, 134, 149]
SiO_5	2097	2157	61	[53, 64, 70, 75, 128, 151]
SiO_5	2097	2103	7	[60, 64, 77, 93, 106, 131]
SiO_6	2099	2118	20	[41, 66, 97, 105, 111, 134, 148]
SiO_6	2099	2206	108	[43, 105, 109, 113, 120, 133, 144]
SiO_4	2104	2144	41	[60, 64, 77, 106, 131]
SiO_5	2105	2178	74	[48, 125, 137, 139, 147, 152]
SiO_6	2114	2131	18	[56, 65, 67, 71, 92, 109, 129]
SiO_5	2114	2151	38	[62, 73, 104, 136, 138, 145]
SiO_7	2117	2136	20	[42, 81, 82, 98, 106, 112, 121, 141]
SiO_5	2119	2257	139	[41, 66, 97, 105, 111, 148]
SiO_6	2125	2144	20	[40, 74, 84, 91, 94, 123, 149]
SiO_6	2125	2151	27	[45, 70, 72, 103, 114, 119, 124]
SiO_4	2125	2132	8	[47, 96, 130, 137, 140]
SiO_4	2129	2225	97	[44, 68, 100, 104, 116]
SiO_5	2129	2138	10	[55, 89, 110, 111, 136, 152]
SiO_5	2132	2148	17	[56, 65, 67, 92, 109, 129]
SiO_5	2133	2158	26	[47, 94, 96, 130, 137, 140]
SiO_5	2136	2151	16	[49, 85, 122, 123, 127, 150]
SiO_6	2137	2262	126	[42, 81, 82, 98, 112, 121, 141]
SiO_5	2138	2153	16	[63, 69, 95, 99, 102, 103]
SiO_6	2139	2256	118	[55, 89, 110, 111, 136, 150, 152]
SiO_5	2145	2158	14	[40, 74, 84, 91, 123, 149]
SiO_5	2145	2205	61	[60, 64, 77, 93, 106, 131]
SiO_6	2149	2185	37	[56, 65, 67, 71, 92, 109, 129]
SiO_5	2150	2155	6	[52, 81, 105, 120, 134, 141]
SiO_5	2152	2257	106	[45, 70, 72, 103, 114, 124]
SiO_4	2152	2327	176	[49, 85, 122, 127, 150]
SiO_4	2152	2194	43	[62, 73, 136, 138, 145]
SiO_4	2154	2203	50	[63, 69, 99, 102, 103]
SiO_6	2156	2222	67	[52, 81, 87, 105, 120, 134, 141]
SiO_6	2157	2329	173	[51, 77, 95, 112, 115, 124, 143]
SiO_6	2158	2254	97	[53, 64, 70, 75, 103, 128, 151]
SiO_6	2159	2173	15	[40, 74, 84, 91, 94, 123, 149]
SiO_4	2159	2176	18	[47, 94, 96, 130, 140]
SiO_4	2164	2174	11	[58, 83, 90, 107, 131]
SiO_5	2165	2168	4	[50, 65, 87, 96, 97, 144]
SiO_4	2169	2170	2	[50, 87, 96, 97, 144]
SiO_5	2171	2207	37	[50, 65, 87, 96, 97, 144]
SiO_5	2174	2246	73	[40, 74, 84, 91, 123, 149]
SiO_5	2175	2237	63	[58, 83, 90, 106, 107, 131]
SiO_5	2177	2218	42	[47, 94, 96, 130, 137, 140]
SiO_4	2179	2242	64	[48, 125, 137, 139, 147]
SiO_5	2186	2245	60	[56, 65, 67, 71, 92, 109]
SiO_4	2193	2207	15	[57, 71, 101, 108, 113]
SiO_5	2195	2205	11	[62, 73, 104, 136, 138, 145]
SiO_5	2204	2206	3	[63, 69, 95, 99, 102, 103]
SiO_6	2206	2225	20	[60, 64, 77, 81, 93, 106, 131]
SiO_4	2206	2234	29	[62, 73, 136, 138, 145]
SiO_5	2207	2227	21	[43, 105, 109, 113, 120, 133]
SiO_6	2207	2211	5	[63, 69, 92, 95, 99, 102, 103]
SiO_6	2208	2295	88	[50, 65, 87, 96, 97, 105, 144]
SiO_5	2208	2242	35	[57, 71, 101, 108, 109, 113]
SiO_5	2212	2222	11	[63, 69, 95, 99, 102, 103]
SiO_4	2219	2247	29	[47, 94, 96, 130, 140]
SiO_5	2223	2225	3	[52, 81, 105, 120, 134, 141]
SiO_4	2223	2357	135	[63, 69, 99, 102, 103]
SiO_4	2224	2248	25	[46, 76, 93, 126, 128]
SiO_5	2226	2234	9	[44, 68, 100, 104, 116, 129]
SiO_6	2226	2237	12	[52, 81, 87, 105, 120, 134, 141]
SiO_7	2226	2228	3	[60, 64, 77, 81, 93, 106, 124, 131]
SiO_6	2228	2269	42	[43, 105, 109, 113, 120, 133, 144]
SiO_6	2229	2244	16	[60, 64, 77, 81, 93, 106, 131]
SiO_6	2235	2244	10	[44, 68, 100, 104, 116, 129, 145]
SiO_5	2235	2318	84	[62, 73, 104, 136, 138, 145]
SiO_5	2238	2402	165	[52, 81, 87, 120, 134, 141]
SiO_6	2238	2248	11	[58, 83, 90, 106, 107, 119, 131]
SiO_5	2243	2260	18	[48, 125, 137, 139, 147, 152]
SiO_4	2243	2255	13	[57, 71, 108, 109, 113]
SiO_5	2245	2272	28	[44, 68, 100, 104, 116, 129]
SiO_5	2245	2284	40	[60, 64, 77, 81, 93, 106]
SiO_4	2246	2270	25	[56, 65, 67, 71, 92]
SiO_4	2247	2322	76	[40, 74, 84, 123, 149]
SiO_5	2248	2297	50	[47, 94, 96, 130, 137, 140]
SiO_5	2249	2264	16	[46, 76, 93, 126, 128, 131]
SiO_5	2249	2256	8	[58, 83, 90, 107, 119, 131]
SiO_5	2255	2276	22	[53, 64, 70, 75, 128, 151]
SiO_5	2256	2292	37	[57, 71, 101, 108, 109, 113]
SiO_5	2257	2260	4	[55, 89, 110, 136, 150, 152]
SiO_6	2257	2338	82	[58, 83, 90, 106, 107, 119, 131]
SiO_4	2258	2286	29	[41, 66, 97, 111, 148]
SiO_6	2258	2293	36	[45, 70, 72, 91, 103, 114, 124]
SiO_6	2261	2390	130	[48, 101, 125, 137, 139, 147, 152]
SiO_6	2261	2312	52	[55, 89, 110, 111, 136, 150, 152]
SiO_6	2261	2287	27	[61, 66, 73, 139, 142, 147, 152]
SiO_5	2263	2292	30	[42, 82, 98, 112, 121, 141]
SiO_6	2265	2396	132	[46, 76, 93, 119, 126, 128, 131]
SiO_5	2270	2298	29	[43, 105, 113, 120, 133, 144]
SiO_5	2271	2279	9	[56, 65, 67, 71, 92, 109]
SiO_6	2273	2333	61	[44, 68, 100, 104, 116, 129, 145]
SiO_6	2277	2516	240	[53, 64, 70, 75, 103, 128, 151]
SiO_4	2280	2281	2	[56, 65, 67, 71, 92]
SiO_5	2282	2359	78	[56, 65, 67, 71, 92, 105]
SiO_6	2285	2457	173	[60, 64, 77, 81, 93, 106, 131]
SiO_5	2287	2630	344	[41, 66, 97, 111, 148, 152]
SiO_5	2288	2322	35	[61, 66, 73, 142, 147, 152]
SiO_6	2293	2538	246	[42, 81, 82, 98, 112, 121, 141]
SiO_4	2293	2336	44	[57, 101, 108, 109, 113]
SiO_5	2294	2316	23	[45, 72, 91, 103, 114, 124]
SiO_5	2296	2313	18	[50, 65, 87, 96, 97, 144]
SiO_4	2298	2318	21	[47, 94, 96, 130, 140]
SiO_6	2299	2307	9	[43, 105, 109, 113, 120, 133, 144]
SiO_5	2308	2319	12	[43, 105, 113, 120, 133, 144]
SiO_5	2313	2371	59	[55, 89, 110, 136, 150, 152]
SiO_6	2314	2319	6	[50, 65, 87, 96, 97, 105, 144]
SiO_6	2317	2335	19	[45, 70, 72, 91, 103, 114, 124]
SiO_5	2319	2345	27	[47, 88, 94, 96, 130, 140]
SiO_6	2319	2374	56	[62, 73, 104, 135, 136, 138, 145]
SiO_4	2320	2415	96	[43, 105, 113, 120, 133]
SiO_5	2320	2368	49	[50, 65, 87, 96, 97, 144]
SiO_5	2323	2325	3	[40, 74, 84, 91, 123, 149]
SiO_6	2323	2445	123	[61, 66, 73, 139, 142, 147, 152]
SiO_6	2326	2694	369	[40, 74, 84, 91, 94, 123, 149]
SiO_5	2328	2373	46	[49, 85, 122, 127, 136, 150]
SiO_5	2330	2379	50	[51, 77, 95, 112, 115, 124]
SiO_5	2334	2362	29	[44, 68, 100, 104, 116, 129]
SiO_5	2336	2376	41	[45, 70, 72, 103, 114, 124]
SiO_5	2337	2349	13	[57, 101, 108, 109, 113, 125]
SiO_5	2339	2362	24	[58, 83, 90, 106, 107, 119]
SiO_6	2346	2428	83	[47, 74, 88, 94, 96, 130, 140]
SiO_4	2347	2374	28	[54, 74, 78, 115, 143]
SiO_4	2350	2502	153	[57, 101, 108, 109, 113]
SiO_5	2358	2472	115	[63, 69, 95, 99, 102, 103]
SiO_6	2360	2406	47	[56, 65, 67, 71, 92, 105, 129]
SiO_6	2363	2395	33	[44, 68, 100, 104, 116, 129, 145]
SiO_6	2363	2431	69	[58, 83, 90, 106, 107, 119, 131]
SiO_6	2369	2384	16	[50, 65, 87, 96, 97, 137, 144]
SiO_4	2372	2433	62	[55, 89, 110, 136, 150]
SiO_4	2374	2409	36	[49, 85, 122, 127, 150]
SiO_5	2375	2400	26	[54, 74, 78, 115, 130, 143]
SiO_5	2375	2434	60	[62, 73, 104, 136, 138, 145]
SiO_4	2377	2392	16	[45, 70, 72, 103, 124]
SiO_6	2380	2399	20	[51, 77, 95, 112, 115, 124, 143]
SiO_5	2385	2406	22	[50, 65, 87, 96, 97, 144]
SiO_5	2391	2439	49	[48, 101, 125, 137, 147, 152]
SiO_5	2393	2406	14	[45, 70, 72, 91, 103, 124]
SiO_5	2396	2429	34	[44, 68, 100, 104, 116, 129]
SiO_5	2397	2424	28	[46, 76, 93, 119, 128, 131]
SiO_5	2400	2423	24	[51, 77, 95, 112, 115, 124]
SiO_4	2401	2406	6	[54, 74, 78, 115, 143]
SiO_6	2403	2427	25	[52, 81, 87, 120, 134, 141, 148]
SiO_5	2405	2461	57	[59, 80, 82, 117, 134, 149]
SiO_4	2407	2455	49	[45, 70, 72, 91, 124]
SiO_4	2407	2474	68	[50, 65, 96, 97, 144]
SiO_5	2407	2524	118	[54, 74, 78, 88, 115, 143]
SiO_5	2407	2420	14	[56, 65, 67, 71, 92, 105]
SiO_5	2410	2425	16	[49, 85, 122, 123, 127, 150]
SiO_5	2416	2434	19	[43, 105, 113, 120, 133, 148]
SiO_6	2421	2423	3	[56, 65, 67, 71, 92, 105, 129]
SiO_6	2424	2450	27	[51, 77, 95, 112, 115, 124, 143]
SiO_5	2424	2427	4	[56, 67, 71, 92, 105, 129]
SiO_6	2425	2516	92	[46, 76, 93, 119, 126, 128, 131]
SiO_4	2426	2890	465	[49, 85, 122, 127, 150]
SiO_5	2428	2472	45	[52, 87, 120, 134, 141, 148]
SiO_6	2428	2432	5	[56, 65, 67, 71, 92, 105, 129]
SiO_5	2429	2446	18	[47, 88, 94, 96, 130, 140]
SiO_6	2430	2534	105	[44, 68, 100, 104, 116, 129, 145]
SiO_5	2432	2517	86	[58, 83, 90, 106, 107, 131]
SiO_5	2433	2484	52	[56, 65, 67, 71, 92, 105]
SiO_5	2434	2450	17	[55, 89, 110, 135, 136, 150]
SiO_4	2435	2653	219	[43, 105, 113, 120, 133]
SiO_4	2435	2495	61	[62, 73, 136, 138, 145]
SiO_6	2440	2557	118	[48, 101, 125, 137, 139, 147, 152]
SiO_5	2446	2618	173	[61, 66, 73, 139, 142, 147]
SiO_4	2447	2509	63	[47, 94, 96, 130, 140]
SiO_7	2451	2457	7	[51, 64, 77, 95, 112, 115, 124, 143]
SiO_6	2451	2452	2	[55, 89, 110, 135, 136, 147, 150]
SiO_5	2453	2473	21	[55, 89, 110, 135, 136, 147]
SiO_5	2456	2495	40	[45, 70, 72, 91, 103, 124]
SiO_6	2458	2465	8	[51, 77, 95, 112, 115, 124, 143]
SiO_5	2458	2599	142	[60, 64, 77, 81, 93, 106]
SiO_6	2462	2534	73	[59, 80, 82, 91, 117, 134, 149]
SiO_5	2466	2479	14	[51, 77, 95, 115, 124, 143]
SiO_6	2473	2581	109	[52, 81, 87, 120, 134, 141, 148]
SiO_4	2473	2487	15	[63, 95, 99, 102, 103]
SiO_6	2474	2575	102	[55, 89, 101, 110, 135, 136, 147]
SiO_5	2475	2730	256	[50, 65, 87, 96, 97, 144]
SiO_6	2480	2508	29	[51, 64, 77, 95, 115, 124, 143]
SiO_4	2485	2503	19	[56, 67, 71, 92, 105]
SiO_5	2488	2521	34	[63, 69, 95, 99, 102, 103]
SiO_6	2496	2532	37	[45, 70, 72, 91, 103, 114, 124]
SiO_5	2496	2510	15	[62, 73, 122, 136, 138, 145]
SiO_5	2503	3168	666	[57, 69, 101, 108, 109, 113]
SiO_5	2504	2647	144	[56, 67, 71, 76, 92, 105]
SiO_5	2509	2614	106	[51, 77, 95, 115, 124, 143]
SiO_5	2510	2681	172	[47, 94, 96, 130, 137, 140]
SiO_4	2511	2589	79	[62, 73, 136, 138, 145]
SiO_5	2517	2527	11	[46, 76, 93, 119, 126, 131]
SiO_5	2517	2567	51	[53, 64, 70, 103, 128, 151]
SiO_6	2518	2647	130	[58, 83, 90, 106, 107, 119, 131]
SiO_4	2522	2533	12	[63, 95, 99, 102, 103]
SiO_6	2525	2561	37	[54, 74, 78, 88, 112, 115, 143]
SiO_6	2528	2547	20	[46, 76, 93, 119, 126, 128, 131]
SiO_5	2533	2539	7	[45, 70, 72, 91, 114, 124]
SiO_5	2534	2789	256	[63, 69, 95, 99, 102, 103]
SiO_5	2535	2617	83	[44, 68, 100, 104, 116, 129]
SiO_5	2535	2558	24	[59, 80, 82, 117, 134, 149]
SiO_5	2539	2552	14	[42, 82, 98, 112, 121, 141]
SiO_4	2540	2552	13	[45, 70, 72, 91, 124]
SiO_5	2548	2669	122	[46, 76, 93, 126, 128, 131]
SiO_6	2553	2610	58	[42, 81, 82, 98, 112, 121, 141]
SiO_5	2553	2781	229	[45, 70, 72, 91, 114, 124]
SiO_5	2558	2581	24	[48, 125, 137, 139, 147, 152]
SiO_6	2559	2622	64	[59, 80, 82, 91, 117, 134, 149]
SiO_5	2562	2745	184	[54, 74, 78, 88, 115, 143]
SiO_6	2568	2877	310	[53, 64, 70, 75, 103, 128, 151]
SiO_5	2576	2591	16	[55, 89, 101, 110, 135, 136]
SiO_6	2582	2684	103	[48, 101, 125, 137, 139, 147, 152]
SiO_5	2582	2601	20	[52, 87, 120, 134, 141, 148]
SiO_5	2590	2600	11	[62, 73, 135, 136, 138, 145]
SiO_6	2592	2617	26	[55, 89, 101, 110, 135, 136, 147]
SiO_6	2600	2631	32	[60, 64, 77, 81, 93, 106, 124]
SiO_4	2601	2608	8	[62, 73, 136, 138, 145]
SiO_6	2602	2691	90	[52, 81, 87, 120, 134, 141, 148]
SiO_5	2609	2792	184	[62, 73, 104, 136, 138, 145]
SiO_5	2611	2668	58	[42, 81, 82, 112, 121, 141]
SiO_6	2615	2630	16	[51, 77, 95, 112, 115, 124, 143]
SiO_6	2618	2681	64	[44, 68, 100, 104, 116, 129, 145]
SiO_7	2618	2647	30	[55, 89, 101, 110, 135, 136, 147, 152]
SiO_6	2619	2625	7	[61, 66, 73, 98, 139, 142, 147]
SiO_5	2623	2625	3	[59, 80, 82, 117, 134, 149]
SiO_6	2626	2717	92	[59, 80, 82, 91, 117, 134, 149]
SiO_5	2626	2704	79	[61, 66, 73, 139, 142, 147]
SiO_4	2631	2655	25	[41, 66, 97, 111, 152]
SiO_5	2631	2637	7	[51, 77, 112, 115, 124, 143]
SiO_5	2632	2639	8	[60, 64, 77, 93, 106, 124]
SiO_6	2638	2747	110	[51, 77, 95, 112, 115, 124, 143]
SiO_6	2640	2677	38	[60, 64, 77, 81, 93, 106, 124]
SiO_6	2648	2656	9	[55, 89, 110, 135, 136, 147, 152]
SiO_6	2648	2669	22	[56, 67, 71, 76, 92, 105, 109]
SiO_5	2648	2690	43	[58, 83, 90, 106, 107, 119]
SiO_5	2654	2711	58	[43, 105, 109, 113, 120, 133]
SiO_5	2656	2794	139	[41, 66, 97, 111, 148, 152]
SiO_5	2657	2853	197	[55, 89, 110, 135, 136, 147]
SiO_6	2669	2672	4	[42, 81, 82, 98, 112, 121, 141]
SiO_6	2670	2738	69	[46, 76, 93, 119, 126, 128, 131]
SiO_5	2670	2790	121	[56, 67, 71, 76, 92, 105]
SiO_5	2673	2683	11	[42, 81, 82, 98, 112, 141]
SiO_5	2678	2688	11	[60, 64, 77, 93, 106, 124]
SiO_5	2682	2739	58	[44, 68, 100, 104, 116, 129]
SiO_6	2682	2797	116	[47, 88, 94, 96, 130, 137, 140]
SiO_6	2684	2690	7	[42, 81, 82, 98, 112, 121, 141]
SiO_5	2685	2731	47	[48, 125, 137, 139, 147, 152]
SiO_6	2689	2710	22	[60, 64, 77, 93, 106, 124, 131]
SiO_5	2691	2706	16	[42, 81, 82, 98, 112, 121]
SiO_6	2691	2698	8	[58, 83, 90, 106, 107, 119, 131]
SiO_5	2692	2795	104	[52, 87, 120, 134, 141, 148]
SiO_5	2695	2699	5	[40, 74, 84, 94, 123, 149]
SiO_5	2699	2856	158	[58, 83, 90, 106, 107, 131]
SiO_4	2700	2724	25	[40, 74, 84, 123, 149]
SiO_6	2705	2873	169	[61, 66, 73, 98, 139, 142, 147]
SiO_6	2707	2716	10	[42, 81, 82, 98, 112, 121, 141]
SiO_5	2711	2784	74	[60, 64, 77, 93, 106, 131]
SiO_4	2712	2727	16	[43, 105, 113, 120, 133]
SiO_5	2717	2978	262	[42, 81, 82, 112, 121, 141]
SiO_5	2718	2731	14	[59, 80, 82, 117, 134, 149]
SiO_5	2725	2736	12	[40, 74, 84, 94, 123, 149]
SiO_5	2728	2785	58	[43, 105, 109, 113, 120, 133]
SiO_4	2731	2744	14	[50, 65, 96, 97, 144]
SiO_6	2732	2767	36	[48, 110, 125, 137, 139, 147, 152]
SiO_6	2732	2801	70	[59, 80, 82, 91, 117, 134, 149]
SiO_6	2737	2865	129	[40, 74, 84, 91, 94, 123, 149]
SiO_5	2739	2810	72	[46, 76, 93, 119, 126, 128]
SiO_6	2740	2766	27	[44, 68, 100, 104, 116, 129, 145]
SiO_5	2745	2778	34	[50, 65, 87, 96, 97, 144]
SiO_6	2746	2755	10	[54, 74, 78, 88, 94, 115, 143]
SiO_5	2748	2802	55	[51, 77, 112, 115, 124, 143]
SiO_5	2756	2927	172	[54, 74, 78, 88, 115, 143]
SiO_5	2767	2882	116	[44, 68, 100, 104, 116, 129]
SiO_5	2768	2945	178	[48, 125, 137, 139, 147, 152]
SiO_4	2779	2897	119	[50, 65, 96, 97, 144]
SiO_4	2782	2833	52	[45, 70, 72, 91, 114]
SiO_6	2785	3247	463	[60, 64, 77, 81, 93, 106, 131]
SiO_4	2786	2808	23	[43, 105, 113, 120, 133]
SiO_4	2790	2896	107	[63, 69, 95, 102, 103]
SiO_4	2791	2798	8	[56, 67, 71, 92, 105]
SiO_4	2793	2853	61	[62, 73, 136, 138, 145]
SiO_4	2795	2962	168	[41, 66, 97, 111, 152]
SiO_4	2796	2801	6	[52, 87, 134, 141, 148]
SiO_5	2798	2830	33	[47, 88, 94, 130, 137, 140]
SiO_5	2799	2838	40	[56, 67, 71, 92, 105, 109]
SiO_5	2802	2841	40	[52, 87, 97, 134, 141, 148]
SiO_5	2802	2819	18	[59, 80, 82, 117, 134, 149]
SiO_4	2803	2817	15	[51, 77, 112, 115, 124]
SiO_5	2809	2868	60	[43, 105, 109, 113, 120, 133]
SiO_6	2811	2841	31	[46, 76, 93, 119, 126, 128, 131]
SiO_5	2818	2821	4	[51, 77, 81, 112, 115, 124]
SiO_6	2820	2829	10	[59, 80, 82, 117, 121, 134, 149]
SiO_6	2822	2849	28	[51, 64, 77, 81, 112, 115, 124]
SiO_5	2830	2972	143	[59, 80, 82, 117, 134, 149]
SiO_6	2831	2998	168	[47, 88, 94, 96, 130, 137, 140]
SiO_5	2834	2863	30	[45, 70, 72, 91, 114, 124]
SiO_6	2839	2910	72	[56, 67, 71, 76, 92, 105, 109]
SiO_5	2842	2853	12	[46, 76, 93, 119, 126, 128]
SiO_6	2842	2850	9	[52, 87, 97, 120, 134, 141, 148]
SiO_5	2850	2857	8	[51, 77, 81, 112, 115, 124]
SiO_5	2851	2869	19	[52, 87, 97, 134, 141, 148]
SiO_4	2854	2886	33	[46, 76, 93, 119, 126]
SiO_4	2854	2916	63	[55, 89, 110, 136, 147]
SiO_5	2854	2887	34	[62, 73, 104, 136, 138, 145]
SiO_4	2857	2880	24	[58, 83, 90, 106, 107]
SiO_6	2858	2898	41	[51, 77, 81, 112, 115, 124, 143]
SiO_6	2864	2877	14	[45, 70, 72, 91, 103, 114, 124]
SiO_5	2866	2947	82	[40, 84, 91, 94, 123, 149]
SiO_4	2869	2900	32	[43, 105, 113, 120, 133]
SiO_6	2870	2874	5	[52, 82, 87, 97, 134, 141, 148]
SiO_5	2874	2921	48	[61, 66, 73, 139, 142, 147]
SiO_5	2875	2896	22	[52, 82, 87, 134, 141, 148]
SiO_5	2878	3003	126	[45, 70, 72, 91, 114, 124]
SiO_5	2878	3088	211	[53, 64, 70, 75, 128, 151]
SiO_5	2881	3132	252	[58, 83, 90, 106, 107, 131]
SiO_6	2883	2910	28	[44, 68, 100, 104, 116, 129, 145]
SiO_5	2887	2990	104	[46, 76, 92, 93, 119, 126]
SiO_6	2888	3040	153	[62, 73, 104, 135, 136, 138, 145]
SiO_5	2891	2902	12	[49, 85, 122, 123, 127, 150]
SiO_6	2897	2897	1	[52, 82, 87, 120, 134, 141, 148]
SiO_5	2897	2967	71	[63, 69, 95, 102, 103, 109]
SiO_5	2898	2984	87	[50, 65, 96, 97, 144, 152]
SiO_5	2898	2918	21	[52, 87, 120, 134, 141, 148]
SiO_5	2899	2915	17	[51, 77, 81, 112, 115, 124]
SiO_5	2901	2944	44	[43, 105, 113, 120, 125, 133]
SiO_4	2903	2912	10	[49, 85, 122, 127, 150]
SiO_5	2911	2931	21	[44, 68, 100, 116, 129, 145]
SiO_5	2911	2945	35	[56, 67, 71, 92, 105, 109]
SiO_5	2913	2916	4	[49, 85, 122, 126, 127, 150]
SiO_4	2916	2950	35	[51, 77, 112, 115, 124]
SiO_4	2917	2923	7	[49, 85, 122, 127, 150]
SiO_5	2917	2932	16	[55, 89, 110, 135, 136, 147]
SiO_6	2919	2937	19	[52, 87, 97, 120, 134, 141, 148]
SiO_6	2922	2962	41	[61, 66, 73, 98, 139, 142, 147]
SiO_5	2924	2962	39	[49, 85, 122, 123, 127, 150]
SiO_4	2928	2960	33	[54, 74, 78, 88, 115]
SiO_6	2932	2967	36	[44, 68, 100, 104, 116, 129, 145]
SiO_4	2933	2951	19	[55, 89, 110, 136, 147]
SiO_5	2938	2984	47	[52, 87, 120, 134, 141, 148]
SiO_4	2945	2968	24	[43, 113, 120, 125, 133]
SiO_4	2946	2979	34	[48, 125, 137, 139, 147]
SiO_4	2946	3008	63	[56, 67, 71, 92, 105]
SiO_6	2948	2961	14	[40, 74, 84, 91, 94, 123, 149]
SiO_5	2951	3127	177	[51, 77, 81, 112, 115, 124]
SiO_5	2952	2985	34	[55, 89, 101, 110, 136, 147]
SiO_5	2961	3473	513	[54, 74, 78, 88, 115, 143]
SiO_5	2962	2964	3	[40, 84, 91, 94, 123, 149]
SiO_5	2963	2981	19	[41, 66, 97, 111, 148, 152]
SiO_4	2963	2997	35	[49, 85, 122, 127, 150]
SiO_5	2963	3057	95	[61, 66, 73, 139, 142, 147]
SiO_4	2965	2991	27	[40, 84, 91, 123, 149]
SiO_5	2968	3001	34	[44, 68, 104, 116, 129, 145]
SiO_6	2968	2976	9	[63, 69, 95, 102, 103, 109, 146]
SiO_5	2969	3058	90	[43, 105, 113, 120, 125, 133]
SiO_4	2973	3015	43	[59, 82, 117, 134, 149]
SiO_5	2977	3037	61	[63, 69, 95, 102, 103, 109]
SiO_6	2979	3001	23	[42, 81, 82, 98, 112, 121, 141]
SiO_5	2980	3094	115	[48, 101, 125, 137, 139, 147]
SiO_4	2982	3004	23	[41, 66, 97, 111, 152]
SiO_4	2985	3083	99	[50, 65, 96, 97, 144]
SiO_6	2985	3378	394	[52, 87, 97, 120, 134, 141, 148]
SiO_4	2986	3272	287	[55, 89, 110, 136, 147]
SiO_4	2991	2992	2	[46, 76, 93, 119, 126]
SiO_5	2992	3008	17	[40, 84, 91, 94, 123, 149]
SiO_5	2993	3060	68	[46, 76, 93, 119, 126, 128]
SiO_5	2998	3021	24	[49, 83, 85, 122, 127, 150]
SiO_5	2999	3131	133	[47, 88, 94, 96, 130, 140]
SiO_5	3002	3022	21	[42, 82, 98, 112, 121, 141]
SiO_6	3002	3007	6	[44, 68, 75, 104, 116, 129, 145]
SiO_4	3004	3032	29	[45, 70, 72, 91, 124]
SiO_5	3005	3175	171	[41, 66, 97, 111, 148, 152]
SiO_5	3008	3014	7	[44, 68, 75, 116, 129, 145]
SiO_6	3009	3100	92	[40, 74, 84, 91, 94, 123, 149]
SiO_5	3009	3061	53	[56, 67, 71, 92, 105, 109]
SiO_4	3015	3029	15	[44, 68, 116, 129, 145]
SiO_5	3016	3029	14	[59, 80, 82, 117, 134, 149]
SiO_4	3022	3332	311	[49, 85, 122, 127, 150]
SiO_6	3023	3096	74	[42, 82, 98, 99, 112, 121, 141]
SiO_5	3030	3036	7	[44, 68, 100, 116, 129, 145]
SiO_4	3030	3041	12	[59, 82, 117, 134, 149]
SiO_5	3033	3278	246	[45, 70, 72, 91, 114, 124]
SiO_6	3037	3041	5	[44, 68, 100, 104, 116, 129, 145]
SiO_6	3038	3052	15	[63, 69, 95, 102, 103, 109, 146]
SiO_5	3041	3075	35	[62, 73, 104, 136, 138, 145]
SiO_5	3042	3124	83	[44, 68, 100, 104, 116, 129]
SiO_5	3042	3074	33	[59, 82, 117, 134, 141, 149]
SiO_5	3053	3139	87	[63, 69, 95, 102, 103, 146]
SiO_4	3058	3092	35	[61, 66, 73, 139, 147]
SiO_4	3059	3063	5	[43, 105, 113, 120, 133]
SiO_4	3061	3075	15	[46, 76, 93, 119, 126]
SiO_4	3062	3114	53	[56, 67, 71, 92, 105]
SiO_5	3064	3158	95	[43, 105, 109, 113, 120, 133]
SiO_4	3075	3235	161	[59, 82, 117, 134, 149]
SiO_5	3076	3129	54	[46, 76, 93, 119, 126, 131]
SiO_6	3076	3341	266	[62, 73, 104, 135, 136, 138, 145]
SiO_5	3084	3093	10	[50, 65, 96, 97, 144, 152]
SiO_4	3089	3101	13	[53, 64, 75, 128, 151]
SiO_5	3093	3175	83	[61, 66, 73, 139, 142, 147]
SiO_4	3094	3238	145	[50, 65, 96, 97, 144]
SiO_6	3095	3156	62	[48, 101, 125, 137, 139, 147, 152]
SiO_5	3097	3114	18	[42, 82, 98, 112, 121, 141]
SiO_5	3101	3342	242	[40, 84, 91, 94, 123, 149]
SiO_5	3102	3817	716	[53, 64, 70, 75, 128, 151]
SiO_6	3115	3147	33	[42, 81, 82, 98, 112, 121, 141]
SiO_5	3115	3263	149	[56, 67, 71, 92, 105, 129]
SiO_4	3125	3135	11	[44, 68, 100, 104, 116]
SiO_4	3128	3138	11	[51, 77, 81, 112, 115]
SiO_4	3130	3146	17	[46, 76, 93, 119, 126]
SiO_6	3132	3166	35	[47, 88, 94, 96, 130, 137, 140]
SiO_6	3133	3137	5	[58, 77, 83, 90, 106, 107, 131]
SiO_5	3136	3153	18	[44, 68, 100, 104, 116, 145]
SiO_5	3138	3177	40	[58, 83, 90, 106, 107, 131]
SiO_5	3139	3253	115	[51, 77, 81, 98, 112, 115]
SiO_4	3140	3317	178	[63, 69, 95, 102, 103]
SiO_5	3147	3514	368	[46, 76, 93, 119, 126, 128]
SiO_5	3148	3182	35	[42, 82, 98, 112, 121, 141]
SiO_4	3154	3248	95	[44, 68, 100, 104, 116]
SiO_5	3157	3250	94	[48, 125, 137, 139, 147, 152]
SiO_6	3159	3186	28	[43, 71, 105, 109, 113, 120, 133]
SiO_5	3167	3170	4	[47, 88, 94, 96, 130, 140]
SiO_6	3169	3193	25	[57, 69, 71, 101, 108, 109, 113]
SiO_4	3171	3180	10	[47, 88, 94, 96, 140]
SiO_6	3176	3183	8	[41, 66, 67, 97, 111, 148, 152]
SiO_4	3176	3183	8	[61, 66, 73, 139, 142]
SiO_4	3178	3185	8	[58, 83, 90, 106, 107]
SiO_5	3181	3226	46	[47, 88, 94, 96, 130, 140]
SiO_6	3183	3309	127	[42, 82, 98, 99, 112, 121, 141]
SiO_5	3184	3238	55	[41, 66, 97, 111, 148, 152]
SiO_3	3184	3211	28	[61, 66, 73, 142]
SiO_5	3186	3208	23	[58, 79, 83, 90, 106, 107]
SiO_5	3187	3266	80	[43, 105, 109, 113, 120, 133]
SiO_5	3194	3316	123	[57, 69, 101, 108, 109, 113]
SiO_6	3209	3212	4	[58, 79, 83, 90, 106, 107, 131]
SiO_4	3212	3243	32	[61, 66, 73, 139, 142]
SiO_5	3213	3246	34	[58, 83, 90, 106, 107, 131]
SiO_6	3227	3268	42	[47, 88, 94, 96, 130, 137, 140]
SiO_5	3236	3314	79	[59, 82, 117, 134, 141, 149]
SiO_6	3239	3246	8	[41, 66, 97, 111, 147, 148, 152]
SiO_5	3239	3282	44	[50, 65, 96, 97, 144, 152]
SiO_5	3244	3250	7	[61, 66, 73, 125, 139, 142]
SiO_5	3247	3250	4	[41, 66, 97, 111, 148, 152]
SiO_6	3247	3249	3	[58, 83, 90, 106, 107, 119, 131]
SiO_5	3248	3256	9	[60, 64, 81, 93, 106, 131]
SiO_5	3249	3260	12	[44, 68, 100, 104, 116, 118]
SiO_5	3250	3276	27	[58, 83, 90, 107, 119, 131]
SiO_5	3251	3264	14	[41, 66, 105, 111, 148, 152]
SiO_4	3251	3262	12	[48, 125, 137, 139, 147]
SiO_4	3251	3265	15	[61, 66, 73, 139, 142]
SiO_6	3254	3283	30	[51, 77, 81, 98, 112, 115, 124]
SiO_6	3257	3258	2	[60, 64, 77, 81, 93, 106, 131]
SiO_5	3259	3279	21	[60, 64, 77, 81, 93, 106]
SiO_6	3261	3314	54	[44, 68, 100, 104, 116, 118, 145]
SiO_5	3263	3464	202	[48, 125, 137, 139, 147, 152]
SiO_6	3264	3327	64	[56, 65, 67, 71, 92, 105, 129]
SiO_4	3265	3297	33	[41, 66, 111, 148, 152]
SiO_3	3266	3276	11	[61, 66, 73, 142]
SiO_4	3267	3401	135	[43, 109, 113, 120, 133]
SiO_5	3269	3290	22	[47, 88, 94, 96, 130, 140]
SiO_5	3273	3331	59	[55, 83, 89, 110, 136, 147]
SiO_6	3277	3321	45	[58, 83, 90, 106, 107, 119, 131]
SiO_4	3277	3291	15	[61, 66, 73, 139, 142]
SiO_6	3279	3315	37	[45, 70, 72, 91, 102, 114, 124]
SiO_6	3280	3436	157	[60, 64, 77, 81, 93, 106, 131]
SiO_4	3283	3442	160	[50, 65, 96, 97, 144]
SiO_5	3284	3817	534	[51, 77, 81, 98, 112, 115]
SiO_6	3291	3313	23	[47, 88, 94, 96, 130, 137, 140]
SiO_5	3292	3332	41	[61, 66, 73, 125, 139, 142]
SiO_5	3298	3304	7	[41, 66, 105, 111, 148, 152]
SiO_6	3305	3503	199	[41, 66, 97, 105, 111, 148, 152]
SiO_7	3310	3313	4	[42, 82, 87, 98, 99, 112, 121, 141]
SiO_6	3314	3390	77	[42, 82, 98, 99, 112, 121, 141]
SiO_5	3314	3409	96	[47, 88, 94, 96, 130, 140]
SiO_5	3315	3368	54	[44, 68, 100, 104, 116, 145]
SiO_4	3315	3465	151	[59, 82, 117, 134, 149]
SiO_5	3316	3564	249	[45, 70, 72, 91, 114, 124]
SiO_6	3317	3348	32	[57, 69, 71, 101, 108, 109, 113]
SiO_5	3318	3360	43	[63, 69, 95, 102, 103, 124]
SiO_5	3322	3399	78	[58, 83, 90, 106, 107, 131]
SiO_5	3328	3362	35	[56, 67, 71, 92, 105, 129]
SiO_4	3332	3340	9	[55, 89, 110, 136, 147]
SiO_5	3333	3383	51	[49, 85, 122, 123, 127, 150]
SiO_4	3333	3336	4	[61, 66, 73, 125, 142]
SiO_5	3337	3388	52	[61, 66, 73, 125, 142, 147]
SiO_5	3341	3364	24	[55, 89, 101, 110, 136, 147]
SiO_5	3342	3349	8	[62, 73, 104, 135, 138, 145]
SiO_6	3343	3581	239	[40, 74, 84, 91, 94, 123, 149]
SiO_5	3349	3359	11	[57, 69, 101, 108, 109, 113]
SiO_6	3350	3369	20	[62, 73, 104, 135, 136, 138, 145]
SiO_4	3360	3381	22	[57, 69, 101, 108, 109]
SiO_4	3361	3494	134	[63, 69, 95, 102, 103]
SiO_6	3363	3410	48	[56, 65, 67, 71, 92, 105, 129]
SiO_4	3365	3399	35	[55, 89, 110, 136, 147]
SiO_6	3369	3375	7	[44, 68, 100, 104, 116, 118, 145]
SiO_5	3370	3374	5	[62, 73, 104, 135, 138, 145]
SiO_6	3375	3788	414	[62, 73, 104, 135, 136, 138, 145]
SiO_5	3376	3412	37	[44, 68, 100, 104, 116, 118]
SiO_5	3379	3405	27	[52, 87, 97, 120, 141, 148]
SiO_5	3382	3481	100	[57, 69, 101, 108, 109, 113]
SiO_4	3384	3658	275	[49, 85, 122, 127, 150]
SiO_4	3389	3412	24	[61, 66, 73, 125, 142]
SiO_5	3391	3403	13	[42, 98, 99, 112, 121, 141]
SiO_5	3400	3428	29	[55, 89, 110, 136, 147, 150]
SiO_6	3400	3470	71	[58, 79, 83, 90, 106, 107, 131]
SiO_5	3402	3442	41	[43, 71, 109, 113, 120, 133]
SiO_6	3404	3486	83	[42, 82, 98, 99, 112, 121, 141]
SiO_6	3406	3504	99	[52, 87, 97, 120, 134, 141, 148]
SiO_6	3410	3437	28	[47, 88, 94, 96, 130, 137, 140]
SiO_5	3411	3502	92	[56, 67, 71, 92, 105, 129]
SiO_6	3413	3433	21	[44, 68, 100, 104, 116, 118, 145]
SiO_5	3413	3464	52	[61, 66, 73, 125, 139, 142]
SiO_4	3429	3524	96	[55, 89, 110, 136, 147]
SiO_5	3434	3468	35	[44, 68, 100, 104, 116, 145]
SiO_5	3437	3484	48	[60, 64, 81, 93, 106, 131]
SiO_5	3438	3443	6	[47, 88, 94, 96, 130, 140]
SiO_6	3443	3494	52	[43, 71, 105, 109, 113, 120, 133]
SiO_5	3443	3738	296	[50, 65, 96, 97, 144, 152]
SiO_6	3444	3512	69	[47, 74, 88, 94, 96, 130, 140]
SiO_4	3465	3514	50	[48, 125, 137, 139, 147]
SiO_4	3465	3469	5	[61, 66, 73, 125, 142]
SiO_5	3466	3530	65	[59, 82, 117, 134, 141, 149]
SiO_6	3469	3478	10	[44, 68, 100, 104, 116, 132, 145]
SiO_5	3470	3510	41	[61, 66, 73, 125, 142, 147]
SiO_5	3471	3578	108	[58, 83, 90, 106, 107, 131]
SiO_4	3474	3503	30	[54, 78, 88, 115, 143]
SiO_5	3479	3496	18	[44, 68, 100, 104, 116, 132]
SiO_6	3482	3665	184	[57, 69, 71, 101, 108, 109, 113]
SiO_6	3485	3596	112	[60, 64, 77, 81, 93, 106, 131]
SiO_5	3487	3491	5	[42, 82, 98, 112, 121, 141]
SiO_6	3492	3542	51	[42, 82, 98, 99, 112, 121, 141]
SiO_5	3495	3530	36	[43, 71, 105, 109, 113, 133]
SiO_5	3495	3506	12	[63, 69, 95, 102, 103, 146]
SiO_4	3497	3499	3	[44, 68, 100, 104, 116]
SiO_5	3500	3542	43	[44, 68, 100, 104, 116, 145]
SiO_6	3503	3518	16	[56, 65, 67, 71, 92, 105, 129]
SiO_5	3504	3548	45	[41, 66, 97, 111, 148, 152]
SiO_5	3504	3507	4	[54, 74, 78, 88, 115, 143]
SiO_5	3505	3513	9	[52, 87, 120, 134, 141, 148]
SiO_4	3507	4014	508	[63, 69, 95, 102, 103]
SiO_6	3508	3516	9	[54, 74, 78, 88, 115, 130, 143]
SiO_6	3511	3533	23	[61, 66, 73, 125, 139, 142, 147]
SiO_5	3513	3574	62	[47, 74, 94, 96, 130, 140]
SiO_6	3514	3537	24	[52, 87, 97, 120, 134, 141, 148]
SiO_4	3515	3560	46	[46, 76, 93, 119, 126]
SiO_5	3515	3728	214	[48, 90, 125, 137, 139, 147]
SiO_5	3517	3530	14	[54, 78, 88, 115, 130, 143]
SiO_5	3519	3601	83	[56, 65, 67, 92, 105, 129]
SiO_5	3525	3699	175	[55, 89, 101, 110, 136, 147]
SiO_4	3531	3560	30	[43, 105, 109, 113, 133]
SiO_6	3531	3601	71	[54, 74, 78, 88, 115, 130, 143]
SiO_4	3531	3566	36	[59, 82, 117, 134, 149]
SiO_5	3534	3557	24	[61, 66, 73, 125, 142, 147]
SiO_5	3538	3585	48	[52, 87, 97, 120, 141, 148]
SiO_5	3543	3845	303	[42, 98, 99, 112, 121, 141]
SiO_4	3543	3644	102	[44, 68, 100, 104, 116]
SiO_6	3549	3559	11	[41, 66, 97, 111, 147, 148, 152]
SiO_6	3558	3586	29	[61, 66, 73, 125, 139, 142, 147]
SiO_5	3560	3596	37	[41, 66, 97, 111, 148, 152]
SiO_5	3561	3631	71	[43, 105, 109, 113, 120, 133]
SiO_5	3561	3987	427	[46, 76, 93, 119, 126, 128]
SiO_6	3565	3573	9	[45, 70, 72, 91, 102, 114, 124]
SiO_5	3567	3591	25	[59, 82, 117, 134, 141, 149]
SiO_5	3574	4102	529	[45, 70, 72, 91, 114, 124]
SiO_6	3575	3579	5	[47, 74, 94, 96, 130, 140, 149]
SiO_4	3579	3581	3	[58, 83, 106, 107, 131]
SiO_5	3580	3590	11	[47, 74, 94, 96, 140, 149]
SiO_6	3582	3588	7	[40, 82, 84, 91, 94, 123, 149]
SiO_5	3582	3633	52	[58, 79, 83, 106, 107, 131]
SiO_6	3586	3635	50	[52, 87, 97, 120, 134, 141, 148]
SiO_5	3587	3601	15	[61, 66, 73, 125, 139, 142]
SiO_5	3589	3598	10	[40, 84, 91, 94, 123, 149]
SiO_6	3591	3600	10	[47, 74, 94, 96, 130, 140, 149]
SiO_6	3592	3635	44	[59, 82, 117, 121, 134, 141, 149]
SiO_4	3597	3635	39	[41, 66, 97, 111, 152]
SiO_5	3597	3663	67	[60, 64, 81, 93, 106, 131]
SiO_6	3599	3756	158	[40, 74, 84, 91, 94, 123, 149]
SiO_5	3601	3635	35	[47, 74, 94, 96, 130, 140]
SiO_5	3602	3603	2	[54, 78, 88, 115, 130, 143]
SiO_6	3602	3622	21	[56, 65, 67, 71, 92, 105, 129]
SiO_6	3602	3693	92	[61, 66, 73, 125, 139, 142, 147]
SiO_4	3604	3657	54	[54, 78, 88, 130, 143]
SiO_5	3623	3647	25	[56, 65, 67, 92, 105, 129]
SiO_4	3632	3686	55	[43, 105, 109, 113, 133]
SiO_6	3634	3672	39	[58, 79, 83, 90, 106, 107, 131]
SiO_5	3636	3637	2	[41, 66, 97, 111, 139, 152]
SiO_6	3636	3699	64	[47, 74, 94, 96, 130, 140, 149]
SiO_5	3636	3805	170	[52, 87, 97, 120, 141, 148]
SiO_5	3636	3699	64	[59, 82, 117, 121, 134, 141]
SiO_6	3638	3667	30	[41, 66, 97, 111, 139, 147, 152]
SiO_5	3645	3658	14	[44, 68, 100, 104, 116, 145]
SiO_6	3648	3724	77	[56, 65, 67, 71, 92, 105, 129]
SiO_5	3658	3667	10	[54, 74, 78, 88, 130, 143]
SiO_4	3659	3698	40	[44, 68, 100, 104, 116]
SiO_5	3659	3746	88	[49, 85, 122, 126, 127, 150]
SiO_6	3664	3896	233	[60, 64, 77, 81, 93, 106, 131]
SiO_5	3666	3668	3	[57, 69, 71, 101, 108, 109]
SiO_5	3668	3689	22	[41, 66, 97, 111, 147, 152]
SiO_6	3668	3686	19	[54, 74, 78, 88, 115, 130, 143]
SiO_4	3669	3707	39	[57, 69, 101, 108, 109]
SiO_5	3673	3674	2	[58, 83, 90, 106, 107, 131]
SiO_4	3675	3676	2	[58, 83, 106, 107, 131]
SiO_5	3677	3714	38	[58, 79, 83, 106, 107, 131]
SiO_5	3687	3713	27	[43, 89, 105, 109, 113, 133]
SiO_5	3687	3714	28	[54, 74, 78, 88, 130, 143]
SiO_4	3690	3694	5	[41, 66, 97, 111, 152]
SiO_5	3694	3791	98	[61, 66, 73, 125, 139, 142]
SiO_5	3695	3783	89	[41, 66, 97, 111, 147, 152]
SiO_5	3699	3812	114	[44, 68, 100, 104, 116, 145]
SiO_5	3700	3752	53	[47, 74, 94, 96, 130, 140]
SiO_4	3700	3841	142	[55, 89, 110, 136, 147]
SiO_4	3700	3715	16	[59, 82, 117, 134, 141]
SiO_5	3708	3727	20	[57, 69, 101, 108, 109, 113]
SiO_4	3714	3841	128	[43, 105, 109, 113, 133]
SiO_4	3715	3717	3	[54, 74, 78, 88, 143]
SiO_6	3715	3737	23	[58, 79, 83, 90, 106, 107, 131]
SiO_5	3716	3723	8	[59, 82, 117, 134, 141, 149]
SiO_5	3718	3739	22	[54, 74, 78, 88, 115, 143]
SiO_4	3724	3742	19	[59, 82, 117, 134, 149]
SiO_5	3725	3747	23	[56, 65, 67, 71, 92, 129]
SiO_4	3728	3735	8	[57, 69, 101, 108, 109]
SiO_6	3729	3760	32	[48, 90, 113, 125, 137, 139, 147]
SiO_5	3736	3830	95	[57, 69, 71, 101, 108, 109]
SiO_5	3738	3744	7	[58, 79, 83, 106, 107, 131]
SiO_6	3739	3743	5	[50, 65, 96, 97, 127, 144, 152]
SiO_6	3740	3817	78	[54, 74, 78, 88, 115, 130, 143]
SiO_5	3743	3777	35	[59, 82, 87, 117, 134, 149]
SiO_5	3744	4356	613	[50, 65, 96, 97, 144, 152]
SiO_4	3745	3788	44	[58, 79, 83, 106, 107]
SiO_4	3747	3767	21	[49, 122, 126, 127, 150]
SiO_6	3748	3813	66	[56, 65, 67, 71, 92, 105, 129]
SiO_6	3753	3767	15	[47, 74, 88, 94, 96, 130, 140]
SiO_5	3757	3761	5	[40, 74, 84, 91, 94, 123]
SiO_5	3761	3771	11	[48, 90, 125, 137, 139, 147]
SiO_6	3762	4035	274	[40, 74, 84, 91, 94, 123, 149]
SiO_5	3768	3780	13	[47, 74, 88, 94, 130, 140]
SiO_5	3768	3842	75	[49, 85, 122, 126, 127, 150]
SiO_6	3772	3829	58	[48, 90, 125, 137, 139, 147, 152]
SiO_6	3778	3783	6	[59, 82, 87, 117, 134, 141, 149]
SiO_6	3781	3834	54	[47, 74, 88, 94, 96, 130, 140]
SiO_6	3784	3811	28	[41, 66, 67, 97, 111, 147, 152]
SiO_5	3784	3816	33	[59, 82, 87, 117, 134, 149]
SiO_5	3789	3823	35	[58, 79, 83, 90, 106, 107]
SiO_5	3789	3855	67	[62, 73, 104, 135, 138, 145]
SiO_6	3792	4008	217	[61, 66, 73, 125, 139, 142, 147]
SiO_6	3806	3822	17	[52, 87, 97, 120, 134, 141, 148]
SiO_5	3812	3815	4	[41, 66, 97, 111, 147, 152]
SiO_4	3813	3844	32	[44, 68, 100, 104, 116]
SiO_5	3814	3870	57	[56, 67, 71, 92, 105, 129]
SiO_4	3816	3819	4	[41, 66, 97, 111, 152]
SiO_4	3817	3878	62	[59, 82, 117, 134, 149]
SiO_6	3818	3842	25	[51, 77, 81, 98, 106, 112, 115]
SiO_4	3818	3820	3	[53, 70, 75, 128, 151]
SiO_5	3818	3829	12	[54, 74, 78, 88, 115, 143]
SiO_5	3820	3919	100	[41, 66, 97, 111, 148, 152]
SiO_5	3821	3929	109	[53, 64, 70, 75, 128, 151]
SiO_5	3823	3858	36	[52, 87, 97, 120, 141, 148]
SiO_6	3824	3827	4	[58, 79, 83, 90, 106, 107, 131]
SiO_5	3828	3840	13	[58, 79, 83, 106, 107, 131]
SiO_5	3830	3862	33	[48, 90, 125, 137, 139, 147]
SiO_6	3830	3859	30	[54, 74, 78, 88, 112, 115, 143]
SiO_4	3831	3832	2	[57, 69, 101, 108, 109]
SiO_5	3833	3898	66	[57, 69, 101, 108, 109, 113]
SiO_5	3835	3916	82	[47, 74, 94, 96, 130, 140]
SiO_6	3841	3862	22	[58, 79, 83, 90, 106, 107, 131]
SiO_5	3842	3855	14	[43, 76, 105, 109, 113, 133]
SiO_5	3842	3847	6	[55, 89, 101, 110, 136, 147]
SiO_4	3843	3852	10	[49, 122, 126, 127, 150]
SiO_5	3843	4532	690	[51, 77, 81, 98, 112, 115]
SiO_5	3845	3886	42	[44, 68, 100, 104, 116, 145]
SiO_4	3846	3905	60	[42, 98, 99, 121, 141]
SiO_6	3848	3850	3	[55, 89, 101, 110, 136, 147, 150]
SiO_5	3851	3858	8	[55, 89, 110, 136, 147, 150]
SiO_5	3853	3993	141	[49, 85, 122, 126, 127, 150]
SiO_4	3856	3862	7	[43, 105, 109, 113, 133]
SiO_6	3856	3969	114	[62, 73, 104, 135, 136, 138, 145]
SiO_4	3859	3953	95	[52, 87, 120, 141, 148]
SiO_4	3859	3859	1	[55, 89, 110, 136, 147]
SiO_5	3860	3906	47	[54, 74, 78, 88, 112, 115]
SiO_5	3860	3971	112	[55, 89, 101, 110, 136, 147]
SiO_5	3863	3877	15	[43, 71, 105, 109, 113, 133]
SiO_4	3863	3871	9	[48, 90, 125, 137, 139]
SiO_4	3863	3876	14	[58, 79, 83, 106, 107]
SiO_6	3871	3897	27	[56, 67, 71, 92, 105, 129, 152]
SiO_5	3872	4018	147	[48, 90, 125, 137, 139, 147]
SiO_5	3877	3903	27	[58, 79, 83, 90, 106, 107]
SiO_6	3878	3888	11	[43, 71, 76, 105, 109, 113, 133]
SiO_5	3879	3893	15	[59, 82, 87, 117, 134, 149]
SiO_4	3887	3900	14	[44, 68, 100, 104, 116]
SiO_5	3889	3912	24	[43, 76, 105, 109, 113, 133]
SiO_4	3894	3927	34	[59, 82, 117, 134, 149]
SiO_5	3897	3968	72	[60, 64, 81, 93, 106, 131]
SiO_5	3898	3923	26	[56, 71, 92, 105, 129, 152]
SiO_4	3899	3925	27	[57, 101, 108, 109, 113]
SiO_5	3901	3921	21	[44, 68, 100, 104, 116, 132]
SiO_4	3904	3911	8	[58, 79, 83, 106, 107]
SiO_3	3906	3930	25	[42, 99, 121, 141]
SiO_4	3907	3917	11	[54, 74, 78, 88, 115]
SiO_5	3912	3919	8	[58, 79, 83, 90, 106, 107]
SiO_6	3913	3959	47	[43, 76, 89, 105, 109, 113, 133]
SiO_6	3917	3922	6	[47, 74, 94, 96, 130, 137, 140]
SiO_5	3918	3999	82	[54, 74, 78, 88, 112, 115]
SiO_4	3920	3924	5	[41, 66, 97, 111, 148]
SiO_4	3920	3984	65	[58, 79, 83, 106, 107]
SiO_4	3922	3966	45	[44, 68, 100, 104, 116]
SiO_7	3923	3928	6	[47, 65, 74, 94, 96, 130, 137, 140]
SiO_6	3924	3933	10	[56, 67, 71, 92, 105, 129, 152]
SiO_5	3925	3960	36	[41, 66, 97, 111, 148, 152]
SiO_5	3926	3958	33	[57, 69, 101, 108, 109, 113]
SiO_5	3928	3942	15	[59, 82, 117, 123, 134, 149]
SiO_6	3929	3935	7	[47, 65, 74, 94, 96, 130, 140]
SiO_6	3930	3950	21	[53, 64, 70, 75, 103, 128, 151]
SiO_4	3931	3939	9	[42, 99, 112, 121, 141]
SiO_5	3934	3979	46	[56, 71, 92, 105, 129, 152]
SiO_5	3936	4004	69	[47, 74, 94, 96, 130, 140]
SiO_5	3940	3945	6	[42, 98, 99, 112, 121, 141]
SiO_4	3943	4051	109	[59, 82, 117, 134, 149]
SiO_4	3946	4081	136	[42, 98, 99, 121, 141]
SiO_5	3951	3978	28	[53, 64, 70, 75, 128, 151]
SiO_5	3954	3987	34	[52, 87, 120, 134, 141, 148]
SiO_6	3959	3991	33	[57, 69, 71, 101, 108, 109, 113]
SiO_5	3960	3966	7	[43, 89, 105, 109, 113, 133]
SiO_6	3961	3966	6	[41, 66, 97, 105, 111, 148, 152]
SiO_5	3967	4054	88	[41, 66, 97, 111, 148, 152]
SiO_6	3967	4018	52	[43, 76, 89, 105, 109, 113, 133]
SiO_5	3967	3994	28	[44, 68, 100, 104, 116, 132]
SiO_6	3969	4048	80	[60, 64, 77, 81, 93, 106, 131]
SiO_5	3970	3979	10	[62, 73, 135, 136, 138, 145]
SiO_4	3972	4029	58	[55, 89, 110, 136, 147]
SiO_4	3979	3999	21	[53, 70, 75, 128, 151]
SiO_6	3980	3989	10	[56, 71, 92, 105, 109, 129, 152]
SiO_6	3980	4057	78	[62, 73, 104, 135, 136, 138, 145]
SiO_5	3985	4069	85	[58, 79, 83, 106, 107, 131]
SiO_4	3988	4006	19	[46, 93, 119, 126, 128]
SiO_6	3988	4020	33	[52, 87, 97, 120, 134, 141, 148]
SiO_5	3990	4007	18	[56, 71, 92, 105, 129, 152]
SiO_5	3992	4011	20	[57, 71, 101, 108, 109, 113]
SiO_4	3994	4012	19	[49, 85, 122, 127, 150]
SiO_4	3995	4010	16	[44, 68, 100, 104, 116]
SiO_5	4000	4246	247	[53, 64, 70, 75, 128, 151]
SiO_6	4000	4037	38	[54, 74, 78, 88, 112, 115, 143]
SiO_4	4005	4006	2	[47, 94, 96, 130, 140]
SiO_5	4007	4056	50	[46, 76, 93, 119, 126, 128]
SiO_5	4007	4068	62	[47, 94, 96, 130, 137, 140]
SiO_6	4008	4012	5	[56, 71, 92, 105, 109, 129, 152]
SiO_5	4009	4108	100	[61, 66, 73, 125, 139, 142]
SiO_5	4011	4238	228	[44, 68, 100, 104, 116, 132]
SiO_6	4012	4039	28	[57, 69, 71, 101, 108, 109, 113]
SiO_5	4013	4379	367	[49, 85, 122, 126, 127, 150]
SiO_5	4013	4020	8	[56, 92, 105, 109, 129, 152]
SiO_5	4015	4045	31	[63, 69, 95, 102, 103, 109]
SiO_5	4019	4050	32	[43, 89, 105, 109, 113, 133]
SiO_6	4019	4035	17	[48, 90, 113, 125, 137, 139, 147]
SiO_5	4021	4039	19	[52, 87, 97, 120, 141, 148]
SiO_4	4021	4068	48	[56, 92, 105, 129, 152]
SiO_5	4030	4127	98	[55, 89, 101, 110, 136, 147]
SiO_5	4036	4069	34	[40, 74, 84, 91, 123, 149]
SiO_5	4036	4104	69	[48, 90, 113, 137, 139, 147]
SiO_5	4038	4090	53	[54, 78, 88, 112, 115, 143]
SiO_6	4040	4126	87	[52, 87, 97, 120, 134, 141, 148]
SiO_5	4040	4042	3	[57, 69, 71, 108, 109, 113]
SiO_4	4043	4082	40	[57, 69, 71, 108, 109]
SiO_4	4046	4072	27	[63, 69, 95, 102, 103]
SiO_5	4049	4074	26	[60, 64, 81, 93, 106, 131]
SiO_4	4051	4053	3	[43, 89, 109, 113, 133]
SiO_5	4052	4114	63	[59, 82, 117, 134, 141, 149]
SiO_5	4054	4091	38	[43, 76, 89, 109, 113, 133]
SiO_4	4055	4116	62	[41, 66, 97, 111, 148]
SiO_6	4057	4060	4	[46, 76, 92, 93, 119, 126, 128]
SiO_5	4058	4105	48	[62, 73, 104, 136, 138, 145]
SiO_5	4061	4089	29	[46, 92, 93, 119, 126, 128]
SiO_4	4069	4069	1	[47, 94, 96, 130, 140]
SiO_5	4069	4071	3	[56, 67, 92, 105, 129, 152]
SiO_6	4070	4099	30	[40, 74, 84, 91, 94, 123, 149]
SiO_5	4070	4234	165	[47, 74, 94, 96, 130, 140]
SiO_4	4070	4102	33	[58, 79, 83, 106, 107]
SiO_6	4072	4076	5	[56, 67, 92, 105, 111, 129, 152]
SiO_5	4073	4102	30	[63, 69, 95, 102, 103, 109]
SiO_6	4075	4602	528	[60, 64, 77, 81, 93, 106, 131]
SiO_5	4077	4154	78	[56, 67, 92, 105, 129, 152]
SiO_5	4082	4189	108	[42, 82, 98, 99, 121, 141]
SiO_5	4083	4093	11	[57, 69, 71, 108, 109, 121]
SiO_6	4090	4145	56	[46, 76, 92, 93, 119, 126, 128]
SiO_4	4091	4100	10	[54, 78, 88, 112, 143]
SiO_6	4092	4098	7	[43, 76, 89, 101, 109, 113, 133]
SiO_4	4094	4366	273	[57, 69, 71, 108, 109]
SiO_5	4099	4141	43	[43, 89, 101, 109, 113, 133]
SiO_5	4100	4152	53	[40, 84, 91, 94, 123, 149]
SiO_5	4101	4136	36	[54, 78, 88, 112, 115, 143]
SiO_4	4103	4105	3	[45, 70, 72, 114, 124]
SiO_5	4103	4116	14	[58, 79, 83, 90, 106, 107]
SiO_4	4103	4109	7	[63, 69, 95, 102, 103]
SiO_6	4105	4171	67	[48, 90, 113, 125, 137, 139, 147]
SiO_5	4106	4132	27	[45, 70, 72, 103, 114, 124]
SiO_6	4106	4219	114	[62, 73, 104, 135, 136, 138, 145]
SiO_6	4109	4158	50	[61, 66, 73, 125, 139, 142, 147]
SiO_5	4110	4128	19	[63, 69, 95, 102, 103, 109]
SiO_4	4115	4286	172	[59, 82, 117, 134, 149]
SiO_5	4117	4164	48	[41, 66, 97, 111, 148, 152]
SiO_4	4117	4132	16	[58, 79, 83, 106, 107]
SiO_5	4127	4220	94	[52, 87, 120, 134, 141, 148]
SiO_4	4128	4234	107	[55, 89, 110, 136, 147]
SiO_4	4129	4178	50	[63, 69, 95, 102, 103]
SiO_6	4133	4211	79	[45, 70, 72, 91, 103, 114, 124]
SiO_5	4133	4227	95	[58, 79, 83, 90, 106, 107]
SiO_6	4137	4159	23	[54, 74, 78, 88, 112, 115, 143]
SiO_4	4142	4167	26	[43, 101, 109, 113, 133]
SiO_5	4146	4176	31	[46, 76, 92, 93, 119, 126]
SiO_6	4153	4167	15	[40, 74, 84, 91, 94, 123, 149]
SiO_6	4155	4172	18	[56, 67, 92, 105, 111, 129, 152]
SiO_5	4159	4177	19	[61, 66, 73, 125, 139, 142]
SiO_5	4160	4188	29	[54, 74, 78, 88, 112, 143]
SiO_4	4165	4220	56	[41, 66, 97, 111, 148]
SiO_5	4168	4181	14	[40, 74, 84, 91, 94, 123]
SiO_5	4168	4637	470	[43, 89, 101, 109, 113, 133]
SiO_5	4172	4201	30	[48, 90, 113, 125, 137, 139]
SiO_5	4173	4175	3	[56, 67, 92, 105, 111, 129]
SiO_4	4176	4271	96	[56, 67, 92, 105, 129]
SiO_6	4177	4206	30	[46, 76, 92, 93, 119, 126, 128]
SiO_6	4178	4204	27	[61, 66, 73, 125, 139, 142, 147]
SiO_5	4179	4201	23	[63, 69, 95, 102, 103, 124]
SiO_6	4182	4342	161	[40, 74, 84, 91, 94, 123, 149]
SiO_4	4189	4220	32	[54, 78, 88, 112, 143]
SiO_6	4190	4200	11	[42, 82, 98, 99, 117, 121, 141]
SiO_5	4201	4210	10	[42, 82, 99, 117, 121, 141]
SiO_6	4202	4441	240	[48, 90, 113, 125, 137, 139, 147]
SiO_4	4202	4231	30	[63, 95, 102, 103, 124]
SiO_5	4205	4207	3	[61, 66, 73, 125, 139, 147]
SiO_5	4207	4207	1	[46, 76, 93, 119, 126, 128]
SiO_4	4208	4241	34	[46, 76, 93, 126, 128]
SiO_4	4208	4220	13	[61, 66, 73, 139, 147]
SiO_6	4211	4236	26	[42, 82, 98, 99, 117, 121, 141]
SiO_5	4212	4264	53	[45, 70, 72, 91, 103, 114]
SiO_5	4220	4229	10	[62, 73, 104, 136, 138, 145]
SiO_5	4221	4237	17	[41, 66, 97, 111, 148, 152]
SiO_6	4221	4301	81	[52, 87, 97, 120, 134, 141, 148]
SiO_5	4221	4332	112	[54, 78, 88, 112, 115, 143]
SiO_5	4221	4242	22	[61, 66, 73, 139, 142, 147]
SiO_4	4228	4277	50	[58, 79, 83, 106, 107]
SiO_6	4230	4612	383	[62, 73, 104, 135, 136, 138, 145]
SiO_5	4232	4395	164	[63, 69, 95, 102, 103, 124]
SiO_4	4235	4267	33	[47, 74, 96, 130, 140]
SiO_5	4235	4389	155	[55, 89, 101, 110, 136, 147]
SiO_5	4237	4357	121	[42, 82, 98, 99, 121, 141]
SiO_6	4238	4305	68	[41, 66, 97, 105, 111, 148, 152]
SiO_4	4239	4246	8	[44, 68, 100, 104, 132]
SiO_5	4242	4289	48	[46, 76, 93, 119, 126, 128]
SiO_4	4243	4294	52	[61, 66, 73, 139, 147]
SiO_5	4247	4268	22	[44, 68, 100, 104, 118, 132]
SiO_6	4247	4264	18	[53, 64, 70, 75, 103, 128, 151]
SiO_6	4265	4300	36	[45, 70, 72, 91, 103, 114, 124]
SiO_5	4265	4505	241	[53, 64, 70, 75, 128, 151]
SiO_5	4268	4348	81	[47, 74, 94, 96, 130, 140]
SiO_6	4269	4271	3	[44, 68, 100, 104, 116, 118, 132]
SiO_5	4272	4323	52	[44, 68, 100, 104, 116, 132]
SiO_5	4272	4305	34	[56, 65, 67, 92, 105, 129]
SiO_5	4278	4300	23	[58, 79, 83, 90, 106, 107]
SiO_5	4287	4304	18	[59, 82, 117, 123, 134, 149]
SiO_4	4290	4302	13	[46, 76, 93, 126, 128]
SiO_5	4295	4335	41	[61, 66, 73, 125, 139, 147]
SiO_5	4301	4650	350	[45, 70, 72, 91, 103, 114]
SiO_4	4301	4320	20	[58, 79, 83, 106, 107]
SiO_5	4302	4343	42	[52, 87, 97, 120, 141, 148]
SiO_5	4303	4350	48	[46, 76, 93, 119, 126, 128]
SiO_4	4305	4318	14	[59, 82, 117, 134, 149]
SiO_5	4306	4482	177	[41, 66, 97, 111, 148, 152]
SiO_4	4306	4365	60	[56, 67, 92, 105, 129]
SiO_5	4319	4321	3	[59, 82, 117, 134, 141, 149]
SiO_5	4321	4322	2	[58, 79, 83, 90, 106, 107]
SiO_4	4322	4322	1	[59, 82, 117, 134, 141]
SiO_6	4323	4332	10	[58, 79, 83, 90, 106, 107, 131]
SiO_5	4323	4336	14	[59, 82, 87, 117, 134, 141]
SiO_6	4324	4342	19	[44, 68, 73, 100, 104, 116, 132]
SiO_6	4333	4400	68	[54, 74, 78, 88, 112, 115, 143]
SiO_5	4333	4370	38	[58, 79, 83, 106, 107, 131]
SiO_6	4336	4361	26	[61, 66, 73, 125, 139, 142, 147]
SiO_6	4337	4339	3	[59, 82, 87, 117, 123, 134, 141]
SiO_7	4340	4359	20	[59, 82, 87, 117, 123, 134, 141, 149]
SiO_5	4343	4424	82	[40, 84, 91, 94, 123, 149]
SiO_5	4343	4579	237	[44, 68, 100, 104, 116, 132]
SiO_6	4344	4573	230	[52, 87, 97, 120, 134, 141, 148]
SiO_6	4349	4366	18	[47, 74, 94, 96, 130, 137, 140]
SiO_4	4351	4381	31	[46, 76, 93, 126, 128]
SiO_6	4357	4426	70	[50, 65, 96, 97, 105, 144, 152]
SiO_4	4358	4372	15	[42, 82, 98, 121, 141]
SiO_6	4360	4367	8	[59, 82, 87, 117, 123, 134, 149]
SiO_5	4362	4416	55	[61, 66, 73, 125, 139, 142]
SiO_5	4366	4569	204	[56, 65, 67, 92, 105, 129]
SiO_5	4367	4369	3	[47, 74, 94, 96, 130, 140]
SiO_5	4367	4434	68	[57, 69, 71, 95, 108, 109]
SiO_5	4368	4397	30	[59, 82, 87, 123, 134, 149]
SiO_4	4370	4380	11	[47, 94, 96, 130, 140]
SiO_6	4371	4377	7	[58, 79, 83, 90, 106, 107, 131]
SiO_5	4373	4395	23	[42, 82, 98, 112, 121, 141]
SiO_5	4378	4418	41	[58, 79, 83, 106, 107, 131]
SiO_4	4380	4409	30	[49, 85, 122, 127, 150]
SiO_5	4381	4381	1	[47, 94, 96, 130, 137, 140]
SiO_5	4382	4419	38	[46, 76, 93, 119, 126, 128]
SiO_6	4382	4435	54	[47, 74, 94, 96, 130, 137, 140]
SiO_4	4390	4527	138	[55, 89, 110, 136, 147]
SiO_6	4396	4452	57	[42, 81, 82, 98, 112, 121, 141]
SiO_6	4396	4421	26	[63, 69, 95, 102, 103, 124, 151]
SiO_4	4398	4434	37	[59, 82, 123, 134, 149]
SiO_5	4401	4478	78	[54, 74, 78, 88, 115, 143]
SiO_5	4410	4492	83	[49, 85, 122, 126, 127, 150]
SiO_6	4417	4429	13	[61, 66, 73, 116, 125, 139, 142]
SiO_6	4419	4435	17	[58, 79, 83, 90, 106, 107, 131]
SiO_4	4420	4539	120	[46, 76, 93, 119, 126]
SiO_5	4422	4452	31	[63, 69, 102, 103, 124, 151]
SiO_4	4425	4436	12	[40, 84, 91, 94, 123]
SiO_5	4427	4462	36	[50, 65, 96, 97, 144, 152]
SiO_5	4430	4489	60	[61, 66, 73, 116, 125, 142]
SiO_4	4435	4485	51	[57, 69, 95, 108, 109]
SiO_5	4435	4444	10	[59, 82, 87, 123, 134, 149]
SiO_5	4436	4436	1	[47, 94, 96, 130, 137, 140]
SiO_5	4436	4641	206	[58, 79, 83, 90, 106, 107]
SiO_5	4437	4497	61	[40, 74, 84, 91, 94, 123]
SiO_4	4437	4463	27	[47, 94, 96, 130, 140]
SiO_5	4442	4459	18	[48, 90, 125, 137, 139, 147]
SiO_4	4445	4500	56	[59, 82, 123, 134, 149]
SiO_5	4453	4484	32	[42, 81, 82, 98, 121, 141]
SiO_6	4453	4467	15	[63, 69, 70, 102, 103, 124, 151]
SiO_6	4460	4485	26	[48, 90, 113, 125, 137, 139, 147]
SiO_6	4463	4521	59	[50, 65, 96, 97, 105, 144, 152]
SiO_5	4464	4665	202	[47, 74, 94, 96, 130, 140]
SiO_5	4468	4498	31	[63, 70, 102, 103, 124, 151]
SiO_6	4479	4797	319	[54, 74, 78, 88, 112, 115, 143]
SiO_6	4483	4518	36	[41, 66, 97, 105, 111, 148, 152]
SiO_4	4485	4497	13	[42, 81, 98, 121, 141]
SiO_5	4486	4554	69	[48, 90, 125, 137, 139, 147]
SiO_5	4486	4532	47	[57, 69, 95, 101, 108, 109]
SiO_6	4490	4500	11	[61, 66, 73, 116, 125, 139, 142]
SiO_4	4493	4626	134	[49, 85, 122, 127, 150]
SiO_4	4498	4566	69	[40, 84, 91, 94, 123]
SiO_5	4498	4556	59	[42, 81, 82, 98, 121, 141]
SiO_6	4499	4610	112	[63, 69, 70, 102, 103, 124, 151]
SiO_3	4501	4522	22	[59, 82, 134, 149]
SiO_5	4501	4503	3	[61, 66, 73, 125, 139, 142]
SiO_6	4504	4573	70	[61, 66, 73, 125, 139, 142, 147]
SiO_4	4506	4527	22	[53, 64, 75, 128, 151]
SiO_5	4519	4633	115	[41, 66, 97, 111, 148, 152]
SiO_5	4522	4615	94	[50, 65, 96, 97, 144, 152]
SiO_4	4523	4568	46	[59, 82, 117, 134, 149]
SiO_5	4528	4539	12	[53, 64, 75, 93, 128, 151]
SiO_5	4528	4679	152	[55, 89, 101, 110, 136, 147]
SiO_6	4533	4571	39	[51, 77, 81, 88, 98, 112, 115]
SiO_4	4533	4553	21	[57, 69, 95, 108, 109]
SiO_5	4540	4540	1	[46, 76, 93, 119, 126, 128]
SiO_6	4540	4603	64	[53, 64, 70, 75, 93, 128, 151]
SiO_6	4541	4574	34	[46, 76, 93, 119, 126, 128, 131]
SiO_5	4554	4674	121	[57, 69, 71, 95, 108, 109]
SiO_6	4555	4622	68	[48, 90, 113, 125, 137, 139, 147]
SiO_6	4557	4663	107	[42, 81, 82, 87, 98, 121, 141]
SiO_5	4567	4669	103	[40, 74, 84, 91, 94, 123]
SiO_5	4569	4638	70	[59, 82, 117, 134, 141, 149]
SiO_4	4570	4587	18	[56, 67, 92, 105, 129]
SiO_5	4572	4668	97	[51, 77, 81, 98, 112, 115]
SiO_5	4574	4625	52	[52, 87, 97, 120, 141, 148]
SiO_5	4574	4599	26	[61, 66, 73, 139, 142, 147]
SiO_5	4575	4612	38	[46, 76, 93, 119, 126, 131]
SiO_4	4580	4585	6	[44, 100, 104, 116, 132]
SiO_5	4586	4610	25	[44, 68, 100, 104, 116, 132]
SiO_5	4588	4883	296	[56, 65, 67, 92, 105, 129]
SiO_6	4600	4779	180	[61, 66, 73, 125, 139, 142, 147]
SiO_5	4603	4648	46	[60, 64, 77, 93, 106, 131]
SiO_5	4604	4707	104	[53, 64, 70, 75, 128, 151]
SiO_6	4611	4632	22	[44, 68, 100, 104, 116, 118, 132]
SiO_5	4611	4632	22	[63, 69, 102, 103, 124, 151]
SiO_4	4613	5034	422	[46, 76, 93, 119, 126]
SiO_5	4613	4713	101	[62, 104, 135, 136, 138, 145]
SiO_6	4616	4667	52	[50, 65, 96, 97, 105, 144, 152]
SiO_5	4623	4630	8	[48, 90, 113, 125, 137, 139]
SiO_6	4626	4686	61	[52, 87, 97, 120, 134, 141, 148]
SiO_5	4627	4664	38	[49, 85, 122, 126, 127, 150]
SiO_6	4631	4699	69	[48, 90, 113, 125, 137, 139, 147]
SiO_7	4633	4660	28	[44, 68, 95, 100, 104, 116, 118, 132]
SiO_6	4633	5005	373	[63, 69, 70, 102, 103, 124, 151]
SiO_6	4634	4642	9	[41, 66, 97, 105, 111, 148, 152]
SiO_4	4638	4646	9	[43, 89, 109, 113, 133]
SiO_4	4639	4957	319	[59, 82, 117, 134, 149]
SiO_4	4642	4679	38	[58, 79, 90, 106, 107]
SiO_5	4643	4657	15	[41, 66, 105, 111, 148, 152]
SiO_5	4647	4735	89	[43, 89, 101, 109, 113, 133]
SiO_6	4649	4776	128	[60, 64, 77, 81, 93, 106, 131]
SiO_6	4651	4674	24	[45, 70, 72, 75, 91, 103, 114]
SiO_4	4658	4744	87	[41, 66, 111, 148, 152]
SiO_5	4661	4706	46	[44, 95, 100, 104, 116, 132]
SiO_5	4664	4747	84	[42, 82, 87, 98, 121, 141]
SiO_4	4665	4790	126	[49, 85, 122, 127, 150]
SiO_4	4666	4691	26	[47, 94, 96, 130, 140]
SiO_5	4668	4729	62	[50, 65, 96, 97, 144, 152]
SiO_4	4669	4678	10	[51, 77, 81, 98, 112]
SiO_6	4670	4723	54	[40, 72, 74, 84, 91, 94, 123]
SiO_5	4675	4684	10	[45, 70, 72, 75, 91, 114]
SiO_6	4675	4743	69	[57, 69, 71, 95, 101, 108, 109]
SiO_5	4679	4851	173	[51, 77, 81, 98, 112, 115]
SiO_4	4680	4711	32	[55, 89, 110, 136, 147]
SiO_5	4680	4705	26	[58, 79, 83, 90, 106, 107]
SiO_6	4685	4719	35	[45, 70, 72, 75, 91, 103, 114]
SiO_5	4687	4742	56	[52, 87, 97, 120, 141, 148]
SiO_5	4692	4893	202	[47, 74, 94, 96, 130, 140]
SiO_5	4700	4712	13	[48, 90, 113, 125, 137, 147]
SiO_4	4706	4940	235	[58, 79, 90, 106, 107]
SiO_6	4707	4764	58	[44, 95, 100, 104, 116, 118, 132]
SiO_4	4708	4728	21	[53, 64, 75, 128, 151]
SiO_5	4712	4730	19	[55, 89, 110, 111, 136, 147]
SiO_6	4713	5345	633	[48, 90, 113, 125, 137, 139, 147]
SiO_6	4714	4726	13	[62, 73, 104, 135, 136, 138, 145]
SiO_5	4720	4826	107	[45, 70, 72, 91, 103, 114]
SiO_5	4724	4758	35	[40, 72, 84, 91, 94, 123]
SiO_5	4727	4735	9	[62, 104, 135, 136, 138, 145]
SiO_5	4729	4855	127	[53, 64, 75, 93, 128, 151]
SiO_4	4730	4842	113	[50, 96, 97, 144, 152]
SiO_4	4731	4869	139	[55, 89, 110, 136, 147]
SiO_6	4736	4768	33	[43, 71, 89, 101, 109, 113, 133]
SiO_4	4736	4754	19	[62, 104, 136, 138, 145]
SiO_6	4743	4936	194	[52, 87, 97, 120, 134, 141, 148]
SiO_5	4744	4851	108	[57, 69, 71, 95, 101, 108]
SiO_5	4745	4760	16	[41, 66, 97, 111, 148, 152]
SiO_4	4748	4764	17	[42, 82, 98, 121, 141]
SiO_5	4755	4761	7	[62, 104, 135, 136, 138, 145]
SiO_6	4759	4773	15	[40, 72, 74, 84, 91, 94, 123]
SiO_4	4761	4801	41	[41, 66, 111, 148, 152]
SiO_6	4762	4807	46	[62, 73, 104, 135, 136, 138, 145]
SiO_5	4765	4787	23	[42, 81, 82, 98, 121, 141]
SiO_7	4765	4774	10	[44, 68, 95, 100, 104, 116, 118, 132]
SiO_5	4769	4957	189	[43, 89, 101, 109, 113, 133]
SiO_5	4774	4800	27	[40, 74, 84, 91, 94, 123]
SiO_6	4775	4787	13	[44, 95, 100, 104, 116, 118, 132]
SiO_5	4777	4783	7	[60, 64, 77, 93, 106, 131]
SiO_5	4780	4850	71	[61, 66, 73, 125, 139, 142]
SiO_4	4784	4801	18	[60, 64, 77, 106, 131]
SiO_4	4788	4790	3	[42, 82, 98, 121, 141]
SiO_7	4788	4788	1	[44, 68, 95, 100, 104, 116, 118, 132]
SiO_6	4789	4828	40	[44, 68, 100, 104, 116, 118, 132]
SiO_5	4791	4815	25	[42, 82, 87, 98, 121, 141]
SiO_5	4791	4828	38	[49, 85, 122, 127, 138, 150]
SiO_5	4798	4866	69	[54, 78, 88, 112, 115, 143]
SiO_6	4801	4821	21	[40, 72, 74, 84, 91, 94, 123]
SiO_5	4802	4900	99	[41, 66, 97, 111, 148, 152]
SiO_5	4802	5564	763	[60, 64, 77, 93, 106, 131]
SiO_5	4808	4870	63	[62, 104, 135, 136, 138, 145]
SiO_6	4816	4823	8	[42, 81, 82, 87, 98, 121, 141]
SiO_5	4822	5243	422	[40, 74, 84, 91, 94, 123]
SiO_5	4824	4846	23	[42, 82, 87, 98, 121, 141]
SiO_6	4827	4923	97	[45, 70, 72, 75, 91, 103, 114]
SiO_5	4829	4862	34	[44, 100, 104, 116, 118, 132]
SiO_4	4829	4984	156	[49, 85, 122, 127, 150]
SiO_5	4843	4936	94	[50, 96, 97, 127, 144, 152]
SiO_6	4847	5093	247	[42, 81, 82, 87, 98, 121, 141]
SiO_6	4851	5014	164	[61, 66, 73, 125, 139, 142, 147]
SiO_4	4852	4960	109	[51, 77, 81, 98, 115]
SiO_6	4852	4902	51	[57, 69, 71, 95, 101, 108, 109]
SiO_6	4856	4861	6	[53, 64, 70, 75, 93, 128, 151]
SiO_5	4862	4890	29	[53, 64, 70, 75, 128, 151]
SiO_6	4863	5030	168	[44, 68, 100, 104, 116, 118, 132]
SiO_6	4867	4895	29	[54, 74, 78, 88, 112, 115, 143]
SiO_5	4870	4920	51	[55, 89, 110, 111, 136, 147]
SiO_6	4871	4991	121	[62, 73, 104, 135, 136, 138, 145]
SiO_6	4884	4933	50	[56, 65, 67, 71, 92, 105, 129]
SiO_4	4891	4929	39	[53, 64, 75, 128, 151]
SiO_6	4894	4974	81	[47, 74, 94, 96, 130, 140, 143]
SiO_5	4896	4971	76	[54, 74, 78, 88, 112, 143]
SiO_6	4901	4913	13	[41, 66, 97, 105, 111, 148, 152]
SiO_5	4903	4934	32	[57, 69, 71, 95, 101, 108]
SiO_5	4914	5006	93	[41, 66, 105, 111, 148, 152]
SiO_4	4921	5023	103	[55, 89, 110, 136, 147]
SiO_5	4924	4965	42	[45, 70, 72, 91, 103, 114]
SiO_5	4930	5076	147	[53, 64, 75, 93, 128, 151]
SiO_5	4934	5055	122	[56, 65, 67, 92, 105, 129]
SiO_6	4935	4961	27	[57, 69, 71, 95, 101, 108, 109]
SiO_6	4937	5123	187	[50, 96, 97, 119, 127, 144, 152]
SiO_5	4937	5000	64	[52, 97, 120, 134, 141, 148]
SiO_5	4941	5182	242	[58, 79, 83, 90, 106, 107]
SiO_6	4958	4976	19	[43, 71, 89, 101, 109, 113, 133]
SiO_5	4958	4969	12	[59, 82, 117, 134, 141, 149]
SiO_5	4961	4969	9	[51, 77, 81, 87, 98, 115]
SiO_5	4962	4969	8	[57, 69, 71, 95, 101, 108]
SiO_6	4966	4996	31	[45, 70, 72, 75, 91, 103, 114]
SiO_6	4970	5033	64	[51, 64, 77, 81, 87, 98, 115]
SiO_4	4970	5083	114	[57, 69, 71, 95, 108]
SiO_4	4970	4995	26	[59, 82, 117, 134, 149]
SiO_6	4972	5006	35	[54, 74, 78, 88, 112, 115, 143]
SiO_5	4975	4981	7	[47, 74, 94, 96, 140, 143]
SiO_5	4977	4993	17	[43, 89, 101, 109, 113, 133]
SiO_6	4982	5030	49	[47, 74, 94, 96, 130, 140, 143]
SiO_5	4985	5616	632	[49, 85, 122, 127, 138, 150]
SiO_5	4992	5166	175	[62, 73, 104, 135, 136, 138]
SiO_6	4994	5044	51	[43, 71, 89, 101, 109, 113, 133]
SiO_5	4996	5065	70	[59, 82, 117, 134, 141, 149]
SiO_5	4997	5039	43	[45, 70, 72, 91, 103, 114]
SiO_6	5001	5010	10	[52, 97, 120, 134, 141, 148, 152]
SiO_5	5006	5111	106	[63, 70, 102, 103, 124, 151]
SiO_4	5007	5112	106	[41, 105, 111, 148, 152]
SiO_5	5007	5035	29	[54, 78, 88, 112, 115, 143]
SiO_5	5011	5124	114	[52, 97, 120, 134, 141, 148]
SiO_5	5015	5031	17	[61, 66, 73, 125, 142, 147]
SiO_5	5024	5085	62	[55, 89, 101, 110, 136, 147]
SiO_5	5031	5034	4	[44, 68, 104, 116, 118, 132]
SiO_5	5031	5093	63	[47, 94, 96, 130, 140, 143]
SiO_6	5032	5108	77	[61, 66, 73, 125, 139, 142, 147]
SiO_5	5034	5117	84	[51, 77, 81, 87, 98, 115]
SiO_4	5035	5046	12	[44, 68, 104, 118, 132]
SiO_5	5035	5074	40	[46, 76, 93, 119, 122, 126]
SiO_6	5036	5158	123	[54, 74, 78, 88, 112, 115, 143]
SiO_4	5040	5118	79	[45, 70, 72, 91, 114]
SiO_5	5045	5050	6	[43, 89, 101, 109, 113, 133]
SiO_5	5047	5073	27	[44, 68, 104, 116, 118, 132]
SiO_4	5051	5053	3	[43, 101, 109, 113, 133]
SiO_5	5054	5075	22	[43, 71, 101, 109, 113, 133]
SiO_4	5056	5077	22	[56, 65, 67, 92, 129]
SiO_4	5066	5099	34	[59, 82, 117, 134, 149]
SiO_6	5074	5089	16	[44, 68, 100, 104, 116, 118, 132]
SiO_4	5075	5134	60	[46, 93, 119, 122, 126]
SiO_6	5076	5231	156	[43, 71, 89, 101, 109, 113, 133]
SiO_4	5077	5150	74	[53, 64, 75, 128, 151]
SiO_5	5078	5145	68	[56, 65, 67, 92, 105, 129]
SiO_5	5084	5102	19	[57, 69, 71, 95, 108, 132]
SiO_4	5086	5099	14	[55, 89, 110, 136, 147]
SiO_5	5090	5181	92	[44, 68, 100, 104, 116, 118]
SiO_5	5094	5151	58	[42, 81, 82, 87, 121, 141]
SiO_6	5094	5378	285	[47, 74, 94, 96, 130, 140, 143]
SiO_5	5100	5294	195	[55, 73, 89, 110, 136, 147]
SiO_5	5100	5184	85	[59, 82, 117, 134, 141, 149]
SiO_4	5103	5121	19	[57, 69, 95, 108, 132]
SiO_5	5109	5237	129	[61, 66, 125, 139, 142, 147]
SiO_4	5112	5162	51	[63, 70, 102, 103, 124]
SiO_5	5113	5326	214	[41, 67, 105, 111, 148, 152]
SiO_4	5118	5177	60	[51, 77, 81, 98, 115]
SiO_5	5119	5157	39	[45, 70, 72, 91, 103, 114]
SiO_5	5122	5175	54	[57, 69, 71, 95, 108, 132]
SiO_5	5124	5141	18	[50, 97, 119, 127, 144, 152]
SiO_6	5125	5205	81	[52, 87, 97, 120, 134, 141, 148]
SiO_5	5135	5150	16	[46, 93, 119, 122, 126, 128]
SiO_6	5142	5747	606	[50, 96, 97, 119, 127, 144, 152]
SiO_6	5146	5177	32	[56, 65, 67, 71, 92, 105, 129]
SiO_4	5151	5370	220	[46, 93, 119, 122, 126]
SiO_5	5151	5209	59	[53, 64, 75, 93, 128, 151]
SiO_4	5152	5158	7	[42, 81, 82, 87, 121]
SiO_6	5158	5199	42	[45, 70, 72, 75, 91, 103, 114]
SiO_5	5159	5252	94	[42, 81, 82, 87, 121, 141]
SiO_5	5159	5203	45	[54, 74, 78, 88, 112, 115]
SiO_5	5163	5189	27	[63, 69, 70, 102, 103, 124]
SiO_6	5167	5334	168	[62, 73, 104, 135, 136, 138, 145]
SiO_6	5176	5181	6	[57, 69, 71, 95, 101, 108, 132]
SiO_5	5178	5249	72	[51, 77, 81, 87, 98, 115]
SiO_5	5178	5384	207	[56, 65, 71, 92, 105, 129]
SiO_4	5182	5254	73	[44, 68, 100, 116, 118]
SiO_5	5182	5230	49	[57, 69, 71, 95, 108, 132]
SiO_6	5183	5195	13	[58, 79, 83, 90, 106, 107, 143]
SiO_4	5185	5258	74	[59, 82, 117, 134, 149]
SiO_6	5190	5213	24	[63, 69, 70, 102, 103, 124, 151]
SiO_5	5196	5247	52	[58, 79, 83, 90, 107, 143]
SiO_5	5200	5200	1	[45, 70, 72, 75, 91, 114]
SiO_4	5201	5281	81	[45, 70, 72, 91, 114]
SiO_4	5204	5213	10	[54, 78, 88, 112, 115]
SiO_5	5206	5220	15	[52, 87, 97, 120, 134, 148]
SiO_4	5210	5567	358	[53, 64, 75, 128, 151]
SiO_5	5214	5318	105	[54, 74, 78, 88, 112, 115]
SiO_5	5214	5268	55	[63, 70, 102, 103, 124, 151]
SiO_6	5221	5317	97	[52, 87, 97, 120, 134, 148, 152]
SiO_4	5231	5255	25	[57, 69, 95, 108, 132]
SiO_5	5232	5296	65	[43, 71, 101, 109, 113, 133]
SiO_4	5238	5245	8	[61, 66, 125, 139, 142]
SiO_4	5244	5358	115	[40, 84, 91, 94, 123]
SiO_5	5246	5361	116	[61, 66, 125, 139, 142, 147]
SiO_6	5248	5283	36	[58, 79, 83, 90, 106, 107, 143]
SiO_4	5250	5340	91	[51, 77, 81, 98, 115]
SiO_6	5253	5298	46	[42, 81, 82, 87, 98, 121, 141]
SiO_5	5255	5320	66	[44, 68, 95, 100, 116, 118]
SiO_5	5256	5270	15	[57, 69, 95, 108, 121, 132]
SiO_5	5259	5310	52	[59, 82, 87, 117, 134, 149]
SiO_6	5269	5276	8	[63, 69, 70, 102, 103, 124, 151]
SiO_4	5271	5271	1	[57, 69, 95, 108, 132]
SiO_5	5272	5351	80	[57, 69, 95, 108, 116, 132]
SiO_5	5277	5334	58	[63, 70, 102, 103, 124, 151]
SiO_5	5282	5285	4	[45, 70, 72, 75, 91, 114]
SiO_5	5284	5288	5	[58, 79, 83, 90, 107, 143]
SiO_6	5286	5312	27	[45, 70, 72, 75, 91, 103, 114]
SiO_6	5289	5330	42	[58, 79, 83, 90, 106, 107, 143]
SiO_6	5295	5329	35	[55, 73, 89, 101, 110, 136, 147]
SiO_6	5297	5307	11	[43, 71, 92, 101, 109, 113, 133]
SiO_5	5299	6298	1000	[42, 81, 82, 87, 121, 141]
SiO_5	5308	5346	39	[43, 71, 101, 109, 113, 133]
SiO_4	5311	5329	19	[59, 82, 117, 134, 149]
SiO_5	5313	5334	22	[45, 70, 72, 91, 103, 114]
SiO_5	5318	5374	57	[52, 87, 97, 120, 134, 148]
SiO_4	5319	5331	13	[54, 78, 88, 112, 115]
SiO_6	5321	5461	141	[44, 68, 95, 100, 104, 116, 118]
SiO_4	5327	5353	27	[41, 67, 105, 111, 152]
SiO_5	5330	5337	8	[55, 73, 89, 110, 136, 147]
SiO_5	5330	5345	16	[59, 82, 117, 134, 142, 149]
SiO_5	5331	5574	244	[58, 79, 83, 90, 106, 107]
SiO_5	5332	5390	59	[54, 74, 78, 88, 112, 115]
SiO_6	5335	5375	41	[45, 70, 72, 75, 91, 103, 114]
SiO_5	5335	5427	93	[62, 104, 135, 136, 138, 145]
SiO_4	5335	5336	2	[63, 70, 102, 103, 124]
SiO_5	5337	5383	47	[63, 70, 102, 103, 124, 151]
SiO_6	5338	5373	36	[55, 73, 89, 110, 135, 136, 147]
SiO_5	5341	5374	34	[51, 77, 81, 87, 98, 115]
SiO_5	5346	5450	105	[48, 90, 113, 137, 139, 147]
SiO_6	5346	5359	14	[59, 66, 82, 117, 134, 142, 149]
SiO_4	5347	5370	24	[43, 71, 101, 109, 133]
SiO_4	5352	5371	20	[57, 69, 95, 108, 132]
SiO_5	5354	5442	89	[41, 67, 105, 111, 140, 152]
SiO_5	5359	5423	65	[40, 74, 84, 91, 94, 123]
SiO_7	5360	5366	7	[59, 66, 82, 117, 123, 134, 142, 149]
SiO_4	5362	5368	7	[61, 66, 125, 139, 147]
[truncated: 1,226 more rows]
