# Supplementary material for: Pressure‐Induced Coordination Changes in a Pyrolitic Silicate Melt From Ab Initio Molecular Dynamics Simulations
Source: J Geophys Res Solid Earth. 2019 Nov 29;124(11):11232–50. doi: 10.1029/2019JB018238 (PMC6988478; doi:10.1029/2019JB018238)
Supplement: Supplementary file 2 — Data Set S1 [file JGRB-124-11232-s002.zip › Data/3000K/SiO/a11.5-pyr-100-nvt.T3K.outcar.umd.dat.r0.popul.dat]

Formula	Begin	End	Lifetime	[Composition]
SiO_5	0	69	70	[40, 74, 84, 123, 130, 142]
SiO_5	0	1	2	[41, 67, 105, 111, 129, 140]
SiO_4	0	27	28	[42, 82, 121, 125, 141]
SiO_5	0	88	89	[43, 69, 106, 109, 124, 133]
SiO_4	0	83	84	[44, 100, 118, 146, 149]
SiO_4	0	10	11	[45, 70, 75, 91, 114]
SiO_5	0	96	97	[46, 126, 128, 135, 136, 145]
SiO_4	0	81	82	[47, 94, 96, 130, 143]
SiO_5	0	196	197	[48, 79, 90, 113, 137, 144]
SiO_5	0	28	29	[49, 85, 126, 127, 138, 150]
SiO_5	0	301	302	[50, 92, 97, 119, 127, 152]
SiO_6	0	89	90	[51, 77, 81, 87, 97, 98, 120]
SiO_5	0	15	16	[52, 87, 97, 134, 148, 152]
SiO_6	0	25	26	[53, 64, 70, 75, 114, 124, 151]
SiO_5	0	36	37	[54, 78, 88, 98, 112, 131]
SiO_5	0	226	227	[55, 73, 89, 93, 133, 147]
SiO_5	0	19	20	[56, 69, 71, 72, 105, 129]
SiO_4	0	164	165	[57, 95, 102, 108, 116]
SiO_4	0	12	13	[58, 76, 83, 106, 107]
SiO_5	0	43	44	[59, 82, 117, 134, 142, 148]
SiO_5	0	148	149	[60, 77, 81, 93, 115, 122]
SiO_6	0	20	21	[61, 66, 89, 95, 116, 132, 147]
SiO_5	0	112	113	[62, 66, 110, 111, 135, 136]
SiO_4	0	13	14	[63, 64, 99, 102, 103]
SiO_4	2	48	47	[41, 67, 105, 111, 140]
SiO_5	11	83	73	[45, 70, 75, 80, 91, 114]
SiO_5	13	27	15	[58, 76, 83, 103, 106, 107]
SiO_5	14	133	120	[63, 64, 99, 102, 103, 124]
SiO_6	16	214	199	[52, 87, 97, 120, 134, 148, 152]
SiO_4	20	155	136	[56, 69, 71, 72, 129]
SiO_5	21	190	170	[61, 66, 89, 95, 132, 147]
SiO_5	26	40	15	[53, 64, 75, 114, 124, 151]
SiO_5	28	48	21	[42, 82, 121, 125, 141, 148]
SiO_4	28	136	109	[58, 76, 83, 106, 107]
SiO_6	29	64	36	[49, 85, 92, 126, 127, 138, 150]
SiO_4	37	49	13	[54, 78, 88, 98, 131]
SiO_6	41	269	229	[53, 64, 70, 75, 114, 124, 151]
SiO_4	44	1621	1578	[59, 82, 117, 134, 142]
SiO_5	49	63	15	[41, 67, 105, 111, 140, 146]
SiO_4	49	231	183	[42, 82, 121, 125, 141]
SiO_5	50	393	344	[54, 78, 88, 98, 112, 131]
SiO_4	64	141	78	[41, 67, 105, 111, 140]
SiO_5	65	187	123	[49, 85, 126, 127, 138, 150]
SiO_4	70	431	362	[40, 74, 123, 130, 142]
SiO_5	82	110	29	[47, 94, 96, 119, 130, 143]
SiO_5	84	118	35	[44, 100, 118, 140, 146, 149]
SiO_4	84	130	47	[45, 70, 80, 91, 114]
SiO_4	89	149	61	[43, 69, 109, 124, 133]
SiO_5	90	90	1	[51, 77, 81, 87, 98, 120]
SiO_4	91	96	6	[51, 77, 81, 98, 120]
SiO_4	97	149	53	[46, 126, 128, 136, 145]
SiO_5	97	142	46	[51, 77, 81, 87, 98, 120]
SiO_4	111	292	182	[47, 94, 96, 119, 143]
SiO_6	113	131	19	[62, 66, 89, 110, 111, 135, 136]
SiO_4	119	402	284	[44, 100, 118, 146, 149]
SiO_5	131	151	21	[45, 70, 75, 80, 91, 114]
SiO_5	132	312	181	[62, 66, 89, 110, 135, 136]
SiO_4	134	172	39	[63, 64, 99, 103, 124]
SiO_5	137	279	143	[58, 76, 83, 84, 106, 107]
SiO_5	142	178	37	[41, 67, 105, 111, 140, 146]
SiO_6	143	190	48	[51, 77, 81, 87, 97, 98, 120]
SiO_4	149	163	15	[60, 81, 93, 115, 122]
SiO_5	150	238	89	[43, 69, 109, 124, 133, 151]
SiO_5	150	311	162	[46, 126, 128, 135, 136, 145]
SiO_6	152	198	47	[45, 70, 75, 80, 91, 96, 114]
SiO_5	156	171	16	[56, 69, 71, 72, 105, 129]
SiO_5	164	216	53	[60, 77, 81, 93, 115, 122]
SiO_5	165	216	52	[57, 88, 95, 102, 108, 116]
SiO_4	172	269	98	[56, 69, 71, 72, 129]
SiO_5	173	256	84	[63, 64, 99, 102, 103, 124]
SiO_4	179	200	22	[41, 67, 105, 111, 140]
SiO_6	188	360	173	[49, 85, 92, 126, 127, 138, 150]
SiO_5	191	268	78	[51, 77, 81, 87, 97, 98]
SiO_4	191	560	370	[61, 66, 95, 132, 147]
SiO_4	197	285	89	[48, 79, 90, 113, 137]
SiO_5	199	216	18	[45, 70, 75, 91, 96, 114]
SiO_5	201	370	170	[41, 67, 105, 111, 140, 146]
SiO_5	215	224	10	[52, 87, 120, 134, 148, 152]
SiO_4	217	290	74	[45, 75, 91, 96, 114]
SiO_4	217	241	25	[57, 88, 95, 108, 116]
SiO_4	217	305	89	[60, 77, 93, 115, 122]
SiO_6	225	300	76	[52, 87, 97, 120, 134, 148, 152]
SiO_6	227	241	15	[55, 73, 89, 93, 110, 133, 147]
SiO_5	232	245	14	[42, 82, 121, 125, 141, 148]
SiO_4	239	645	407	[43, 69, 109, 124, 133]
SiO_5	242	276	35	[55, 73, 93, 110, 133, 147]
SiO_3	242	258	17	[57, 88, 108, 116]
SiO_4	246	261	16	[42, 82, 121, 125, 141]
SiO_4	257	273	17	[63, 64, 99, 102, 103]
SiO_4	259	259	1	[57, 88, 95, 108, 116]
SiO_5	260	298	39	[57, 88, 95, 102, 108, 116]
SiO_5	262	737	476	[42, 82, 121, 125, 141, 148]
SiO_4	269	392	124	[51, 77, 81, 87, 98]
SiO_5	270	280	11	[53, 64, 70, 75, 124, 151]
SiO_3	270	271	2	[56, 71, 72, 129]
SiO_4	272	284	13	[56, 71, 72, 105, 129]
SiO_5	274	299	26	[63, 64, 99, 102, 103, 124]
SiO_4	277	444	168	[55, 73, 110, 133, 147]
SiO_4	280	287	8	[58, 76, 83, 106, 107]
SiO_6	281	336	56	[53, 64, 70, 75, 114, 124, 151]
SiO_5	285	333	49	[56, 71, 72, 105, 128, 129]
SiO_5	286	307	22	[48, 79, 90, 113, 137, 144]
SiO_5	288	301	14	[58, 76, 83, 84, 106, 107]
SiO_5	291	334	44	[45, 70, 75, 91, 96, 114]
SiO_5	293	388	96	[47, 94, 96, 119, 130, 143]
SiO_6	299	371	73	[57, 88, 95, 102, 108, 116, 121]
SiO_4	300	315	16	[63, 64, 99, 103, 124]
SiO_5	301	411	111	[52, 87, 97, 120, 134, 152]
SiO_4	302	447	146	[50, 92, 97, 119, 127]
SiO_4	302	517	216	[58, 76, 83, 106, 107]
SiO_5	306	366	61	[60, 77, 81, 93, 115, 122]
SiO_4	308	424	117	[48, 79, 90, 113, 137]
SiO_4	312	352	41	[46, 126, 128, 136, 145]
SiO_6	313	374	62	[62, 66, 89, 110, 126, 135, 136]
SiO_5	316	358	43	[63, 64, 99, 102, 103, 124]
SiO_6	334	351	18	[56, 67, 71, 72, 105, 128, 129]
SiO_4	335	340	6	[45, 75, 91, 96, 114]
SiO_5	337	346	10	[53, 64, 75, 114, 124, 151]
SiO_5	341	531	191	[45, 70, 75, 91, 96, 114]
SiO_4	347	357	11	[53, 64, 114, 124, 151]
SiO_5	352	398	47	[56, 67, 71, 72, 105, 129]
SiO_5	353	451	99	[46, 126, 128, 135, 136, 145]
SiO_5	358	404	47	[53, 64, 75, 114, 124, 151]
SiO_4	359	468	110	[63, 64, 99, 103, 124]
SiO_5	361	370	10	[49, 85, 92, 126, 138, 150]
SiO_4	367	893	527	[60, 77, 93, 115, 122]
SiO_4	371	376	6	[41, 67, 105, 111, 140]
SiO_6	371	401	31	[49, 85, 92, 126, 127, 138, 150]
SiO_5	372	675	304	[57, 95, 102, 108, 116, 121]
SiO_5	375	452	78	[62, 66, 89, 110, 135, 136]
SiO_5	377	658	282	[41, 67, 105, 111, 140, 146]
SiO_4	389	652	264	[47, 94, 96, 130, 143]
SiO_5	393	458	66	[51, 77, 81, 87, 88, 98]
SiO_4	394	419	26	[54, 78, 88, 112, 131]
SiO_6	399	416	18	[56, 67, 69, 71, 72, 105, 129]
SiO_5	402	458	57	[49, 85, 92, 126, 127, 150]
SiO_5	403	620	218	[44, 100, 118, 140, 146, 149]
SiO_6	405	452	48	[53, 64, 70, 75, 114, 124, 151]
SiO_4	412	429	18	[52, 97, 120, 134, 152]
SiO_5	417	493	77	[56, 67, 71, 72, 105, 129]
SiO_5	420	466	47	[54, 78, 81, 88, 112, 131]
SiO_5	425	509	85	[48, 79, 90, 113, 137, 144]
SiO_5	430	610	181	[52, 87, 97, 120, 134, 152]
SiO_5	432	477	46	[40, 74, 123, 130, 131, 142]
SiO_5	445	455	11	[55, 73, 89, 110, 133, 147]
SiO_5	448	465	18	[50, 92, 97, 119, 127, 152]
SiO_4	452	830	379	[46, 126, 128, 135, 145]
SiO_5	453	487	35	[53, 64, 70, 114, 124, 151]
SiO_4	453	552	100	[62, 66, 89, 135, 136]
SiO_4	456	624	169	[55, 73, 110, 133, 147]
SiO_5	459	589	131	[49, 85, 126, 127, 138, 150]
SiO_6	459	657	199	[51, 77, 81, 87, 88, 90, 98]
SiO_6	466	501	36	[50, 92, 97, 119, 127, 138, 152]
SiO_6	467	596	130	[54, 78, 81, 88, 98, 112, 131]
SiO_5	469	493	25	[63, 64, 99, 102, 103, 124]
SiO_4	478	619	142	[40, 74, 123, 130, 142]
SiO_4	488	653	166	[53, 70, 114, 124, 151]
SiO_6	494	526	33	[56, 67, 69, 71, 72, 105, 129]
SiO_4	494	749	256	[63, 64, 99, 102, 103]
SiO_5	502	507	6	[50, 92, 97, 119, 127, 152]
SiO_4	508	549	42	[50, 92, 97, 119, 127]
SiO_4	510	532	23	[48, 79, 113, 137, 144]
SiO_5	518	567	50	[58, 76, 83, 106, 107, 124]
SiO_5	527	531	5	[56, 67, 71, 72, 105, 129]
SiO_4	532	821	290	[45, 70, 75, 91, 96]
SiO_4	532	540	9	[56, 67, 71, 72, 129]
SiO_5	533	562	30	[48, 79, 90, 113, 137, 144]
SiO_5	541	604	64	[56, 67, 71, 72, 105, 129]
SiO_5	550	562	13	[50, 92, 97, 119, 127, 152]
SiO_5	553	588	36	[62, 66, 89, 135, 136, 147]
SiO_5	561	623	63	[61, 66, 95, 116, 132, 147]
SiO_6	563	581	19	[48, 79, 90, 106, 113, 137, 144]
SiO_4	563	585	23	[50, 92, 97, 119, 127]
SiO_4	568	663	96	[58, 76, 83, 106, 124]
SiO_5	582	594	13	[48, 79, 90, 113, 137, 144]
SiO_5	586	596	11	[50, 92, 97, 119, 127, 152]
SiO_4	589	592	4	[62, 66, 89, 135, 136]
SiO_6	590	604	15	[49, 85, 92, 126, 127, 138, 150]
SiO_5	593	726	134	[62, 66, 89, 126, 135, 136]
SiO_4	595	654	60	[48, 79, 113, 137, 144]
SiO_6	597	636	40	[50, 92, 97, 119, 127, 138, 152]
SiO_5	597	757	161	[54, 78, 81, 98, 112, 131]
SiO_5	605	652	48	[49, 85, 126, 127, 138, 150]
SiO_4	605	673	69	[56, 67, 71, 72, 129]
SiO_4	611	813	203	[52, 97, 120, 134, 152]
SiO_5	620	645	26	[40, 74, 91, 123, 130, 142]
SiO_4	621	629	9	[44, 100, 118, 146, 149]
SiO_4	624	760	137	[61, 66, 95, 132, 147]
SiO_5	625	932	308	[55, 73, 110, 133, 147, 150]
SiO_5	630	793	164	[44, 100, 118, 140, 146, 149]
SiO_5	637	678	42	[50, 92, 119, 127, 138, 152]
SiO_4	646	745	100	[40, 74, 123, 130, 142]
SiO_5	646	690	45	[43, 69, 72, 109, 124, 133]
SiO_5	653	668	16	[47, 94, 96, 119, 130, 143]
SiO_4	653	695	43	[49, 85, 126, 127, 150]
SiO_5	654	695	42	[53, 70, 76, 114, 124, 151]
SiO_3	655	683	29	[48, 113, 137, 144]
SiO_5	658	710	53	[51, 81, 87, 88, 90, 98]
SiO_4	659	688	30	[41, 67, 105, 111, 140]
SiO_5	664	823	160	[58, 76, 83, 106, 124, 133]
SiO_4	669	677	9	[47, 94, 96, 130, 143]
SiO_5	674	719	46	[56, 67, 71, 72, 105, 129]
SiO_4	676	685	10	[57, 95, 102, 116, 121]
SiO_5	678	713	36	[47, 94, 96, 119, 130, 143]
SiO_4	679	740	62	[50, 92, 119, 138, 152]
SiO_4	684	813	130	[48, 90, 113, 137, 144]
SiO_5	686	722	37	[57, 88, 95, 102, 116, 121]
SiO_5	689	727	39	[41, 67, 105, 111, 140, 146]
SiO_4	691	693	3	[43, 69, 72, 109, 124]
SiO_5	694	742	49	[43, 69, 72, 109, 124, 151]
SiO_3	696	711	16	[49, 85, 126, 150]
SiO_4	696	727	32	[53, 70, 114, 124, 151]
SiO_4	711	772	62	[51, 87, 88, 90, 98]
SiO_4	712	712	1	[49, 85, 126, 127, 150]
SiO_5	713	733	21	[49, 85, 126, 127, 138, 150]
SiO_4	714	739	26	[47, 94, 96, 130, 143]
SiO_4	720	839	120	[56, 67, 71, 72, 129]
SiO_4	723	747	25	[57, 95, 102, 116, 121]
SiO_4	727	820	94	[62, 66, 89, 135, 136]
SiO_6	728	740	13	[41, 67, 105, 111, 140, 143, 146]
SiO_5	728	741	14	[53, 70, 109, 114, 124, 151]
SiO_4	734	776	43	[49, 85, 127, 138, 150]
SiO_4	738	747	10	[42, 82, 121, 125, 141]
SiO_5	740	805	66	[47, 94, 96, 119, 130, 143]
SiO_5	741	788	48	[41, 67, 105, 111, 140, 146]
SiO_5	741	829	89	[50, 92, 119, 127, 138, 152]
SiO_4	742	772	31	[53, 70, 114, 124, 151]
SiO_4	743	748	6	[43, 69, 109, 124, 151]
SiO_5	746	863	118	[40, 74, 123, 130, 131, 142]
SiO_5	748	850	103	[42, 82, 121, 125, 141, 148]
SiO_5	748	834	87	[57, 88, 95, 102, 116, 121]
SiO_5	749	749	1	[43, 69, 72, 109, 124, 151]
SiO_6	750	757	8	[43, 69, 72, 109, 124, 133, 151]
SiO_5	750	794	45	[63, 64, 99, 102, 103, 108]
SiO_5	758	838	81	[43, 69, 72, 109, 124, 151]
SiO_4	758	1276	519	[54, 78, 81, 98, 112]
SiO_3	761	797	37	[61, 95, 132, 147]
SiO_5	773	967	195	[51, 81, 87, 88, 90, 98]
SiO_5	773	851	79	[53, 70, 96, 114, 124, 151]
SiO_5	777	882	106	[49, 85, 126, 127, 138, 150]
SiO_4	789	810	22	[41, 67, 105, 111, 140]
SiO_4	794	963	170	[44, 100, 118, 146, 149]
SiO_4	795	818	24	[63, 64, 99, 102, 103]
SiO_4	798	868	71	[61, 95, 115, 132, 147]
SiO_4	806	838	33	[47, 94, 119, 130, 143]
SiO_5	811	820	10	[41, 67, 105, 111, 140, 146]
SiO_5	814	826	13	[48, 88, 90, 113, 137, 144]
SiO_5	814	829	16	[52, 97, 120, 134, 138, 152]
SiO_5	819	1017	199	[63, 64, 99, 102, 103, 104]
SiO_4	821	827	7	[41, 105, 111, 140, 146]
SiO_5	821	825	5	[62, 66, 89, 118, 135, 136]
SiO_5	822	825	4	[45, 70, 75, 91, 96, 123]
SiO_4	824	969	146	[58, 76, 83, 106, 133]
SiO_4	826	1054	229	[45, 70, 75, 91, 96]
SiO_4	826	828	3	[62, 66, 89, 135, 136]
SiO_4	827	995	169	[48, 90, 113, 137, 144]
SiO_5	828	886	59	[41, 67, 105, 111, 140, 146]
SiO_5	829	860	32	[62, 66, 89, 132, 135, 136]
SiO_4	830	849	20	[50, 92, 119, 127, 152]
SiO_4	830	836	7	[52, 97, 120, 134, 152]
SiO_5	831	997	167	[46, 126, 128, 135, 138, 145]
SiO_4	835	878	44	[57, 88, 95, 116, 121]
SiO_5	837	843	7	[52, 92, 97, 120, 134, 152]
SiO_6	839	847	9	[43, 69, 72, 109, 124, 133, 151]
SiO_5	839	853	15	[47, 94, 119, 130, 143, 152]
SiO_5	840	1519	680	[56, 67, 71, 72, 105, 129]
SiO_4	844	858	15	[52, 97, 120, 134, 152]
SiO_5	848	883	36	[43, 69, 72, 109, 124, 151]
SiO_3	850	909	60	[50, 92, 119, 152]
SiO_4	851	900	50	[42, 121, 125, 141, 148]
SiO_6	852	865	14	[53, 70, 96, 109, 114, 124, 151]
SiO_6	854	874	21	[47, 94, 119, 130, 140, 143, 152]
SiO_5	859	1044	186	[52, 87, 97, 120, 134, 152]
SiO_4	861	883	23	[62, 66, 89, 135, 136]
SiO_4	864	915	52	[40, 74, 123, 130, 142]
SiO_5	866	878	13	[53, 96, 109, 114, 124, 151]
SiO_5	869	1052	184	[61, 89, 95, 115, 132, 147]
SiO_5	875	956	82	[47, 94, 119, 130, 140, 143]
SiO_6	879	905	27	[53, 70, 96, 109, 114, 124, 151]
SiO_5	879	881	3	[57, 88, 95, 116, 121, 132]
SiO_6	882	1093	212	[57, 88, 95, 102, 116, 121, 132]
SiO_4	883	983	101	[49, 85, 127, 138, 150]
SiO_4	884	942	59	[43, 69, 72, 109, 124]
SiO_5	884	1005	122	[62, 66, 89, 126, 135, 136]
SiO_6	887	909	23	[41, 67, 105, 111, 140, 143, 146]
SiO_5	894	1005	112	[60, 73, 77, 93, 115, 122]
SiO_5	901	1206	306	[42, 82, 121, 125, 141, 148]
SiO_5	906	910	5	[53, 70, 96, 114, 124, 151]
SiO_5	910	957	48	[41, 105, 111, 140, 143, 146]
SiO_4	910	1044	135	[50, 92, 119, 138, 152]
SiO_4	911	926	16	[53, 70, 114, 124, 151]
SiO_5	916	942	27	[40, 74, 107, 123, 130, 142]
SiO_5	927	981	55	[53, 70, 109, 114, 124, 151]
SiO_4	933	944	12	[55, 73, 110, 147, 150]
SiO_6	943	1012	70	[40, 74, 96, 107, 123, 130, 142]
SiO_5	943	993	51	[43, 69, 72, 109, 124, 133]
SiO_5	945	950	6	[55, 69, 73, 110, 147, 150]
SiO_6	951	966	16	[55, 69, 73, 110, 133, 147, 150]
SiO_4	957	1614	658	[47, 94, 119, 130, 143]
SiO_4	958	1058	101	[41, 105, 111, 140, 143]
SiO_5	964	1069	106	[44, 100, 118, 140, 146, 149]
SiO_5	967	1013	47	[55, 69, 73, 110, 147, 150]
SiO_4	968	980	13	[51, 81, 87, 88, 98]
SiO_5	970	1026	57	[58, 76, 83, 106, 114, 133]
SiO_5	981	1076	96	[51, 81, 87, 88, 90, 98]
SiO_6	982	1069	88	[53, 70, 109, 114, 124, 133, 151]
SiO_5	984	1114	131	[49, 85, 126, 127, 138, 150]
SiO_4	994	1165	172	[43, 69, 72, 109, 124]
SiO_5	996	1035	40	[48, 90, 106, 113, 137, 144]
SiO_4	998	1031	34	[46, 126, 128, 135, 145]
SiO_4	1006	1218	213	[60, 77, 93, 115, 122]
SiO_6	1006	1012	7	[62, 66, 71, 89, 126, 135, 136]
SiO_5	1013	1172	160	[40, 74, 107, 123, 130, 142]
SiO_5	1013	1018	6	[62, 66, 89, 126, 135, 136]
SiO_4	1014	1066	53	[55, 73, 110, 147, 150]
SiO_4	1018	1094	77	[63, 64, 102, 103, 104]
SiO_4	1019	1041	23	[62, 66, 89, 126, 136]
SiO_4	1027	1209	183	[58, 76, 83, 106, 133]
SiO_5	1032	1079	48	[46, 126, 128, 135, 138, 145]
SiO_4	1036	1378	343	[48, 90, 113, 137, 144]
SiO_5	1042	1182	141	[62, 66, 71, 89, 126, 136]
SiO_5	1045	1113	69	[50, 92, 119, 127, 138, 152]
SiO_4	1045	1082	38	[52, 97, 120, 134, 152]
SiO_6	1053	1081	29	[61, 89, 95, 115, 132, 136, 147]
SiO_5	1055	1071	17	[45, 70, 75, 91, 96, 114]
SiO_5	1059	1176	118	[41, 105, 111, 140, 143, 146]
SiO_5	1067	1088	22	[55, 73, 110, 115, 147, 150]
SiO_4	1070	1078	9	[44, 100, 118, 140, 149]
SiO_5	1070	1305	236	[53, 70, 114, 124, 133, 151]
SiO_4	1072	1672	601	[45, 70, 75, 91, 96]
SiO_6	1077	1094	18	[51, 77, 81, 87, 88, 90, 98]
SiO_3	1079	1150	72	[44, 100, 118, 149]
SiO_6	1080	1104	25	[46, 75, 126, 128, 135, 138, 145]
SiO_5	1082	1082	1	[61, 89, 95, 115, 132, 147]
SiO_5	1083	1169	87	[52, 87, 97, 120, 134, 152]
SiO_4	1083	1097	15	[61, 89, 95, 132, 147]
SiO_4	1089	1191	103	[55, 73, 110, 147, 150]
SiO_5	1094	1153	60	[57, 88, 102, 116, 121, 132]
SiO_5	1095	1107	13	[51, 81, 87, 88, 90, 98]
SiO_5	1095	1106	12	[63, 64, 100, 102, 103, 104]
SiO_5	1098	1138	41	[61, 89, 95, 115, 132, 147]
SiO_5	1105	1132	28	[46, 75, 126, 128, 135, 145]
SiO_4	1107	1385	279	[63, 64, 102, 103, 104]
SiO_4	1108	1119	12	[51, 81, 87, 88, 98]
SiO_6	1114	1120	7	[50, 86, 92, 119, 127, 138, 152]
SiO_4	1115	1161	47	[49, 85, 126, 138, 150]
SiO_5	1120	1126	7	[51, 77, 81, 87, 88, 98]
SiO_5	1121	1213	93	[50, 86, 92, 119, 127, 152]
SiO_6	1127	1430	304	[51, 77, 81, 87, 88, 90, 98]
SiO_4	1133	1134	2	[46, 75, 128, 135, 145]
SiO_5	1135	1183	49	[46, 75, 128, 135, 138, 145]
SiO_4	1139	1169	31	[61, 89, 95, 115, 147]
SiO_4	1151	1157	7	[44, 66, 100, 118, 149]
SiO_4	1154	1168	15	[57, 88, 116, 121, 132]
SiO_3	1158	1343	186	[44, 100, 118, 149]
SiO_5	1162	1176	15	[49, 85, 126, 138, 145, 150]
SiO_5	1166	1238	73	[43, 69, 72, 109, 124, 129]
SiO_5	1169	1175	7	[57, 88, 102, 116, 121, 132]
SiO_4	1170	1170	1	[52, 87, 97, 120, 134]
SiO_5	1170	1341	172	[61, 89, 95, 115, 132, 147]
SiO_5	1171	1184	14	[52, 87, 94, 97, 120, 134]
SiO_4	1173	1357	185	[40, 74, 107, 123, 130]
SiO_6	1176	1218	43	[57, 88, 95, 102, 116, 121, 132]
SiO_4	1177	1198	22	[41, 105, 111, 140, 146]
SiO_5	1177	1208	32	[49, 85, 126, 127, 138, 150]
SiO_4	1183	1224	42	[62, 66, 71, 126, 136]
SiO_5	1184	1225	42	[46, 75, 126, 128, 135, 145]
SiO_4	1185	1199	15	[52, 87, 97, 120, 134]
SiO_5	1192	1226	35	[55, 69, 73, 110, 147, 150]
SiO_5	1199	1204	6	[41, 105, 111, 140, 143, 146]
SiO_5	1200	1372	173	[52, 87, 97, 120, 134, 152]
SiO_6	1205	1205	1	[41, 105, 111, 136, 140, 143, 146]
SiO_5	1206	1215	10	[41, 105, 111, 136, 140, 146]
SiO_4	1207	1222	16	[42, 82, 121, 141, 148]
SiO_4	1209	1209	1	[49, 85, 126, 138, 150]
SiO_5	1210	1248	39	[49, 85, 126, 138, 145, 150]
SiO_5	1210	1292	83	[58, 76, 83, 106, 114, 133]
SiO_4	1214	1230	17	[50, 86, 92, 119, 152]
SiO_6	1216	1254	39	[41, 105, 111, 136, 140, 143, 146]
SiO_5	1219	1222	4	[57, 88, 102, 116, 121, 132]
SiO_5	1219	1412	194	[60, 73, 77, 93, 115, 122]
SiO_5	1223	1320	98	[42, 82, 121, 125, 141, 148]
SiO_4	1223	1244	22	[57, 88, 116, 121, 132]
SiO_5	1225	1272	48	[62, 66, 71, 89, 126, 136]
SiO_4	1226	1277	52	[46, 126, 128, 135, 145]
SiO_4	1227	1505	279	[55, 73, 110, 147, 150]
SiO_5	1231	1238	8	[50, 86, 92, 119, 138, 152]
SiO_4	1239	1394	156	[43, 69, 72, 109, 124]
SiO_6	1239	1287	49	[50, 86, 92, 119, 127, 138, 152]
SiO_5	1245	1260	16	[57, 88, 95, 116, 121, 132]
SiO_6	1249	1277	29	[49, 85, 89, 126, 138, 145, 150]
SiO_5	1255	1288	34	[41, 105, 111, 140, 143, 146]
SiO_6	1261	1346	86	[57, 88, 95, 102, 116, 121, 132]
SiO_4	1273	1359	87	[62, 66, 71, 126, 136]
SiO_5	1277	1368	92	[54, 78, 81, 98, 112, 122]
SiO_5	1278	1346	69	[46, 126, 128, 135, 138, 145]
SiO_5	1278	1333	56	[49, 85, 89, 126, 138, 150]
SiO_7	1288	1297	10	[50, 86, 92, 119, 127, 138, 150, 152]
SiO_4	1289	1327	39	[41, 105, 111, 140, 143]
SiO_4	1293	1412	120	[58, 76, 83, 106, 133]
SiO_6	1298	1355	58	[50, 86, 92, 119, 127, 138, 152]
SiO_6	1306	1339	34	[53, 70, 109, 114, 124, 133, 151]
SiO_4	1321	1989	669	[42, 121, 125, 141, 148]
SiO_5	1328	1335	8	[41, 105, 111, 139, 140, 143]
SiO_6	1334	1615	282	[49, 85, 89, 126, 138, 145, 150]
SiO_4	1336	1392	57	[41, 105, 111, 140, 143]
SiO_5	1340	1343	4	[53, 70, 109, 114, 133, 151]
SiO_6	1342	1360	19	[61, 89, 95, 102, 115, 132, 147]
SiO_4	1344	1362	19	[44, 66, 100, 118, 149]
SiO_6	1344	1504	161	[53, 70, 109, 114, 124, 133, 151]
SiO_4	1347	1512	166	[46, 126, 128, 135, 145]
SiO_5	1347	1463	117	[57, 88, 95, 116, 121, 132]
SiO_5	1356	1408	53	[50, 86, 92, 119, 138, 152]
SiO_5	1358	1414	57	[40, 74, 79, 107, 123, 130]
SiO_5	1360	1428	69	[62, 66, 71, 89, 126, 136]
SiO_5	1361	1468	108	[61, 89, 95, 115, 132, 147]
SiO_3	1363	1590	228	[44, 100, 118, 149]
SiO_4	1369	1986	618	[54, 78, 81, 98, 112]
SiO_4	1373	1904	532	[52, 97, 120, 134, 152]
SiO_5	1379	1463	85	[48, 87, 90, 113, 137, 144]
SiO_5	1386	1457	72	[63, 64, 83, 102, 103, 104]
SiO_5	1393	1409	17	[41, 67, 105, 111, 140, 143]
SiO_5	1395	1529	135	[43, 69, 72, 93, 109, 124]
SiO_4	1409	1411	3	[50, 86, 92, 119, 138]
SiO_4	1410	1700	291	[41, 105, 111, 140, 143]
SiO_5	1412	1427	16	[50, 86, 92, 119, 127, 138]
SiO_5	1413	1449	37	[58, 76, 83, 106, 110, 133]
SiO_4	1413	1440	28	[60, 73, 93, 115, 122]
SiO_4	1415	1423	9	[40, 74, 79, 107, 123]
SiO_5	1424	1690	267	[40, 74, 79, 107, 123, 130]
SiO_6	1428	1428	1	[50, 86, 92, 119, 127, 138, 150]
SiO_5	1429	1442	14	[50, 86, 92, 127, 138, 150]
SiO_4	1429	1610	182	[62, 66, 89, 126, 136]
SiO_5	1431	1461	31	[51, 77, 81, 87, 88, 90]
SiO_5	1441	1566	126	[60, 73, 77, 93, 115, 122]
SiO_4	1443	1450	8	[50, 86, 92, 127, 138]
SiO_4	1450	1485	36	[58, 76, 83, 106, 133]
SiO_5	1451	1483	33	[50, 86, 92, 127, 138, 152]
SiO_4	1458	1576	119	[63, 64, 83, 103, 104]
SiO_6	1462	1542	81	[51, 77, 81, 87, 88, 90, 98]
SiO_4	1464	1494	31	[48, 90, 113, 137, 144]
SiO_6	1464	1565	102	[57, 88, 95, 102, 116, 121, 132]
SiO_4	1469	1507	39	[61, 95, 115, 132, 147]
SiO_6	1484	1592	109	[50, 86, 92, 119, 127, 138, 152]
SiO_5	1486	1695	210	[58, 76, 83, 106, 114, 133]
SiO_5	1495	1611	117	[48, 87, 90, 113, 137, 144]
SiO_5	1505	1520	16	[53, 70, 114, 124, 133, 151]
SiO_5	1506	1556	51	[55, 69, 73, 110, 147, 150]
SiO_5	1508	1613	106	[61, 95, 102, 115, 132, 147]
SiO_5	1513	1549	37	[46, 75, 126, 128, 135, 145]
SiO_4	1520	1553	34	[56, 67, 71, 72, 129]
SiO_6	1521	1566	46	[53, 70, 109, 114, 124, 133, 151]
SiO_4	1530	1558	29	[43, 69, 72, 93, 109]
SiO_5	1543	1578	36	[51, 77, 87, 88, 90, 98]
SiO_6	1550	1557	8	[46, 75, 91, 126, 128, 135, 145]
SiO_5	1554	1576	23	[56, 67, 71, 72, 105, 129]
SiO_4	1557	1633	77	[55, 73, 110, 147, 150]
SiO_5	1558	1565	8	[46, 75, 126, 128, 135, 145]
SiO_5	1559	1565	7	[43, 69, 72, 93, 109, 124]
SiO_4	1566	1628	63	[43, 69, 72, 93, 109]
SiO_4	1566	1732	167	[46, 75, 128, 135, 145]
SiO_5	1566	1652	87	[57, 88, 102, 116, 121, 132]
SiO_5	1567	1703	137	[53, 70, 114, 124, 133, 151]
SiO_6	1567	1696	130	[60, 73, 77, 85, 93, 115, 122]
SiO_4	1577	1584	8	[56, 67, 71, 72, 129]
SiO_5	1577	1602	26	[63, 64, 83, 103, 104, 133]
SiO_6	1579	1643	65	[51, 77, 81, 87, 88, 90, 98]
SiO_5	1585	1593	9	[56, 67, 71, 72, 124, 129]
SiO_4	1591	1612	22	[44, 66, 100, 118, 149]
SiO_5	1593	1662	70	[50, 86, 92, 119, 127, 152]
SiO_4	1594	1955	362	[56, 67, 71, 72, 129]
SiO_4	1603	1664	62	[63, 64, 83, 103, 104]
SiO_5	1611	1698	88	[62, 66, 71, 89, 126, 136]
SiO_4	1612	1692	81	[48, 87, 113, 137, 144]
SiO_3	1613	1659	47	[44, 100, 118, 149]
SiO_4	1614	1658	45	[61, 95, 115, 132, 147]
SiO_5	1615	1666	52	[47, 94, 119, 130, 140, 143]
SiO_5	1616	1649	34	[49, 85, 89, 126, 138, 150]
SiO_5	1622	1647	26	[59, 82, 117, 123, 134, 142]
SiO_5	1629	1772	144	[43, 69, 72, 93, 109, 124]
SiO_5	1634	1659	26	[55, 69, 73, 110, 147, 150]
SiO_5	1644	1681	38	[51, 77, 81, 87, 88, 90]
SiO_4	1648	1708	61	[59, 82, 117, 134, 142]
SiO_4	1650	1682	33	[49, 85, 89, 138, 150]
SiO_4	1653	1751	99	[57, 88, 102, 116, 121]
SiO_5	1659	1665	7	[61, 95, 102, 115, 132, 147]
SiO_4	1660	1677	18	[44, 100, 104, 118, 149]
SiO_4	1660	1751	92	[55, 73, 110, 147, 150]
SiO_6	1663	1689	27	[50, 86, 92, 119, 127, 138, 152]
SiO_5	1665	1683	19	[63, 64, 83, 103, 104, 146]
SiO_4	1666	1699	34	[61, 95, 115, 132, 147]
SiO_4	1667	1979	313	[47, 94, 119, 130, 143]
SiO_5	1673	1736	64	[45, 70, 75, 91, 96, 151]
SiO_5	1678	1756	79	[44, 100, 104, 118, 146, 149]
SiO_4	1682	1725	44	[51, 77, 81, 87, 90]
SiO_5	1683	1777	95	[49, 85, 89, 126, 138, 150]
SiO_6	1684	1716	33	[63, 64, 83, 100, 103, 104, 146]
SiO_5	1690	1735	46	[50, 86, 119, 127, 138, 152]
SiO_4	1691	1858	168	[40, 74, 79, 123, 130]
SiO_5	1693	1711	19	[48, 65, 87, 113, 137, 144]
SiO_4	1696	1712	17	[58, 76, 83, 106, 133]
SiO_5	1697	1751	55	[60, 73, 77, 93, 115, 122]
SiO_4	1699	1728	30	[62, 66, 89, 126, 136]
SiO_5	1700	1861	162	[61, 95, 102, 115, 132, 147]
SiO_5	1701	1797	97	[41, 105, 111, 139, 140, 143]
SiO_4	1704	1790	87	[53, 70, 114, 124, 133]
SiO_3	1709	1743	35	[59, 117, 134, 142]
SiO_4	1712	1964	253	[48, 87, 113, 137, 144]
SiO_5	1713	1737	25	[58, 76, 83, 106, 110, 133]
SiO_5	1717	1855	139	[63, 64, 83, 100, 103, 104]
SiO_5	1726	1759	34	[51, 77, 81, 87, 88, 90]
SiO_5	1729	1931	203	[62, 66, 71, 89, 126, 136]
SiO_5	1733	1868	136	[46, 75, 118, 128, 135, 145]
SiO_6	1736	1799	64	[50, 86, 92, 119, 127, 138, 152]
SiO_4	1737	1755	19	[45, 75, 91, 96, 151]
SiO_4	1738	2281	544	[58, 76, 83, 106, 133]
SiO_4	1744	1868	125	[59, 82, 117, 134, 142]
SiO_5	1752	1804	53	[55, 73, 110, 115, 147, 150]
SiO_5	1752	1948	197	[57, 88, 102, 116, 121, 132]
SiO_6	1752	1758	7	[60, 73, 77, 93, 109, 115, 122]
SiO_5	1756	1983	228	[45, 70, 75, 91, 96, 151]
SiO_6	1757	1760	4	[44, 66, 100, 104, 118, 146, 149]
SiO_5	1759	1819	61	[60, 73, 77, 93, 115, 122]
SiO_4	1760	1800	41	[51, 81, 87, 88, 90]
SiO_5	1761	1771	11	[44, 66, 100, 104, 146, 149]
SiO_6	1772	1834	63	[44, 66, 100, 104, 118, 146, 149]
SiO_6	1773	1839	67	[43, 69, 72, 73, 93, 109, 124]
SiO_6	1778	1789	12	[49, 85, 89, 126, 138, 145, 150]
SiO_5	1790	1991	202	[49, 85, 89, 126, 138, 145]
SiO_5	1791	1880	90	[53, 70, 114, 124, 133, 151]
SiO_4	1798	1854	57	[41, 105, 111, 140, 143]
SiO_5	1800	1818	19	[50, 92, 119, 127, 138, 152]
SiO_5	1801	1855	55	[51, 77, 81, 87, 88, 90]
SiO_4	1805	2191	387	[55, 73, 110, 147, 150]
SiO_6	1819	1974	156	[50, 86, 92, 119, 127, 138, 152]
SiO_6	1820	1881	62	[60, 73, 77, 93, 109, 115, 122]
SiO_5	1835	1869	35	[44, 66, 100, 104, 118, 149]
SiO_5	1840	1865	26	[43, 69, 72, 93, 109, 124]
SiO_5	1855	2076	222	[41, 105, 111, 139, 140, 143]
SiO_4	1856	1985	130	[51, 77, 81, 87, 90]
SiO_6	1856	1918	63	[63, 64, 83, 100, 103, 104, 146]
SiO_5	1859	1868	10	[40, 74, 79, 112, 123, 130]
SiO_4	1862	1908	47	[61, 95, 102, 115, 147]
SiO_4	1866	1918	53	[43, 69, 72, 93, 109]
SiO_4	1869	2239	371	[40, 74, 79, 123, 130]
SiO_4	1869	1887	19	[46, 75, 128, 135, 145]
SiO_5	1869	1887	19	[59, 82, 96, 117, 134, 142]
SiO_4	1870	1896	27	[44, 66, 100, 118, 149]
SiO_4	1881	1940	60	[53, 70, 114, 124, 133]
SiO_5	1882	1936	55	[60, 73, 77, 93, 115, 122]
SiO_5	1888	1962	75	[46, 75, 118, 128, 135, 145]
SiO_4	1888	1905	18	[59, 82, 117, 134, 142]
SiO_5	1897	2019	123	[44, 66, 89, 100, 118, 149]
SiO_5	1905	1940	36	[52, 82, 97, 120, 134, 152]
SiO_5	1906	1941	36	[59, 82, 96, 117, 134, 142]
SiO_5	1909	1958	50	[61, 95, 102, 115, 132, 147]
SiO_5	1919	1935	17	[43, 69, 72, 73, 93, 109]
SiO_5	1919	2174	256	[63, 64, 83, 100, 103, 104]
SiO_4	1932	2048	117	[62, 66, 71, 126, 136]
SiO_6	1936	2099	164	[43, 69, 72, 73, 93, 95, 109]
SiO_4	1937	1971	35	[60, 77, 93, 115, 122]
SiO_4	1941	2048	108	[52, 97, 120, 134, 152]
SiO_5	1941	2091	151	[53, 70, 109, 114, 124, 133]
SiO_4	1942	1967	26	[59, 82, 117, 134, 142]
SiO_4	1949	1990	42	[57, 88, 102, 116, 121]
SiO_5	1956	2191	236	[56, 65, 67, 71, 72, 129]
SiO_4	1959	2002	44	[61, 95, 115, 132, 147]
SiO_4	1963	2023	61	[46, 75, 118, 128, 145]
SiO_5	1965	1991	27	[48, 87, 101, 113, 137, 144]
SiO_5	1968	2004	37	[59, 82, 117, 120, 134, 142]
SiO_5	1972	2049	78	[60, 77, 93, 95, 115, 122]
SiO_5	1975	2095	121	[50, 86, 92, 127, 138, 152]
SiO_5	1980	2012	33	[47, 94, 119, 130, 143, 151]
SiO_4	1984	1990	7	[45, 70, 91, 96, 151]
SiO_5	1986	2001	16	[51, 77, 81, 87, 90, 113]
SiO_5	1987	2010	24	[54, 78, 81, 88, 98, 112]
SiO_5	1990	2064	75	[42, 121, 125, 135, 141, 148]
SiO_5	1991	2016	26	[45, 70, 75, 91, 96, 151]
SiO_5	1991	2024	34	[57, 88, 102, 116, 121, 132]
SiO_4	1992	2576	585	[48, 101, 113, 137, 144]
SiO_4	1992	2001	10	[49, 85, 89, 126, 145]
SiO_5	2002	2011	10	[49, 85, 89, 126, 138, 145]
SiO_4	2002	2016	15	[51, 77, 81, 87, 90]
SiO_5	2003	2070	68	[61, 95, 102, 115, 132, 147]
SiO_4	2005	2136	132	[59, 82, 117, 134, 142]
SiO_6	2011	2026	16	[54, 78, 81, 88, 91, 98, 112]
SiO_6	2012	2016	5	[49, 66, 85, 89, 126, 138, 145]
SiO_4	2013	2487	475	[47, 94, 119, 130, 143]
SiO_4	2017	2321	305	[45, 70, 91, 96, 151]
SiO_5	2017	2070	54	[49, 85, 89, 126, 138, 145]
SiO_5	2017	2388	372	[51, 77, 81, 87, 90, 113]
SiO_4	2020	2200	181	[44, 89, 100, 118, 149]
SiO_5	2024	2292	269	[46, 66, 75, 118, 128, 145]
SiO_4	2025	2109	85	[57, 88, 102, 116, 121]
SiO_5	2027	2040	14	[54, 78, 81, 88, 98, 112]
SiO_6	2041	2073	33	[54, 78, 81, 88, 91, 98, 112]
SiO_5	2049	2084	36	[52, 82, 97, 120, 134, 152]
SiO_5	2049	2110	62	[62, 66, 71, 89, 126, 136]
SiO_4	2050	2099	50	[60, 77, 93, 115, 122]
SiO_4	2065	2119	55	[42, 125, 135, 141, 148]
SiO_4	2071	2101	31	[49, 85, 126, 138, 145]
SiO_6	2071	2088	18	[61, 95, 102, 115, 125, 132, 147]
SiO_5	2074	2156	83	[54, 78, 81, 88, 98, 112]
SiO_4	2077	2250	174	[41, 105, 111, 139, 140]
SiO_4	2085	2190	106	[52, 97, 120, 134, 152]
SiO_5	2089	2112	24	[61, 95, 102, 115, 125, 147]
SiO_4	2092	2093	2	[53, 70, 114, 124, 133]
SiO_5	2094	2154	61	[53, 70, 114, 124, 133, 151]
SiO_6	2096	2125	30	[50, 86, 92, 119, 127, 138, 152]
SiO_5	2100	2154	55	[43, 69, 72, 73, 93, 109]
SiO_5	2100	2243	144	[60, 73, 77, 93, 115, 122]
SiO_5	2102	2106	5	[49, 85, 126, 138, 145, 150]
SiO_6	2107	2113	7	[49, 85, 89, 126, 138, 145, 150]
SiO_5	2110	2125	16	[57, 88, 102, 112, 116, 121]
SiO_4	2111	2135	25	[62, 66, 71, 126, 136]
SiO_4	2113	2164	52	[61, 95, 102, 115, 125]
SiO_5	2114	2122	9	[49, 85, 89, 126, 138, 145]
SiO_5	2120	2123	4	[42, 102, 125, 135, 141, 148]
SiO_4	2123	2621	499	[49, 85, 126, 138, 145]
SiO_4	2124	2133	10	[42, 102, 125, 135, 141]
SiO_5	2126	2204	79	[50, 86, 92, 127, 138, 152]
SiO_4	2126	2146	21	[57, 88, 102, 116, 121]
SiO_5	2134	2184	51	[42, 102, 125, 135, 141, 148]
SiO_5	2136	2331	196	[62, 66, 71, 89, 126, 136]
SiO_5	2137	2267	131	[59, 82, 96, 117, 134, 142]
SiO_5	2147	2173	27	[57, 88, 102, 112, 116, 121]
SiO_4	2155	2231	77	[43, 69, 72, 93, 109]
SiO_6	2155	2172	18	[53, 70, 76, 114, 124, 133, 151]
SiO_6	2157	2170	14	[54, 78, 81, 88, 91, 98, 112]
SiO_5	2165	2211	47	[61, 95, 102, 115, 125, 147]
SiO_5	2171	2202	32	[54, 78, 81, 88, 98, 112]
SiO_5	2173	2235	63	[53, 76, 114, 124, 133, 151]
SiO_4	2174	2201	28	[57, 88, 102, 116, 121]
SiO_6	2175	2219	45	[63, 64, 83, 100, 103, 104, 146]
SiO_4	2185	2279	95	[42, 102, 135, 141, 148]
SiO_5	2191	2584	394	[52, 97, 120, 131, 134, 152]
SiO_5	2192	2404	213	[55, 69, 73, 110, 147, 150]
SiO_4	2192	2203	12	[56, 65, 67, 72, 129]
SiO_5	2201	2219	19	[44, 66, 89, 100, 118, 149]
SiO_5	2202	2266	65	[57, 88, 102, 112, 116, 121]
SiO_4	2203	2254	52	[54, 78, 88, 98, 112]
SiO_5	2204	2281	78	[56, 65, 67, 71, 72, 129]
SiO_6	2205	2242	38	[50, 86, 92, 119, 127, 138, 152]
SiO_4	2212	2242	31	[61, 95, 102, 115, 125]
SiO_6	2220	2221	2	[44, 66, 89, 100, 116, 118, 149]
SiO_5	2220	2265	46	[63, 64, 83, 100, 103, 104]
SiO_5	2222	2224	3	[44, 89, 100, 116, 118, 149]
SiO_4	2225	2246	22	[44, 89, 100, 118, 149]
SiO_5	2232	2252	21	[43, 69, 72, 93, 109, 125]
SiO_4	2236	2241	6	[53, 76, 114, 124, 151]
SiO_5	2240	2352	113	[40, 74, 79, 123, 130, 143]
SiO_5	2242	2340	99	[53, 70, 76, 114, 124, 151]
SiO_5	2243	2280	38	[50, 86, 92, 127, 138, 152]
SiO_3	2243	2307	65	[61, 95, 102, 125]
SiO_4	2244	2259	16	[60, 73, 93, 115, 122]
SiO_5	2247	2267	21	[44, 89, 100, 104, 118, 149]
SiO_5	2251	2309	59	[41, 71, 105, 111, 139, 140]
SiO_4	2253	2293	41	[43, 69, 72, 93, 109]
SiO_5	2255	2258	4	[54, 78, 88, 91, 98, 112]
SiO_6	2259	2335	77	[54, 77, 78, 88, 91, 98, 112]
SiO_5	2260	2266	7	[60, 73, 87, 93, 115, 122]
SiO_4	2266	2281	16	[63, 64, 83, 100, 103]
SiO_4	2267	2337	71	[57, 88, 102, 116, 121]
SiO_6	2267	2303	37	[60, 73, 77, 87, 93, 115, 122]
SiO_4	2268	2337	70	[44, 89, 100, 118, 149]
SiO_4	2268	2797	530	[59, 82, 117, 134, 142]
SiO_5	2280	2430	151	[42, 102, 125, 135, 141, 148]
SiO_4	2281	2707	427	[50, 86, 127, 138, 152]
SiO_4	2282	2305	24	[56, 65, 67, 71, 129]
SiO_5	2282	2326	45	[58, 76, 79, 83, 106, 133]
SiO_5	2282	2451	170	[63, 64, 83, 100, 103, 104]
SiO_6	2293	2316	24	[46, 66, 75, 118, 128, 145, 148]
SiO_5	2294	2318	25	[43, 69, 72, 73, 93, 109]
SiO_5	2304	2372	69	[60, 73, 77, 93, 115, 122]
SiO_5	2306	2544	239	[56, 65, 67, 71, 72, 129]
SiO_4	2308	2319	12	[61, 69, 95, 102, 125]
SiO_4	2310	2444	135	[41, 105, 111, 139, 140]
SiO_5	2317	2333	17	[46, 66, 75, 118, 128, 145]
SiO_4	2319	2369	51	[43, 69, 72, 93, 109]
SiO_3	2320	2334	15	[61, 95, 102, 125]
SiO_5	2322	2538	217	[45, 70, 91, 96, 122, 151]
SiO_4	2327	2402	76	[58, 76, 83, 106, 133]
SiO_4	2332	2399	68	[62, 66, 71, 126, 136]
SiO_6	2334	2356	23	[46, 66, 75, 118, 128, 145, 148]
SiO_4	2335	2355	21	[61, 69, 95, 102, 125]
SiO_5	2336	2373	38	[54, 78, 88, 91, 98, 112]
SiO_5	2338	2361	24	[44, 89, 100, 104, 118, 149]
SiO_3	2338	2362	25	[57, 88, 116, 121]
SiO_6	2341	2392	52	[53, 70, 76, 114, 124, 133, 151]
SiO_4	2353	2617	265	[40, 74, 79, 123, 130]
SiO_3	2356	2373	18	[61, 95, 102, 125]
SiO_5	2357	2358	2	[46, 66, 75, 118, 128, 145]
SiO_6	2359	2389	31	[46, 66, 75, 118, 128, 145, 148]
SiO_6	2362	2429	68	[44, 66, 89, 100, 104, 118, 149]
SiO_4	2363	2420	58	[57, 88, 102, 116, 121]
SiO_5	2370	2482	113	[43, 69, 72, 92, 93, 109]
SiO_4	2373	2407	35	[60, 73, 77, 115, 122]
SiO_4	2374	2374	1	[54, 78, 88, 91, 98]
SiO_4	2374	2417	44	[61, 69, 95, 102, 125]
SiO_5	2375	2422	48	[54, 77, 78, 88, 91, 98]
SiO_4	2389	2422	34	[51, 77, 81, 87, 113]
SiO_5	2390	2402	13	[46, 66, 75, 118, 128, 148]
SiO_5	2393	2587	195	[53, 70, 114, 124, 133, 151]
SiO_5	2400	2421	22	[62, 66, 71, 117, 126, 136]
SiO_6	2403	2419	17	[46, 66, 75, 118, 128, 145, 148]
SiO_5	2403	2418	16	[58, 76, 83, 106, 114, 133]
SiO_4	2405	2406	2	[55, 69, 110, 147, 150]
SiO_5	2407	2423	17	[55, 69, 109, 110, 147, 150]
SiO_5	2408	2412	5	[60, 73, 77, 93, 115, 122]
SiO_4	2413	2425	13	[60, 73, 93, 115, 122]
SiO_3	2418	2438	21	[61, 95, 102, 125]
SiO_4	2419	2571	153	[58, 76, 83, 106, 133]
SiO_5	2420	2490	71	[46, 66, 75, 118, 128, 145]
SiO_3	2421	2480	60	[57, 88, 116, 121]
SiO_4	2422	2794	373	[62, 66, 71, 126, 136]
SiO_5	2423	2510	88	[51, 77, 81, 87, 90, 113]
SiO_6	2423	2517	95	[54, 77, 78, 88, 91, 98, 112]
SiO_4	2424	2527	104	[55, 69, 110, 147, 150]
SiO_5	2426	2432	7	[60, 73, 78, 93, 115, 122]
SiO_5	2430	2690	261	[44, 66, 89, 100, 118, 149]
SiO_4	2431	2442	12	[42, 102, 135, 141, 148]
SiO_4	2433	2457	25	[60, 73, 78, 115, 122]
SiO_4	2439	2456	18	[61, 95, 102, 125, 147]
SiO_5	2443	2517	75	[42, 102, 121, 135, 141, 148]
SiO_5	2445	2517	73	[41, 105, 111, 139, 140, 143]
SiO_4	2452	2459	8	[63, 64, 83, 100, 104]
SiO_3	2457	2608	152	[61, 95, 102, 125]
SiO_5	2458	2527	70	[60, 73, 77, 78, 115, 122]
SiO_5	2460	3014	555	[63, 64, 83, 89, 100, 104]
SiO_4	2481	2498	18	[57, 88, 108, 116, 121]
SiO_4	2483	2508	26	[43, 69, 72, 93, 109]
SiO_5	2488	2493	6	[47, 94, 119, 130, 143, 152]
SiO_4	2491	2494	4	[46, 66, 75, 128, 145]
SiO_4	2494	2590	97	[47, 94, 119, 130, 143]
SiO_5	2495	2498	4	[46, 66, 75, 128, 145, 148]
SiO_6	2499	2749	251	[46, 66, 75, 118, 128, 145, 148]
SiO_5	2499	2664	166	[57, 88, 108, 112, 116, 121]
SiO_5	2509	2596	88	[43, 69, 72, 73, 93, 109]
SiO_4	2511	2603	93	[51, 81, 87, 90, 113]
SiO_4	2518	3210	693	[41, 105, 111, 139, 140]
SiO_6	2518	2600	83	[42, 102, 121, 125, 135, 141, 148]
SiO_5	2518	2604	87	[54, 77, 78, 88, 98, 112]
SiO_5	2528	2539	12	[55, 69, 95, 110, 147, 150]
SiO_4	2528	2653	126	[60, 73, 77, 115, 122]
SiO_6	2539	2572	34	[45, 70, 75, 91, 96, 122, 151]
SiO_4	2540	2553	14	[55, 69, 110, 147, 150]
SiO_4	2545	2562	18	[56, 65, 67, 71, 129]
SiO_5	2554	2579	26	[55, 69, 95, 110, 147, 150]
SiO_5	2563	2757	195	[56, 65, 67, 71, 72, 129]
SiO_5	2572	2600	29	[58, 76, 83, 103, 106, 133]
SiO_5	2573	2699	127	[45, 70, 91, 96, 122, 151]
SiO_5	2577	2587	11	[48, 80, 101, 113, 137, 144]
SiO_4	2580	2605	26	[55, 69, 95, 110, 147]
SiO_4	2585	2787	203	[52, 97, 120, 131, 152]
SiO_4	2588	2619	32	[48, 101, 113, 137, 144]
SiO_6	2588	2601	14	[53, 70, 114, 124, 133, 135, 151]
SiO_5	2591	2795	205	[47, 94, 119, 130, 143, 152]
SiO_4	2597	2631	35	[43, 69, 73, 93, 109]
SiO_5	2601	2763	163	[42, 121, 125, 135, 141, 148]
SiO_4	2601	3294	694	[58, 76, 103, 106, 133]
SiO_5	2602	2749	148	[53, 70, 114, 124, 133, 151]
SiO_5	2604	2890	287	[51, 81, 87, 90, 113, 137]
SiO_4	2605	2634	30	[54, 77, 78, 98, 112]
SiO_5	2606	2626	21	[55, 69, 95, 110, 147, 150]
SiO_4	2609	2808	200	[61, 88, 95, 102, 125]
SiO_5	2618	2637	20	[40, 74, 79, 98, 123, 130]
SiO_5	2620	2730	111	[48, 80, 101, 113, 137, 144]
SiO_5	2622	2649	28	[49, 85, 126, 128, 138, 145]
SiO_4	2627	2786	160	[55, 69, 95, 110, 147]
SiO_5	2632	2715	84	[43, 69, 73, 93, 109, 115]
SiO_5	2635	2791	157	[54, 77, 78, 79, 98, 112]
SiO_4	2638	2832	195	[40, 74, 79, 123, 130]
SiO_4	2650	2715	66	[49, 85, 126, 138, 145]
SiO_5	2654	2923	270	[60, 73, 77, 78, 115, 122]
SiO_6	2665	2672	8	[57, 88, 98, 108, 112, 116, 121]
SiO_5	2673	2726	54	[57, 88, 98, 108, 116, 121]
SiO_6	2691	2797	107	[44, 66, 89, 100, 116, 118, 149]
SiO_4	2700	2706	7	[45, 91, 96, 122, 151]
SiO_5	2707	2778	72	[45, 70, 91, 96, 122, 151]
SiO_5	2708	2719	12	[50, 86, 92, 127, 138, 152]
SiO_4	2716	2797	82	[43, 69, 73, 93, 109]
SiO_5	2716	2730	15	[49, 85, 89, 126, 138, 145]
SiO_6	2720	2804	85	[50, 86, 92, 97, 127, 138, 152]
SiO_6	2727	2740	14	[57, 88, 98, 108, 112, 116, 121]
SiO_4	2731	2760	30	[48, 80, 101, 137, 144]
SiO_4	2731	2852	122	[49, 85, 126, 138, 145]
SiO_5	2741	2978	238	[57, 88, 108, 112, 116, 121]
SiO_5	2750	2774	25	[46, 66, 75, 118, 128, 145]
SiO_4	2750	2784	35	[53, 70, 114, 124, 133]
SiO_4	2758	2806	49	[56, 65, 71, 72, 129]
SiO_5	2761	2795	35	[48, 80, 101, 113, 137, 144]
SiO_6	2764	2942	179	[42, 102, 121, 125, 135, 141, 148]
SiO_4	2775	2944	170	[46, 75, 118, 128, 145]
SiO_6	2779	2813	35	[45, 70, 75, 91, 96, 122, 151]
SiO_5	2785	2833	49	[53, 70, 114, 124, 133, 151]
SiO_5	2787	2831	45	[55, 69, 95, 110, 147, 150]
SiO_5	2788	2801	14	[52, 97, 120, 131, 139, 152]
SiO_6	2792	2842	51	[54, 77, 78, 79, 98, 112, 123]
SiO_5	2795	2850	56	[62, 66, 71, 126, 129, 136]
SiO_4	2796	2826	31	[47, 94, 119, 130, 143]
SiO_4	2796	3014	219	[48, 80, 101, 137, 144]
SiO_5	2798	2812	15	[43, 69, 73, 87, 93, 109]
SiO_5	2798	2931	134	[44, 66, 89, 100, 118, 149]
SiO_5	2798	2813	16	[59, 82, 96, 117, 134, 142]
SiO_4	2802	2813	12	[52, 97, 120, 131, 152]
SiO_5	2805	2816	12	[50, 86, 97, 127, 138, 152]
SiO_5	2807	3028	222	[56, 65, 67, 71, 72, 129]
SiO_5	2809	2843	35	[61, 81, 88, 95, 102, 125]
SiO_4	2813	2872	60	[43, 69, 73, 93, 109]
SiO_5	2814	2989	176	[45, 70, 91, 96, 122, 151]
SiO_5	2814	2859	46	[52, 97, 120, 131, 139, 152]
SiO_4	2814	2898	85	[59, 82, 117, 134, 142]
SiO_6	2817	2939	123	[50, 86, 92, 97, 127, 138, 152]
SiO_5	2827	2847	21	[47, 94, 107, 119, 130, 143]
SiO_4	2832	2861	30	[55, 69, 110, 147, 150]
SiO_5	2833	2870	38	[40, 74, 79, 123, 130, 143]
SiO_4	2834	2904	71	[53, 114, 124, 133, 151]
SiO_5	2843	3065	223	[54, 77, 78, 79, 98, 112]
SiO_4	2844	2853	10	[61, 81, 88, 95, 102]
SiO_4	2848	2852	5	[47, 94, 119, 130, 143]
SiO_4	2851	2906	56	[62, 66, 71, 126, 129]
SiO_3	2853	2856	4	[47, 94, 119, 130]
SiO_5	2853	2931	79	[49, 85, 126, 127, 138, 145]
SiO_5	2854	3259	406	[61, 81, 88, 95, 102, 125]
SiO_4	2857	2905	49	[47, 94, 107, 119, 130]
SiO_4	2860	2908	49	[52, 97, 120, 131, 152]
SiO_5	2862	2918	57	[55, 69, 110, 136, 147, 150]
SiO_4	2871	2937	67	[40, 74, 79, 123, 143]
SiO_5	2873	2900	28	[43, 69, 73, 93, 109, 115]
SiO_4	2891	3927	1037	[51, 81, 87, 113, 137]
SiO_5	2899	2932	34	[59, 82, 96, 117, 134, 142]
SiO_4	2901	3022	122	[43, 69, 73, 93, 109]
SiO_5	2905	2970	66	[53, 114, 119, 124, 133, 151]
SiO_5	2906	2915	10	[47, 94, 107, 119, 130, 143]
SiO_5	2907	3141	235	[62, 66, 71, 126, 129, 136]
SiO_5	2909	2965	57	[52, 97, 105, 120, 131, 152]
SiO_4	2916	2926	11	[47, 94, 119, 130, 143]
SiO_4	2919	2985	67	[55, 69, 110, 147, 150]
SiO_6	2924	2973	50	[60, 70, 73, 77, 78, 115, 122]
SiO_5	2927	2941	15	[47, 94, 107, 119, 130, 143]
SiO_6	2932	2932	1	[44, 66, 89, 100, 116, 118, 149]
SiO_4	2932	2947	16	[49, 85, 126, 127, 138]
SiO_7	2933	2959	27	[44, 66, 89, 100, 116, 118, 145, 149]
SiO_4	2933	3083	151	[59, 82, 117, 134, 142]
SiO_5	2938	3003	66	[40, 74, 79, 123, 130, 143]
SiO_5	2940	2988	49	[50, 86, 92, 97, 127, 152]
SiO_4	2942	2971	30	[47, 94, 119, 130, 143]
SiO_5	2943	2960	18	[42, 102, 121, 135, 141, 148]
SiO_5	2945	3230	286	[46, 75, 118, 128, 138, 145]
SiO_5	2948	3068	121	[49, 85, 126, 127, 138, 145]
SiO_6	2960	2983	24	[44, 66, 89, 100, 116, 118, 149]
SiO_6	2961	2965	5	[42, 102, 121, 125, 135, 141, 148]
SiO_5	2966	3096	131	[42, 102, 121, 125, 141, 148]
SiO_4	2966	3113	148	[52, 97, 120, 131, 152]
SiO_4	2971	3012	42	[53, 114, 119, 124, 151]
SiO_5	2972	3010	39	[47, 94, 107, 119, 130, 143]
SiO_5	2974	3128	155	[60, 70, 73, 78, 115, 122]
SiO_4	2979	3000	22	[57, 88, 108, 112, 116]
SiO_7	2984	2993	10	[44, 66, 89, 100, 116, 118, 145, 149]
SiO_5	2986	3044	59	[55, 69, 95, 110, 147, 150]
SiO_4	2989	3056	68	[50, 86, 92, 127, 152]
SiO_4	2990	3038	49	[45, 70, 91, 96, 151]
SiO_6	2994	3010	17	[44, 66, 89, 100, 116, 118, 149]
SiO_5	3001	3008	8	[57, 88, 89, 108, 112, 116]
SiO_4	3004	3103	100	[40, 74, 79, 123, 143]
SiO_6	3009	3067	59	[57, 88, 89, 108, 112, 116, 121]
SiO_5	3011	3033	23	[44, 66, 89, 116, 118, 149]
SiO_6	3011	3023	13	[47, 86, 94, 107, 119, 130, 143]
SiO_5	3013	3404	392	[53, 114, 119, 124, 130, 151]
SiO_5	3015	3035	21	[48, 80, 101, 114, 137, 144]
SiO_4	3015	3029	15	[63, 64, 83, 100, 104]
SiO_5	3023	3102	80	[43, 69, 73, 93, 109, 122]
SiO_5	3024	3048	25	[47, 86, 94, 119, 130, 143]
SiO_4	3029	3299	271	[56, 65, 67, 71, 72]
SiO_5	3030	3052	23	[63, 64, 83, 89, 100, 104]
SiO_6	3034	3034	1	[44, 66, 89, 116, 118, 145, 149]
SiO_5	3035	3127	93	[44, 66, 89, 118, 145, 149]
SiO_4	3036	3104	69	[48, 80, 101, 137, 144]
SiO_5	3039	3068	30	[45, 70, 91, 96, 142, 151]
SiO_6	3045	3064	20	[55, 69, 73, 95, 110, 147, 150]
SiO_6	3049	3084	36	[47, 86, 94, 107, 119, 130, 143]
SiO_6	3053	3060	8	[63, 64, 83, 89, 100, 104, 108]
SiO_5	3057	3145	89	[50, 86, 92, 97, 127, 152]
SiO_5	3061	3124	64	[63, 64, 83, 100, 104, 108]
SiO_5	3065	3147	83	[55, 69, 95, 110, 147, 150]
SiO_6	3066	3068	3	[54, 77, 78, 79, 91, 98, 112]
SiO_5	3068	3074	7	[57, 88, 89, 108, 112, 116]
SiO_4	3069	3112	44	[45, 70, 91, 96, 151]
SiO_4	3069	3189	121	[49, 85, 126, 127, 138]
SiO_5	3069	3089	21	[54, 77, 78, 91, 98, 112]
SiO_6	3075	3098	24	[57, 88, 89, 108, 112, 116, 121]
SiO_5	3084	3136	53	[59, 82, 96, 117, 134, 142]
SiO_5	3085	3277	193	[47, 86, 94, 119, 130, 143]
SiO_4	3090	3094	5	[54, 77, 78, 98, 112]
SiO_3	3095	3132	38	[54, 77, 78, 98]
SiO_4	3097	3176	80	[42, 102, 121, 141, 148]
SiO_4	3099	3422	324	[57, 88, 89, 112, 116]
SiO_4	3103	3197	95	[43, 69, 73, 93, 109]
SiO_5	3104	3123	20	[40, 74, 79, 98, 123, 143]
SiO_5	3105	3150	46	[48, 80, 101, 113, 137, 144]
SiO_5	3113	3189	77	[45, 70, 91, 96, 122, 151]
SiO_5	3114	3130	17	[52, 97, 105, 120, 131, 152]
SiO_4	3124	3154	31	[40, 74, 79, 123, 143]
SiO_6	3125	3134	10	[63, 64, 83, 89, 100, 104, 108]
SiO_6	3128	3150	23	[44, 66, 89, 100, 118, 145, 149]
SiO_4	3129	3201	73	[60, 73, 78, 115, 122]
SiO_4	3131	3244	114	[52, 97, 120, 131, 152]
SiO_4	3133	3241	109	[54, 77, 78, 91, 98]
SiO_5	3135	3509	375	[63, 64, 83, 100, 104, 108]
SiO_4	3137	3255	119	[59, 82, 117, 134, 142]
SiO_6	3142	3379	238	[62, 66, 71, 126, 128, 129, 136]
SiO_4	3146	3198	53	[50, 86, 92, 127, 152]
SiO_4	3148	3152	5	[55, 69, 95, 110, 147]
SiO_5	3151	3168	18	[44, 66, 100, 118, 145, 149]
SiO_4	3151	3276	126	[48, 80, 101, 137, 144]
SiO_5	3153	3212	60	[55, 69, 95, 110, 147, 150]
SiO_5	3155	3198	44	[40, 74, 79, 98, 123, 143]
SiO_6	3169	3187	19	[44, 66, 89, 100, 118, 145, 149]
SiO_5	3177	3186	10	[42, 102, 121, 135, 141, 148]
SiO_4	3187	3217	31	[42, 102, 121, 141, 148]
SiO_5	3188	3520	333	[44, 66, 89, 100, 118, 149]
SiO_4	3190	3300	111	[45, 70, 96, 122, 151]
SiO_5	3190	3233	44	[49, 85, 126, 127, 138, 145]
SiO_5	3198	3211	14	[43, 69, 72, 73, 93, 109]
SiO_4	3199	3300	102	[40, 74, 79, 98, 123]
SiO_5	3199	3249	51	[50, 86, 92, 97, 127, 152]
SiO_5	3202	3258	57	[60, 73, 77, 78, 115, 122]
SiO_5	3211	3359	149	[41, 105, 111, 139, 140, 143]
SiO_4	3212	3236	25	[43, 69, 72, 93, 109]
SiO_4	3213	3258	46	[55, 69, 95, 110, 147]
SiO_5	3218	3275	58	[42, 102, 121, 135, 141, 148]
SiO_4	3231	3254	24	[46, 75, 118, 128, 145]
SiO_4	3234	3313	80	[49, 85, 126, 138, 145]
SiO_5	3237	3285	49	[43, 69, 72, 73, 93, 109]
SiO_3	3242	3252	11	[54, 77, 78, 91]
SiO_5	3245	3285	41	[52, 97, 105, 120, 131, 152]
SiO_4	3250	3281	32	[50, 92, 97, 127, 152]
SiO_4	3253	3264	12	[54, 77, 78, 91, 98]
SiO_5	3255	3264	10	[46, 75, 118, 128, 138, 145]
SiO_5	3256	3321	66	[59, 82, 96, 117, 134, 142]
SiO_5	3259	3466	208	[55, 69, 95, 110, 147, 150]
SiO_4	3259	3270	12	[60, 73, 78, 115, 122]
SiO_6	3260	3278	19	[61, 81, 88, 95, 102, 121, 125]
SiO_6	3265	3294	30	[46, 75, 118, 126, 128, 138, 145]
SiO_5	3265	3293	29	[54, 77, 78, 79, 91, 98]
SiO_3	3271	3288	18	[60, 73, 115, 122]
SiO_4	3276	3468	193	[42, 121, 135, 141, 148]
SiO_5	3277	3292	16	[48, 80, 101, 133, 137, 144]
SiO_4	3278	3318	41	[47, 86, 94, 130, 143]
SiO_5	3279	3371	93	[61, 81, 88, 95, 102, 125]
SiO_5	3282	3362	81	[50, 92, 97, 127, 138, 152]
SiO_4	3286	3458	173	[43, 69, 73, 93, 109]
SiO_4	3286	3603	318	[52, 105, 120, 131, 152]
SiO_4	3289	3290	2	[60, 73, 77, 115, 122]
SiO_5	3291	3329	39	[60, 73, 77, 78, 115, 122]
SiO_4	3293	3350	58	[48, 80, 101, 137, 144]
SiO_4	3294	3376	83	[54, 77, 78, 79, 91]
SiO_5	3295	3348	54	[46, 75, 118, 126, 128, 145]
SiO_5	3295	3337	43	[58, 76, 103, 106, 114, 133]
SiO_5	3300	3311	12	[56, 65, 67, 71, 72, 146]
SiO_5	3301	3330	30	[40, 74, 79, 98, 123, 134]
SiO_5	3301	3375	75	[45, 70, 75, 96, 122, 151]
SiO_4	3312	3539	228	[56, 65, 67, 71, 72]
SiO_5	3314	3327	14	[49, 85, 98, 126, 138, 145]
SiO_5	3319	3391	73	[47, 86, 94, 119, 130, 143]
SiO_4	3322	3595	274	[59, 82, 117, 134, 142]
SiO_6	3328	3349	22	[49, 85, 97, 98, 126, 138, 145]
SiO_6	3330	3358	29	[60, 73, 77, 78, 85, 115, 122]
SiO_4	3331	3349	19	[40, 74, 79, 98, 123]
SiO_4	3338	3491	154	[58, 76, 103, 106, 133]
SiO_4	3349	3385	37	[46, 75, 118, 128, 145]
SiO_5	3350	3424	75	[40, 74, 79, 98, 123, 134]
SiO_5	3350	3441	92	[49, 85, 97, 98, 138, 145]
SiO_5	3351	3381	31	[48, 80, 101, 133, 137, 144]
SiO_5	3359	3381	23	[60, 73, 77, 78, 115, 122]
SiO_4	3360	3371	12	[41, 105, 111, 139, 140]
SiO_4	3363	3408	46	[50, 92, 97, 127, 152]
SiO_5	3372	3438	67	[41, 105, 111, 139, 140, 143]
SiO_4	3372	3452	81	[61, 81, 88, 102, 125]
SiO_6	3376	3382	7	[45, 70, 75, 93, 96, 122, 151]
SiO_5	3377	3404	28	[54, 77, 78, 79, 91, 116]
SiO_5	3380	3384	5	[62, 66, 71, 126, 129, 136]
SiO_4	3382	3409	28	[48, 80, 101, 137, 144]
SiO_6	3382	3431	50	[60, 73, 77, 78, 85, 115, 122]
SiO_5	3383	3428	46	[45, 70, 75, 96, 122, 151]
SiO_4	3385	3410	26	[62, 71, 126, 129, 136]
SiO_5	3386	3540	155	[46, 75, 118, 126, 128, 145]
SiO_4	3392	3410	19	[47, 86, 94, 130, 143]
SiO_6	3405	3438	34	[53, 107, 114, 119, 124, 130, 151]
SiO_4	3405	3501	97	[54, 77, 78, 79, 91]
SiO_5	3409	3427	19	[50, 86, 92, 97, 127, 152]
SiO_5	3410	3608	199	[48, 80, 101, 133, 137, 144]
SiO_5	3411	3463	53	[47, 86, 94, 119, 130, 143]
SiO_5	3411	3481	71	[62, 66, 71, 126, 129, 136]
SiO_5	3423	3504	82	[57, 88, 89, 112, 116, 121]
SiO_4	3425	3592	168	[40, 74, 79, 98, 123]
SiO_4	3428	3473	46	[50, 92, 97, 127, 152]
SiO_4	3429	3436	8	[45, 70, 96, 122, 151]
SiO_5	3432	3457	26	[60, 73, 77, 85, 115, 122]
SiO_5	3437	3462	26	[45, 70, 78, 96, 122, 151]
SiO_4	3439	3517	79	[41, 105, 111, 139, 140]
SiO_5	3439	3605	167	[53, 114, 119, 124, 130, 151]
SiO_4	3442	3442	1	[49, 97, 98, 138, 145]
SiO_5	3443	3459	17	[49, 97, 98, 138, 145, 152]
SiO_5	3453	3457	5	[61, 81, 88, 95, 102, 125]
SiO_6	3458	3499	42	[60, 73, 77, 78, 85, 115, 122]
SiO_4	3458	3474	17	[61, 81, 88, 102, 125]
SiO_5	3459	3568	110	[43, 69, 73, 93, 109, 115]
SiO_4	3460	3589	130	[49, 97, 98, 138, 145]
SiO_6	3463	3464	2	[45, 70, 75, 78, 96, 122, 151]
SiO_4	3464	3540	77	[47, 86, 94, 130, 143]
SiO_5	3465	3989	525	[45, 70, 75, 96, 122, 151]
SiO_4	3467	3733	267	[55, 69, 110, 147, 150]
SiO_5	3469	3494	26	[42, 102, 121, 135, 141, 148]
SiO_3	3474	3477	4	[50, 92, 97, 127]
SiO_5	3475	3482	8	[61, 81, 88, 102, 121, 125]
SiO_4	3478	3548	71	[50, 92, 97, 127, 152]
SiO_4	3482	3568	87	[62, 71, 126, 129, 136]
SiO_6	3483	3509	27	[61, 81, 88, 95, 102, 121, 125]
SiO_5	3492	3504	13	[58, 76, 103, 106, 133, 139]
SiO_6	3495	3500	6	[42, 102, 112, 121, 135, 141, 148]
SiO_5	3500	3573	74	[60, 73, 77, 85, 115, 122]
SiO_5	3501	3527	27	[42, 102, 112, 135, 141, 148]
SiO_5	3502	3575	74	[54, 77, 78, 79, 91, 122]
SiO_6	3505	3593	89	[57, 88, 89, 102, 112, 116, 121]
SiO_4	3505	3726	222	[58, 76, 106, 133, 139]
SiO_5	3510	3610	101	[61, 81, 88, 95, 102, 125]
SiO_6	3510	3581	72	[63, 64, 83, 89, 100, 104, 108]
SiO_5	3518	3742	225	[41, 105, 111, 139, 140, 143]
SiO_4	3521	3707	187	[44, 66, 89, 100, 149]
SiO_6	3528	3537	10	[42, 102, 112, 121, 135, 141, 148]
SiO_5	3538	3582	45	[42, 112, 121, 135, 141, 148]
SiO_5	3540	3681	142	[56, 65, 67, 71, 72, 84]
SiO_4	3541	3583	43	[46, 75, 118, 128, 145]
SiO_5	3541	3588	48	[47, 86, 94, 105, 130, 143]
SiO_5	3549	3586	38	[50, 86, 92, 97, 127, 152]
SiO_4	3569	4033	465	[43, 69, 93, 109, 115]
SiO_5	3569	3588	20	[62, 71, 126, 128, 129, 136]
SiO_4	3574	3723	150	[60, 73, 77, 85, 115]
SiO_4	3576	3635	60	[54, 77, 78, 79, 91]
SiO_5	3582	3766	185	[63, 64, 83, 100, 104, 108]
SiO_4	3583	3617	35	[42, 121, 135, 141, 148]
SiO_5	3584	3632	49	[46, 75, 118, 126, 128, 145]
SiO_4	3587	3632	46	[50, 86, 92, 127, 152]
SiO_4	3589	3715	127	[47, 86, 94, 130, 143]
SiO_4	3589	3616	28	[62, 71, 126, 129, 136]
SiO_5	3590	3656	67	[49, 97, 98, 138, 145, 152]
SiO_5	3593	3680	88	[40, 74, 79, 98, 123, 134]
SiO_5	3594	3622	29	[57, 88, 89, 102, 112, 116]
SiO_5	3596	3898	303	[59, 82, 96, 117, 134, 142]
SiO_5	3604	3611	8	[52, 105, 120, 131, 138, 152]
SiO_4	3606	3698	93	[53, 114, 124, 130, 151]
SiO_4	3609	3623	15	[48, 80, 101, 137, 144]
SiO_4	3611	3641	31	[61, 81, 95, 102, 125]
SiO_4	3612	3630	19	[52, 105, 120, 131, 152]
SiO_5	3617	3623	7	[62, 66, 71, 126, 129, 136]
SiO_5	3618	3645	28	[42, 102, 121, 135, 141, 148]
SiO_4	3623	3676	54	[57, 88, 102, 112, 116]
SiO_5	3624	3651	28	[48, 80, 101, 133, 137, 144]
SiO_4	3624	3640	17	[62, 71, 126, 129, 136]
SiO_5	3631	3762	132	[52, 105, 120, 131, 138, 152]
SiO_4	3633	4071	439	[46, 118, 126, 128, 145]
SiO_5	3633	3635	3	[50, 86, 92, 120, 127, 152]
SiO_6	3636	3673	38	[50, 86, 92, 119, 120, 127, 152]
SiO_5	3636	3657	22	[54, 77, 78, 79, 91, 116]
SiO_5	3641	3711	71	[62, 66, 71, 126, 129, 136]
SiO_5	3642	3665	24	[61, 81, 95, 102, 121, 125]
SiO_4	3646	3671	26	[42, 121, 135, 141, 148]
SiO_4	3652	4142	491	[48, 80, 101, 133, 137]
SiO_6	3657	3667	11	[49, 85, 97, 98, 138, 145, 152]
SiO_4	3658	3818	161	[54, 77, 78, 79, 91]
SiO_4	3666	3690	25	[61, 81, 95, 102, 125]
SiO_5	3668	3693	26	[49, 85, 97, 98, 138, 145]
SiO_5	3672	3721	50	[42, 102, 121, 135, 141, 148]
SiO_5	3674	3687	14	[50, 86, 92, 119, 127, 152]
SiO_5	3677	3705	29	[57, 88, 102, 112, 116, 121]
SiO_4	3681	4154	474	[40, 74, 79, 98, 123]
SiO_4	3682	3699	18	[56, 65, 67, 72, 84]
SiO_4	3688	3756	69	[50, 86, 92, 127, 152]
SiO_5	3691	3704	14	[61, 81, 95, 102, 113, 125]
SiO_4	3694	3849	156	[49, 97, 98, 138, 145]
SiO_5	3699	3797	99	[53, 75, 114, 124, 130, 151]
SiO_5	3700	3890	191	[56, 65, 67, 72, 84, 144]
SiO_4	3705	3706	2	[61, 81, 95, 102, 125]
SiO_4	3706	3817	112	[57, 88, 102, 112, 116]
SiO_3	3707	3735	29	[61, 81, 95, 125]
SiO_5	3708	3733	26	[44, 66, 89, 100, 118, 149]
SiO_4	3712	3759	48	[62, 71, 126, 129, 136]
SiO_5	3716	3753	38	[47, 68, 86, 94, 130, 143]
SiO_4	3722	3866	145	[42, 121, 135, 141, 148]
SiO_5	3724	3746	23	[60, 73, 77, 85, 98, 115]
SiO_5	3727	3770	44	[58, 76, 103, 106, 133, 139]
SiO_4	3734	4461	728	[44, 66, 89, 100, 149]
SiO_5	3734	3764	31	[55, 69, 99, 110, 147, 150]
SiO_4	3736	3782	47	[61, 81, 95, 113, 125]
SiO_4	3743	3762	20	[41, 105, 111, 139, 140]
SiO_4	3747	3950	204	[60, 73, 77, 85, 115]
SiO_6	3754	3755	2	[47, 68, 86, 94, 105, 130, 143]
SiO_5	3756	3888	133	[47, 68, 94, 105, 130, 143]
SiO_5	3757	3903	147	[50, 86, 92, 97, 127, 152]
SiO_5	3760	3866	107	[62, 66, 71, 126, 129, 136]
SiO_5	3763	3786	24	[41, 105, 111, 139, 140, 143]
SiO_4	3763	3772	10	[52, 105, 120, 131, 152]
SiO_4	3765	4937	1173	[55, 69, 110, 147, 150]
SiO_6	3767	3783	17	[63, 64, 83, 100, 104, 108, 112]
SiO_4	3771	4006	236	[58, 76, 106, 133, 139]
SiO_5	3773	3870	98	[52, 105, 120, 131, 138, 152]
SiO_5	3783	3800	18	[61, 81, 95, 102, 113, 125]
SiO_5	3784	3829	46	[63, 64, 100, 104, 108, 112]
SiO_4	3787	4180	394	[41, 105, 111, 139, 140]
SiO_4	3798	3881	84	[53, 114, 124, 130, 151]
SiO_4	3801	3839	39	[61, 81, 95, 102, 125]
SiO_5	3818	3888	71	[57, 88, 102, 112, 116, 121]
SiO_5	3819	3846	28	[54, 76, 77, 78, 79, 91]
SiO_6	3830	3879	50	[63, 64, 83, 100, 104, 108, 112]
SiO_5	3840	3847	8	[61, 81, 82, 95, 102, 125]
SiO_4	3847	3878	32	[54, 77, 78, 79, 91]
SiO_6	3848	3851	4	[61, 81, 82, 95, 102, 121, 125]
SiO_5	3850	3970	121	[49, 92, 97, 98, 138, 145]
SiO_5	3852	3891	40	[61, 81, 95, 102, 121, 125]
SiO_5	3867	3934	68	[42, 64, 121, 135, 141, 148]
SiO_4	3867	4169	303	[62, 71, 126, 129, 136]
SiO_4	3871	3905	35	[52, 120, 131, 138, 152]
SiO_5	3879	3905	27	[54, 77, 78, 79, 85, 91]
SiO_5	3880	3915	36	[63, 64, 100, 104, 108, 112]
SiO_5	3882	3949	68	[53, 75, 114, 124, 130, 151]
SiO_4	3889	3898	10	[47, 68, 94, 130, 143]
SiO_4	3889	3911	23	[57, 88, 102, 112, 116]
SiO_4	3891	3978	88	[56, 65, 67, 72, 84]
SiO_6	3892	3892	1	[61, 81, 82, 95, 102, 121, 125]
SiO_5	3893	3921	29	[61, 81, 82, 95, 102, 125]
SiO_5	3899	3906	8	[47, 68, 94, 130, 142, 143]
SiO_4	3899	3916	18	[59, 82, 96, 134, 142]
SiO_4	3904	3933	30	[50, 86, 97, 127, 152]
SiO_5	3906	3950	45	[52, 105, 120, 131, 138, 152]
SiO_4	3906	4462	557	[54, 77, 78, 79, 91]
SiO_6	3907	3913	7	[47, 68, 94, 105, 130, 142, 143]
SiO_5	3912	3922	11	[57, 88, 102, 112, 116, 121]
SiO_5	3914	3944	31	[47, 68, 94, 130, 142, 143]
SiO_6	3916	3933	18	[63, 64, 83, 100, 104, 108, 112]
SiO_5	3917	3971	55	[59, 82, 96, 117, 134, 142]
SiO_6	3922	3951	30	[61, 81, 82, 95, 102, 113, 125]
SiO_4	3923	3944	22	[57, 88, 102, 112, 116]
SiO_5	3928	3972	45	[51, 81, 87, 95, 113, 137]
SiO_5	3934	4260	327	[50, 86, 92, 97, 127, 152]
SiO_5	3934	3988	55	[63, 64, 100, 104, 108, 112]
SiO_6	3935	4044	110	[42, 64, 70, 121, 135, 141, 148]
SiO_6	3945	3975	31	[47, 68, 94, 105, 130, 142, 143]
SiO_5	3945	4033	89	[57, 88, 102, 112, 116, 121]
SiO_6	3950	4248	299	[53, 75, 96, 114, 124, 130, 151]
SiO_4	3951	4001	51	[52, 120, 131, 138, 152]
SiO_5	3951	3990	40	[60, 73, 77, 79, 85, 115]
SiO_5	3952	4065	114	[61, 81, 82, 102, 113, 125]
SiO_6	3971	4083	113	[49, 92, 97, 98, 138, 145, 152]
SiO_4	3972	3996	25	[59, 82, 96, 134, 142]
SiO_6	3973	4021	49	[51, 81, 87, 90, 95, 113, 137]
SiO_5	3976	4046	71	[47, 68, 94, 105, 130, 143]
SiO_5	3979	3996	18	[56, 65, 67, 72, 84, 119]
SiO_6	3989	4038	50	[63, 64, 83, 100, 104, 108, 112]
SiO_4	3990	4103	114	[45, 70, 75, 122, 151]
SiO_4	3991	4021	31	[60, 73, 77, 85, 115]
SiO_4	3997	4029	33	[56, 65, 67, 72, 84]
SiO_5	3997	4006	10	[59, 82, 96, 130, 134, 142]
SiO_5	4002	4016	15	[52, 92, 120, 131, 138, 152]
SiO_5	4007	4030	24	[58, 76, 103, 106, 133, 139]
SiO_5	4007	4073	67	[59, 96, 130, 134, 142, 143]
SiO_4	4017	4261	245	[52, 120, 131, 138, 152]
SiO_5	4022	4121	100	[51, 81, 87, 90, 113, 137]
SiO_5	4022	4065	44	[60, 73, 77, 85, 115, 147]
SiO_5	4030	4031	2	[56, 65, 67, 72, 84, 144]
SiO_4	4031	4509	479	[58, 76, 106, 133, 139]
SiO_4	4032	4039	8	[56, 67, 72, 84, 144]
SiO_5	4034	4046	13	[43, 69, 93, 109, 115, 147]
SiO_4	4034	4233	200	[57, 88, 112, 116, 121]
SiO_5	4039	4065	27	[63, 64, 83, 100, 104, 112]
SiO_5	4040	4054	15	[56, 67, 72, 84, 119, 144]
SiO_5	4045	4062	18	[42, 64, 70, 135, 141, 148]
SiO_4	4047	4391	345	[43, 69, 93, 109, 115]
SiO_4	4047	4072	26	[47, 94, 105, 130, 143]
SiO_4	4055	4070	16	[56, 67, 72, 84, 119]
SiO_6	4063	4283	221	[42, 64, 70, 121, 135, 141, 148]
SiO_4	4066	4219	154	[60, 73, 77, 85, 115]
SiO_6	4066	4105	40	[61, 81, 82, 95, 102, 113, 125]
SiO_6	4066	4149	84	[63, 64, 83, 100, 104, 108, 112]
SiO_5	4071	4119	49	[56, 67, 72, 84, 99, 119]
SiO_5	4072	4276	205	[46, 66, 118, 126, 128, 145]
SiO_5	4073	4103	31	[47, 68, 94, 105, 130, 143]
SiO_4	4074	4098	25	[59, 96, 130, 134, 142]
SiO_5	4084	4155	72	[49, 92, 97, 98, 138, 145]
SiO_5	4099	4187	89	[59, 96, 130, 134, 142, 143]
SiO_5	4104	4106	3	[45, 70, 75, 122, 128, 151]
SiO_4	4104	4120	17	[47, 68, 94, 105, 143]
SiO_5	4106	4119	14	[61, 81, 82, 102, 113, 125]
SiO_6	4107	4112	6	[45, 70, 75, 122, 128, 135, 151]
SiO_5	4113	4115	3	[45, 70, 75, 122, 128, 151]
SiO_4	4116	4159	44	[45, 70, 75, 122, 151]
SiO_4	4120	4150	31	[56, 67, 72, 84, 119]
SiO_4	4120	4150	31	[61, 82, 102, 113, 125]
SiO_5	4121	4135	15	[47, 68, 94, 105, 142, 143]
SiO_6	4122	4139	18	[51, 81, 87, 90, 113, 120, 137]
SiO_4	4136	4518	383	[47, 68, 94, 105, 143]
SiO_5	4140	4280	141	[51, 81, 87, 90, 113, 137]
SiO_5	4143	4227	85	[48, 80, 101, 133, 137, 144]
SiO_5	4150	4191	42	[63, 83, 100, 104, 108, 112]
SiO_5	4151	4407	257	[56, 67, 72, 84, 99, 119]
SiO_5	4151	4187	37	[61, 81, 82, 102, 113, 125]
SiO_5	4155	4180	26	[40, 74, 79, 98, 123, 134]
SiO_4	4156	4245	90	[49, 97, 98, 138, 145]
SiO_3	4160	4163	4	[45, 70, 75, 122]
SiO_4	4164	4256	93	[45, 70, 75, 122, 128]
SiO_5	4170	4222	53	[62, 66, 71, 126, 129, 136]
SiO_4	4181	4226	46	[40, 74, 79, 98, 123]
SiO_5	4181	4222	42	[41, 101, 105, 111, 139, 140]
SiO_4	4188	4267	80	[59, 96, 130, 134, 142]
SiO_4	4188	4350	163	[61, 82, 102, 113, 125]
SiO_6	4192	4207	16	[63, 64, 83, 100, 104, 108, 112]
SiO_5	4208	4222	15	[63, 83, 100, 104, 108, 112]
SiO_5	4220	4228	9	[60, 73, 77, 85, 109, 115]
SiO_4	4223	4305	83	[41, 105, 111, 139, 140]
SiO_4	4223	4284	62	[62, 66, 71, 129, 136]
SiO_6	4223	4234	12	[63, 64, 83, 100, 104, 108, 112]
SiO_5	4227	4279	53	[40, 74, 79, 98, 123, 134]
SiO_4	4228	4238	11	[48, 80, 101, 133, 137]
SiO_4	4229	5343	1115	[60, 73, 77, 85, 115]
SiO_5	4234	4241	8	[57, 88, 112, 116, 121, 141]
SiO_5	4235	5076	842	[63, 83, 100, 104, 108, 112]
SiO_5	4239	4327	89	[48, 80, 90, 101, 133, 137]
SiO_4	4242	4272	31	[57, 88, 112, 116, 121]
SiO_5	4246	4323	78	[49, 92, 97, 98, 138, 145]
SiO_5	4249	4257	9	[53, 96, 114, 124, 130, 151]
SiO_5	4257	4323	67	[45, 70, 75, 122, 128, 151]
SiO_4	4258	4309	52	[53, 114, 124, 130, 151]
SiO_4	4261	4608	348	[50, 86, 92, 97, 127]
SiO_5	4262	4278	17	[52, 105, 120, 131, 138, 152]
SiO_5	4268	4305	38	[59, 96, 130, 134, 142, 143]
SiO_5	4273	4364	92	[57, 88, 104, 112, 116, 121]
SiO_4	4277	4278	2	[46, 118, 126, 128, 145]
SiO_5	4279	4306	28	[46, 75, 118, 126, 128, 145]
SiO_6	4279	4287	9	[52, 86, 105, 120, 131, 138, 152]
SiO_4	4280	4438	159	[40, 74, 79, 98, 123]
SiO_6	4281	4295	15	[51, 81, 87, 90, 113, 120, 137]
SiO_5	4284	4319	36	[42, 64, 70, 135, 141, 148]
SiO_5	4285	4370	86	[62, 66, 71, 117, 129, 136]
SiO_5	4288	4483	196	[52, 86, 120, 131, 138, 152]
SiO_5	4296	4531	236	[51, 81, 87, 90, 113, 137]
SiO_5	4306	4344	39	[41, 105, 111, 139, 140, 152]
SiO_4	4306	4439	134	[59, 96, 130, 134, 142]
SiO_6	4307	4318	12	[46, 66, 75, 118, 126, 128, 145]
SiO_5	4310	4321	12	[53, 96, 114, 124, 130, 151]
SiO_4	4319	4446	128	[46, 118, 126, 128, 145]
SiO_6	4320	4398	79	[42, 64, 70, 121, 135, 141, 148]
SiO_6	4322	4357	36	[53, 75, 96, 114, 124, 130, 151]
SiO_6	4324	4336	13	[45, 70, 75, 96, 122, 128, 151]
SiO_4	4324	4397	74	[49, 97, 98, 138, 145]
SiO_4	4328	4381	54	[48, 80, 101, 133, 137]
SiO_5	4337	4355	19	[45, 70, 75, 96, 122, 151]
SiO_4	4345	4379	35	[41, 105, 111, 139, 140]
SiO_5	4351	4376	26	[61, 82, 95, 102, 113, 125]
SiO_6	4356	4364	9	[45, 70, 75, 96, 122, 128, 151]
SiO_5	4358	4372	15	[53, 75, 114, 124, 130, 151]
SiO_5	4365	4375	11	[45, 70, 75, 122, 128, 151]
SiO_4	4365	4621	257	[57, 88, 112, 116, 121]
SiO_4	4371	5056	686	[62, 66, 71, 129, 136]
SiO_6	4373	4452	80	[53, 75, 96, 114, 124, 130, 151]
SiO_4	4376	4463	88	[45, 70, 75, 122, 151]
SiO_4	4377	4387	11	[61, 82, 102, 113, 125]
SiO_5	4380	4445	66	[41, 101, 105, 111, 139, 140]
SiO_5	4382	4405	24	[48, 80, 101, 133, 137, 144]
SiO_5	4388	4711	324	[61, 82, 95, 102, 113, 125]
SiO_5	4392	4412	21	[43, 69, 93, 109, 115, 122]
SiO_5	4398	4471	74	[49, 92, 97, 98, 138, 145]
SiO_5	4399	4418	20	[42, 64, 121, 135, 141, 148]
SiO_4	4406	4481	76	[48, 80, 101, 133, 137]
SiO_6	4408	4428	21	[56, 67, 72, 84, 93, 99, 119]
SiO_4	4413	4660	248	[43, 69, 93, 109, 115]
SiO_6	4419	4435	17	[42, 64, 70, 121, 135, 141, 148]
SiO_5	4429	4433	5	[56, 67, 72, 84, 99, 119]
SiO_4	4434	4443	10	[56, 72, 84, 99, 119]
SiO_5	4436	4543	108	[42, 64, 121, 135, 141, 148]
SiO_5	4439	4455	17	[40, 74, 79, 98, 123, 145]
SiO_5	4440	4505	66	[59, 96, 130, 134, 142, 143]
SiO_5	4444	4783	340	[56, 67, 72, 84, 99, 119]
SiO_6	4446	4455	10	[41, 101, 105, 111, 139, 140, 152]
SiO_5	4447	4447	1	[46, 118, 126, 128, 145, 149]
SiO_4	4448	4580	133	[46, 118, 126, 128, 145]
SiO_5	4453	4524	72	[53, 96, 114, 124, 130, 151]
SiO_4	4456	4684	229	[40, 74, 79, 98, 123]
SiO_5	4456	4520	65	[41, 105, 111, 139, 140, 152]
SiO_5	4462	4492	31	[44, 66, 89, 100, 112, 149]
SiO_5	4463	4518	56	[54, 77, 78, 79, 85, 91]
SiO_5	4464	4490	27	[45, 70, 75, 122, 128, 151]
SiO_6	4472	4481	10	[49, 92, 97, 98, 126, 138, 145]
SiO_5	4482	4514	33	[48, 80, 90, 101, 133, 137]
SiO_5	4482	4663	182	[49, 92, 97, 98, 138, 145]
SiO_6	4484	4488	5	[52, 86, 105, 120, 131, 138, 152]
SiO_5	4489	4598	110	[52, 105, 120, 131, 138, 152]
SiO_4	4491	4504	14	[45, 70, 75, 122, 151]
SiO_4	4493	4579	87	[44, 66, 89, 100, 149]
SiO_3	4505	4523	19	[45, 70, 75, 122]
SiO_6	4506	4515	10	[59, 96, 117, 130, 134, 142, 143]
SiO_5	4510	4662	153	[58, 76, 106, 133, 139, 140]
SiO_4	4515	4553	39	[48, 80, 101, 133, 137]
SiO_5	4516	4542	27	[59, 96, 130, 134, 142, 143]
SiO_3	4519	4538	20	[47, 68, 94, 143]
SiO_4	4519	4736	218	[54, 77, 78, 79, 91]
SiO_4	4521	4636	116	[41, 105, 111, 139, 140]
SiO_4	4524	4764	241	[45, 70, 75, 122, 151]
SiO_6	4525	4596	72	[53, 75, 96, 114, 124, 130, 151]
SiO_6	4532	4593	62	[51, 81, 87, 90, 113, 120, 137]
SiO_4	4539	4861	323	[47, 65, 68, 94, 143]
SiO_4	4543	4741	199	[59, 96, 130, 134, 142]
SiO_4	4544	4560	17	[42, 64, 135, 141, 148]
SiO_5	4554	4635	82	[48, 80, 90, 101, 133, 137]
SiO_5	4561	4567	7	[42, 64, 70, 135, 141, 148]
SiO_6	4568	4577	10	[42, 64, 70, 121, 135, 141, 148]
SiO_5	4578	4588	11	[42, 64, 70, 121, 135, 148]
SiO_5	4580	4647	68	[44, 66, 89, 100, 118, 149]
SiO_5	4581	4668	88	[46, 66, 118, 126, 128, 145]
SiO_6	4589	4615	27	[42, 64, 70, 121, 135, 141, 148]
SiO_5	4594	4642	49	[51, 81, 87, 90, 113, 137]
SiO_5	4597	4631	35	[53, 75, 96, 114, 124, 151]
SiO_4	4599	4738	140	[52, 120, 131, 138, 152]
SiO_5	4609	4621	13	[50, 86, 92, 97, 105, 127]
SiO_5	4616	4651	36	[42, 64, 70, 121, 135, 148]
SiO_4	4622	4633	12	[50, 86, 92, 105, 127]
SiO_5	4622	4639	18	[57, 88, 112, 116, 121, 136]
SiO_4	4632	4650	19	[53, 96, 114, 124, 151]
SiO_5	4634	4638	5	[50, 86, 92, 105, 127, 139]
SiO_4	4636	4646	11	[48, 80, 101, 133, 137]
SiO_5	4637	4660	24	[41, 105, 111, 139, 140, 152]
SiO_4	4639	4650	12	[50, 86, 92, 127, 139]
SiO_4	4640	4677	38	[57, 88, 112, 116, 121]
SiO_4	4643	4686	44	[51, 81, 90, 113, 137]
SiO_5	4647	4768	122	[48, 80, 90, 101, 133, 137]
SiO_6	4648	4658	11	[44, 66, 89, 100, 112, 118, 149]
SiO_3	4651	4664	14	[50, 86, 92, 127]
SiO_5	4651	4660	10	[53, 96, 114, 124, 130, 151]
SiO_4	4652	4654	3	[42, 64, 121, 135, 148]
SiO_5	4655	4867	213	[42, 64, 88, 121, 135, 148]
SiO_5	4659	4681	23	[44, 66, 89, 100, 118, 149]
SiO_4	4661	4668	8	[41, 105, 111, 139, 140]
SiO_5	4661	4721	61	[43, 69, 70, 93, 109, 115]
SiO_6	4661	4702	42	[53, 75, 96, 114, 124, 130, 151]
SiO_4	4663	4723	61	[58, 76, 133, 139, 140]
SiO_6	4664	4676	13	[49, 92, 97, 98, 138, 145, 152]
SiO_4	4665	4693	29	[50, 86, 92, 127, 152]
SiO_5	4669	4719	51	[41, 65, 105, 111, 139, 140]
SiO_4	4669	4697	29	[46, 66, 118, 126, 145]
SiO_5	4677	4711	35	[49, 92, 97, 138, 145, 152]
SiO_5	4678	4725	48	[57, 88, 108, 112, 116, 121]
SiO_6	4682	4718	37	[44, 66, 89, 100, 112, 118, 149]
SiO_5	4685	4852	168	[40, 74, 79, 98, 123, 134]
SiO_5	4687	4748	62	[51, 81, 90, 113, 120, 137]
SiO_5	4694	4737	44	[50, 86, 92, 105, 127, 152]
SiO_5	4698	4800	103	[46, 66, 118, 126, 128, 145]
SiO_5	4703	4760	58	[53, 75, 96, 114, 124, 151]
SiO_4	4712	4902	191	[49, 92, 97, 138, 145]
SiO_4	4712	4740	29	[61, 95, 102, 113, 125]
SiO_5	4719	4927	209	[44, 66, 89, 100, 118, 149]
SiO_6	4720	4947	228	[41, 65, 105, 111, 139, 140, 152]
SiO_6	4722	4754	33	[43, 69, 70, 93, 109, 115, 122]
SiO_5	4724	4799	76	[58, 76, 106, 133, 139, 140]
SiO_4	4726	4797	72	[57, 88, 112, 116, 121]
SiO_5	4737	4740	4	[54, 77, 78, 79, 80, 91]
SiO_6	4738	4757	20	[50, 86, 92, 105, 127, 139, 152]
SiO_5	4739	4808	70	[52, 82, 120, 131, 138, 152]
SiO_4	4741	4895	155	[54, 77, 78, 79, 91]
SiO_5	4741	4761	21	[61, 82, 95, 102, 113, 125]
SiO_5	4742	4788	47	[59, 96, 130, 134, 142, 143]
SiO_6	4749	4754	6	[51, 81, 90, 94, 113, 120, 137]
SiO_5	4755	4977	223	[43, 70, 93, 109, 115, 122]
SiO_5	4755	4873	119	[51, 81, 90, 113, 120, 137]
SiO_5	4758	4772	15	[50, 86, 105, 127, 139, 152]
SiO_6	4761	4765	5	[53, 75, 96, 114, 124, 130, 151]
SiO_4	4762	4768	7	[61, 95, 102, 113, 125]
SiO_5	4765	4768	4	[45, 70, 75, 115, 122, 151]
SiO_5	4766	4795	30	[53, 96, 114, 124, 130, 151]
SiO_6	4769	4770	2	[45, 64, 70, 75, 115, 122, 151]
SiO_4	4769	4775	7	[48, 80, 90, 101, 133]
SiO_5	4769	4886	118	[61, 82, 95, 102, 113, 125]
SiO_5	4771	4926	156	[45, 64, 70, 75, 122, 151]
SiO_4	4773	4784	12	[50, 86, 105, 127, 152]
SiO_5	4776	4812	37	[48, 80, 90, 101, 133, 140]
SiO_4	4784	4805	22	[56, 67, 72, 84, 99]
SiO_5	4785	4791	7	[50, 86, 92, 105, 127, 152]
SiO_6	4789	4801	13	[59, 96, 117, 130, 134, 142, 143]
SiO_6	4792	4843	52	[50, 86, 92, 105, 127, 139, 152]
SiO_4	4796	4985	190	[53, 96, 114, 130, 151]
SiO_5	4798	4985	188	[57, 88, 108, 112, 116, 121]
SiO_6	4800	4890	91	[58, 76, 80, 106, 133, 139, 140]
SiO_6	4801	4820	20	[46, 66, 75, 118, 126, 128, 145]
SiO_5	4802	4823	22	[59, 96, 117, 130, 134, 142]
SiO_5	4806	5016	211	[56, 67, 72, 84, 99, 119]
SiO_4	4809	4818	10	[52, 82, 120, 131, 138]
SiO_4	4813	4846	34	[48, 80, 90, 101, 133]
SiO_5	4819	4850	32	[52, 82, 120, 131, 138, 152]
SiO_5	4821	4908	88	[46, 75, 118, 126, 128, 145]
SiO_6	4824	4833	10	[59, 96, 117, 130, 134, 142, 143]
SiO_5	4834	4848	15	[59, 96, 117, 134, 142, 143]
SiO_5	4844	4855	12	[50, 86, 92, 105, 127, 139]
SiO_5	4847	4857	11	[48, 80, 90, 101, 133, 140]
SiO_4	4849	4869	21	[59, 96, 117, 134, 142]
SiO_4	4851	4927	77	[52, 82, 120, 131, 138]
SiO_4	4853	4868	16	[40, 74, 98, 123, 134]
SiO_6	4856	4860	5	[50, 86, 92, 105, 127, 139, 152]
SiO_4	4858	4930	73	[48, 80, 90, 101, 133]
SiO_5	4861	4911	51	[50, 86, 92, 105, 127, 139]
SiO_5	4862	4963	102	[47, 65, 68, 94, 142, 143]
SiO_4	4868	5346	479	[42, 64, 121, 135, 148]
SiO_3	4869	4887	19	[40, 74, 98, 123]
SiO_5	4870	5019	150	[59, 82, 96, 117, 134, 142]
SiO_4	4874	4891	18	[51, 81, 113, 120, 137]
SiO_4	4887	4977	91	[61, 95, 102, 113, 125]
SiO_4	4888	4890	3	[40, 74, 98, 123, 134]
SiO_5	4891	4895	5	[40, 74, 77, 98, 123, 134]
SiO_5	4891	5224	334	[58, 76, 106, 133, 139, 140]
SiO_6	4892	4906	15	[51, 81, 87, 90, 113, 120, 137]
SiO_4	4896	4916	21	[40, 74, 98, 123, 134]
SiO_3	4896	4930	35	[54, 78, 79, 91]
SiO_5	4903	4954	52	[49, 92, 97, 126, 138, 145]
SiO_5	4907	4969	63	[51, 81, 87, 113, 120, 137]
SiO_6	4909	4911	3	[46, 66, 75, 118, 126, 128, 145]
SiO_5	4912	4938	27	[46, 66, 118, 126, 128, 145]
SiO_4	4912	4914	3	[50, 86, 92, 105, 127]
SiO_5	4915	4926	12	[50, 86, 92, 105, 127, 139]
SiO_5	4917	4924	8	[40, 74, 98, 123, 134, 138]
SiO_6	4925	4953	29	[40, 74, 98, 123, 134, 138, 145]
SiO_4	4927	4989	63	[45, 64, 70, 75, 151]
SiO_6	4927	5266	340	[50, 86, 92, 105, 127, 139, 152]
SiO_6	4928	4939	12	[44, 66, 89, 100, 112, 118, 149]
SiO_5	4928	5084	157	[52, 82, 120, 131, 138, 152]
SiO_3	4931	4995	65	[48, 80, 90, 101]
SiO_4	4931	5134	204	[54, 78, 79, 80, 91]
SiO_5	4938	4958	21	[55, 69, 95, 110, 147, 150]
SiO_6	4939	4952	14	[46, 66, 75, 118, 126, 128, 145]
SiO_5	4940	4984	45	[44, 89, 100, 112, 118, 149]
SiO_5	4948	5060	113	[41, 65, 105, 111, 140, 152]
SiO_5	4953	4959	7	[46, 66, 118, 126, 128, 145]
SiO_5	4954	5014	61	[40, 74, 98, 123, 134, 138]
SiO_4	4955	4989	35	[49, 92, 97, 126, 145]
SiO_4	4959	5450	492	[55, 69, 110, 147, 150]
SiO_4	4960	5084	125	[46, 66, 126, 128, 145]
SiO_4	4964	5416	453	[47, 65, 68, 94, 143]
SiO_6	4970	4970	1	[51, 81, 87, 90, 113, 120, 137]
SiO_5	4971	5002	32	[51, 81, 87, 90, 120, 137]
SiO_4	4978	5019	42	[43, 93, 109, 115, 122]
SiO_5	4978	5006	29	[61, 82, 95, 102, 113, 125]
SiO_4	4985	5045	61	[44, 89, 100, 118, 149]
SiO_5	4986	5002	17	[53, 96, 114, 130, 142, 151]
SiO_4	4986	5138	153	[57, 88, 112, 116, 121]
SiO_5	4990	5027	38	[45, 64, 70, 75, 122, 151]
SiO_5	4990	5044	55	[49, 92, 97, 126, 138, 145]
SiO_4	4996	5067	72	[48, 80, 90, 101, 144]
SiO_4	5003	5021	19	[51, 81, 87, 90, 137]
SiO_6	5003	5014	12	[53, 91, 96, 114, 130, 142, 151]
SiO_4	5007	5111	105	[61, 95, 102, 113, 125]
SiO_4	5015	5024	10	[40, 74, 98, 123, 134]
SiO_5	5015	5149	135	[53, 96, 114, 130, 142, 151]
SiO_4	5017	5069	53	[56, 72, 84, 99, 119]
SiO_5	5020	5066	47	[43, 70, 93, 109, 115, 122]
SiO_6	5020	5025	6	[59, 82, 96, 117, 130, 134, 142]
SiO_5	5022	5078	57	[51, 81, 87, 90, 113, 137]
SiO_5	5025	5047	23	[40, 74, 98, 123, 134, 138]
SiO_5	5026	5039	14	[59, 82, 96, 130, 134, 142]
SiO_4	5028	5045	18	[45, 70, 75, 122, 151]
SiO_6	5040	5043	4	[59, 82, 96, 117, 130, 134, 142]
SiO_5	5044	5078	35	[59, 82, 96, 117, 134, 142]
SiO_4	5045	5223	179	[49, 92, 97, 138, 145]
SiO_5	5046	5152	107	[44, 66, 89, 100, 118, 149]
SiO_5	5046	5105	60	[45, 70, 75, 96, 122, 151]
SiO_4	5048	5342	295	[40, 74, 98, 123, 134]
SiO_5	5057	5060	4	[62, 66, 71, 126, 129, 136]
SiO_6	5061	5062	2	[41, 65, 105, 111, 139, 140, 152]
SiO_6	5061	5116	56	[62, 66, 67, 71, 126, 129, 136]
SiO_5	5063	5246	184	[41, 65, 105, 111, 140, 152]
SiO_4	5067	5169	103	[43, 93, 109, 115, 122]
SiO_3	5068	5103	36	[48, 80, 90, 101]
SiO_5	5070	5083	14	[56, 72, 84, 99, 119, 124]
SiO_6	5077	5102	26	[63, 83, 100, 104, 108, 112, 121]
SiO_6	5079	5116	38	[51, 81, 87, 90, 113, 120, 137]
SiO_4	5079	5099	21	[59, 82, 117, 134, 142]
SiO_4	5084	5329	246	[56, 72, 84, 99, 119]
SiO_5	5085	5110	26	[46, 66, 67, 126, 128, 145]
SiO_4	5085	5547	463	[52, 120, 131, 138, 152]
SiO_5	5100	5150	51	[59, 82, 96, 117, 134, 142]
SiO_5	5103	5191	89	[63, 83, 100, 104, 108, 112]
SiO_4	5104	5129	26	[48, 80, 90, 101, 144]
SiO_6	5106	5112	7	[45, 70, 75, 96, 122, 128, 151]
SiO_4	5111	5176	66	[46, 66, 126, 128, 145]
SiO_5	5112	5271	160	[61, 82, 95, 102, 113, 125]
SiO_5	5113	5119	7	[45, 70, 75, 96, 128, 151]
SiO_5	5117	5122	6	[51, 81, 87, 113, 120, 137]
SiO_5	5117	5150	34	[62, 66, 67, 71, 129, 136]
SiO_4	5120	5135	16	[45, 70, 75, 128, 151]
SiO_6	5123	5138	16	[51, 81, 87, 90, 113, 120, 137]
SiO_3	5130	5234	105	[48, 80, 90, 101]
SiO_5	5135	5252	118	[54, 78, 79, 80, 91, 114]
SiO_5	5136	5244	109	[45, 70, 75, 122, 128, 151]
SiO_5	5139	5187	49	[51, 81, 87, 113, 120, 137]
SiO_5	5139	5208	70	[57, 88, 102, 112, 116, 121]
SiO_4	5150	5176	27	[53, 114, 130, 142, 151]
SiO_4	5151	5158	8	[59, 82, 96, 134, 142]
SiO_6	5151	5230	80	[62, 66, 67, 71, 126, 129, 136]
SiO_4	5153	5175	23	[44, 89, 100, 118, 149]
SiO_3	5159	5454	296	[59, 96, 134, 142]
SiO_5	5170	5237	68	[43, 70, 93, 109, 115, 122]
SiO_5	5176	5245	70	[44, 66, 89, 100, 118, 149]
SiO_5	5177	5203	27	[46, 66, 75, 126, 128, 145]
SiO_5	5177	5218	42	[53, 91, 114, 130, 142, 151]
SiO_6	5188	5237	50	[51, 81, 87, 90, 113, 120, 137]
SiO_4	5192	5252	61	[63, 100, 104, 108, 112]
SiO_6	5204	5209	6	[46, 66, 75, 118, 126, 128, 145]
SiO_4	5209	5633	425	[57, 88, 102, 116, 121]
SiO_7	5210	5215	6	[46, 66, 67, 75, 118, 126, 128, 145]
SiO_6	5216	5310	95	[46, 66, 75, 118, 126, 128, 145]
SiO_4	5219	5276	58	[53, 114, 130, 142, 151]
SiO_5	5224	5302	79	[49, 92, 96, 97, 138, 145]
SiO_4	5225	5230	6	[58, 106, 133, 139, 140]
SiO_5	5231	5254	24	[58, 80, 106, 133, 139, 140]
SiO_5	5231	5232	2	[62, 66, 67, 71, 126, 136]
SiO_4	5233	5270	38	[62, 67, 71, 126, 136]
SiO_4	5235	5537	303	[48, 80, 90, 101, 144]
SiO_4	5238	5353	116	[43, 93, 109, 115, 122]
SiO_5	5238	5290	53	[51, 81, 87, 90, 113, 137]
SiO_6	5245	5262	18	[45, 70, 75, 122, 128, 145, 151]
SiO_6	5246	5266	21	[44, 66, 89, 100, 112, 118, 149]
SiO_6	5247	5297	51	[41, 65, 105, 111, 139, 140, 152]
SiO_4	5253	5404	152	[54, 78, 79, 80, 91]
SiO_5	5253	5554	302	[63, 83, 100, 104, 108, 112]
SiO_4	5255	5260	6	[58, 106, 133, 139, 140]
SiO_5	5261	5467	207	[58, 76, 106, 133, 139, 140]
SiO_5	5263	5478	216	[45, 70, 75, 122, 128, 151]
SiO_5	5267	5292	26	[44, 66, 89, 100, 112, 149]
SiO_5	5267	5272	6	[50, 86, 92, 127, 139, 152]
SiO_5	5271	5290	20	[62, 67, 71, 126, 129, 136]
SiO_4	5272	5543	272	[61, 82, 95, 113, 125]
SiO_4	5273	5284	12	[50, 86, 92, 127, 139]
SiO_5	5277	5361	85	[53, 91, 114, 130, 142, 151]
SiO_5	5285	5415	131	[50, 86, 92, 105, 127, 139]
SiO_6	5291	5352	62	[51, 81, 87, 90, 113, 120, 137]
SiO_6	5291	5317	27	[62, 66, 67, 71, 126, 129, 136]
SiO_6	5293	5300	8	[44, 66, 89, 100, 112, 118, 149]
SiO_5	5298	5309	12	[41, 65, 105, 139, 140, 152]
SiO_5	5301	5327	27	[44, 66, 89, 100, 118, 149]
SiO_4	5303	5315	13	[49, 96, 97, 138, 145]
SiO_6	5310	5439	130	[41, 65, 105, 111, 139, 140, 152]
SiO_5	5311	5316	6	[46, 66, 75, 118, 126, 145]
SiO_5	5316	5494	179	[49, 96, 97, 98, 138, 145]
SiO_6	5317	5426	110	[46, 66, 75, 118, 126, 128, 145]
SiO_5	5318	5346	29	[62, 67, 71, 126, 129, 136]
SiO_6	5328	5345	18	[44, 66, 89, 100, 112, 118, 149]
SiO_5	5330	5335	6	[56, 71, 72, 84, 99, 119]
SiO_4	5336	5882	547	[56, 71, 72, 84, 119]
SiO_5	5343	5617	275	[40, 74, 98, 123, 134, 143]
SiO_5	5344	5404	61	[60, 73, 77, 85, 97, 115]
SiO_5	5346	5368	23	[44, 66, 89, 100, 118, 149]
SiO_5	5347	5577	231	[42, 64, 108, 121, 135, 148]
SiO_4	5347	5390	44	[62, 67, 71, 126, 136]
SiO_5	5353	5439	87	[51, 81, 87, 90, 120, 137]
SiO_5	5354	5381	28	[43, 70, 93, 109, 115, 122]
SiO_4	5362	5685	324	[53, 114, 130, 142, 151]
SiO_6	5369	5583	215	[44, 66, 89, 100, 112, 118, 149]
SiO_4	5382	5520	139	[43, 93, 109, 115, 122]
SiO_5	5391	5466	76	[62, 66, 67, 71, 126, 136]
SiO_5	5405	5462	58	[54, 78, 79, 80, 91, 114]
SiO_4	5405	5988	584	[60, 73, 77, 85, 115]
SiO_4	5416	5428	13	[50, 86, 92, 127, 139]
SiO_5	5417	5443	27	[47, 65, 68, 94, 134, 143]
SiO_5	5427	5444	18	[46, 66, 75, 118, 128, 145]
SiO_5	5429	5430	2	[50, 86, 92, 105, 127, 139]
SiO_6	5431	5536	106	[50, 86, 92, 105, 127, 139, 152]
SiO_5	5440	5487	48	[41, 65, 105, 111, 140, 152]
SiO_6	5440	5471	32	[51, 81, 87, 90, 109, 120, 137]
SiO_4	5444	5555	112	[47, 65, 68, 94, 143]
SiO_6	5445	5492	48	[46, 66, 75, 118, 126, 128, 145]
SiO_5	5451	5469	19	[55, 69, 110, 136, 147, 150]
SiO_4	5455	5466	12	[59, 96, 117, 134, 142]
SiO_4	5463	5477	15	[54, 78, 80, 91, 114]
SiO_3	5467	5602	136	[59, 96, 134, 142]
SiO_4	5467	5473	7	[62, 66, 67, 126, 136]
SiO_4	5468	5510	43	[58, 76, 106, 133, 139]
SiO_4	5470	5539	70	[55, 69, 110, 147, 150]
SiO_5	5472	5480	9	[51, 81, 87, 90, 109, 137]
SiO_5	5474	5500	27	[62, 66, 67, 126, 129, 136]
SiO_5	5478	5801	324	[54, 78, 79, 80, 91, 114]
SiO_4	5479	5533	55	[45, 70, 75, 122, 151]
SiO_4	5481	5487	7	[51, 81, 87, 90, 137]
SiO_6	5488	5503	16	[41, 65, 105, 111, 139, 140, 152]
SiO_3	5488	5533	46	[51, 81, 87, 137]
SiO_5	5493	5540	48	[46, 66, 118, 126, 128, 145]
SiO_4	5495	5517	23	[49, 96, 97, 98, 138]
SiO_6	5501	5517	17	[62, 66, 67, 126, 128, 129, 136]
SiO_5	5504	5517	14	[41, 65, 111, 139, 140, 152]
SiO_5	5511	5517	7	[58, 76, 90, 106, 133, 139]
SiO_4	5518	5552	35	[41, 65, 111, 139, 140]
SiO_5	5518	5591	74	[49, 96, 97, 98, 138, 145]
SiO_4	5518	5663	146	[58, 76, 90, 106, 133]
SiO_5	5518	5542	25	[62, 66, 67, 126, 129, 136]
SiO_5	5521	5590	70	[43, 70, 93, 109, 115, 122]
SiO_5	5534	5711	178	[45, 70, 75, 122, 128, 151]
SiO_4	5534	5747	214	[51, 81, 87, 137, 152]
SiO_5	5537	5541	5	[50, 86, 92, 127, 139, 152]
SiO_5	5538	5572	35	[48, 80, 90, 95, 101, 144]
SiO_5	5540	5715	176	[55, 69, 110, 136, 147, 150]
SiO_6	5541	5568	28	[46, 66, 75, 118, 126, 128, 145]
SiO_4	5542	5567	26	[50, 86, 92, 127, 139]
SiO_4	5543	5569	27	[62, 66, 67, 129, 136]
SiO_6	5544	5590	47	[61, 82, 95, 99, 113, 125, 137]
SiO_5	5548	5584	37	[52, 120, 131, 138, 139, 152]
SiO_5	5553	5600	48	[41, 65, 105, 111, 139, 140]
SiO_4	5555	5597	43	[63, 83, 100, 104, 108]
SiO_5	5556	5713	158	[47, 65, 68, 94, 105, 143]
SiO_5	5568	5587	20	[50, 86, 92, 127, 139, 152]
SiO_5	5569	5597	29	[46, 66, 118, 126, 128, 145]
SiO_5	5570	5685	116	[62, 66, 67, 126, 129, 136]
SiO_4	5573	5608	36	[48, 80, 90, 101, 144]
SiO_6	5578	5633	56	[42, 64, 108, 116, 121, 135, 148]
SiO_5	5584	5651	68	[44, 66, 89, 100, 112, 118]
SiO_4	5585	5642	58	[52, 120, 131, 138, 152]
SiO_4	5588	5827	240	[50, 86, 92, 127, 139]
SiO_4	5591	5651	61	[43, 93, 109, 115, 122]
SiO_5	5591	5636	46	[61, 82, 95, 113, 125, 137]
SiO_6	5592	5655	64	[49, 96, 97, 98, 123, 138, 145]
SiO_6	5598	5660	63	[46, 66, 112, 118, 126, 128, 145]
SiO_5	5598	5668	71	[63, 83, 100, 104, 108, 146]
SiO_6	5601	5646	46	[41, 65, 105, 111, 133, 139, 140]
SiO_4	5603	5640	38	[59, 96, 120, 134, 142]
SiO_5	5609	5624	16	[48, 80, 90, 101, 140, 144]
SiO_4	5618	5681	64	[40, 74, 98, 134, 143]
SiO_4	5625	5648	24	[48, 80, 90, 101, 144]
SiO_5	5634	5647	14	[42, 64, 108, 121, 135, 148]
SiO_5	5634	5661	28	[57, 74, 88, 102, 116, 121]
SiO_6	5637	5811	175	[61, 82, 95, 99, 113, 125, 137]
SiO_5	5641	5659	19	[59, 96, 120, 134, 138, 142]
SiO_5	5643	5868	226	[52, 120, 131, 138, 139, 152]
SiO_5	5647	5676	30	[41, 65, 111, 133, 139, 140]
SiO_6	5648	5788	141	[42, 64, 108, 116, 121, 135, 148]
SiO_5	5649	5763	115	[48, 80, 90, 101, 140, 144]
SiO_5	5652	5676	25	[43, 81, 93, 109, 115, 122]
SiO_6	5652	5659	8	[44, 66, 89, 100, 112, 118, 149]
SiO_5	5656	5711	56	[49, 96, 97, 98, 123, 145]
SiO_5	5660	5668	9	[44, 66, 89, 100, 112, 118]
SiO_4	5660	5944	285	[59, 96, 120, 138, 142]
SiO_5	5661	5683	23	[46, 66, 118, 126, 128, 145]
SiO_4	5662	6522	861	[57, 88, 102, 116, 121]
SiO_5	5664	5695	32	[58, 76, 90, 106, 133, 140]
SiO_4	5669	5694	26	[44, 89, 100, 112, 118]
SiO_4	5669	5838	170	[63, 83, 100, 104, 108]
SiO_4	5677	5693	17	[41, 65, 111, 133, 139]
SiO_4	5677	6224	548	[43, 93, 109, 115, 122]
SiO_5	5682	5778	97	[40, 74, 98, 123, 134, 143]
SiO_6	5684	5687	4	[46, 66, 112, 118, 126, 128, 145]
SiO_5	5686	5736	51	[53, 114, 130, 141, 142, 151]
SiO_4	5686	5807	122	[62, 66, 67, 126, 136]
SiO_5	5688	5738	51	[46, 66, 118, 126, 128, 145]
SiO_5	5694	5703	10	[41, 65, 105, 111, 133, 139]
SiO_5	5695	5752	58	[44, 66, 89, 100, 112, 118]
SiO_4	5696	5711	16	[58, 76, 106, 133, 140]
SiO_6	5704	5763	60	[41, 65, 105, 111, 133, 139, 140]
SiO_4	5712	5736	25	[45, 70, 75, 128, 151]
SiO_6	5712	5724	13	[49, 79, 96, 97, 98, 123, 145]
SiO_5	5712	5748	37	[58, 76, 90, 106, 133, 140]
SiO_4	5714	5725	12	[47, 65, 68, 94, 143]
SiO_4	5716	5807	92	[55, 69, 110, 136, 147]
SiO_5	5725	5813	89	[49, 96, 97, 98, 123, 145]
SiO_5	5726	5774	49	[47, 65, 68, 94, 131, 143]
SiO_5	5737	5739	3	[45, 70, 75, 128, 130, 151]
SiO_6	5737	5786	50	[53, 91, 114, 130, 141, 142, 151]
SiO_4	5739	5972	234	[46, 118, 126, 128, 145]
SiO_6	5740	5787	48	[45, 70, 75, 122, 128, 130, 151]
SiO_5	5748	5774	27	[51, 81, 87, 131, 137, 152]
SiO_4	5749	5792	44	[58, 76, 90, 106, 133]
SiO_4	5753	5790	38	[44, 89, 100, 112, 118]
SiO_5	5764	5793	30	[41, 105, 111, 133, 139, 140]
SiO_4	5764	5898	135	[48, 80, 90, 101, 144]
SiO_4	5775	6005	231	[47, 65, 68, 94, 143]
SiO_4	5775	5785	11	[51, 81, 87, 131, 137]
SiO_4	5779	5835	57	[40, 74, 123, 134, 143]
SiO_5	5786	5904	119	[51, 81, 87, 131, 137, 144]
SiO_5	5787	5802	16	[53, 91, 114, 130, 141, 151]
SiO_5	5788	5796	9	[45, 70, 75, 128, 130, 151]
SiO_5	5789	5884	96	[42, 64, 108, 116, 135, 148]
SiO_5	5791	6089	299	[44, 66, 89, 100, 112, 118]
SiO_5	5793	5948	156	[58, 76, 90, 106, 127, 133]
SiO_6	5794	5816	23	[41, 65, 105, 111, 133, 139, 140]
SiO_4	5797	5857	61	[45, 70, 75, 128, 151]
SiO_4	5802	5824	23	[54, 79, 80, 91, 114]
SiO_6	5803	5881	79	[53, 91, 114, 130, 141, 142, 151]
SiO_5	5808	5977	170	[55, 69, 110, 136, 147, 150]
SiO_5	5808	5839	32	[62, 66, 67, 126, 129, 136]
SiO_5	5812	5819	8	[61, 82, 99, 113, 125, 137]
SiO_6	5814	5831	18	[49, 79, 96, 97, 98, 123, 145]
SiO_5	5817	5847	31	[41, 65, 105, 111, 133, 140]
SiO_6	5820	5828	9	[61, 82, 95, 99, 113, 125, 137]
SiO_5	5825	5933	109	[54, 78, 79, 80, 91, 114]
SiO_5	5828	5871	44	[50, 86, 92, 127, 139, 152]
SiO_5	5829	5839	11	[61, 82, 95, 113, 125, 137]
SiO_5	5832	5938	107	[49, 96, 97, 98, 123, 145]
SiO_5	5836	6113	278	[40, 74, 98, 123, 134, 143]
SiO_5	5839	5874	36	[63, 83, 100, 104, 108, 112]
SiO_4	5840	5869	30	[61, 82, 95, 113, 137]
SiO_4	5840	5849	10	[62, 66, 67, 126, 136]
SiO_6	5848	5885	38	[41, 65, 105, 111, 133, 139, 140]
SiO_5	5850	6092	243	[62, 66, 67, 126, 129, 136]
SiO_5	5858	5911	54	[45, 70, 75, 128, 130, 151]
SiO_4	5869	5939	71	[52, 120, 131, 139, 152]
SiO_5	5870	5920	51	[61, 82, 95, 99, 113, 137]
SiO_6	5872	5890	19	[50, 86, 92, 105, 127, 139, 152]
SiO_4	5875	6224	350	[63, 83, 100, 104, 108]
SiO_5	5882	6332	451	[53, 91, 130, 141, 142, 151]
SiO_3	5883	5906	24	[56, 71, 72, 119]
SiO_4	5885	5961	77	[42, 64, 108, 135, 148]
SiO_5	5886	5900	15	[41, 65, 105, 111, 133, 140]
SiO_5	5891	5912	22	[50, 86, 92, 127, 139, 152]
SiO_5	5899	5936	38	[48, 80, 90, 101, 114, 144]
SiO_6	5901	5911	11	[41, 65, 105, 111, 133, 139, 140]
SiO_4	5905	5936	32	[51, 81, 87, 131, 137]
SiO_4	5907	6653	747	[56, 71, 72, 84, 119]
SiO_5	5912	6064	153	[41, 65, 105, 111, 133, 140]
SiO_4	5912	5960	49	[45, 70, 75, 128, 151]
SiO_4	5913	5915	3	[50, 86, 92, 127, 139]
SiO_5	5916	5930	15	[50, 86, 92, 105, 127, 139]
SiO_6	5921	5977	57	[61, 82, 95, 99, 113, 125, 137]
SiO_6	5931	5935	5	[50, 86, 92, 105, 127, 139, 152]
SiO_4	5934	6188	255	[54, 78, 79, 80, 91]
SiO_5	5936	6121	186	[50, 86, 92, 127, 139, 152]
SiO_4	5937	6121	185	[48, 90, 101, 114, 144]
SiO_3	5937	5948	12	[51, 81, 87, 137]
SiO_6	5939	5982	44	[49, 79, 96, 97, 98, 123, 145]
SiO_5	5940	5943	4	[52, 92, 120, 131, 139, 152]
SiO_4	5944	6003	60	[52, 120, 131, 139, 152]
SiO_5	5945	5966	22	[59, 96, 120, 134, 138, 142]
SiO_4	5949	5950	2	[51, 81, 87, 131, 137]
SiO_4	5949	6113	165	[58, 76, 90, 106, 133]
SiO_5	5951	6060	110	[51, 81, 87, 131, 137, 144]
SiO_5	5961	6035	75	[45, 70, 75, 85, 128, 151]
SiO_5	5962	6109	148	[42, 64, 108, 116, 135, 148]
SiO_6	5967	5991	25	[59, 96, 113, 120, 134, 138, 142]
SiO_5	5973	5978	6	[46, 107, 118, 126, 128, 145]
SiO_4	5978	6017	40	[55, 69, 110, 147, 150]
SiO_5	5978	5988	11	[61, 82, 95, 99, 113, 137]
SiO_4	5979	6057	79	[46, 118, 126, 128, 145]
SiO_5	5983	6028	46	[49, 96, 97, 98, 123, 145]
SiO_5	5989	6518	530	[60, 73, 77, 79, 85, 115]
SiO_6	5989	6143	155	[61, 82, 95, 99, 113, 125, 137]
SiO_5	5992	6067	76	[59, 96, 120, 134, 138, 142]
SiO_5	6004	6050	47	[52, 120, 131, 138, 139, 152]
SiO_5	6006	6136	131	[47, 65, 68, 94, 105, 143]
SiO_5	6018	6106	89	[55, 69, 110, 146, 147, 150]
SiO_4	6029	6218	190	[49, 96, 97, 98, 123]
SiO_6	6036	6060	25	[45, 70, 75, 85, 122, 128, 151]
SiO_4	6051	6233	183	[52, 120, 131, 139, 152]
SiO_5	6058	6090	33	[46, 66, 118, 126, 128, 145]
SiO_5	6061	6090	30	[45, 70, 75, 85, 122, 151]
SiO_4	6061	6135	75	[51, 81, 87, 137, 144]
SiO_4	6065	6180	116	[41, 105, 111, 133, 140]
SiO_4	6068	6123	56	[59, 96, 134, 138, 142]
SiO_4	6090	6172	83	[44, 66, 89, 112, 118]
SiO_4	6091	6163	73	[45, 70, 75, 85, 151]
SiO_4	6091	6482	392	[46, 118, 126, 128, 145]
SiO_4	6093	6435	343	[62, 66, 67, 129, 136]
SiO_6	6107	6122	16	[55, 69, 110, 136, 146, 147, 150]
SiO_4	6110	6157	48	[42, 64, 108, 116, 148]
SiO_4	6114	6168	55	[40, 74, 98, 134, 143]
SiO_5	6114	6173	60	[58, 76, 90, 106, 127, 133]
SiO_5	6122	6176	55	[48, 90, 101, 114, 140, 144]
SiO_4	6122	6343	222	[50, 86, 92, 139, 152]
SiO_5	6123	6152	30	[55, 69, 110, 146, 147, 150]
SiO_3	6124	6126	3	[59, 96, 134, 142]
SiO_4	6127	6264	138	[59, 96, 120, 134, 142]
SiO_3	6136	6153	18	[51, 81, 87, 137]
SiO_4	6137	6168	32	[47, 65, 68, 94, 143]
SiO_5	6144	6212	69	[61, 82, 95, 99, 113, 137]
SiO_4	6153	6310	158	[55, 69, 110, 147, 150]
SiO_4	6154	6163	10	[51, 81, 87, 137, 144]
SiO_5	6158	6176	19	[42, 64, 101, 108, 116, 148]
SiO_5	6164	6244	81	[45, 70, 75, 85, 91, 151]
SiO_5	6164	6202	39	[51, 81, 87, 90, 137, 144]
SiO_5	6169	6275	107	[40, 74, 98, 123, 134, 143]
SiO_5	6169	6282	114	[47, 65, 68, 89, 94, 143]
SiO_5	6173	6231	59	[44, 66, 74, 89, 112, 118]
SiO_4	6174	6188	15	[58, 76, 106, 127, 133]
SiO_6	6177	6280	104	[42, 64, 101, 108, 116, 135, 148]
SiO_4	6177	6192	16	[48, 90, 101, 114, 144]
SiO_5	6181	6201	21	[41, 76, 105, 111, 133, 140]
SiO_5	6189	6310	122	[54, 78, 79, 80, 91, 114]
SiO_5	6189	6245	57	[58, 76, 86, 106, 127, 133]
SiO_5	6193	6241	49	[48, 90, 101, 114, 140, 144]
SiO_4	6202	6252	51	[41, 105, 111, 133, 140]
SiO_6	6203	6239	37	[51, 81, 87, 90, 103, 137, 144]
SiO_6	6213	6290	78	[61, 82, 95, 99, 113, 125, 137]
SiO_5	6219	6250	32	[49, 96, 97, 98, 123, 145]
SiO_5	6225	6454	230	[43, 93, 109, 115, 119, 122]
SiO_5	6225	6414	190	[63, 83, 100, 104, 108, 112]
SiO_4	6232	6538	307	[44, 66, 89, 112, 118]
SiO_3	6234	6304	71	[52, 120, 131, 139]
SiO_5	6240	6332	93	[51, 81, 87, 90, 137, 144]
SiO_4	6242	6486	245	[48, 90, 101, 114, 140]
SiO_4	6245	6442	198	[45, 70, 75, 85, 151]
SiO_6	6246	6257	12	[58, 76, 86, 105, 106, 127, 133]
SiO_6	6251	6254	4	[49, 96, 97, 98, 123, 138, 145]
SiO_5	6253	6259	7	[41, 76, 105, 111, 133, 140]
SiO_5	6255	6269	15	[49, 96, 97, 98, 123, 138]
SiO_5	6258	6702	445	[58, 76, 86, 106, 127, 133]
SiO_4	6260	6372	113	[41, 105, 111, 133, 140]
SiO_5	6265	6361	97	[59, 96, 113, 120, 134, 142]
SiO_4	6270	6304	35	[49, 96, 97, 98, 123]
SiO_4	6276	7725	1450	[40, 74, 98, 123, 143]
SiO_5	6281	6382	102	[42, 64, 108, 116, 135, 148]
SiO_4	6283	6316	34	[47, 65, 68, 94, 143]
SiO_5	6291	6302	12	[61, 82, 95, 99, 125, 137]
SiO_4	6303	6316	14	[61, 82, 95, 99, 125]
SiO_5	6305	6326	22	[49, 96, 97, 98, 123, 138]
SiO_4	6305	6325	21	[52, 113, 120, 131, 139]
SiO_4	6311	6331	21	[54, 78, 79, 80, 91]
SiO_5	6311	6392	82	[55, 69, 110, 136, 147, 150]
SiO_5	6317	6388	72	[47, 65, 68, 94, 105, 143]
SiO_5	6317	6330	14	[61, 82, 95, 99, 113, 125]
SiO_3	6326	6368	43	[52, 120, 131, 139]
SiO_4	6327	6829	503	[49, 96, 97, 123, 138]
SiO_6	6331	6382	52	[61, 82, 95, 99, 113, 125, 137]
SiO_5	6332	6348	17	[54, 78, 79, 80, 91, 114]
SiO_4	6333	6479	147	[51, 81, 87, 137, 144]
SiO_6	6333	6370	38	[53, 80, 91, 130, 141, 142, 151]
SiO_5	6344	6433	90	[50, 86, 92, 133, 139, 152]
SiO_6	6349	6399	51	[54, 78, 79, 80, 91, 98, 114]
SiO_4	6362	6449	88	[59, 96, 113, 134, 142]
SiO_4	6369	6393	25	[52, 120, 131, 139, 152]
SiO_5	6371	6540	170	[53, 91, 130, 141, 142, 151]
SiO_5	6373	6379	7	[41, 105, 111, 133, 139, 140]
SiO_4	6380	6386	7	[41, 105, 111, 133, 140]
SiO_6	6383	6407	25	[42, 64, 101, 108, 116, 135, 148]
SiO_5	6383	6416	34	[61, 82, 95, 99, 113, 125]
SiO_5	6387	6438	52	[41, 65, 105, 111, 133, 140]
SiO_4	6389	6455	67	[47, 65, 68, 94, 143]
SiO_4	6393	6524	132	[55, 69, 110, 147, 150]
SiO_5	6394	6428	35	[52, 87, 120, 131, 139, 152]
SiO_5	6400	6431	32	[54, 78, 79, 80, 91, 98]
SiO_5	6408	6444	37	[42, 64, 101, 108, 135, 148]
SiO_6	6415	6436	22	[63, 83, 100, 104, 108, 112, 118]
SiO_4	6417	6517	101	[61, 82, 95, 99, 125]
SiO_4	6429	6546	118	[52, 87, 120, 131, 139]
SiO_6	6432	6467	36	[54, 78, 79, 80, 91, 98, 114]
SiO_4	6434	6481	48	[50, 86, 92, 139, 152]
SiO_5	6436	6443	8	[62, 66, 67, 110, 129, 136]
SiO_5	6437	6460	24	[63, 83, 100, 104, 108, 112]
SiO_6	6439	6450	12	[41, 65, 105, 111, 133, 139, 140]
SiO_5	6443	6466	24	[45, 70, 75, 85, 128, 151]
SiO_4	6444	6458	15	[62, 67, 110, 129, 136]
SiO_4	6445	6478	34	[42, 64, 108, 135, 148]
SiO_3	6450	6475	26	[59, 113, 134, 142]
SiO_5	6451	6892	442	[41, 65, 105, 111, 133, 140]
SiO_4	6455	6507	53	[43, 93, 109, 115, 122]
SiO_5	6456	6505	50	[47, 65, 68, 94, 105, 143]
SiO_5	6459	6525	67	[62, 67, 71, 110, 129, 136]
SiO_6	6461	6475	15	[63, 83, 100, 104, 108, 112, 121]
SiO_4	6467	6496	30	[45, 70, 75, 85, 151]
SiO_5	6468	6530	63	[54, 78, 79, 80, 91, 114]
SiO_4	6476	6686	211	[59, 96, 113, 134, 142]
SiO_5	6476	6563	88	[63, 83, 100, 104, 112, 121]
SiO_5	6479	6500	22	[42, 64, 101, 108, 135, 148]
SiO_5	6480	6490	11	[51, 81, 87, 120, 137, 144]
SiO_5	6482	6549	68	[50, 86, 92, 133, 139, 152]
SiO_5	6483	6490	8	[46, 104, 118, 126, 128, 145]
SiO_5	6487	6697	211	[48, 76, 90, 101, 114, 140]
SiO_4	6491	6524	34	[46, 118, 126, 128, 145]
SiO_4	6491	6587	97	[51, 81, 87, 137, 144]
SiO_5	6497	6522	26	[45, 70, 75, 85, 128, 151]
SiO_4	6501	6799	299	[42, 64, 108, 135, 148]
SiO_6	6506	6508	3	[47, 65, 68, 87, 94, 105, 143]
SiO_5	6508	6610	103	[43, 70, 93, 109, 115, 122]
SiO_5	6509	6743	235	[47, 65, 68, 94, 105, 143]
SiO_5	6518	6587	70	[61, 82, 95, 99, 113, 125]
SiO_6	6519	6560	42	[60, 73, 77, 79, 85, 115, 151]
SiO_6	6523	6523	1	[45, 70, 75, 85, 128, 130, 151]
SiO_5	6523	6546	24	[57, 88, 102, 112, 116, 121]
SiO_5	6524	6626	103	[45, 70, 75, 128, 130, 151]
SiO_5	6525	6536	12	[46, 107, 118, 126, 128, 145]
SiO_5	6525	6546	22	[55, 69, 110, 136, 147, 150]
SiO_4	6526	6597	72	[62, 67, 71, 129, 136]
SiO_6	6531	6612	82	[54, 78, 79, 80, 91, 98, 114]
SiO_4	6537	6553	17	[46, 118, 126, 128, 145]
SiO_5	6539	6590	52	[44, 66, 89, 100, 112, 118]
SiO_6	6541	6588	48	[53, 80, 91, 130, 141, 142, 151]
SiO_5	6547	6585	39	[52, 87, 120, 131, 139, 152]
SiO_4	6547	6550	4	[55, 69, 110, 147, 150]
SiO_4	6547	6571	25	[57, 88, 102, 116, 121]
SiO_4	6550	6607	58	[50, 86, 92, 139, 152]
SiO_5	6551	6573	23	[55, 69, 110, 146, 147, 150]
SiO_5	6554	6592	39	[46, 104, 118, 126, 128, 145]
SiO_5	6561	6660	100	[60, 73, 79, 85, 115, 151]
SiO_4	6564	6594	31	[63, 83, 100, 104, 121]
SiO_5	6572	6766	195	[57, 88, 102, 112, 116, 121]
SiO_4	6574	6813	240	[55, 69, 110, 147, 150]
SiO_4	6586	6971	386	[52, 87, 120, 131, 139]
SiO_5	6588	6619	32	[51, 81, 87, 101, 137, 144]
SiO_4	6588	6738	151	[61, 82, 95, 99, 125]
SiO_5	6589	6625	37	[53, 80, 91, 130, 141, 142]
SiO_4	6591	6659	69	[44, 66, 89, 112, 118]
SiO_6	6593	6616	24	[46, 104, 107, 118, 126, 128, 145]
SiO_5	6595	6608	14	[63, 83, 100, 104, 112, 121]
SiO_5	6598	6781	184	[62, 66, 67, 71, 129, 136]
SiO_5	6608	6623	16	[50, 86, 92, 127, 139, 152]
SiO_4	6609	6623	15	[63, 83, 100, 104, 121]
SiO_4	6611	6668	58	[43, 93, 109, 115, 122]
SiO_5	6613	6624	12	[54, 78, 79, 80, 98, 114]
SiO_5	6617	6695	79	[46, 104, 118, 126, 128, 145]
SiO_4	6620	6645	26	[51, 81, 87, 137, 144]
SiO_6	6624	6669	46	[50, 86, 92, 127, 133, 139, 152]
SiO_5	6624	6682	59	[63, 83, 85, 100, 104, 121]
SiO_6	6625	6662	38	[54, 78, 79, 80, 91, 98, 114]
SiO_6	6626	6633	8	[53, 80, 91, 130, 141, 142, 151]
SiO_4	6627	6649	23	[45, 70, 75, 128, 151]
SiO_5	6634	6640	7	[53, 80, 91, 130, 141, 142]
SiO_4	6641	6706	66	[53, 91, 130, 141, 142]
SiO_5	6646	6651	6	[51, 81, 87, 101, 137, 144]
SiO_5	6650	6709	60	[45, 70, 75, 128, 130, 151]
SiO_4	6652	6838	187	[51, 81, 87, 137, 144]
SiO_5	6654	6724	71	[56, 67, 71, 72, 84, 119]
SiO_5	6660	6670	11	[44, 66, 89, 100, 112, 118]
SiO_6	6661	6679	19	[60, 73, 77, 79, 85, 115, 151]
SiO_5	6663	6701	39	[54, 78, 80, 91, 98, 114]
SiO_5	6669	6679	11	[43, 93, 109, 115, 119, 122]
SiO_5	6670	6679	10	[50, 86, 92, 133, 139, 152]
SiO_6	6671	6886	216	[44, 66, 89, 100, 104, 112, 118]
SiO_4	6680	6695	16	[43, 93, 109, 115, 122]
SiO_4	6680	6813	134	[50, 86, 92, 139, 152]
SiO_5	6680	6734	55	[60, 73, 77, 79, 115, 151]
SiO_4	6683	6724	42	[63, 83, 85, 104, 121]
SiO_5	6687	6708	22	[59, 96, 113, 120, 134, 142]
SiO_5	6696	6758	63	[43, 93, 109, 115, 119, 122]
SiO_4	6696	6783	88	[46, 118, 126, 128, 145]
SiO_4	6698	6724	27	[48, 76, 90, 101, 114]
SiO_4	6702	6784	83	[54, 78, 80, 91, 114]
SiO_4	6703	6765	63	[58, 86, 106, 127, 133]
SiO_5	6707	6816	110	[53, 91, 130, 141, 142, 151]
SiO_4	6709	6764	56	[59, 96, 113, 134, 142]
SiO_4	6710	7034	325	[45, 70, 75, 128, 151]
SiO_5	6725	6733	9	[48, 76, 90, 101, 114, 133]
SiO_4	6725	6789	65	[56, 71, 72, 84, 119]
SiO_5	6725	6863	139	[63, 83, 85, 100, 104, 121]
SiO_4	6734	6770	37	[48, 76, 90, 101, 114]
SiO_4	6735	6836	102	[60, 73, 77, 79, 115]
SiO_5	6739	6780	42	[61, 82, 95, 99, 125, 137]
SiO_4	6744	6745	2	[47, 65, 68, 105, 143]
SiO_5	6746	6821	76	[47, 65, 68, 94, 105, 143]
SiO_4	6759	6827	69	[43, 93, 109, 119, 122]
SiO_5	6765	6899	135	[59, 96, 113, 120, 134, 142]
SiO_5	6766	6866	101	[58, 76, 86, 106, 127, 133]
SiO_4	6767	6789	23	[57, 88, 102, 112, 116]
SiO_5	6771	6811	41	[48, 76, 90, 101, 114, 140]
SiO_4	6781	6843	63	[61, 82, 95, 99, 137]
SiO_4	6782	6817	36	[62, 66, 67, 129, 136]
SiO_5	6784	6913	130	[46, 104, 118, 126, 128, 145]
SiO_5	6785	6792	8	[54, 78, 80, 91, 98, 114]
SiO_5	6790	6914	125	[56, 67, 71, 72, 84, 119]
SiO_5	6790	6812	23	[57, 88, 102, 112, 116, 121]
SiO_4	6793	6895	103	[54, 78, 80, 91, 114]
SiO_5	6800	6831	32	[42, 64, 108, 135, 148, 149]
SiO_4	6812	6821	10	[48, 76, 90, 101, 140]
SiO_4	6813	6817	5	[57, 102, 112, 116, 121]
SiO_5	6814	6856	43	[50, 86, 92, 133, 139, 152]
SiO_5	6814	7065	252	[55, 69, 110, 146, 147, 150]
SiO_4	6817	6949	133	[53, 91, 130, 141, 142]
SiO_5	6818	6835	18	[57, 88, 102, 112, 116, 121]
SiO_5	6818	6865	48	[62, 66, 67, 71, 129, 136]
SiO_4	6822	6852	31	[47, 68, 94, 105, 143]
SiO_5	6822	7064	243	[48, 76, 90, 101, 114, 140]
SiO_5	6828	6874	47	[43, 93, 109, 115, 119, 122]
SiO_5	6830	6845	16	[49, 74, 96, 97, 123, 138]
SiO_4	6832	6877	46	[42, 64, 108, 135, 148]
SiO_4	6836	6909	74	[57, 88, 102, 112, 116]
SiO_5	6837	6956	120	[60, 73, 77, 79, 115, 151]
SiO_5	6839	6876	38	[51, 81, 87, 101, 137, 144]
SiO_5	6844	6902	59	[61, 82, 95, 99, 125, 137]
SiO_4	6846	6943	98	[49, 96, 97, 123, 138]
SiO_5	6853	6854	2	[47, 65, 68, 94, 105, 143]
SiO_6	6855	6878	24	[47, 65, 68, 89, 94, 105, 143]
SiO_4	6857	6859	3	[50, 92, 133, 139, 152]
SiO_5	6860	6867	8	[50, 92, 127, 133, 139, 152]
SiO_4	6864	6881	18	[63, 83, 85, 104, 121]
SiO_4	6866	6872	7	[62, 67, 71, 129, 136]
SiO_4	6867	6881	15	[58, 76, 86, 106, 127]
SiO_4	6868	6883	16	[50, 92, 133, 139, 152]
SiO_5	6873	6895	23	[62, 67, 71, 126, 129, 136]
SiO_4	6875	6889	15	[43, 93, 109, 115, 122]
SiO_4	6877	6949	73	[51, 81, 101, 137, 144]
SiO_5	6878	6878	1	[42, 64, 108, 135, 148, 150]
SiO_4	6879	7104	226	[42, 64, 108, 135, 148]
SiO_5	6879	6881	3	[47, 65, 68, 94, 105, 143]
SiO_6	6882	6915	34	[47, 65, 68, 89, 94, 105, 143]
SiO_5	6882	6886	5	[58, 76, 86, 106, 127, 133]
SiO_5	6882	6890	9	[63, 83, 85, 100, 104, 121]
SiO_5	6884	7007	124	[50, 86, 92, 133, 139, 152]
SiO_5	6887	6913	27	[44, 66, 89, 100, 104, 112]
SiO_6	6887	7094	208	[58, 76, 86, 90, 106, 127, 133]
SiO_5	6890	7055	166	[43, 93, 109, 115, 119, 122]
SiO_6	6891	6924	34	[63, 83, 85, 100, 104, 112, 121]
SiO_4	6893	6906	14	[41, 105, 111, 133, 140]
[truncated: 1,451 more rows]
