# Supplementary material for: Pressure‐Induced Coordination Changes in a Pyrolitic Silicate Melt From Ab Initio Molecular Dynamics Simulations
Source: J Geophys Res Solid Earth. 2019 Nov 29;124(11):11232–50. doi: 10.1029/2019JB018238 (PMC6988478; doi:10.1029/2019JB018238)
Supplement: Supplementary file 2 — Data Set S1 [file JGRB-124-11232-s002.zip › Data/3000K/SiO/a11.5-pyr-100-nvt.T3K.outcar.umd.dat.r0.stat.dat]

Cluster	Time	Percent
SiO_5	124066	0.41641829117662854	6
SiO_4	147254	0.49424708662263034	5
SiO_6	24070	0.08078916277321303	7
SiO_3	2482	0.008330648192900489	4
SiO_7	64	0.00021481123462757103	8
