# Supplementary material for: Pressure‐Induced Coordination Changes in a Pyrolitic Silicate Melt From Ab Initio Molecular Dynamics Simulations
Source: J Geophys Res Solid Earth. 2019 Nov 29;124(11):11232–50. doi: 10.1029/2019JB018238 (PMC6988478; doi:10.1029/2019JB018238)
Supplement: Supplementary file 2 — Data Set S1 [file JGRB-124-11232-s002.zip › Data/3000K/SiO/a12.0-pyr-100-nvt.T3K.outcar.umd.dat.r0.popul.dat]

Formula	Begin	End	Lifetime	[Composition]
SiO_4	0	251	252	[40, 74, 90, 115, 131]
SiO_4	0	502	503	[41, 66, 99, 104, 118]
SiO_4	0	914	915	[42, 127, 139, 145, 148]
SiO_4	0	496	497	[43, 77, 84, 93, 95]
SiO_5	0	213	214	[44, 101, 102, 131, 134, 143]
SiO_5	0	40	41	[45, 64, 80, 106, 115, 124]
SiO_4	0	1376	1377	[46, 68, 87, 142, 152]
SiO_5	0	40	41	[47, 75, 82, 126, 129, 130]
SiO_4	0	6	7	[48, 86, 119, 125, 139]
SiO_4	0	58	59	[49, 78, 89, 111, 132]
SiO_4	0	1083	1084	[50, 65, 71, 116, 120]
SiO_4	0	214	215	[51, 89, 147, 149, 151]
SiO_4	0	113	114	[52, 69, 73, 112, 123]
SiO_4	0	93	94	[53, 70, 98, 111, 146]
SiO_4	0	505	506	[54, 72, 97, 108, 136]
SiO_4	0	155	156	[55, 94, 105, 133, 137]
SiO_3	0	47	48	[56, 67, 92, 94]
SiO_5	0	92	93	[57, 82, 83, 100, 107, 114]
SiO_4	0	38	39	[58, 97, 109, 135, 144]
SiO_5	0	23	24	[59, 71, 96, 98, 111, 151]
SiO_6	0	11	12	[60, 76, 103, 106, 112, 133, 141]
SiO_4	0	679	680	[61, 77, 79, 123, 150]
SiO_5	0	13	14	[62, 73, 80, 81, 106, 133]
SiO_4	0	788	789	[63, 64, 91, 138, 141]
SiO_5	7	23	17	[48, 86, 119, 125, 129, 139]
SiO_5	12	34	23	[60, 76, 103, 106, 133, 141]
SiO_4	14	74	61	[62, 73, 80, 81, 106]
SiO_4	24	114	91	[48, 86, 119, 125, 129]
SiO_6	24	34	11	[59, 71, 96, 98, 111, 132, 151]
SiO_5	35	174	140	[59, 71, 96, 98, 111, 151]
SiO_6	35	83	49	[60, 76, 103, 106, 112, 133, 141]
SiO_5	39	47	9	[58, 97, 102, 109, 135, 144]
SiO_4	41	108	68	[45, 64, 80, 115, 124]
SiO_4	41	530	490	[47, 75, 126, 129, 130]
SiO_4	48	59	12	[56, 67, 92, 94, 130]
SiO_4	48	124	77	[58, 97, 109, 135, 144]
SiO_5	59	69	11	[49, 78, 85, 89, 111, 132]
SiO_3	60	79	20	[56, 67, 92, 94]
SiO_4	70	78	9	[49, 78, 85, 89, 132]
SiO_5	75	240	166	[62, 73, 80, 81, 106, 133]
SiO_5	79	81	3	[49, 78, 85, 89, 132, 149]
SiO_4	80	167	88	[56, 67, 92, 94, 140]
SiO_4	82	86	5	[49, 78, 85, 89, 132]
SiO_5	84	477	394	[60, 76, 103, 106, 112, 141]
SiO_3	87	103	17	[49, 78, 85, 132]
SiO_4	93	149	57	[57, 82, 100, 107, 114]
SiO_5	94	107	14	[53, 70, 71, 98, 111, 146]
SiO_4	104	547	444	[49, 78, 85, 89, 132]
SiO_4	108	160	53	[53, 70, 98, 111, 146]
SiO_5	109	187	79	[45, 64, 80, 106, 115, 124]
SiO_5	114	124	11	[52, 69, 73, 112, 123, 133]
SiO_5	115	143	29	[48, 86, 119, 125, 129, 139]
SiO_4	125	176	52	[52, 69, 73, 112, 123]
SiO_5	125	131	7	[58, 97, 109, 128, 135, 144]
SiO_4	132	332	201	[58, 97, 109, 135, 144]
SiO_4	144	207	64	[48, 86, 119, 125, 129]
SiO_5	150	196	47	[57, 82, 98, 100, 107, 114]
SiO_5	156	307	152	[55, 69, 94, 105, 133, 137]
SiO_5	161	203	43	[53, 70, 98, 100, 111, 146]
SiO_3	168	217	50	[56, 67, 92, 94]
SiO_4	175	545	371	[59, 71, 96, 98, 111]
SiO_5	177	188	12	[52, 69, 73, 112, 123, 133]
SiO_4	188	310	123	[45, 64, 80, 115, 124]
SiO_4	189	720	532	[52, 69, 73, 112, 123]
SiO_4	197	425	229	[57, 82, 98, 107, 114]
SiO_4	204	315	112	[53, 70, 100, 111, 146]
SiO_5	208	264	57	[48, 75, 86, 119, 125, 129]
SiO_4	214	409	196	[44, 101, 102, 134, 143]
SiO_3	215	333	119	[51, 147, 149, 151]
SiO_2	218	234	17	[56, 67, 92]
SiO_3	235	511	277	[56, 67, 92, 94]
SiO_6	241	329	89	[62, 73, 80, 81, 106, 112, 133]
SiO_5	252	254	3	[40, 74, 90, 93, 115, 131]
SiO_4	255	437	183	[40, 74, 90, 115, 131]
SiO_4	265	582	318	[48, 86, 119, 125, 129]
SiO_4	308	688	381	[55, 94, 105, 133, 137]
SiO_5	311	329	19	[45, 64, 80, 106, 115, 124]
SiO_5	316	364	49	[53, 70, 98, 100, 111, 146]
SiO_4	330	829	500	[45, 64, 80, 115, 124]
SiO_5	330	344	15	[62, 80, 81, 106, 112, 133]
SiO_5	333	368	36	[58, 97, 109, 128, 135, 144]
SiO_4	334	481	148	[51, 87, 147, 149, 151]
SiO_4	345	348	4	[62, 80, 81, 106, 133]
SiO_5	349	572	224	[62, 73, 80, 81, 106, 133]
SiO_4	365	378	14	[53, 70, 98, 111, 146]
SiO_4	369	425	57	[58, 97, 109, 135, 144]
SiO_5	379	387	9	[53, 70, 98, 100, 111, 146]
SiO_4	388	697	310	[53, 70, 100, 111, 146]
SiO_5	410	547	138	[44, 101, 102, 131, 134, 143]
SiO_5	426	463	38	[57, 82, 98, 107, 114, 126]
SiO_5	426	432	7	[58, 97, 109, 134, 135, 144]
SiO_4	433	836	404	[58, 97, 109, 135, 144]
SiO_3	438	442	5	[40, 74, 90, 131]
SiO_4	443	454	12	[40, 74, 90, 115, 131]
SiO_5	455	483	29	[40, 74, 80, 90, 115, 131]
SiO_4	464	1108	645	[57, 82, 107, 114, 126]
SiO_4	478	625	148	[60, 76, 103, 106, 112]
SiO_5	482	559	78	[51, 85, 87, 147, 149, 151]
SiO_4	484	596	113	[40, 74, 90, 115, 131]
SiO_5	497	1019	523	[43, 72, 77, 84, 93, 95]
SiO_5	503	516	14	[41, 66, 99, 102, 104, 118]
SiO_5	506	547	42	[54, 72, 93, 97, 108, 136]
SiO_4	512	1070	559	[56, 67, 92, 94, 122]
SiO_4	517	808	292	[41, 66, 99, 104, 118]
SiO_5	531	721	191	[47, 75, 114, 126, 129, 130]
SiO_5	546	636	91	[59, 71, 82, 96, 98, 111]
SiO_4	548	614	67	[44, 101, 102, 134, 143]
SiO_5	548	550	3	[49, 78, 85, 89, 128, 132]
SiO_4	548	571	24	[54, 72, 97, 108, 136]
SiO_4	551	1207	657	[49, 78, 85, 89, 132]
SiO_4	560	763	204	[51, 85, 147, 149, 151]
SiO_6	572	576	5	[54, 72, 93, 97, 108, 136, 138]
SiO_4	573	605	33	[62, 73, 80, 81, 106]
SiO_5	577	863	287	[54, 72, 97, 108, 136, 138]
SiO_5	583	598	16	[48, 75, 86, 119, 125, 129]
SiO_5	597	631	35	[40, 74, 90, 115, 131, 143]
SiO_4	599	604	6	[48, 86, 119, 125, 129]
SiO_5	605	674	70	[48, 75, 86, 119, 125, 129]
SiO_5	606	623	18	[62, 73, 80, 81, 106, 133]
SiO_5	615	826	212	[44, 101, 102, 131, 134, 143]
SiO_4	624	639	16	[62, 73, 81, 106, 133]
SiO_5	626	643	18	[60, 76, 103, 106, 112, 126]
SiO_4	632	696	65	[40, 74, 90, 131, 143]
SiO_4	637	752	116	[59, 71, 82, 96, 111]
SiO_5	640	666	27	[62, 73, 80, 81, 106, 133]
SiO_4	644	868	225	[60, 76, 103, 106, 112]
SiO_4	667	682	16	[62, 73, 80, 81, 106]
SiO_4	675	1361	687	[48, 86, 119, 125, 129]
SiO_5	680	697	18	[61, 77, 79, 117, 123, 150]
SiO_5	683	709	27	[62, 73, 80, 81, 106, 133]
SiO_5	689	732	44	[55, 94, 95, 105, 133, 137]
SiO_5	697	705	9	[40, 74, 90, 115, 131, 143]
SiO_3	698	733	36	[53, 70, 100, 146]
SiO_4	698	1122	425	[61, 77, 79, 123, 150]
SiO_4	706	936	231	[40, 74, 90, 131, 143]
SiO_4	710	792	83	[62, 73, 80, 81, 106]
SiO_5	721	780	60	[52, 69, 73, 107, 112, 123]
SiO_4	722	1575	854	[47, 75, 126, 129, 130]
SiO_4	733	747	15	[55, 94, 105, 133, 137]
SiO_2	734	765	32	[53, 70, 146]
SiO_5	748	765	18	[55, 94, 95, 105, 133, 137]
SiO_5	753	773	21	[59, 71, 82, 96, 98, 111]
SiO_5	764	902	139	[51, 85, 87, 147, 149, 151]
SiO_3	766	797	32	[53, 70, 100, 146]
SiO_4	766	1355	590	[55, 94, 105, 133, 137]
SiO_4	774	1014	241	[59, 71, 96, 98, 111]
SiO_4	781	1015	235	[52, 69, 73, 107, 123]
SiO_5	789	792	4	[63, 64, 91, 112, 138, 141]
SiO_5	793	864	72	[62, 67, 73, 80, 81, 106]
SiO_4	793	905	113	[63, 64, 91, 112, 141]
SiO_4	798	828	31	[53, 70, 100, 111, 146]
SiO_5	809	862	54	[41, 66, 99, 102, 104, 118]
SiO_4	827	1802	976	[44, 101, 102, 131, 134]
SiO_3	829	891	63	[53, 70, 100, 146]
SiO_5	830	1033	204	[45, 64, 80, 93, 115, 124]
SiO_5	837	983	147	[58, 97, 109, 135, 143, 144]
SiO_4	863	1080	218	[41, 66, 99, 104, 118]
SiO_4	864	954	91	[54, 72, 97, 136, 138]
SiO_4	865	925	61	[62, 73, 80, 81, 106]
SiO_5	869	877	9	[60, 73, 76, 103, 106, 112]
SiO_4	878	1025	148	[60, 76, 103, 106, 112]
SiO_4	892	1059	168	[53, 70, 99, 100, 146]
SiO_4	903	1298	396	[51, 87, 147, 149, 151]
SiO_5	906	913	8	[63, 64, 75, 91, 112, 141]
SiO_4	914	914	1	[63, 64, 91, 112, 141]
SiO_5	915	963	49	[42, 101, 127, 139, 145, 148]
SiO_3	915	931	17	[63, 64, 91, 141]
SiO_5	926	983	58	[62, 67, 73, 80, 81, 106]
SiO_4	932	944	13	[63, 64, 91, 112, 141]
SiO_5	937	1008	72	[40, 74, 90, 102, 131, 143]
SiO_5	945	957	13	[63, 64, 75, 91, 112, 141]
SiO_5	955	992	38	[54, 72, 97, 108, 136, 138]
SiO_6	958	1050	93	[63, 64, 75, 76, 91, 112, 141]
SiO_4	964	1000	37	[42, 127, 139, 145, 148]
SiO_6	984	1033	50	[58, 97, 109, 135, 137, 143, 144]
SiO_4	984	996	13	[62, 73, 80, 81, 106]
SiO_4	993	1028	36	[54, 97, 108, 136, 138]
SiO_5	997	1124	128	[62, 67, 73, 80, 81, 106]
SiO_5	1001	1018	18	[42, 101, 127, 139, 145, 148]
SiO_4	1009	1957	949	[40, 74, 90, 131, 143]
SiO_5	1015	1023	9	[59, 71, 96, 98, 111, 132]
SiO_5	1016	1021	6	[52, 69, 73, 107, 112, 123]
SiO_4	1019	1669	651	[42, 127, 139, 145, 148]
SiO_4	1020	1085	66	[43, 72, 77, 93, 95]
SiO_4	1022	1051	30	[52, 69, 73, 107, 123]
SiO_4	1024	1616	593	[59, 96, 98, 111, 132]
SiO_5	1026	1047	22	[60, 73, 76, 103, 106, 112]
SiO_5	1029	1045	17	[54, 72, 97, 108, 136, 138]
SiO_4	1034	1096	63	[45, 64, 80, 93, 115]
SiO_5	1034	1314	281	[58, 97, 109, 135, 143, 144]
SiO_4	1046	1438	393	[54, 97, 108, 136, 138]
SiO_4	1048	1207	160	[60, 76, 103, 106, 112]
SiO_5	1051	1123	73	[63, 64, 76, 91, 112, 141]
SiO_5	1052	1085	34	[52, 69, 73, 107, 112, 123]
SiO_5	1060	1067	8	[53, 70, 99, 100, 124, 146]
SiO_4	1068	2257	1190	[53, 70, 100, 124, 146]
SiO_5	1071	1076	6	[56, 67, 69, 92, 94, 122]
SiO_6	1077	1098	22	[56, 67, 69, 73, 92, 94, 122]
SiO_5	1081	1134	54	[41, 66, 99, 104, 118, 124]
SiO_5	1084	1107	24	[50, 65, 71, 111, 116, 120]
SiO_5	1086	1135	50	[43, 72, 77, 93, 95, 108]
SiO_4	1086	1226	141	[52, 69, 73, 107, 123]
SiO_5	1097	1199	103	[45, 64, 80, 93, 115, 123]
SiO_5	1099	1130	32	[56, 67, 69, 92, 94, 122]
SiO_4	1108	1560	453	[50, 65, 71, 116, 120]
SiO_5	1109	1124	16	[57, 82, 84, 107, 114, 126]
SiO_3	1123	1148	26	[61, 77, 79, 150]
SiO_4	1124	1181	58	[63, 64, 76, 91, 141]
SiO_4	1125	1154	30	[57, 82, 107, 114, 126]
SiO_4	1125	1156	32	[62, 73, 80, 81, 106]
SiO_4	1131	2784	1654	[56, 67, 92, 94, 122]
SiO_4	1135	1263	129	[41, 66, 99, 104, 118]
SiO_4	1136	1670	535	[43, 72, 93, 95, 108]
SiO_4	1149	2262	1114	[61, 77, 79, 123, 150]
SiO_5	1155	1215	61	[57, 82, 84, 107, 114, 126]
SiO_5	1157	1172	16	[62, 67, 73, 80, 81, 106]
SiO_4	1173	1343	171	[62, 73, 80, 81, 106]
SiO_5	1182	1219	38	[63, 64, 76, 91, 112, 141]
SiO_4	1200	2365	1166	[45, 64, 80, 93, 115]
SiO_5	1208	1304	97	[49, 66, 78, 85, 89, 132]
SiO_5	1208	1250	43	[60, 73, 76, 103, 106, 112]
SiO_4	1216	1966	751	[57, 82, 107, 114, 126]
SiO_6	1220	1365	146	[63, 64, 75, 76, 91, 112, 141]
SiO_5	1227	1286	60	[52, 69, 73, 107, 112, 123]
SiO_4	1251	1429	179	[60, 76, 103, 106, 112]
SiO_5	1264	1407	144	[41, 66, 88, 99, 104, 118]
SiO_4	1287	1329	43	[52, 69, 73, 107, 123]
SiO_5	1299	1313	15	[51, 85, 87, 147, 149, 151]
SiO_4	1305	1320	16	[49, 78, 85, 89, 132]
SiO_4	1314	2086	773	[51, 87, 147, 149, 151]
SiO_4	1315	1508	194	[58, 97, 109, 135, 144]
SiO_5	1321	1339	19	[49, 78, 85, 89, 132, 140]
SiO_5	1330	1387	58	[52, 69, 73, 107, 114, 123]
SiO_4	1340	1465	126	[49, 78, 85, 89, 132]
SiO_5	1344	1355	12	[62, 73, 80, 81, 106, 133]
SiO_5	1356	1380	25	[55, 73, 94, 105, 133, 137]
SiO_4	1356	1427	72	[62, 73, 80, 81, 106]
SiO_3	1362	1430	69	[48, 86, 119, 125]
SiO_5	1366	1425	60	[63, 64, 76, 91, 112, 141]
SiO_5	1377	1385	9	[46, 68, 87, 125, 142, 152]
SiO_4	1381	1727	347	[55, 94, 105, 133, 137]
SiO_4	1386	1411	26	[46, 68, 125, 142, 152]
SiO_4	1388	1567	180	[52, 69, 73, 107, 123]
SiO_4	1408	1450	43	[41, 66, 88, 99, 104]
SiO_5	1412	1428	17	[46, 68, 125, 142, 151, 152]
SiO_4	1426	1488	63	[63, 64, 91, 112, 141]
SiO_5	1428	1434	7	[62, 73, 80, 81, 106, 112]
SiO_6	1429	1455	27	[46, 68, 87, 125, 142, 151, 152]
SiO_5	1430	1445	16	[60, 75, 76, 103, 106, 112]
SiO_4	1431	1458	28	[48, 86, 119, 125, 129]
SiO_4	1435	1460	26	[62, 73, 80, 81, 106]
SiO_5	1439	1492	54	[54, 97, 108, 136, 138, 146]
SiO_4	1446	1462	17	[60, 76, 103, 106, 112]
SiO_5	1451	1505	55	[41, 66, 88, 99, 104, 118]
SiO_5	1456	1672	217	[46, 68, 87, 125, 142, 152]
SiO_5	1459	1515	57	[48, 86, 119, 125, 129, 130]
SiO_5	1461	1484	24	[62, 73, 80, 81, 106, 133]
SiO_5	1463	1474	12	[60, 75, 76, 103, 106, 112]
SiO_5	1466	1474	9	[49, 78, 85, 89, 111, 132]
SiO_4	1475	1796	322	[49, 78, 85, 89, 132]
SiO_4	1475	1490	16	[60, 76, 103, 106, 112]
SiO_4	1485	1511	27	[62, 73, 80, 81, 106]
SiO_5	1489	1542	54	[63, 64, 75, 91, 112, 141]
SiO_5	1491	1540	50	[60, 76, 103, 106, 112, 116]
SiO_4	1493	1778	286	[54, 97, 108, 136, 138]
SiO_4	1506	3520	2015	[41, 66, 99, 104, 118]
SiO_5	1509	1540	32	[58, 97, 109, 135, 143, 144]
SiO_5	1512	1655	144	[62, 73, 80, 81, 106, 112]
SiO_4	1516	1528	13	[48, 86, 119, 125, 129]
SiO_5	1529	1661	133	[48, 68, 86, 119, 125, 129]
SiO_4	1541	1547	7	[58, 97, 109, 135, 144]
SiO_4	1541	1567	27	[60, 76, 103, 106, 112]
SiO_4	1543	3441	1899	[63, 64, 91, 112, 141]
SiO_5	1548	1570	23	[58, 97, 109, 135, 137, 144]
SiO_3	1561	1573	13	[50, 65, 71, 116]
SiO_5	1568	1605	38	[52, 69, 73, 105, 107, 123]
SiO_5	1568	1599	32	[60, 76, 103, 106, 112, 116]
SiO_4	1571	1969	399	[58, 97, 109, 135, 144]
SiO_4	1574	1614	41	[50, 65, 71, 116, 120]
SiO_5	1576	1596	21	[47, 75, 114, 126, 129, 130]
SiO_4	1597	1765	169	[47, 75, 126, 129, 130]
SiO_4	1600	1705	106	[60, 76, 103, 106, 116]
SiO_4	1606	1669	64	[52, 69, 73, 105, 107]
SiO_5	1615	1644	30	[50, 65, 71, 116, 120, 146]
SiO_3	1617	1634	18	[59, 96, 98, 111]
SiO_4	1635	1698	64	[59, 65, 96, 98, 111]
SiO_4	1645	1663	19	[50, 65, 71, 116, 120]
SiO_4	1656	2308	653	[62, 73, 80, 81, 112]
SiO_4	1662	1701	40	[48, 68, 86, 119, 125]
SiO_5	1664	1687	24	[50, 65, 71, 116, 120, 146]
SiO_5	1670	1697	28	[42, 101, 127, 139, 145, 148]
SiO_5	1670	1760	91	[52, 69, 73, 94, 105, 107]
SiO_5	1671	1720	50	[43, 72, 93, 95, 103, 108]
SiO_4	1673	2330	658	[46, 68, 87, 142, 152]
SiO_4	1688	2238	551	[50, 65, 71, 116, 146]
SiO_4	1698	1771	74	[42, 127, 139, 145, 148]
SiO_5	1699	1711	13	[59, 65, 70, 96, 98, 111]
SiO_5	1702	1735	34	[48, 68, 86, 119, 125, 129]
SiO_5	1706	1735	30	[60, 75, 76, 103, 106, 116]
SiO_4	1712	2378	667	[59, 65, 96, 98, 111]
SiO_4	1721	1877	157	[43, 72, 93, 95, 108]
SiO_5	1728	1830	103	[55, 94, 105, 128, 133, 137]
SiO_4	1736	2121	386	[48, 68, 86, 119, 125]
SiO_4	1736	1746	11	[60, 75, 76, 103, 106]
SiO_5	1747	1758	12	[60, 75, 76, 103, 106, 116]
SiO_4	1759	2423	665	[60, 75, 76, 103, 106]
SiO_4	1761	1975	215	[52, 69, 73, 105, 107]
SiO_5	1766	1785	20	[47, 75, 125, 126, 129, 130]
SiO_5	1772	1796	25	[42, 101, 127, 139, 145, 148]
SiO_5	1779	1820	42	[54, 64, 97, 108, 136, 138]
SiO_4	1786	1916	131	[47, 75, 126, 129, 130]
SiO_4	1797	1936	140	[42, 127, 139, 145, 148]
SiO_3	1797	1826	30	[49, 85, 89, 132]
SiO_5	1803	1823	21	[44, 101, 102, 118, 131, 134]
SiO_4	1821	2171	351	[54, 97, 108, 136, 138]
SiO_4	1824	1860	37	[44, 101, 102, 131, 134]
SiO_4	1827	2883	1057	[49, 78, 85, 89, 132]
SiO_4	1831	2466	636	[55, 94, 105, 133, 137]
SiO_5	1861	1920	60	[44, 101, 102, 131, 134, 143]
SiO_5	1878	1944	67	[43, 72, 93, 95, 103, 108]
SiO_5	1917	1928	12	[47, 75, 125, 126, 129, 130]
SiO_4	1921	1967	47	[44, 101, 102, 131, 134]
SiO_6	1929	1948	20	[47, 75, 114, 125, 126, 129, 130]
SiO_3	1937	1950	14	[42, 139, 145, 148]
SiO_4	1945	2045	101	[43, 72, 93, 95, 108]
SiO_5	1949	1998	50	[47, 75, 125, 126, 129, 130]
SiO_4	1951	2103	153	[42, 127, 139, 145, 148]
SiO_5	1958	2029	72	[40, 74, 90, 131, 143, 144]
SiO_5	1967	1991	25	[57, 82, 107, 113, 114, 126]
SiO_5	1968	1975	8	[44, 101, 102, 118, 131, 134]
SiO_5	1970	2085	116	[58, 97, 109, 135, 143, 144]
SiO_4	1976	2345	370	[44, 101, 102, 131, 134]
SiO_5	1976	2071	96	[52, 69, 73, 105, 107, 123]
SiO_6	1992	1998	7	[57, 82, 107, 113, 114, 126, 148]
SiO_6	1999	2013	15	[47, 75, 103, 125, 126, 129, 130]
SiO_5	1999	2007	9	[57, 82, 107, 113, 114, 148]
SiO_4	2008	2552	545	[57, 82, 107, 114, 148]
SiO_5	2014	2019	6	[47, 75, 125, 126, 129, 130]
SiO_4	2020	2053	34	[47, 75, 126, 129, 130]
SiO_4	2030	2106	77	[40, 74, 90, 131, 143]
SiO_5	2046	2099	54	[43, 72, 93, 95, 103, 108]
SiO_5	2054	2106	53	[47, 75, 125, 126, 129, 130]
SiO_6	2072	2098	27	[52, 69, 73, 105, 107, 123, 148]
SiO_4	2086	2116	31	[58, 97, 109, 135, 144]
SiO_5	2087	2111	25	[51, 85, 87, 147, 149, 151]
SiO_5	2099	2102	4	[52, 69, 73, 107, 123, 148]
SiO_4	2100	2365	266	[43, 72, 95, 103, 108]
SiO_4	2103	2364	262	[52, 69, 73, 107, 123]
SiO_5	2104	2124	21	[42, 69, 127, 139, 145, 148]
SiO_5	2107	2110	4	[40, 74, 90, 131, 143, 144]
SiO_4	2107	2232	126	[47, 125, 126, 129, 130]
SiO_4	2111	2660	550	[40, 74, 90, 131, 143]
SiO_4	2112	2118	7	[51, 85, 147, 149, 151]
SiO_5	2117	2225	109	[58, 97, 109, 135, 143, 144]
SiO_5	2119	2150	32	[51, 85, 87, 147, 149, 151]
SiO_5	2122	2160	39	[48, 68, 86, 119, 125, 127]
SiO_4	2125	2156	32	[42, 69, 139, 145, 148]
SiO_4	2151	2167	17	[51, 87, 147, 149, 151]
SiO_5	2157	2227	71	[42, 69, 127, 139, 145, 148]
SiO_4	2161	2164	4	[48, 86, 119, 125, 127]
SiO_5	2165	2216	52	[48, 86, 119, 125, 127, 130]
SiO_3	2168	2173	6	[51, 147, 149, 151]
SiO_5	2172	2195	24	[54, 64, 97, 108, 136, 138]
SiO_4	2174	2284	111	[51, 87, 147, 149, 151]
SiO_4	2196	2210	15	[54, 97, 108, 136, 138]
SiO_5	2211	2238	28	[54, 64, 97, 108, 136, 138]
SiO_4	2217	3791	1575	[48, 86, 119, 125, 130]
SiO_4	2226	2496	271	[58, 97, 109, 135, 144]
SiO_4	2228	3149	922	[42, 127, 139, 145, 148]
SiO_5	2233	2245	13	[47, 75, 125, 126, 129, 130]
SiO_5	2239	2308	70	[50, 65, 71, 116, 120, 146]
SiO_4	2239	2341	103	[54, 64, 108, 136, 138]
SiO_4	2246	2359	114	[47, 125, 126, 129, 130]
SiO_5	2258	2309	52	[53, 70, 100, 115, 124, 146]
SiO_3	2263	2265	3	[61, 77, 79, 150]
SiO_4	2266	2426	161	[61, 77, 79, 123, 150]
SiO_5	2285	2293	9	[51, 85, 87, 147, 149, 151]
SiO_4	2294	2350	57	[51, 85, 147, 149, 151]
SiO_4	2309	2460	152	[50, 65, 71, 116, 120]
SiO_5	2309	2427	119	[62, 73, 80, 81, 106, 112]
SiO_4	2310	3467	1158	[53, 70, 100, 124, 146]
SiO_5	2331	2358	28	[46, 68, 87, 113, 142, 152]
SiO_5	2342	2371	30	[54, 64, 97, 108, 136, 138]
SiO_5	2346	2400	55	[44, 68, 101, 102, 131, 134]
SiO_5	2351	2391	41	[51, 85, 87, 147, 149, 151]
SiO_4	2359	2666	308	[46, 87, 113, 142, 152]
SiO_5	2360	2436	77	[47, 75, 125, 126, 129, 130]
SiO_5	2365	2379	15	[52, 69, 73, 105, 107, 123]
SiO_5	2366	2423	58	[43, 72, 95, 103, 108, 116]
SiO_5	2366	2386	21	[45, 64, 80, 90, 93, 115]
SiO_4	2372	2971	600	[54, 97, 108, 136, 138]
SiO_5	2379	2423	45	[59, 65, 96, 98, 111, 146]
SiO_4	2380	2477	98	[52, 69, 73, 107, 123]
SiO_4	2387	3166	780	[45, 64, 80, 93, 115]
SiO_4	2392	4279	1888	[51, 85, 147, 149, 151]
SiO_6	2401	2408	8	[44, 67, 68, 101, 102, 131, 134]
SiO_5	2409	2505	97	[44, 68, 101, 102, 131, 134]
SiO_4	2424	2439	16	[43, 72, 95, 103, 116]
SiO_4	2424	3595	1172	[59, 65, 96, 98, 111]
SiO_5	2424	2480	57	[60, 75, 76, 103, 106, 112]
SiO_5	2427	2468	42	[61, 69, 77, 79, 123, 150]
SiO_4	2428	2532	105	[62, 73, 80, 81, 112]
SiO_4	2437	2548	112	[47, 75, 126, 129, 130]
SiO_5	2440	2540	101	[43, 72, 95, 103, 108, 116]
SiO_5	2461	2508	48	[50, 65, 71, 76, 116, 120]
SiO_5	2467	2551	85	[55, 94, 105, 119, 133, 137]
SiO_4	2469	2488	20	[61, 69, 77, 79, 150]
SiO_5	2478	2683	206	[52, 69, 73, 107, 123, 150]
SiO_4	2481	2595	115	[60, 75, 76, 103, 106]
SiO_5	2489	2491	3	[61, 69, 77, 79, 93, 150]
SiO_6	2492	2592	101	[61, 69, 77, 79, 93, 123, 150]
SiO_5	2497	2503	7	[58, 97, 103, 109, 135, 144]
SiO_4	2504	2520	17	[58, 97, 109, 135, 144]
SiO_4	2506	2518	13	[44, 68, 101, 131, 134]
SiO_4	2509	2571	63	[50, 71, 76, 116, 120]
SiO_5	2519	2690	172	[44, 68, 101, 102, 131, 134]
SiO_3	2521	2566	46	[58, 97, 109, 135]
SiO_5	2533	2645	113	[62, 73, 80, 81, 106, 112]
SiO_4	2541	2798	258	[43, 72, 95, 103, 108]
SiO_5	2549	2590	42	[47, 75, 125, 126, 129, 130]
SiO_4	2552	3227	676	[55, 94, 105, 133, 137]
SiO_5	2553	2575	23	[57, 82, 107, 114, 126, 148]
SiO_4	2567	3261	695	[58, 97, 109, 135, 144]
SiO_5	2572	2756	185	[50, 71, 76, 116, 120, 136]
SiO_4	2576	3148	573	[57, 82, 107, 114, 148]
SiO_4	2591	3973	1383	[47, 75, 126, 129, 130]
SiO_5	2593	2601	9	[61, 69, 77, 79, 93, 150]
SiO_5	2596	2602	7	[60, 75, 76, 103, 106, 112]
SiO_6	2602	2606	5	[61, 69, 77, 79, 93, 123, 150]
SiO_4	2603	2772	170	[60, 75, 76, 103, 106]
SiO_5	2607	2783	177	[61, 77, 79, 93, 123, 150]
SiO_4	2646	4514	1869	[62, 73, 81, 106, 112]
SiO_5	2661	2713	53	[40, 74, 90, 128, 131, 143]
SiO_5	2667	2781	115	[46, 68, 87, 113, 142, 152]
SiO_4	2684	2955	272	[52, 69, 73, 107, 123]
SiO_4	2691	2795	105	[44, 68, 101, 102, 134]
SiO_4	2714	3545	832	[40, 90, 128, 131, 143]
SiO_4	2757	3271	515	[50, 71, 76, 116, 120]
SiO_5	2773	2797	25	[60, 75, 76, 95, 103, 106]
SiO_4	2782	2800	19	[46, 87, 113, 142, 152]
SiO_4	2784	2837	54	[61, 77, 79, 123, 150]
SiO_5	2785	2790	6	[56, 67, 90, 92, 94, 122]
SiO_4	2791	3685	895	[56, 67, 92, 94, 122]
SiO_5	2796	2821	26	[44, 68, 101, 102, 131, 134]
SiO_6	2798	2815	18	[60, 75, 76, 95, 103, 106, 126]
SiO_5	2799	2833	35	[43, 72, 95, 103, 108, 136]
SiO_5	2801	2919	119	[46, 68, 87, 113, 142, 152]
SiO_5	2816	2819	4	[60, 75, 95, 103, 106, 126]
SiO_4	2820	2836	17	[60, 95, 103, 106, 126]
SiO_4	2822	3114	293	[44, 68, 101, 102, 134]
SiO_6	2834	2950	117	[43, 72, 95, 103, 108, 115, 136]
SiO_5	2837	2851	15	[60, 75, 95, 103, 106, 126]
SiO_5	2838	3242	405	[61, 77, 79, 93, 123, 150]
SiO_6	2852	2896	45	[60, 75, 76, 95, 103, 106, 126]
SiO_5	2884	2913	30	[49, 78, 85, 89, 117, 132]
SiO_5	2897	3079	183	[60, 75, 76, 95, 103, 106]
SiO_4	2914	2923	10	[49, 78, 89, 117, 132]
SiO_4	2920	3238	319	[46, 87, 113, 142, 152]
SiO_5	2924	2950	27	[49, 78, 85, 89, 117, 132]
SiO_5	2951	2972	22	[43, 72, 95, 103, 115, 136]
SiO_4	2951	5024	2074	[49, 78, 89, 117, 132]
SiO_5	2956	3023	68	[52, 69, 73, 107, 123, 129]
SiO_5	2972	3022	51	[54, 97, 108, 136, 138, 143]
SiO_6	2973	2999	27	[43, 72, 95, 103, 108, 115, 136]
SiO_5	3000	3209	210	[43, 72, 95, 103, 115, 136]
SiO_4	3023	3152	130	[54, 97, 108, 138, 143]
SiO_4	3024	3172	149	[52, 69, 73, 107, 123]
SiO_6	3080	3101	22	[60, 75, 76, 95, 103, 106, 116]
SiO_5	3102	3398	297	[60, 75, 76, 95, 103, 106]
SiO_5	3115	3275	161	[44, 68, 101, 102, 134, 142]
SiO_5	3149	3195	47	[57, 82, 107, 114, 120, 148]
SiO_5	3150	3202	53	[42, 68, 127, 139, 145, 148]
SiO_5	3153	3171	19	[54, 97, 108, 135, 138, 143]
SiO_5	3167	3174	8	[45, 64, 77, 80, 93, 115]
SiO_6	3172	3232	61	[54, 97, 108, 135, 136, 138, 143]
SiO_3	3173	3193	21	[52, 73, 107, 123]
SiO_6	3175	3178	4	[45, 64, 77, 80, 93, 115, 146]
SiO_5	3179	3210	32	[45, 64, 80, 93, 115, 146]
SiO_4	3194	3834	641	[52, 69, 73, 107, 123]
SiO_4	3196	3352	157	[57, 82, 114, 120, 148]
SiO_4	3203	4365	1163	[42, 127, 139, 145, 148]
SiO_4	3210	3235	26	[43, 72, 95, 103, 136]
SiO_4	3211	3598	388	[45, 64, 80, 93, 115]
SiO_5	3228	3302	75	[55, 94, 105, 133, 137, 144]
SiO_5	3233	3285	53	[54, 97, 108, 135, 138, 143]
SiO_5	3236	3278	43	[43, 72, 95, 103, 115, 136]
SiO_5	3239	3517	279	[46, 71, 87, 113, 142, 152]
SiO_4	3243	3804	562	[61, 77, 79, 93, 150]
SiO_5	3262	3374	113	[58, 97, 109, 135, 137, 144]
SiO_5	3272	3296	25	[50, 71, 76, 103, 116, 120]
SiO_4	3276	3712	437	[44, 68, 101, 102, 134]
SiO_4	3279	3535	257	[43, 72, 95, 103, 136]
SiO_4	3286	3487	202	[54, 97, 108, 138, 143]
SiO_4	3297	3317	21	[50, 71, 76, 116, 120]
SiO_4	3303	3320	18	[55, 94, 133, 137, 144]
SiO_5	3318	3429	112	[50, 71, 76, 103, 116, 120]
SiO_5	3321	3348	28	[55, 94, 105, 133, 137, 144]
SiO_4	3349	3544	196	[55, 94, 105, 133, 137]
SiO_5	3353	3428	76	[57, 82, 98, 114, 120, 148]
SiO_4	3375	3483	109	[58, 97, 109, 135, 144]
SiO_4	3399	3512	114	[60, 75, 76, 95, 106]
SiO_4	3429	4310	882	[57, 82, 114, 120, 148]
SiO_6	3430	3541	112	[50, 71, 76, 96, 103, 116, 120]
SiO_3	3442	3468	27	[63, 91, 112, 141]
SiO_5	3468	3500	33	[53, 70, 91, 100, 124, 146]
SiO_4	3469	3702	234	[63, 64, 91, 112, 141]
SiO_5	3484	3504	21	[58, 97, 109, 135, 137, 144]
SiO_5	3488	3535	48	[54, 97, 108, 135, 138, 143]
SiO_6	3501	3560	60	[53, 70, 91, 100, 118, 124, 146]
SiO_4	3505	3670	166	[58, 97, 109, 135, 144]
SiO_5	3513	3926	414	[60, 75, 76, 95, 103, 106]
SiO_4	3518	4399	882	[46, 87, 113, 142, 152]
SiO_5	3521	3543	23	[41, 66, 70, 99, 104, 118]
SiO_5	3536	3623	88	[43, 72, 95, 97, 103, 136]
SiO_4	3536	3595	60	[54, 97, 108, 138, 143]
SiO_5	3542	3559	18	[50, 71, 76, 96, 116, 120]
SiO_6	3544	3576	33	[41, 66, 70, 99, 100, 104, 118]
SiO_3	3545	3573	29	[55, 105, 133, 137]
SiO_5	3546	3664	119	[40, 90, 128, 131, 135, 143]
SiO_4	3560	3823	264	[50, 71, 76, 116, 120]
SiO_5	3561	3582	22	[53, 70, 91, 100, 118, 124]
SiO_4	3574	5019	1446	[55, 94, 105, 133, 137]
SiO_5	3577	3591	15	[41, 66, 70, 99, 104, 118]
SiO_4	3583	3693	111	[53, 70, 91, 118, 124]
SiO_4	3592	3617	26	[41, 66, 70, 99, 104]
SiO_5	3596	3620	25	[54, 97, 108, 134, 138, 143]
SiO_5	3596	3621	26	[59, 65, 96, 98, 111, 120]
SiO_5	3599	3680	82	[45, 64, 77, 80, 93, 115]
SiO_5	3618	3807	190	[41, 66, 70, 99, 100, 104]
SiO_4	3621	3717	97	[54, 97, 108, 138, 143]
SiO_4	3622	3728	107	[59, 65, 96, 98, 111]
SiO_4	3624	3680	57	[43, 72, 95, 103, 136]
SiO_4	3665	3675	11	[40, 90, 128, 131, 143]
SiO_5	3671	3685	15	[58, 97, 109, 135, 137, 144]
SiO_5	3676	3714	39	[40, 90, 128, 131, 135, 143]
SiO_5	3681	3781	101	[43, 72, 95, 103, 115, 136]
SiO_4	3681	3697	17	[45, 77, 80, 93, 115]
SiO_3	3686	3710	25	[56, 67, 92, 122]
SiO_4	3686	3918	233	[58, 97, 109, 135, 144]
SiO_5	3694	3729	36	[53, 70, 91, 112, 118, 124]
SiO_5	3698	3729	32	[45, 64, 77, 80, 93, 115]
SiO_5	3703	3751	49	[63, 64, 80, 91, 112, 141]
SiO_4	3711	4230	520	[56, 67, 92, 94, 122]
SiO_5	3713	3727	15	[44, 68, 101, 102, 134, 143]
SiO_4	3715	4360	646	[40, 90, 131, 135, 143]
SiO_5	3718	3760	43	[54, 97, 108, 135, 138, 143]
SiO_4	3728	4889	1162	[44, 68, 101, 102, 134]
SiO_5	3729	4131	403	[59, 65, 96, 98, 111, 150]
SiO_6	3730	3758	29	[45, 64, 72, 77, 80, 93, 115]
SiO_4	3730	4265	536	[53, 70, 91, 118, 124]
SiO_6	3752	3806	55	[63, 64, 80, 91, 112, 129, 141]
SiO_5	3759	3770	12	[45, 64, 77, 80, 93, 115]
SiO_4	3761	3841	81	[54, 97, 108, 138, 143]
SiO_4	3771	3985	215	[45, 64, 77, 80, 115]
SiO_4	3782	3805	24	[43, 72, 103, 115, 136]
SiO_5	3792	3804	13	[48, 86, 119, 125, 130, 140]
SiO_4	3805	4101	297	[48, 86, 119, 125, 130]
SiO_5	3805	4079	275	[61, 65, 77, 79, 93, 150]
SiO_5	3806	3856	51	[43, 72, 95, 103, 115, 136]
SiO_5	3807	3957	151	[63, 64, 80, 91, 112, 141]
SiO_4	3808	3831	24	[41, 70, 99, 100, 104]
SiO_3	3824	3840	17	[50, 71, 76, 116]
SiO_5	3832	3918	87	[41, 66, 70, 99, 100, 104]
SiO_5	3835	3885	51	[52, 69, 73, 80, 107, 123]
SiO_4	3841	3853	13	[50, 71, 76, 103, 116]
SiO_5	3842	3842	1	[54, 90, 97, 108, 138, 143]
SiO_6	3843	3866	24	[54, 90, 97, 108, 134, 138, 143]
SiO_5	3854	3913	60	[50, 71, 76, 103, 116, 120]
SiO_4	3857	3887	31	[43, 72, 95, 115, 136]
SiO_5	3867	3882	16	[54, 90, 108, 134, 138, 143]
SiO_4	3883	3957	75	[54, 108, 134, 138, 143]
SiO_4	3886	4774	889	[52, 69, 73, 107, 123]
SiO_5	3888	3954	67	[43, 72, 95, 103, 115, 136]
SiO_4	3914	3955	42	[50, 71, 76, 103, 116]
SiO_4	3919	4373	455	[41, 70, 99, 100, 104]
SiO_5	3919	4008	90	[58, 97, 109, 135, 143, 144]
SiO_4	3927	3989	63	[60, 76, 95, 103, 106]
SiO_4	3955	4006	52	[43, 72, 103, 115, 136]
SiO_5	3956	4034	79	[50, 71, 76, 103, 116, 120]
SiO_5	3958	4030	73	[54, 97, 108, 134, 138, 143]
SiO_4	3958	4845	888	[63, 64, 91, 112, 141]
SiO_5	3974	4000	27	[47, 75, 126, 129, 130, 140]
SiO_5	3986	4013	28	[45, 64, 77, 80, 115, 128]
SiO_5	3990	4014	25	[60, 75, 76, 95, 103, 106]
SiO_4	4001	4316	316	[47, 75, 126, 129, 140]
SiO_5	4007	4050	44	[43, 72, 103, 108, 115, 136]
SiO_4	4009	4017	9	[58, 97, 109, 135, 144]
SiO_4	4014	4674	661	[45, 77, 80, 115, 128]
SiO_4	4015	4127	113	[60, 75, 76, 95, 106]
SiO_5	4018	4117	100	[58, 87, 97, 109, 135, 144]
SiO_4	4031	4345	315	[54, 97, 108, 138, 143]
SiO_4	4035	4204	170	[50, 71, 103, 116, 120]
SiO_4	4051	4384	334	[43, 72, 103, 115, 136]
SiO_4	4080	4094	15	[61, 77, 79, 93, 150]
SiO_5	4095	4252	158	[61, 65, 77, 79, 93, 150]
SiO_3	4102	4110	9	[48, 86, 119, 130]
SiO_4	4111	4285	175	[48, 86, 119, 125, 130]
SiO_4	4118	4205	88	[58, 97, 109, 135, 144]
SiO_5	4128	4183	56	[60, 75, 76, 95, 106, 112]
SiO_4	4132	4587	456	[59, 96, 98, 111, 150]
SiO_4	4184	4436	253	[60, 75, 76, 95, 106]
SiO_3	4205	4236	32	[50, 71, 116, 120]
SiO_5	4206	4265	60	[58, 97, 109, 135, 143, 144]
SiO_5	4231	4246	16	[56, 67, 90, 92, 94, 122]
SiO_4	4237	4463	227	[50, 71, 103, 116, 120]
SiO_4	4247	4256	10	[56, 67, 92, 94, 122]
SiO_4	4253	4503	251	[61, 65, 79, 93, 150]
SiO_5	4257	4295	39	[56, 67, 90, 92, 94, 122]
SiO_5	4266	4313	48	[53, 70, 91, 118, 124, 141]
SiO_4	4266	4443	178	[58, 97, 109, 135, 144]
SiO_5	4280	4319	40	[51, 85, 87, 147, 149, 151]
SiO_5	4286	4328	43	[48, 86, 119, 125, 130, 149]
SiO_4	4296	4861	566	[56, 67, 90, 92, 122]
SiO_5	4311	4344	34	[57, 82, 114, 120, 145, 148]
SiO_4	4314	5065	752	[53, 70, 91, 118, 124]
SiO_5	4317	4325	9	[47, 75, 126, 129, 130, 140]
SiO_4	4320	4361	42	[51, 85, 147, 149, 151]
SiO_4	4326	4331	6	[47, 126, 129, 130, 140]
SiO_4	4329	4665	337	[48, 86, 119, 125, 130]
SiO_5	4332	4430	99	[47, 125, 126, 129, 130, 140]
SiO_4	4345	4849	505	[57, 82, 114, 120, 148]
SiO_5	4346	4362	17	[54, 91, 97, 108, 138, 143]
SiO_3	4361	4394	34	[40, 90, 131, 143]
SiO_5	4362	4583	222	[51, 85, 87, 147, 149, 151]
SiO_4	4363	4767	405	[54, 97, 108, 138, 143]
SiO_3	4366	4387	22	[42, 127, 145, 148]
SiO_5	4374	4378	5	[41, 66, 70, 99, 100, 104]
SiO_4	4379	4439	61	[41, 70, 99, 100, 104]
SiO_5	4385	4485	101	[43, 72, 103, 108, 115, 136]
SiO_4	4388	5184	797	[42, 107, 127, 145, 148]
SiO_4	4395	4605	211	[40, 90, 131, 134, 143]
SiO_5	4400	4474	75	[46, 87, 113, 142, 151, 152]
SiO_6	4431	4431	1	[47, 75, 125, 126, 129, 130, 140]
SiO_5	4432	4451	20	[47, 125, 126, 129, 130, 140]
SiO_5	4437	4447	11	[60, 75, 76, 95, 106, 141]
SiO_5	4440	4457	18	[41, 70, 99, 100, 104, 138]
SiO_3	4444	4461	18	[58, 109, 135, 144]
SiO_4	4448	4464	17	[60, 75, 76, 106, 141]
SiO_4	4452	4497	46	[47, 125, 126, 129, 140]
SiO_4	4458	4473	16	[41, 70, 99, 100, 104]
SiO_4	4462	4522	61	[58, 109, 133, 135, 144]
SiO_5	4464	4470	7	[50, 71, 103, 116, 120, 136]
SiO_5	4465	4504	40	[60, 75, 76, 95, 106, 141]
SiO_4	4471	4535	65	[50, 71, 103, 116, 120]
SiO_5	4474	4487	14	[41, 70, 99, 100, 104, 138]
SiO_6	4475	4535	61	[46, 68, 87, 113, 142, 151, 152]
SiO_4	4486	4510	25	[43, 72, 103, 108, 136]
SiO_4	4488	5994	1507	[41, 70, 99, 100, 104]
SiO_5	4498	4500	3	[47, 125, 126, 129, 130, 140]
SiO_4	4501	4504	4	[47, 125, 126, 129, 140]
SiO_3	4504	4517	14	[61, 65, 79, 93]
SiO_5	4505	4518	14	[47, 75, 125, 126, 129, 140]
SiO_4	4505	4591	87	[60, 75, 76, 106, 141]
SiO_5	4511	4640	130	[43, 72, 103, 108, 115, 136]
SiO_5	4515	4635	121	[62, 73, 81, 106, 112, 141]
SiO_4	4518	5239	722	[61, 65, 79, 84, 93]
SiO_4	4519	4584	66	[47, 125, 126, 129, 140]
SiO_5	4523	4629	107	[58, 109, 133, 135, 137, 144]
SiO_5	4536	4584	49	[46, 87, 113, 142, 151, 152]
SiO_5	4536	4589	54	[50, 71, 76, 103, 116, 120]
SiO_4	4584	4661	78	[51, 85, 147, 149, 151]
SiO_4	4585	4900	316	[46, 87, 113, 142, 152]
SiO_5	4585	4611	27	[47, 125, 126, 129, 130, 140]
SiO_5	4588	4614	27	[59, 84, 96, 98, 111, 150]
SiO_4	4590	4817	228	[50, 71, 103, 116, 120]
SiO_5	4592	4605	14	[60, 75, 76, 95, 106, 141]
SiO_5	4606	4675	70	[40, 90, 92, 131, 134, 143]
SiO_4	4606	4611	6	[60, 75, 76, 95, 106]
SiO_4	4612	4853	242	[47, 125, 126, 129, 130]
SiO_5	4612	4706	95	[60, 75, 76, 95, 103, 106]
SiO_4	4615	5386	772	[59, 96, 98, 111, 150]
SiO_4	4630	4767	138	[58, 109, 135, 137, 144]
SiO_4	4636	4699	64	[62, 73, 81, 106, 141]
SiO_4	4641	4714	74	[43, 72, 108, 115, 136]
SiO_5	4662	4747	86	[51, 85, 87, 147, 149, 151]
SiO_5	4666	4804	139	[48, 66, 86, 119, 125, 130]
SiO_5	4675	4720	46	[45, 77, 80, 115, 128, 136]
SiO_4	4676	5447	772	[40, 90, 92, 131, 143]
SiO_5	4700	4840	141	[62, 73, 76, 81, 106, 141]
SiO_4	4707	4737	31	[60, 75, 76, 95, 106]
SiO_5	4715	4722	8	[43, 72, 103, 108, 115, 136]
SiO_4	4721	5157	437	[45, 77, 80, 115, 128]
SiO_6	4723	4747	25	[43, 72, 95, 103, 108, 115, 136]
SiO_5	4738	4741	4	[60, 75, 76, 95, 103, 106]
SiO_4	4742	4828	87	[60, 75, 76, 95, 103]
SiO_5	4748	4763	16	[43, 72, 95, 103, 115, 136]
SiO_4	4748	5096	349	[51, 85, 147, 149, 151]
SiO_4	4764	5364	601	[43, 72, 95, 115, 136]
SiO_5	4768	4799	32	[54, 72, 97, 108, 138, 143]
SiO_3	4768	4789	22	[58, 135, 137, 144]
SiO_5	4775	4781	7	[52, 69, 73, 107, 123, 145]
SiO_4	4782	4937	156	[52, 69, 73, 107, 123]
SiO_4	4790	4802	13	[58, 109, 135, 137, 144]
SiO_4	4800	4833	34	[54, 72, 97, 108, 143]
SiO_3	4803	4803	1	[58, 135, 137, 144]
SiO_4	4804	4813	10	[58, 135, 137, 140, 144]
SiO_4	4805	5196	392	[48, 66, 86, 119, 130]
SiO_3	4814	4835	22	[58, 135, 137, 144]
SiO_5	4818	4878	61	[50, 71, 103, 114, 116, 120]
SiO_5	4829	5312	484	[60, 75, 76, 95, 103, 106]
SiO_5	4834	4850	17	[54, 72, 97, 108, 138, 143]
SiO_4	4836	4849	14	[58, 135, 137, 140, 144]
SiO_4	4841	4861	21	[62, 76, 81, 106, 141]
SiO_5	4846	4877	32	[63, 64, 76, 91, 112, 141]
SiO_5	4850	4930	81	[57, 82, 114, 116, 120, 148]
SiO_3	4850	4862	13	[58, 135, 137, 144]
SiO_4	4851	4857	7	[54, 72, 97, 108, 143]
SiO_3	4854	4862	9	[47, 125, 126, 129]
SiO_3	4858	4871	14	[54, 72, 97, 108]
SiO_5	4862	4973	112	[56, 67, 90, 92, 110, 122]
SiO_3	4862	4866	5	[62, 76, 81, 141]
SiO_4	4863	4891	29	[47, 125, 126, 129, 130]
SiO_4	4863	4942	80	[58, 135, 137, 140, 144]
SiO_4	4867	5116	250	[62, 73, 76, 81, 141]
SiO_4	4872	4925	54	[54, 72, 97, 108, 138]
SiO_4	4878	4922	45	[63, 64, 91, 112, 141]
SiO_6	4879	4942	64	[50, 71, 103, 114, 116, 120, 136]
SiO_5	4890	4891	2	[44, 68, 99, 101, 102, 134]
SiO_4	4892	4936	45	[44, 68, 101, 102, 134]
SiO_3	4892	4960	69	[47, 125, 126, 129]
SiO_5	4901	4912	12	[46, 87, 113, 142, 151, 152]
SiO_4	4913	4932	20	[46, 87, 113, 142, 152]
SiO_5	4923	4960	38	[63, 64, 91, 108, 112, 141]
SiO_5	4926	5208	283	[54, 72, 97, 108, 138, 143]
SiO_4	4931	5021	91	[57, 82, 114, 120, 148]
SiO_5	4933	5206	274	[46, 87, 113, 142, 151, 152]
SiO_5	4937	4951	15	[44, 68, 89, 101, 102, 134]
SiO_3	4938	4956	19	[52, 69, 107, 123]
SiO_5	4943	5052	110	[50, 71, 103, 114, 116, 136]
SiO_5	4943	4964	22	[58, 109, 135, 137, 140, 144]
SiO_4	4952	6457	1506	[44, 68, 89, 101, 102]
SiO_4	4957	5131	175	[52, 69, 73, 107, 123]
SiO_4	4961	4978	18	[47, 66, 125, 126, 129]
SiO_4	4961	4967	7	[63, 64, 91, 112, 141]
SiO_4	4965	4979	15	[58, 135, 137, 140, 144]
SiO_5	4968	4995	28	[63, 64, 91, 108, 112, 141]
SiO_4	4974	5136	163	[56, 67, 92, 110, 122]
SiO_3	4979	4986	8	[47, 125, 126, 129]
SiO_5	4980	5035	56	[58, 109, 135, 137, 140, 144]
SiO_4	4987	6150	1164	[47, 119, 125, 126, 129]
SiO_4	4996	5130	135	[63, 64, 91, 108, 112]
SiO_3	5020	5043	24	[55, 94, 105, 137]
SiO_5	5022	5161	140	[57, 82, 114, 116, 120, 148]
SiO_5	5025	5037	13	[49, 78, 89, 117, 132, 135]
SiO_4	5036	5708	673	[58, 109, 137, 140, 144]
SiO_4	5038	5061	24	[49, 78, 117, 132, 135]
SiO_4	5044	5363	320	[55, 94, 105, 133, 137]
SiO_4	5053	5084	32	[50, 71, 103, 114, 136]
SiO_5	5062	5117	56	[49, 78, 89, 117, 132, 135]
SiO_5	5066	5094	29	[53, 70, 91, 118, 124, 134]
SiO_5	5085	5398	314	[50, 71, 103, 114, 116, 136]
SiO_4	5095	5271	177	[53, 70, 91, 118, 124]
SiO_5	5097	5188	92	[51, 85, 113, 147, 149, 151]
SiO_5	5117	5184	68	[62, 73, 76, 81, 106, 141]
SiO_4	5118	6448	1331	[49, 78, 117, 132, 135]
SiO_5	5131	5202	72	[63, 64, 91, 108, 112, 141]
SiO_5	5132	5140	9	[52, 69, 73, 107, 123, 145]
SiO_5	5137	5155	19	[56, 67, 90, 92, 110, 122]
SiO_4	5141	5152	12	[52, 69, 107, 123, 145]
SiO_5	5153	5154	2	[52, 69, 94, 107, 123, 145]
SiO_4	5155	5160	6	[52, 69, 107, 123, 145]
SiO_4	5156	5225	70	[56, 67, 92, 110, 122]
SiO_3	5158	5175	18	[45, 77, 115, 128]
SiO_5	5161	5216	56	[52, 69, 73, 107, 123, 145]
SiO_4	5162	6519	1358	[57, 82, 114, 120, 148]
SiO_4	5176	5454	279	[45, 77, 80, 115, 128]
SiO_5	5185	5247	63	[42, 82, 107, 127, 145, 148]
SiO_4	5185	5197	13	[62, 73, 76, 81, 141]
SiO_6	5189	5221	33	[51, 78, 85, 113, 147, 149, 151]
SiO_5	5197	5211	15	[48, 66, 86, 119, 129, 130]
SiO_5	5198	5209	12	[62, 73, 76, 81, 106, 141]
SiO_4	5203	5221	19	[63, 64, 91, 108, 112]
SiO_4	5207	5487	281	[46, 87, 113, 142, 152]
SiO_4	5209	5326	118	[54, 97, 108, 138, 143]
SiO_4	5210	5715	506	[62, 73, 76, 81, 141]
SiO_4	5212	5510	299	[48, 66, 86, 119, 130]
SiO_4	5217	5327	111	[52, 69, 73, 107, 123]
SiO_5	5222	5287	66	[51, 78, 85, 147, 149, 151]
SiO_5	5222	5310	89	[63, 64, 91, 108, 112, 141]
SiO_3	5226	5266	41	[56, 67, 110, 122]
SiO_5	5240	5259	20	[61, 65, 79, 84, 88, 93]
SiO_4	5248	5296	49	[42, 107, 127, 145, 148]
SiO_4	5260	5467	208	[61, 65, 79, 84, 93]
SiO_4	5267	5423	157	[56, 67, 92, 110, 122]
SiO_5	5272	5589	318	[53, 70, 91, 118, 124, 134]
SiO_4	5288	5305	18	[51, 78, 85, 147, 149]
SiO_5	5297	5446	150	[42, 82, 107, 127, 145, 148]
SiO_5	5306	5423	118	[51, 78, 85, 147, 149, 151]
SiO_4	5311	5547	237	[63, 64, 91, 112, 141]
SiO_4	5313	5525	213	[60, 75, 76, 103, 106]
SiO_5	5327	5628	302	[54, 72, 97, 108, 138, 143]
SiO_5	5328	5365	38	[52, 69, 73, 94, 107, 123]
SiO_5	5364	5381	18	[55, 94, 105, 107, 133, 137]
SiO_5	5365	5526	162	[43, 72, 95, 108, 115, 136]
SiO_4	5366	5563	198	[52, 69, 73, 107, 123]
SiO_4	5382	6313	932	[55, 94, 105, 133, 137]
SiO_5	5387	5486	100	[59, 96, 98, 101, 111, 150]
SiO_4	5399	5451	53	[50, 71, 114, 116, 136]
SiO_4	5424	5621	198	[51, 85, 147, 149, 151]
SiO_5	5424	5454	31	[56, 67, 80, 92, 110, 122]
SiO_4	5447	5991	545	[42, 82, 107, 127, 145]
SiO_5	5448	5615	168	[40, 90, 92, 97, 131, 143]
SiO_5	5452	5645	194	[50, 71, 103, 114, 116, 136]
SiO_5	5455	5477	23	[45, 77, 80, 95, 115, 128]
SiO_4	5455	5665	211	[56, 67, 92, 110, 122]
SiO_5	5468	5504	37	[61, 65, 77, 79, 84, 93]
SiO_4	5478	5491	14	[45, 77, 80, 115, 128]
SiO_4	5487	6221	735	[59, 96, 98, 111, 150]
SiO_5	5488	5491	4	[46, 87, 113, 142, 151, 152]
SiO_5	5492	5529	38	[45, 67, 77, 80, 115, 128]
SiO_4	5492	5647	156	[46, 87, 113, 142, 152]
SiO_4	5505	5912	408	[61, 65, 79, 84, 93]
SiO_3	5511	5539	29	[48, 66, 86, 130]
SiO_5	5526	5540	15	[60, 75, 76, 95, 103, 106]
SiO_4	5527	5553	27	[43, 72, 95, 115, 136]
SiO_4	5530	5639	110	[45, 77, 80, 115, 128]
SiO_4	5540	5548	9	[48, 66, 86, 109, 130]
SiO_4	5541	6012	472	[60, 75, 76, 103, 106]
SiO_5	5548	5571	24	[63, 64, 91, 112, 141, 143]
SiO_5	5549	5554	6	[48, 66, 86, 109, 119, 130]
SiO_5	5554	5629	76	[43, 72, 95, 103, 115, 136]
SiO_4	5555	5577	23	[48, 66, 86, 119, 130]
SiO_5	5564	6145	582	[52, 69, 73, 94, 107, 123]
SiO_4	5572	5915	344	[63, 64, 91, 112, 141]
SiO_5	5578	5579	2	[48, 66, 86, 109, 119, 130]
SiO_4	5580	5607	28	[48, 66, 86, 109, 130]
SiO_6	5590	5652	63	[53, 70, 91, 118, 124, 134, 152]
SiO_5	5608	5733	126	[48, 66, 86, 109, 119, 130]
SiO_4	5616	5658	43	[40, 90, 97, 131, 143]
SiO_5	5622	5701	80	[51, 85, 113, 147, 149, 151]
SiO_6	5629	5641	13	[54, 72, 97, 108, 116, 138, 143]
SiO_4	5630	5748	119	[43, 72, 95, 103, 136]
SiO_5	5640	5664	25	[45, 67, 77, 80, 115, 128]
SiO_5	5642	5749	108	[54, 72, 97, 108, 138, 143]
SiO_4	5646	5874	229	[50, 71, 114, 116, 136]
SiO_5	5648	5660	13	[46, 87, 113, 142, 147, 152]
SiO_5	5653	5661	9	[53, 70, 91, 118, 124, 152]
SiO_5	5659	5679	21	[40, 90, 92, 97, 131, 143]
SiO_4	5661	5663	3	[46, 87, 113, 142, 147]
SiO_4	5662	5746	85	[53, 91, 118, 124, 152]
SiO_5	5664	5698	35	[46, 74, 87, 113, 142, 147]
SiO_4	5665	5916	252	[45, 77, 80, 115, 128]
SiO_5	5666	5697	32	[56, 67, 80, 92, 110, 122]
SiO_4	5680	6150	471	[40, 90, 92, 131, 143]
SiO_4	5698	6639	942	[56, 67, 92, 110, 122]
SiO_4	5699	7156	1458	[46, 74, 113, 142, 147]
SiO_4	5702	5822	121	[51, 85, 147, 149, 151]
SiO_5	5709	5722	14	[58, 87, 109, 137, 140, 144]
SiO_5	5716	5902	187	[62, 73, 76, 81, 123, 141]
SiO_4	5723	6287	565	[58, 87, 109, 140, 144]
SiO_4	5734	5862	129	[48, 66, 86, 119, 130]
SiO_5	5747	5758	12	[53, 91, 118, 124, 134, 152]
SiO_5	5749	5819	71	[43, 72, 95, 103, 115, 136]
SiO_4	5750	5768	19	[54, 72, 97, 108, 143]
SiO_4	5759	5928	170	[53, 91, 118, 124, 152]
SiO_5	5769	5779	11	[54, 72, 97, 108, 138, 143]
SiO_4	5780	5854	75	[54, 72, 97, 108, 143]
SiO_4	5820	5839	20	[43, 72, 95, 103, 136]
SiO_3	5823	5844	22	[51, 85, 149, 151]
SiO_5	5840	5867	28	[43, 72, 95, 103, 115, 136]
SiO_4	5845	5861	17	[51, 85, 132, 149, 151]
SiO_5	5855	6072	218	[54, 72, 97, 108, 112, 143]
SiO_5	5862	5887	26	[51, 85, 132, 147, 149, 151]
SiO_5	5863	5960	98	[48, 66, 86, 99, 119, 130]
SiO_6	5868	5995	128	[43, 72, 95, 103, 115, 136, 146]
SiO_5	5875	5897	23	[50, 71, 114, 116, 125, 136]
SiO_4	5888	6339	452	[51, 85, 132, 149, 151]
SiO_4	5898	5962	65	[50, 71, 114, 116, 136]
SiO_4	5903	5962	60	[62, 73, 76, 81, 141]
SiO_3	5913	6073	161	[61, 65, 79, 84]
SiO_5	5916	5920	5	[63, 64, 91, 112, 141, 143]
SiO_5	5917	5932	16	[45, 77, 80, 95, 115, 128]
SiO_6	5921	5942	22	[63, 64, 91, 112, 121, 141, 143]
SiO_5	5929	5950	22	[53, 76, 91, 118, 124, 152]
SiO_4	5933	6128	196	[45, 77, 80, 115, 128]
SiO_5	5943	5954	12	[63, 64, 91, 112, 121, 141]
SiO_4	5951	6253	303	[53, 91, 118, 124, 152]
SiO_6	5955	5956	2	[63, 64, 91, 112, 121, 141, 143]
SiO_5	5957	5990	34	[63, 64, 91, 112, 141, 143]
SiO_6	5961	5963	3	[48, 66, 86, 99, 119, 129, 130]
SiO_5	5963	5997	35	[50, 71, 97, 114, 116, 136]
SiO_5	5963	6044	82	[62, 73, 76, 81, 123, 141]
SiO_5	5964	6026	63	[48, 66, 99, 119, 129, 130]
SiO_4	5991	6867	877	[63, 64, 91, 112, 141]
SiO_5	5992	6009	18	[42, 82, 107, 127, 145, 148]
SiO_5	5995	6142	148	[41, 70, 99, 100, 104, 138]
SiO_5	5996	6058	63	[43, 72, 95, 103, 136, 146]
SiO_4	5998	6201	204	[50, 71, 114, 116, 136]
SiO_4	6010	6121	112	[42, 82, 107, 127, 145]
SiO_5	6013	6271	259	[60, 75, 76, 103, 106, 146]
SiO_4	6027	6037	11	[48, 66, 99, 119, 130]
SiO_5	6038	6133	96	[48, 66, 86, 99, 119, 130]
SiO_4	6045	6052	8	[62, 73, 76, 81, 141]
SiO_5	6053	6463	411	[62, 73, 76, 81, 123, 141]
SiO_4	6059	6160	102	[43, 72, 95, 103, 136]
SiO_4	6073	6085	13	[54, 72, 97, 108, 143]
SiO_4	6074	9020	2947	[61, 65, 79, 84, 93]
SiO_5	6086	6090	5	[54, 72, 97, 108, 112, 143]
SiO_4	6091	6328	238	[54, 72, 97, 108, 143]
SiO_5	6122	6159	38	[42, 82, 94, 107, 127, 145]
SiO_5	6129	6177	49	[45, 77, 80, 95, 115, 128]
SiO_4	6134	6186	53	[48, 66, 86, 99, 130]
SiO_4	6143	6167	25	[41, 70, 100, 104, 138]
SiO_4	6146	6653	508	[52, 69, 73, 107, 123]
SiO_5	6151	6156	6	[40, 64, 90, 92, 131, 143]
SiO_5	6151	6190	40	[47, 119, 125, 126, 129, 130]
SiO_4	6157	6577	421	[40, 90, 92, 131, 143]
SiO_4	6160	6327	168	[42, 82, 107, 127, 145]
SiO_5	6161	6363	203	[43, 72, 95, 103, 136, 146]
SiO_5	6168	6267	100	[41, 70, 96, 100, 104, 138]
SiO_4	6178	6191	14	[45, 77, 80, 115, 128]
SiO_5	6187	6398	212	[48, 66, 86, 99, 129, 130]
SiO_4	6191	6627	437	[47, 119, 125, 126, 129]
SiO_5	6192	6456	265	[45, 77, 80, 95, 115, 128]
SiO_5	6202	6284	83	[50, 71, 97, 114, 116, 136]
SiO_5	6222	6260	39	[59, 96, 98, 108, 111, 150]
SiO_5	6254	6260	7	[53, 71, 91, 118, 124, 152]
SiO_4	6261	6700	440	[53, 71, 118, 124, 152]
SiO_4	6261	6311	51	[59, 96, 98, 111, 150]
SiO_4	6268	6291	24	[41, 70, 96, 100, 104]
SiO_4	6272	6391	120	[60, 75, 76, 103, 106]
SiO_6	6285	6352	68	[50, 71, 97, 103, 114, 116, 136]
SiO_5	6288	6293	6	[58, 87, 109, 133, 140, 144]
SiO_5	6292	6304	13	[41, 70, 96, 100, 104, 138]
SiO_4	6294	7714	1421	[58, 87, 109, 140, 144]
SiO_4	6305	6344	40	[41, 70, 96, 100, 104]
SiO_5	6312	6326	15	[59, 96, 98, 111, 139, 150]
SiO_5	6314	6341	28	[55, 94, 105, 127, 133, 137]
SiO_4	6327	6357	31	[59, 98, 111, 139, 150]
SiO_5	6328	6385	58	[42, 82, 107, 127, 145, 148]
SiO_3	6329	6334	6	[54, 97, 108, 143]
SiO_4	6335	6423	89	[54, 97, 108, 138, 143]
SiO_5	6340	6357	18	[51, 85, 102, 132, 149, 151]
SiO_4	6342	6488	147	[55, 94, 105, 127, 137]
SiO_5	6345	6349	5	[41, 70, 96, 100, 104, 111]
SiO_4	6350	6824	475	[41, 70, 96, 100, 104]
SiO_5	6353	6456	104	[50, 71, 97, 114, 116, 136]
SiO_4	6358	7697	1340	[51, 85, 132, 149, 151]
SiO_3	6358	6401	44	[59, 98, 111, 150]
SiO_4	6364	6502	139	[43, 72, 95, 136, 146]
SiO_4	6386	6595	210	[42, 82, 107, 127, 145]
SiO_5	6392	6418	27	[60, 75, 76, 103, 106, 146]
SiO_4	6399	6614	216	[48, 66, 86, 99, 130]
SiO_4	6402	7702	1301	[59, 96, 98, 111, 150]
SiO_4	6419	6468	50	[60, 75, 76, 103, 106]
SiO_5	6424	6445	22	[54, 97, 108, 131, 138, 143]
SiO_4	6446	6454	9	[54, 97, 108, 138, 143]
SiO_5	6449	6465	17	[49, 78, 117, 121, 132, 135]
SiO_5	6455	6483	29	[54, 97, 108, 131, 138, 143]
SiO_4	6457	6477	21	[45, 80, 95, 115, 128]
SiO_4	6457	6639	183	[50, 71, 114, 116, 136]
SiO_5	6458	6550	93	[44, 68, 89, 101, 102, 117]
SiO_4	6464	6763	300	[62, 73, 76, 81, 141]
SiO_4	6466	6480	15	[49, 78, 117, 132, 135]
SiO_5	6469	6492	24	[60, 75, 76, 103, 106, 152]
SiO_5	6478	6581	104	[45, 77, 80, 95, 115, 128]
SiO_5	6481	6537	57	[49, 78, 117, 121, 132, 135]
SiO_6	6484	6495	12	[54, 91, 97, 108, 131, 138, 143]
SiO_5	6489	6559	71	[55, 94, 105, 107, 127, 137]
SiO_4	6493	6756	264	[60, 75, 76, 103, 152]
SiO_5	6496	6497	2	[54, 91, 97, 108, 138, 143]
SiO_4	6498	7688	1191	[54, 97, 108, 138, 143]
SiO_5	6503	6674	172	[43, 72, 95, 103, 136, 146]
SiO_5	6520	6540	21	[57, 82, 114, 120, 124, 148]
SiO_4	6538	7206	669	[49, 78, 121, 132, 135]
SiO_4	6541	6660	120	[57, 82, 114, 120, 148]
SiO_4	6551	7518	968	[44, 68, 89, 101, 117]
SiO_4	6560	6779	220	[55, 94, 105, 127, 137]
SiO_5	6578	6595	18	[40, 90, 92, 131, 138, 143]
SiO_4	6582	7101	520	[45, 77, 95, 115, 128]
SiO_4	6596	7301	706	[40, 90, 92, 131, 143]
SiO_5	6596	6676	81	[42, 82, 107, 127, 145, 148]
SiO_5	6615	6628	14	[48, 66, 86, 99, 122, 130]
SiO_5	6628	6639	12	[47, 119, 125, 126, 129, 140]
SiO_4	6629	7042	414	[48, 66, 86, 99, 130]
SiO_4	6640	6711	72	[47, 119, 126, 129, 140]
SiO_5	6640	6703	64	[50, 71, 103, 114, 116, 136]
SiO_5	6640	6873	234	[56, 67, 92, 102, 110, 122]
SiO_3	6654	6698	45	[52, 69, 107, 123]
SiO_5	6661	6742	82	[57, 82, 114, 120, 124, 148]
SiO_4	6675	6891	217	[43, 72, 95, 136, 146]
SiO_4	6677	6805	129	[42, 82, 107, 127, 145]
SiO_4	6699	6977	279	[52, 69, 73, 107, 123]
SiO_5	6701	6806	106	[53, 71, 103, 118, 124, 152]
SiO_4	6704	6792	89	[50, 71, 114, 116, 136]
SiO_5	6712	6837	126	[47, 119, 125, 126, 129, 140]
SiO_4	6743	7139	397	[57, 114, 120, 124, 148]
SiO_5	6757	6780	24	[60, 75, 76, 91, 103, 152]
SiO_5	6764	6781	18	[62, 73, 76, 81, 91, 141]
SiO_5	6780	6804	25	[55, 94, 105, 107, 127, 137]
SiO_4	6781	6866	86	[60, 75, 76, 103, 152]
SiO_4	6782	6811	30	[62, 73, 76, 81, 141]
SiO_5	6793	6854	62	[50, 71, 97, 114, 116, 136]
SiO_4	6805	6823	19	[55, 94, 105, 127, 137]
SiO_3	6806	6809	4	[42, 82, 127, 145]
SiO_4	6807	6815	9	[53, 103, 118, 124, 152]
SiO_4	6810	6829	20	[42, 82, 123, 127, 145]
SiO_5	6812	7071	260	[62, 73, 76, 81, 91, 141]
SiO_5	6816	7082	267	[53, 71, 103, 118, 124, 152]
SiO_5	6824	6849	26	[55, 94, 105, 107, 127, 137]
SiO_5	6825	6894	70	[41, 70, 96, 99, 100, 104]
SiO_5	6830	6838	9	[42, 82, 107, 123, 127, 145]
SiO_4	6838	7096	259	[47, 119, 126, 129, 140]
SiO_4	6839	7003	165	[42, 82, 123, 127, 145]
SiO_4	6850	6852	3	[55, 94, 105, 127, 137]
SiO_5	6853	6864	12	[55, 94, 105, 107, 127, 137]
SiO_4	6855	6948	94	[50, 71, 97, 116, 136]
SiO_4	6865	7684	820	[55, 94, 105, 127, 137]
SiO_5	6867	7051	185	[60, 75, 76, 103, 146, 152]
SiO_5	6868	7480	613	[63, 64, 91, 110, 112, 141]
SiO_4	6874	7049	176	[56, 67, 92, 102, 122]
SiO_5	6892	6936	45	[43, 72, 95, 103, 136, 146]
SiO_4	6895	6957	63	[41, 70, 99, 100, 104]
SiO_6	6937	6978	42	[43, 72, 95, 103, 114, 136, 146]
SiO_5	6949	6996	48	[50, 71, 97, 114, 116, 136]
SiO_5	6958	6994	37	[41, 70, 96, 99, 100, 104]
SiO_3	6978	7006	29	[52, 69, 107, 123]
SiO_5	6979	7008	30	[43, 72, 103, 114, 136, 146]
SiO_4	6995	7020	26	[41, 70, 99, 100, 104]
SiO_4	6997	7022	26	[50, 71, 97, 116, 136]
SiO_5	7004	7324	321	[42, 82, 120, 123, 127, 145]
SiO_4	7007	7223	217	[52, 69, 73, 107, 123]
SiO_4	7009	9122	2114	[43, 72, 103, 136, 146]
SiO_5	7021	7033	13	[41, 68, 70, 99, 100, 104]
SiO_5	7023	7138	116	[50, 71, 97, 116, 125, 136]
SiO_6	7034	7082	49	[41, 66, 68, 70, 99, 100, 104]
SiO_5	7043	7055	13	[48, 66, 86, 99, 129, 130]
SiO_5	7050	7192	143	[56, 67, 92, 102, 110, 122]
SiO_4	7052	7272	221	[60, 75, 76, 146, 152]
SiO_4	7056	7065	10	[48, 66, 86, 129, 130]
SiO_3	7066	7071	6	[48, 66, 86, 130]
SiO_4	7072	7095	24	[48, 66, 86, 129, 130]
SiO_4	7072	7094	23	[62, 76, 81, 91, 141]
SiO_5	7083	7097	15	[41, 66, 70, 99, 100, 104]
SiO_6	7083	7102	20	[53, 71, 103, 118, 124, 146, 152]
SiO_5	7095	7104	10	[62, 73, 76, 81, 91, 141]
SiO_5	7096	7132	37	[48, 66, 86, 99, 129, 130]
SiO_5	7097	7111	15	[47, 86, 119, 126, 129, 140]
SiO_6	7098	7115	18	[41, 66, 68, 70, 99, 100, 104]
SiO_3	7102	7109	8	[45, 77, 95, 115]
SiO_5	7103	7114	12	[53, 71, 103, 118, 124, 152]
SiO_6	7105	7131	27	[62, 73, 75, 76, 81, 91, 141]
SiO_4	7110	7656	547	[45, 77, 95, 115, 128]
SiO_4	7112	7279	168	[47, 119, 126, 129, 140]
SiO_4	7115	7126	12	[53, 71, 118, 124, 152]
SiO_5	7116	7134	19	[41, 66, 70, 99, 100, 104]
SiO_5	7127	7379	253	[53, 71, 103, 118, 124, 152]
SiO_5	7132	7147	16	[62, 75, 76, 81, 91, 141]
SiO_4	7133	8055	923	[48, 66, 86, 99, 130]
SiO_4	7135	7378	244	[41, 70, 99, 100, 104]
SiO_4	7139	7206	68	[50, 71, 97, 125, 136]
SiO_3	7140	7152	13	[57, 114, 120, 148]
SiO_4	7148	7806	659	[62, 76, 81, 91, 141]
SiO_4	7153	7184	32	[57, 113, 114, 120, 148]
SiO_5	7157	7179	23	[46, 74, 113, 139, 142, 147]
SiO_4	7180	8051	872	[46, 74, 113, 139, 142]
SiO_5	7185	7196	12	[57, 113, 114, 120, 145, 148]
SiO_4	7193	7224	32	[56, 67, 92, 102, 122]
SiO_4	7197	7239	43	[57, 114, 120, 145, 148]
SiO_5	7207	7222	16	[49, 78, 90, 121, 132, 135]
SiO_5	7207	7266	60	[50, 71, 97, 116, 125, 136]
SiO_4	7223	8505	1283	[49, 78, 121, 132, 135]
SiO_5	7224	7261	38	[52, 69, 73, 107, 123, 127]
SiO_5	7225	7249	25	[56, 67, 92, 102, 110, 122]
SiO_5	7240	7258	19	[57, 114, 120, 124, 145, 148]
SiO_4	7250	7273	24	[56, 67, 92, 102, 122]
SiO_4	7259	8119	861	[57, 114, 120, 124, 148]
SiO_4	7262	7473	212	[52, 69, 73, 107, 123]
SiO_4	7267	7272	6	[50, 71, 97, 125, 136]
SiO_5	7273	7301	29	[50, 71, 97, 116, 125, 136]
SiO_5	7273	7348	76	[60, 75, 76, 103, 146, 152]
SiO_5	7274	7333	60	[56, 67, 92, 102, 110, 122]
SiO_5	7280	7290	11	[47, 109, 119, 126, 129, 140]
SiO_4	7291	7438	148	[47, 119, 126, 129, 140]
SiO_5	7302	7303	2	[40, 90, 92, 131, 138, 143]
SiO_6	7302	7504	203	[50, 71, 97, 114, 116, 125, 136]
SiO_4	7304	7743	440	[40, 90, 92, 131, 143]
SiO_4	7325	7699	375	[42, 82, 123, 127, 145]
SiO_4	7334	7441	108	[56, 67, 92, 102, 122]
SiO_4	7349	7573	225	[60, 75, 76, 146, 152]
SiO_5	7379	7390	12	[41, 70, 88, 99, 100, 104]
SiO_4	7380	7386	7	[53, 71, 103, 118, 152]
SiO_5	7387	7411	25	[53, 71, 103, 118, 146, 152]
SiO_4	7391	7555	165	[41, 70, 99, 100, 104]
SiO_4	7412	7469	58	[53, 71, 103, 118, 146]
SiO_5	7439	7453	15	[47, 66, 119, 126, 129, 140]
SiO_5	7442	7494	53	[56, 67, 92, 102, 110, 122]
SiO_4	7454	7486	33	[47, 119, 126, 129, 140]
SiO_5	7470	7480	11	[53, 71, 103, 118, 146, 147]
SiO_5	7474	7496	23	[52, 69, 73, 81, 107, 123]
SiO_4	7481	7829	349	[53, 71, 103, 118, 147]
SiO_4	7481	7495	15	[63, 64, 110, 112, 141]
SiO_5	7487	7554	68	[47, 66, 119, 126, 129, 140]
SiO_4	7495	7959	465	[56, 67, 92, 102, 122]
SiO_5	7496	7594	99	[63, 64, 69, 110, 112, 141]
SiO_4	7497	8270	774	[52, 69, 73, 107, 123]
SiO_5	7505	7512	8	[50, 71, 97, 114, 116, 136]
SiO_6	7513	7706	194	[50, 71, 97, 114, 116, 125, 136]
SiO_3	7519	7545	27	[44, 89, 101, 117]
SiO_4	7546	8054	509	[44, 68, 89, 101, 117]
SiO_4	7555	7570	16	[47, 66, 119, 126, 129]
SiO_5	7556	7600	45	[41, 70, 88, 99, 100, 104]
SiO_5	7571	7701	131	[47, 66, 119, 126, 129, 140]
SiO_5	7574	7688	115	[60, 75, 76, 103, 146, 152]
SiO_4	7595	7784	190	[63, 64, 110, 112, 141]
SiO_4	7601	8085	485	[41, 70, 99, 100, 104]
SiO_3	7657	7693	37	[45, 77, 95, 128]
SiO_5	7685	7712	28	[55, 94, 105, 127, 137, 140]
SiO_5	7689	7707	19	[54, 97, 108, 110, 138, 143]
SiO_4	7689	8062	374	[60, 75, 76, 146, 152]
SiO_4	7694	7734	41	[45, 77, 95, 115, 128]
SiO_5	7698	7720	23	[51, 83, 85, 132, 149, 151]
SiO_5	7700	7757	58	[42, 82, 89, 123, 127, 145]
SiO_4	7702	8595	894	[47, 66, 119, 126, 129]
SiO_5	7703	7709	7	[59, 91, 96, 98, 111, 150]
SiO_5	7707	7969	263	[50, 71, 97, 114, 116, 125]
SiO_4	7708	7744	37	[54, 108, 110, 138, 143]
SiO_4	7710	7763	54	[59, 96, 98, 111, 150]
SiO_4	7713	7741	29	[55, 94, 105, 137, 140]
SiO_3	7715	7726	12	[58, 87, 109, 144]
SiO_4	7721	8269	549	[51, 85, 132, 149, 151]
SiO_4	7727	7745	19	[58, 87, 109, 140, 144]
SiO_3	7735	7832	98	[45, 77, 95, 128]
SiO_5	7742	7932	191	[55, 94, 105, 127, 137, 140]
SiO_5	7744	7752	9	[40, 87, 90, 92, 131, 143]
SiO_3	7745	7745	1	[54, 108, 138, 143]
SiO_4	7746	8801	1056	[54, 97, 108, 138, 143]
SiO_5	7746	8012	267	[58, 87, 109, 126, 140, 144]
SiO_4	7753	7850	98	[40, 90, 92, 131, 143]
SiO_4	7758	8496	739	[42, 82, 89, 127, 145]
SiO_5	7764	7857	94	[59, 91, 96, 98, 111, 150]
SiO_5	7785	7808	24	[63, 64, 91, 110, 112, 141]
SiO_5	7807	7855	49	[62, 76, 81, 91, 111, 141]
SiO_4	7809	7862	54	[63, 64, 110, 112, 141]
SiO_5	7830	7841	12	[53, 71, 97, 103, 118, 147]
SiO_4	7833	9455	1623	[45, 77, 95, 115, 128]
SiO_4	7842	7881	40	[53, 71, 103, 118, 147]
SiO_3	7851	7869	19	[40, 90, 131, 143]
SiO_4	7856	7869	14	[62, 76, 81, 91, 111]
SiO_4	7858	8851	994	[59, 96, 98, 111, 150]
SiO_5	7863	7887	25	[63, 64, 69, 110, 112, 141]
SiO_4	7870	7944	75	[40, 90, 92, 131, 143]
SiO_5	7870	7921	52	[62, 76, 81, 91, 111, 141]
SiO_5	7882	7987	106	[53, 71, 97, 103, 118, 147]
SiO_4	7888	7897	10	[63, 64, 110, 112, 141]
SiO_5	7898	7910	13	[63, 64, 69, 110, 112, 141]
SiO_6	7911	7935	25	[63, 64, 69, 91, 110, 112, 141]
SiO_6	7922	7927	6	[62, 76, 81, 91, 111, 112, 141]
SiO_5	7928	7928	1	[62, 76, 81, 91, 112, 141]
SiO_4	7929	8042	114	[62, 76, 81, 91, 141]
SiO_4	7933	8140	208	[55, 105, 127, 137, 140]
SiO_5	7936	8144	209	[63, 64, 69, 110, 112, 141]
SiO_5	7945	7990	46	[40, 87, 90, 92, 131, 143]
SiO_5	7960	7968	9	[56, 67, 92, 102, 110, 122]
SiO_4	7969	7996	28	[56, 67, 92, 102, 122]
SiO_6	7970	8044	75	[50, 71, 97, 114, 116, 125, 136]
SiO_4	7988	8005	18	[53, 71, 103, 118, 147]
SiO_4	7991	8149	159	[40, 90, 92, 131, 143]
SiO_5	7997	8009	13	[56, 67, 92, 102, 110, 122]
SiO_5	8006	8121	116	[53, 71, 103, 118, 142, 147]
SiO_4	8010	8130	121	[56, 67, 92, 102, 122]
SiO_4	8013	8035	23	[58, 87, 109, 126, 140]
SiO_5	8036	8171	136	[58, 87, 109, 126, 140, 144]
SiO_5	8043	8098	56	[62, 73, 76, 81, 91, 141]
SiO_5	8045	8095	51	[50, 71, 97, 114, 125, 136]
SiO_5	8052	8073	22	[46, 74, 113, 134, 139, 142]
SiO_3	8055	8120	66	[44, 68, 101, 117]
SiO_5	8056	8109	54	[48, 66, 86, 99, 126, 130]
SiO_5	8063	8305	243	[60, 75, 76, 91, 146, 152]
SiO_4	8074	8240	167	[46, 74, 113, 139, 142]
SiO_5	8086	8101	16	[41, 70, 96, 99, 100, 104]
SiO_6	8096	8114	19	[50, 71, 97, 114, 116, 125, 136]
SiO_6	8099	8234	136	[62, 69, 73, 76, 81, 91, 141]
SiO_4	8102	8161	60	[41, 70, 99, 100, 104]
SiO_4	8110	8268	159	[48, 66, 86, 99, 130]
SiO_5	8115	8131	17	[50, 71, 114, 116, 125, 136]
SiO_5	8120	8152	33	[57, 114, 120, 124, 148, 152]
SiO_4	8121	8304	184	[44, 68, 70, 101, 117]
SiO_4	8122	8154	33	[53, 71, 103, 118, 147]
SiO_5	8131	8153	23	[56, 67, 92, 102, 110, 122]
SiO_6	8132	8176	45	[50, 71, 97, 114, 116, 125, 136]
SiO_5	8141	8192	52	[55, 94, 105, 127, 137, 140]
SiO_4	8145	8605	461	[63, 64, 110, 112, 141]
SiO_5	8150	8175	26	[40, 87, 90, 92, 131, 143]
SiO_4	8153	8165	13	[57, 114, 124, 148, 152]
SiO_4	8154	8196	43	[56, 92, 102, 110, 122]
SiO_5	8155	8189	35	[53, 71, 103, 118, 142, 147]
SiO_5	8162	8211	50	[41, 70, 96, 99, 100, 104]
SiO_3	8166	8187	22	[57, 114, 124, 148]
SiO_4	8172	8486	315	[58, 87, 109, 140, 144]
SiO_4	8176	8185	10	[40, 90, 92, 131, 143]
SiO_5	8177	8202	26	[50, 71, 97, 114, 125, 136]
SiO_5	8186	8202	17	[40, 87, 90, 92, 131, 143]
SiO_4	8188	8385	198	[57, 114, 120, 124, 148]
SiO_4	8190	8578	389	[53, 71, 103, 118, 147]
SiO_4	8193	8662	470	[55, 105, 127, 137, 140]
SiO_5	8197	8204	8	[56, 67, 92, 102, 110, 122]
SiO_4	8203	8344	142	[40, 87, 90, 131, 143]
SiO_6	8203	8274	72	[50, 71, 97, 114, 116, 125, 136]
SiO_4	8205	8649	445	[56, 92, 102, 110, 122]
SiO_4	8212	8242	31	[41, 70, 96, 100, 104]
SiO_5	8235	8401	167	[62, 69, 73, 76, 91, 141]
SiO_5	8241	8257	17	[46, 74, 113, 120, 139, 142]
SiO_5	8243	8392	150	[41, 70, 96, 99, 100, 104]
SiO_4	8258	8813	556	[46, 74, 113, 139, 142]
SiO_5	8269	8452	184	[48, 66, 86, 99, 101, 130]
SiO_5	8270	8282	13	[51, 85, 121, 132, 149, 151]
SiO_5	8271	8381	111	[52, 69, 73, 84, 107, 123]
SiO_5	8275	8451	177	[50, 71, 97, 114, 116, 125]
SiO_4	8283	8448	166	[51, 85, 132, 149, 151]
SiO_3	8305	8359	55	[44, 68, 101, 117]
SiO_4	8306	8597	292	[60, 75, 76, 146, 152]
SiO_5	8345	8374	30	[40, 87, 90, 92, 131, 143]
SiO_4	8360	8486	127	[44, 68, 99, 101, 117]
SiO_4	8375	8692	318	[40, 90, 92, 131, 143]
SiO_4	8382	8989	608	[52, 69, 84, 107, 123]
SiO_5	8386	8393	8	[57, 114, 120, 124, 129, 148]
SiO_4	8393	8665	273	[41, 70, 99, 100, 104]
SiO_4	8394	8448	55	[57, 114, 120, 124, 148]
SiO_4	8402	8629	228	[62, 73, 76, 91, 141]
SiO_5	8449	8510	62	[51, 85, 124, 132, 149, 151]
SiO_5	8449	8544	96	[57, 85, 114, 120, 124, 148]
SiO_4	8452	8518	67	[50, 71, 114, 116, 125]
SiO_4	8453	8968	516	[48, 66, 86, 99, 130]
SiO_3	8487	8660	174	[44, 68, 101, 117]
SiO_5	8487	8528	42	[58, 72, 87, 109, 140, 144]
SiO_5	8497	8509	13	[42, 82, 89, 94, 127, 145]
SiO_5	8506	8523	18	[49, 78, 107, 121, 132, 135]
SiO_4	8510	8522	13	[42, 82, 89, 127, 145]
SiO_4	8511	8528	18	[51, 85, 132, 149, 151]
SiO_5	8519	8581	63	[50, 71, 114, 116, 125, 129]
SiO_5	8523	8664	142	[42, 82, 89, 94, 127, 145]
SiO_4	8524	9004	481	[49, 78, 121, 132, 135]
SiO_5	8529	8539	11	[51, 85, 124, 132, 149, 151]
SiO_4	8529	8793	265	[58, 87, 109, 140, 144]
SiO_4	8540	8795	256	[51, 85, 132, 149, 151]
SiO_4	8545	8547	3	[57, 85, 120, 124, 148]
SiO_5	8548	8623	76	[57, 85, 114, 120, 124, 148]
SiO_5	8579	8604	26	[53, 71, 103, 118, 119, 147]
SiO_4	8582	9378	797	[50, 71, 114, 116, 129]
SiO_5	8596	8603	8	[47, 66, 119, 126, 129, 148]
SiO_5	8598	8640	43	[60, 75, 76, 103, 146, 152]
SiO_4	8604	8774	171	[47, 66, 119, 126, 129]
SiO_6	8605	8607	3	[53, 71, 103, 118, 119, 129, 147]
SiO_5	8606	8634	29	[63, 64, 90, 110, 112, 141]
SiO_5	8608	8619	12	[53, 71, 103, 118, 129, 147]
SiO_4	8620	8911	292	[53, 71, 103, 118, 147]
SiO_4	8624	8683	60	[57, 85, 120, 124, 148]
SiO_5	8630	8640	11	[62, 73, 76, 81, 91, 141]
SiO_4	8635	8809	175	[63, 64, 110, 112, 141]
SiO_4	8641	8651	11	[60, 75, 76, 146, 152]
SiO_4	8641	8944	304	[62, 73, 76, 91, 141]
SiO_3	8650	8656	7	[56, 102, 110, 122]
SiO_5	8652	8666	15	[60, 75, 76, 103, 146, 152]
SiO_4	8657	9348	692	[56, 102, 110, 122, 134]
SiO_4	8661	8672	12	[44, 68, 89, 101, 117]
SiO_5	8663	8816	154	[55, 78, 105, 127, 137, 140]
SiO_4	8665	9160	496	[42, 82, 94, 127, 145]
SiO_5	8666	8680	15	[41, 70, 99, 100, 104, 108]
SiO_4	8667	9238	572	[60, 75, 76, 146, 152]
SiO_5	8673	8760	88	[44, 68, 80, 89, 101, 117]
SiO_4	8681	8951	271	[41, 70, 99, 100, 104]
SiO_5	8684	8829	146	[57, 85, 114, 120, 124, 148]
SiO_5	8693	8712	20	[40, 90, 92, 131, 138, 143]
SiO_4	8713	8780	68	[40, 90, 92, 131, 143]
SiO_4	8761	9213	453	[44, 68, 80, 101, 117]
SiO_5	8775	8840	66	[47, 66, 88, 119, 126, 129]
SiO_5	8781	8868	88	[40, 90, 92, 110, 131, 143]
SiO_5	8794	8843	50	[58, 87, 102, 109, 140, 144]
SiO_5	8796	8802	7	[51, 85, 124, 132, 149, 151]
SiO_5	8802	8854	53	[54, 97, 108, 131, 138, 143]
SiO_4	8803	8967	165	[51, 85, 132, 149, 151]
SiO_5	8810	8836	27	[63, 64, 91, 110, 112, 141]
SiO_5	8814	8850	37	[46, 68, 74, 113, 139, 142]
SiO_4	8817	8916	100	[55, 105, 127, 137, 140]
SiO_4	8830	8830	1	[57, 114, 120, 124, 148]
SiO_4	8831	9025	195	[57, 85, 120, 124, 148]
SiO_4	8837	8913	77	[63, 64, 110, 112, 141]
SiO_4	8841	9632	792	[47, 66, 119, 126, 129]
SiO_4	8844	9124	281	[58, 87, 109, 140, 144]
SiO_4	8851	9088	238	[46, 74, 113, 139, 142]
SiO_5	8852	8879	28	[59, 96, 98, 104, 111, 150]
SiO_4	8855	8868	14	[54, 97, 108, 138, 143]
SiO_6	8869	8939	71	[40, 90, 92, 110, 131, 138, 143]
SiO_5	8869	8894	26	[54, 96, 97, 108, 138, 143]
SiO_4	8880	8888	9	[59, 96, 98, 104, 150]
SiO_5	8889	8999	111	[59, 96, 98, 104, 111, 150]
SiO_4	8895	9155	261	[54, 97, 108, 138, 143]
SiO_4	8912	9062	151	[53, 71, 118, 119, 147]
SiO_5	8914	9004	91	[63, 64, 102, 110, 112, 141]
SiO_5	8917	8965	49	[55, 78, 105, 127, 137, 140]
SiO_5	8940	8964	25	[40, 90, 110, 131, 138, 143]
SiO_5	8945	8958	14	[62, 73, 76, 91, 112, 141]
SiO_5	8952	9057	106	[41, 70, 86, 99, 100, 104]
SiO_4	8959	9311	353	[62, 73, 76, 91, 141]
SiO_4	8965	9246	282	[40, 90, 110, 131, 143]
SiO_4	8966	9093	128	[55, 105, 127, 137, 140]
SiO_5	8968	8979	12	[51, 65, 85, 132, 149, 151]
SiO_5	8969	9017	49	[48, 66, 86, 99, 130, 148]
SiO_4	8980	9109	130	[51, 85, 132, 149, 151]
SiO_5	8990	9015	26	[52, 69, 84, 107, 123, 150]
SiO_4	9000	9056	57	[59, 96, 98, 104, 150]
SiO_5	9005	9032	28	[49, 78, 92, 121, 132, 135]
SiO_4	9005	9274	270	[63, 64, 110, 112, 141]
SiO_4	9016	9232	217	[52, 69, 84, 107, 123]
SiO_4	9018	9151	134	[48, 66, 99, 130, 148]
SiO_5	9021	9025	5	[61, 65, 69, 79, 84, 93]
SiO_5	9026	9071	46	[57, 85, 120, 124, 148, 151]
SiO_4	9026	9452	427	[61, 65, 79, 84, 93]
SiO_4	9033	9196	164	[49, 78, 121, 132, 135]
SiO_5	9057	9131	75	[59, 96, 98, 104, 111, 150]
SiO_4	9058	10514	1457	[41, 70, 86, 99, 100]
SiO_5	9063	9156	94	[53, 71, 83, 118, 119, 147]
SiO_4	9072	9341	270	[57, 85, 120, 124, 151]
SiO_5	9089	9126	38	[46, 74, 81, 113, 139, 142]
SiO_5	9094	9125	32	[55, 105, 127, 137, 140, 144]
SiO_5	9110	9116	7	[51, 83, 85, 132, 149, 151]
SiO_4	9117	9144	28	[51, 83, 85, 132, 149]
SiO_5	9123	9138	16	[43, 72, 103, 109, 136, 146]
SiO_3	9125	9203	79	[58, 87, 109, 144]
SiO_4	9126	9431	306	[55, 105, 127, 137, 140]
SiO_6	9127	9137	11	[46, 68, 74, 81, 113, 139, 142]
SiO_4	9132	9164	33	[59, 96, 98, 104, 111]
SiO_5	9138	9162	25	[46, 68, 74, 81, 113, 142]
SiO_4	9139	10587	1449	[43, 72, 103, 136, 146]
SiO_5	9145	9170	26	[51, 83, 85, 95, 132, 149]
SiO_5	9152	9161	10	[48, 66, 86, 99, 130, 148]
SiO_5	9156	9198	43	[54, 97, 108, 131, 138, 143]
SiO_4	9157	10057	901	[53, 71, 118, 119, 147]
SiO_5	9161	9177	17	[42, 82, 94, 105, 127, 145]
SiO_4	9162	9630	469	[48, 66, 99, 130, 148]
SiO_4	9163	9226	64	[46, 74, 81, 113, 142]
SiO_5	9165	9178	14	[59, 91, 96, 98, 104, 111]
SiO_4	9171	9205	35	[51, 83, 85, 132, 149]
SiO_4	9178	9203	26	[42, 82, 94, 105, 145]
SiO_4	9179	9187	9	[59, 96, 98, 104, 111]
SiO_5	9188	9229	42	[59, 91, 96, 98, 104, 111]
SiO_5	9197	9231	35	[49, 78, 92, 121, 132, 135]
SiO_4	9199	9397	199	[54, 97, 108, 138, 143]
SiO_3	9204	9232	29	[42, 82, 94, 145]
SiO_4	9204	11470	2267	[58, 87, 109, 140, 144]
SiO_5	9206	9219	14	[51, 83, 85, 95, 132, 149]
SiO_5	9214	9245	32	[44, 68, 80, 101, 113, 117]
SiO_6	9220	9308	89	[51, 83, 85, 95, 132, 149, 151]
SiO_5	9227	9307	81	[46, 74, 81, 113, 139, 142]
SiO_4	9230	9448	219	[59, 96, 98, 104, 111]
SiO_4	9232	9468	237	[49, 78, 121, 132, 135]
SiO_4	9233	10846	1614	[42, 82, 94, 105, 145]
SiO_5	9233	9258	26	[52, 69, 84, 107, 121, 123]
SiO_5	9239	9255	17	[60, 75, 76, 109, 146, 152]
SiO_4	9246	9398	153	[44, 68, 80, 101, 117]
SiO_5	9247	9254	8	[40, 90, 103, 110, 131, 143]
SiO_6	9255	9297	43	[40, 90, 103, 110, 112, 131, 143]
SiO_4	9256	9482	227	[60, 75, 76, 146, 152]
SiO_4	9259	10936	1678	[52, 69, 84, 107, 123]
SiO_5	9275	9287	13	[63, 64, 91, 110, 112, 141]
SiO_4	9288	9432	145	[63, 64, 110, 112, 141]
SiO_5	9298	9302	5	[40, 90, 110, 112, 131, 143]
SiO_4	9303	9321	19	[40, 90, 110, 112, 131]
SiO_4	9308	9457	150	[46, 74, 81, 113, 142]
SiO_5	9309	9485	177	[51, 83, 85, 95, 132, 149]
SiO_3	9312	9326	15	[62, 73, 91, 141]
SiO_5	9322	9325	4	[40, 90, 103, 110, 112, 131]
SiO_4	9326	9345	20	[40, 90, 103, 110, 131]
SiO_4	9327	9391	65	[62, 73, 76, 91, 141]
SiO_5	9342	9376	35	[57, 85, 113, 120, 124, 151]
SiO_5	9346	9359	14	[40, 90, 103, 110, 112, 131]
SiO_3	9349	9369	21	[56, 102, 122, 134]
SiO_4	9360	10227	868	[40, 90, 103, 110, 131]
SiO_4	9370	9377	8	[56, 102, 108, 122, 134]
SiO_6	9377	9377	1	[57, 74, 85, 113, 120, 124, 151]
SiO_5	9378	9388	11	[56, 102, 108, 110, 122, 134]
SiO_5	9378	9411	34	[57, 74, 85, 113, 124, 151]
SiO_5	9379	9515	137	[50, 71, 114, 116, 129, 150]
SiO_4	9389	9476	88	[56, 102, 108, 122, 134]
SiO_3	9392	9442	51	[62, 73, 91, 141]
SiO_5	9398	9413	16	[54, 97, 108, 116, 138, 143]
SiO_5	9399	9432	34	[44, 68, 80, 101, 117, 142]
SiO_4	9412	9479	68	[57, 85, 113, 124, 151]
SiO_4	9414	9419	6	[54, 97, 108, 138, 143]
SiO_5	9420	9469	50	[54, 97, 108, 116, 138, 143]
SiO_5	9432	9490	59	[55, 105, 127, 130, 137, 140]
SiO_4	9433	9952	520	[44, 68, 80, 101, 117]
SiO_5	9433	9498	66	[63, 64, 102, 110, 112, 141]
SiO_4	9443	9468	26	[62, 73, 76, 91, 141]
SiO_5	9449	9460	12	[59, 96, 98, 100, 104, 111]
SiO_5	9453	9533	81	[61, 65, 79, 84, 93, 106]
SiO_5	9456	9540	85	[45, 77, 92, 95, 115, 128]
SiO_5	9458	9611	154	[46, 74, 80, 81, 113, 142]
SiO_4	9461	10754	1294	[59, 96, 98, 104, 111]
SiO_5	9469	9590	122	[49, 78, 83, 121, 132, 135]
SiO_5	9469	9538	70	[62, 73, 76, 91, 102, 141]
SiO_4	9470	9502	33	[54, 97, 116, 138, 143]
SiO_5	9477	9713	237	[56, 102, 108, 110, 122, 134]
SiO_5	9480	9524	45	[57, 85, 113, 124, 145, 151]
SiO_5	9483	9552	70	[60, 75, 76, 114, 146, 152]
SiO_4	9486	9523	38	[51, 83, 85, 132, 149]
SiO_4	9491	9602	112	[55, 105, 127, 137, 140]
SiO_4	9499	9515	17	[63, 64, 102, 112, 141]
SiO_5	9503	9533	31	[54, 97, 108, 116, 138, 143]
SiO_4	9516	9749	234	[50, 114, 116, 129, 150]
SiO_5	9516	9650	135	[63, 64, 102, 110, 112, 141]
SiO_5	9524	9644	121	[51, 83, 85, 95, 132, 149]
SiO_4	9525	9574	50	[57, 85, 113, 124, 151]
SiO_4	9534	9750	217	[54, 97, 108, 138, 143]
SiO_4	9534	9847	314	[61, 65, 79, 84, 93]
SiO_4	9539	9808	270	[62, 73, 76, 91, 141]
SiO_4	9541	9623	83	[45, 77, 95, 115, 128]
SiO_4	9553	9820	268	[60, 75, 114, 146, 152]
SiO_5	9575	9585	11	[57, 85, 113, 124, 132, 151]
SiO_4	9586	9614	29	[57, 85, 124, 132, 151]
SiO_4	9591	10086	496	[49, 78, 121, 132, 135]
SiO_5	9603	9659	57	[55, 105, 127, 130, 137, 140]
SiO_4	9612	10683	1072	[46, 74, 81, 113, 142]
SiO_5	9615	9767	153	[57, 85, 113, 124, 132, 151]
SiO_5	9624	9725	102	[45, 77, 92, 95, 115, 128]
SiO_5	9631	9672	42	[48, 66, 99, 130, 137, 148]
SiO_5	9633	9660	28	[47, 66, 116, 119, 126, 129]
SiO_4	9645	9988	344	[51, 83, 85, 95, 149]
SiO_4	9651	9732	82	[63, 64, 102, 112, 141]
SiO_4	9660	10617	958	[55, 105, 127, 137, 140]
SiO_4	9661	9693	33	[47, 116, 119, 126, 129]
SiO_4	9673	9697	25	[48, 66, 99, 130, 148]
SiO_5	9694	9944	251	[47, 116, 119, 125, 126, 129]
SiO_5	9698	9702	5	[48, 66, 72, 99, 130, 148]
SiO_4	9703	9711	9	[48, 66, 99, 130, 148]
SiO_5	9712	9714	3	[48, 66, 72, 99, 130, 148]
SiO_4	9714	9730	17	[56, 102, 108, 122, 134]
SiO_4	9715	9737	23	[48, 66, 72, 130, 148]
SiO_4	9726	11255	1530	[45, 77, 92, 115, 128]
SiO_5	9731	9748	18	[56, 102, 108, 110, 122, 134]
SiO_5	9733	9742	10	[63, 64, 93, 102, 112, 141]
SiO_3	9738	9741	4	[48, 66, 130, 148]
SiO_4	9742	9995	254	[48, 66, 99, 130, 148]
SiO_4	9743	9859	117	[63, 64, 102, 112, 141]
SiO_4	9749	10001	253	[56, 102, 108, 122, 134]
SiO_5	9750	10022	273	[50, 114, 116, 120, 129, 150]
SiO_5	9751	9898	148	[54, 97, 108, 110, 138, 143]
SiO_4	9768	9928	161	[57, 85, 113, 124, 151]
SiO_5	9809	9827	19	[62, 73, 76, 91, 130, 141]
SiO_5	9821	9830	10	[60, 75, 87, 114, 146, 152]
SiO_4	9828	9876	49	[62, 73, 76, 91, 141]
SiO_4	9831	9929	99	[60, 75, 114, 146, 152]
SiO_5	9848	9866	19	[61, 65, 79, 84, 93, 106]
SiO_5	9860	9871	12	[63, 64, 93, 102, 112, 141]
SiO_4	9867	10149	283	[61, 65, 79, 84, 93]
SiO_4	9872	10451	580	[63, 64, 93, 112, 141]
SiO_5	9877	9949	73	[62, 73, 76, 91, 130, 141]
SiO_4	9899	10076	178	[54, 97, 108, 110, 138]
SiO_5	9929	10003	75	[57, 85, 113, 124, 132, 151]
SiO_5	9930	9968	39	[60, 75, 76, 114, 146, 152]
SiO_4	9945	9966	22	[47, 119, 125, 126, 129]
SiO_4	9950	9962	13	[62, 73, 76, 130, 141]
SiO_5	9953	9977	25	[44, 68, 80, 86, 101, 117]
SiO_5	9963	9970	8	[62, 73, 76, 91, 130, 141]
SiO_5	9967	10098	132	[47, 65, 119, 125, 126, 129]
SiO_4	9969	10137	169	[60, 75, 114, 146, 152]
SiO_4	9971	10012	42	[62, 73, 76, 91, 141]
SiO_4	9978	10449	472	[44, 68, 80, 101, 117]
SiO_5	9989	10402	414	[51, 83, 85, 95, 132, 149]
SiO_5	9996	10158	163	[48, 66, 99, 130, 137, 148]
SiO_5	10002	10038	37	[56, 102, 108, 122, 134, 138]
SiO_4	10004	10118	115	[57, 85, 113, 124, 151]
SiO_5	10013	10021	9	[62, 73, 76, 91, 130, 141]
SiO_4	10022	10496	475	[62, 73, 76, 130, 141]
SiO_6	10023	10130	108	[50, 114, 116, 118, 120, 129, 150]
SiO_4	10039	10085	47	[56, 102, 122, 134, 138]
SiO_5	10058	10067	10	[53, 71, 116, 118, 119, 147]
SiO_4	10068	10379	312	[53, 71, 118, 119, 147]
SiO_5	10077	10095	19	[54, 97, 108, 110, 138, 143]
SiO_5	10086	10133	48	[56, 102, 122, 127, 134, 138]
SiO_5	10087	10123	37	[49, 78, 83, 121, 132, 135]
SiO_4	10096	10099	4	[54, 97, 108, 110, 138]
SiO_4	10099	10830	732	[47, 65, 125, 126, 129]
SiO_3	10100	10140	41	[54, 97, 108, 138]
SiO_5	10119	10155	37	[57, 85, 113, 124, 132, 151]
SiO_4	10124	10613	490	[49, 78, 83, 132, 135]
SiO_5	10131	10323	193	[50, 114, 116, 120, 129, 150]
SiO_4	10134	11188	1055	[56, 102, 122, 127, 134]
SiO_5	10138	10204	67	[60, 75, 114, 136, 146, 152]
SiO_4	10141	10205	65	[54, 68, 97, 108, 138]
SiO_5	10150	10195	46	[61, 65, 69, 79, 84, 93]
SiO_4	10156	11235	1080	[57, 85, 113, 124, 151]
SiO_4	10159	10187	29	[48, 66, 99, 130, 148]
SiO_5	10188	10298	111	[48, 66, 99, 130, 137, 148]
SiO_4	10196	10361	166	[61, 65, 79, 84, 93]
SiO_4	10205	10223	19	[60, 75, 114, 146, 152]
SiO_5	10206	10232	27	[54, 68, 97, 108, 110, 138]
SiO_5	10224	10235	12	[60, 75, 87, 114, 146, 152]
SiO_5	10228	10308	81	[40, 90, 103, 110, 122, 131]
SiO_4	10233	10249	17	[54, 97, 108, 110, 138]
SiO_4	10236	10361	126	[60, 75, 114, 146, 152]
SiO_5	10250	10451	202	[54, 68, 97, 108, 110, 138]
SiO_4	10299	10346	48	[48, 66, 99, 130, 148]
SiO_4	10309	10636	328	[40, 90, 103, 110, 131]
SiO_4	10324	10327	4	[50, 114, 116, 120, 150]
SiO_5	10328	10346	19	[50, 114, 116, 118, 120, 150]
SiO_5	10347	10410	64	[48, 66, 99, 130, 137, 148]
SiO_4	10347	10355	9	[50, 114, 116, 120, 150]
SiO_5	10356	10473	118	[50, 114, 116, 120, 129, 150]
SiO_5	10362	10379	18	[60, 75, 76, 114, 146, 152]
SiO_5	10362	10515	154	[61, 65, 69, 79, 84, 93]
SiO_3	10380	10408	29	[53, 71, 118, 119]
SiO_4	10380	10583	204	[60, 75, 114, 146, 152]
SiO_4	10403	10411	9	[51, 83, 85, 95, 149]
SiO_4	10409	10414	6	[53, 71, 95, 118, 119]
SiO_6	10411	10472	62	[48, 66, 99, 100, 130, 137, 148]
SiO_5	10412	10452	41	[51, 83, 85, 95, 132, 149]
SiO_5	10415	10431	17	[53, 71, 95, 118, 119, 147]
SiO_4	10432	10848	417	[53, 71, 118, 119, 147]
SiO_5	10450	10569	120	[44, 68, 80, 86, 101, 117]
SiO_4	10452	10463	12	[54, 68, 97, 108, 138]
SiO_5	10452	10498	47	[63, 64, 90, 93, 112, 141]
SiO_4	10453	10555	103	[51, 83, 95, 132, 149]
SiO_5	10464	10475	12	[54, 68, 97, 108, 110, 138]
SiO_5	10473	10474	2	[48, 66, 99, 100, 130, 148]
SiO_4	10474	10657	184	[50, 114, 116, 120, 150]
SiO_6	10475	10598	124	[48, 66, 99, 100, 130, 137, 148]
SiO_4	10476	10525	50	[54, 68, 97, 108, 138]
SiO_5	10497	10549	53	[62, 73, 76, 123, 130, 141]
SiO_4	10499	10726	228	[63, 64, 93, 112, 141]
SiO_5	10515	10550	36	[41, 70, 86, 99, 100, 148]
SiO_4	10516	10648	133	[61, 65, 79, 84, 93]
SiO_5	10526	10563	38	[54, 68, 97, 108, 110, 138]
SiO_6	10550	10550	1	[62, 73, 76, 91, 123, 130, 141]
SiO_4	10551	10924	374	[41, 70, 86, 99, 100]
SiO_5	10551	10564	14	[62, 73, 76, 91, 130, 141]
SiO_3	10556	10573	18	[51, 83, 95, 149]
SiO_4	10564	11087	524	[54, 97, 108, 110, 138]
SiO_4	10565	10774	210	[62, 73, 76, 130, 141]
SiO_6	10570	10607	38	[44, 68, 80, 86, 89, 101, 117]
SiO_4	10574	10902	329	[51, 83, 95, 132, 149]
SiO_5	10584	10598	15	[60, 75, 114, 120, 146, 152]
SiO_5	10588	10604	17	[43, 72, 90, 103, 136, 146]
SiO_5	10599	10704	106	[48, 66, 99, 130, 137, 148]
SiO_4	10599	11440	842	[60, 75, 114, 146, 152]
SiO_4	10605	10750	146	[43, 72, 103, 136, 146]
SiO_5	10608	10746	139	[44, 68, 80, 89, 101, 117]
SiO_3	10614	10634	21	[49, 78, 83, 135]
SiO_5	10618	10623	6	[55, 102, 105, 127, 137, 140]
SiO_4	10624	11047	424	[55, 105, 127, 137, 140]
SiO_4	10635	10891	257	[49, 78, 83, 132, 135]
SiO_5	10637	10649	13	[40, 90, 103, 110, 122, 131]
SiO_5	10649	10675	27	[61, 65, 69, 79, 84, 93]
SiO_4	10650	10904	255	[40, 90, 103, 110, 131]
SiO_5	10658	10691	34	[50, 114, 116, 120, 129, 150]
SiO_4	10676	10689	14	[61, 65, 79, 84, 93]
SiO_5	10684	10727	44	[46, 74, 81, 85, 113, 142]
SiO_5	10690	10722	33	[61, 65, 69, 79, 84, 93]
SiO_4	10692	11138	447	[50, 116, 120, 129, 150]
SiO_4	10705	10715	11	[48, 66, 99, 130, 148]
SiO_3	10716	10726	11	[48, 66, 130, 148]
SiO_4	10723	10945	223	[61, 65, 79, 84, 93]
SiO_4	10727	10768	42	[48, 66, 100, 130, 148]
SiO_5	10727	10761	35	[63, 64, 90, 93, 112, 141]
SiO_4	10728	10740	13	[46, 74, 81, 113, 142]
SiO_5	10741	10856	116	[46, 74, 81, 85, 113, 142]
SiO_4	10747	10756	10	[44, 68, 80, 101, 117]
SiO_5	10751	10791	41	[43, 72, 87, 103, 136, 146]
SiO_5	10755	10765	11	[59, 96, 98, 104, 111, 143]
SiO_5	10757	10952	196	[44, 68, 80, 89, 101, 117]
SiO_4	10762	10851	90	[63, 64, 93, 112, 141]
SiO_4	10766	10975	210	[59, 96, 98, 104, 111]
SiO_5	10769	10928	160	[48, 66, 99, 100, 130, 148]
SiO_3	10775	10904	130	[62, 73, 76, 141]
SiO_4	10792	10810	19	[43, 72, 103, 136, 146]
SiO_5	10811	10825	15	[43, 72, 87, 103, 136, 146]
SiO_4	10826	11031	206	[43, 72, 103, 136, 146]
SiO_5	10831	10842	12	[47, 65, 125, 126, 129, 150]
SiO_4	10843	10859	17	[47, 65, 125, 126, 129]
SiO_5	10847	10896	50	[42, 82, 94, 105, 140, 145]
SiO_5	10849	10852	4	[53, 71, 95, 118, 119, 147]
SiO_5	10852	11012	161	[63, 64, 90, 93, 112, 141]
SiO_4	10853	10891	39	[53, 71, 118, 119, 147]
SiO_4	10857	10968	112	[46, 74, 81, 113, 142]
SiO_5	10860	10960	101	[47, 64, 65, 125, 126, 129]
SiO_5	10892	10898	7	[49, 78, 83, 119, 132, 135]
SiO_5	10892	10895	4	[53, 71, 95, 118, 119, 147]
SiO_4	10896	11128	233	[53, 71, 118, 119, 147]
SiO_4	10897	10907	11	[42, 82, 94, 105, 145]
SiO_4	10899	10997	99	[49, 78, 83, 132, 135]
SiO_5	10903	10990	88	[51, 80, 83, 95, 132, 149]
SiO_5	10905	10997	93	[40, 90, 103, 110, 122, 131]
SiO_4	10905	10923	19	[62, 73, 76, 91, 141]
SiO_5	10908	10930	23	[42, 82, 94, 105, 140, 145]
SiO_5	10924	10965	42	[62, 69, 73, 76, 91, 141]
SiO_5	10925	10975	51	[41, 70, 86, 99, 100, 147]
SiO_4	10929	11145	217	[48, 66, 99, 130, 148]
SiO_4	10931	10972	42	[42, 82, 94, 105, 145]
SiO_5	10937	11061	125	[52, 69, 73, 84, 107, 123]
SiO_5	10946	10954	9	[61, 65, 79, 84, 93, 149]
SiO_4	10953	10953	1	[44, 80, 89, 101, 117]
SiO_5	10954	11048	95	[44, 68, 80, 89, 101, 117]
SiO_4	10955	11070	116	[61, 65, 79, 84, 93]
SiO_4	10961	11469	509	[47, 65, 125, 126, 129]
SiO_6	10966	10993	28	[62, 69, 73, 76, 91, 112, 141]
SiO_5	10969	10983	15	[46, 74, 81, 113, 142, 144]
SiO_5	10973	11038	66	[42, 82, 94, 105, 140, 145]
SiO_4	10976	11615	640	[41, 70, 86, 99, 100]
SiO_5	10976	11067	92	[59, 96, 98, 104, 111, 123]
SiO_4	10984	11052	69	[46, 74, 81, 113, 142]
SiO_4	10991	10995	5	[51, 80, 83, 95, 149]
SiO_5	10994	11131	138	[62, 69, 73, 76, 91, 141]
SiO_3	10996	11018	23	[51, 83, 95, 149]
SiO_4	10998	11050	53	[40, 90, 103, 110, 131]
SiO_5	10998	11088	91	[49, 78, 82, 83, 132, 135]
SiO_4	11013	11260	248	[63, 64, 93, 112, 141]
SiO_4	11019	11076	58	[51, 83, 95, 132, 149]
SiO_5	11032	11067	36	[43, 72, 103, 114, 136, 146]
SiO_4	11039	11111	73	[42, 82, 94, 105, 145]
SiO_5	11048	11079	32	[55, 100, 105, 127, 137, 140]
SiO_4	11049	11227	179	[44, 68, 80, 101, 117]
SiO_5	11051	11083	33	[40, 90, 103, 110, 112, 131]
SiO_5	11053	11118	66	[46, 74, 81, 85, 113, 142]
SiO_6	11062	11065	4	[52, 69, 73, 84, 107, 123, 141]
SiO_5	11066	11078	13	[52, 69, 73, 84, 107, 123]
SiO_4	11068	11205	138	[43, 72, 103, 136, 146]
SiO_4	11068	11117	50	[59, 96, 98, 104, 111]
SiO_5	11071	11077	7	[61, 65, 79, 84, 93, 149]
SiO_5	11077	11098	22	[51, 83, 95, 124, 132, 149]
SiO_6	11078	11094	17	[61, 65, 79, 84, 93, 121, 149]
SiO_4	11079	11083	5	[52, 73, 84, 107, 123]
SiO_4	11080	11105	26	[55, 105, 127, 137, 140]
SiO_4	11084	11257	174	[40, 90, 103, 110, 131]
SiO_3	11084	11095	12	[52, 84, 107, 123]
SiO_5	11088	11099	12	[54, 97, 108, 110, 134, 138]
SiO_4	11089	11269	181	[49, 78, 83, 132, 135]
SiO_5	11095	11103	9	[61, 65, 79, 84, 121, 149]
SiO_4	11096	11417	322	[52, 84, 107, 123, 141]
SiO_4	11099	11492	394	[51, 95, 124, 132, 149]
SiO_4	11100	11307	208	[54, 97, 108, 110, 138]
SiO_4	11104	11110	7	[61, 79, 84, 121, 149]
SiO_5	11106	11178	73	[55, 102, 105, 127, 137, 140]
SiO_5	11111	11125	15	[61, 79, 84, 93, 121, 149]
SiO_5	11112	11122	11	[42, 82, 87, 94, 105, 145]
SiO_5	11118	11213	96	[59, 96, 98, 104, 111, 123]
SiO_4	11119	11168	50	[46, 74, 81, 113, 142]
SiO_4	11123	11159	37	[42, 82, 94, 105, 145]
SiO_4	11126	11137	12	[61, 79, 84, 121, 149]
SiO_5	11129	11136	8	[53, 71, 85, 118, 119, 147]
SiO_4	11132	11134	3	[62, 69, 73, 76, 91]
SiO_4	11135	11935	801	[62, 67, 69, 73, 91]
SiO_4	11137	11939	803	[53, 71, 118, 119, 147]
SiO_5	11138	11271	134	[61, 79, 84, 93, 121, 149]
SiO_5	11139	11229	91	[50, 114, 116, 120, 129, 150]
SiO_3	11146	11159	14	[48, 66, 130, 148]
SiO_5	11160	11220	61	[42, 82, 94, 105, 140, 145]
SiO_4	11160	11475	316	[48, 66, 99, 130, 148]
SiO_5	11169	11199	31	[46, 74, 81, 85, 113, 142]
SiO_4	11179	11191	13	[55, 105, 127, 137, 140]
SiO_3	11189	11212	24	[56, 102, 122, 134]
SiO_5	11192	11385	194	[55, 102, 105, 127, 137, 140]
SiO_4	11200	11215	16	[46, 74, 81, 113, 142]
SiO_5	11206	11232	27	[43, 66, 72, 103, 136, 146]
SiO_4	11213	11279	67	[56, 102, 108, 122, 134]
SiO_4	11214	11303	90	[59, 96, 98, 104, 111]
SiO_5	11216	11240	25	[46, 74, 81, 85, 113, 142]
SiO_4	11221	13422	2202	[42, 82, 94, 105, 145]
SiO_5	11228	11351	124	[44, 68, 80, 89, 101, 117]
SiO_4	11230	11616	387	[50, 116, 120, 129, 150]
SiO_4	11233	11247	15	[43, 72, 103, 136, 146]
SiO_5	11236	11345	110	[57, 85, 113, 124, 142, 151]
SiO_4	11241	11255	15	[46, 74, 81, 113, 142]
SiO_5	11248	11254	7	[43, 66, 72, 103, 136, 146]
SiO_4	11255	11367	113	[43, 72, 103, 136, 146]
SiO_5	11256	11355	100	[45, 77, 92, 115, 128, 133]
SiO_5	11256	11288	33	[46, 74, 81, 85, 113, 142]
SiO_5	11258	11432	175	[40, 90, 103, 110, 122, 131]
SiO_5	11261	11277	17	[63, 64, 84, 93, 112, 141]
SiO_5	11270	11286	17	[49, 78, 83, 88, 132, 135]
SiO_6	11272	11299	28	[61, 65, 79, 84, 93, 121, 149]
SiO_6	11278	11291	14	[63, 64, 65, 84, 93, 112, 141]
SiO_5	11280	11313	34	[56, 102, 108, 122, 134, 140]
SiO_4	11287	11348	62	[49, 78, 83, 88, 135]
SiO_4	11289	12139	851	[46, 74, 81, 85, 113]
SiO_5	11292	11302	11	[63, 64, 84, 93, 112, 141]
SiO_5	11300	11354	55	[61, 65, 79, 93, 121, 149]
SiO_4	11303	11509	207	[63, 64, 93, 112, 141]
SiO_5	11304	11336	33	[59, 81, 96, 98, 104, 111]
SiO_3	11308	11335	28	[54, 97, 110, 138]
SiO_4	11314	11380	67	[56, 102, 108, 122, 134]
SiO_4	11336	11337	2	[54, 97, 108, 110, 138]
SiO_4	11337	11364	28	[59, 96, 98, 104, 111]
SiO_5	11338	11346	9	[54, 68, 97, 108, 110, 138]
SiO_4	11346	11351	6	[57, 113, 124, 142, 151]
SiO_6	11347	11357	11	[54, 68, 97, 108, 110, 134, 138]
SiO_3	11349	11373	25	[49, 78, 83, 135]
SiO_4	11352	11420	69	[44, 80, 89, 101, 117]
SiO_5	11352	11412	61	[57, 85, 113, 124, 142, 151]
SiO_4	11355	11481	127	[61, 65, 79, 93, 121]
SiO_4	11356	11789	434	[45, 77, 92, 115, 128]
SiO_5	11358	11369	12	[54, 68, 97, 108, 110, 138]
SiO_5	11365	11384	20	[59, 81, 96, 98, 104, 111]
SiO_5	11368	11472	105	[43, 72, 90, 103, 136, 146]
SiO_4	11370	11373	4	[54, 68, 97, 108, 138]
SiO_4	11374	11382	9	[49, 78, 83, 132, 135]
SiO_3	11374	11436	63	[54, 68, 97, 138]
SiO_5	11381	11389	9	[56, 102, 108, 122, 134, 140]
SiO_5	11383	11403	21	[49, 78, 83, 88, 132, 135]
SiO_4	11385	11399	15	[59, 96, 98, 104, 111]
SiO_4	11386	12175	790	[55, 102, 127, 137, 140]
SiO_4	11390	11639	250	[56, 102, 108, 122, 134]
SiO_5	11400	11613	214	[59, 96, 98, 104, 111, 123]
SiO_4	11404	11845	442	[49, 78, 83, 88, 135]
SiO_6	11413	11427	15	[57, 85, 95, 113, 124, 142, 151]
SiO_5	11418	11726	309	[52, 84, 107, 121, 123, 141]
SiO_5	11421	11543	123	[44, 68, 80, 89, 101, 117]
SiO_5	11428	11458	31	[57, 95, 113, 124, 142, 151]
SiO_4	11433	12166	734	[40, 90, 110, 122, 131]
SiO_4	11437	11453	17	[54, 68, 97, 108, 138]
SiO_5	11441	11479	39	[60, 75, 103, 114, 146, 152]
SiO_5	11454	11455	2	[54, 68, 97, 108, 134, 138]
SiO_4	11456	11552	97	[54, 68, 97, 134, 138]
SiO_4	11459	11584	126	[57, 113, 124, 142, 151]
SiO_5	11470	11659	190	[47, 65, 84, 125, 126, 129]
SiO_5	11471	11499	29	[58, 85, 87, 109, 140, 144]
SiO_4	11473	11501	29	[43, 72, 103, 136, 146]
SiO_5	11476	11506	31	[48, 66, 86, 99, 130, 148]
SiO_4	11480	11612	133	[60, 75, 103, 114, 152]
SiO_5	11482	11617	136	[61, 65, 79, 93, 121, 132]
SiO_5	11493	11589	97	[51, 95, 124, 132, 149, 150]
SiO_4	11500	11811	312	[58, 87, 109, 140, 144]
SiO_5	11502	11508	7	[43, 72, 90, 103, 136, 146]
SiO_4	11507	12926	1420	[48, 66, 99, 130, 148]
SiO_4	11509	12566	1058	[43, 72, 103, 136, 146]
SiO_5	11510	11514	5	[63, 64, 73, 93, 112, 141]
SiO_4	11515	12145	631	[63, 64, 93, 112, 141]
SiO_4	11544	11663	120	[44, 80, 89, 101, 117]
SiO_5	11553	11774	222	[54, 68, 97, 117, 134, 138]
SiO_3	11585	11639	55	[57, 124, 142, 151]
SiO_4	11590	11621	32	[51, 95, 132, 149, 150]
SiO_3	11613	11640	28	[60, 75, 114, 152]
SiO_4	11614	11762	149	[59, 96, 98, 111, 123]
SiO_5	11616	11729	114	[41, 70, 86, 99, 100, 101]
SiO_5	11617	11634	18	[50, 116, 120, 129, 143, 150]
SiO_4	11618	11623	6	[61, 65, 79, 121, 132]
SiO_5	11622	11643	22	[51, 95, 124, 132, 149, 150]
SiO_5	11624	11646	23	[61, 65, 79, 84, 121, 132]
SiO_4	11635	12172	538	[50, 116, 120, 129, 150]
SiO_5	11640	11734	95	[56, 102, 108, 110, 122, 134]
SiO_4	11640	11646	7	[57, 82, 124, 142, 151]
SiO_4	11641	11696	56	[60, 75, 103, 114, 152]
SiO_4	11644	11869	226	[51, 95, 132, 149, 150]
SiO_3	11647	11683	37	[57, 124, 142, 151]
SiO_4	11647	11648	2	[61, 65, 79, 121, 132]
SiO_5	11649	11679	31	[61, 65, 79, 84, 121, 132]
SiO_6	11660	11693	34	[47, 65, 84, 93, 125, 126, 129]
SiO_5	11664	11681	18	[44, 80, 83, 89, 101, 117]
SiO_4	11680	11748	69	[61, 65, 79, 121, 132]
SiO_4	11682	11749	68	[44, 80, 89, 101, 117]
SiO_4	11684	11856	173	[57, 82, 124, 142, 151]
SiO_5	11694	11697	4	[47, 84, 93, 125, 126, 129]
SiO_3	11697	11740	44	[60, 75, 114, 152]
SiO_6	11698	11763	66	[47, 65, 84, 93, 125, 126, 129]
SiO_4	11727	11974	248	[52, 84, 107, 123, 141]
SiO_4	11730	11786	57	[41, 70, 86, 100, 101]
SiO_4	11735	11990	256	[56, 102, 108, 122, 134]
SiO_4	11741	11796	56	[60, 75, 103, 114, 152]
SiO_5	11749	11775	27	[61, 65, 79, 84, 121, 132]
SiO_5	11750	11771	22	[44, 68, 80, 89, 101, 117]
SiO_5	11763	11799	37	[59, 96, 98, 104, 111, 123]
SiO_5	11764	11766	3	[47, 65, 93, 125, 126, 129]
SiO_6	11767	11836	70	[47, 65, 84, 93, 125, 126, 129]
SiO_6	11772	11779	8	[44, 68, 80, 89, 100, 101, 117]
SiO_4	11775	12027	253	[54, 68, 97, 134, 138]
SiO_4	11776	11975	200	[61, 65, 79, 121, 132]
SiO_5	11780	11789	10	[44, 80, 89, 100, 101, 117]
SiO_5	11787	11826	40	[41, 70, 86, 99, 100, 101]
SiO_6	11790	11804	15	[44, 68, 80, 89, 100, 101, 117]
SiO_5	11790	11810	21	[45, 77, 91, 92, 115, 128]
SiO_5	11797	11839	43	[60, 75, 103, 114, 116, 152]
SiO_4	11800	11884	85	[59, 96, 98, 111, 123]
SiO_5	11805	11809	5	[44, 80, 89, 100, 101, 117]
SiO_4	11810	11834	25	[44, 80, 89, 101, 117]
SiO_4	11811	11879	69	[45, 77, 92, 115, 128]
SiO_3	11812	11815	4	[58, 87, 109, 144]
SiO_4	11816	12016	201	[58, 87, 109, 140, 144]
SiO_4	11827	11917	91	[41, 70, 86, 99, 100]
SiO_5	11835	11991	157	[44, 68, 80, 89, 101, 117]
SiO_5	11837	11907	71	[47, 65, 84, 93, 125, 126]
SiO_4	11840	12739	900	[60, 75, 103, 114, 152]
SiO_5	11846	11901	56	[49, 78, 83, 88, 133, 135]
SiO_5	11857	11866	10	[57, 82, 85, 124, 142, 151]
SiO_4	11867	12245	379	[57, 85, 124, 142, 151]
SiO_5	11870	11927	58	[51, 95, 115, 132, 149, 150]
SiO_5	11880	11929	50	[45, 77, 91, 92, 115, 128]
SiO_5	11885	11909	25	[59, 96, 98, 104, 111, 123]
SiO_4	11902	11917	16	[49, 78, 83, 88, 135]
SiO_6	11908	11972	65	[47, 65, 84, 93, 125, 126, 129]
SiO_4	11910	12989	1080	[59, 96, 98, 111, 123]
SiO_5	11918	11924	7	[41, 70, 86, 99, 100, 101]
SiO_5	11918	11922	5	[49, 78, 83, 88, 133, 135]
SiO_4	11923	12491	569	[49, 78, 83, 88, 135]
SiO_4	11925	12459	535	[41, 70, 86, 99, 100]
SiO_4	11928	12422	495	[51, 95, 132, 149, 150]
SiO_4	11930	11998	69	[45, 77, 91, 92, 115]
SiO_5	11936	12011	76	[62, 67, 69, 73, 91, 106]
SiO_5	11940	11950	11	[53, 70, 71, 118, 119, 147]
SiO_4	11951	12267	317	[53, 71, 118, 119, 147]
SiO_5	11973	12019	47	[47, 65, 84, 93, 125, 126]
SiO_5	11975	12013	39	[52, 84, 107, 121, 123, 141]
SiO_5	11976	11979	4	[61, 65, 79, 83, 121, 132]
SiO_4	11980	12314	335	[61, 65, 79, 121, 132]
SiO_5	11991	12008	18	[56, 102, 108, 112, 122, 134]
SiO_4	11992	12224	233	[44, 80, 89, 101, 117]
SiO_5	11999	12080	82	[45, 77, 91, 92, 115, 133]
SiO_5	12009	12016	8	[56, 102, 108, 122, 127, 134]
SiO_4	12012	12605	594	[62, 67, 69, 73, 106]
SiO_4	12014	12058	45	[52, 84, 107, 123, 141]
SiO_6	12017	12017	1	[56, 102, 108, 112, 122, 127, 134]
SiO_3	12017	12056	40	[58, 87, 109, 144]
SiO_5	12018	12109	92	[56, 102, 108, 112, 122, 134]
SiO_4	12020	12052	33	[47, 65, 84, 93, 125]
SiO_5	12028	12079	52	[54, 68, 97, 108, 134, 138]
SiO_5	12053	12079	27	[47, 65, 84, 93, 125, 129]
SiO_4	12057	12120	64	[58, 87, 109, 140, 144]
SiO_5	12059	12068	10	[52, 84, 98, 107, 123, 141]
SiO_4	12069	12114	46	[52, 84, 107, 123, 141]
SiO_4	12080	12129	50	[47, 65, 84, 93, 125]
SiO_4	12080	12424	345	[54, 68, 97, 134, 138]
SiO_4	12081	13324	1244	[45, 77, 91, 115, 133]
SiO_4	12110	12120	11	[56, 102, 108, 122, 134]
SiO_5	12115	12132	18	[52, 84, 107, 123, 130, 141]
SiO_5	12121	12142	22	[56, 102, 108, 122, 131, 134]
SiO_5	12121	12133	13	[58, 87, 109, 118, 140, 144]
SiO_5	12130	12177	48	[47, 65, 84, 93, 125, 129]
SiO_4	12133	12147	15	[52, 84, 107, 123, 141]
SiO_4	12134	12757	624	[58, 87, 109, 140, 144]
SiO_5	12140	12164	25	[46, 74, 81, 85, 113, 128]
SiO_4	12143	12203	61	[56, 102, 108, 122, 134]
SiO_5	12146	12198	53	[63, 64, 93, 112, 122, 141]
SiO_5	12148	12223	76	[52, 84, 98, 107, 123, 141]
SiO_4	12165	12541	377	[46, 74, 81, 85, 113]
SiO_5	12167	12195	29	[40, 90, 93, 110, 122, 131]
SiO_5	12173	12219	47	[50, 116, 119, 120, 129, 150]
SiO_5	12176	12231	56	[55, 64, 102, 127, 137, 140]
SiO_4	12178	12434	257	[47, 65, 84, 125, 129]
SiO_4	12196	12377	182	[40, 90, 110, 122, 131]
SiO_4	12199	12994	796	[63, 64, 93, 112, 141]
SiO_5	12204	12244	41	[56, 102, 108, 122, 127, 134]
SiO_4	12220	12307	88	[50, 116, 120, 129, 150]
SiO_4	12224	12415	192	[52, 84, 98, 107, 141]
SiO_5	12225	12266	42	[44, 80, 83, 89, 101, 117]
SiO_4	12232	12248	17	[55, 102, 127, 137, 140]
SiO_4	12245	12572	328	[56, 102, 108, 122, 134]
SiO_5	12246	12256	11	[57, 85, 124, 142, 145, 151]
SiO_5	12249	12259	11	[55, 64, 102, 127, 137, 140]
SiO_4	12257	12259	3	[57, 124, 142, 145, 151]
SiO_4	12260	12315	56	[55, 102, 127, 137, 140]
SiO_3	12260	12270	11	[57, 124, 142, 151]
SiO_4	12267	12655	389	[44, 80, 89, 101, 117]
SiO_5	12268	12284	17	[53, 71, 118, 119, 128, 147]
SiO_4	12271	12291	21	[57, 85, 124, 142, 151]
SiO_4	12285	12392	108	[53, 71, 118, 119, 147]
SiO_5	12292	12314	23	[57, 85, 124, 142, 145, 151]
SiO_5	12308	12310	3	[50, 116, 119, 120, 129, 150]
SiO_4	12311	12321	11	[50, 116, 119, 120, 129]
SiO_4	12315	12623	309	[57, 124, 142, 145, 151]
SiO_5	12315	12359	45	[61, 65, 79, 121, 132, 149]
SiO_5	12316	12335	20	[55, 64, 102, 127, 137, 140]
SiO_5	12322	12340	19	[50, 116, 119, 120, 129, 150]
SiO_4	12336	12948	613	[55, 102, 127, 137, 140]
SiO_4	12341	12400	60	[50, 116, 119, 120, 150]
SiO_4	12360	12547	188	[61, 65, 79, 121, 132]
SiO_5	12378	12391	14	[40, 72, 90, 110, 122, 131]
SiO_4	12392	12582	191	[40, 90, 110, 122, 131]
SiO_5	12393	12506	114	[53, 71, 116, 118, 119, 147]
SiO_5	12401	12486	86	[50, 116, 119, 120, 129, 150]
SiO_5	12416	12525	110	[52, 84, 98, 107, 121, 141]
SiO_5	12423	12428	6	[51, 83, 95, 132, 149, 150]
SiO_5	12425	12636	212	[54, 68, 97, 117, 134, 138]
SiO_4	12429	12709	281	[51, 83, 95, 132, 149]
SiO_5	12435	12535	101	[47, 65, 84, 119, 125, 129]
SiO_5	12460	12491	32	[41, 70, 86, 99, 100, 123]
SiO_4	12487	12556	70	[50, 116, 120, 129, 150]
SiO_4	12492	13534	1043	[41, 70, 86, 99, 100]
SiO_5	12492	12505	14	[49, 78, 83, 88, 90, 135]
SiO_4	12506	12510	5	[49, 78, 83, 88, 135]
SiO_4	12507	12926	420	[53, 71, 118, 119, 147]
SiO_5	12511	12518	8	[49, 78, 83, 88, 95, 135]
SiO_4	12519	12726	208	[49, 78, 83, 88, 135]
SiO_4	12526	12573	48	[52, 84, 98, 107, 141]
SiO_4	12536	12922	387	[47, 65, 84, 125, 129]
SiO_5	12542	12571	30	[46, 74, 81, 85, 113, 148]
SiO_5	12548	12609	62	[61, 65, 79, 84, 121, 132]
SiO_5	12557	12567	11	[50, 114, 116, 120, 129, 150]
SiO_3	12567	12686	120	[43, 72, 136, 146]
SiO_4	12568	12665	98	[50, 116, 120, 129, 150]
SiO_4	12572	12695	124	[46, 74, 81, 85, 113]
SiO_5	12573	12644	72	[56, 97, 102, 108, 122, 134]
SiO_5	12574	12675	102	[52, 84, 98, 107, 121, 141]
SiO_5	12583	12996	414	[40, 90, 92, 110, 122, 131]
SiO_5	12606	12661	56	[62, 67, 69, 73, 76, 106]
SiO_4	12610	12852	243	[61, 65, 79, 121, 132]
SiO_5	12624	12651	28	[57, 85, 124, 142, 145, 151]
SiO_6	12637	12672	36	[54, 68, 71, 97, 117, 134, 138]
SiO_4	12645	12695	51	[56, 97, 108, 122, 134]
SiO_4	12652	12741	90	[57, 124, 142, 145, 151]
SiO_5	12656	12689	34	[44, 68, 80, 89, 101, 117]
SiO_4	12662	12683	22	[62, 67, 69, 73, 106]
SiO_5	12666	12679	14	[50, 75, 116, 120, 129, 150]
SiO_5	12673	12692	20	[54, 68, 71, 117, 134, 138]
SiO_4	12676	12763	88	[52, 84, 98, 107, 141]
SiO_4	12680	12716	37	[50, 116, 120, 129, 150]
SiO_5	12684	12718	35	[62, 67, 69, 73, 76, 106]
SiO_4	12687	12721	35	[43, 72, 86, 136, 146]
SiO_4	12690	12867	178	[44, 80, 89, 101, 117]
SiO_4	12693	12938	246	[54, 71, 117, 134, 138]
SiO_5	12696	12711	16	[46, 74, 81, 85, 113, 114]
SiO_5	12696	12762	67	[56, 97, 102, 108, 122, 134]
SiO_5	12710	12744	35	[51, 83, 95, 124, 132, 149]
SiO_4	12712	13811	1100	[46, 74, 81, 85, 113]
SiO_5	12717	13017	301	[50, 75, 116, 120, 129, 150]
SiO_4	12719	12806	88	[62, 67, 69, 73, 106]
SiO_5	12722	12843	122	[43, 72, 86, 100, 136, 146]
SiO_3	12727	12758	32	[49, 78, 88, 135]
SiO_5	12740	12744	5	[60, 75, 81, 103, 114, 152]
SiO_3	12742	12743	2	[57, 124, 142, 151]
SiO_4	12744	12754	11	[57, 80, 124, 142, 151]
SiO_4	12745	13000	256	[51, 83, 95, 132, 149]
SiO_4	12745	13797	1053	[60, 75, 103, 114, 152]
SiO_5	12755	12819	65	[57, 80, 85, 124, 142, 151]
SiO_5	12758	12785	28	[58, 68, 87, 109, 140, 144]
SiO_4	12759	12802	44	[49, 78, 83, 88, 135]
SiO_4	12763	13145	383	[56, 97, 108, 122, 134]
SiO_5	12764	12913	150	[52, 84, 98, 107, 121, 141]
SiO_4	12786	12938	153	[58, 87, 109, 140, 144]
SiO_5	12803	12817	15	[49, 78, 83, 88, 89, 135]
SiO_5	12807	12835	29	[62, 67, 69, 73, 94, 106]
SiO_4	12818	12927	110	[49, 78, 83, 88, 135]
SiO_4	12820	13316	497	[57, 85, 124, 142, 151]
SiO_4	12836	12840	5	[62, 67, 69, 73, 106]
SiO_5	12841	12861	21	[62, 67, 69, 73, 94, 106]
SiO_4	12844	12853	10	[43, 72, 86, 136, 146]
SiO_5	12853	12870	18	[61, 65, 79, 121, 132, 141]
SiO_3	12854	12864	11	[43, 72, 136, 146]
SiO_4	12862	13016	155	[62, 67, 69, 73, 106]
SiO_4	12865	13101	237	[43, 72, 100, 136, 146]
SiO_5	12868	13020	153	[44, 80, 88, 89, 101, 117]
SiO_4	12871	12926	56	[61, 65, 79, 121, 132]
SiO_4	12914	12945	32	[52, 84, 107, 121, 141]
SiO_5	12923	12937	15	[47, 65, 84, 125, 129, 141]
SiO_5	12927	12996	70	[48, 66, 99, 130, 136, 148]
SiO_5	12927	13070	144	[53, 71, 97, 118, 119, 147]
SiO_5	12927	12941	15	[61, 65, 79, 121, 132, 141]
SiO_3	12928	13027	100	[49, 78, 83, 135]
SiO_4	12938	13289	352	[47, 65, 84, 125, 129]
SiO_5	12939	13012	74	[54, 71, 88, 117, 134, 138]
SiO_5	12939	13054	116	[58, 87, 109, 139, 140, 144]
SiO_4	12942	13337	396	[61, 65, 79, 121, 132]
SiO_5	12946	12975	30	[52, 84, 98, 107, 121, 141]
SiO_5	12949	12961	13	[55, 102, 127, 137, 139, 140]
SiO_4	12962	13254	293	[55, 102, 127, 137, 140]
SiO_4	12976	13008	33	[52, 84, 98, 107, 141]
SiO_5	12990	12992	3	[59, 81, 96, 98, 111, 123]
SiO_4	12993	12996	4	[59, 96, 98, 111, 123]
SiO_5	12995	13028	34	[63, 64, 93, 112, 125, 141]
SiO_4	12997	13066	70	[40, 90, 92, 122, 131]
SiO_4	12997	13346	350	[48, 66, 99, 130, 148]
SiO_5	12997	13010	14	[59, 68, 96, 98, 111, 123]
SiO_5	13001	13024	24	[51, 83, 95, 121, 132, 149]
SiO_5	13009	13072	64	[52, 84, 98, 107, 121, 141]
SiO_4	13011	13110	100	[59, 96, 98, 111, 123]
SiO_4	13013	13150	138	[54, 71, 117, 134, 138]
SiO_5	13017	13085	69	[62, 67, 69, 73, 106, 133]
SiO_4	13018	13119	102	[50, 75, 116, 120, 150]
SiO_4	13021	13160	140	[44, 80, 88, 89, 117]
SiO_4	13025	13152	128	[51, 83, 95, 132, 149]
SiO_4	13028	13269	242	[49, 78, 83, 93, 135]
SiO_4	13029	13044	16	[63, 64, 93, 112, 125]
SiO_3	13045	13059	15	[63, 64, 112, 125]
SiO_6	13055	13146	92	[58, 68, 87, 109, 139, 140, 144]
SiO_4	13060	13078	19	[63, 64, 93, 112, 125]
SiO_5	13067	13102	36	[40, 90, 92, 110, 122, 131]
SiO_4	13071	13477	407	[53, 71, 118, 119, 147]
SiO_4	13073	13192	120	[52, 84, 98, 107, 141]
SiO_5	13079	13229	151	[63, 64, 93, 112, 125, 126]
SiO_4	13086	13098	13	[62, 67, 69, 73, 106]
SiO_5	13099	13113	15	[62, 67, 69, 73, 106, 133]
SiO_5	13102	13104	3	[43, 72, 100, 136, 146, 152]
SiO_4	13103	13166	64	[40, 90, 92, 110, 131]
SiO_4	13105	13145	41	[43, 72, 100, 136, 146]
SiO_5	13111	13130	20	[59, 84, 96, 98, 111, 123]
SiO_4	13114	13216	103	[62, 67, 69, 73, 106]
SiO_5	13120	13212	93	[50, 75, 116, 120, 129, 150]
SiO_4	13131	13196	66	[59, 96, 98, 111, 123]
SiO_5	13146	13206	61	[43, 72, 100, 136, 146, 152]
SiO_5	13146	13164	19	[56, 71, 97, 108, 122, 134]
SiO_5	13147	13175	29	[58, 68, 87, 109, 139, 140]
SiO_5	13151	13184	34	[54, 71, 117, 134, 138, 149]
SiO_5	13153	13173	21	[51, 83, 95, 132, 147, 149]
SiO_5	13161	13410	250	[44, 80, 88, 89, 101, 117]
SiO_4	13165	13286	122	[56, 97, 108, 122, 134]
SiO_5	13167	13232	66	[40, 90, 92, 110, 122, 131]
SiO_4	13174	13229	56	[51, 83, 95, 147, 149]
SiO_4	13176	13193	18	[58, 87, 109, 139, 140]
SiO_4	13185	13272	88	[54, 71, 117, 138, 149]
SiO_5	13193	13214	22	[52, 84, 98, 107, 121, 141]
SiO_5	13194	13203	10	[58, 87, 109, 139, 140, 151]
[truncated: 470 more rows]
