# Supplementary material for: Pressure‐Induced Coordination Changes in a Pyrolitic Silicate Melt From Ab Initio Molecular Dynamics Simulations
Source: J Geophys Res Solid Earth. 2019 Nov 29;124(11):11232–50. doi: 10.1029/2019JB018238 (PMC6988478; doi:10.1029/2019JB018238)
Supplement: Supplementary file 2 — Data Set S1 [file JGRB-124-11232-s002.zip › Data/3000K/SiO/a12.5-pyr-100-nvt.T3K.outcar.umd.dat.r0.popul.dat]

Formula	Begin	End	Lifetime	[Composition]
SiO_4	0	696	697	[40, 79, 81, 123, 142]
SiO_4	0	774	775	[41, 64, 104, 129, 149]
SiO_4	0	528	529	[42, 67, 117, 128, 147]
SiO_4	0	675	676	[43, 72, 96, 100, 138]
SiO_5	0	25	26	[44, 92, 111, 115, 118, 131]
SiO_4	0	1562	1563	[45, 80, 88, 93, 97]
SiO_4	0	16	17	[46, 65, 76, 113, 139]
SiO_4	0	550	551	[47, 74, 82, 86, 132]
SiO_4	0	166	167	[48, 103, 125, 133, 140]
SiO_3	0	72	73	[49, 70, 98, 148]
SiO_4	0	1158	1159	[50, 65, 101, 145, 146]
SiO_4	0	250	251	[51, 68, 78, 106, 119]
SiO_4	0	2	3	[52, 104, 109, 111, 130]
SiO_5	0	226	227	[53, 77, 124, 127, 137, 140]
SiO_4	0	42	43	[54, 69, 82, 85, 116]
SiO_4	0	893	894	[55, 90, 110, 143, 146]
SiO_4	0	174	175	[56, 73, 121, 145, 150]
SiO_4	0	2210	2211	[57, 105, 108, 134, 147]
SiO_4	0	486	487	[58, 75, 87, 106, 122]
SiO_4	0	82	83	[59, 80, 99, 117, 124]
SiO_4	0	193	194	[60, 83, 96, 135, 136]
SiO_3	0	21	22	[61, 102, 107, 112]
SiO_4	0	246	247	[62, 84, 99, 126, 152]
SiO_4	0	113	114	[63, 75, 89, 141, 151]
SiO_3	3	36	34	[52, 109, 111, 130]
SiO_5	17	28	12	[46, 65, 76, 113, 139, 146]
SiO_4	22	44	23	[61, 64, 102, 107, 112]
SiO_4	26	304	279	[44, 92, 111, 118, 131]
SiO_4	29	335	307	[46, 65, 76, 113, 139]
SiO_4	37	44	8	[52, 104, 109, 111, 130]
SiO_5	43	59	17	[54, 69, 82, 85, 115, 116]
SiO_5	45	70	26	[52, 64, 104, 109, 111, 130]
SiO_3	45	69	25	[61, 102, 107, 112]
SiO_4	60	77	18	[54, 69, 85, 115, 116]
SiO_4	70	138	69	[61, 64, 102, 107, 112]
SiO_4	71	119	49	[52, 104, 109, 111, 130]
SiO_4	73	96	24	[49, 70, 98, 120, 148]
SiO_3	78	132	55	[54, 69, 85, 116]
SiO_5	83	113	31	[59, 80, 99, 117, 124, 137]
SiO_5	97	130	34	[49, 68, 70, 98, 120, 148]
SiO_4	114	122	9	[59, 80, 99, 124, 137]
SiO_5	114	128	15	[63, 75, 87, 89, 141, 151]
SiO_5	120	129	10	[52, 104, 109, 111, 130, 131]
SiO_5	123	164	42	[59, 80, 99, 117, 124, 137]
SiO_4	129	1115	987	[63, 75, 89, 141, 151]
SiO_4	130	405	276	[52, 104, 109, 111, 130]
SiO_4	131	146	16	[49, 68, 70, 98, 148]
SiO_4	133	440	308	[54, 69, 85, 115, 116]
SiO_3	139	148	10	[61, 102, 107, 112]
SiO_5	147	148	2	[49, 68, 70, 98, 120, 148]
SiO_4	149	160	12	[49, 68, 70, 98, 148]
SiO_4	149	417	269	[61, 64, 102, 107, 112]
SiO_3	161	179	19	[49, 70, 98, 148]
SiO_4	165	1703	1539	[59, 80, 99, 117, 124]
SiO_5	167	310	144	[48, 103, 125, 133, 137, 140]
SiO_3	175	177	3	[56, 73, 145, 150]
SiO_4	178	561	384	[56, 73, 121, 145, 150]
SiO_4	180	266	87	[49, 68, 70, 98, 148]
SiO_3	194	199	6	[60, 83, 135, 136]
SiO_4	200	382	183	[60, 83, 96, 135, 136]
SiO_4	227	448	222	[53, 77, 127, 137, 140]
SiO_5	247	319	73	[62, 84, 99, 124, 126, 152]
SiO_5	251	265	15	[51, 68, 78, 83, 106, 119]
SiO_4	266	276	11	[51, 68, 78, 106, 119]
SiO_3	267	302	36	[49, 70, 98, 148]
SiO_5	277	297	21	[51, 68, 78, 83, 106, 119]
SiO_4	298	321	24	[51, 68, 78, 106, 119]
SiO_4	303	477	175	[49, 68, 70, 98, 148]
SiO_3	305	433	129	[44, 92, 118, 131]
SiO_4	311	332	22	[48, 103, 125, 133, 140]
SiO_6	320	355	36	[62, 84, 99, 124, 126, 136, 152]
SiO_5	322	345	24	[51, 68, 78, 83, 106, 119]
SiO_5	333	358	26	[48, 103, 125, 133, 137, 140]
SiO_5	336	530	195	[46, 65, 76, 113, 120, 139]
SiO_4	346	470	125	[51, 68, 78, 106, 119]
SiO_5	356	382	27	[62, 84, 99, 126, 136, 152]
SiO_4	359	2123	1765	[48, 103, 125, 133, 137]
SiO_5	383	476	94	[60, 83, 96, 135, 136, 152]
SiO_6	383	475	93	[62, 84, 99, 124, 126, 136, 152]
SiO_5	406	419	14	[52, 86, 104, 109, 111, 130]
SiO_3	418	430	13	[61, 102, 107, 112]
SiO_4	420	752	333	[52, 86, 109, 111, 130]
SiO_4	431	448	18	[61, 64, 102, 107, 112]
SiO_4	434	589	156	[44, 92, 115, 118, 131]
SiO_3	441	452	12	[54, 69, 85, 116]
SiO_5	449	461	13	[53, 77, 100, 127, 137, 140]
SiO_3	449	471	23	[61, 102, 107, 112]
SiO_4	453	796	344	[54, 69, 85, 115, 116]
SiO_4	462	1466	1005	[53, 77, 127, 137, 140]
SiO_3	471	489	19	[51, 78, 106, 119]
SiO_4	472	601	130	[61, 91, 102, 107, 112]
SiO_5	476	486	11	[62, 84, 124, 126, 136, 152]
SiO_4	477	510	34	[60, 83, 135, 136, 152]
SiO_5	478	539	62	[49, 68, 70, 98, 140, 148]
SiO_5	487	563	77	[58, 75, 87, 106, 118, 122]
SiO_4	487	635	149	[62, 84, 124, 126, 152]
SiO_4	490	788	299	[51, 68, 78, 106, 119]
SiO_5	511	538	28	[60, 83, 96, 135, 136, 152]
SiO_3	529	647	119	[42, 67, 128, 147]
SiO_4	531	718	188	[46, 65, 76, 113, 120]
SiO_4	539	571	33	[60, 83, 96, 135, 136]
SiO_4	540	847	308	[49, 68, 70, 98, 148]
SiO_5	551	559	9	[47, 74, 82, 86, 116, 132]
SiO_4	560	974	415	[47, 74, 82, 116, 132]
SiO_3	562	569	8	[56, 73, 121, 145]
SiO_4	564	604	41	[58, 87, 106, 118, 122]
SiO_4	570	611	42	[56, 73, 121, 145, 150]
SiO_5	572	611	40	[60, 83, 96, 135, 136, 152]
SiO_3	590	622	33	[44, 92, 118, 131]
SiO_3	602	719	118	[61, 91, 107, 112]
SiO_5	605	637	33	[58, 75, 87, 106, 118, 122]
SiO_3	612	614	3	[56, 73, 121, 145]
SiO_6	612	651	40	[60, 83, 96, 135, 136, 139, 152]
SiO_4	615	2277	1663	[56, 73, 121, 145, 150]
SiO_2	623	625	3	[44, 92, 131]
SiO_3	626	634	9	[44, 92, 115, 131]
SiO_4	635	646	12	[44, 92, 115, 118, 131]
SiO_5	636	653	18	[62, 84, 102, 124, 126, 152]
SiO_4	638	643	6	[58, 75, 87, 106, 122]
SiO_3	644	681	38	[58, 75, 87, 106]
SiO_5	647	649	3	[44, 66, 92, 115, 118, 131]
SiO_4	648	1053	406	[42, 67, 128, 132, 147]
SiO_4	650	665	16	[44, 66, 92, 115, 118]
SiO_5	652	681	30	[60, 83, 135, 136, 139, 152]
SiO_6	654	668	15	[62, 84, 99, 102, 124, 126, 152]
SiO_5	666	686	21	[44, 66, 92, 115, 118, 131]
SiO_5	669	696	28	[62, 99, 102, 124, 126, 152]
SiO_3	676	856	181	[43, 96, 100, 138]
SiO_4	682	724	43	[58, 75, 87, 106, 118]
SiO_4	682	695	14	[60, 83, 135, 139, 152]
SiO_4	687	966	280	[44, 66, 92, 115, 131]
SiO_5	696	702	7	[60, 83, 135, 136, 139, 152]
SiO_5	697	832	136	[40, 79, 81, 123, 134, 142]
SiO_4	697	717	21	[62, 99, 102, 124, 126]
SiO_4	703	712	10	[60, 83, 135, 139, 152]
SiO_5	713	760	48	[60, 83, 96, 135, 139, 152]
SiO_5	718	731	14	[62, 84, 99, 102, 124, 126]
SiO_3	719	728	10	[46, 76, 113, 120]
SiO_4	720	725	6	[61, 91, 102, 107, 112]
SiO_5	725	738	14	[58, 75, 87, 106, 118, 122]
SiO_5	726	813	88	[61, 64, 91, 102, 107, 112]
SiO_4	729	838	110	[46, 76, 113, 120, 139]
SiO_4	732	856	125	[62, 99, 102, 124, 126]
SiO_4	739	799	61	[58, 75, 87, 106, 118]
SiO_5	753	755	3	[52, 86, 104, 109, 111, 130]
SiO_4	756	765	10	[52, 86, 109, 111, 130]
SiO_4	761	768	8	[60, 83, 96, 135, 152]
SiO_5	766	777	12	[52, 86, 99, 109, 111, 130]
SiO_5	769	779	11	[60, 83, 96, 135, 139, 152]
SiO_3	775	777	3	[41, 104, 129, 149]
SiO_4	778	924	147	[41, 64, 104, 129, 149]
SiO_4	778	803	26	[52, 86, 109, 111, 130]
SiO_4	780	801	22	[60, 83, 135, 139, 152]
SiO_5	789	848	60	[51, 68, 78, 83, 106, 119]
SiO_3	797	850	54	[54, 69, 85, 116]
SiO_3	800	816	17	[58, 75, 87, 118]
SiO_5	802	803	2	[60, 83, 96, 135, 139, 152]
SiO_3	804	815	12	[52, 109, 111, 130]
SiO_4	804	949	146	[60, 83, 96, 135, 152]
SiO_4	814	869	56	[61, 64, 91, 107, 112]
SiO_4	816	833	18	[52, 86, 109, 111, 130]
SiO_4	817	1584	768	[58, 75, 87, 106, 118]
SiO_4	833	1679	847	[40, 79, 81, 123, 142]
SiO_3	834	850	17	[52, 86, 109, 130]
SiO_5	839	921	83	[46, 76, 113, 120, 135, 139]
SiO_3	848	862	15	[49, 70, 98, 148]
SiO_6	849	870	22	[51, 68, 78, 83, 106, 118, 119]
SiO_4	851	920	70	[52, 86, 109, 111, 130]
SiO_4	851	871	21	[54, 69, 85, 115, 116]
SiO_2	857	873	17	[43, 100, 138]
SiO_5	857	1055	199	[62, 84, 99, 102, 124, 126]
SiO_4	863	1242	380	[49, 68, 70, 98, 148]
SiO_3	870	876	7	[61, 91, 107, 112]
SiO_5	871	897	27	[51, 68, 83, 106, 118, 119]
SiO_3	872	886	15	[54, 69, 85, 116]
SiO_3	874	1067	194	[43, 96, 100, 138]
SiO_4	877	892	16	[61, 64, 91, 107, 112]
SiO_4	887	949	63	[54, 69, 85, 94, 116]
SiO_5	893	1028	136	[61, 64, 91, 102, 107, 112]
SiO_3	894	902	9	[55, 90, 110, 146]
SiO_4	898	907	10	[51, 68, 83, 118, 119]
SiO_4	903	1563	661	[55, 90, 110, 143, 146]
SiO_5	908	934	27	[51, 68, 78, 83, 118, 119]
SiO_3	921	951	31	[52, 86, 109, 130]
SiO_4	922	1679	758	[46, 76, 113, 120, 139]
SiO_3	925	953	29	[41, 104, 129, 149]
SiO_4	935	946	12	[51, 68, 83, 118, 119]
SiO_3	947	973	27	[51, 83, 118, 119]
SiO_5	950	977	28	[54, 69, 85, 94, 115, 116]
SiO_3	950	960	11	[60, 96, 135, 152]
SiO_4	952	1036	85	[52, 86, 109, 111, 130]
SiO_4	954	1414	461	[41, 64, 104, 129, 149]
SiO_4	961	1062	102	[60, 83, 96, 135, 152]
SiO_5	967	978	12	[44, 66, 92, 95, 115, 131]
SiO_4	974	982	9	[51, 68, 83, 118, 119]
SiO_3	975	987	13	[47, 74, 116, 132]
SiO_4	978	995	18	[54, 69, 85, 94, 116]
SiO_4	979	1153	175	[44, 66, 92, 115, 131]
SiO_5	983	1012	30	[51, 68, 78, 83, 118, 119]
SiO_4	988	1028	41	[47, 74, 82, 116, 132]
SiO_5	996	1055	60	[54, 69, 85, 94, 115, 116]
SiO_4	1013	1087	75	[51, 68, 83, 118, 119]
SiO_5	1029	1040	12	[47, 74, 82, 94, 116, 132]
SiO_4	1029	1099	71	[61, 64, 91, 107, 112]
SiO_3	1037	1058	22	[52, 86, 109, 111]
SiO_6	1041	1046	6	[47, 74, 82, 85, 94, 116, 132]
SiO_5	1047	1051	5	[47, 74, 85, 94, 116, 132]
SiO_4	1052	2957	1906	[47, 74, 85, 116, 132]
SiO_3	1054	1345	292	[42, 67, 128, 132]
SiO_4	1056	1083	28	[54, 69, 85, 94, 115]
SiO_4	1056	1423	368	[62, 84, 102, 124, 126]
SiO_4	1059	2123	1065	[52, 86, 109, 111, 130]
SiO_3	1063	1092	30	[60, 83, 135, 152]
SiO_4	1068	1384	317	[43, 96, 100, 114, 138]
SiO_5	1084	1122	39	[54, 66, 69, 85, 94, 115]
SiO_5	1088	1226	139	[51, 68, 78, 83, 118, 119]
SiO_4	1093	1184	92	[60, 83, 96, 135, 152]
SiO_5	1100	1169	70	[61, 64, 91, 102, 107, 112]
SiO_5	1116	1147	32	[63, 75, 89, 106, 141, 151]
SiO_4	1123	1146	24	[54, 66, 69, 85, 94]
SiO_5	1147	1180	34	[54, 66, 69, 85, 94, 115]
SiO_4	1148	1184	37	[63, 89, 106, 141, 151]
SiO_3	1154	1167	14	[44, 92, 115, 131]
SiO_5	1159	1164	6	[50, 65, 70, 101, 145, 146]
SiO_4	1165	1484	320	[50, 65, 101, 145, 146]
SiO_4	1168	1282	115	[44, 66, 92, 115, 131]
SiO_4	1170	1176	7	[61, 64, 102, 107, 112]
SiO_5	1177	1227	51	[61, 64, 91, 102, 107, 112]
SiO_4	1181	1237	57	[54, 66, 69, 85, 94]
SiO_3	1185	1201	17	[60, 83, 135, 152]
SiO_3	1185	1296	112	[63, 89, 141, 151]
SiO_4	1202	1268	67	[60, 83, 96, 135, 152]
SiO_4	1227	1252	26	[51, 68, 83, 118, 119]
SiO_4	1228	1264	37	[61, 64, 91, 107, 112]
SiO_5	1238	1262	25	[54, 66, 69, 85, 94, 115]
SiO_3	1243	1256	14	[49, 68, 70, 148]
SiO_5	1253	1285	33	[51, 68, 78, 83, 118, 119]
SiO_4	1257	1282	26	[49, 68, 70, 98, 148]
SiO_4	1263	1278	16	[54, 66, 69, 85, 94]
SiO_3	1265	1278	14	[61, 64, 107, 112]
SiO_3	1269	1280	12	[60, 83, 135, 152]
SiO_4	1279	1338	60	[54, 66, 69, 94, 141]
SiO_4	1279	1347	69	[61, 64, 91, 107, 112]
SiO_4	1281	1534	254	[60, 83, 96, 135, 152]
SiO_3	1283	1313	31	[44, 92, 115, 131]
SiO_3	1283	1296	14	[49, 68, 70, 148]
SiO_4	1286	1318	33	[51, 68, 83, 118, 119]
SiO_4	1297	1319	23	[49, 68, 70, 98, 148]
SiO_4	1297	1297	1	[63, 89, 94, 141, 151]
SiO_5	1298	1335	38	[63, 69, 89, 94, 141, 151]
SiO_4	1314	1366	53	[44, 66, 92, 115, 131]
SiO_5	1319	1345	27	[51, 68, 78, 83, 118, 119]
SiO_3	1320	1333	14	[49, 68, 70, 148]
SiO_4	1334	1353	20	[49, 68, 70, 98, 148]
SiO_4	1336	1580	245	[63, 89, 94, 141, 151]
SiO_5	1339	1350	12	[54, 66, 69, 74, 94, 141]
SiO_4	1346	1379	34	[42, 67, 116, 128, 132]
SiO_4	1346	1349	4	[51, 68, 78, 83, 119]
SiO_5	1348	1353	6	[61, 64, 91, 102, 107, 112]
SiO_3	1350	1358	9	[51, 68, 83, 119]
SiO_4	1351	1473	123	[54, 66, 69, 94, 141]
SiO_3	1354	1356	3	[49, 70, 98, 148]
SiO_4	1354	1365	12	[61, 91, 102, 107, 112]
SiO_2	1357	1359	3	[49, 70, 148]
SiO_4	1359	1422	64	[51, 68, 78, 83, 119]
SiO_3	1360	1375	16	[49, 68, 70, 148]
SiO_3	1366	1374	9	[61, 91, 107, 112]
SiO_5	1367	1411	45	[44, 66, 92, 115, 118, 131]
SiO_4	1375	1400	26	[61, 64, 91, 107, 112]
SiO_4	1376	1472	97	[49, 68, 70, 98, 148]
SiO_3	1380	1411	32	[42, 67, 116, 132]
SiO_5	1385	1412	28	[43, 67, 96, 100, 114, 138]
SiO_3	1401	1406	6	[61, 91, 107, 112]
SiO_4	1407	1451	45	[61, 64, 91, 107, 112]
SiO_4	1412	1474	63	[42, 67, 116, 132, 143]
SiO_4	1412	1416	5	[44, 66, 92, 115, 131]
SiO_4	1413	1467	55	[43, 67, 100, 114, 138]
SiO_3	1415	1467	53	[41, 104, 129, 149]
SiO_5	1417	1422	6	[44, 66, 92, 115, 118, 131]
SiO_4	1423	1443	21	[44, 66, 92, 115, 131]
SiO_3	1423	1423	1	[51, 68, 78, 119]
SiO_2	1424	1430	7	[51, 78, 119]
SiO_3	1424	1445	22	[62, 84, 102, 124]
SiO_3	1431	1436	6	[51, 68, 78, 119]
SiO_2	1437	1449	13	[51, 68, 119]
SiO_5	1444	1465	22	[44, 66, 92, 115, 118, 131]
SiO_4	1446	1680	235	[62, 84, 102, 124, 126]
SiO_3	1450	1458	9	[51, 68, 78, 119]
SiO_3	1452	1460	9	[61, 64, 107, 112]
SiO_4	1459	1658	200	[51, 68, 78, 83, 119]
SiO_4	1461	1485	25	[61, 64, 91, 107, 112]
SiO_4	1466	1592	127	[44, 66, 92, 118, 131]
SiO_5	1467	1475	9	[53, 77, 125, 127, 137, 140]
SiO_4	1468	1479	12	[41, 64, 104, 129, 149]
SiO_5	1468	1603	136	[43, 67, 96, 100, 114, 138]
SiO_3	1473	1496	24	[49, 68, 70, 148]
SiO_3	1474	1478	5	[54, 66, 69, 141]
SiO_5	1475	1521	47	[42, 67, 116, 122, 132, 143]
SiO_4	1476	1833	358	[53, 77, 127, 137, 140]
SiO_4	1479	1485	7	[54, 66, 69, 115, 141]
SiO_3	1480	1560	81	[41, 104, 129, 149]
SiO_3	1485	1517	33	[50, 65, 101, 146]
SiO_3	1486	1504	19	[54, 69, 115, 141]
SiO_5	1486	1493	8	[61, 64, 91, 107, 112, 149]
SiO_4	1494	1518	25	[61, 64, 107, 112, 149]
SiO_4	1497	1536	40	[49, 68, 70, 98, 148]
SiO_4	1505	1536	32	[54, 66, 69, 115, 141]
SiO_4	1518	1805	288	[50, 65, 101, 145, 146]
SiO_3	1519	1524	6	[61, 64, 107, 112]
SiO_4	1522	1535	14	[42, 67, 116, 122, 132]
SiO_4	1525	1554	30	[61, 64, 91, 107, 112]
SiO_3	1535	1553	19	[60, 83, 96, 152]
SiO_5	1536	1561	26	[42, 67, 116, 122, 132, 138]
SiO_3	1537	1552	16	[49, 68, 70, 148]
SiO_3	1537	1538	2	[54, 69, 115, 141]
SiO_4	1539	1576	38	[54, 66, 69, 115, 141]
SiO_4	1553	1574	22	[49, 68, 70, 98, 148]
SiO_4	1554	1901	348	[60, 83, 96, 135, 152]
SiO_3	1555	1561	7	[61, 64, 107, 112]
SiO_4	1561	1581	21	[41, 64, 104, 129, 149]
SiO_4	1562	1591	30	[42, 67, 116, 122, 138]
SiO_2	1562	1581	20	[61, 107, 112]
SiO_3	1563	1583	21	[45, 88, 93, 97]
SiO_3	1564	1575	12	[55, 90, 110, 143]
SiO_3	1575	1585	11	[49, 68, 70, 148]
SiO_4	1576	1658	83	[55, 90, 110, 143, 146]
SiO_2	1577	1588	12	[54, 69, 141]
SiO_3	1581	1625	45	[63, 89, 94, 151]
SiO_3	1582	1608	27	[41, 104, 129, 149]
SiO_4	1582	1618	37	[61, 64, 91, 107, 112]
SiO_4	1584	1609	26	[45, 80, 88, 93, 97]
SiO_5	1585	1604	20	[58, 75, 87, 106, 118, 119]
SiO_4	1586	1602	17	[49, 68, 70, 98, 148]
SiO_4	1589	1608	20	[54, 66, 69, 115, 141]
SiO_3	1592	1613	22	[42, 67, 116, 122]
SiO_5	1593	1618	26	[44, 66, 92, 115, 118, 131]
SiO_3	1603	1646	44	[49, 68, 70, 148]
SiO_4	1604	3236	1633	[43, 67, 100, 114, 138]
SiO_4	1605	2494	890	[58, 75, 87, 106, 118]
SiO_4	1609	1632	24	[41, 64, 104, 129, 149]
SiO_3	1609	1634	26	[54, 66, 69, 141]
SiO_5	1610	1616	7	[45, 80, 88, 93, 97, 122]
SiO_4	1614	1968	355	[42, 67, 116, 122, 138]
SiO_4	1617	1727	111	[45, 80, 88, 93, 97]
SiO_4	1619	1628	10	[44, 66, 92, 118, 131]
SiO_5	1619	1623	5	[61, 64, 91, 107, 112, 149]
SiO_4	1624	1634	11	[61, 91, 107, 112, 149]
SiO_4	1626	1740	115	[63, 89, 94, 141, 151]
SiO_5	1629	1646	18	[44, 66, 92, 115, 118, 131]
SiO_3	1633	1668	36	[41, 104, 129, 149]
SiO_4	1635	1659	25	[54, 66, 69, 115, 141]
SiO_3	1635	1640	6	[61, 91, 107, 112]
SiO_4	1641	1646	6	[61, 91, 107, 112, 149]
SiO_4	1647	1672	26	[44, 66, 92, 118, 131]
SiO_4	1647	1671	25	[49, 68, 70, 98, 148]
SiO_5	1647	1662	16	[61, 64, 91, 107, 112, 149]
SiO_3	1659	1663	5	[51, 68, 83, 119]
SiO_3	1659	1671	13	[55, 90, 143, 146]
SiO_3	1660	1672	13	[54, 66, 69, 141]
SiO_4	1663	1670	8	[61, 64, 107, 112, 149]
SiO_4	1664	2109	446	[51, 68, 78, 83, 119]
SiO_4	1669	1692	24	[41, 64, 104, 129, 149]
SiO_3	1671	1672	2	[61, 107, 112, 149]
SiO_3	1672	1673	2	[49, 68, 70, 148]
SiO_4	1672	1698	27	[55, 90, 110, 143, 146]
SiO_3	1673	1677	5	[44, 92, 118, 131]
SiO_4	1673	1802	130	[54, 66, 69, 115, 141]
SiO_2	1673	1675	3	[61, 107, 112]
SiO_2	1674	1694	21	[49, 70, 148]
SiO_3	1676	1682	7	[61, 91, 107, 112]
SiO_4	1678	1755	78	[44, 66, 92, 118, 131]
SiO_5	1680	1690	11	[40, 79, 81, 103, 123, 142]
SiO_5	1680	1720	41	[46, 76, 113, 120, 139, 150]
SiO_5	1681	1705	25	[62, 73, 84, 102, 124, 126]
SiO_4	1683	1710	28	[61, 64, 91, 107, 112]
SiO_4	1691	2671	981	[40, 79, 81, 123, 142]
SiO_3	1693	1701	9	[41, 104, 129, 149]
SiO_3	1695	1729	35	[49, 70, 98, 148]
SiO_3	1699	1914	216	[55, 90, 110, 143]
SiO_4	1702	1728	27	[41, 64, 104, 129, 149]
SiO_5	1704	1737	34	[59, 80, 99, 117, 124, 126]
SiO_4	1706	1812	107	[62, 84, 102, 124, 126]
SiO_3	1711	1735	25	[61, 91, 107, 112]
SiO_4	1721	3969	2249	[46, 76, 113, 120, 139]
SiO_3	1728	1794	67	[45, 88, 93, 97]
SiO_5	1729	1734	6	[41, 64, 104, 120, 129, 149]
SiO_4	1730	1996	267	[49, 68, 70, 98, 148]
SiO_4	1735	1745	11	[41, 64, 104, 129, 149]
SiO_4	1736	1762	27	[61, 64, 91, 107, 112]
SiO_4	1738	2617	880	[59, 80, 99, 117, 124]
SiO_3	1741	1752	12	[63, 89, 94, 151]
SiO_3	1746	1757	12	[41, 104, 129, 149]
SiO_4	1753	3416	1664	[63, 89, 94, 141, 151]
SiO_5	1756	1793	38	[44, 66, 92, 115, 118, 131]
SiO_4	1758	1860	103	[41, 64, 104, 129, 149]
SiO_3	1763	1773	11	[61, 91, 107, 112]
SiO_4	1774	1798	25	[61, 64, 91, 107, 112]
SiO_4	1794	1893	100	[44, 66, 92, 118, 131]
SiO_4	1795	2600	806	[45, 80, 88, 93, 97]
SiO_3	1799	1824	26	[61, 91, 107, 112]
SiO_3	1803	1821	19	[54, 69, 115, 141]
SiO_5	1806	1900	95	[50, 65, 82, 101, 145, 146]
SiO_5	1813	1824	12	[62, 77, 84, 102, 124, 126]
SiO_4	1822	1840	19	[54, 66, 69, 115, 141]
SiO_4	1825	1846	22	[61, 64, 91, 107, 112]
SiO_4	1825	1845	21	[62, 77, 84, 102, 126]
SiO_5	1834	1891	58	[53, 77, 125, 127, 137, 140]
SiO_3	1841	1859	19	[54, 69, 115, 141]
SiO_3	1846	1859	14	[62, 84, 102, 126]
SiO_3	1847	1860	14	[61, 91, 107, 112]
SiO_4	1860	1888	29	[54, 66, 69, 115, 141]
SiO_4	1860	1872	13	[62, 77, 84, 102, 126]
SiO_3	1861	1899	39	[41, 104, 129, 149]
SiO_4	1861	1882	22	[61, 64, 91, 107, 112]
SiO_5	1873	1903	31	[62, 77, 84, 102, 103, 126]
SiO_3	1883	1891	9	[61, 64, 107, 112]
SiO_3	1889	1913	25	[54, 66, 69, 141]
SiO_4	1892	2030	139	[53, 77, 127, 137, 140]
SiO_4	1892	1899	8	[61, 64, 91, 107, 112]
SiO_5	1894	1896	3	[44, 66, 92, 115, 118, 131]
SiO_4	1897	1904	8	[44, 66, 92, 115, 131]
SiO_4	1900	1902	3	[41, 64, 104, 129, 149]
SiO_3	1900	1902	3	[61, 91, 107, 112]
SiO_4	1901	3016	1116	[50, 65, 101, 145, 146]
SiO_3	1902	1923	22	[60, 96, 135, 152]
SiO_3	1903	1903	1	[41, 104, 129, 149]
SiO_4	1903	1925	23	[61, 64, 91, 107, 112]
SiO_4	1904	2049	146	[41, 64, 104, 129, 149]
SiO_6	1904	1915	12	[62, 77, 84, 102, 103, 124, 126]
SiO_3	1905	1907	3	[44, 66, 92, 131]
SiO_4	1908	2092	185	[44, 66, 92, 118, 131]
SiO_4	1914	1917	4	[54, 66, 69, 115, 141]
SiO_2	1915	1921	7	[55, 90, 143]
SiO_5	1916	2020	105	[62, 77, 84, 102, 103, 126]
SiO_3	1918	1966	49	[54, 66, 69, 115]
SiO_3	1922	1950	29	[55, 90, 110, 143]
SiO_4	1924	1970	47	[60, 83, 96, 135, 152]
SiO_3	1926	1936	11	[61, 64, 107, 112]
SiO_2	1937	1951	15	[61, 107, 112]
SiO_4	1951	1956	6	[55, 90, 110, 143, 146]
SiO_3	1952	1953	2	[61, 91, 107, 112]
SiO_4	1954	1982	29	[61, 64, 91, 107, 112]
SiO_3	1957	1962	6	[55, 90, 143, 146]
SiO_4	1963	1995	33	[55, 90, 110, 143, 146]
SiO_4	1967	2021	55	[54, 66, 69, 115, 141]
SiO_3	1969	2043	75	[42, 116, 122, 138]
SiO_3	1971	1987	17	[60, 96, 135, 152]
SiO_3	1983	1989	7	[61, 64, 107, 112]
SiO_4	1988	2175	188	[60, 83, 96, 135, 152]
SiO_2	1990	2003	14	[61, 107, 112]
SiO_3	1996	2011	16	[55, 90, 143, 146]
SiO_3	1997	2009	13	[49, 70, 98, 148]
SiO_3	2004	2007	4	[61, 64, 107, 112]
SiO_4	2008	2082	75	[61, 64, 91, 107, 112]
SiO_4	2010	2803	794	[49, 68, 70, 98, 148]
SiO_4	2012	2088	77	[55, 90, 110, 143, 146]
SiO_6	2021	2114	94	[62, 77, 84, 102, 103, 124, 126]
SiO_3	2022	2024	3	[54, 69, 115, 141]
SiO_4	2025	2044	20	[54, 66, 69, 115, 141]
SiO_5	2031	2157	127	[53, 77, 126, 127, 137, 140]
SiO_4	2044	2105	62	[42, 116, 122, 132, 138]
SiO_3	2045	2137	93	[54, 66, 69, 115]
SiO_3	2050	2074	25	[41, 104, 129, 149]
SiO_4	2075	2180	106	[41, 64, 104, 129, 149]
SiO_3	2083	2086	4	[61, 64, 107, 112]
SiO_4	2087	2167	81	[61, 64, 91, 107, 112]
SiO_3	2089	2096	8	[55, 90, 143, 146]
SiO_3	2093	2107	15	[44, 92, 118, 131]
SiO_4	2097	4333	2237	[55, 90, 110, 143, 146]
SiO_3	2106	2122	17	[42, 122, 132, 138]
SiO_4	2108	2149	42	[44, 66, 92, 118, 131]
SiO_5	2110	2130	21	[51, 68, 78, 83, 118, 119]
SiO_5	2115	2119	5	[62, 77, 84, 102, 103, 126]
SiO_4	2120	2140	21	[62, 77, 84, 103, 126]
SiO_4	2123	2718	596	[42, 122, 128, 132, 138]
SiO_5	2124	2238	115	[48, 103, 125, 126, 133, 137]
SiO_3	2124	2129	6	[52, 86, 111, 130]
SiO_4	2130	2169	40	[52, 86, 109, 111, 130]
SiO_4	2131	2151	21	[51, 68, 78, 83, 119]
SiO_4	2138	2205	68	[54, 66, 69, 115, 131]
SiO_5	2141	2460	320	[62, 77, 84, 102, 103, 126]
SiO_3	2150	2161	12	[44, 92, 118, 131]
SiO_5	2152	2165	14	[51, 68, 78, 83, 118, 119]
SiO_4	2158	2209	52	[53, 77, 127, 137, 140]
SiO_4	2162	2211	50	[44, 66, 92, 118, 131]
SiO_4	2166	3600	1435	[51, 68, 78, 83, 119]
SiO_3	2168	2199	32	[61, 91, 107, 112]
SiO_3	2170	2180	11	[52, 86, 111, 130]
SiO_5	2176	2224	49	[60, 78, 83, 96, 135, 152]
SiO_3	2181	2204	24	[41, 104, 129, 149]
SiO_4	2181	2284	104	[52, 86, 109, 111, 130]
SiO_4	2200	2222	23	[61, 64, 91, 107, 112]
SiO_4	2205	2664	460	[41, 64, 104, 129, 149]
SiO_5	2206	2286	81	[54, 66, 69, 74, 115, 131]
SiO_5	2210	2415	206	[53, 77, 126, 127, 137, 140]
SiO_5	2211	2241	31	[57, 105, 108, 122, 134, 147]
SiO_5	2212	2235	24	[44, 66, 68, 92, 118, 131]
SiO_3	2223	2237	15	[61, 91, 107, 112]
SiO_4	2225	2231	7	[60, 78, 83, 135, 152]
SiO_5	2232	2234	3	[60, 78, 83, 96, 135, 152]
SiO_4	2235	2238	4	[60, 78, 83, 135, 152]
SiO_4	2236	2407	172	[44, 66, 92, 118, 131]
SiO_4	2238	2238	1	[61, 64, 91, 107, 112]
SiO_4	2239	2318	80	[48, 103, 125, 126, 133]
SiO_5	2239	2288	50	[60, 78, 83, 96, 135, 152]
SiO_3	2239	2243	5	[61, 91, 107, 112]
SiO_4	2242	2942	701	[57, 105, 108, 134, 147]
SiO_4	2244	2267	24	[61, 64, 91, 107, 112]
SiO_3	2268	2294	27	[61, 91, 107, 112]
SiO_3	2278	2378	101	[56, 73, 145, 150]
SiO_3	2285	2299	15	[52, 86, 109, 130]
SiO_4	2287	2659	373	[54, 66, 69, 74, 115]
SiO_4	2289	2328	40	[60, 83, 96, 135, 152]
SiO_4	2295	2330	36	[61, 64, 91, 107, 112]
SiO_4	2300	2388	89	[52, 86, 109, 111, 130]
SiO_3	2319	2420	102	[48, 103, 125, 133]
SiO_5	2329	2419	91	[60, 78, 83, 96, 135, 152]
SiO_3	2331	2342	12	[61, 91, 107, 112]
SiO_4	2343	2651	309	[61, 64, 91, 107, 112]
SiO_4	2379	2398	20	[56, 73, 120, 145, 150]
SiO_3	2389	2433	45	[52, 86, 109, 130]
SiO_5	2399	2442	44	[56, 73, 76, 120, 145, 150]
SiO_3	2408	2424	17	[44, 92, 118, 131]
SiO_4	2416	2448	33	[53, 126, 127, 137, 140]
SiO_4	2420	2595	176	[60, 83, 96, 135, 152]
SiO_4	2421	2436	16	[48, 103, 125, 126, 133]
SiO_4	2425	2428	4	[44, 66, 92, 118, 131]
SiO_3	2429	2466	38	[44, 92, 118, 131]
SiO_4	2434	3253	820	[52, 86, 109, 111, 130]
SiO_3	2437	2532	96	[48, 103, 125, 133]
SiO_4	2443	2499	57	[56, 73, 76, 145, 150]
SiO_5	2449	2597	149	[53, 77, 126, 127, 137, 140]
SiO_4	2461	2468	8	[62, 77, 84, 102, 103]
SiO_4	2467	2674	208	[44, 79, 92, 118, 131]
SiO_5	2469	2562	94	[62, 77, 84, 102, 103, 126]
SiO_3	2495	2502	8	[58, 75, 87, 106]
SiO_3	2500	2692	193	[56, 73, 145, 150]
SiO_4	2503	3520	1018	[58, 75, 87, 106, 118]
SiO_4	2533	2538	6	[48, 103, 125, 126, 133]
SiO_3	2539	2601	63	[48, 103, 125, 133]
SiO_4	2563	2577	15	[62, 77, 102, 103, 126]
SiO_5	2578	2589	12	[62, 77, 84, 102, 103, 126]
SiO_4	2590	2686	97	[62, 77, 84, 102, 103]
SiO_3	2596	2612	17	[60, 96, 135, 152]
SiO_4	2598	3155	558	[53, 126, 127, 137, 140]
SiO_5	2601	2622	22	[45, 80, 88, 93, 97, 130]
SiO_4	2602	3235	634	[48, 103, 125, 133, 137]
SiO_4	2613	2734	122	[60, 83, 96, 135, 152]
SiO_5	2618	2659	42	[59, 80, 99, 102, 117, 124]
SiO_4	2623	2774	152	[45, 80, 88, 93, 97]
SiO_3	2652	2668	17	[61, 91, 107, 112]
SiO_5	2660	2685	26	[54, 66, 69, 74, 104, 115]
SiO_4	2660	3287	628	[59, 80, 99, 102, 124]
SiO_5	2665	2677	13	[41, 64, 69, 104, 129, 149]
SiO_4	2669	2695	27	[61, 64, 91, 107, 112]
SiO_5	2672	2681	10	[40, 79, 81, 123, 136, 142]
SiO_3	2675	2698	24	[44, 79, 92, 131]
SiO_4	2678	2694	17	[41, 64, 69, 129, 149]
SiO_4	2682	3002	321	[40, 79, 81, 123, 142]
SiO_4	2686	2705	20	[54, 66, 69, 74, 115]
SiO_5	2687	2746	60	[62, 77, 84, 102, 103, 140]
SiO_4	2693	2916	224	[56, 73, 113, 145, 150]
SiO_3	2695	2717	23	[41, 64, 129, 149]
SiO_3	2696	2711	16	[61, 64, 107, 112]
SiO_4	2699	2737	39	[44, 79, 92, 118, 131]
SiO_5	2706	2716	11	[54, 66, 69, 74, 104, 115]
SiO_4	2712	2742	31	[61, 64, 91, 107, 112]
SiO_4	2717	2813	97	[54, 66, 69, 104, 115]
SiO_4	2718	2776	59	[41, 64, 69, 129, 149]
SiO_5	2719	2747	29	[42, 74, 122, 128, 132, 138]
SiO_3	2735	2777	43	[60, 96, 135, 152]
SiO_3	2738	2760	23	[44, 79, 92, 131]
SiO_3	2743	2753	11	[61, 64, 107, 112]
SiO_4	2747	4392	1646	[62, 77, 84, 102, 103]
SiO_4	2748	2828	81	[42, 74, 122, 128, 138]
SiO_4	2754	2762	9	[61, 64, 91, 107, 112]
SiO_4	2761	2789	29	[44, 79, 92, 118, 131]
SiO_3	2763	2773	11	[61, 91, 107, 112]
SiO_4	2774	2779	6	[61, 64, 91, 107, 112]
SiO_5	2775	2850	76	[45, 80, 88, 93, 97, 124]
SiO_3	2777	2788	12	[41, 64, 129, 149]
SiO_4	2778	2807	30	[60, 83, 96, 135, 152]
SiO_3	2780	2798	19	[61, 64, 107, 112]
SiO_4	2789	2796	8	[41, 64, 120, 129, 149]
SiO_3	2790	2805	16	[44, 79, 92, 131]
SiO_3	2797	2805	9	[41, 64, 129, 149]
SiO_4	2799	2804	6	[61, 64, 91, 107, 112]
SiO_3	2804	2817	14	[49, 70, 98, 148]
SiO_3	2805	2821	17	[61, 91, 107, 112]
SiO_4	2806	3041	236	[41, 64, 69, 129, 149]
SiO_4	2806	2835	30	[44, 79, 92, 118, 131]
SiO_3	2808	2812	5	[60, 83, 96, 152]
SiO_4	2813	2814	2	[60, 83, 96, 135, 152]
SiO_3	2814	2823	10	[54, 66, 69, 104]
SiO_3	2815	2848	34	[60, 83, 135, 152]
SiO_4	2818	2855	38	[49, 68, 70, 98, 148]
SiO_3	2822	2851	30	[61, 64, 107, 112]
SiO_4	2824	3063	240	[54, 66, 69, 104, 115]
SiO_5	2829	2863	35	[42, 74, 85, 122, 128, 138]
SiO_3	2836	2860	25	[44, 79, 92, 131]
SiO_4	2849	2876	28	[60, 83, 96, 135, 152]
SiO_4	2851	4802	1952	[45, 80, 88, 93, 97]
SiO_4	2852	2878	27	[61, 64, 107, 109, 112]
SiO_3	2856	2869	14	[49, 70, 98, 148]
SiO_4	2861	2898	38	[44, 79, 92, 131, 136]
SiO_4	2864	3232	369	[42, 74, 122, 128, 138]
SiO_4	2870	2906	37	[49, 68, 70, 98, 148]
SiO_3	2877	2896	20	[60, 83, 135, 152]
SiO_5	2879	2883	5	[61, 64, 91, 107, 109, 112]
SiO_4	2884	2885	2	[61, 64, 91, 107, 112]
SiO_3	2886	2914	29	[61, 91, 107, 112]
SiO_4	2897	3079	183	[60, 83, 96, 135, 152]
SiO_5	2899	2912	14	[44, 79, 92, 106, 131, 136]
SiO_3	2907	2923	17	[49, 70, 98, 148]
SiO_4	2913	2919	7	[44, 79, 92, 106, 131]
SiO_4	2915	2943	29	[61, 64, 91, 107, 112]
SiO_3	2917	3006	90	[56, 73, 145, 150]
SiO_5	2920	2927	8	[44, 79, 92, 106, 131, 136]
SiO_4	2924	2961	38	[49, 68, 70, 98, 148]
SiO_4	2928	2951	24	[44, 79, 92, 131, 136]
SiO_5	2943	3107	165	[57, 105, 108, 122, 134, 147]
SiO_3	2944	2963	20	[61, 91, 107, 112]
SiO_5	2952	3014	63	[44, 79, 92, 106, 131, 136]
SiO_3	2958	2991	34	[47, 85, 116, 132]
SiO_3	2962	2982	21	[49, 70, 98, 148]
SiO_4	2964	4303	1340	[61, 64, 91, 107, 112]
SiO_4	2983	3177	195	[49, 68, 70, 98, 148]
SiO_4	2992	3398	407	[47, 74, 85, 116, 132]
SiO_5	3003	3006	4	[40, 79, 81, 92, 123, 142]
SiO_4	3007	3103	97	[40, 79, 81, 123, 142]
SiO_4	3007	3218	212	[56, 73, 121, 145, 150]
SiO_4	3015	3107	93	[44, 92, 106, 131, 136]
SiO_3	3017	3056	40	[50, 65, 101, 146]
SiO_5	3042	3105	64	[41, 64, 69, 129, 131, 149]
SiO_4	3057	3388	332	[50, 65, 101, 145, 146]
SiO_3	3064	3071	8	[54, 66, 69, 115]
SiO_4	3072	3187	116	[54, 66, 69, 104, 115]
SiO_3	3080	3098	19	[60, 83, 135, 152]
SiO_4	3099	3167	69	[60, 83, 96, 135, 152]
SiO_5	3104	3144	41	[40, 79, 81, 109, 123, 142]
SiO_4	3106	3571	466	[41, 64, 69, 129, 149]
SiO_3	3108	3122	15	[44, 92, 131, 136]
SiO_4	3108	3561	454	[57, 105, 108, 134, 147]
SiO_4	3123	3261	139	[44, 92, 106, 131, 136]
SiO_4	3145	3971	827	[40, 79, 81, 123, 142]
SiO_3	3156	3207	52	[53, 126, 127, 140]
SiO_3	3168	3180	13	[60, 83, 135, 152]
SiO_3	3178	3182	5	[49, 68, 70, 148]
SiO_4	3181	3575	395	[60, 83, 96, 135, 152]
SiO_4	3183	3283	101	[49, 68, 70, 98, 148]
SiO_3	3188	3192	5	[54, 69, 104, 115]
SiO_4	3193	3260	68	[54, 66, 69, 104, 115]
SiO_4	3208	4891	1684	[53, 126, 127, 137, 140]
SiO_3	3219	3220	2	[56, 73, 145, 150]
SiO_4	3221	3260	40	[56, 73, 113, 145, 150]
SiO_5	3233	3318	86	[42, 74, 87, 122, 128, 138]
SiO_3	3236	3279	44	[48, 103, 125, 133]
SiO_5	3237	3259	23	[43, 67, 87, 100, 114, 138]
SiO_5	3254	3270	17	[52, 86, 109, 111, 130, 149]
SiO_4	3260	4381	1122	[43, 67, 100, 114, 138]
SiO_3	3261	3267	7	[54, 69, 104, 115]
SiO_5	3261	3270	10	[56, 73, 113, 121, 145, 150]
SiO_3	3262	3296	35	[44, 92, 131, 136]
SiO_4	3268	3472	205	[54, 66, 69, 104, 115]
SiO_4	3271	3734	464	[52, 86, 109, 130, 149]
SiO_4	3271	3492	222	[56, 73, 121, 145, 150]
SiO_4	3280	4601	1322	[48, 103, 125, 133, 137]
SiO_3	3284	3301	18	[49, 68, 70, 148]
SiO_5	3288	3305	18	[59, 80, 93, 99, 102, 124]
SiO_4	3297	3619	323	[44, 92, 106, 131, 136]
SiO_4	3302	3501	200	[49, 68, 70, 98, 148]
SiO_4	3306	4346	1041	[59, 80, 99, 102, 124]
SiO_4	3319	3346	28	[42, 87, 122, 128, 138]
SiO_5	3347	3349	3	[42, 74, 87, 122, 128, 138]
SiO_4	3350	3657	308	[42, 74, 87, 122, 128]
SiO_3	3389	3393	5	[50, 65, 101, 146]
SiO_4	3394	3807	414	[50, 65, 101, 145, 146]
SiO_5	3399	3445	47	[47, 74, 85, 94, 116, 132]
SiO_3	3417	3472	56	[63, 89, 141, 151]
SiO_4	3446	4496	1051	[47, 74, 85, 116, 132]
SiO_5	3473	3493	21	[54, 66, 69, 78, 104, 115]
SiO_4	3473	3780	308	[63, 89, 94, 141, 151]
SiO_3	3493	3508	16	[56, 73, 145, 150]
SiO_4	3494	4026	533	[54, 66, 69, 104, 115]
SiO_3	3502	3512	11	[49, 68, 70, 148]
SiO_4	3509	3918	410	[56, 73, 121, 145, 150]
SiO_4	3513	3671	159	[49, 68, 70, 98, 148]
SiO_3	3521	3538	18	[58, 75, 87, 118]
SiO_4	3539	3563	25	[58, 75, 87, 106, 118]
SiO_5	3562	3586	25	[57, 105, 108, 134, 137, 147]
SiO_3	3564	3606	43	[58, 75, 87, 118]
SiO_3	3572	3588	17	[41, 69, 129, 149]
SiO_5	3576	3583	8	[60, 77, 83, 96, 135, 152]
SiO_4	3584	3614	31	[60, 83, 96, 135, 152]
SiO_4	3587	3632	46	[57, 105, 108, 134, 147]
SiO_4	3589	3615	27	[41, 64, 69, 129, 149]
SiO_5	3601	3623	23	[51, 68, 78, 83, 113, 119]
SiO_4	3607	3644	38	[58, 75, 87, 106, 118]
SiO_5	3615	3655	41	[60, 83, 96, 135, 144, 152]
SiO_3	3616	3619	4	[41, 69, 129, 149]
SiO_4	3620	3657	38	[41, 64, 69, 129, 149]
SiO_3	3620	3631	12	[44, 92, 131, 136]
SiO_4	3624	4052	429	[51, 68, 78, 83, 119]
SiO_4	3632	3806	175	[44, 92, 106, 131, 136]
SiO_3	3633	3683	51	[57, 105, 134, 147]
SiO_3	3645	3653	9	[58, 75, 87, 118]
SiO_2	3654	3670	17	[58, 75, 118]
SiO_4	3656	3682	27	[60, 96, 135, 144, 152]
SiO_3	3658	3662	5	[41, 69, 129, 149]
SiO_5	3658	3659	2	[42, 74, 87, 122, 128, 132]
SiO_4	3660	4260	601	[42, 74, 87, 122, 128]
SiO_4	3663	3690	28	[41, 64, 69, 129, 149]
SiO_3	3671	3720	50	[58, 75, 106, 118]
SiO_3	3672	3683	12	[49, 68, 70, 148]
SiO_5	3683	3699	17	[60, 83, 96, 135, 144, 152]
SiO_4	3684	3888	205	[49, 68, 70, 98, 148]
SiO_4	3684	3703	20	[57, 105, 122, 134, 147]
SiO_3	3691	3699	9	[41, 69, 129, 149]
SiO_4	3700	3724	25	[41, 64, 69, 129, 149]
SiO_4	3700	4240	541	[60, 96, 135, 144, 152]
SiO_3	3704	3719	16	[57, 105, 134, 147]
SiO_4	3720	3845	126	[57, 105, 122, 134, 147]
SiO_2	3721	3778	58	[58, 75, 118]
SiO_3	3725	3727	3	[41, 69, 129, 149]
SiO_4	3728	3954	227	[41, 64, 69, 129, 149]
SiO_3	3735	3740	6	[52, 86, 130, 149]
SiO_4	3741	4725	985	[52, 86, 109, 130, 149]
SiO_3	3779	4251	473	[58, 75, 118, 151]
SiO_5	3781	4074	294	[63, 89, 94, 118, 141, 151]
SiO_3	3807	3822	16	[44, 92, 131, 136]
SiO_3	3808	3818	11	[50, 65, 101, 145]
SiO_4	3819	4367	549	[50, 65, 101, 145, 146]
SiO_4	3823	3931	109	[44, 92, 106, 131, 136]
SiO_3	3846	3858	13	[57, 105, 134, 147]
SiO_4	3859	4249	391	[57, 105, 122, 134, 147]
SiO_3	3889	3900	12	[49, 68, 70, 148]
SiO_4	3901	3957	57	[49, 68, 70, 98, 148]
SiO_3	3919	3935	17	[56, 73, 145, 150]
SiO_5	3932	3936	5	[44, 75, 92, 106, 131, 136]
SiO_4	3936	3968	33	[56, 73, 121, 145, 150]
SiO_4	3937	3962	26	[44, 92, 106, 131, 136]
SiO_3	3955	3988	34	[41, 69, 129, 149]
SiO_3	3958	3972	15	[49, 70, 98, 148]
SiO_5	3963	3982	20	[44, 75, 92, 106, 131, 136]
SiO_3	3969	3976	8	[56, 73, 145, 150]
SiO_5	3970	4076	107	[46, 76, 86, 113, 120, 139]
SiO_5	3972	4044	73	[40, 79, 81, 111, 123, 142]
SiO_4	3973	4018	46	[49, 68, 70, 98, 148]
SiO_4	3977	4386	410	[56, 73, 121, 145, 150]
SiO_4	3983	4756	774	[44, 75, 92, 131, 136]
SiO_4	3989	4095	107	[41, 64, 69, 129, 149]
SiO_3	4019	4030	12	[49, 68, 70, 148]
SiO_3	4027	4035	9	[54, 66, 69, 104]
SiO_4	4031	4050	20	[49, 68, 70, 98, 148]
SiO_4	4036	4222	187	[54, 66, 69, 104, 115]
SiO_4	4045	4053	9	[40, 79, 111, 123, 142]
SiO_3	4051	4062	12	[49, 68, 70, 148]
SiO_3	4053	4064	12	[51, 68, 78, 83]
SiO_5	4054	4059	6	[40, 79, 81, 111, 123, 142]
SiO_4	4060	4064	5	[40, 79, 81, 111, 123]
SiO_4	4063	4228	166	[49, 68, 70, 98, 148]
SiO_5	4065	4097	33	[40, 79, 81, 111, 123, 142]
SiO_4	4065	4093	29	[51, 68, 78, 83, 119]
SiO_4	4075	4793	719	[63, 89, 94, 141, 151]
SiO_4	4077	5142	1066	[46, 76, 86, 120, 139]
SiO_3	4094	4105	12	[51, 68, 78, 83]
SiO_3	4096	4125	30	[41, 69, 129, 149]
SiO_4	4098	5563	1466	[40, 79, 111, 123, 142]
SiO_4	4106	4138	33	[51, 68, 78, 83, 119]
SiO_4	4126	4165	40	[41, 64, 69, 129, 149]
SiO_3	4139	4152	14	[51, 68, 78, 83]
SiO_4	4153	4647	495	[51, 68, 78, 83, 119]
SiO_3	4166	4170	5	[41, 69, 129, 149]
SiO_4	4171	4207	37	[41, 64, 69, 129, 149]
SiO_3	4208	4290	83	[41, 69, 129, 149]
SiO_3	4223	4224	2	[54, 66, 69, 115]
SiO_4	4225	4256	32	[54, 66, 69, 104, 115]
SiO_3	4229	4239	11	[49, 68, 70, 148]
SiO_2	4240	4245	6	[49, 70, 148]
SiO_5	4241	4263	23	[60, 91, 96, 135, 144, 152]
SiO_4	4246	4293	48	[49, 68, 70, 98, 148]
SiO_5	4250	4489	240	[57, 81, 105, 122, 134, 147]
SiO_2	4252	4265	14	[58, 75, 118]
SiO_3	4257	4366	110	[54, 66, 69, 115]
SiO_5	4261	4273	13	[42, 74, 87, 122, 128, 147]
SiO_4	4264	4283	20	[60, 96, 135, 144, 152]
SiO_3	4266	4287	22	[58, 75, 118, 151]
SiO_4	4274	4956	683	[42, 74, 87, 122, 128]
SiO_5	4284	4287	4	[60, 91, 96, 135, 144, 152]
SiO_4	4288	4370	83	[58, 75, 106, 118, 151]
SiO_4	4288	4443	156	[60, 96, 135, 144, 152]
SiO_4	4291	4355	65	[41, 64, 69, 129, 149]
SiO_3	4294	4307	14	[49, 68, 70, 148]
SiO_3	4304	4345	42	[61, 91, 107, 112]
SiO_4	4308	4367	60	[49, 68, 70, 98, 148]
SiO_3	4334	4351	18	[55, 90, 110, 143]
SiO_4	4346	4376	31	[61, 64, 91, 107, 112]
SiO_5	4347	4363	17	[59, 80, 93, 99, 102, 124]
SiO_4	4352	4553	202	[55, 90, 110, 143, 146]
SiO_3	4356	4372	17	[41, 69, 129, 149]
SiO_4	4364	4457	94	[59, 80, 99, 102, 124]
SiO_4	4367	4600	234	[54, 66, 69, 115, 116]
SiO_3	4368	4376	9	[49, 68, 70, 148]
SiO_5	4368	4435	68	[50, 65, 82, 101, 145, 146]
SiO_3	4371	4403	33	[58, 75, 106, 118]
SiO_4	4373	4384	12	[41, 64, 69, 129, 149]
SiO_4	4377	4387	11	[49, 68, 70, 98, 148]
SiO_3	4377	4402	26	[61, 91, 107, 112]
SiO_3	4382	4497	116	[43, 67, 100, 114]
SiO_3	4385	4400	16	[41, 64, 129, 149]
SiO_3	4387	4396	10	[56, 73, 145, 150]
SiO_3	4388	4415	28	[49, 70, 98, 148]
SiO_5	4393	4420	28	[62, 77, 84, 102, 103, 110]
SiO_4	4397	4397	1	[56, 73, 121, 145, 150]
SiO_5	4398	4502	105	[56, 73, 104, 121, 145, 150]
SiO_4	4401	4446	46	[41, 64, 69, 129, 149]
SiO_4	4403	4439	37	[61, 64, 91, 107, 112]
SiO_4	4404	4791	388	[58, 75, 106, 118, 151]
SiO_4	4416	4492	77	[49, 70, 71, 98, 148]
SiO_4	4421	4937	517	[62, 77, 84, 102, 103]
SiO_4	4436	4576	141	[50, 65, 101, 145, 146]
SiO_3	4440	4486	47	[61, 91, 107, 112]
SiO_5	4444	4491	48	[60, 91, 96, 135, 144, 152]
SiO_3	4447	4452	6	[41, 69, 129, 149]
SiO_4	4453	4501	49	[41, 64, 69, 129, 149]
SiO_5	4458	4489	32	[59, 80, 99, 102, 110, 124]
SiO_4	4487	4603	117	[61, 64, 91, 107, 112]
SiO_4	4490	4973	484	[57, 81, 105, 122, 134]
SiO_4	4490	4687	198	[59, 80, 99, 102, 110]
SiO_4	4492	4708	217	[60, 96, 135, 144, 152]
SiO_5	4493	4521	29	[49, 70, 71, 98, 119, 148]
SiO_3	4497	4508	12	[47, 85, 116, 132]
SiO_4	4498	5072	575	[43, 67, 100, 114, 138]
SiO_3	4502	4522	21	[41, 64, 69, 129]
SiO_4	4503	4535	33	[56, 73, 104, 121, 150]
SiO_4	4509	4644	136	[47, 74, 85, 116, 132]
SiO_4	4522	4530	9	[49, 70, 71, 119, 148]
SiO_4	4523	4554	32	[41, 64, 69, 129, 149]
SiO_5	4531	4570	40	[49, 70, 71, 98, 119, 148]
SiO_5	4536	4547	12	[56, 73, 104, 121, 145, 150]
SiO_4	4548	4577	30	[56, 73, 121, 145, 150]
SiO_3	4554	4578	25	[55, 90, 143, 146]
SiO_3	4555	4583	29	[41, 64, 129, 149]
SiO_4	4571	4578	8	[49, 70, 71, 119, 148]
SiO_5	4577	4634	58	[50, 65, 82, 101, 145, 146]
SiO_5	4578	4606	29	[56, 73, 101, 121, 145, 150]
SiO_3	4579	4587	9	[49, 70, 119, 148]
SiO_4	4579	4711	133	[55, 90, 110, 143, 146]
SiO_4	4584	4829	246	[41, 64, 69, 129, 149]
SiO_4	4588	4588	1	[49, 70, 71, 119, 148]
SiO_5	4589	4611	23	[49, 70, 71, 98, 119, 148]
SiO_3	4601	4659	59	[54, 66, 115, 116]
SiO_5	4602	4719	118	[48, 103, 125, 133, 137, 141]
SiO_3	4604	4608	5	[61, 91, 107, 112]
SiO_4	4607	4660	54	[56, 101, 121, 145, 150]
SiO_4	4609	5000	392	[61, 64, 91, 107, 112]
SiO_4	4612	4619	8	[49, 70, 71, 119, 148]
SiO_5	4620	4629	10	[49, 70, 71, 98, 119, 148]
SiO_4	4630	4635	6	[49, 70, 98, 119, 148]
SiO_4	4635	4689	55	[50, 65, 101, 145, 146]
SiO_5	4636	4672	37	[49, 70, 71, 98, 119, 148]
SiO_5	4645	4678	34	[47, 74, 85, 116, 128, 132]
SiO_5	4648	4686	39	[51, 68, 70, 78, 83, 119]
SiO_4	4660	4843	184	[54, 66, 69, 115, 116]
SiO_3	4661	4671	11	[56, 101, 145, 150]
SiO_4	4672	5084	413	[56, 101, 121, 145, 150]
SiO_4	4673	4712	40	[49, 70, 71, 98, 148]
SiO_4	4679	4728	50	[47, 74, 85, 116, 132]
SiO_4	4687	5034	348	[51, 68, 78, 83, 119]
SiO_5	4688	4713	26	[59, 80, 99, 102, 110, 143]
SiO_5	4690	4746	57	[50, 65, 82, 101, 145, 146]
SiO_3	4709	4719	11	[60, 96, 144, 152]
SiO_3	4712	4723	12	[55, 90, 110, 146]
SiO_3	4713	4722	10	[49, 70, 71, 148]
SiO_4	4714	4925	212	[59, 99, 102, 110, 143]
SiO_4	4720	5201	482	[48, 125, 133, 137, 141]
SiO_4	4720	5372	653	[60, 96, 135, 144, 152]
SiO_4	4723	4728	6	[49, 70, 71, 119, 148]
SiO_4	4724	4768	45	[55, 90, 110, 143, 146]
SiO_5	4726	4747	22	[52, 86, 109, 128, 130, 149]
SiO_3	4729	4740	12	[47, 85, 116, 132]
SiO_5	4729	4764	36	[49, 70, 71, 98, 119, 148]
SiO_4	4741	4769	29	[47, 74, 85, 116, 132]
SiO_4	4747	4776	30	[50, 65, 82, 101, 146]
SiO_4	4748	4966	219	[52, 86, 109, 130, 149]
SiO_5	4757	4762	6	[44, 75, 92, 96, 131, 136]
SiO_4	4763	5494	732	[44, 92, 96, 131, 136]
SiO_4	4765	4775	11	[49, 70, 71, 119, 148]
SiO_5	4769	4771	3	[55, 90, 110, 143, 145, 146]
SiO_3	4770	4787	18	[47, 85, 116, 132]
SiO_4	4772	4798	27	[55, 90, 110, 143, 146]
SiO_3	4776	4787	12	[49, 70, 71, 148]
SiO_5	4777	4801	25	[50, 65, 70, 82, 101, 146]
SiO_4	4788	4818	31	[47, 74, 85, 116, 132]
SiO_4	4788	4809	22	[49, 70, 71, 98, 148]
SiO_3	4792	4802	11	[58, 75, 106, 118]
SiO_5	4794	4813	20	[63, 89, 92, 94, 141, 151]
SiO_5	4799	4873	75	[55, 90, 110, 143, 145, 146]
SiO_4	4802	6629	1828	[50, 65, 70, 82, 101]
SiO_3	4803	4812	10	[45, 80, 88, 93]
SiO_4	4803	4843	41	[58, 75, 106, 118, 151]
SiO_3	4810	4819	10	[49, 70, 71, 148]
SiO_4	4813	5688	876	[45, 80, 88, 93, 97]
SiO_4	4814	4823	10	[63, 89, 92, 94, 141]
SiO_3	4819	4821	3	[47, 85, 116, 132]
SiO_4	4820	5992	1173	[49, 70, 71, 98, 148]
SiO_4	4822	5381	560	[47, 74, 85, 116, 132]
SiO_3	4824	4893	70	[63, 89, 94, 141]
SiO_5	4830	4863	34	[41, 64, 69, 86, 129, 149]
SiO_3	4844	4846	3	[54, 66, 69, 116]
SiO_5	4844	4869	26	[58, 75, 106, 118, 147, 151]
SiO_4	4847	4891	45	[54, 66, 69, 115, 116]
SiO_4	4864	4924	61	[41, 64, 69, 129, 149]
SiO_4	4870	4892	23	[58, 75, 106, 118, 151]
SiO_4	4874	4899	26	[55, 90, 110, 145, 146]
SiO_5	4892	4929	38	[53, 77, 126, 127, 137, 140]
SiO_3	4892	4901	10	[54, 66, 69, 116]
SiO_3	4893	4899	7	[58, 106, 118, 151]
SiO_4	4894	4992	99	[63, 89, 94, 115, 141]
SiO_3	4900	4914	15	[55, 90, 145, 146]
SiO_4	4900	5076	177	[58, 75, 106, 118, 151]
SiO_4	4902	5593	692	[54, 66, 69, 115, 116]
SiO_4	4915	4948	34	[55, 90, 110, 145, 146]
SiO_3	4925	4937	13	[41, 64, 69, 129]
SiO_3	4926	4937	12	[59, 99, 102, 143]
SiO_4	4930	7948	3019	[53, 126, 127, 137, 140]
SiO_4	4938	5041	104	[41, 64, 69, 129, 149]
SiO_4	4938	4962	25	[59, 99, 102, 110, 143]
SiO_3	4938	5021	84	[62, 77, 84, 103]
SiO_3	4949	4961	13	[55, 90, 145, 146]
SiO_5	4957	4981	25	[42, 74, 87, 122, 128, 130]
SiO_4	4962	5002	41	[55, 90, 110, 145, 146]
SiO_3	4963	5033	71	[59, 99, 102, 143]
SiO_5	4967	5067	101	[52, 86, 108, 109, 130, 149]
SiO_5	4974	5005	32	[57, 81, 87, 105, 122, 134]
SiO_4	4982	5206	225	[42, 74, 87, 122, 128]
SiO_3	4993	5061	69	[63, 89, 94, 141]
SiO_3	5001	5015	15	[61, 64, 107, 112]
SiO_3	5003	5011	9	[55, 90, 145, 146]
SiO_4	5006	5026	21	[57, 81, 87, 122, 134]
SiO_4	5012	5552	541	[55, 90, 110, 145, 146]
SiO_4	5016	5308	293	[61, 64, 91, 107, 112]
SiO_4	5022	6497	1476	[62, 77, 84, 102, 103]
SiO_3	5027	5055	29	[57, 81, 122, 134]
SiO_4	5034	5045	12	[59, 80, 99, 102, 143]
SiO_3	5035	5053	19	[51, 68, 83, 119]
SiO_3	5042	5051	10	[41, 64, 69, 129]
SiO_3	5046	5136	91	[59, 99, 102, 143]
SiO_4	5052	5078	27	[41, 64, 69, 129, 149]
SiO_4	5054	5624	571	[51, 68, 78, 83, 119]
SiO_4	5056	6349	1294	[57, 81, 105, 122, 134]
SiO_4	5062	6191	1130	[63, 89, 94, 141, 151]
SiO_4	5068	5291	224	[52, 86, 109, 130, 149]
SiO_3	5073	5152	80	[43, 100, 114, 138]
SiO_3	5077	5078	2	[58, 75, 118, 151]
SiO_3	5079	5089	11	[41, 64, 69, 129]
SiO_4	5079	5086	8	[58, 75, 118, 123, 151]
SiO_5	5085	5112	28	[56, 101, 103, 121, 145, 150]
SiO_5	5087	5087	1	[58, 75, 106, 118, 123, 151]
SiO_4	5088	5114	27	[58, 75, 106, 118, 151]
SiO_2	5090	5098	9	[41, 69, 129]
SiO_3	5099	5099	1	[41, 69, 129, 149]
SiO_4	5100	5207	108	[41, 64, 69, 129, 149]
SiO_4	5113	5781	669	[56, 101, 121, 145, 150]
SiO_3	5115	5141	27	[58, 75, 106, 118]
SiO_4	5137	6818	1682	[59, 99, 102, 110, 143]
SiO_4	5142	5150	9	[58, 75, 106, 108, 118]
SiO_5	5143	5219	77	[46, 76, 86, 90, 120, 139]
SiO_5	5151	5165	15	[58, 75, 106, 108, 118, 151]
SiO_4	5153	5621	469	[43, 100, 114, 136, 138]
SiO_4	5166	5219	54	[58, 75, 106, 118, 151]
SiO_5	5202	5214	13	[48, 125, 132, 133, 137, 141]
SiO_3	5207	5208	2	[42, 87, 122, 128]
SiO_5	5208	5231	24	[41, 64, 69, 86, 129, 149]
SiO_4	5209	6371	1163	[42, 74, 87, 122, 128]
SiO_4	5215	5232	18	[48, 125, 133, 137, 141]
SiO_4	5220	5246	27	[46, 76, 86, 120, 139]
SiO_3	5220	5227	8	[58, 106, 118, 151]
SiO_4	5228	5320	93	[58, 75, 106, 118, 151]
SiO_4	5232	5409	178	[41, 64, 69, 129, 149]
SiO_5	5233	5254	22	[48, 125, 132, 133, 137, 141]
SiO_5	5247	5332	86	[46, 76, 86, 90, 120, 139]
SiO_4	5255	5330	76	[48, 125, 133, 137, 141]
SiO_5	5292	5321	30	[52, 79, 86, 109, 130, 149]
SiO_3	5309	5332	24	[61, 64, 91, 112]
SiO_3	5321	5332	12	[58, 75, 106, 118]
SiO_4	5322	5458	137	[52, 79, 86, 109, 130]
SiO_5	5331	5367	37	[48, 103, 125, 133, 137, 141]
SiO_4	5333	5360	28	[46, 76, 86, 120, 139]
SiO_4	5333	5419	87	[58, 75, 106, 118, 151]
SiO_4	5333	5509	177	[61, 64, 91, 107, 112]
SiO_3	5361	5703	343	[46, 76, 120, 139]
SiO_4	5368	8027	2660	[48, 125, 133, 137, 141]
SiO_5	5373	5396	24	[60, 96, 113, 135, 144, 152]
SiO_3	5382	5386	5	[47, 85, 116, 132]
SiO_4	5387	6582	1196	[47, 74, 85, 116, 132]
SiO_4	5397	5579	183	[60, 96, 135, 144, 152]
SiO_3	5410	5453	44	[41, 64, 129, 149]
SiO_5	5420	5464	45	[58, 75, 106, 118, 123, 151]
SiO_3	5454	5459	6	[41, 69, 129, 149]
SiO_5	5459	5487	29	[52, 79, 86, 109, 111, 130]
SiO_4	5460	5484	25	[41, 64, 69, 129, 149]
SiO_4	5465	5759	295	[58, 75, 106, 118, 151]
SiO_3	5485	5494	10	[41, 64, 129, 149]
SiO_4	5488	5507	20	[52, 79, 86, 109, 130]
SiO_4	5495	5511	17	[41, 64, 69, 129, 149]
SiO_3	5495	5507	13	[44, 92, 96, 136]
SiO_4	5508	6040	533	[44, 92, 96, 131, 136]
SiO_3	5508	5512	5	[52, 79, 109, 130]
SiO_5	5510	5521	12	[61, 64, 91, 107, 112, 144]
SiO_3	5512	5519	8	[41, 69, 129, 149]
SiO_4	5513	5551	39	[52, 79, 86, 109, 130]
SiO_4	5520	5634	115	[41, 64, 69, 129, 149]
SiO_4	5522	5538	17	[61, 64, 91, 107, 112]
SiO_5	5539	5565	27	[61, 64, 91, 107, 112, 144]
SiO_3	5552	5571	20	[52, 79, 109, 130]
SiO_5	5553	5554	2	[55, 90, 99, 110, 145, 146]
SiO_4	5555	5565	11	[55, 90, 99, 110, 146]
SiO_5	5564	5620	57	[40, 75, 79, 111, 123, 142]
SiO_3	5566	5574	9	[55, 90, 110, 146]
SiO_4	5566	5733	168	[61, 64, 91, 107, 112]
SiO_4	5572	5792	221	[52, 79, 86, 109, 130]
SiO_4	5575	6200	626	[55, 90, 110, 145, 146]
SiO_3	5580	5591	12	[60, 135, 144, 152]
SiO_4	5592	5609	18	[60, 96, 135, 144, 152]
SiO_5	5594	5725	132	[54, 66, 69, 82, 115, 116]
SiO_5	5610	5624	15	[60, 96, 112, 135, 144, 152]
SiO_4	5621	6380	760	[40, 79, 111, 123, 142]
SiO_3	5622	5623	2	[43, 100, 114, 138]
SiO_4	5624	7851	2228	[43, 100, 114, 136, 138]
SiO_5	5625	5807	183	[51, 68, 78, 83, 118, 119]
SiO_4	5625	5627	3	[60, 96, 112, 144, 152]
SiO_3	5628	5644	17	[60, 96, 144, 152]
SiO_3	5635	5641	7	[41, 64, 69, 129]
SiO_4	5642	5725	84	[41, 64, 69, 129, 149]
SiO_4	5645	5674	30	[60, 96, 135, 144, 152]
SiO_3	5675	5704	30	[60, 96, 144, 152]
SiO_5	5689	5690	2	[45, 80, 87, 88, 93, 97]
SiO_4	5691	6927	1237	[45, 80, 88, 93, 97]
SiO_4	5704	6013	310	[46, 76, 120, 124, 139]
SiO_4	5705	6418	714	[60, 96, 135, 144, 152]
SiO_3	5726	5737	12	[41, 64, 129, 149]
SiO_4	5726	5745	20	[54, 66, 82, 115, 116]
SiO_3	5734	5734	1	[61, 91, 107, 112]
SiO_4	5735	5767	33	[61, 91, 107, 112, 144]
SiO_4	5738	5762	25	[41, 64, 69, 129, 149]
SiO_5	5746	5753	8	[54, 66, 69, 82, 115, 116]
SiO_4	5754	5783	30	[54, 66, 69, 115, 116]
SiO_5	5760	5785	26	[58, 75, 106, 118, 147, 151]
SiO_3	5763	5785	23	[41, 64, 129, 149]
SiO_3	5768	5772	5	[61, 91, 107, 112]
SiO_4	5773	6051	279	[61, 64, 91, 107, 112]
SiO_5	5782	5813	32	[56, 65, 101, 121, 145, 150]
SiO_3	5784	5799	16	[54, 66, 115, 116]
SiO_4	5786	5786	1	[41, 64, 69, 129, 149]
SiO_4	5786	6424	639	[58, 75, 106, 118, 151]
SiO_3	5787	5787	1	[41, 69, 129, 149]
SiO_4	5788	5842	55	[41, 64, 69, 129, 149]
SiO_3	5793	5825	33	[52, 79, 109, 130]
SiO_4	5800	5828	29	[54, 66, 69, 115, 116]
SiO_4	5808	5933	126	[51, 68, 78, 83, 118]
SiO_4	5814	5822	9	[56, 65, 101, 121, 150]
SiO_5	5823	5847	25	[56, 65, 101, 121, 145, 150]
SiO_4	5826	6068	243	[52, 79, 86, 109, 130]
SiO_3	5829	5830	2	[54, 66, 115, 116]
SiO_4	5831	5833	3	[54, 66, 69, 115, 116]
SiO_3	5834	5911	78	[54, 66, 115, 116]
SiO_3	5843	5884	42	[41, 69, 129, 149]
SiO_4	5848	6159	312	[56, 101, 121, 145, 150]
SiO_4	5885	5949	65	[41, 64, 69, 129, 149]
SiO_4	5912	6125	214	[54, 66, 115, 116, 149]
SiO_3	5934	5941	8	[51, 78, 83, 118]
SiO_4	5942	5956	15	[51, 68, 78, 83, 118]
SiO_3	5950	5978	29	[41, 69, 129, 149]
SiO_5	5957	5964	8	[51, 68, 78, 83, 118, 119]
SiO_4	5965	6138	174	[51, 68, 78, 83, 119]
SiO_4	5979	6043	65	[41, 64, 69, 129, 149]
SiO_3	5993	6008	16	[49, 70, 98, 148]
SiO_4	6009	6139	131	[49, 70, 71, 98, 148]
SiO_5	6014	6024	11	[46, 76, 120, 124, 136, 139]
SiO_4	6025	8188	2164	[46, 76, 120, 124, 139]
SiO_3	6041	6057	17	[44, 92, 96, 131]
SiO_3	6044	6059	16	[41, 69, 129, 149]
SiO_5	6052	6100	49	[61, 64, 91, 107, 112, 135]
SiO_4	6058	6230	173	[44, 92, 96, 131, 136]
SiO_4	6060	6160	101	[41, 64, 69, 129, 149]
SiO_3	6069	6194	126	[52, 86, 109, 130]
SiO_4	6101	6229	129	[61, 64, 91, 107, 112]
SiO_3	6126	6138	13	[54, 66, 115, 149]
SiO_3	6139	6174	36	[51, 78, 83, 119]
SiO_4	6139	7097	959	[54, 66, 115, 116, 149]
SiO_3	6140	6143	4	[49, 70, 98, 148]
SiO_4	6144	6223	80	[49, 70, 71, 98, 148]
SiO_5	6160	6174	15	[56, 65, 101, 121, 145, 150]
SiO_5	6161	6173	13	[41, 64, 66, 69, 129, 149]
SiO_4	6174	6244	71	[41, 64, 69, 129, 149]
SiO_4	6175	6212	38	[51, 68, 78, 83, 119]
SiO_4	6175	6231	57	[56, 101, 121, 145, 150]
SiO_3	6192	6196	5	[63, 89, 94, 141]
SiO_4	6195	6201	7	[52, 86, 109, 128, 130]
SiO_4	6197	6237	41	[63, 89, 94, 141, 151]
SiO_5	6201	6261	61	[55, 90, 99, 110, 145, 146]
SiO_3	6202	7207	1006	[52, 86, 109, 130]
SiO_3	6213	6228	16	[51, 78, 83, 119]
SiO_5	6224	6290	67	[49, 70, 71, 98, 115, 148]
SiO_4	6229	6267	39	[51, 68, 78, 83, 119]
SiO_3	6230	6243	14	[61, 64, 91, 107]
SiO_3	6231	6262	32	[44, 92, 131, 136]
SiO_5	6232	6272	41	[56, 65, 101, 121, 145, 150]
SiO_3	6238	6250	13	[63, 89, 94, 141]
SiO_4	6244	6248	5	[61, 64, 69, 91, 107]
SiO_3	6245	6307	63	[41, 69, 129, 149]
SiO_3	6249	6249	1	[61, 64, 91, 107]
SiO_4	6250	6897	648	[61, 64, 91, 107, 112]
SiO_4	6251	6337	87	[63, 89, 94, 141, 151]
SiO_4	6262	6340	79	[55, 90, 110, 145, 146]
SiO_4	6263	6446	184	[44, 92, 131, 135, 136]
SiO_5	6268	6295	28	[51, 68, 78, 83, 104, 119]
SiO_4	6273	7364	1092	[56, 101, 121, 145, 150]
SiO_4	6291	6350	60	[49, 70, 71, 98, 148]
SiO_4	6296	6376	81	[51, 68, 78, 83, 119]
SiO_4	6308	6328	21	[41, 64, 69, 129, 149]
SiO_3	6329	6352	24	[41, 69, 129, 149]
SiO_5	6338	6350	13	[63, 89, 94, 125, 141, 151]
SiO_5	6341	6342	2	[55, 90, 110, 145, 146, 148]
SiO_4	6343	6359	17	[55, 90, 110, 145, 146]
SiO_3	6350	6394	45	[57, 81, 122, 134]
SiO_3	6351	6353	3	[49, 70, 98, 148]
SiO_4	6351	6392	42	[63, 89, 94, 141, 151]
SiO_4	6353	6372	20	[41, 64, 69, 129, 149]
SiO_4	6354	6385	32	[49, 70, 71, 98, 148]
SiO_5	6360	6400	41	[55, 90, 110, 145, 146, 148]
SiO_5	6372	6456	85	[42, 72, 74, 87, 122, 128]
SiO_3	6373	6388	16	[41, 69, 129, 149]
SiO_5	6377	6444	68	[51, 68, 78, 83, 104, 119]
SiO_5	6381	6486	106	[40, 75, 79, 111, 123, 142]
SiO_5	6386	6424	39	[49, 70, 71, 98, 114, 148]
SiO_4	6389	6394	6	[41, 69, 116, 129, 149]
SiO_5	6393	6532	140	[63, 89, 94, 125, 141, 151]
SiO_5	6395	6395	1	[41, 64, 69, 116, 129, 149]
SiO_4	6395	7030	636	[57, 81, 105, 122, 134]
SiO_4	6396	6437	42	[41, 64, 69, 129, 149]
SiO_4	6401	6432	32	[55, 90, 110, 146, 148]
SiO_3	6419	6445	27	[60, 96, 144, 152]
SiO_4	6425	6430	6	[49, 70, 98, 114, 148]
SiO_3	6425	6440	16	[58, 106, 118, 151]
SiO_3	6431	6440	10	[49, 70, 98, 148]
SiO_5	6433	6435	3	[55, 90, 110, 145, 146, 148]
SiO_4	6436	6480	45	[55, 90, 110, 146, 148]
SiO_3	6438	6464	27	[41, 69, 129, 149]
SiO_4	6441	7476	1036	[49, 70, 71, 98, 148]
SiO_4	6441	6654	214	[58, 75, 106, 118, 151]
SiO_4	6445	6812	368	[51, 68, 78, 83, 119]
SiO_4	6446	6795	350	[60, 96, 135, 144, 152]
SiO_5	6447	6474	28	[44, 92, 100, 131, 135, 136]
SiO_4	6457	6471	15	[42, 72, 74, 122, 128]
SiO_4	6465	6515	51	[41, 64, 69, 129, 149]
SiO_5	6472	6707	236	[42, 72, 74, 87, 122, 128]
SiO_4	6475	7615	1141	[44, 92, 131, 135, 136]
SiO_3	6481	6524	44	[55, 90, 110, 146]
SiO_4	6487	6967	481	[40, 75, 79, 111, 142]
SiO_5	6498	6519	22	[62, 77, 84, 102, 103, 123]
SiO_3	6516	6534	19	[41, 69, 129, 149]
SiO_4	6520	7193	674	[62, 77, 84, 102, 103]
SiO_4	6525	8130	1606	[55, 90, 110, 146, 148]
SiO_4	6533	6556	24	[63, 89, 94, 141, 151]
SiO_4	6535	6591	57	[41, 64, 69, 129, 149]
SiO_5	6557	6565	9	[63, 89, 94, 125, 141, 151]
SiO_4	6566	6888	323	[63, 89, 94, 141, 151]
SiO_5	6583	6640	58	[47, 72, 74, 85, 116, 132]
SiO_3	6592	6598	7	[41, 69, 129, 149]
SiO_4	6599	6659	61	[41, 64, 69, 129, 149]
SiO_5	6630	6637	8	[50, 65, 70, 82, 101, 145]
SiO_4	6638	8013	1376	[50, 65, 70, 82, 145]
SiO_4	6641	6699	59	[47, 74, 85, 116, 132]
SiO_3	6655	6666	12	[58, 75, 106, 118]
SiO_3	6660	6682	23	[41, 69, 129, 149]
SiO_4	6667	6902	236	[58, 75, 106, 118, 151]
SiO_4	6683	6706	24	[41, 64, 69, 129, 149]
SiO_3	6700	6704	5	[47, 85, 116, 132]
SiO_4	6705	7703	999	[47, 74, 85, 116, 132]
SiO_3	6707	6731	25	[41, 69, 129, 149]
SiO_4	6708	7973	1266	[42, 72, 74, 122, 128]
SiO_4	6732	6746	15	[41, 64, 69, 129, 149]
SiO_3	6747	6784	38	[41, 69, 129, 149]
SiO_4	6785	6793	9	[41, 64, 69, 129, 149]
SiO_3	6794	6859	66	[41, 69, 129, 149]
SiO_3	6796	6799	4	[60, 96, 135, 144]
SiO_4	6800	7587	788	[60, 96, 135, 144, 152]
SiO_3	6813	6819	7	[51, 78, 83, 119]
SiO_5	6819	6843	25	[59, 77, 99, 102, 110, 143]
SiO_4	6820	7089	270	[51, 68, 78, 83, 119]
SiO_4	6844	8119	1276	[59, 99, 102, 110, 143]
SiO_4	6860	6875	16	[41, 64, 69, 129, 149]
SiO_3	6876	6891	16	[41, 69, 129, 149]
SiO_3	6889	6894	6	[63, 94, 141, 151]
SiO_4	6892	6893	2	[41, 64, 69, 129, 149]
SiO_3	6894	6905	12	[41, 64, 69, 149]
SiO_4	6895	6931	37	[63, 89, 94, 141, 151]
SiO_3	6898	6903	6	[61, 64, 91, 112]
SiO_3	6903	6909	7	[58, 75, 106, 118]
SiO_4	6904	7737	834	[61, 64, 91, 107, 112]
SiO_4	6906	6908	3	[41, 64, 69, 129, 149]
SiO_3	6909	6958	50	[41, 69, 129, 149]
SiO_4	6910	6981	72	[58, 75, 106, 118, 151]
SiO_5	6928	6951	24	[45, 80, 88, 92, 93, 97]
SiO_3	6932	6949	18	[63, 89, 94, 141]
SiO_4	6950	7051	102	[63, 89, 94, 141, 151]
SiO_4	6952	6974	23	[45, 80, 88, 93, 97]
SiO_4	6959	6983	25	[41, 64, 69, 129, 149]
SiO_5	6968	7060	93	[40, 75, 79, 81, 111, 142]
SiO_5	6975	6993	19	[45, 80, 88, 92, 93, 97]
SiO_5	6982	7102	121	[58, 75, 79, 106, 118, 151]
SiO_3	6984	6984	1	[41, 64, 69, 149]
SiO_4	6985	7019	35	[41, 64, 69, 129, 149]
SiO_4	6994	7300	307	[45, 80, 88, 93, 97]
SiO_3	7020	7035	16	[41, 69, 129, 149]
SiO_5	7031	7033	3	[57, 81, 101, 105, 122, 134]
SiO_4	7034	7780	747	[57, 81, 105, 122, 134]
SiO_4	7036	7058	23	[41, 64, 69, 129, 149]
SiO_3	7052	7053	2	[63, 89, 94, 141]
SiO_4	7054	7137	84	[63, 89, 94, 141, 151]
SiO_3	7059	7071	13	[41, 69, 129, 149]
SiO_4	7061	7114	54	[40, 79, 81, 111, 142]
SiO_4	7072	7097	26	[41, 64, 69, 129, 149]
SiO_3	7090	7095	6	[51, 78, 83, 119]
SiO_4	7096	7160	65	[51, 68, 78, 83, 119]
SiO_3	7098	7131	34	[41, 69, 129, 149]
SiO_3	7098	7131	34	[54, 66, 115, 116]
SiO_4	7103	7129	27	[58, 75, 79, 106, 118]
SiO_5	7115	7164	50	[40, 75, 79, 81, 111, 142]
SiO_5	7130	7158	29	[58, 75, 79, 106, 118, 151]
SiO_4	7132	7152	21	[41, 64, 69, 129, 149]
SiO_4	7132	8514	1383	[54, 66, 115, 116, 149]
SiO_3	7138	7145	8	[63, 89, 94, 141]
SiO_4	7146	8226	1081	[63, 89, 94, 141, 151]
SiO_3	7153	7183	31	[41, 69, 129, 149]
SiO_3	7159	7165	7	[58, 75, 79, 118]
SiO_3	7161	7177	17	[51, 78, 83, 119]
SiO_4	7165	7801	637	[40, 79, 81, 111, 142]
SiO_4	7166	7225	60	[58, 75, 79, 106, 118]
SiO_4	7178	7494	317	[51, 68, 78, 83, 119]
SiO_4	7184	7199	16	[41, 64, 69, 129, 149]
SiO_5	7194	7218	25	[62, 77, 84, 102, 103, 123]
SiO_3	7200	7215	16	[41, 69, 129, 149]
SiO_4	7208	8957	1750	[52, 86, 109, 111, 130]
SiO_4	7216	7243	28	[41, 64, 69, 129, 149]
SiO_4	7219	7894	676	[62, 77, 84, 103, 123]
SiO_5	7226	7252	27	[58, 75, 79, 106, 118, 151]
SiO_3	7244	7256	13	[41, 69, 129, 149]
SiO_4	7253	7261	9	[58, 75, 79, 118, 151]
SiO_4	7257	7494	238	[41, 64, 69, 129, 149]
SiO_3	7262	7267	6	[58, 75, 79, 118]
SiO_4	7268	7271	4	[58, 75, 79, 118, 151]
SiO_5	7272	7300	29	[58, 75, 79, 106, 118, 151]
SiO_5	7301	7339	39	[45, 80, 88, 92, 93, 97]
SiO_4	7301	7369	69	[58, 75, 79, 106, 118]
SiO_4	7340	7469	130	[45, 80, 88, 93, 97]
SiO_3	7365	7376	12	[56, 101, 145, 150]
SiO_3	7370	7377	8	[58, 75, 79, 118]
SiO_4	7377	7440	64	[56, 101, 121, 145, 150]
SiO_4	7378	8150	773	[58, 75, 79, 106, 118]
SiO_5	7441	7445	5	[56, 101, 121, 132, 145, 150]
SiO_4	7446	9267	1822	[56, 101, 121, 132, 145]
SiO_5	7470	7510	41	[45, 80, 88, 92, 93, 97]
SiO_3	7477	7491	15	[49, 70, 98, 148]
SiO_4	7492	7508	17	[49, 70, 71, 98, 148]
SiO_3	7495	7524	30	[41, 69, 129, 149]
SiO_3	7495	7504	10	[51, 78, 83, 119]
SiO_4	7505	7754	250	[51, 68, 78, 83, 119]
SiO_3	7509	7510	2	[49, 70, 98, 148]
SiO_4	7511	7512	2	[45, 80, 88, 93, 97]
SiO_4	7511	8083	573	[49, 70, 71, 98, 148]
SiO_5	7513	7543	31	[45, 80, 88, 92, 93, 97]
SiO_4	7525	7549	25	[41, 64, 69, 129, 149]
SiO_4	7544	7702	159	[45, 80, 92, 93, 97]
SiO_3	7550	7573	24	[41, 69, 129, 149]
SiO_4	7574	7844	271	[41, 64, 69, 129, 149]
SiO_3	7588	7591	4	[60, 96, 135, 144]
SiO_4	7592	7802	211	[60, 96, 135, 144, 152]
SiO_5	7616	7671	56	[44, 92, 114, 131, 135, 136]
SiO_4	7672	7876	205	[44, 92, 131, 135, 136]
SiO_5	7703	7743	41	[45, 80, 88, 92, 93, 97]
SiO_5	7704	7715	12	[47, 74, 85, 116, 128, 132]
SiO_4	7716	7840	125	[47, 74, 85, 116, 132]
SiO_5	7738	7747	10	[61, 64, 86, 91, 107, 112]
SiO_4	7744	7827	84	[45, 80, 88, 93, 97]
SiO_4	7748	8375	628	[61, 64, 91, 107, 112]
SiO_5	7755	7784	30	[51, 68, 78, 83, 117, 119]
SiO_5	7781	7899	119	[57, 75, 81, 105, 122, 134]
SiO_4	7785	8208	424	[51, 68, 78, 83, 119]
SiO_5	7802	7810	9	[40, 75, 79, 81, 111, 142]
SiO_3	7803	7814	12	[60, 96, 135, 144]
SiO_4	7811	8663	853	[40, 79, 81, 111, 142]
SiO_4	7815	7890	76	[60, 96, 135, 144, 152]
SiO_5	7828	7874	47	[45, 80, 88, 92, 93, 97]
SiO_5	7841	7851	11	[47, 74, 85, 116, 128, 132]
SiO_3	7845	7850	6	[41, 69, 129, 149]
SiO_4	7851	7877	27	[41, 64, 69, 129, 149]
SiO_3	7852	7916	65	[43, 100, 114, 138]
SiO_4	7852	7933	82	[47, 74, 85, 116, 132]
SiO_4	7875	9691	1817	[45, 80, 88, 93, 97]
SiO_5	7877	7917	41	[44, 92, 114, 131, 135, 136]
SiO_3	7878	7888	11	[41, 69, 129, 149]
SiO_4	7889	7933	45	[41, 64, 69, 129, 149]
SiO_3	7891	7962	72	[60, 96, 135, 144]
SiO_5	7895	8085	191	[62, 77, 84, 102, 103, 123]
SiO_4	7900	8004	105	[57, 81, 105, 122, 134]
SiO_4	7917	7943	27	[43, 100, 114, 136, 138]
SiO_4	7918	8038	121	[44, 92, 131, 135, 136]
SiO_3	7934	7939	6	[41, 69, 129, 149]
SiO_5	7934	7954	21	[47, 66, 74, 85, 116, 132]
SiO_4	7940	7972	33	[41, 64, 69, 129, 149]
SiO_3	7944	7955	12	[43, 114, 136, 138]
SiO_5	7949	7958	10	[53, 126, 127, 137, 140, 144]
SiO_4	7955	7986	32	[47, 74, 85, 116, 132]
SiO_4	7956	8052	97	[43, 70, 114, 136, 138]
SiO_4	7959	8034	76	[53, 126, 127, 137, 140]
SiO_4	7963	8078	116	[60, 96, 135, 144, 152]
SiO_3	7973	7998	26	[41, 69, 129, 149]
SiO_3	7974	8061	88	[42, 72, 122, 128]
SiO_3	7987	8010	24	[47, 74, 85, 132]
SiO_4	7999	8021	23	[41, 64, 69, 129, 149]
SiO_5	8005	8039	35	[57, 75, 81, 105, 122, 134]
SiO_4	8011	8079	69	[47, 66, 74, 85, 132]
SiO_3	8014	8014	1	[50, 65, 82, 145]
SiO_4	8015	8299	285	[50, 65, 70, 82, 145]
SiO_3	8022	8040	19	[41, 69, 129, 149]
SiO_5	8028	8086	59	[48, 125, 127, 133, 137, 141]
SiO_5	8035	8067	33	[53, 126, 127, 137, 140, 144]
SiO_5	8039	8130	92	[44, 92, 114, 131, 135, 136]
SiO_4	8040	8102	63	[57, 81, 105, 122, 134]
SiO_4	8041	8191	151	[41, 64, 69, 129, 149]
SiO_3	8053	8074	22	[43, 114, 136, 138]
SiO_4	8062	8371	310	[42, 72, 74, 122, 128]
SiO_4	8068	9219	1152	[53, 126, 127, 137, 140]
SiO_4	8075	8095	21	[43, 70, 114, 136, 138]
SiO_3	8079	8096	18	[60, 96, 135, 144]
SiO_3	8080	8088	9	[47, 66, 74, 85]
SiO_3	8084	8123	40	[49, 71, 98, 148]
SiO_4	8086	8131	46	[62, 77, 84, 102, 103]
SiO_4	8087	8102	16	[48, 125, 133, 137, 141]
SiO_4	8089	8447	359	[47, 66, 74, 85, 132]
SiO_3	8096	8209	114	[43, 70, 114, 138]
SiO_4	8097	8128	32	[60, 96, 135, 144, 152]
SiO_5	8103	8184	82	[48, 125, 127, 133, 137, 141]
SiO_5	8103	8144	42	[57, 75, 81, 105, 122, 134]
SiO_3	8120	8135	16	[59, 102, 110, 143]
SiO_4	8124	8533	410	[49, 70, 71, 98, 148]
SiO_3	8129	8140	12	[60, 96, 135, 144]
SiO_4	8131	9101	971	[44, 92, 131, 135, 136]
SiO_3	8131	8164	34	[55, 90, 110, 146]
SiO_5	8132	8203	72	[62, 77, 84, 102, 103, 143]
SiO_4	8136	8338	203	[59, 99, 102, 110, 143]
SiO_4	8141	8428	288	[60, 96, 135, 144, 152]
SiO_4	8145	9906	1762	[57, 81, 105, 122, 134]
SiO_5	8151	8158	8	[58, 75, 78, 79, 106, 118]
SiO_4	8159	8246	88	[58, 75, 78, 106, 118]
SiO_4	8165	9076	912	[55, 90, 110, 146, 148]
SiO_4	8185	8663	479	[48, 125, 133, 137, 141]
SiO_5	8189	8193	5	[46, 64, 76, 120, 124, 139]
SiO_3	8192	8205	14	[41, 64, 69, 129]
SiO_4	8194	9701	1508	[46, 76, 120, 124, 139]
SiO_4	8204	8928	725	[62, 77, 84, 102, 103]
SiO_4	8206	8230	25	[41, 64, 69, 129, 149]
SiO_3	8209	8234	26	[51, 68, 83, 119]
SiO_4	8210	9157	948	[43, 68, 70, 114, 138]
SiO_5	8227	8291	65	[63, 89, 94, 116, 141, 151]
SiO_3	8231	8240	10	[41, 69, 129, 149]
SiO_4	8235	8235	1	[51, 68, 78, 83, 119]
SiO_3	8236	8253	18	[51, 78, 83, 119]
SiO_4	8241	8265	25	[41, 64, 69, 129, 149]
SiO_3	8247	8277	31	[58, 75, 106, 118]
SiO_4	8254	8280	27	[51, 68, 78, 83, 119]
SiO_3	8266	8272	7	[41, 69, 129, 149]
SiO_4	8273	8496	224	[41, 64, 69, 129, 149]
SiO_4	8278	8641	364	[58, 75, 78, 106, 118]
SiO_3	8281	8291	11	[51, 68, 83, 119]
SiO_4	8292	8330	39	[51, 68, 78, 83, 119]
SiO_4	8292	8414	123	[63, 89, 94, 116, 141]
SiO_3	8300	8314	15	[50, 65, 82, 145]
SiO_4	8315	8378	64	[50, 65, 70, 82, 145]
SiO_3	8331	8351	21	[51, 68, 83, 119]
SiO_5	8339	8431	93	[59, 80, 99, 102, 110, 143]
SiO_4	8352	8715	364	[51, 68, 78, 83, 119]
SiO_5	8372	8384	13	[42, 72, 74, 100, 122, 128]
SiO_3	8376	8441	66	[61, 91, 107, 112]
SiO_3	8379	8403	25	[50, 65, 82, 145]
SiO_4	8385	8717	333	[42, 72, 74, 122, 128]
SiO_4	8404	8785	382	[50, 65, 70, 82, 145]
SiO_5	8415	8449	35	[63, 89, 94, 116, 141, 151]
SiO_3	8429	8447	19	[60, 96, 135, 144]
SiO_4	8432	8474	43	[59, 80, 99, 102, 143]
SiO_4	8442	8559	118	[61, 64, 91, 107, 112]
SiO_5	8448	8477	30	[47, 66, 74, 85, 132, 146]
SiO_4	8448	8539	92	[60, 96, 135, 144, 152]
SiO_4	8450	8515	66	[63, 89, 94, 141, 151]
SiO_5	8475	8700	226	[59, 80, 99, 102, 110, 143]
SiO_6	8478	8483	6	[47, 66, 74, 85, 116, 132, 146]
SiO_5	8484	8503	20	[47, 66, 74, 85, 116, 132]
SiO_3	8497	8517	21	[41, 69, 129, 149]
SiO_4	8504	8552	49	[47, 74, 85, 116, 132]
SiO_3	8515	8531	17	[54, 66, 115, 116]
SiO_3	8516	8519	4	[63, 89, 94, 141]
SiO_4	8518	8615	98	[41, 64, 69, 129, 149]
SiO_4	8520	9041	522	[63, 89, 94, 141, 151]
SiO_4	8532	8584	53	[54, 66, 115, 116, 149]
SiO_3	8534	8572	39	[49, 71, 98, 148]
SiO_3	8540	8571	32	[60, 96, 144, 152]
SiO_5	8553	8557	5	[47, 74, 85, 116, 128, 132]
SiO_4	8558	8558	1	[47, 74, 85, 116, 132]
SiO_3	8559	8562	4	[47, 74, 116, 132]
SiO_3	8560	8570	11	[61, 91, 107, 112]
SiO_4	8563	8586	24	[47, 74, 85, 116, 132]
SiO_4	8571	8600	30	[61, 64, 91, 107, 112]
SiO_4	8572	8582	11	[60, 96, 135, 144, 152]
SiO_4	8573	9927	1355	[49, 70, 71, 98, 148]
SiO_3	8583	8599	17	[60, 96, 135, 144]
SiO_5	8585	8652	68	[54, 66, 83, 115, 116, 149]
SiO_5	8587	8728	142	[47, 66, 74, 85, 116, 132]
SiO_4	8600	8632	33	[60, 96, 135, 144, 152]
SiO_3	8601	8611	11	[61, 91, 107, 112]
SiO_4	8612	8821	210	[61, 64, 91, 107, 112]
SiO_3	8616	8635	20	[41, 64, 69, 129]
SiO_3	8633	8656	24	[60, 96, 135, 144]
SiO_4	8636	9003	368	[41, 64, 69, 129, 149]
SiO_3	8642	8662	21	[58, 75, 106, 118]
SiO_4	8653	8659	7	[54, 66, 83, 115, 116]
SiO_4	8657	8693	37	[60, 96, 135, 144, 152]
SiO_5	8660	8755	96	[54, 66, 83, 115, 116, 149]
SiO_4	8663	9057	395	[58, 75, 78, 106, 118]
SiO_3	8664	8679	16	[40, 79, 111, 142]
SiO_3	8664	8692	29	[48, 125, 133, 141]
SiO_4	8680	9461	782	[40, 79, 81, 111, 142]
SiO_4	8693	8808	116	[48, 125, 133, 137, 141]
SiO_3	8694	8708	15	[60, 96, 135, 144]
SiO_4	8701	8703	3	[59, 80, 99, 110, 143]
SiO_5	8704	8742	39	[59, 80, 99, 102, 110, 143]
SiO_4	8709	8875	167	[60, 96, 135, 144, 152]
SiO_3	8716	8720	5	[51, 68, 78, 119]
SiO_5	8718	8746	29	[42, 72, 74, 100, 122, 128]
SiO_4	8721	8787	67	[51, 68, 78, 83, 119]
SiO_4	8729	8926	198	[47, 66, 74, 85, 132]
SiO_4	8743	9249	507	[59, 80, 99, 102, 143]
SiO_4	8747	9672	926	[42, 72, 74, 122, 128]
SiO_4	8756	9060	305	[54, 66, 115, 116, 149]
SiO_5	8786	8815	30	[50, 65, 70, 71, 82, 145]
SiO_3	8788	8803	16	[51, 68, 78, 83]
SiO_4	8804	9241	438	[51, 68, 78, 83, 119]
SiO_3	8809	8842	34	[48, 125, 133, 141]
SiO_4	8816	8830	15	[50, 65, 71, 82, 145]
SiO_3	8822	8836	15	[61, 91, 107, 112]
SiO_5	8831	8849	19	[50, 65, 70, 71, 82, 145]
SiO_4	8837	8856	20	[61, 64, 91, 107, 112]
SiO_4	8843	9981	1139	[48, 125, 133, 137, 141]
SiO_4	8850	8958	109	[50, 65, 71, 82, 145]
SiO_3	8857	8882	26	[61, 91, 107, 112]
SiO_5	8876	8894	19	[60, 96, 107, 135, 144, 152]
SiO_4	8883	8941	59	[61, 64, 91, 107, 112]
SiO_4	8895	9126	232	[60, 96, 135, 144, 152]
SiO_5	8927	8987	61	[47, 66, 74, 85, 132, 133]
SiO_5	8929	8988	60	[62, 77, 84, 102, 103, 152]
SiO_3	8942	8961	20	[61, 91, 107, 112]
SiO_5	8958	9021	64	[52, 81, 86, 109, 111, 130]
SiO_5	8959	8984	26	[50, 65, 71, 82, 121, 145]
SiO_4	8962	9069	108	[61, 64, 91, 107, 112]
SiO_4	8985	9888	904	[50, 65, 71, 82, 145]
SiO_4	8988	9036	49	[47, 66, 74, 85, 132]
SiO_4	8989	9067	79	[62, 77, 84, 102, 103]
SiO_3	9004	9030	27	[41, 69, 129, 149]
SiO_4	9022	9204	183	[52, 86, 109, 111, 130]
SiO_4	9031	9051	21	[41, 64, 69, 129, 149]
SiO_5	9037	9086	50	[47, 66, 74, 85, 132, 133]
SiO_3	9042	9049	8	[63, 94, 141, 151]
SiO_4	9050	10439	1390	[63, 89, 94, 141, 151]
SiO_3	9052	9058	7	[41, 69, 129, 149]
SiO_3	9058	9069	12	[58, 75, 106, 118]
SiO_2	9059	9067	9	[41, 69, 149]
SiO_3	9061	9074	14	[54, 66, 115, 149]
SiO_3	9068	9068	1	[41, 69, 129, 149]
SiO_5	9068	9267	200	[62, 77, 84, 102, 103, 152]
SiO_4	9069	9076	8	[41, 64, 69, 129, 149]
SiO_4	9070	9224	155	[58, 75, 78, 106, 118]
SiO_5	9070	9076	7	[61, 64, 91, 107, 112, 116]
SiO_4	9075	9497	423	[54, 66, 115, 116, 149]
SiO_3	9077	9098	22	[41, 64, 69, 129]
SiO_3	9077	9099	23	[55, 90, 110, 146]
SiO_4	9077	9157	81	[61, 64, 91, 107, 112]
SiO_4	9087	9110	24	[47, 66, 85, 132, 133]
SiO_2	9099	9117	19	[41, 69, 129]
SiO_4	9100	9128	29	[55, 90, 110, 146, 148]
SiO_3	9102	9109	8	[44, 92, 135, 136]
SiO_4	9110	9216	107	[44, 92, 131, 135, 136]
SiO_5	9111	9113	3	[47, 66, 74, 85, 132, 133]
SiO_4	9114	9135	22	[47, 66, 85, 132, 133]
SiO_3	9118	9185	68	[41, 64, 69, 129]
SiO_3	9127	9151	25	[60, 96, 135, 144]
SiO_3	9129	9167	39	[55, 90, 110, 146]
SiO_5	9136	9152	17	[47, 66, 74, 85, 132, 133]
SiO_4	9152	9178	27	[60, 96, 135, 144, 152]
SiO_4	9153	9159	7	[47, 66, 74, 85, 132]
SiO_3	9158	9184	27	[43, 70, 114, 138]
SiO_3	9158	9173	16	[61, 91, 107, 112]
SiO_5	9160	9187	28	[47, 66, 74, 85, 132, 133]
SiO_4	9168	9192	25	[55, 90, 110, 146, 148]
SiO_4	9174	9205	32	[61, 64, 91, 107, 112]
SiO_3	9179	9228	50	[60, 96, 135, 144]
SiO_4	9185	9190	6	[43, 70, 114, 119, 138]
SiO_2	9186	9191	6	[41, 69, 129]
SiO_4	9188	9222	35	[47, 66, 85, 132, 133]
SiO_5	9191	9276	86	[43, 68, 70, 114, 119, 138]
SiO_3	9192	9319	128	[41, 64, 69, 129]
SiO_3	9193	9367	175	[55, 90, 110, 146]
SiO_3	9205	9213	9	[52, 86, 109, 130]
SiO_3	9206	9228	23	[61, 91, 107, 112]
SiO_4	9214	9593	380	[52, 86, 109, 111, 130]
SiO_3	9217	9239	23	[44, 92, 135, 136]
SiO_5	9220	9235	16	[53, 126, 127, 137, 140, 141]
SiO_5	9223	9246	24	[47, 66, 74, 85, 132, 133]
SiO_3	9225	9286	62	[58, 75, 106, 118]
SiO_4	9229	9256	28	[60, 96, 135, 144, 152]
SiO_4	9229	9331	103	[61, 64, 91, 107, 112]
SiO_4	9236	9245	10	[53, 126, 127, 137, 140]
SiO_4	9240	9568	329	[44, 92, 131, 135, 136]
SiO_5	9242	9254	13	[51, 68, 78, 83, 119, 147]
SiO_5	9246	9258	13	[53, 125, 126, 127, 137, 140]
SiO_4	9247	9267	21	[47, 66, 85, 132, 133]
SiO_5	9250	9295	46	[59, 80, 84, 99, 102, 143]
SiO_4	9255	9582	328	[51, 68, 78, 83, 147]
SiO_3	9257	9269	13	[60, 96, 135, 144]
SiO_4	9259	9357	99	[53, 125, 126, 127, 140]
SiO_5	9268	9323	56	[47, 66, 74, 85, 132, 133]
SiO_3	9268	9271	4	[56, 101, 121, 132]
SiO_4	9268	9381	114	[62, 77, 84, 103, 152]
SiO_4	9270	9416	147	[60, 96, 135, 144, 152]
SiO_4	9272	9301	30	[56, 101, 121, 132, 145]
SiO_4	9277	11086	1810	[43, 70, 114, 119, 138]
SiO_4	9287	9348	62	[58, 75, 78, 106, 118]
SiO_4	9296	10161	866	[59, 80, 99, 102, 143]
SiO_3	9302	9330	29	[56, 101, 121, 132]
SiO_4	9320	9344	25	[41, 64, 69, 95, 129]
SiO_4	9324	9376	53	[47, 66, 85, 132, 133]
SiO_4	9331	9401	71	[56, 101, 121, 132, 145]
SiO_3	9332	9364	33	[61, 64, 91, 112]
SiO_3	9345	9350	6	[41, 69, 95, 129]
SiO_3	9349	9352	4	[58, 75, 106, 118]
SiO_4	9351	9352	2	[41, 69, 95, 108, 129]
SiO_5	9353	9359	7	[41, 64, 69, 95, 108, 129]
SiO_4	9353	9404	52	[58, 75, 78, 106, 118]
SiO_5	9358	9371	14	[53, 93, 125, 126, 127, 140]
SiO_4	9360	9380	21	[41, 64, 69, 108, 129]
SiO_4	9365	9393	29	[61, 64, 91, 107, 112]
SiO_4	9368	9385	18	[55, 72, 90, 110, 146]
SiO_4	9372	10113	742	[53, 125, 126, 127, 140]
SiO_5	9377	9397	21	[47, 66, 74, 85, 132, 133]
SiO_3	9381	9393	13	[41, 69, 108, 129]
SiO_3	9382	9399	18	[62, 77, 84, 103]
SiO_3	9386	9429	44	[55, 90, 110, 146]
SiO_4	9394	9422	29	[41, 64, 69, 108, 129]
SiO_3	9394	9424	31	[61, 64, 91, 112]
SiO_4	9398	9407	10	[47, 66, 85, 132, 133]
SiO_4	9400	9569	170	[62, 77, 84, 103, 152]
SiO_3	9402	9406	5	[56, 101, 121, 132]
SiO_3	9405	9441	37	[58, 75, 106, 118]
SiO_4	9407	9445	39	[56, 101, 121, 132, 145]
SiO_5	9408	9433	26	[47, 66, 74, 85, 132, 133]
SiO_3	9417	9422	6	[60, 96, 135, 144]
SiO_3	9423	9436	14	[41, 69, 108, 129]
SiO_4	9423	9459	37	[60, 96, 135, 144, 152]
SiO_4	9425	9446	22	[61, 64, 91, 107, 112]
SiO_4	9430	9485	56	[55, 72, 90, 110, 146]
SiO_4	9434	9489	56	[47, 66, 85, 132, 133]
SiO_4	9437	9467	31	[41, 64, 69, 108, 129]
SiO_4	9442	9535	94	[58, 75, 78, 106, 118]
SiO_3	9446	9459	14	[56, 101, 121, 132]
SiO_3	9447	9459	13	[61, 91, 107, 112]
SiO_4	9460	9511	52	[56, 101, 121, 132, 145]
SiO_3	9460	9483	24	[60, 96, 135, 144]
SiO_2	9460	9461	2	[61, 91, 112]
SiO_5	9462	9531	70	[40, 79, 81, 109, 111, 142]
SiO_3	9462	9475	14	[61, 64, 91, 112]
SiO_3	9468	9482	15	[41, 69, 108, 129]
SiO_4	9476	9674	199	[61, 64, 91, 107, 112]
SiO_4	9483	9488	6	[41, 64, 69, 108, 129]
SiO_4	9484	10234	751	[60, 96, 135, 144, 152]
SiO_3	9486	9607	122	[55, 90, 110, 146]
SiO_5	9489	9498	10	[41, 64, 69, 108, 120, 129]
SiO_3	9490	9493	4	[47, 66, 85, 133]
SiO_4	9494	10642	1149	[47, 66, 74, 85, 133]
SiO_3	9498	9508	11	[54, 66, 115, 116]
SiO_4	9499	9510	12	[41, 64, 69, 108, 129]
SiO_4	9509	9537	29	[54, 66, 115, 116, 149]
SiO_3	9511	9522	12	[41, 69, 108, 129]
SiO_3	9512	9513	2	[56, 101, 121, 132]
SiO_4	9514	9738	225	[56, 101, 121, 132, 145]
SiO_4	9523	9797	275	[41, 64, 69, 108, 129]
SiO_4	9532	9601	70	[40, 79, 81, 111, 142]
SiO_5	9536	9702	167	[58, 75, 78, 106, 118, 123]
SiO_3	9538	9556	19	[54, 66, 115, 116]
SiO_4	9557	10185	629	[54, 66, 115, 116, 149]
SiO_3	9569	9586	18	[44, 92, 135, 136]
SiO_5	9570	9607	38	[62, 73, 77, 84, 103, 152]
SiO_3	9583	9596	14	[51, 68, 78, 147]
SiO_4	9587	10480	894	[44, 92, 131, 135, 136]
SiO_3	9594	9601	8	[52, 86, 109, 130]
SiO_4	9597	9735	139	[51, 68, 78, 83, 147]
SiO_5	9602	9638	37	[40, 79, 81, 109, 111, 142]
SiO_4	9602	9718	117	[52, 85, 86, 109, 130]
SiO_4	9608	9618	11	[55, 87, 90, 110, 146]
SiO_4	9608	9612	5	[62, 73, 77, 84, 103]
SiO_3	9613	9639	27	[62, 77, 84, 103]
SiO_3	9619	9629	11	[55, 90, 110, 146]
SiO_4	9630	9799	170	[55, 72, 90, 110, 146]
SiO_4	9639	9738	100	[40, 79, 81, 111, 142]
SiO_4	9640	9831	192	[62, 77, 84, 103, 152]
SiO_5	9673	9682	10	[42, 72, 74, 82, 122, 128]
SiO_3	9675	9689	15	[61, 91, 107, 112]
SiO_4	9683	10035	353	[42, 72, 74, 122, 128]
SiO_4	9690	9692	3	[61, 91, 92, 107, 112]
SiO_5	9692	9741	50	[45, 80, 88, 93, 97, 99]
SiO_5	9693	9725	33	[61, 64, 91, 92, 107, 112]
SiO_5	9702	9706	5	[46, 76, 120, 124, 129, 139]
SiO_4	9703	9726	24	[58, 75, 106, 118, 123]
SiO_4	9707	10228	522	[46, 76, 120, 124, 139]
SiO_5	9719	9764	46	[52, 85, 86, 109, 130, 137]
SiO_4	9726	9728	3	[61, 64, 91, 107, 112]
SiO_5	9727	9825	99	[58, 75, 78, 106, 118, 123]
SiO_3	9729	9734	6	[61, 91, 107, 112]
SiO_4	9735	9760	26	[61, 64, 91, 107, 112]
SiO_3	9736	9760	25	[51, 68, 83, 147]
SiO_5	9739	9861	123	[40, 79, 81, 109, 111, 142]
SiO_3	9739	9750	12	[56, 101, 121, 145]
SiO_4	9742	11990	2249	[45, 80, 88, 93, 97]
SiO_4	9751	9937	187	[56, 101, 121, 132, 145]
SiO_4	9761	10624	864	[51, 68, 78, 83, 147]
SiO_3	9761	9787	27	[61, 91, 107, 112]
SiO_4	9765	9793	29	[52, 86, 109, 130, 137]
SiO_4	9788	9994	207	[61, 64, 91, 107, 112]
SiO_3	9794	9809	16	[52, 86, 109, 130]
SiO_3	9798	9849	52	[41, 69, 108, 129]
SiO_3	9800	9922	123	[55, 90, 110, 146]
SiO_4	9810	9813	4	[52, 86, 109, 130, 137]
SiO_3	9814	9824	11	[52, 86, 109, 130]
SiO_4	9825	9828	4	[52, 86, 109, 130, 137]
SiO_4	9826	10596	771	[58, 75, 78, 118, 123]
SiO_5	9829	9910	82	[52, 86, 109, 111, 130, 137]
SiO_3	9832	9853	22	[62, 77, 84, 103]
SiO_4	9850	10015	166	[41, 64, 69, 108, 129]
SiO_4	9854	10278	425	[62, 77, 84, 103, 152]
SiO_4	9862	9877	16	[40, 79, 81, 111, 142]
SiO_5	9878	9974	97	[40, 79, 81, 109, 111, 142]
SiO_3	9889	9907	19	[50, 65, 71, 82]
SiO_5	9907	9917	11	[57, 81, 105, 109, 122, 134]
SiO_4	9908	11461	1554	[50, 65, 71, 82, 121]
SiO_4	9911	10001	91	[52, 86, 109, 111, 130]
SiO_4	9918	10325	408	[57, 81, 105, 122, 134]
SiO_4	9923	9924	2	[55, 90, 110, 138, 146]
SiO_3	9925	9958	34	[55, 90, 110, 146]
SiO_3	9928	9930	3	[49, 70, 71, 98]
SiO_4	9931	9969	39	[49, 70, 71, 98, 148]
SiO_3	9938	9961	24	[56, 101, 121, 145]
SiO_4	9959	11426	1468	[55, 90, 110, 128, 146]
SiO_4	9962	10215	254	[56, 101, 121, 132, 145]
SiO_3	9970	9971	2	[49, 70, 71, 98]
SiO_4	9972	10124	153	[49, 70, 71, 98, 148]
SiO_4	9975	10115	141	[40, 79, 81, 109, 142]
SiO_3	9982	10001	20	[48, 133, 137, 141]
SiO_3	9995	10006	12	[61, 64, 91, 112]
SiO_4	10002	10012	11	[48, 125, 133, 137, 141]
SiO_3	10002	10003	2	[52, 86, 111, 130]
SiO_4	10004	10131	128	[52, 86, 109, 111, 130]
SiO_4	10007	10171	165	[61, 64, 91, 107, 112]
SiO_3	10013	10021	9	[48, 125, 133, 137]
SiO_5	10016	10133	118	[41, 64, 69, 95, 108, 129]
SiO_2	10022	10068	47	[48, 133, 137]
SiO_5	10036	10050	15	[42, 66, 72, 74, 122, 128]
SiO_4	10051	10087	37	[42, 72, 74, 122, 128]
SiO_3	10069	10287	219	[48, 125, 133, 137]
SiO_5	10088	10119	32	[42, 72, 74, 82, 122, 128]
SiO_3	10114	10120	7	[53, 126, 127, 140]
SiO_5	10116	10386	271	[40, 79, 81, 109, 111, 142]
SiO_4	10120	10592	473	[42, 72, 74, 122, 128]
SiO_4	10121	10136	16	[53, 102, 126, 127, 140]
SiO_3	10125	10132	8	[49, 70, 71, 98]
SiO_3	10132	10151	20	[52, 86, 111, 130]
SiO_4	10133	10376	244	[49, 70, 71, 98, 148]
SiO_4	10134	10320	187	[41, 69, 95, 108, 129]
SiO_5	10137	10280	144	[53, 102, 125, 126, 127, 140]
SiO_4	10152	10357	206	[52, 86, 111, 112, 130]
SiO_5	10162	10188	27	[59, 80, 93, 99, 102, 143]
SiO_5	10172	10242	71	[61, 64, 91, 107, 112, 130]
SiO_3	10186	10212	27	[54, 66, 115, 116]
SiO_4	10189	10433	245	[59, 80, 93, 99, 143]
SiO_4	10213	11159	947	[54, 66, 115, 116, 149]
SiO_5	10216	10232	17	[56, 101, 121, 124, 132, 145]
SiO_5	10229	10270	42	[46, 76, 106, 120, 124, 139]
SiO_4	10233	10277	45	[56, 101, 121, 132, 145]
SiO_3	10235	10262	28	[60, 96, 135, 144]
SiO_6	10243	10268	26	[61, 64, 91, 107, 112, 130, 131]
SiO_4	10263	10600	338	[60, 96, 135, 144, 152]
SiO_5	10269	10276	8	[61, 64, 107, 112, 130, 131]
SiO_4	10271	10734	464	[46, 76, 106, 120, 139]
SiO_6	10277	10289	13	[61, 64, 91, 107, 112, 130, 131]
SiO_5	10278	10298	21	[56, 101, 121, 124, 132, 145]
SiO_3	10279	10292	14	[62, 77, 84, 103]
SiO_4	10281	11299	1019	[53, 102, 126, 127, 140]
SiO_4	10288	10300	13	[48, 102, 125, 133, 137]
SiO_5	10290	10295	6	[61, 64, 91, 107, 112, 130]
SiO_4	10293	10366	74	[62, 77, 84, 103, 152]
SiO_4	10296	11424	1129	[61, 64, 91, 107, 130]
SiO_4	10299	10828	530	[56, 121, 124, 132, 145]
SiO_3	10301	10469	169	[48, 125, 133, 137]
SiO_3	10321	10322	2	[41, 95, 108, 129]
SiO_4	10323	10627	305	[41, 69, 95, 108, 129]
SiO_5	10326	10367	42	[57, 81, 105, 109, 122, 134]
SiO_3	10358	10773	416	[52, 86, 111, 112]
SiO_5	10367	10380	14	[62, 77, 84, 103, 107, 152]
SiO_4	10368	10511	144	[57, 81, 105, 122, 134]
SiO_5	10377	10686	310	[49, 70, 71, 98, 119, 148]
SiO_4	10381	10403	23	[62, 77, 84, 103, 152]
SiO_4	10387	10392	6	[40, 79, 109, 111, 142]
SiO_5	10393	10418	26	[40, 79, 81, 109, 111, 142]
SiO_3	10404	10413	10	[62, 77, 84, 152]
SiO_4	10414	10565	152	[62, 77, 84, 107, 152]
SiO_4	10419	11227	809	[40, 79, 81, 109, 142]
SiO_3	10434	10437	4	[59, 93, 99, 143]
SiO_4	10438	10490	53	[59, 93, 99, 125, 143]
SiO_3	10440	10464	25	[63, 94, 141, 151]
SiO_4	10465	10625	161	[63, 89, 94, 141, 151]
SiO_4	10470	10634	165	[48, 125, 133, 137, 151]
SiO_3	10481	10496	16	[44, 92, 131, 136]
SiO_5	10491	10494	4	[59, 93, 99, 124, 125, 143]
SiO_4	10495	11158	664	[59, 93, 99, 125, 143]
SiO_4	10497	11041	545	[44, 92, 131, 135, 136]
SiO_5	10512	10524	13	[57, 81, 105, 122, 129, 134]
SiO_4	10525	10556	32	[57, 81, 105, 122, 134]
SiO_3	10557	10581	25	[57, 105, 122, 134]
SiO_3	10566	10577	12	[62, 77, 84, 107]
SiO_4	10578	10709	132	[62, 77, 84, 107, 152]
SiO_4	10582	10732	151	[57, 81, 105, 122, 134]
SiO_3	10593	10600	8	[42, 72, 122, 128]
SiO_3	10597	10648	52	[58, 75, 118, 123]
SiO_4	10601	11228	628	[42, 72, 74, 122, 128]
SiO_5	10601	10672	72	[60, 89, 96, 135, 144, 152]
SiO_5	10625	10765	141	[51, 68, 78, 83, 87, 147]
SiO_3	10626	10653	28	[63, 89, 94, 141]
SiO_5	10628	10668	41	[41, 64, 69, 95, 108, 129]
SiO_3	10635	10705	71	[48, 133, 137, 151]
SiO_3	10643	10648	6	[47, 66, 85, 133]
SiO_4	10649	10702	54	[47, 66, 74, 85, 133]
SiO_4	10649	10678	30	[58, 75, 78, 118, 123]
SiO_4	10654	11112	459	[63, 89, 94, 141, 151]
SiO_4	10669	10703	35	[41, 69, 95, 108, 129]
SiO_4	10673	10966	294	[60, 96, 135, 144, 152]
SiO_3	10679	10701	23	[58, 75, 118, 123]
SiO_4	10687	10695	9	[49, 70, 71, 98, 148]
SiO_3	10696	10697	2	[49, 70, 71, 98]
SiO_4	10698	11549	852	[49, 70, 71, 98, 148]
SiO_4	10702	10737	36	[58, 75, 78, 118, 123]
SiO_3	10703	10717	15	[47, 66, 85, 133]
SiO_5	10704	10705	2	[41, 64, 69, 95, 108, 129]
SiO_4	10706	10722	17	[41, 64, 69, 108, 129]
SiO_2	10706	10749	44	[48, 133, 137]
SiO_3	10710	10727	18	[62, 77, 84, 107]
SiO_4	10718	10774	57	[47, 66, 74, 85, 133]
SiO_5	10723	10744	22	[41, 64, 69, 95, 108, 129]
SiO_4	10728	10729	2	[62, 77, 84, 107, 135]
SiO_5	10730	10740	11	[62, 77, 84, 107, 135, 152]
SiO_5	10733	10741	9	[57, 72, 81, 105, 122, 134]
SiO_5	10735	10844	110	[46, 76, 106, 110, 120, 139]
SiO_3	10738	10751	14	[58, 75, 118, 123]
SiO_4	10741	11255	515	[62, 77, 84, 107, 152]
SiO_4	10742	10882	141	[57, 81, 105, 122, 134]
SiO_4	10745	10761	17	[41, 69, 95, 108, 129]
SiO_3	10750	10834	85	[48, 133, 137, 151]
SiO_4	10752	10858	107	[58, 75, 78, 118, 123]
SiO_3	10762	10764	3	[41, 69, 108, 129]
SiO_4	10765	10946	182	[41, 69, 95, 108, 129]
SiO_4	10766	11140	375	[51, 68, 78, 83, 147]
SiO_4	10774	11137	364	[52, 80, 86, 111, 112]
SiO_3	10775	10785	11	[47, 66, 85, 133]
SiO_4	10786	11359	574	[47, 66, 74, 85, 133]
SiO_3	10829	10850	22	[56, 121, 124, 145]
SiO_4	10835	10879	45	[48, 125, 133, 137, 151]
SiO_4	10845	10864	20	[46, 76, 106, 110, 139]
SiO_4	10851	10972	122	[56, 121, 124, 132, 145]
SiO_3	10859	10894	36	[58, 75, 118, 123]
SiO_3	10865	11020	156	[46, 76, 106, 139]
SiO_3	10880	10891	12	[48, 125, 137, 151]
SiO_5	10883	10903	21	[57, 81, 82, 105, 122, 134]
SiO_4	10892	11292	401	[48, 102, 125, 137, 151]
SiO_4	10895	10899	5	[58, 75, 78, 118, 123]
SiO_5	10900	10913	14	[58, 75, 78, 118, 123, 131]
SiO_4	10904	11389	486	[57, 81, 105, 122, 134]
SiO_4	10914	10994	81	[58, 75, 78, 118, 123]
SiO_3	10947	10967	21	[41, 69, 108, 129]
SiO_3	10967	10973	7	[60, 96, 144, 152]
SiO_4	10968	11074	107	[41, 69, 95, 108, 129]
SiO_3	10973	11062	90	[56, 124, 132, 145]
SiO_4	10974	11005	32	[60, 92, 96, 144, 152]
SiO_5	10995	11034	40	[58, 75, 78, 118, 123, 131]
SiO_3	11006	11021	16	[60, 92, 96, 144]
SiO_4	11021	11652	632	[46, 76, 106, 110, 139]
SiO_4	11022	11403	382	[60, 92, 96, 144, 152]
SiO_4	11035	11050	16	[58, 75, 78, 118, 123]
SiO_3	11042	11047	6	[44, 131, 135, 136]
SiO_4	11048	11050	3	[44, 75, 131, 135, 136]
SiO_5	11051	11074	24	[44, 75, 92, 131, 135, 136]
SiO_5	11051	11103	53	[58, 75, 78, 118, 123, 131]
SiO_4	11063	11128	66	[56, 101, 124, 132, 145]
SiO_3	11075	11097	23	[41, 69, 108, 129]
SiO_4	11075	11089	15	[44, 92, 131, 135, 136]
SiO_3	11087	11105	19	[43, 70, 114, 119]
SiO_5	11090	11116	27	[44, 75, 92, 131, 135, 136]
SiO_4	11098	12821	1724	[41, 69, 95, 108, 129]
SiO_4	11104	11210	107	[58, 75, 78, 118, 123]
SiO_4	11106	11138	33	[43, 70, 114, 119, 138]
SiO_3	11113	11257	145	[63, 89, 94, 141]
SiO_4	11117	11173	57	[44, 92, 131, 135, 136]
SiO_3	11129	11268	140	[56, 101, 124, 145]
SiO_5	11138	11157	20	[52, 80, 85, 86, 111, 112]
SiO_3	11139	11167	29	[43, 70, 114, 119]
SiO_3	11141	11153	13	[51, 68, 83, 147]
SiO_4	11154	11421	268	[51, 68, 78, 83, 147]
SiO_4	11158	11306	149	[52, 85, 86, 111, 112]
SiO_5	11159	11227	69	[59, 93, 99, 102, 125, 143]
SiO_3	11160	11192	33	[54, 115, 116, 149]
SiO_4	11168	11202	35	[43, 70, 114, 119, 138]
SiO_5	11174	11200	27	[44, 75, 92, 131, 135, 136]
SiO_4	11193	11223	31	[54, 66, 115, 116, 149]
SiO_4	11201	12801	1601	[44, 92, 131, 135, 136]
SiO_3	11203	11270	68	[43, 70, 114, 119]
SiO_3	11211	11225	15	[58, 75, 118, 123]
SiO_3	11224	11284	61	[54, 115, 116, 149]
SiO_4	11226	11252	27	[58, 75, 78, 118, 123]
SiO_3	11228	11234	7	[40, 79, 109, 142]
SiO_4	11228	11271	44	[59, 93, 99, 125, 143]
SiO_5	11229	11278	50	[42, 72, 74, 95, 122, 128]
SiO_4	11235	11348	114	[40, 79, 109, 111, 142]
SiO_5	11253	11263	11	[58, 75, 78, 109, 118, 123]
SiO_5	11256	11285	30	[62, 77, 84, 107, 130, 152]
SiO_4	11258	12957	1700	[63, 89, 94, 101, 141]
SiO_4	11264	11283	20	[58, 75, 78, 118, 123]
SiO_4	11269	11327	59	[56, 101, 103, 124, 145]
SiO_4	11271	11394	124	[43, 70, 114, 119, 138]
SiO_5	11272	11355	84	[59, 93, 99, 102, 125, 143]
SiO_4	11279	11337	59	[42, 72, 74, 122, 128]
SiO_4	11284	11355	72	[58, 75, 109, 118, 123]
SiO_4	11285	11389	105	[54, 66, 115, 116, 149]
SiO_4	11286	11446	161	[62, 77, 84, 107, 152]
SiO_3	11293	11299	7	[48, 102, 137, 151]
SiO_4	11300	11337	38	[48, 102, 125, 137, 151]
SiO_5	11300	11324	25	[53, 93, 102, 126, 127, 140]
SiO_5	11307	11369	63	[52, 80, 85, 86, 111, 112]
SiO_4	11325	12555	1231	[53, 102, 126, 127, 140]
SiO_3	11328	11331	4	[56, 101, 124, 145]
SiO_4	11332	11340	9	[56, 101, 103, 124, 145]
SiO_3	11338	11349	12	[42, 72, 122, 128]
SiO_5	11338	11451	114	[48, 102, 113, 125, 137, 151]
SiO_3	11341	11359	19	[56, 101, 103, 124]
SiO_5	11349	11373	25	[40, 79, 81, 109, 111, 142]
SiO_4	11350	11369	20	[42, 72, 74, 122, 128]
SiO_3	11356	11362	7	[58, 75, 118, 123]
SiO_4	11356	11438	83	[59, 93, 99, 125, 143]
SiO_3	11360	11375	16	[47, 66, 85, 133]
SiO_4	11360	11433	74	[56, 101, 103, 124, 145]
SiO_4	11363	11691	329	[58, 68, 75, 118, 123]
SiO_5	11370	11381	12	[42, 72, 74, 95, 122, 128]
SiO_4	11370	11536	167	[52, 85, 86, 111, 112]
SiO_4	11374	11517	144	[40, 79, 81, 109, 142]
SiO_4	11376	11449	74	[47, 66, 74, 85, 133]
SiO_4	11382	11403	22	[42, 72, 95, 122, 128]
SiO_3	11390	11410	21	[54, 115, 116, 149]
SiO_5	11390	11402	13	[57, 81, 105, 122, 134, 137]
SiO_3	11395	11419	25	[43, 70, 114, 119]
SiO_4	11403	11479	77	[57, 81, 105, 122, 134]
SiO_5	11404	11466	63	[42, 72, 74, 95, 122, 128]
SiO_5	11404	11429	26	[60, 92, 96, 107, 144, 152]
SiO_4	11411	11483	73	[54, 66, 115, 116, 149]
SiO_4	11420	11454	35	[43, 70, 114, 119, 138]
SiO_3	11422	11426	5	[51, 78, 83, 147]
SiO_3	11425	11441	17	[61, 64, 91, 107]
SiO_4	11427	11750	324	[51, 68, 78, 83, 147]
SiO_3	11427	11444	18	[55, 90, 128, 146]
SiO_4	11430	11957	528	[60, 92, 96, 144, 152]
SiO_3	11434	11436	3	[56, 103, 124, 145]
SiO_4	11437	11623	187	[56, 101, 103, 124, 145]
SiO_5	11439	11487	49	[59, 93, 97, 99, 125, 143]
SiO_4	11442	12115	674	[61, 64, 91, 107, 130]
SiO_4	11445	11466	22	[55, 90, 116, 128, 146]
SiO_5	11447	11449	3	[62, 77, 84, 107, 120, 152]
SiO_5	11450	11469	20	[47, 66, 74, 85, 86, 133]
SiO_4	11450	11452	3	[62, 77, 84, 120, 152]
SiO_4	11452	11886	435	[48, 102, 113, 137, 151]
SiO_5	11453	11492	40	[62, 77, 84, 107, 120, 152]
SiO_3	11455	11476	22	[43, 70, 114, 119]
SiO_3	11462	11469	8	[50, 65, 82, 121]
SiO_4	11467	11514	48	[42, 72, 95, 122, 128]
SiO_5	11467	11477	11	[55, 90, 110, 116, 128, 146]
SiO_4	11470	11546	77	[47, 66, 74, 85, 133]
SiO_4	11470	12057	588	[50, 65, 71, 82, 121]
SiO_4	11477	13046	1570	[43, 70, 114, 119, 138]
SiO_4	11478	11585	108	[55, 90, 116, 128, 146]
SiO_5	11480	11488	9	[57, 81, 105, 122, 134, 137]
SiO_3	11484	11552	69	[54, 66, 115, 149]
SiO_4	11488	12113	626	[59, 93, 99, 125, 143]
SiO_4	11489	11519	31	[57, 81, 105, 122, 134]
SiO_4	11493	12204	712	[62, 77, 84, 120, 152]
SiO_5	11515	11552	38	[42, 72, 74, 95, 122, 128]
SiO_5	11518	11524	7	[40, 79, 81, 109, 111, 142]
SiO_5	11520	11558	39	[57, 81, 105, 122, 134, 137]
SiO_4	11525	11531	7	[40, 79, 109, 111, 142]
SiO_3	11532	11555	24	[40, 79, 109, 142]
SiO_5	11537	11552	16	[52, 80, 85, 86, 111, 112]
SiO_5	11547	11576	30	[47, 66, 72, 74, 85, 133]
SiO_3	11550	11553	4	[49, 70, 71, 98]
SiO_4	11553	11588	36	[42, 72, 74, 122, 128]
SiO_4	11553	11582	30	[52, 85, 86, 111, 112]
SiO_4	11553	11876	324	[54, 66, 115, 116, 149]
SiO_4	11554	11893	340	[49, 70, 71, 98, 148]
SiO_4	11556	11579	24	[40, 79, 109, 111, 142]
SiO_4	11559	12164	606	[57, 81, 105, 122, 134]
SiO_4	11577	11652	76	[47, 66, 74, 85, 133]
SiO_3	11580	11609	30	[40, 79, 111, 142]
SiO_5	11583	11677	95	[52, 80, 85, 86, 111, 112]
SiO_5	11586	11598	13	[55, 66, 90, 116, 128, 146]
SiO_5	11589	11637	49	[42, 72, 74, 95, 122, 128]
SiO_4	11599	13655	2057	[55, 90, 116, 128, 146]
SiO_4	11610	11635	26	[40, 79, 109, 111, 142]
SiO_3	11624	11664	41	[56, 103, 124, 145]
SiO_5	11636	11669	34	[40, 79, 86, 109, 111, 142]
SiO_4	11638	11742	105	[42, 72, 74, 122, 128]
SiO_5	11653	11666	14	[46, 65, 76, 106, 110, 139]
SiO_5	11653	11697	45	[47, 66, 72, 74, 85, 133]
SiO_4	11665	11693	29	[56, 101, 103, 124, 145]
SiO_4	11667	12743	1077	[46, 76, 106, 110, 139]
SiO_4	11670	12789	1120	[40, 79, 109, 111, 142]
SiO_4	11678	12367	690	[52, 85, 86, 111, 112]
SiO_3	11692	11692	1	[58, 75, 118, 123]
SiO_4	11693	11701	9	[58, 75, 81, 118, 123]
SiO_3	11694	11708	15	[56, 101, 103, 124]
SiO_4	11698	11784	87	[47, 66, 74, 85, 133]
SiO_5	11702	11709	8	[58, 68, 75, 81, 118, 123]
SiO_4	11709	11743	35	[56, 101, 103, 124, 145]
SiO_4	11710	11776	67	[58, 68, 75, 118, 123]
SiO_3	11743	11774	32	[42, 72, 122, 128]
SiO_3	11744	11760	17	[56, 101, 103, 124]
SiO_3	11751	11759	9	[51, 78, 83, 147]
SiO_4	11760	11914	155	[51, 68, 78, 83, 147]
SiO_4	11761	11815	55	[56, 101, 103, 124, 145]
SiO_4	11775	11802	28	[42, 72, 74, 122, 128]
SiO_3	11777	11818	42	[58, 75, 118, 123]
SiO_3	11785	11794	10	[47, 66, 85, 133]
SiO_4	11795	11949	155	[47, 66, 74, 85, 133]
SiO_3	11803	11822	20	[42, 72, 122, 128]
SiO_3	11816	11827	12	[56, 101, 103, 124]
SiO_4	11819	12120	302	[58, 68, 75, 118, 123]
SiO_4	11823	11848	26	[42, 72, 74, 122, 128]
SiO_4	11828	11848	21	[56, 101, 103, 124, 145]
SiO_3	11849	11887	39	[42, 72, 122, 128]
SiO_3	11849	11869	21	[56, 101, 103, 124]
SiO_4	11870	11889	20	[56, 101, 103, 124, 145]
SiO_3	11877	11899	23	[54, 115, 116, 149]
SiO_5	11887	11913	27	[48, 102, 113, 125, 137, 151]
SiO_4	11888	11889	2	[42, 72, 74, 122, 128]
SiO_3	11890	11928	39	[42, 72, 74, 122]
SiO_3	11890	11914	25	[56, 101, 103, 124]
SiO_3	11894	11895	2	[49, 70, 71, 98]
SiO_4	11896	12286	391	[49, 70, 71, 98, 148]
SiO_4	11900	12408	509	[54, 66, 115, 116, 149]
SiO_4	11914	11949	36	[48, 102, 113, 137, 151]
SiO_5	11915	11941	27	[51, 68, 78, 83, 140, 147]
SiO_4	11915	11917	3	[56, 101, 103, 124, 145]
SiO_3	11918	11932	15	[56, 103, 124, 145]
SiO_4	11929	11971	43	[42, 72, 74, 122, 128]
SiO_4	11933	11939	7	[56, 101, 103, 124, 145]
SiO_3	11940	11953	14	[56, 101, 103, 124]
SiO_4	11942	11957	16	[51, 68, 78, 83, 147]
SiO_5	11950	12057	108	[47, 66, 72, 74, 85, 133]
SiO_5	11950	12059	110	[48, 102, 113, 137, 143, 151]
SiO_4	11954	11965	12	[56, 101, 103, 124, 145]
SiO_3	11958	11963	6	[51, 78, 83, 147]
SiO_5	11958	11960	3	[60, 92, 96, 107, 144, 152]
SiO_4	11961	11970	10	[60, 92, 96, 144, 152]
SiO_4	11964	11976	13	[51, 68, 78, 83, 147]
SiO_3	11966	11979	14	[56, 103, 124, 145]
SiO_5	11971	11986	16	[60, 92, 96, 107, 144, 152]
SiO_3	11972	12047	76	[42, 74, 122, 128]
SiO_5	11977	11990	14	[51, 68, 75, 78, 83, 147]
SiO_4	11980	11980	1	[56, 101, 103, 124, 145]
SiO_3	11981	12001	21	[56, 101, 103, 124]
SiO_3	11987	12010	24	[60, 92, 96, 144]
SiO_5	11991	12061	71	[45, 80, 88, 93, 97, 148]
SiO_4	11991	12562	572	[51, 75, 78, 83, 147]
SiO_4	12002	12003	2	[56, 101, 103, 124, 145]
SiO_3	12004	12020	17	[56, 103, 124, 145]
SiO_4	12011	12024	14	[60, 92, 96, 107, 144]
SiO_4	12021	12024	4	[56, 101, 103, 124, 145]
SiO_3	12025	12042	18	[56, 101, 103, 124]
[truncated: 506 more rows]
