# Supplementary material for: Pressure‐Induced Coordination Changes in a Pyrolitic Silicate Melt From Ab Initio Molecular Dynamics Simulations
Source: J Geophys Res Solid Earth. 2019 Nov 29;124(11):11232–50. doi: 10.1029/2019JB018238 (PMC6988478; doi:10.1029/2019JB018238)
Supplement: Supplementary file 2 — Data Set S1 [file JGRB-124-11232-s002.zip › Data/3000K/SiO/a12.5-pyr-100-nvt.T3K.outcar.umd.dat.r0.stat.dat]

Cluster	Time	Percent
SiO_4	311030	0.8742888304211923	5
SiO_5	23074	0.06485978996604376	6
SiO_3	20307	0.05708189975038791	4
SiO_6	768	0.0021588072589894085	7
SiO_2	559	0.0015713193460613012	3
SiO	14	3.9353257325327754e-05	2
