# Supplementary material for: Pressure‐Induced Coordination Changes in a Pyrolitic Silicate Melt From Ab Initio Molecular Dynamics Simulations
Source: J Geophys Res Solid Earth. 2019 Nov 29;124(11):11232–50. doi: 10.1029/2019JB018238 (PMC6988478; doi:10.1029/2019JB018238)
Supplement: Supplementary file 2 — Data Set S1 [file JGRB-124-11232-s002.zip › Data/3000K/SiO/a13.0-pyr-100-nvt.T3K.outcar.umd.dat.r0.popul.dat]

Formula	Begin	End	Lifetime	[Composition]
SiO_4	0	1066	1067	[40, 79, 81, 142, 144]
SiO_4	0	766	767	[41, 64, 95, 104, 149]
SiO_4	0	1300	1301	[42, 67, 86, 124, 128]
SiO_4	0	1406	1407	[43, 72, 117, 135, 138]
SiO_4	0	567	568	[44, 78, 92, 115, 118]
SiO_4	0	1876	1877	[45, 88, 97, 112, 123]
SiO_4	0	1001	1002	[46, 77, 85, 113, 148]
SiO_4	0	539	540	[47, 74, 131, 132, 151]
SiO_4	0	374	375	[48, 103, 114, 125, 133]
SiO_4	0	1374	1375	[49, 65, 114, 139, 148]
SiO_4	0	276	277	[50, 65, 84, 101, 110]
SiO_4	0	79	80	[51, 68, 75, 106, 130]
SiO_4	0	171	172	[52, 76, 109, 120, 131]
SiO_4	0	311	312	[53, 71, 91, 127, 137]
SiO_4	0	5	6	[54, 69, 82, 100, 116]
SiO_4	0	1301	1302	[55, 90, 102, 143, 146]
SiO_4	0	4429	4430	[56, 66, 73, 121, 150]
SiO_4	0	1325	1326	[57, 105, 111, 134, 147]
SiO_4	0	794	795	[58, 75, 87, 89, 122]
SiO_5	0	12	13	[59, 80, 94, 99, 142, 147]
SiO_4	0	1416	1417	[60, 83, 96, 135, 136]
SiO_4	0	198	199	[61, 92, 95, 107, 123]
SiO_4	0	328	329	[62, 71, 83, 93, 130]
SiO_4	0	802	803	[63, 126, 140, 151, 152]
SiO_3	6	58	53	[54, 69, 82, 116]
SiO_4	13	303	291	[59, 80, 94, 99, 142]
SiO_4	59	2195	2137	[54, 69, 82, 100, 116]
SiO_5	80	159	80	[51, 68, 75, 106, 130, 141]
SiO_4	160	1989	1830	[51, 68, 75, 106, 130]
SiO_5	172	219	48	[52, 76, 109, 120, 131, 145]
SiO_5	199	332	134	[61, 92, 95, 107, 123, 141]
SiO_4	220	301	82	[52, 76, 109, 120, 131]
SiO_5	277	297	21	[50, 65, 84, 101, 109, 110]
SiO_4	298	439	142	[50, 84, 101, 109, 110]
SiO_5	302	309	8	[52, 76, 109, 120, 131, 151]
SiO_5	304	322	19	[59, 80, 94, 99, 142, 147]
SiO_4	310	2045	1736	[52, 76, 109, 120, 131]
SiO_3	312	322	11	[53, 91, 127, 137]
SiO_4	323	357	35	[53, 70, 91, 127, 137]
SiO_4	323	337	15	[59, 80, 94, 99, 147]
SiO_5	329	437	109	[62, 71, 83, 93, 127, 130]
SiO_4	333	873	541	[61, 92, 107, 123, 141]
SiO_5	338	444	107	[59, 80, 94, 99, 142, 147]
SiO_5	358	423	66	[53, 70, 71, 91, 127, 137]
SiO_5	375	418	44	[48, 77, 103, 114, 125, 133]
SiO_4	419	1361	943	[48, 103, 114, 125, 133]
SiO_4	424	430	7	[53, 70, 71, 127, 137]
SiO_5	431	599	169	[53, 70, 71, 91, 127, 137]
SiO_4	438	1510	1073	[62, 83, 93, 127, 130]
SiO_3	440	465	26	[50, 84, 101, 110]
SiO_4	445	448	4	[59, 80, 94, 99, 147]
SiO_3	449	463	15	[59, 80, 94, 99]
SiO_4	464	725	262	[59, 80, 94, 99, 147]
SiO_4	466	473	8	[50, 84, 101, 109, 110]
SiO_5	474	498	25	[50, 65, 84, 101, 109, 110]
SiO_4	499	849	351	[50, 65, 84, 101, 110]
SiO_3	540	601	62	[47, 74, 131, 132]
SiO_3	568	573	6	[44, 78, 115, 118]
SiO_4	574	623	50	[44, 78, 92, 115, 118]
SiO_4	600	624	25	[53, 70, 71, 91, 137]
SiO_4	602	1254	653	[47, 74, 131, 132, 151]
SiO_5	624	643	20	[44, 64, 78, 92, 115, 118]
SiO_5	625	668	44	[53, 70, 71, 91, 127, 137]
SiO_4	644	1065	422	[44, 78, 92, 115, 118]
SiO_4	669	696	28	[53, 70, 91, 127, 137]
SiO_3	697	713	17	[53, 70, 91, 137]
SiO_4	714	1458	745	[53, 70, 91, 127, 137]
SiO_5	726	766	41	[59, 80, 94, 99, 111, 147]
SiO_5	767	895	129	[41, 64, 95, 104, 146, 149]
SiO_4	767	2015	1249	[59, 80, 94, 99, 147]
SiO_3	795	902	108	[58, 87, 89, 122]
SiO_5	803	823	21	[63, 126, 132, 140, 151, 152]
SiO_4	824	1248	425	[63, 126, 140, 151, 152]
SiO_3	850	1086	237	[50, 84, 101, 110]
SiO_3	874	963	90	[61, 107, 123, 141]
SiO_4	896	1185	290	[41, 64, 95, 104, 149]
SiO_4	903	1134	232	[58, 87, 89, 106, 122]
SiO_4	964	972	9	[61, 81, 107, 123, 141]
SiO_5	973	1060	88	[61, 81, 107, 123, 141, 144]
SiO_3	1002	1034	33	[46, 85, 113, 148]
SiO_4	1035	1220	186	[46, 77, 85, 113, 148]
SiO_4	1061	1078	18	[61, 81, 107, 123, 141]
SiO_5	1066	1073	8	[44, 78, 92, 107, 115, 118]
SiO_5	1067	1089	23	[40, 79, 81, 123, 142, 144]
SiO_4	1074	2142	1069	[44, 78, 92, 115, 118]
SiO_5	1079	1231	153	[61, 81, 107, 123, 141, 144]
SiO_4	1087	1134	48	[50, 84, 101, 109, 110]
SiO_4	1090	1977	888	[40, 79, 81, 142, 144]
SiO_3	1135	1175	41	[50, 84, 101, 110]
SiO_5	1135	1154	20	[58, 80, 87, 89, 106, 122]
SiO_4	1155	2654	1500	[58, 87, 89, 106, 122]
SiO_4	1176	2872	1697	[50, 84, 101, 109, 110]
SiO_5	1186	1236	51	[41, 64, 95, 104, 146, 149]
SiO_3	1221	1232	12	[46, 85, 113, 148]
SiO_4	1232	2023	792	[61, 107, 123, 141, 144]
SiO_4	1233	3573	2341	[46, 77, 85, 113, 148]
SiO_4	1237	1304	68	[41, 64, 104, 146, 149]
SiO_3	1249	1267	19	[63, 140, 151, 152]
SiO_5	1255	1395	141	[47, 74, 95, 131, 132, 151]
SiO_4	1268	3021	1754	[63, 126, 140, 151, 152]
SiO_3	1301	1335	35	[42, 86, 124, 128]
SiO_3	1302	1462	161	[55, 90, 102, 143]
SiO_3	1305	1317	13	[41, 64, 146, 149]
SiO_4	1318	2907	1590	[41, 64, 143, 146, 149]
SiO_5	1326	1349	24	[57, 80, 105, 111, 134, 147]
SiO_4	1336	5391	4056	[42, 67, 86, 124, 128]
SiO_4	1350	2125	776	[57, 105, 111, 134, 147]
SiO_5	1362	1391	30	[48, 103, 114, 125, 133, 139]
SiO_5	1375	1394	20	[49, 65, 91, 114, 139, 148]
SiO_4	1392	1921	530	[48, 103, 125, 133, 139]
SiO_4	1395	2075	681	[49, 65, 114, 139, 148]
SiO_4	1396	1415	20	[47, 74, 131, 132, 151]
SiO_5	1407	1434	28	[43, 72, 104, 117, 135, 138]
SiO_5	1416	1754	339	[47, 74, 95, 131, 132, 151]
SiO_3	1417	1653	237	[60, 96, 135, 136]
SiO_4	1435	1881	447	[43, 72, 117, 135, 138]
SiO_3	1459	1614	156	[53, 70, 91, 137]
SiO_4	1463	1608	146	[55, 90, 102, 140, 143]
SiO_3	1511	1553	43	[62, 83, 93, 127]
SiO_4	1554	3256	1703	[62, 83, 93, 127, 130]
SiO_3	1609	1617	9	[55, 90, 102, 140]
SiO_4	1615	2493	879	[53, 70, 91, 127, 137]
SiO_4	1618	1667	50	[55, 90, 102, 140, 143]
SiO_4	1654	2051	398	[60, 75, 96, 135, 136]
SiO_5	1668	1705	38	[55, 90, 102, 110, 140, 143]
SiO_4	1706	1880	175	[55, 90, 102, 140, 143]
SiO_4	1755	2521	767	[47, 74, 131, 132, 151]
SiO_5	1877	1901	25	[45, 88, 97, 112, 123, 144]
SiO_5	1881	1901	21	[55, 90, 102, 140, 143, 149]
SiO_5	1882	1892	11	[43, 72, 117, 128, 135, 138]
SiO_4	1893	1907	15	[43, 72, 117, 128, 138]
SiO_4	1902	2174	273	[45, 88, 97, 112, 123]
SiO_4	1902	2370	469	[55, 90, 102, 140, 143]
SiO_5	1908	1914	7	[43, 72, 117, 128, 135, 138]
SiO_4	1915	2419	505	[43, 72, 117, 135, 138]
SiO_5	1922	1960	39	[48, 99, 103, 125, 133, 139]
SiO_4	1961	2435	475	[48, 103, 125, 133, 139]
SiO_5	1978	2002	25	[40, 79, 81, 86, 142, 144]
SiO_5	1990	2047	58	[51, 68, 75, 93, 106, 130]
SiO_4	2003	2046	44	[40, 79, 81, 142, 144]
SiO_3	2016	2047	32	[59, 80, 94, 99]
SiO_5	2024	2059	36	[61, 88, 107, 123, 141, 144]
SiO_5	2046	2063	18	[52, 76, 109, 120, 131, 132]
SiO_5	2047	2049	3	[40, 79, 81, 86, 142, 144]
SiO_4	2048	4126	2079	[51, 68, 75, 106, 130]
SiO_4	2048	2050	3	[59, 80, 94, 99, 147]
SiO_4	2050	2240	191	[40, 81, 86, 142, 144]
SiO_3	2051	2065	15	[59, 80, 94, 99]
SiO_5	2052	2073	22	[60, 75, 96, 135, 136, 138]
SiO_4	2060	2075	16	[61, 88, 107, 141, 144]
SiO_4	2064	2115	52	[52, 76, 120, 131, 132]
SiO_4	2066	2427	362	[59, 80, 94, 99, 147]
SiO_4	2074	2418	345	[60, 96, 135, 136, 138]
SiO_5	2076	2095	20	[49, 65, 85, 114, 139, 148]
SiO_5	2076	2192	117	[61, 88, 107, 141, 144, 145]
SiO_4	2096	2208	113	[49, 65, 114, 139, 148]
SiO_5	2116	2215	100	[52, 76, 109, 120, 131, 132]
SiO_5	2126	2132	7	[57, 80, 105, 111, 134, 147]
SiO_4	2133	2627	495	[57, 105, 111, 134, 147]
SiO_3	2143	2239	97	[44, 78, 92, 118]
SiO_3	2175	2250	76	[45, 97, 112, 123]
SiO_4	2193	2336	144	[61, 88, 107, 141, 145]
SiO_5	2196	2209	14	[54, 69, 82, 100, 116, 147]
SiO_3	2209	2226	18	[49, 65, 114, 139]
SiO_4	2210	2349	140	[54, 69, 82, 100, 116]
SiO_4	2216	4344	2129	[52, 76, 120, 131, 132]
SiO_4	2227	2246	20	[49, 65, 81, 114, 139]
SiO_4	2240	2268	29	[44, 78, 92, 98, 118]
SiO_3	2241	2420	180	[40, 81, 142, 144]
SiO_3	2247	2259	13	[49, 65, 81, 139]
SiO_4	2251	2274	24	[45, 88, 97, 112, 123]
SiO_4	2260	2263	4	[49, 65, 81, 114, 139]
SiO_3	2264	2926	663	[49, 65, 81, 139]
SiO_5	2269	2289	21	[44, 78, 92, 98, 115, 118]
SiO_3	2275	2295	21	[45, 97, 112, 123]
SiO_4	2290	2362	73	[44, 78, 92, 98, 118]
SiO_4	2296	4458	2163	[45, 88, 97, 112, 123]
SiO_5	2337	2353	17	[61, 88, 97, 107, 141, 145]
SiO_5	2350	2374	25	[54, 69, 82, 96, 100, 116]
SiO_4	2354	2587	234	[61, 88, 107, 141, 145]
SiO_5	2363	2412	50	[44, 78, 92, 98, 115, 118]
SiO_3	2371	2385	15	[55, 90, 140, 143]
SiO_4	2375	5631	3257	[54, 69, 82, 96, 116]
SiO_4	2386	3996	1611	[55, 90, 102, 140, 143]
SiO_4	2413	3121	709	[44, 78, 98, 115, 118]
SiO_5	2419	2457	39	[60, 96, 116, 135, 136, 138]
SiO_3	2420	2440	21	[43, 72, 117, 138]
SiO_4	2421	2442	22	[40, 81, 125, 142, 144]
SiO_3	2428	2472	45	[59, 80, 94, 99]
SiO_5	2436	2451	16	[48, 81, 103, 125, 133, 139]
SiO_4	2441	2480	40	[43, 72, 117, 135, 138]
SiO_3	2443	2451	9	[40, 81, 142, 144]
SiO_4	2452	2477	26	[40, 81, 125, 142, 144]
SiO_4	2452	2689	238	[48, 103, 125, 133, 139]
SiO_4	2458	2914	457	[60, 96, 135, 136, 138]
SiO_4	2473	3719	1247	[59, 80, 94, 99, 124]
SiO_3	2478	2497	20	[40, 125, 142, 144]
SiO_5	2481	2508	28	[43, 72, 94, 117, 135, 138]
SiO_3	2494	2498	5	[53, 91, 127, 137]
SiO_4	2498	2548	51	[40, 81, 125, 142, 144]
SiO_4	2499	2543	45	[53, 70, 91, 127, 137]
SiO_4	2509	2549	41	[43, 72, 94, 117, 135]
SiO_5	2522	2576	55	[47, 74, 92, 131, 132, 151]
SiO_3	2544	2553	10	[53, 91, 127, 137]
SiO_5	2549	2561	13	[40, 81, 125, 142, 144, 147]
SiO_5	2550	2644	95	[43, 72, 94, 117, 124, 135]
SiO_4	2554	2898	345	[53, 70, 91, 127, 137]
SiO_4	2562	3123	562	[40, 125, 142, 144, 147]
SiO_4	2577	3952	1376	[47, 74, 92, 131, 151]
SiO_5	2588	2608	21	[61, 88, 107, 141, 144, 145]
SiO_4	2609	3792	1184	[61, 88, 107, 141, 145]
SiO_3	2628	2698	71	[57, 105, 111, 134]
SiO_4	2645	2692	48	[43, 72, 94, 117, 135]
SiO_5	2655	2870	216	[58, 87, 89, 106, 113, 122]
SiO_5	2690	2721	32	[48, 99, 103, 125, 133, 139]
SiO_5	2693	2697	5	[43, 72, 94, 117, 135, 138]
SiO_6	2698	2704	7	[43, 72, 94, 117, 124, 135, 138]
SiO_4	2699	4212	1514	[57, 105, 111, 134, 147]
SiO_5	2705	2715	11	[43, 72, 94, 117, 135, 138]
SiO_4	2716	2823	108	[43, 72, 94, 117, 135]
SiO_4	2722	6893	4172	[48, 103, 125, 133, 139]
SiO_5	2824	2842	19	[43, 72, 94, 117, 124, 135]
SiO_4	2843	2855	13	[43, 72, 94, 117, 135]
SiO_5	2856	2870	15	[43, 72, 94, 117, 135, 138]
SiO_6	2871	2881	11	[43, 72, 94, 117, 124, 135, 138]
SiO_4	2871	3147	277	[58, 87, 89, 106, 122]
SiO_5	2873	2886	14	[50, 84, 101, 109, 110, 119]
SiO_5	2882	2898	17	[43, 72, 94, 117, 135, 138]
SiO_4	2887	2896	10	[50, 84, 101, 109, 110]
SiO_3	2897	2925	29	[50, 101, 109, 110]
SiO_4	2899	4568	1670	[43, 72, 94, 117, 135]
SiO_3	2899	2961	63	[53, 70, 91, 137]
SiO_5	2908	2920	13	[41, 64, 90, 143, 146, 149]
SiO_5	2915	2939	25	[60, 75, 96, 135, 136, 138]
SiO_4	2921	4162	1242	[41, 64, 143, 146, 149]
SiO_2	2926	2956	31	[50, 109, 110]
SiO_4	2927	3739	813	[49, 65, 81, 108, 139]
SiO_4	2940	2957	18	[60, 96, 135, 136, 138]
SiO_3	2957	3000	44	[50, 101, 109, 110]
SiO_5	2958	3000	43	[60, 75, 96, 135, 136, 138]
SiO_4	2962	3011	50	[53, 70, 91, 127, 137]
SiO_2	3001	3001	1	[50, 109, 110]
SiO_4	3001	3094	94	[60, 75, 135, 136, 138]
SiO_3	3002	3145	144	[50, 109, 110, 119]
SiO_3	3012	3020	9	[53, 70, 91, 137]
SiO_4	3021	3306	286	[53, 70, 91, 127, 137]
SiO_3	3022	3046	25	[63, 126, 151, 152]
SiO_4	3047	3786	740	[63, 126, 140, 151, 152]
SiO_5	3095	3105	11	[60, 75, 96, 135, 136, 138]
SiO_4	3106	3190	85	[60, 96, 135, 136, 138]
SiO_5	3122	3170	49	[44, 78, 98, 115, 118, 151]
SiO_5	3124	3144	21	[40, 125, 142, 144, 145, 147]
SiO_4	3145	3784	640	[40, 125, 142, 144, 147]
SiO_4	3146	6032	2887	[50, 90, 109, 110, 119]
SiO_3	3148	3177	30	[58, 87, 89, 122]
SiO_4	3171	5399	2229	[44, 78, 98, 115, 118]
SiO_4	3178	3253	76	[58, 87, 89, 106, 122]
SiO_5	3191	3261	71	[60, 75, 96, 135, 136, 138]
SiO_3	3254	3408	155	[58, 87, 89, 122]
SiO_5	3257	3288	32	[62, 83, 91, 93, 127, 130]
SiO_4	3262	3437	176	[60, 75, 135, 136, 138]
SiO_4	3289	3478	190	[62, 83, 91, 93, 127]
SiO_3	3307	3329	23	[53, 70, 127, 137]
SiO_4	3330	4806	1477	[53, 70, 91, 127, 137]
SiO_4	3409	3975	567	[58, 79, 87, 89, 122]
SiO_3	3438	3647	210	[60, 75, 136, 138]
SiO_5	3479	3488	10	[62, 83, 91, 93, 127, 130]
SiO_4	3489	4172	684	[62, 83, 91, 93, 127]
SiO_3	3574	3606	33	[46, 77, 113, 148]
SiO_4	3607	5492	1886	[46, 77, 85, 113, 148]
SiO_4	3648	3869	222	[60, 75, 135, 136, 138]
SiO_3	3720	3728	9	[59, 80, 99, 124]
SiO_4	3729	4558	830	[59, 80, 94, 99, 124]
SiO_5	3740	3760	21	[49, 65, 81, 90, 108, 139]
SiO_4	3761	3855	95	[49, 65, 81, 108, 139]
SiO_5	3785	3787	3	[40, 125, 142, 144, 145, 147]
SiO_3	3787	3797	11	[63, 126, 151, 152]
SiO_4	3788	3799	12	[40, 125, 144, 145, 147]
SiO_5	3793	3810	18	[61, 88, 107, 129, 141, 145]
SiO_4	3798	4177	380	[63, 126, 140, 151, 152]
SiO_5	3800	3814	15	[40, 125, 142, 144, 145, 147]
SiO_4	3811	3868	58	[61, 88, 107, 141, 145]
SiO_4	3815	3856	42	[40, 125, 142, 144, 147]
SiO_5	3856	3864	9	[49, 65, 81, 108, 110, 139]
SiO_3	3857	3882	26	[40, 125, 144, 147]
SiO_4	3865	4806	942	[49, 65, 81, 108, 139]
SiO_5	3869	3884	16	[61, 88, 107, 112, 141, 145]
SiO_5	3870	3926	57	[60, 68, 75, 135, 136, 138]
SiO_4	3883	3937	55	[40, 125, 142, 144, 147]
SiO_4	3885	4680	796	[61, 88, 107, 141, 145]
SiO_4	3927	4043	117	[60, 68, 75, 136, 138]
SiO_3	3938	3953	16	[40, 125, 144, 147]
SiO_3	3953	3985	33	[47, 74, 92, 131]
SiO_4	3954	4350	397	[40, 125, 142, 144, 147]
SiO_5	3976	4032	57	[58, 69, 79, 87, 89, 122]
SiO_4	3986	7908	3923	[47, 74, 92, 95, 131]
SiO_5	3997	4143	147	[55, 64, 90, 102, 140, 143]
SiO_4	4033	5052	1020	[58, 69, 79, 87, 89]
SiO_5	4044	4090	47	[60, 68, 75, 77, 136, 138]
SiO_4	4091	5311	1221	[60, 68, 75, 136, 138]
SiO_5	4127	4175	49	[51, 68, 75, 106, 122, 130]
SiO_4	4144	4441	298	[55, 90, 102, 140, 143]
SiO_5	4163	4198	36	[41, 64, 132, 143, 146, 149]
SiO_5	4173	4239	67	[62, 83, 91, 93, 127, 130]
SiO_4	4176	5366	1191	[51, 68, 106, 122, 130]
SiO_5	4178	4209	32	[63, 110, 126, 140, 151, 152]
SiO_4	4199	4249	51	[41, 64, 143, 146, 149]
SiO_4	4210	6053	1844	[63, 126, 140, 151, 152]
SiO_3	4213	4591	379	[57, 105, 111, 134]
SiO_4	4240	4657	418	[62, 83, 91, 93, 130]
SiO_5	4250	4382	133	[41, 64, 132, 143, 146, 149]
SiO_5	4345	4463	119	[52, 76, 120, 131, 132, 149]
SiO_5	4351	4416	66	[40, 107, 125, 142, 144, 147]
SiO_4	4383	5009	627	[41, 64, 132, 143, 146]
SiO_4	4417	4446	30	[40, 125, 142, 144, 147]
SiO_5	4430	4625	196	[56, 66, 73, 106, 121, 150]
SiO_5	4442	4462	21	[55, 90, 102, 119, 140, 143]
SiO_5	4447	4476	30	[40, 125, 133, 142, 144, 147]
SiO_3	4459	4542	84	[45, 97, 112, 123]
SiO_4	4463	4793	331	[55, 90, 102, 119, 140]
SiO_4	4464	4611	148	[52, 76, 120, 132, 149]
SiO_4	4477	5076	600	[40, 125, 142, 144, 147]
SiO_4	4543	4580	38	[45, 88, 97, 112, 123]
SiO_3	4559	4564	6	[59, 80, 94, 124]
SiO_4	4565	4624	60	[59, 80, 94, 99, 124]
SiO_3	4569	4748	180	[43, 72, 117, 135]
SiO_5	4581	4624	44	[45, 88, 95, 97, 112, 123]
SiO_4	4592	4627	36	[57, 105, 111, 130, 134]
SiO_5	4612	4628	17	[52, 76, 80, 120, 132, 149]
SiO_4	4625	4693	69	[45, 95, 97, 112, 123]
SiO_3	4625	4654	30	[59, 80, 94, 124]
SiO_4	4626	10741	6116	[56, 66, 73, 106, 121]
SiO_3	4628	4943	316	[57, 105, 111, 134]
SiO_4	4629	4710	82	[52, 76, 120, 132, 149]
SiO_4	4655	6996	2342	[59, 80, 94, 99, 124]
SiO_5	4658	4679	22	[62, 81, 83, 91, 93, 130]
SiO_4	4680	5307	628	[62, 83, 91, 93, 130]
SiO_5	4681	4706	26	[61, 88, 107, 141, 142, 145]
SiO_5	4694	4721	28	[45, 95, 97, 112, 123, 136]
SiO_4	4707	7340	2634	[61, 88, 107, 141, 145]
SiO_5	4711	4755	45	[52, 76, 80, 120, 132, 149]
SiO_4	4722	6503	1782	[45, 97, 112, 123, 136]
SiO_4	4749	4953	205	[43, 72, 79, 117, 135]
SiO_4	4756	6623	1868	[52, 76, 120, 132, 149]
SiO_3	4794	4835	42	[55, 102, 119, 140]
SiO_5	4807	4822	16	[49, 65, 81, 93, 108, 139]
SiO_3	4807	4900	94	[53, 70, 127, 137]
SiO_4	4823	4848	26	[49, 65, 81, 108, 139]
SiO_4	4836	4844	9	[55, 102, 119, 140, 146]
SiO_5	4845	5028	184	[55, 102, 119, 140, 143, 146]
SiO_5	4849	4942	94	[49, 65, 81, 93, 108, 139]
SiO_4	4901	4930	30	[53, 70, 127, 137, 151]
SiO_3	4931	4975	45	[53, 70, 127, 137]
SiO_4	4943	5151	209	[49, 65, 81, 93, 108]
SiO_4	4944	4951	8	[57, 105, 111, 134, 145]
SiO_3	4952	4973	22	[57, 105, 111, 134]
SiO_5	4954	4976	23	[43, 72, 78, 79, 117, 135]
SiO_4	4974	4995	22	[57, 105, 111, 134, 145]
SiO_4	4976	6011	1036	[53, 70, 127, 137, 151]
SiO_4	4977	7915	2939	[43, 72, 79, 117, 135]
SiO_3	4996	5265	270	[57, 105, 111, 134]
SiO_3	5010	5149	140	[41, 64, 132, 143]
SiO_4	5029	5170	142	[55, 102, 119, 140, 146]
SiO_5	5053	5070	18	[58, 69, 79, 82, 87, 89]
SiO_4	5071	6057	987	[58, 69, 79, 87, 89]
SiO_5	5077	5115	39	[40, 125, 133, 142, 144, 147]
SiO_4	5116	5163	48	[40, 125, 142, 144, 147]
SiO_4	5150	5377	228	[41, 64, 132, 143, 149]
SiO_5	5152	5180	29	[49, 65, 81, 93, 102, 108]
SiO_5	5164	5184	21	[40, 125, 133, 142, 144, 147]
SiO_5	5171	5186	16	[55, 81, 102, 119, 140, 146]
SiO_4	5181	5480	300	[49, 65, 81, 93, 108]
SiO_4	5185	5465	281	[40, 125, 142, 144, 147]
SiO_4	5187	6464	1278	[55, 102, 119, 140, 146]
SiO_4	5266	5291	26	[57, 73, 105, 111, 134]
SiO_5	5292	5307	16	[57, 73, 105, 111, 122, 134]
SiO_4	5308	5862	555	[57, 73, 105, 111, 134]
SiO_5	5308	5500	193	[62, 83, 91, 93, 106, 130]
SiO_5	5312	5321	10	[60, 68, 75, 123, 136, 138]
SiO_4	5322	5538	217	[60, 68, 75, 136, 138]
SiO_5	5367	5381	15	[51, 68, 73, 106, 122, 130]
SiO_3	5378	5403	26	[41, 64, 132, 143]
SiO_4	5382	5412	31	[51, 68, 73, 122, 130]
SiO_5	5392	5407	16	[42, 67, 86, 124, 128, 150]
SiO_3	5400	5490	91	[44, 78, 98, 118]
SiO_4	5404	5709	306	[41, 64, 132, 143, 149]
SiO_4	5408	5799	392	[42, 67, 86, 128, 150]
SiO_3	5413	5442	30	[51, 68, 122, 130]
SiO_4	5443	5478	36	[51, 68, 83, 122, 130]
SiO_5	5466	5606	141	[40, 125, 133, 142, 144, 147]
SiO_5	5479	5541	63	[51, 68, 75, 83, 122, 130]
SiO_3	5481	5490	10	[49, 65, 81, 108]
SiO_4	5491	5658	168	[44, 78, 98, 115, 118]
SiO_4	5491	6343	853	[49, 65, 81, 93, 108]
SiO_5	5493	5613	121	[46, 77, 85, 113, 116, 148]
SiO_4	5501	6912	1412	[62, 83, 91, 93, 106]
SiO_3	5539	5559	21	[60, 68, 75, 138]
SiO_4	5542	5547	6	[51, 75, 83, 122, 130]
SiO_3	5548	5638	91	[51, 75, 122, 130]
SiO_4	5560	5897	338	[60, 68, 75, 85, 138]
SiO_4	5607	5845	239	[40, 125, 142, 144, 147]
SiO_4	5614	8073	2460	[46, 77, 85, 113, 148]
SiO_3	5632	5667	36	[54, 69, 82, 96]
SiO_4	5639	5657	19	[51, 75, 89, 122, 130]
SiO_3	5658	5665	8	[51, 75, 122, 130]
SiO_3	5659	5676	18	[44, 78, 98, 118]
SiO_4	5666	5758	93	[51, 75, 85, 122, 130]
SiO_4	5668	6096	429	[54, 69, 82, 96, 117]
SiO_4	5677	6145	469	[44, 78, 98, 115, 118]
SiO_3	5710	5947	238	[41, 64, 132, 143]
SiO_3	5759	6108	350	[51, 75, 122, 130]
SiO_3	5800	5875	76	[42, 67, 128, 150]
SiO_5	5846	5906	61	[40, 114, 125, 142, 144, 147]
SiO_3	5863	5912	50	[57, 73, 105, 134]
SiO_4	5876	5989	114	[42, 67, 71, 128, 150]
SiO_5	5898	5962	65	[60, 68, 75, 77, 85, 138]
SiO_4	5907	6358	452	[40, 125, 142, 144, 147]
SiO_4	5913	6917	1005	[57, 73, 105, 111, 134]
SiO_4	5948	5956	9	[41, 64, 132, 140, 143]
SiO_3	5957	5993	37	[41, 64, 132, 143]
SiO_4	5963	7775	1813	[60, 68, 75, 85, 138]
SiO_3	5990	6014	25	[42, 67, 71, 150]
SiO_4	5994	6201	208	[41, 64, 132, 140, 143]
SiO_5	6012	6062	51	[53, 70, 126, 127, 137, 151]
SiO_4	6015	6101	87	[42, 67, 71, 128, 150]
SiO_5	6033	6089	57	[50, 80, 90, 109, 110, 119]
SiO_5	6054	6067	14	[63, 119, 126, 140, 151, 152]
SiO_5	6058	6068	11	[58, 69, 79, 87, 89, 148]
SiO_4	6063	6105	43	[53, 70, 126, 127, 137]
SiO_4	6068	6134	67	[63, 126, 140, 151, 152]
SiO_4	6069	6688	620	[58, 69, 79, 87, 89]
SiO_4	6090	6373	284	[50, 90, 109, 110, 119]
SiO_5	6097	6125	29	[54, 69, 79, 82, 96, 117]
SiO_3	6102	6138	37	[42, 67, 128, 150]
SiO_5	6106	6142	37	[53, 70, 126, 127, 137, 151]
SiO_4	6109	6287	179	[51, 64, 75, 122, 130]
SiO_4	6126	6730	605	[54, 69, 82, 96, 117]
SiO_3	6135	6152	18	[63, 126, 151, 152]
SiO_4	6139	6186	48	[42, 67, 71, 128, 150]
SiO_4	6143	6457	315	[53, 70, 127, 137, 151]
SiO_5	6146	6218	73	[44, 78, 98, 115, 118, 141]
SiO_4	6153	6159	7	[63, 126, 140, 151, 152]
SiO_3	6160	6283	124	[63, 126, 151, 152]
SiO_3	6187	6224	38	[42, 67, 128, 150]
SiO_5	6202	6219	18	[41, 64, 126, 132, 140, 143]
SiO_4	6219	8579	2361	[44, 78, 98, 115, 118]
SiO_4	6220	6434	215	[41, 64, 132, 140, 143]
SiO_4	6225	6270	46	[42, 67, 71, 128, 150]
SiO_3	6271	6316	46	[42, 67, 128, 150]
SiO_4	6284	6889	606	[63, 118, 126, 151, 152]
SiO_3	6288	6325	38	[51, 75, 122, 130]
SiO_4	6317	8167	1851	[42, 67, 71, 128, 150]
SiO_4	6326	7865	1540	[51, 64, 75, 122, 130]
SiO_3	6344	6396	53	[49, 65, 81, 108]
SiO_5	6359	6418	60	[40, 84, 125, 142, 144, 147]
SiO_5	6374	6424	51	[50, 80, 90, 109, 110, 119]
SiO_4	6397	6401	5	[49, 65, 81, 108, 123]
SiO_3	6402	6481	80	[49, 65, 81, 108]
SiO_4	6419	8094	1676	[40, 125, 142, 144, 147]
SiO_4	6425	6494	70	[50, 80, 90, 110, 119]
SiO_5	6435	6478	44	[41, 64, 85, 132, 140, 143]
SiO_5	6458	6521	64	[53, 70, 126, 127, 137, 151]
SiO_3	6465	6468	4	[55, 102, 119, 146]
SiO_4	6469	6745	277	[55, 81, 102, 119, 146]
SiO_4	6479	6832	354	[41, 64, 132, 140, 143]
SiO_4	6482	7912	1431	[49, 65, 81, 108, 123]
SiO_3	6495	6768	274	[50, 80, 90, 110]
SiO_3	6504	6520	17	[45, 97, 112, 136]
SiO_4	6521	6633	113	[45, 97, 112, 123, 136]
SiO_4	6522	6533	12	[53, 70, 126, 127, 137]
SiO_5	6534	6558	25	[53, 70, 126, 127, 137, 151]
SiO_4	6559	6584	26	[53, 70, 126, 127, 137]
SiO_5	6585	6585	1	[53, 70, 126, 127, 137, 151]
SiO_4	6586	7162	577	[53, 70, 127, 137, 151]
SiO_5	6624	6632	9	[52, 76, 120, 132, 143, 149]
SiO_4	6633	6836	204	[52, 76, 120, 132, 149]
SiO_3	6634	6679	46	[45, 97, 123, 136]
SiO_4	6680	7532	853	[45, 97, 112, 123, 136]
SiO_5	6689	6745	57	[58, 69, 79, 87, 89, 117]
SiO_3	6731	6745	15	[54, 69, 82, 96]
SiO_4	6746	6926	181	[54, 69, 82, 96, 116]
SiO_5	6746	6759	14	[55, 65, 81, 102, 119, 146]
SiO_4	6746	8281	1536	[58, 69, 79, 87, 89]
SiO_4	6760	7507	748	[55, 81, 102, 119, 146]
SiO_2	6769	6850	82	[50, 90, 110]
SiO_3	6833	6857	25	[41, 64, 140, 143]
SiO_5	6837	6870	34	[52, 76, 120, 132, 143, 149]
SiO_3	6851	7036	186	[50, 90, 110, 129]
SiO_4	6858	7567	710	[41, 64, 132, 140, 143]
SiO_4	6871	6889	19	[52, 76, 120, 132, 149]
SiO_3	6890	6903	14	[52, 76, 120, 149]
SiO_3	6890	6904	15	[63, 118, 126, 152]
SiO_5	6894	6903	10	[48, 103, 125, 133, 139, 144]
SiO_4	6904	8534	1631	[48, 103, 125, 133, 139]
SiO_4	6904	7130	227	[52, 76, 120, 132, 149]
SiO_4	6905	7367	463	[63, 118, 126, 151, 152]
SiO_3	6913	7050	138	[62, 83, 91, 93]
SiO_5	6918	6926	9	[57, 73, 105, 111, 130, 134]
SiO_3	6927	6961	35	[54, 82, 96, 116]
SiO_4	6927	10270	3344	[57, 73, 105, 111, 134]
SiO_4	6962	7727	766	[54, 69, 82, 96, 116]
SiO_3	6997	7016	20	[59, 94, 99, 124]
SiO_4	7017	7098	82	[59, 80, 94, 99, 124]
SiO_2	7037	7050	14	[50, 110, 129]
SiO_3	7051	7056	6	[50, 90, 110, 129]
SiO_4	7051	7550	500	[62, 67, 83, 91, 93]
SiO_4	7057	7166	110	[50, 90, 99, 110, 129]
SiO_5	7099	7193	95	[59, 80, 94, 99, 124, 129]
SiO_3	7131	7200	70	[52, 76, 120, 149]
SiO_3	7163	7172	10	[53, 70, 127, 137]
SiO_5	7167	7220	54	[50, 90, 99, 110, 119, 129]
SiO_4	7173	7836	664	[53, 70, 127, 137, 151]
SiO_4	7194	10013	2820	[59, 80, 94, 99, 124]
SiO_4	7201	7899	699	[52, 76, 120, 132, 149]
SiO_4	7221	8471	1251	[50, 90, 99, 110, 129]
SiO_3	7341	7442	102	[61, 88, 107, 141]
SiO_5	7368	7387	20	[63, 110, 118, 126, 151, 152]
SiO_4	7388	7991	604	[63, 118, 126, 151, 152]
SiO_4	7443	9188	1746	[61, 88, 91, 107, 141]
SiO_3	7508	7514	7	[55, 102, 119, 146]
SiO_4	7515	7534	20	[55, 81, 102, 119, 146]
SiO_5	7533	7584	52	[45, 65, 97, 112, 123, 136]
SiO_3	7535	7554	20	[55, 102, 119, 146]
SiO_5	7551	7559	9	[62, 67, 83, 91, 93, 107]
SiO_4	7555	7679	125	[55, 81, 102, 119, 146]
SiO_4	7560	10113	2554	[62, 67, 83, 91, 93]
SiO_3	7568	7630	63	[41, 64, 132, 143]
SiO_4	7585	7705	121	[45, 97, 112, 123, 136]
SiO_4	7631	7676	46	[41, 64, 132, 143, 149]
SiO_3	7677	7701	25	[41, 64, 143, 149]
SiO_5	7680	7795	116	[55, 81, 101, 102, 119, 146]
SiO_4	7702	7718	17	[41, 64, 132, 143, 149]
SiO_5	7706	7727	22	[45, 65, 97, 112, 123, 136]
SiO_3	7719	7750	32	[41, 64, 132, 143]
SiO_4	7728	8293	566	[45, 97, 112, 123, 136]
SiO_5	7728	7759	32	[54, 69, 82, 90, 96, 116]
SiO_4	7751	8549	799	[41, 64, 128, 132, 143]
SiO_4	7760	8007	248	[54, 69, 82, 96, 116]
SiO_3	7776	8064	289	[60, 68, 75, 138]
SiO_4	7796	8921	1126	[55, 81, 101, 119, 146]
SiO_5	7837	7913	77	[53, 70, 127, 131, 137, 151]
SiO_5	7866	7890	25	[51, 64, 75, 122, 130, 150]
SiO_4	7891	9396	1506	[51, 64, 75, 122, 130]
SiO_3	7900	7948	49	[52, 76, 120, 149]
SiO_3	7909	8073	165	[47, 74, 92, 95]
SiO_3	7913	8271	359	[49, 65, 81, 108]
SiO_4	7914	9026	1113	[53, 70, 127, 131, 137]
SiO_3	7916	7986	71	[43, 72, 117, 135]
SiO_4	7949	8020	72	[52, 76, 120, 124, 149]
SiO_4	7987	8884	898	[43, 72, 79, 117, 135]
SiO_3	7992	7992	1	[63, 126, 151, 152]
SiO_4	7993	10117	2125	[63, 118, 126, 151, 152]
SiO_5	8008	8032	25	[54, 69, 79, 82, 96, 116]
SiO_3	8021	8028	8	[52, 76, 120, 149]
SiO_4	8029	8505	477	[52, 76, 120, 124, 149]
SiO_4	8033	9161	1129	[54, 69, 82, 96, 116]
SiO_4	8065	9741	1677	[60, 68, 75, 85, 138]
SiO_3	8074	8599	526	[46, 77, 85, 113]
SiO_4	8074	9370	1297	[47, 74, 92, 95, 97]
SiO_5	8095	8483	389	[40, 72, 125, 142, 144, 147]
SiO_5	8168	8190	23	[42, 67, 71, 128, 143, 150]
SiO_4	8191	8215	25	[42, 67, 71, 128, 150]
SiO_5	8216	8284	69	[42, 67, 71, 128, 143, 150]
SiO_4	8272	8533	262	[49, 65, 81, 83, 108]
SiO_5	8282	8296	15	[58, 69, 79, 87, 89, 117]
SiO_4	8285	8314	30	[42, 71, 128, 143, 150]
SiO_5	8294	8316	23	[45, 97, 112, 123, 136, 149]
SiO_4	8297	8412	116	[58, 69, 79, 87, 89]
SiO_5	8315	8316	2	[42, 67, 71, 128, 143, 150]
SiO_4	8317	8322	6	[42, 67, 71, 143, 150]
SiO_4	8317	11736	3420	[45, 97, 112, 123, 136]
SiO_5	8323	8407	85	[42, 67, 71, 128, 143, 150]
SiO_4	8408	9471	1064	[42, 67, 71, 143, 150]
SiO_5	8413	8456	44	[58, 69, 79, 87, 89, 96]
SiO_4	8457	8755	299	[58, 69, 79, 87, 89]
SiO_5	8472	8479	8	[50, 90, 99, 110, 129, 140]
SiO_4	8480	11360	2881	[50, 90, 99, 110, 129]
SiO_4	8484	9188	705	[40, 72, 125, 144, 147]
SiO_5	8506	8519	14	[52, 76, 120, 124, 132, 149]
SiO_4	8520	10254	1735	[52, 76, 120, 124, 149]
SiO_5	8534	8823	290	[49, 65, 81, 83, 108, 142]
SiO_3	8535	8884	350	[48, 103, 133, 139]
SiO_5	8550	8600	51	[41, 64, 128, 132, 140, 143]
SiO_3	8580	8602	23	[44, 78, 98, 115]
SiO_4	8600	9258	659	[46, 77, 85, 102, 113]
SiO_4	8601	9173	573	[41, 64, 132, 140, 143]
SiO_4	8603	9342	740	[44, 78, 98, 100, 115]
SiO_3	8756	8761	6	[58, 69, 87, 89]
SiO_4	8762	9674	913	[58, 69, 79, 87, 89]
SiO_4	8824	8855	32	[49, 81, 83, 108, 142]
SiO_5	8856	8972	117	[49, 65, 81, 83, 108, 142]
SiO_5	8885	8911	27	[43, 72, 79, 117, 135, 144]
SiO_4	8885	10230	1346	[48, 72, 103, 133, 139]
SiO_4	8912	8989	78	[43, 79, 117, 135, 144]
SiO_5	8922	9001	80	[55, 81, 101, 110, 119, 146]
SiO_4	8973	10236	1264	[49, 65, 81, 83, 142]
SiO_3	8990	9009	20	[43, 79, 117, 135]
SiO_4	9002	9119	118	[55, 81, 101, 119, 146]
SiO_4	9010	9440	431	[43, 79, 117, 135, 144]
SiO_3	9027	9038	12	[53, 70, 131, 137]
SiO_4	9039	9110	72	[53, 70, 127, 131, 137]
SiO_3	9111	9167	57	[53, 70, 131, 137]
SiO_5	9120	9133	14	[55, 81, 101, 110, 119, 146]
SiO_4	9134	10620	1487	[55, 81, 101, 119, 146]
SiO_5	9162	9184	23	[54, 68, 69, 82, 96, 116]
SiO_4	9168	11381	2214	[53, 70, 127, 131, 137]
SiO_5	9174	9210	37	[41, 64, 71, 132, 140, 143]
SiO_4	9185	10939	1755	[54, 69, 82, 96, 116]
SiO_5	9189	9218	30	[40, 72, 117, 125, 144, 147]
SiO_3	9189	9230	42	[61, 88, 107, 141]
SiO_4	9211	10855	1645	[41, 64, 132, 140, 143]
SiO_4	9219	9244	26	[40, 117, 125, 144, 147]
SiO_4	9231	9309	79	[61, 88, 91, 107, 141]
SiO_5	9245	9313	69	[40, 72, 117, 125, 144, 147]
SiO_3	9259	9301	43	[46, 77, 102, 113]
SiO_4	9302	9682	381	[46, 77, 85, 102, 113]
SiO_3	9310	9326	17	[61, 88, 107, 141]
SiO_4	9314	9392	79	[40, 72, 125, 144, 147]
SiO_4	9327	9429	103	[61, 88, 91, 107, 141]
SiO_5	9343	9367	25	[44, 78, 98, 100, 114, 115]
SiO_4	9368	9476	109	[44, 78, 100, 114, 115]
SiO_5	9371	9372	2	[47, 74, 92, 95, 97, 131]
SiO_4	9373	9831	459	[47, 74, 92, 95, 131]
SiO_5	9393	9490	98	[40, 72, 109, 125, 144, 147]
SiO_5	9397	9436	40	[51, 64, 75, 122, 130, 138]
SiO_3	9430	9470	41	[61, 88, 107, 141]
SiO_4	9437	9543	107	[51, 64, 75, 122, 130]
SiO_3	9441	9445	5	[43, 117, 135, 144]
SiO_4	9446	9873	428	[43, 79, 117, 135, 144]
SiO_4	9471	9954	484	[61, 88, 91, 107, 141]
SiO_5	9472	9506	35	[42, 67, 71, 91, 143, 150]
SiO_5	9477	9488	12	[44, 78, 98, 100, 114, 115]
SiO_4	9489	10908	1420	[44, 78, 100, 114, 115]
SiO_4	9491	11600	2110	[40, 72, 109, 125, 147]
SiO_4	9507	9877	371	[42, 67, 71, 143, 150]
SiO_5	9544	9566	23	[51, 64, 75, 122, 130, 138]
SiO_4	9567	9587	21	[51, 75, 122, 130, 138]
SiO_5	9588	9627	40	[51, 64, 75, 122, 130, 138]
SiO_4	9628	9751	124	[51, 64, 75, 122, 130]
SiO_5	9675	9700	26	[58, 69, 79, 87, 89, 144]
SiO_5	9683	9716	34	[46, 77, 85, 102, 113, 138]
SiO_4	9701	10253	553	[58, 69, 79, 87, 89]
SiO_4	9717	10418	702	[46, 77, 85, 102, 113]
SiO_3	9742	9763	22	[60, 68, 75, 138]
SiO_5	9752	9802	51	[51, 64, 75, 122, 128, 130]
SiO_4	9764	9769	6	[60, 68, 75, 85, 138]
SiO_5	9770	9804	35	[60, 68, 75, 85, 113, 138]
SiO_4	9803	9927	125	[51, 64, 75, 122, 130]
SiO_4	9805	9812	8	[60, 68, 75, 85, 138]
SiO_3	9813	9844	32	[60, 68, 75, 138]
SiO_3	9832	9988	157	[47, 74, 92, 95]
SiO_4	9845	10280	436	[60, 68, 75, 85, 138]
SiO_3	9874	9893	20	[43, 79, 117, 135]
SiO_5	9878	9997	120	[42, 67, 71, 107, 143, 150]
SiO_4	9894	10692	799	[43, 79, 117, 135, 144]
SiO_5	9928	10001	74	[51, 64, 75, 122, 128, 130]
SiO_3	9955	9963	9	[61, 88, 91, 141]
SiO_4	9964	11171	1208	[61, 88, 91, 107, 141]
SiO_4	9989	11490	1502	[47, 74, 92, 95, 131]
SiO_4	9998	10015	18	[42, 71, 107, 143, 150]
SiO_4	10002	10418	417	[51, 64, 75, 122, 130]
SiO_3	10014	10139	126	[59, 80, 94, 99]
SiO_5	10016	10105	90	[42, 67, 71, 107, 143, 150]
SiO_4	10106	10576	471	[42, 67, 71, 143, 150]
SiO_5	10114	10136	23	[62, 67, 83, 91, 93, 107]
SiO_3	10118	10146	29	[63, 118, 151, 152]
SiO_4	10137	10515	379	[62, 67, 83, 91, 93]
SiO_4	10140	10213	74	[59, 80, 94, 99, 148]
SiO_4	10147	12346	2200	[63, 118, 126, 151, 152]
SiO_3	10214	10307	94	[59, 80, 94, 99]
SiO_3	10231	10236	6	[48, 103, 133, 139]
SiO_4	10237	10676	440	[48, 72, 103, 133, 139]
SiO_5	10237	10265	29	[49, 65, 81, 83, 119, 142]
SiO_5	10254	10265	12	[58, 69, 79, 87, 89, 129]
SiO_3	10255	10284	30	[52, 76, 120, 124]
SiO_4	10266	10816	551	[49, 65, 83, 119, 142]
SiO_4	10266	12669	2404	[58, 69, 79, 87, 89]
SiO_3	10271	10304	34	[57, 105, 111, 134]
SiO_3	10281	10288	8	[60, 68, 85, 138]
SiO_4	10285	12081	1797	[52, 76, 120, 124, 133]
SiO_4	10289	11875	1587	[60, 68, 75, 85, 138]
SiO_4	10305	10320	16	[57, 105, 111, 134, 146]
SiO_4	10308	12554	2247	[59, 80, 94, 99, 148]
SiO_5	10321	10341	21	[57, 81, 105, 111, 134, 146]
SiO_4	10342	10667	326	[57, 105, 111, 134, 146]
SiO_5	10419	10521	103	[46, 77, 85, 86, 102, 113]
SiO_3	10419	10428	10	[51, 75, 122, 130]
SiO_4	10429	10807	379	[51, 64, 75, 122, 130]
SiO_5	10516	10565	50	[62, 67, 83, 91, 93, 143]
SiO_4	10522	11814	1293	[46, 77, 85, 102, 113]
SiO_4	10566	13410	2845	[62, 67, 83, 91, 93]
SiO_5	10577	10710	134	[42, 67, 71, 111, 143, 150]
SiO_5	10621	10668	48	[55, 81, 86, 101, 119, 146]
SiO_5	10668	10826	159	[57, 71, 105, 111, 134, 146]
SiO_4	10669	10690	22	[55, 81, 86, 101, 119]
SiO_5	10677	10690	14	[48, 72, 76, 103, 133, 139]
SiO_4	10691	11208	518	[48, 72, 103, 133, 139]
SiO_5	10691	10708	18	[55, 81, 86, 101, 119, 146]
SiO_5	10693	10776	84	[43, 79, 87, 117, 135, 144]
SiO_4	10709	11469	761	[55, 81, 86, 119, 146]
SiO_4	10711	10736	26	[42, 67, 71, 111, 150]
SiO_5	10737	10764	28	[42, 67, 71, 111, 143, 150]
SiO_3	10742	10778	37	[56, 66, 73, 106]
SiO_4	10765	10802	38	[42, 67, 71, 143, 150]
SiO_4	10777	11457	681	[43, 79, 117, 135, 144]
SiO_4	10779	13008	2230	[56, 66, 73, 106, 121]
SiO_5	10803	10847	45	[42, 67, 71, 111, 143, 150]
SiO_5	10808	10811	4	[51, 64, 75, 122, 130, 138]
SiO_4	10812	11652	841	[51, 64, 75, 122, 130]
SiO_3	10817	10820	4	[49, 65, 119, 142]
SiO_4	10821	12915	2095	[49, 65, 83, 119, 142]
SiO_4	10827	10864	38	[57, 105, 111, 134, 146]
SiO_4	10848	10895	48	[42, 67, 71, 143, 150]
SiO_5	10856	10969	114	[41, 64, 132, 140, 143, 149]
SiO_5	10865	10869	5	[57, 71, 105, 111, 134, 146]
SiO_4	10870	12587	1718	[57, 105, 111, 134, 146]
SiO_5	10896	10924	29	[42, 67, 71, 111, 143, 150]
SiO_5	10909	10937	29	[44, 65, 78, 100, 114, 115]
SiO_4	10925	10927	3	[42, 67, 71, 111, 150]
SiO_3	10928	10938	11	[42, 67, 71, 150]
SiO_4	10938	11782	845	[44, 78, 100, 114, 115]
SiO_4	10939	10951	13	[42, 67, 71, 111, 150]
SiO_5	10940	10954	15	[54, 69, 82, 96, 116, 145]
SiO_5	10952	11089	138	[42, 67, 71, 111, 143, 150]
SiO_4	10955	11011	57	[54, 69, 82, 96, 116]
SiO_4	10970	10988	19	[41, 64, 132, 140, 149]
SiO_5	10989	11023	35	[41, 64, 132, 140, 143, 149]
SiO_5	11012	11018	7	[54, 69, 82, 96, 116, 124]
SiO_4	11019	11612	594	[54, 69, 96, 116, 124]
SiO_4	11024	11607	584	[41, 64, 132, 143, 149]
SiO_4	11090	11106	17	[42, 67, 71, 143, 150]
SiO_5	11107	11141	35	[42, 67, 71, 111, 143, 150]
SiO_4	11142	11164	23	[42, 67, 71, 111, 143]
SiO_5	11165	11219	55	[42, 67, 71, 111, 143, 150]
SiO_5	11172	11213	42	[61, 82, 88, 91, 107, 141]
SiO_5	11209	11233	25	[48, 72, 103, 133, 134, 139]
SiO_4	11214	11242	29	[61, 82, 88, 107, 141]
SiO_4	11220	11224	5	[42, 67, 71, 111, 143]
SiO_3	11225	11249	25	[42, 67, 71, 143]
SiO_4	11234	11235	2	[48, 72, 103, 133, 139]
SiO_5	11236	11251	16	[48, 72, 103, 133, 134, 139]
SiO_5	11243	11263	21	[61, 82, 88, 91, 107, 141]
SiO_4	11250	11260	11	[42, 67, 71, 132, 143]
SiO_4	11252	11525	274	[48, 72, 103, 133, 139]
SiO_5	11261	11305	45	[42, 67, 71, 132, 143, 150]
SiO_4	11264	11279	16	[61, 82, 88, 107, 141]
SiO_3	11280	11319	40	[61, 88, 107, 141]
SiO_4	11306	11346	41	[42, 67, 71, 132, 150]
SiO_4	11320	11345	26	[61, 88, 91, 107, 141]
SiO_3	11346	11417	72	[61, 88, 107, 141]
SiO_5	11347	11381	35	[42, 67, 71, 111, 132, 150]
SiO_5	11361	11365	5	[50, 86, 90, 99, 110, 129]
SiO_4	11366	12549	1184	[50, 90, 99, 110, 129]
SiO_4	11382	11538	157	[42, 67, 71, 132, 150]
SiO_5	11382	11429	48	[53, 70, 102, 127, 131, 137]
SiO_4	11418	12083	666	[61, 88, 91, 107, 141]
SiO_4	11430	11439	10	[53, 70, 127, 131, 137]
SiO_3	11440	11481	42	[53, 70, 127, 137]
SiO_3	11458	11516	59	[43, 117, 135, 144]
SiO_5	11470	11488	19	[55, 81, 86, 119, 139, 146]
SiO_4	11482	11497	16	[53, 70, 102, 127, 137]
SiO_4	11489	11653	165	[55, 81, 86, 119, 146]
SiO_5	11491	11527	37	[47, 74, 92, 95, 131, 147]
SiO_5	11498	11534	37	[53, 70, 102, 113, 127, 137]
SiO_4	11517	11579	63	[43, 79, 117, 135, 144]
SiO_5	11526	11538	13	[48, 72, 81, 103, 133, 139]
SiO_4	11528	12009	482	[47, 74, 92, 95, 131]
SiO_4	11535	12645	1111	[53, 70, 102, 127, 137]
SiO_5	11539	11553	15	[42, 67, 71, 132, 143, 150]
SiO_6	11539	11539	1	[48, 72, 81, 103, 133, 139, 146]
SiO_5	11540	11560	21	[48, 81, 103, 133, 139, 146]
SiO_4	11554	11962	409	[42, 67, 71, 132, 150]
SiO_6	11561	11583	23	[48, 72, 81, 103, 133, 139, 146]
SiO_3	11580	11680	101	[43, 117, 135, 144]
SiO_5	11584	11594	11	[48, 72, 81, 103, 133, 139]
SiO_4	11595	11650	56	[48, 81, 103, 133, 139]
SiO_3	11601	11639	39	[40, 72, 125, 147]
SiO_5	11608	11645	38	[41, 64, 120, 132, 143, 149]
SiO_5	11613	11734	122	[54, 69, 79, 96, 116, 124]
SiO_4	11640	12358	719	[40, 72, 125, 139, 147]
SiO_4	11646	11654	9	[41, 64, 132, 143, 149]
SiO_5	11651	11742	92	[48, 81, 103, 120, 133, 139]
SiO_3	11653	11676	24	[51, 64, 122, 130]
SiO_3	11654	11664	11	[55, 86, 119, 146]
SiO_5	11655	11664	10	[41, 64, 120, 132, 143, 149]
SiO_4	11665	12005	341	[41, 64, 132, 143, 149]
SiO_4	11665	13193	1529	[55, 81, 86, 119, 146]
SiO_4	11677	12104	428	[51, 64, 75, 122, 130]
SiO_4	11681	11693	13	[43, 92, 117, 135, 144]
SiO_3	11694	11796	103	[43, 117, 135, 144]
SiO_4	11735	12041	307	[54, 69, 96, 116, 124]
SiO_5	11737	11749	13	[45, 74, 97, 112, 123, 136]
SiO_4	11743	11766	24	[48, 81, 120, 133, 139]
SiO_4	11750	12712	963	[45, 97, 112, 123, 136]
SiO_3	11767	11779	13	[48, 81, 133, 139]
SiO_4	11780	12012	233	[48, 81, 103, 133, 139]
SiO_3	11783	11788	6	[44, 78, 100, 115]
SiO_4	11789	12564	776	[44, 78, 100, 114, 115]
SiO_4	11797	11912	116	[43, 117, 131, 135, 144]
SiO_5	11815	11862	48	[46, 77, 85, 102, 113, 137]
SiO_4	11863	11905	43	[46, 77, 85, 102, 113]
SiO_5	11876	11886	11	[60, 68, 75, 85, 113, 138]
SiO_4	11887	12131	245	[60, 68, 75, 85, 138]
SiO_5	11906	11910	5	[46, 77, 85, 102, 113, 137]
SiO_4	11911	13750	1840	[46, 77, 85, 102, 113]
SiO_3	11913	11930	18	[43, 117, 135, 144]
SiO_4	11931	12036	106	[43, 117, 131, 135, 144]
SiO_3	11963	12082	120	[42, 67, 71, 150]
SiO_5	12006	12035	30	[41, 64, 132, 140, 143, 149]
SiO_3	12010	12048	39	[47, 74, 92, 95]
SiO_5	12013	12219	207	[48, 72, 81, 103, 133, 139]
SiO_4	12036	12619	584	[41, 64, 132, 140, 149]
SiO_5	12037	12100	64	[43, 108, 117, 131, 135, 144]
SiO_5	12042	12198	157	[54, 69, 96, 116, 120, 124]
SiO_4	12049	12112	64	[47, 74, 92, 95, 131]
SiO_5	12082	12135	54	[52, 76, 94, 120, 124, 133]
SiO_4	12083	12354	272	[42, 67, 71, 100, 150]
SiO_3	12084	12099	16	[61, 88, 91, 141]
SiO_4	12100	12123	24	[61, 88, 91, 107, 141]
SiO_4	12101	12857	757	[43, 108, 117, 131, 135]
SiO_5	12105	12127	23	[51, 64, 75, 122, 130, 143]
SiO_3	12113	12135	23	[47, 74, 92, 131]
SiO_3	12124	12144	21	[61, 88, 107, 141]
SiO_4	12128	12137	10	[51, 64, 75, 122, 130]
SiO_5	12132	12194	63	[60, 68, 75, 85, 138, 143]
SiO_2	12136	12161	26	[47, 74, 92]
SiO_4	12136	12961	826	[52, 76, 120, 124, 133]
SiO_5	12138	12147	10	[51, 64, 75, 122, 130, 143]
SiO_4	12145	12400	256	[61, 88, 91, 107, 141]
SiO_4	12148	12531	384	[51, 64, 75, 122, 143]
SiO_3	12162	12200	39	[47, 74, 92, 117]
SiO_4	12195	12374	180	[60, 68, 75, 85, 138]
SiO_4	12199	12740	542	[54, 69, 96, 116, 120]
SiO_4	12201	12251	51	[47, 74, 92, 117, 131]
SiO_4	12220	12225	6	[48, 72, 81, 103, 139]
SiO_5	12226	12246	21	[48, 72, 81, 103, 133, 139]
SiO_4	12247	13089	843	[48, 72, 81, 103, 139]
SiO_5	12252	12263	12	[47, 74, 92, 109, 117, 131]
SiO_4	12264	13100	837	[47, 74, 92, 109, 131]
SiO_3	12347	12355	9	[63, 126, 151, 152]
SiO_5	12355	12411	57	[42, 67, 71, 78, 100, 150]
SiO_4	12356	12419	64	[63, 118, 126, 151, 152]
SiO_5	12359	12461	103	[40, 72, 105, 125, 139, 147]
SiO_5	12375	12399	25	[60, 68, 75, 85, 123, 138]
SiO_4	12400	13328	929	[60, 68, 75, 85, 138]
SiO_5	12401	12409	9	[61, 88, 91, 93, 107, 141]
SiO_4	12410	12840	431	[61, 88, 91, 107, 141]
SiO_4	12412	14038	1627	[42, 67, 71, 100, 150]
SiO_3	12420	12434	15	[63, 126, 151, 152]
SiO_4	12435	13101	667	[63, 118, 126, 151, 152]
SiO_4	12462	12525	64	[40, 105, 125, 139, 147]
SiO_3	12526	12730	205	[40, 125, 139, 147]
SiO_5	12532	12550	19	[51, 64, 75, 122, 140, 143]
SiO_5	12550	12568	19	[50, 90, 99, 110, 129, 130]
SiO_4	12551	12756	206	[51, 64, 75, 122, 143]
SiO_3	12555	12609	55	[59, 80, 94, 148]
SiO_5	12565	12572	8	[44, 78, 80, 100, 114, 115]
SiO_4	12569	12971	403	[50, 90, 99, 110, 129]
SiO_3	12573	12575	3	[44, 78, 114, 115]
SiO_4	12576	13008	433	[44, 78, 100, 114, 115]
SiO_5	12588	12609	22	[57, 72, 105, 111, 134, 146]
SiO_4	12610	12770	161	[57, 72, 105, 134, 146]
SiO_4	12610	13078	469	[59, 80, 94, 99, 148]
SiO_5	12620	12683	64	[41, 64, 130, 132, 140, 149]
SiO_3	12646	12660	15	[53, 70, 127, 137]
SiO_4	12661	13007	347	[53, 70, 102, 127, 137]
SiO_3	12670	12696	27	[58, 79, 87, 89]
SiO_4	12684	14773	2090	[41, 64, 130, 132, 140]
SiO_4	12697	14817	2121	[58, 69, 79, 87, 89]
SiO_5	12713	12777	65	[45, 97, 112, 123, 136, 149]
SiO_4	12731	12778	48	[40, 105, 125, 139, 147]
SiO_5	12741	12807	67	[54, 69, 96, 116, 120, 124]
SiO_3	12757	12760	4	[51, 64, 122, 143]
SiO_4	12761	12809	49	[51, 64, 75, 122, 143]
SiO_3	12771	12772	2	[57, 72, 134, 146]
SiO_4	12773	12781	9	[57, 72, 134, 139, 146]
SiO_4	12778	13628	851	[45, 97, 112, 123, 149]
SiO_3	12779	13073	295	[40, 125, 139, 147]
SiO_3	12782	12788	7	[57, 72, 134, 146]
SiO_4	12789	13137	349	[57, 72, 105, 134, 146]
SiO_4	12808	13390	583	[54, 69, 96, 116, 120]
SiO_3	12810	12832	23	[51, 75, 122, 143]
SiO_4	12833	12904	72	[51, 75, 122, 138, 143]
SiO_5	12841	12858	18	[61, 88, 91, 107, 136, 141]
SiO_5	12858	12895	38	[43, 73, 108, 117, 131, 135]
SiO_4	12859	14790	1932	[61, 88, 91, 107, 141]
SiO_4	12896	12914	19	[43, 108, 117, 131, 135]
SiO_3	12905	12943	39	[51, 122, 138, 143]
SiO_3	12915	12941	27	[43, 108, 117, 135]
SiO_5	12916	12938	23	[49, 65, 67, 83, 119, 142]
SiO_4	12939	12971	33	[49, 65, 83, 119, 142]
SiO_4	12942	13339	398	[43, 108, 117, 131, 135]
SiO_4	12944	12963	20	[51, 75, 122, 138, 143]
SiO_3	12962	12982	21	[52, 76, 124, 133]
SiO_5	12964	12988	25	[51, 75, 122, 134, 138, 143]
SiO_5	12972	13109	138	[49, 65, 67, 83, 119, 142]
SiO_5	12972	13099	128	[50, 86, 90, 99, 110, 129]
SiO_4	12983	16055	3073	[52, 76, 120, 124, 133]
SiO_4	12989	13385	397	[51, 75, 122, 138, 143]
SiO_3	13008	13133	126	[53, 70, 127, 137]
SiO_5	13009	13131	123	[44, 78, 100, 114, 115, 150]
SiO_3	13009	13102	94	[56, 66, 73, 121]
SiO_4	13074	13761	688	[40, 109, 125, 139, 147]
SiO_5	13079	13143	65	[59, 80, 94, 95, 99, 148]
SiO_5	13090	13094	5	[48, 72, 81, 103, 139, 146]
SiO_4	13095	13565	471	[48, 72, 81, 103, 139]
SiO_4	13100	13678	579	[50, 86, 99, 110, 129]
SiO_5	13101	13107	7	[47, 74, 92, 109, 112, 131]
SiO_3	13102	13120	19	[63, 118, 126, 151]
SiO_4	13103	16922	3820	[56, 66, 73, 106, 121]
SiO_4	13108	13238	131	[47, 74, 92, 112, 131]
SiO_4	13110	14418	1309	[49, 65, 83, 119, 142]
SiO_4	13121	13396	276	[63, 118, 126, 151, 152]
SiO_4	13132	14526	1395	[44, 78, 100, 114, 115]
SiO_4	13134	13152	19	[53, 70, 90, 127, 137]
SiO_3	13138	13141	4	[57, 72, 105, 134]
SiO_4	13142	13502	361	[57, 72, 105, 134, 146]
SiO_4	13144	13215	72	[59, 80, 94, 99, 148]
SiO_3	13153	13176	24	[53, 70, 127, 137]
SiO_4	13177	16017	2841	[53, 70, 90, 127, 137]
SiO_5	13194	13209	16	[55, 81, 83, 86, 119, 146]
SiO_4	13210	15931	2722	[55, 81, 86, 119, 146]
SiO_5	13216	13222	7	[59, 80, 94, 99, 114, 148]
SiO_4	13223	13387	165	[59, 80, 94, 99, 148]
SiO_5	13239	13285	47	[47, 74, 92, 95, 112, 131]
SiO_4	13286	13299	14	[47, 74, 95, 112, 131]
SiO_5	13300	13309	10	[47, 74, 92, 95, 112, 131]
SiO_4	13310	13718	409	[47, 74, 95, 112, 131]
SiO_5	13329	13432	104	[60, 68, 75, 77, 85, 138]
SiO_3	13340	13364	25	[43, 108, 117, 135]
SiO_4	13365	13379	15	[43, 108, 117, 131, 135]
SiO_3	13380	13392	13	[43, 108, 117, 135]
SiO_5	13386	13457	72	[51, 75, 107, 122, 138, 143]
SiO_5	13388	13406	19	[59, 80, 86, 94, 99, 148]
SiO_3	13391	13397	7	[54, 69, 96, 116]
SiO_4	13393	14304	912	[43, 108, 117, 131, 135]
SiO_3	13397	13421	25	[63, 126, 151, 152]
SiO_4	13398	14908	1511	[54, 69, 96, 116, 120]
SiO_4	13407	13922	516	[59, 80, 94, 99, 148]
SiO_3	13411	13420	10	[62, 83, 91, 93]
SiO_4	13421	13444	24	[62, 67, 83, 91, 93]
SiO_4	13422	13743	322	[63, 98, 126, 151, 152]
SiO_4	13433	13439	7	[60, 68, 75, 77, 138]
SiO_3	13440	13451	12	[60, 68, 75, 77]
SiO_5	13445	13549	105	[62, 67, 71, 83, 91, 93]
SiO_4	13452	13648	197	[60, 68, 75, 77, 85]
SiO_4	13458	13460	3	[51, 75, 122, 138, 143]
SiO_3	13461	13503	43	[51, 122, 138, 143]
SiO_5	13503	13564	62	[57, 72, 105, 134, 143, 146]
SiO_4	13504	14427	924	[51, 107, 122, 138, 143]
SiO_4	13550	13577	28	[62, 71, 83, 91, 93]
SiO_4	13565	13728	164	[57, 72, 105, 134, 143]
SiO_5	13566	13588	23	[48, 72, 81, 103, 139, 146]
SiO_3	13578	13632	55	[62, 83, 91, 93]
SiO_4	13589	15547	1959	[48, 72, 81, 103, 139]
SiO_5	13629	13970	342	[45, 97, 112, 123, 136, 149]
SiO_4	13633	13719	87	[62, 83, 91, 93, 146]
SiO_5	13649	13721	73	[60, 68, 75, 77, 85, 140]
SiO_5	13679	13833	155	[50, 86, 99, 110, 119, 129]
SiO_5	13719	13776	58	[47, 74, 92, 95, 112, 131]
SiO_3	13720	13880	161	[62, 83, 91, 93]
SiO_4	13722	15914	2193	[60, 68, 75, 77, 140]
SiO_4	13729	13947	219	[57, 72, 105, 134, 146]
SiO_5	13744	13827	84	[63, 98, 118, 126, 151, 152]
SiO_5	13751	13763	13	[46, 70, 77, 85, 102, 113]
SiO_3	13762	13879	118	[40, 109, 125, 147]
SiO_4	13764	14519	756	[46, 77, 85, 102, 113]
SiO_4	13777	14758	982	[47, 74, 95, 112, 131]
SiO_4	13828	13867	40	[63, 118, 126, 151, 152]
SiO_4	13834	14021	188	[50, 86, 99, 110, 129]
SiO_5	13868	13953	86	[63, 98, 118, 126, 151, 152]
SiO_4	13880	14019	140	[40, 109, 125, 139, 147]
SiO_4	13881	14001	121	[62, 83, 91, 93, 134]
SiO_5	13923	13942	20	[59, 80, 94, 99, 117, 148]
SiO_4	13943	15552	1610	[59, 80, 94, 99, 148]
SiO_3	13948	13958	11	[57, 105, 134, 146]
SiO_4	13954	18835	4882	[63, 98, 126, 151, 152]
SiO_4	13959	14034	76	[57, 93, 105, 134, 146]
SiO_4	13971	14286	316	[45, 97, 112, 123, 149]
SiO_5	14002	14043	42	[62, 67, 83, 91, 93, 134]
SiO_3	14020	14042	23	[40, 109, 125, 147]
SiO_3	14022	14131	110	[50, 99, 110, 129]
SiO_5	14035	14099	65	[57, 72, 93, 105, 134, 146]
SiO_5	14039	14102	64	[42, 67, 71, 91, 100, 150]
SiO_4	14043	16235	2193	[40, 109, 125, 139, 147]
SiO_4	14044	14186	143	[62, 83, 91, 93, 134]
SiO_4	14100	14344	245	[57, 93, 105, 134, 146]
SiO_4	14103	14425	323	[42, 67, 71, 100, 150]
SiO_4	14132	15103	972	[50, 99, 110, 124, 129]
SiO_5	14187	14307	121	[62, 67, 83, 91, 93, 134]
SiO_5	14287	14296	10	[45, 92, 97, 112, 123, 149]
SiO_4	14297	14324	28	[45, 97, 112, 123, 149]
SiO_5	14305	14320	16	[43, 74, 108, 117, 131, 135]
SiO_4	14308	14909	602	[62, 83, 91, 93, 134]
SiO_4	14321	14869	549	[43, 108, 117, 131, 135]
SiO_5	14325	14348	24	[45, 92, 97, 112, 123, 149]
SiO_5	14345	14414	70	[57, 93, 101, 105, 134, 146]
SiO_4	14349	15300	952	[45, 97, 112, 123, 149]
SiO_4	14415	15571	1157	[57, 93, 101, 105, 146]
SiO_5	14419	14728	310	[49, 65, 83, 119, 134, 142]
SiO_3	14426	14643	218	[42, 71, 100, 150]
SiO_5	14428	14469	42	[51, 88, 107, 122, 138, 143]
SiO_4	14470	14557	88	[51, 107, 122, 138, 143]
SiO_5	14520	14528	9	[46, 77, 85, 102, 113, 137]
SiO_3	14527	14545	19	[44, 78, 114, 115]
SiO_4	14529	15280	752	[46, 85, 102, 113, 137]
SiO_4	14546	14820	275	[44, 78, 94, 114, 115]
SiO_3	14558	14580	23	[51, 122, 138, 143]
SiO_4	14581	14899	319	[51, 107, 122, 138, 143]
SiO_4	14644	14657	14	[42, 71, 98, 100, 150]
SiO_3	14658	14716	59	[42, 71, 100, 150]
SiO_4	14717	14757	41	[42, 67, 71, 100, 150]
SiO_4	14729	14903	175	[49, 65, 119, 134, 142]
SiO_3	14758	14793	36	[42, 71, 100, 150]
SiO_3	14759	14764	6	[47, 74, 95, 112]
SiO_4	14765	15742	978	[47, 74, 95, 112, 131]
SiO_5	14774	14809	36	[41, 64, 75, 130, 132, 140]
SiO_5	14791	14843	53	[61, 88, 91, 104, 107, 141]
SiO_4	14794	16706	1913	[42, 67, 71, 100, 150]
SiO_4	14810	14828	19	[41, 64, 130, 132, 140]
SiO_3	14818	14854	37	[58, 69, 87, 89]
SiO_3	14821	14922	102	[44, 78, 114, 115]
SiO_5	14829	14856	28	[41, 64, 75, 130, 132, 140]
SiO_4	14844	14864	21	[61, 88, 91, 107, 141]
SiO_4	14855	15204	350	[58, 69, 79, 87, 89]
SiO_4	14857	15441	585	[41, 64, 130, 132, 140]
SiO_3	14865	14894	30	[61, 88, 91, 141]
SiO_5	14870	14876	7	[43, 66, 108, 117, 131, 135]
SiO_4	14877	14887	11	[43, 108, 117, 131, 135]
SiO_5	14888	14899	12	[43, 66, 108, 117, 131, 135]
SiO_4	14895	15538	644	[61, 88, 91, 107, 141]
SiO_4	14900	15212	313	[43, 108, 117, 131, 135]
SiO_3	14900	14933	34	[51, 122, 138, 143]
SiO_5	14904	15154	251	[49, 65, 83, 119, 134, 142]
SiO_3	14909	14933	25	[54, 96, 116, 120]
SiO_5	14910	15434	525	[62, 83, 88, 91, 93, 134]
SiO_4	14923	17037	2115	[44, 78, 100, 114, 115]
SiO_4	14934	14984	51	[51, 107, 122, 138, 143]
SiO_4	14934	18835	3902	[54, 96, 104, 116, 120]
SiO_3	14985	14991	7	[51, 122, 138, 143]
SiO_4	14992	16992	2001	[51, 107, 122, 138, 143]
SiO_3	15104	15107	4	[50, 99, 110, 129]
SiO_4	15108	16055	948	[50, 99, 110, 124, 129]
SiO_4	15155	15263	109	[49, 65, 83, 134, 142]
SiO_3	15205	15268	64	[58, 69, 87, 89]
SiO_5	15213	15361	149	[43, 92, 108, 117, 131, 135]
SiO_5	15264	15409	146	[49, 65, 83, 119, 134, 142]
SiO_4	15269	18488	3220	[58, 69, 79, 87, 89]
SiO_3	15281	15299	19	[46, 85, 102, 113]
SiO_4	15300	15320	21	[46, 85, 102, 113, 137]
SiO_3	15301	15409	109	[45, 97, 123, 149]
SiO_5	15321	15353	33	[46, 77, 85, 102, 113, 137]
SiO_4	15354	15631	278	[46, 85, 102, 113, 137]
SiO_4	15362	15389	28	[43, 108, 117, 131, 135]
SiO_5	15390	15685	296	[43, 92, 108, 117, 131, 135]
SiO_4	15410	15443	34	[45, 97, 112, 123, 149]
SiO_4	15410	15653	244	[49, 65, 83, 119, 134]
SiO_4	15435	15644	210	[62, 83, 88, 91, 93]
SiO_3	15442	15544	103	[41, 64, 130, 132]
SiO_3	15444	15516	73	[45, 97, 123, 149]
SiO_4	15517	16366	850	[45, 97, 112, 123, 149]
SiO_5	15539	15612	74	[61, 88, 91, 107, 138, 141]
SiO_4	15545	18435	2891	[41, 64, 130, 132, 140]
SiO_3	15548	15589	42	[48, 72, 103, 139]
SiO_5	15553	15565	13	[59, 80, 94, 99, 129, 148]
SiO_4	15566	16322	757	[59, 80, 94, 99, 148]
SiO_5	15572	15610	39	[57, 93, 101, 105, 111, 146]
SiO_4	15590	15625	36	[48, 72, 103, 112, 139]
SiO_4	15611	16451	841	[57, 93, 101, 105, 146]
SiO_4	15613	15625	13	[61, 88, 91, 107, 141]
SiO_3	15626	15691	66	[48, 72, 103, 139]
SiO_5	15626	15672	47	[61, 88, 91, 104, 107, 141]
SiO_5	15632	15681	50	[46, 85, 102, 113, 127, 137]
SiO_5	15645	15666	22	[62, 83, 88, 91, 93, 134]
SiO_5	15654	15733	80	[49, 65, 83, 119, 134, 142]
SiO_6	15667	15689	23	[62, 83, 88, 91, 93, 119, 134]
SiO_4	15673	15724	52	[61, 88, 91, 107, 141]
SiO_4	15682	15862	181	[46, 85, 102, 113, 137]
SiO_4	15686	17549	1864	[43, 92, 108, 117, 131]
SiO_5	15690	15698	9	[62, 83, 88, 91, 93, 134]
SiO_4	15692	15832	141	[48, 72, 103, 112, 139]
SiO_4	15699	15880	182	[62, 88, 91, 93, 134]
SiO_5	15725	15845	121	[61, 88, 91, 107, 122, 141]
SiO_4	15734	15812	79	[49, 65, 83, 119, 142]
SiO_5	15743	15762	20	[47, 74, 95, 112, 131, 149]
SiO_4	15763	16953	1191	[47, 74, 95, 112, 131]
SiO_5	15813	15871	59	[49, 65, 83, 119, 134, 142]
SiO_3	15833	15999	167	[48, 72, 103, 139]
SiO_4	15846	16352	507	[61, 88, 91, 107, 141]
SiO_5	15863	15932	70	[46, 85, 102, 113, 137, 144]
SiO_4	15872	16007	136	[49, 65, 83, 119, 142]
SiO_5	15881	15961	81	[62, 71, 88, 91, 93, 134]
SiO_3	15915	15959	45	[60, 68, 75, 77]
SiO_5	15932	16027	96	[55, 81, 86, 93, 119, 146]
SiO_4	15933	17100	1168	[46, 85, 102, 113, 137]
SiO_4	15960	16619	660	[60, 68, 75, 77, 85]
SiO_4	15962	15972	11	[62, 71, 88, 93, 134]
SiO_5	15973	16102	130	[62, 71, 88, 91, 93, 134]
SiO_4	16000	16446	447	[48, 72, 81, 103, 139]
SiO_5	16008	16048	41	[49, 65, 83, 119, 123, 142]
SiO_5	16018	16034	17	[53, 70, 90, 118, 127, 137]
SiO_4	16028	16225	198	[55, 81, 86, 119, 146]
SiO_4	16035	16115	81	[53, 70, 90, 118, 127]
SiO_4	16049	16065	17	[49, 65, 83, 123, 142]
SiO_5	16056	16248	193	[50, 96, 99, 110, 124, 129]
SiO_5	16056	16129	74	[52, 76, 94, 120, 124, 133]
SiO_3	16066	16342	277	[49, 83, 123, 142]
SiO_4	16103	16213	111	[62, 88, 91, 93, 134]
SiO_5	16116	16134	19	[53, 70, 90, 113, 118, 127]
SiO_4	16130	16329	200	[52, 76, 120, 124, 133]
SiO_4	16135	16776	642	[53, 70, 90, 118, 127]
SiO_5	16214	16445	232	[62, 88, 91, 93, 119, 134]
SiO_5	16226	16343	118	[55, 81, 86, 93, 119, 146]
SiO_3	16236	16256	21	[40, 109, 125, 147]
SiO_4	16249	18179	1931	[50, 99, 110, 124, 129]
SiO_4	16257	16498	242	[40, 109, 125, 139, 147]
SiO_5	16323	16339	17	[59, 80, 94, 99, 124, 148]
SiO_5	16330	16346	17	[52, 76, 94, 120, 124, 133]
SiO_4	16340	18835	2496	[59, 80, 94, 99, 148]
SiO_4	16343	17607	1265	[49, 74, 83, 123, 142]
SiO_4	16344	16372	29	[55, 81, 86, 93, 119]
SiO_4	16347	16361	15	[52, 76, 120, 124, 133]
SiO_3	16353	16393	41	[61, 91, 107, 141]
SiO_5	16362	16421	60	[52, 76, 94, 120, 124, 133]
SiO_5	16367	16372	6	[45, 74, 97, 112, 123, 149]
SiO_4	16373	17078	706	[45, 97, 112, 123, 149]
SiO_3	16373	16386	14	[55, 81, 86, 119]
SiO_4	16387	17473	1087	[55, 81, 86, 93, 119]
SiO_4	16394	16480	87	[61, 91, 107, 138, 141]
SiO_4	16422	17127	706	[52, 76, 120, 124, 133]
SiO_4	16446	17005	560	[62, 88, 91, 93, 134]
SiO_5	16447	16459	13	[48, 72, 81, 103, 125, 139]
SiO_5	16452	16467	16	[57, 88, 93, 101, 105, 146]
SiO_4	16460	16513	54	[48, 72, 81, 103, 139]
SiO_4	16468	16494	27	[57, 93, 101, 105, 146]
SiO_5	16481	16495	15	[61, 91, 102, 107, 138, 141]
SiO_3	16495	16624	130	[57, 101, 105, 146]
SiO_6	16496	16519	24	[61, 88, 91, 102, 107, 138, 141]
SiO_5	16499	16628	130	[40, 109, 125, 139, 147, 148]
SiO_5	16514	16544	31	[48, 72, 81, 103, 119, 139]
SiO_5	16520	16541	22	[61, 88, 91, 107, 138, 141]
SiO_6	16542	16575	34	[61, 88, 91, 102, 107, 138, 141]
SiO_4	16545	17329	785	[48, 72, 103, 119, 139]
SiO_5	16576	16648	73	[61, 88, 102, 107, 138, 141]
SiO_5	16620	16689	70	[60, 68, 75, 77, 85, 113]
SiO_4	16625	17453	829	[57, 81, 101, 105, 146]
SiO_4	16629	16637	9	[40, 109, 125, 147, 148]
SiO_5	16638	16657	20	[40, 109, 125, 139, 147, 148]
SiO_4	16649	16655	7	[61, 88, 102, 107, 141]
SiO_5	16656	16718	63	[61, 88, 91, 102, 107, 141]
SiO_4	16658	16902	245	[40, 109, 125, 147, 148]
SiO_4	16690	17355	666	[60, 68, 75, 77, 85]
SiO_5	16707	16735	29	[42, 67, 71, 100, 114, 150]
SiO_4	16719	16905	187	[61, 88, 102, 107, 141]
SiO_4	16736	17858	1123	[42, 67, 71, 100, 150]
SiO_3	16777	16793	17	[53, 90, 118, 127]
SiO_4	16794	16896	103	[53, 70, 90, 118, 127]
SiO_3	16897	16935	39	[53, 90, 118, 127]
SiO_5	16903	16929	27	[40, 86, 109, 125, 147, 148]
SiO_5	16906	16937	32	[61, 88, 91, 102, 107, 141]
SiO_5	16923	16950	28	[56, 66, 73, 80, 106, 121]
SiO_4	16930	17307	378	[40, 109, 125, 147, 148]
SiO_4	16936	16980	45	[53, 70, 90, 118, 127]
SiO_4	16938	17075	138	[61, 88, 102, 107, 141]
SiO_4	16951	18710	1760	[56, 66, 73, 106, 121]
SiO_3	16954	16965	12	[47, 95, 112, 131]
SiO_4	16966	18661	1696	[47, 74, 95, 112, 131]
SiO_3	16981	17042	62	[53, 90, 118, 127]
SiO_5	16993	17033	41	[51, 91, 107, 122, 138, 143]
SiO_5	17006	17261	256	[62, 88, 91, 93, 134, 143]
SiO_4	17034	17061	28	[51, 91, 107, 122, 138]
SiO_5	17038	17052	15	[44, 78, 89, 100, 114, 115]
SiO_4	17043	17407	365	[53, 70, 90, 118, 127]
SiO_4	17053	17148	96	[44, 78, 100, 114, 115]
SiO_5	17062	17137	76	[51, 91, 107, 122, 138, 143]
SiO_5	17076	17138	63	[61, 88, 91, 102, 107, 141]
SiO_5	17079	17102	24	[45, 74, 97, 112, 123, 149]
SiO_5	17101	17107	7	[46, 85, 102, 113, 137, 141]
SiO_4	17103	17149	47	[45, 97, 112, 123, 149]
SiO_4	17108	17818	711	[46, 85, 102, 113, 137]
SiO_5	17128	17301	174	[52, 76, 104, 120, 124, 133]
SiO_4	17138	17156	19	[51, 107, 122, 138, 143]
SiO_4	17139	17149	11	[61, 88, 91, 102, 141]
SiO_5	17149	17306	158	[44, 78, 89, 100, 114, 115]
SiO_5	17150	17160	11	[45, 74, 97, 112, 123, 149]
SiO_5	17150	17175	26	[61, 88, 91, 102, 107, 141]
SiO_5	17157	17200	44	[51, 91, 107, 122, 138, 143]
SiO_4	17161	17398	238	[45, 74, 97, 112, 149]
SiO_4	17176	17205	30	[61, 88, 91, 102, 141]
SiO_4	17201	17846	646	[51, 107, 122, 138, 143]
SiO_5	17206	17296	91	[61, 88, 91, 102, 141, 143]
SiO_4	17262	17349	88	[62, 88, 91, 93, 134]
SiO_4	17297	18835	1539	[61, 88, 102, 141, 143]
SiO_4	17302	17640	339	[52, 76, 120, 124, 133]
SiO_4	17307	17334	28	[44, 78, 89, 114, 115]
SiO_5	17308	17335	28	[40, 86, 109, 125, 147, 148]
SiO_5	17330	17375	46	[48, 71, 72, 103, 119, 139]
SiO_5	17335	17369	35	[44, 78, 89, 100, 114, 115]
SiO_4	17336	17361	26	[40, 109, 125, 147, 148]
SiO_5	17350	17375	26	[62, 65, 88, 91, 93, 134]
SiO_5	17356	17409	54	[60, 68, 75, 77, 85, 113]
SiO_5	17362	17367	6	[40, 86, 109, 125, 147, 148]
SiO_4	17368	17376	9	[40, 109, 125, 147, 148]
SiO_4	17370	18835	1466	[44, 78, 100, 114, 115]
SiO_4	17376	18664	1289	[48, 72, 103, 119, 139]
SiO_4	17376	17410	35	[62, 65, 91, 93, 134]
SiO_5	17377	17390	14	[40, 86, 109, 125, 147, 148]
SiO_4	17391	17784	394	[40, 109, 125, 147, 148]
SiO_3	17399	17485	87	[45, 97, 112, 149]
SiO_3	17408	17460	53	[53, 90, 118, 127]
SiO_4	17410	18185	776	[60, 68, 75, 77, 85]
SiO_3	17411	17495	85	[62, 65, 91, 134]
SiO_5	17454	17459	6	[57, 81, 86, 101, 105, 146]
SiO_4	17460	18835	1376	[57, 81, 101, 105, 146]
SiO_4	17461	17982	522	[53, 70, 90, 118, 127]
SiO_3	17474	17500	27	[55, 81, 86, 93]
SiO_4	17486	17544	59	[45, 82, 97, 112, 149]
SiO_4	17496	17984	489	[62, 65, 91, 93, 134]
SiO_4	17501	17513	13	[55, 73, 81, 86, 93]
SiO_5	17514	17535	22	[55, 73, 81, 86, 93, 119]
SiO_4	17536	18026	491	[55, 81, 86, 93, 119]
SiO_3	17545	17560	16	[45, 97, 112, 149]
SiO_5	17550	17557	8	[43, 92, 95, 108, 117, 131]
SiO_4	17558	18835	1278	[43, 92, 108, 117, 131]
SiO_4	17561	18166	606	[45, 82, 97, 112, 149]
SiO_5	17608	17698	91	[49, 74, 83, 123, 134, 142]
SiO_5	17641	17677	37	[52, 76, 104, 120, 124, 133]
SiO_4	17678	18193	516	[52, 76, 120, 124, 133]
SiO_4	17699	18200	502	[49, 74, 83, 123, 142]
SiO_3	17785	17808	24	[40, 109, 125, 147]
SiO_4	17809	18835	1027	[40, 109, 125, 147, 148]
SiO_3	17819	17928	110	[46, 102, 113, 137]
SiO_3	17847	17871	25	[51, 107, 122, 138]
SiO_5	17859	17882	24	[42, 67, 71, 100, 128, 150]
SiO_4	17872	18810	939	[51, 107, 122, 138, 143]
SiO_4	17883	18835	953	[42, 67, 71, 100, 150]
SiO_4	17929	17943	15	[46, 68, 102, 113, 137]
SiO_3	17944	17977	34	[46, 102, 113, 137]
SiO_4	17978	17987	10	[46, 77, 102, 113, 137]
SiO_5	17983	17995	13	[53, 70, 90, 118, 121, 127]
SiO_5	17985	18106	122	[62, 65, 91, 93, 134, 138]
SiO_5	17988	17988	1	[46, 68, 77, 102, 113, 137]
SiO_4	17989	18830	842	[46, 68, 77, 113, 137]
SiO_4	17996	18706	711	[53, 90, 118, 121, 127]
SiO_5	18027	18108	82	[55, 81, 86, 93, 119, 134]
SiO_4	18107	18835	729	[62, 65, 91, 93, 134]
SiO_4	18109	18135	27	[55, 81, 86, 93, 119]
SiO_5	18136	18182	47	[55, 81, 86, 93, 119, 134]
SiO_3	18167	18320	154	[45, 82, 97, 149]
SiO_5	18180	18206	27	[50, 99, 104, 110, 124, 129]
SiO_4	18183	18234	52	[55, 81, 86, 93, 119]
SiO_5	18186	18199	14	[60, 68, 75, 77, 85, 146]
SiO_5	18194	18208	15	[52, 76, 104, 120, 124, 133]
SiO_4	18200	18277	78	[60, 68, 75, 77, 85]
SiO_5	18201	18258	58	[49, 74, 83, 123, 138, 142]
SiO_4	18207	18835	629	[50, 99, 110, 124, 129]
SiO_4	18209	18835	627	[52, 76, 120, 124, 133]
SiO_3	18235	18251	17	[55, 81, 86, 93]
SiO_4	18252	18261	10	[55, 81, 86, 93, 119]
SiO_4	18259	18835	577	[49, 74, 83, 123, 142]
SiO_5	18262	18360	99	[55, 81, 86, 93, 119, 139]
SiO_3	18278	18326	49	[60, 75, 77, 85]
SiO_4	18321	18456	136	[45, 74, 82, 97, 149]
SiO_4	18327	18369	43	[60, 68, 75, 77, 85]
SiO_4	18361	18525	165	[55, 81, 86, 93, 139]
SiO_5	18370	18424	55	[60, 68, 75, 77, 85, 111]
SiO_4	18425	18835	411	[60, 68, 75, 85, 111]
SiO_5	18436	18488	53	[41, 64, 119, 130, 132, 140]
SiO_5	18457	18465	9	[45, 74, 82, 97, 112, 149]
SiO_4	18466	18474	9	[45, 74, 82, 97, 149]
SiO_3	18475	18804	330	[45, 82, 97, 149]
SiO_4	18489	18835	347	[41, 64, 130, 132, 140]
SiO_5	18489	18528	40	[58, 69, 77, 79, 87, 89]
SiO_5	18526	18568	43	[55, 81, 86, 93, 119, 139]
SiO_4	18529	18835	307	[58, 69, 79, 87, 89]
SiO_4	18569	18569	1	[55, 81, 86, 93, 139]
SiO_5	18570	18624	55	[55, 81, 86, 93, 119, 139]
SiO_4	18625	18769	145	[55, 81, 86, 93, 139]
SiO_5	18662	18669	8	[47, 74, 82, 95, 112, 131]
SiO_5	18665	18681	17	[48, 72, 96, 103, 119, 139]
SiO_4	18670	18835	166	[47, 74, 95, 112, 131]
SiO_4	18682	18835	154	[48, 72, 96, 103, 119]
SiO_5	18707	18762	56	[53, 70, 90, 118, 121, 127]
SiO_5	18711	18738	28	[56, 66, 73, 106, 121, 127]
SiO_4	18739	18835	97	[56, 66, 73, 106, 121]
SiO_4	18763	18835	73	[53, 70, 90, 118, 127]
SiO_5	18770	18783	14	[55, 65, 81, 86, 93, 139]
SiO_4	18784	18788	5	[55, 65, 86, 93, 139]
SiO_5	18789	18835	47	[55, 65, 81, 86, 93, 139]
SiO_4	18805	18835	31	[45, 74, 82, 97, 149]
SiO_5	18811	18824	14	[51, 88, 107, 122, 138, 143]
SiO_4	18825	18827	3	[51, 88, 122, 138, 143]
SiO_5	18828	18835	8	[51, 88, 107, 122, 138, 143]
SiO_5	18831	18835	5	[46, 68, 77, 113, 137, 152]
