# Supplementary material for: Pressure‐Induced Coordination Changes in a Pyrolitic Silicate Melt From Ab Initio Molecular Dynamics Simulations
Source: J Geophys Res Solid Earth. 2019 Nov 29;124(11):11232–50. doi: 10.1029/2019JB018238 (PMC6988478; doi:10.1029/2019JB018238)
Supplement: Supplementary file 2 — Data Set S1 [file JGRB-124-11232-s002.zip › Data/3000K/SiO/a13.5-pyr-100-nvt.T3K.outcar.umd.dat.r0.popul.dat]

Formula	Begin	End	Lifetime	[Composition]
SiO_4	0	481	482	[40, 97, 112, 142, 144]
SiO_4	0	796	797	[41, 92, 95, 104, 149]
SiO_5	0	60	61	[42, 67, 86, 90, 120, 124]
SiO_4	0	1530	1531	[43, 64, 72, 78, 96]
SiO_4	0	2940	2941	[44, 78, 115, 117, 118]
SiO_4	0	300	301	[45, 88, 100, 112, 123]
SiO_4	0	78	79	[46, 65, 77, 111, 113]
SiO_4	0	170	171	[47, 74, 86, 131, 132]
SiO_3	0	17	18	[48, 103, 114, 125]
SiO_3	0	278	279	[49, 65, 139, 148]
SiO_4	0	2902	2903	[50, 73, 101, 110, 145]
SiO_4	0	2342	2343	[51, 68, 75, 106, 108]
SiO_4	0	145	146	[52, 76, 109, 120, 132]
SiO_4	0	269	270	[53, 83, 91, 127, 137]
SiO_4	0	778	779	[54, 69, 82, 100, 116]
SiO_4	0	212	213	[55, 90, 102, 143, 146]
SiO_3	0	161	162	[56, 121, 129, 150]
SiO_3	0	107	108	[57, 81, 105, 147]
SiO_4	0	828	829	[58, 75, 87, 89, 122]
SiO_4	0	1448	1449	[59, 80, 81, 99, 134]
SiO_4	0	513	514	[60, 96, 117, 135, 138]
SiO_4	0	392	393	[61, 95, 107, 123, 141]
SiO_4	0	1134	1135	[62, 71, 83, 93, 130]
SiO_4	0	1798	1799	[63, 126, 140, 151, 152]
SiO_4	18	86	69	[48, 103, 114, 125, 133]
SiO_4	61	488	428	[42, 67, 86, 120, 124]
SiO_3	79	137	59	[46, 77, 111, 113]
SiO_3	87	258	172	[48, 103, 114, 125]
SiO_4	108	844	737	[57, 81, 105, 144, 147]
SiO_4	138	1346	1209	[46, 65, 77, 111, 113]
SiO_5	146	187	42	[52, 76, 86, 109, 120, 132]
SiO_4	162	1158	997	[56, 121, 129, 146, 150]
SiO_5	171	259	89	[47, 74, 86, 114, 131, 132]
SiO_4	188	663	476	[52, 76, 109, 120, 132]
SiO_3	213	226	14	[55, 90, 102, 143]
SiO_4	227	253	27	[55, 90, 102, 143, 146]
SiO_3	254	301	48	[55, 90, 143, 146]
SiO_4	259	279	21	[48, 86, 103, 114, 125]
SiO_4	260	743	484	[47, 74, 86, 114, 131]
SiO_3	270	346	77	[53, 91, 127, 137]
SiO_4	279	320	42	[49, 65, 77, 139, 148]
SiO_3	280	395	116	[48, 103, 114, 125]
SiO_5	301	310	10	[45, 69, 88, 100, 112, 123]
SiO_4	302	330	29	[55, 90, 102, 143, 146]
SiO_4	311	940	630	[45, 88, 100, 112, 123]
SiO_3	321	327	7	[49, 77, 139, 148]
SiO_4	328	388	61	[49, 65, 77, 139, 148]
SiO_3	331	442	112	[55, 90, 102, 143]
SiO_4	347	391	45	[53, 91, 127, 137, 146]
SiO_3	389	589	201	[49, 65, 139, 148]
SiO_3	392	487	96	[53, 91, 127, 137]
SiO_3	393	403	11	[61, 95, 107, 141]
SiO_4	396	932	537	[48, 103, 114, 125, 136]
SiO_4	404	1823	1420	[61, 95, 107, 123, 141]
SiO_4	443	497	55	[55, 90, 102, 143, 146]
SiO_3	482	517	36	[40, 97, 112, 142]
SiO_4	488	3100	2613	[53, 91, 127, 130, 137]
SiO_3	489	513	25	[42, 67, 86, 124]
SiO_5	498	504	7	[55, 90, 102, 129, 143, 146]
SiO_4	505	936	432	[55, 90, 102, 143, 146]
SiO_4	514	579	66	[42, 67, 86, 120, 124]
SiO_3	514	542	29	[60, 117, 135, 138]
SiO_4	518	570	53	[40, 97, 112, 142, 144]
SiO_4	543	2371	1829	[60, 96, 117, 135, 138]
SiO_3	571	582	12	[40, 97, 112, 142]
SiO_5	580	589	10	[42, 67, 86, 114, 120, 124]
SiO_4	583	638	56	[40, 97, 112, 142, 144]
SiO_4	590	1362	773	[42, 67, 86, 120, 124]
SiO_4	590	816	227	[49, 65, 69, 139, 148]
SiO_3	639	851	213	[40, 97, 112, 142]
SiO_3	664	729	66	[52, 76, 109, 132]
SiO_4	730	1662	933	[52, 76, 109, 120, 132]
SiO_5	744	753	10	[47, 74, 86, 114, 131, 139]
SiO_4	754	825	72	[47, 74, 86, 114, 131]
SiO_3	779	822	44	[54, 82, 100, 116]
SiO_3	797	844	48	[41, 92, 104, 149]
SiO_5	817	881	65	[49, 65, 69, 131, 139, 148]
SiO_4	823	1726	904	[54, 69, 82, 100, 116]
SiO_5	826	868	43	[47, 74, 86, 114, 131, 148]
SiO_5	829	843	15	[58, 75, 87, 89, 108, 122]
SiO_4	844	3980	3137	[58, 75, 87, 89, 122]
SiO_4	845	1345	501	[41, 92, 95, 104, 149]
SiO_5	845	851	7	[57, 81, 105, 128, 144, 147]
SiO_4	852	1279	428	[40, 97, 112, 128, 142]
SiO_4	852	1010	159	[57, 81, 105, 144, 147]
SiO_4	869	4978	4110	[47, 74, 86, 114, 131]
SiO_4	882	956	75	[49, 65, 69, 139, 148]
SiO_5	933	958	26	[48, 86, 103, 114, 125, 136]
SiO_3	937	968	32	[55, 90, 102, 143]
SiO_5	941	1007	67	[45, 88, 97, 100, 112, 123]
SiO_5	957	977	21	[49, 65, 69, 77, 139, 148]
SiO_4	959	3672	2714	[48, 103, 114, 125, 136]
SiO_4	969	981	13	[55, 90, 102, 143, 146]
SiO_4	978	2615	1638	[49, 65, 69, 139, 148]
SiO_5	982	1036	55	[55, 90, 102, 121, 143, 146]
SiO_4	1008	1031	24	[45, 88, 97, 100, 112]
SiO_5	1011	1023	13	[57, 80, 81, 105, 144, 147]
SiO_4	1024	1194	171	[57, 81, 105, 144, 147]
SiO_5	1032	1184	153	[45, 88, 97, 100, 112, 139]
SiO_4	1037	1055	19	[55, 90, 102, 121, 143]
SiO_3	1056	1083	28	[55, 90, 102, 143]
SiO_4	1084	1096	13	[55, 90, 102, 121, 143]
SiO_3	1097	1136	40	[55, 90, 102, 143]
SiO_5	1135	1241	107	[62, 71, 72, 83, 93, 130]
SiO_4	1137	1255	119	[55, 90, 102, 121, 143]
SiO_3	1159	1197	39	[56, 121, 146, 150]
SiO_4	1185	1210	26	[45, 88, 97, 100, 139]
SiO_3	1195	1229	35	[57, 105, 144, 147]
SiO_4	1198	1207	10	[56, 121, 129, 146, 150]
SiO_3	1208	1390	183	[56, 121, 146, 150]
SiO_5	1211	1232	22	[45, 88, 97, 100, 112, 139]
SiO_4	1230	2215	986	[57, 81, 105, 144, 147]
SiO_4	1233	2217	985	[45, 88, 97, 100, 112]
SiO_4	1242	5742	4501	[62, 71, 83, 93, 130]
SiO_3	1256	1280	25	[55, 90, 102, 143]
SiO_3	1280	1294	15	[40, 112, 128, 142]
SiO_4	1281	1781	501	[55, 67, 90, 102, 143]
SiO_4	1295	1570	276	[40, 97, 112, 128, 142]
SiO_3	1346	1359	14	[41, 92, 104, 149]
SiO_3	1347	1395	49	[46, 77, 111, 113]
SiO_4	1360	2360	1001	[41, 66, 92, 104, 149]
SiO_5	1363	1492	130	[42, 67, 76, 86, 120, 124]
SiO_4	1391	5258	3868	[56, 84, 121, 146, 150]
SiO_4	1396	4446	3051	[46, 65, 77, 111, 113]
SiO_5	1449	1464	16	[59, 80, 81, 99, 112, 134]
SiO_4	1465	5821	4357	[59, 80, 81, 99, 134]
SiO_4	1493	1790	298	[42, 67, 86, 120, 124]
SiO_3	1531	1537	7	[43, 64, 72, 78]
SiO_4	1538	1662	125	[43, 64, 72, 78, 96]
SiO_5	1571	1593	23	[40, 97, 112, 115, 128, 142]
SiO_4	1594	2228	635	[40, 97, 115, 128, 142]
SiO_5	1663	1810	148	[43, 64, 72, 78, 96, 117]
SiO_3	1663	1670	8	[52, 76, 109, 120]
SiO_4	1671	2665	995	[52, 76, 109, 120, 132]
SiO_5	1727	1737	11	[54, 69, 82, 97, 100, 116]
SiO_4	1738	1849	112	[54, 69, 82, 100, 116]
SiO_5	1782	1791	10	[55, 67, 77, 90, 102, 143]
SiO_5	1791	1815	25	[42, 67, 86, 102, 120, 124]
SiO_4	1792	1920	129	[55, 67, 90, 102, 143]
SiO_3	1799	2147	349	[63, 126, 151, 152]
SiO_4	1811	1985	175	[43, 64, 72, 78, 96]
SiO_4	1816	5443	3628	[42, 67, 86, 120, 124]
SiO_3	1824	1848	25	[61, 95, 123, 141]
SiO_4	1849	4057	2209	[61, 95, 107, 123, 141]
SiO_5	1850	1870	21	[54, 69, 82, 97, 100, 116]
SiO_4	1871	1883	13	[54, 69, 82, 100, 116]
SiO_3	1884	1895	12	[54, 82, 100, 116]
SiO_4	1896	2191	296	[54, 69, 82, 100, 116]
SiO_5	1921	1959	39	[55, 67, 90, 102, 111, 143]
SiO_4	1960	4895	2936	[55, 67, 90, 102, 143]
SiO_5	1986	1995	10	[43, 64, 72, 78, 96, 145]
SiO_4	1996	3435	1440	[43, 64, 72, 96, 145]
SiO_4	2148	2432	285	[63, 116, 126, 151, 152]
SiO_3	2192	2311	120	[54, 82, 100, 116]
SiO_5	2216	2241	26	[57, 81, 99, 105, 144, 147]
SiO_5	2218	2362	145	[45, 69, 88, 97, 100, 112]
SiO_3	2229	2422	194	[40, 97, 115, 128]
SiO_4	2242	4053	1812	[57, 81, 105, 144, 147]
SiO_4	2312	2372	61	[54, 69, 82, 100, 116]
SiO_3	2343	2358	16	[51, 68, 75, 108]
SiO_4	2359	2967	609	[51, 68, 75, 106, 108]
SiO_3	2361	2379	19	[41, 66, 104, 149]
SiO_4	2363	2549	187	[45, 88, 97, 100, 112]
SiO_5	2372	2533	162	[60, 96, 117, 135, 138, 143]
SiO_3	2373	2433	61	[54, 82, 100, 116]
SiO_4	2380	3599	1220	[41, 66, 92, 104, 149]
SiO_4	2423	3591	1169	[40, 69, 97, 115, 128]
SiO_3	2433	2552	120	[63, 126, 151, 152]
SiO_4	2434	2454	21	[54, 82, 100, 116, 152]
SiO_3	2455	2509	55	[54, 82, 100, 116]
SiO_4	2510	4295	1786	[54, 82, 95, 100, 116]
SiO_4	2534	3351	818	[60, 96, 117, 135, 138]
SiO_5	2550	2584	35	[45, 88, 97, 100, 112, 148]
SiO_4	2553	2601	49	[63, 82, 126, 151, 152]
SiO_4	2585	2777	193	[45, 88, 97, 100, 112]
SiO_3	2602	2867	266	[63, 126, 151, 152]
SiO_5	2616	2635	20	[49, 65, 69, 116, 139, 148]
SiO_4	2636	3265	630	[49, 65, 69, 139, 148]
SiO_5	2666	2688	23	[52, 76, 109, 120, 124, 132]
SiO_4	2689	4137	1449	[52, 76, 109, 120, 132]
SiO_3	2778	3054	277	[45, 88, 100, 112]
SiO_4	2868	2880	13	[63, 92, 126, 151, 152]
SiO_3	2881	2890	10	[63, 126, 151, 152]
SiO_4	2891	3084	194	[63, 126, 127, 151, 152]
SiO_3	2903	2912	10	[50, 101, 110, 145]
SiO_4	2913	3032	120	[50, 73, 101, 110, 145]
SiO_5	2941	2964	24	[44, 78, 115, 117, 118, 140]
SiO_4	2965	3249	285	[44, 78, 115, 117, 118]
SiO_3	2968	2984	17	[51, 68, 75, 108]
SiO_4	2985	3973	989	[51, 68, 75, 106, 108]
SiO_3	3033	3469	437	[50, 73, 101, 110]
SiO_4	3055	3124	70	[45, 88, 94, 100, 112]
SiO_3	3085	3193	109	[63, 126, 151, 152]
SiO_5	3101	3152	52	[53, 83, 91, 127, 130, 137]
SiO_3	3125	3138	14	[45, 88, 94, 112]
SiO_4	3139	3164	26	[45, 88, 94, 100, 112]
SiO_4	3153	3661	509	[53, 83, 91, 127, 137]
SiO_3	3165	3186	22	[45, 88, 94, 112]
SiO_4	3187	3219	33	[45, 88, 94, 100, 112]
SiO_4	3194	3970	777	[63, 126, 127, 151, 152]
SiO_3	3220	3258	39	[45, 88, 94, 112]
SiO_5	3250	3354	105	[44, 78, 115, 117, 118, 128]
SiO_4	3259	3967	709	[45, 88, 94, 100, 112]
SiO_5	3266	3275	10	[49, 65, 69, 77, 139, 148]
SiO_4	3276	4417	1142	[49, 65, 69, 139, 148]
SiO_5	3352	3424	73	[60, 96, 117, 128, 135, 138]
SiO_4	3355	3598	244	[44, 78, 115, 117, 118]
SiO_4	3425	5313	1889	[60, 96, 117, 135, 138]
SiO_3	3436	3446	11	[43, 64, 72, 145]
SiO_4	3447	3850	404	[43, 64, 72, 96, 145]
SiO_4	3470	4034	565	[50, 73, 101, 110, 144]
SiO_5	3592	3672	81	[40, 69, 97, 115, 128, 138]
SiO_3	3599	3631	33	[44, 78, 115, 117]
SiO_3	3600	3654	55	[41, 66, 104, 149]
SiO_4	3632	3676	45	[44, 78, 115, 117, 118]
SiO_4	3655	5190	1536	[41, 66, 92, 104, 149]
SiO_3	3662	3680	19	[53, 83, 91, 137]
SiO_4	3673	5039	1367	[40, 69, 97, 115, 128]
SiO_5	3673	3702	30	[48, 74, 103, 114, 125, 136]
SiO_5	3677	3682	6	[44, 78, 111, 115, 117, 118]
SiO_4	3681	4040	360	[53, 83, 91, 127, 137]
SiO_4	3683	3962	280	[44, 78, 115, 117, 118]
SiO_4	3703	4127	425	[48, 103, 114, 125, 136]
SiO_3	3851	3852	2	[43, 64, 72, 96]
SiO_2	3853	3935	83	[43, 64, 72]
SiO_3	3936	4083	148	[43, 64, 72, 108]
SiO_3	3963	3985	23	[44, 78, 115, 118]
SiO_4	3968	3985	18	[45, 78, 88, 94, 112]
SiO_3	3971	4085	115	[63, 126, 151, 152]
SiO_5	3974	4007	34	[51, 68, 75, 106, 108, 133]
SiO_5	3981	3998	18	[58, 75, 87, 89, 106, 122]
SiO_4	3986	4085	100	[44, 78, 115, 117, 118]
SiO_3	3986	4066	81	[45, 78, 88, 94]
SiO_4	3999	4135	137	[58, 75, 87, 89, 122]
SiO_4	4008	4059	52	[51, 68, 75, 108, 133]
SiO_3	4035	4095	61	[50, 73, 101, 110]
SiO_5	4041	4066	26	[53, 83, 91, 127, 137, 152]
SiO_3	4054	4073	20	[57, 81, 105, 147]
SiO_5	4058	4162	105	[61, 95, 100, 107, 123, 141]
SiO_5	4060	4079	20	[51, 64, 68, 75, 108, 133]
SiO_4	4067	4177	111	[45, 78, 88, 94, 115]
SiO_4	4067	5125	1059	[53, 83, 91, 127, 137]
SiO_4	4074	4297	224	[57, 81, 105, 144, 147]
SiO_4	4080	6392	2313	[51, 68, 75, 108, 133]
SiO_4	4084	4613	530	[43, 64, 72, 108, 145]
SiO_3	4086	4110	25	[44, 115, 117, 118]
SiO_4	4086	4349	264	[63, 93, 126, 151, 152]
SiO_4	4096	6016	1921	[50, 73, 101, 110, 144]
SiO_4	4111	4419	309	[44, 78, 115, 117, 118]
SiO_5	4128	4161	34	[48, 74, 103, 114, 125, 136]
SiO_5	4136	4164	29	[58, 75, 87, 89, 106, 122]
SiO_5	4138	4196	59	[52, 76, 109, 120, 132, 146]
SiO_4	4162	4270	109	[48, 103, 114, 125, 136]
SiO_4	4163	4298	136	[61, 95, 100, 107, 141]
SiO_4	4165	4207	43	[58, 75, 89, 106, 122]
SiO_3	4178	4423	246	[45, 78, 88, 94]
SiO_4	4197	5038	842	[52, 76, 109, 120, 132]
SiO_3	4208	4234	27	[58, 89, 106, 122]
SiO_4	4235	4768	534	[58, 89, 106, 112, 122]
SiO_5	4271	4298	28	[48, 74, 103, 114, 125, 136]
SiO_5	4296	4322	27	[54, 82, 95, 100, 116, 137]
SiO_5	4298	4311	14	[57, 70, 81, 105, 144, 147]
SiO_4	4299	4336	38	[48, 103, 114, 125, 136]
SiO_5	4299	4324	26	[61, 85, 95, 100, 107, 141]
SiO_4	4312	4494	183	[57, 81, 105, 144, 147]
SiO_4	4323	4620	298	[54, 82, 95, 100, 116]
SiO_4	4325	4359	35	[61, 85, 95, 107, 141]
SiO_5	4337	4466	130	[48, 74, 103, 114, 125, 136]
SiO_3	4350	4381	32	[63, 126, 151, 152]
SiO_5	4360	4383	24	[61, 82, 85, 95, 107, 141]
SiO_4	4382	4874	493	[63, 126, 140, 151, 152]
SiO_4	4384	4520	137	[61, 85, 95, 107, 141]
SiO_5	4418	4421	4	[49, 65, 69, 113, 139, 148]
SiO_5	4420	4443	24	[44, 78, 115, 117, 118, 138]
SiO_4	4422	4751	330	[49, 65, 69, 139, 148]
SiO_4	4424	4441	18	[45, 78, 88, 94, 138]
SiO_3	4442	4824	383	[45, 78, 88, 94]
SiO_4	4444	4623	180	[44, 78, 115, 117, 118]
SiO_5	4447	4470	24	[46, 65, 77, 111, 113, 118]
SiO_4	4467	4469	3	[48, 74, 103, 125, 136]
SiO_5	4470	4488	19	[48, 74, 103, 114, 125, 136]
SiO_4	4471	4715	245	[46, 65, 77, 111, 113]
SiO_4	4489	4826	338	[48, 74, 103, 125, 136]
SiO_3	4495	4539	45	[57, 81, 105, 147]
SiO_5	4521	4538	18	[61, 82, 85, 95, 107, 141]
SiO_4	4539	4841	303	[61, 85, 95, 107, 141]
SiO_4	4540	6069	1530	[57, 81, 105, 144, 147]
SiO_3	4614	4887	274	[43, 64, 72, 145]
SiO_5	4621	4634	14	[54, 82, 95, 100, 116, 126]
SiO_5	4624	4641	18	[44, 78, 97, 115, 117, 118]
SiO_4	4635	4707	73	[54, 82, 95, 100, 116]
SiO_4	4642	5498	857	[44, 78, 97, 117, 118]
SiO_5	4708	4738	31	[54, 82, 95, 100, 116, 126]
SiO_5	4716	4766	51	[46, 65, 77, 111, 113, 133]
SiO_4	4739	4756	18	[54, 82, 95, 100, 116]
SiO_3	4752	5565	814	[49, 65, 139, 148]
SiO_3	4757	4764	8	[54, 82, 100, 116]
SiO_4	4765	4769	5	[54, 82, 100, 116, 126]
SiO_4	4767	7161	2395	[46, 77, 111, 113, 133]
SiO_5	4769	4843	75	[58, 89, 105, 106, 112, 122]
SiO_3	4770	4793	24	[54, 82, 100, 116]
SiO_4	4794	4906	113	[54, 82, 95, 100, 116]
SiO_4	4825	5038	214	[45, 78, 88, 94, 138]
SiO_5	4827	4832	6	[48, 74, 103, 113, 125, 136]
SiO_4	4833	4842	10	[48, 103, 113, 125, 136]
SiO_5	4842	4856	15	[61, 82, 85, 95, 107, 141]
SiO_3	4843	4861	19	[48, 103, 125, 136]
SiO_4	4844	4887	44	[58, 105, 106, 112, 122]
SiO_4	4857	5097	241	[61, 85, 95, 107, 141]
SiO_4	4862	5652	791	[48, 103, 113, 125, 136]
SiO_3	4875	4900	26	[63, 140, 151, 152]
SiO_4	4888	5088	201	[43, 64, 72, 75, 145]
SiO_3	4888	4903	16	[58, 106, 112, 122]
SiO_3	4896	4931	36	[55, 67, 90, 102]
SiO_4	4901	6455	1555	[63, 126, 140, 151, 152]
SiO_4	4904	5033	130	[58, 100, 106, 112, 122]
SiO_5	4907	4982	76	[54, 82, 95, 100, 116, 141]
SiO_4	4932	6497	1566	[55, 67, 90, 102, 143]
SiO_3	4979	5017	39	[47, 74, 114, 131]
SiO_4	4983	5196	214	[54, 82, 95, 100, 116]
SiO_4	5018	5933	916	[47, 74, 86, 114, 131]
SiO_3	5034	5073	40	[58, 106, 112, 122]
SiO_5	5039	5067	29	[45, 78, 88, 94, 129, 138]
SiO_5	5039	5101	63	[52, 76, 109, 120, 124, 132]
SiO_5	5040	5072	33	[40, 69, 97, 115, 128, 142]
SiO_4	5068	5113	46	[45, 78, 88, 94, 138]
SiO_4	5073	5548	476	[40, 97, 115, 128, 142]
SiO_4	5074	5469	396	[58, 105, 106, 112, 122]
SiO_3	5089	5108	20	[43, 64, 72, 145]
SiO_5	5098	5137	40	[61, 82, 85, 95, 107, 141]
SiO_4	5102	10329	5228	[52, 76, 109, 120, 132]
SiO_4	5109	5724	616	[43, 64, 72, 75, 145]
SiO_3	5114	5127	14	[45, 78, 88, 94]
SiO_3	5126	5165	40	[53, 91, 127, 137]
SiO_4	5128	5300	173	[45, 78, 88, 94, 138]
SiO_4	5138	5499	362	[61, 85, 95, 107, 141]
SiO_4	5166	6233	1068	[53, 83, 91, 127, 137]
SiO_5	5191	5336	146	[41, 66, 92, 96, 104, 149]
SiO_3	5197	5263	67	[54, 82, 100, 116]
SiO_5	5259	5268	10	[56, 68, 84, 121, 146, 150]
SiO_4	5264	6297	1034	[54, 82, 100, 116, 141]
SiO_4	5269	7474	2206	[56, 68, 84, 121, 150]
SiO_3	5301	5370	70	[45, 78, 94, 138]
SiO_5	5314	5326	13	[60, 66, 96, 117, 135, 138]
SiO_4	5327	6321	995	[60, 96, 117, 135, 138]
SiO_4	5337	5578	242	[41, 66, 92, 104, 149]
SiO_4	5371	5950	580	[45, 78, 94, 138, 152]
SiO_5	5444	5482	39	[42, 67, 86, 120, 124, 140]
SiO_5	5470	5478	9	[58, 99, 105, 106, 112, 122]
SiO_4	5479	5756	278	[58, 105, 106, 112, 122]
SiO_4	5483	6378	896	[42, 67, 86, 120, 124]
SiO_5	5499	5521	23	[44, 78, 97, 117, 118, 126]
SiO_5	5500	5743	244	[61, 85, 95, 107, 116, 141]
SiO_4	5522	6275	754	[44, 78, 117, 118, 126]
SiO_5	5549	5568	20	[40, 97, 115, 128, 135, 142]
SiO_4	5566	5602	37	[49, 65, 77, 139, 148]
SiO_4	5569	7334	1766	[40, 97, 115, 128, 142]
SiO_3	5579	5626	48	[41, 66, 104, 149]
SiO_3	5603	5637	35	[49, 65, 139, 148]
SiO_4	5627	5854	228	[41, 66, 92, 104, 149]
SiO_4	5638	11862	6225	[49, 65, 77, 139, 148]
SiO_3	5653	5673	21	[48, 103, 125, 136]
SiO_4	5674	6198	525	[48, 103, 113, 125, 136]
SiO_3	5725	5781	57	[43, 64, 72, 145]
SiO_3	5743	5748	6	[62, 71, 93, 130]
SiO_4	5744	6814	1071	[61, 85, 95, 107, 141]
SiO_4	5749	8622	2874	[62, 71, 73, 93, 130]
SiO_3	5757	6104	348	[58, 105, 106, 112]
SiO_4	5782	10061	4280	[43, 64, 72, 124, 145]
SiO_3	5822	5862	41	[59, 80, 99, 134]
SiO_3	5855	5880	26	[41, 66, 92, 149]
SiO_4	5863	5893	31	[59, 79, 80, 99, 134]
SiO_4	5881	5956	76	[41, 66, 92, 104, 149]
SiO_3	5894	5942	49	[59, 80, 99, 134]
SiO_3	5934	5980	47	[47, 74, 114, 131]
SiO_4	5943	5966	24	[59, 80, 81, 99, 134]
SiO_3	5951	6004	54	[45, 78, 94, 138]
SiO_5	5957	6010	54	[41, 66, 92, 96, 104, 149]
SiO_3	5967	6038	72	[59, 80, 99, 134]
SiO_4	5981	6661	681	[47, 74, 86, 114, 131]
SiO_4	6005	8126	2122	[45, 78, 94, 138, 152]
SiO_4	6011	7267	1257	[41, 66, 92, 104, 149]
SiO_5	6017	6021	5	[50, 73, 101, 110, 134, 144]
SiO_6	6022	6032	11	[50, 73, 101, 106, 110, 134, 144]
SiO_5	6033	6129	97	[50, 73, 101, 110, 134, 144]
SiO_4	6039	6390	352	[59, 80, 81, 99, 134]
SiO_5	6070	6180	111	[57, 81, 105, 134, 144, 147]
SiO_4	6105	6408	304	[58, 105, 106, 112, 134]
SiO_4	6130	11876	5747	[50, 73, 101, 110, 144]
SiO_4	6181	6188	8	[57, 81, 105, 144, 147]
SiO_5	6189	6244	56	[57, 81, 104, 105, 144, 147]
SiO_5	6199	6234	36	[48, 103, 113, 125, 133, 136]
SiO_3	6234	6492	259	[53, 83, 127, 137]
SiO_4	6235	6654	420	[48, 103, 113, 125, 136]
SiO_4	6245	6269	25	[57, 104, 105, 144, 147]
SiO_5	6270	6274	5	[57, 81, 104, 105, 144, 147]
SiO_4	6275	7001	727	[57, 104, 105, 144, 147]
SiO_5	6276	6323	48	[44, 78, 117, 118, 126, 140]
SiO_3	6298	6323	26	[54, 82, 100, 116]
SiO_3	6322	6365	44	[60, 96, 117, 135]
SiO_4	6324	6360	37	[44, 78, 117, 118, 126]
SiO_4	6324	6376	53	[54, 82, 100, 116, 152]
SiO_5	6361	6399	39	[44, 78, 117, 118, 126, 140]
SiO_4	6366	6929	564	[60, 96, 117, 135, 138]
SiO_5	6377	6420	44	[54, 82, 94, 100, 116, 152]
SiO_5	6379	6426	48	[42, 67, 86, 120, 124, 143]
SiO_3	6391	6425	35	[59, 80, 81, 99]
SiO_3	6393	6473	81	[51, 75, 108, 133]
SiO_4	6400	7328	929	[44, 78, 117, 118, 126]
SiO_5	6409	6416	8	[58, 105, 106, 112, 134, 144]
SiO_6	6417	6424	8	[58, 104, 105, 106, 112, 134, 144]
SiO_4	6421	7142	722	[54, 82, 100, 116, 152]
SiO_5	6425	6426	2	[58, 105, 106, 112, 134, 144]
SiO_4	6426	8346	1921	[59, 80, 81, 99, 134]
SiO_6	6427	6457	31	[42, 67, 86, 120, 124, 143, 151]
SiO_4	6427	6849	423	[58, 105, 106, 112, 134]
SiO_5	6456	6477	22	[63, 67, 126, 140, 151, 152]
SiO_5	6458	6598	141	[42, 67, 86, 120, 124, 151]
SiO_4	6474	6534	61	[51, 75, 108, 133, 136]
SiO_4	6478	6892	415	[63, 67, 126, 140, 151]
SiO_4	6493	6602	110	[53, 83, 127, 130, 137]
SiO_3	6498	6509	12	[55, 90, 102, 143]
SiO_4	6510	6528	19	[55, 67, 90, 102, 143]
SiO_3	6529	6684	156	[55, 90, 102, 143]
SiO_3	6535	6555	21	[51, 75, 108, 133]
SiO_4	6556	7435	880	[51, 75, 108, 133, 136]
SiO_4	6599	7070	472	[42, 86, 120, 124, 151]
SiO_3	6603	6785	183	[53, 83, 127, 137]
SiO_5	6655	6706	52	[48, 74, 103, 113, 125, 136]
SiO_3	6662	6665	4	[47, 74, 114, 131]
SiO_4	6666	7730	1065	[47, 74, 107, 114, 131]
SiO_4	6685	7513	829	[55, 90, 102, 121, 143]
SiO_3	6707	6756	50	[48, 103, 113, 125]
SiO_4	6757	6799	43	[48, 103, 113, 125, 136]
SiO_4	6786	6957	172	[53, 82, 83, 127, 137]
SiO_5	6800	6816	17	[48, 103, 113, 125, 133, 136]
SiO_3	6815	6841	27	[61, 85, 95, 141]
SiO_4	6817	7696	880	[48, 103, 113, 125, 136]
SiO_4	6842	7773	932	[61, 85, 95, 107, 141]
SiO_3	6850	6867	18	[58, 105, 112, 134]
SiO_4	6868	7547	680	[58, 105, 106, 112, 134]
SiO_3	6893	6910	18	[63, 67, 126, 140]
SiO_4	6911	8671	1761	[63, 67, 126, 140, 151]
SiO_3	6930	6994	65	[60, 96, 135, 138]
SiO_3	6958	7074	117	[53, 83, 127, 137]
SiO_4	6995	7581	587	[60, 96, 117, 135, 138]
SiO_5	7002	7050	49	[57, 104, 105, 144, 147, 149]
SiO_4	7051	7538	488	[57, 104, 105, 144, 147]
SiO_3	7071	7110	40	[42, 86, 120, 124]
SiO_4	7075	9589	2515	[53, 83, 93, 127, 137]
SiO_4	7111	7665	555	[42, 86, 120, 124, 147]
SiO_3	7143	7150	8	[54, 82, 100, 116]
SiO_4	7151	7178	28	[54, 82, 100, 116, 152]
SiO_5	7162	7209	48	[46, 77, 108, 111, 113, 133]
SiO_5	7179	7218	40	[54, 82, 85, 100, 116, 152]
SiO_4	7210	7442	233	[46, 77, 108, 111, 113]
SiO_4	7219	8412	1194	[54, 82, 85, 100, 116]
SiO_5	7268	7279	12	[41, 66, 92, 104, 105, 149]
SiO_4	7280	7554	275	[41, 66, 92, 104, 149]
SiO_5	7329	7356	28	[44, 78, 117, 118, 119, 126]
SiO_3	7335	7361	27	[40, 97, 115, 142]
SiO_4	7357	10478	3122	[44, 117, 118, 119, 126]
SiO_4	7362	7513	152	[40, 97, 115, 128, 142]
SiO_5	7436	7442	7	[51, 72, 75, 108, 133, 136]
SiO_5	7443	7499	57	[46, 77, 102, 108, 111, 113]
SiO_4	7443	7583	141	[51, 75, 108, 133, 136]
SiO_5	7475	7504	30	[56, 68, 84, 121, 142, 150]
SiO_6	7500	7500	1	[46, 77, 102, 108, 111, 113, 148]
SiO_5	7501	7508	8	[46, 102, 108, 111, 113, 148]
SiO_4	7505	7706	202	[56, 68, 84, 121, 150]
SiO_4	7509	7515	7	[46, 102, 108, 111, 113]
SiO_5	7514	7567	54	[40, 97, 115, 128, 142, 150]
SiO_3	7514	7556	43	[55, 90, 121, 143]
SiO_5	7516	7600	85	[46, 77, 102, 108, 111, 113]
SiO_5	7539	7563	25	[57, 104, 105, 144, 147, 149]
SiO_5	7548	7571	24	[58, 105, 106, 112, 134, 149]
SiO_3	7555	7617	63	[41, 66, 92, 149]
SiO_4	7557	7841	285	[55, 90, 121, 142, 143]
SiO_4	7564	10580	3017	[57, 104, 105, 144, 147]
SiO_4	7568	7712	145	[40, 97, 115, 128, 142]
SiO_4	7572	8074	503	[58, 105, 106, 112, 134]
SiO_3	7582	7640	59	[60, 96, 117, 135]
SiO_5	7584	7610	27	[51, 75, 108, 113, 133, 136]
SiO_4	7601	8775	1175	[46, 77, 108, 111, 113]
SiO_4	7611	8118	508	[51, 75, 108, 133, 136]
SiO_4	7618	7680	63	[41, 66, 92, 140, 149]
SiO_4	7641	8788	1148	[60, 96, 117, 125, 135]
SiO_5	7666	7668	3	[42, 86, 104, 120, 124, 147]
SiO_4	7669	7761	93	[42, 86, 120, 124, 147]
SiO_3	7681	8478	798	[41, 66, 92, 149]
SiO_5	7697	7762	66	[48, 103, 108, 113, 125, 136]
SiO_5	7707	7736	30	[56, 68, 80, 84, 121, 150]
SiO_3	7713	7820	108	[40, 97, 115, 128]
SiO_3	7731	7788	58	[47, 74, 114, 131]
SiO_4	7737	11876	4140	[56, 68, 84, 121, 150]
SiO_5	7762	7782	21	[42, 86, 120, 124, 145, 147]
SiO_4	7763	8931	1169	[48, 103, 113, 125, 136]
SiO_5	7774	7801	28	[61, 74, 85, 95, 107, 141]
SiO_4	7783	10457	2675	[42, 86, 120, 124, 147]
SiO_4	7789	9814	2026	[47, 74, 95, 114, 131]
SiO_4	7802	8032	231	[61, 85, 95, 107, 141]
SiO_4	7821	7915	95	[40, 97, 115, 121, 128]
SiO_3	7842	7946	105	[55, 90, 142, 143]
SiO_3	7916	8072	157	[40, 97, 115, 128]
SiO_4	7947	8747	801	[55, 79, 90, 142, 143]
SiO_3	8033	8207	175	[61, 95, 107, 141]
SiO_4	8073	8079	7	[40, 78, 97, 115, 128]
SiO_5	8075	8085	11	[58, 105, 106, 112, 134, 149]
SiO_3	8080	8093	14	[40, 97, 115, 128]
SiO_4	8086	8366	281	[58, 105, 106, 112, 134]
SiO_4	8094	8094	1	[40, 78, 97, 115, 128]
SiO_5	8095	8105	11	[40, 68, 78, 97, 115, 128]
SiO_4	8106	8282	177	[40, 78, 97, 115, 128]
SiO_5	8119	8540	422	[51, 75, 79, 108, 133, 136]
SiO_3	8127	8138	12	[45, 94, 138, 152]
SiO_4	8139	8170	32	[45, 78, 94, 138, 152]
SiO_3	8171	8284	114	[45, 78, 138, 152]
SiO_4	8208	9460	1253	[61, 85, 95, 107, 141]
SiO_3	8283	8580	298	[40, 78, 115, 128]
SiO_4	8285	8354	70	[45, 78, 94, 138, 152]
SiO_5	8347	8380	34	[59, 80, 81, 99, 105, 134]
SiO_3	8355	8371	17	[45, 94, 138, 152]
SiO_3	8367	8461	95	[58, 105, 106, 112]
SiO_4	8372	8506	135	[45, 78, 94, 138, 152]
SiO_4	8381	8477	97	[59, 80, 81, 105, 134]
SiO_5	8413	8447	35	[54, 82, 85, 100, 116, 152]
SiO_4	8448	9506	1059	[54, 82, 85, 100, 116]
SiO_4	8462	8760	299	[58, 105, 106, 112, 149]
SiO_3	8478	8900	423	[59, 80, 81, 134]
SiO_4	8479	8689	211	[41, 66, 92, 106, 149]
SiO_3	8507	8525	19	[45, 94, 138, 152]
SiO_4	8526	11197	2672	[45, 78, 94, 138, 152]
SiO_4	8541	8651	111	[51, 79, 108, 133, 136]
SiO_4	8581	8624	44	[40, 78, 97, 115, 128]
SiO_5	8623	8741	119	[62, 71, 73, 83, 93, 130]
SiO_3	8625	8638	14	[40, 97, 115, 128]
SiO_4	8639	9223	585	[40, 78, 97, 115, 128]
SiO_5	8652	8685	34	[51, 79, 108, 131, 133, 136]
SiO_3	8672	8865	194	[63, 67, 126, 151]
SiO_4	8686	8892	207	[51, 79, 108, 133, 136]
SiO_3	8690	8752	63	[41, 66, 92, 149]
SiO_4	8742	9615	874	[62, 71, 73, 93, 130]
SiO_3	8748	8775	28	[55, 90, 142, 143]
SiO_4	8753	9122	370	[41, 66, 92, 106, 149]
SiO_3	8761	8790	30	[58, 105, 106, 112]
SiO_3	8776	8787	12	[46, 108, 111, 113]
SiO_4	8776	8798	23	[55, 79, 90, 142, 143]
SiO_4	8788	10555	1768	[46, 77, 108, 111, 113]
SiO_5	8789	8794	6	[60, 96, 103, 117, 125, 135]
SiO_4	8791	9485	695	[58, 105, 106, 112, 149]
SiO_4	8795	8914	120	[60, 96, 117, 125, 135]
SiO_3	8799	8807	9	[55, 90, 142, 143]
SiO_4	8808	9732	925	[55, 79, 90, 142, 143]
SiO_2	8866	8890	25	[63, 67, 151]
SiO_3	8891	8908	18	[63, 67, 126, 151]
SiO_5	8893	9222	330	[51, 75, 79, 108, 133, 136]
SiO_4	8901	9693	793	[59, 69, 80, 81, 134]
SiO_4	8909	8940	32	[63, 64, 67, 126, 151]
SiO_5	8915	8928	14	[60, 96, 117, 119, 125, 135]
SiO_4	8929	10385	1457	[60, 96, 117, 125, 135]
SiO_5	8932	8939	8	[48, 103, 108, 113, 125, 136]
SiO_4	8940	9158	219	[48, 103, 113, 125, 136]
SiO_3	8941	8956	16	[63, 67, 126, 151]
SiO_4	8957	9150	194	[63, 64, 67, 126, 151]
SiO_3	9123	9167	45	[41, 66, 92, 149]
SiO_5	9151	9163	13	[63, 64, 67, 126, 140, 151]
SiO_5	9159	9211	53	[48, 103, 108, 113, 125, 136]
SiO_4	9164	9314	151	[63, 64, 67, 126, 151]
SiO_4	9168	9243	76	[41, 66, 92, 99, 149]
SiO_4	9212	9322	111	[48, 103, 113, 125, 136]
SiO_4	9223	9243	21	[51, 75, 79, 133, 136]
SiO_5	9224	9236	13	[40, 78, 97, 115, 128, 138]
SiO_4	9237	9387	151	[40, 78, 97, 115, 128]
SiO_4	9244	9286	43	[41, 66, 92, 106, 149]
SiO_5	9244	9386	143	[51, 75, 79, 108, 133, 136]
SiO_3	9287	9331	45	[41, 66, 92, 149]
SiO_5	9315	9327	13	[63, 64, 67, 126, 140, 151]
SiO_5	9323	9375	53	[48, 103, 108, 113, 125, 136]
SiO_4	9328	9500	173	[63, 64, 67, 126, 151]
SiO_4	9332	9857	526	[41, 66, 92, 99, 149]
SiO_4	9376	10818	1443	[48, 103, 113, 125, 136]
SiO_4	9387	11876	2490	[51, 75, 79, 133, 136]
SiO_5	9388	9400	13	[40, 78, 97, 115, 128, 138]
SiO_4	9401	9507	107	[40, 78, 97, 115, 128]
SiO_5	9461	9465	5	[61, 85, 95, 107, 114, 141]
SiO_4	9466	10418	953	[61, 85, 95, 107, 141]
SiO_3	9486	9559	74	[58, 105, 106, 112]
SiO_5	9501	9629	129	[63, 64, 67, 126, 140, 151]
SiO_5	9507	9522	16	[54, 66, 82, 85, 100, 116]
SiO_3	9508	9562	55	[40, 97, 115, 128]
SiO_4	9523	9546	24	[54, 82, 85, 100, 116]
SiO_5	9547	9555	9	[54, 66, 82, 85, 100, 116]
SiO_4	9556	9776	221	[54, 82, 85, 100, 116]
SiO_4	9560	11876	2317	[58, 105, 106, 112, 149]
SiO_4	9563	9588	26	[40, 97, 115, 128, 145]
SiO_5	9589	9643	55	[40, 78, 97, 115, 128, 145]
SiO_3	9590	9725	136	[53, 93, 127, 137]
SiO_5	9616	9692	77	[62, 71, 73, 93, 123, 130]
SiO_4	9630	10724	1095	[63, 64, 67, 126, 151]
SiO_4	9644	9684	41	[40, 97, 115, 128, 145]
SiO_5	9685	9749	65	[40, 78, 97, 115, 128, 145]
SiO_4	9693	10013	321	[62, 71, 73, 123, 130]
SiO_3	9694	9777	84	[59, 69, 80, 81]
SiO_4	9726	9726	1	[53, 83, 93, 127, 137]
SiO_5	9727	9745	19	[53, 83, 93, 127, 130, 137]
SiO_5	9733	9894	162	[55, 79, 90, 111, 142, 143]
SiO_4	9746	9762	17	[53, 83, 93, 127, 137]
SiO_4	9750	11876	2127	[40, 78, 97, 115, 128]
SiO_3	9763	9975	213	[53, 93, 127, 137]
SiO_3	9777	9823	47	[54, 82, 100, 116]
SiO_4	9778	11876	2099	[59, 69, 80, 81, 134]
SiO_3	9815	9838	24	[47, 74, 95, 114]
SiO_4	9824	11876	2053	[54, 82, 85, 100, 116]
SiO_4	9839	11036	1198	[47, 74, 95, 114, 131]
SiO_5	9858	9874	17	[41, 66, 92, 99, 146, 149]
SiO_4	9875	10359	485	[41, 66, 92, 99, 149]
SiO_4	9895	11193	1299	[55, 90, 111, 142, 143]
SiO_4	9976	11165	1190	[53, 93, 127, 130, 137]
SiO_3	10014	10134	121	[62, 71, 73, 123]
SiO_3	10062	10865	804	[43, 64, 72, 145]
SiO_4	10135	10880	746	[62, 71, 73, 91, 123]
SiO_5	10330	10402	73	[52, 76, 109, 120, 132, 137]
SiO_5	10360	10378	19	[41, 66, 92, 99, 140, 149]
SiO_4	10379	10526	148	[41, 66, 99, 140, 149]
SiO_3	10386	10682	297	[60, 96, 125, 135]
SiO_4	10403	11876	1474	[52, 76, 120, 132, 137]
SiO_3	10419	10443	25	[61, 95, 107, 141]
SiO_4	10444	10512	69	[61, 85, 95, 107, 141]
SiO_3	10458	10514	57	[42, 86, 124, 147]
SiO_3	10479	10506	28	[44, 117, 118, 126]
SiO_4	10507	10650	144	[44, 117, 118, 119, 126]
SiO_3	10513	10531	19	[61, 95, 107, 141]
SiO_4	10515	10597	83	[42, 86, 120, 124, 147]
SiO_3	10527	10629	103	[41, 66, 99, 140]
SiO_4	10532	10540	9	[61, 85, 95, 107, 141]
SiO_3	10541	10772	232	[61, 95, 107, 141]
SiO_3	10556	10567	12	[46, 77, 108, 113]
SiO_4	10568	11876	1309	[46, 77, 108, 111, 113]
SiO_5	10581	10682	102	[57, 104, 105, 112, 144, 147]
SiO_5	10598	10706	109	[42, 86, 120, 124, 127, 147]
SiO_4	10630	11265	636	[41, 66, 99, 103, 140]
SiO_5	10651	10698	48	[44, 117, 118, 119, 126, 135]
SiO_4	10683	10693	11	[57, 104, 105, 144, 147]
SiO_4	10683	10854	172	[60, 96, 125, 126, 135]
SiO_5	10694	10762	69	[57, 104, 105, 127, 144, 147]
SiO_4	10699	10743	45	[44, 117, 118, 119, 126]
SiO_4	10707	11052	346	[42, 86, 120, 124, 147]
SiO_3	10725	10997	273	[63, 64, 67, 151]
SiO_5	10744	10786	43	[44, 117, 118, 119, 126, 151]
SiO_4	10763	11227	465	[57, 104, 105, 144, 147]
SiO_4	10773	11876	1104	[61, 95, 107, 110, 141]
SiO_4	10787	11497	711	[44, 117, 119, 126, 151]
SiO_3	10819	10846	28	[48, 103, 113, 136]
SiO_4	10847	11612	766	[48, 103, 113, 125, 136]
SiO_3	10855	10871	17	[60, 96, 125, 135]
SiO_4	10866	10883	18	[43, 64, 72, 90, 145]
SiO_4	10872	10951	80	[60, 96, 125, 126, 135]
SiO_3	10881	10897	17	[62, 71, 91, 123]
SiO_3	10884	11123	240	[43, 64, 72, 145]
SiO_4	10898	10928	31	[62, 71, 73, 91, 123]
SiO_3	10929	11159	231	[62, 71, 91, 123]
SiO_3	10952	11046	95	[60, 96, 126, 135]
SiO_4	10998	11041	44	[63, 64, 67, 117, 151]
SiO_5	11037	11046	10	[47, 74, 95, 102, 114, 131]
SiO_3	11042	11111	70	[63, 67, 117, 151]
SiO_4	11047	11876	830	[47, 74, 95, 102, 114]
SiO_4	11047	11469	423	[60, 96, 125, 126, 135]
SiO_5	11053	11063	11	[42, 86, 120, 124, 127, 147]
SiO_4	11064	11295	232	[42, 86, 120, 124, 147]
SiO_4	11112	11121	10	[63, 67, 72, 117, 151]
SiO_5	11122	11316	195	[63, 64, 67, 72, 117, 151]
SiO_4	11124	11246	123	[43, 64, 72, 90, 145]
SiO_4	11160	11190	31	[62, 71, 91, 123, 127]
SiO_3	11166	11197	32	[53, 93, 127, 130]
SiO_3	11191	11456	266	[62, 71, 91, 123]
SiO_3	11194	11202	9	[55, 90, 142, 143]
SiO_3	11198	11251	54	[45, 94, 138, 152]
SiO_4	11198	11230	33	[53, 93, 127, 130, 137]
SiO_4	11203	11876	674	[55, 90, 111, 142, 143]
SiO_5	11228	11313	86	[57, 104, 105, 112, 144, 147]
SiO_5	11231	11356	126	[53, 93, 122, 127, 130, 137]
SiO_5	11247	11251	5	[43, 64, 72, 84, 90, 145]
SiO_4	11252	11394	143	[43, 64, 72, 90, 145]
SiO_4	11252	11876	625	[45, 78, 94, 138, 152]
SiO_3	11266	11376	111	[41, 66, 99, 140]
SiO_3	11296	11303	8	[42, 86, 124, 147]
SiO_4	11304	11663	360	[42, 86, 120, 124, 147]
SiO_4	11314	11328	15	[57, 104, 105, 144, 147]
SiO_4	11317	11604	288	[63, 67, 72, 117, 151]
SiO_5	11329	11353	25	[57, 79, 104, 105, 144, 147]
SiO_4	11354	11876	523	[57, 104, 105, 144, 147]
SiO_4	11357	11373	17	[53, 93, 122, 127, 137]
SiO_5	11374	11545	172	[53, 93, 122, 127, 130, 137]
SiO_4	11377	11527	151	[41, 66, 99, 112, 140]
SiO_5	11395	11506	112	[43, 64, 72, 84, 90, 145]
SiO_4	11457	11670	214	[62, 71, 91, 123, 125]
SiO_3	11470	11511	42	[60, 96, 126, 135]
SiO_5	11498	11574	77	[44, 91, 117, 119, 126, 151]
SiO_4	11507	11729	223	[43, 64, 72, 90, 145]
SiO_4	11512	11637	126	[60, 96, 125, 126, 135]
SiO_3	11528	11544	17	[41, 66, 99, 140]
SiO_4	11545	11632	88	[41, 66, 99, 112, 140]
SiO_4	11546	11564	19	[53, 93, 122, 127, 130]
SiO_5	11565	11719	155	[53, 93, 122, 127, 130, 137]
SiO_4	11575	11661	87	[44, 117, 119, 126, 151]
SiO_5	11605	11703	99	[63, 64, 67, 72, 117, 151]
SiO_3	11613	11627	15	[48, 103, 113, 136]
SiO_4	11628	11675	48	[48, 103, 113, 125, 136]
SiO_3	11633	11876	244	[41, 66, 99, 140]
SiO_3	11638	11659	22	[60, 96, 125, 135]
SiO_4	11660	11763	104	[60, 96, 125, 126, 135]
SiO_5	11662	11807	146	[44, 91, 117, 119, 126, 151]
SiO_5	11664	11682	19	[42, 86, 120, 124, 132, 147]
SiO_5	11671	11844	174	[62, 71, 91, 123, 125, 136]
SiO_5	11676	11686	11	[48, 103, 113, 125, 136, 143]
SiO_4	11683	11804	122	[42, 86, 120, 124, 147]
SiO_4	11687	11876	190	[48, 103, 113, 125, 136]
SiO_4	11704	11876	173	[63, 64, 67, 117, 151]
SiO_4	11720	11876	157	[53, 93, 122, 127, 137]
SiO_5	11730	11779	50	[43, 64, 72, 84, 90, 145]
SiO_5	11764	11775	12	[60, 91, 96, 125, 126, 135]
SiO_4	11776	11836	61	[60, 96, 125, 126, 135]
SiO_4	11780	11876	97	[43, 72, 84, 90, 145]
SiO_3	11805	11876	72	[42, 86, 124, 147]
SiO_4	11808	11816	9	[44, 117, 119, 126, 151]
SiO_5	11817	11832	16	[44, 91, 117, 119, 126, 151]
SiO_4	11833	11876	44	[44, 117, 119, 126, 151]
SiO_5	11837	11868	32	[60, 91, 96, 125, 126, 135]
SiO_4	11845	11857	13	[62, 71, 91, 123, 136]
SiO_3	11858	11876	19	[62, 71, 91, 123]
SiO_3	11863	11876	14	[49, 65, 139, 148]
SiO_4	11869	11876	8	[60, 96, 125, 126, 135]
