# Supplementary material for: Pressure‐Induced Coordination Changes in a Pyrolitic Silicate Melt From Ab Initio Molecular Dynamics Simulations
Source: J Geophys Res Solid Earth. 2019 Nov 29;124(11):11232–50. doi: 10.1029/2019JB018238 (PMC6988478; doi:10.1029/2019JB018238)
Supplement: Supplementary file 2 — Data Set S1 [file JGRB-124-11232-s002.zip › Data/3000K/SiO/a13.5-pyr-100-nvt.T3K.outcar.umd.dat.r0.stat.dat]

Cluster	Time	Percent
SiO_4	259234	0.9094398136454211	5
SiO_5	8968	0.031461367909966044	6
SiO_3	16687	0.05854101765316719	4
SiO_2	108	0.0003788835564536499	3
SiO_6	51	0.00017891723499200134	7
