# Supplementary material for: Pressure‐Induced Coordination Changes in a Pyrolitic Silicate Melt From Ab Initio Molecular Dynamics Simulations
Source: J Geophys Res Solid Earth. 2019 Nov 29;124(11):11232–50. doi: 10.1029/2019JB018238 (PMC6988478; doi:10.1029/2019JB018238)
Supplement: Supplementary file 2 — Data Set S1 [file JGRB-124-11232-s002.zip › Data/4000K/AlO/a10.0-pyr-100-nvt.T4.outcar.umd.dat.r0.popul.dat]

Formula	Begin	End	Lifetime	[Composition]
AlO_6	0	23	24	[37, 74, 84, 92, 99, 135, 137]
AlO_6	0	165	166	[38, 72, 81, 102, 103, 109, 130]
AlO_8	0	13	14	[39, 65, 69, 70, 81, 85, 104, 111, 115]
AlO_9	14	15	2	[39, 64, 65, 69, 70, 81, 85, 104, 111, 115]
AlO_8	16	21	6	[39, 64, 65, 69, 70, 81, 85, 111, 115]
AlO_7	22	31	10	[39, 65, 69, 70, 81, 85, 111, 115]
AlO_6	24	64	41	[37, 74, 84, 92, 124, 135, 137]
AlO_8	32	61	30	[39, 65, 69, 70, 81, 85, 104, 111, 115]
AlO_7	62	87	26	[39, 65, 69, 70, 85, 104, 111, 115]
AlO_7	65	95	31	[37, 74, 77, 84, 92, 124, 135, 137]
AlO_6	88	100	13	[39, 69, 70, 85, 104, 111, 115]
AlO_8	96	99	4	[37, 71, 74, 77, 84, 92, 124, 135, 137]
AlO_7	100	120	21	[37, 71, 74, 84, 92, 124, 135, 137]
AlO_7	101	121	21	[39, 65, 69, 70, 85, 104, 111, 115]
AlO_6	121	124	4	[37, 74, 84, 92, 124, 135, 137]
AlO_6	122	125	4	[39, 69, 70, 85, 104, 111, 115]
AlO_5	125	135	11	[37, 74, 84, 92, 135, 137]
AlO_7	126	129	4	[39, 69, 70, 81, 85, 104, 111, 115]
AlO_6	130	136	7	[39, 69, 70, 81, 104, 111, 115]
AlO_6	136	150	15	[37, 74, 84, 92, 99, 135, 137]
AlO_5	137	141	5	[39, 69, 70, 104, 111, 115]
AlO_6	142	151	10	[39, 65, 69, 70, 104, 111, 115]
AlO_5	151	151	1	[37, 74, 92, 99, 135, 137]
AlO_6	152	243	92	[37, 74, 84, 92, 99, 135, 137]
AlO_7	152	163	12	[39, 65, 69, 70, 85, 104, 111, 115]
AlO_6	164	171	8	[39, 65, 69, 70, 104, 111, 115]
AlO_7	166	190	25	[38, 72, 77, 81, 102, 103, 109, 130]
AlO_7	172	181	10	[39, 65, 69, 70, 81, 104, 111, 115]
AlO_6	182	188	7	[39, 65, 69, 70, 104, 111, 115]
AlO_7	189	194	6	[39, 65, 69, 70, 81, 104, 111, 115]
AlO_6	191	459	269	[38, 72, 81, 102, 103, 109, 130]
AlO_8	195	242	48	[39, 65, 69, 70, 81, 85, 104, 111, 115]
AlO_7	243	253	11	[39, 65, 69, 70, 85, 104, 111, 115]
AlO_7	244	258	15	[37, 74, 84, 92, 99, 124, 135, 137]
AlO_8	254	269	16	[39, 65, 69, 70, 81, 85, 104, 111, 115]
AlO_6	259	268	10	[37, 74, 84, 92, 124, 135, 137]
AlO_7	269	279	11	[37, 74, 84, 92, 99, 124, 135, 137]
AlO_7	270	276	7	[39, 65, 69, 70, 81, 85, 104, 111]
AlO_6	277	278	2	[39, 65, 69, 70, 85, 104, 111]
AlO_7	279	307	29	[39, 65, 69, 70, 85, 104, 111, 115]
AlO_6	280	291	12	[37, 74, 92, 99, 124, 135, 137]
AlO_5	292	305	14	[37, 74, 92, 124, 135, 137]
AlO_7	306	308	3	[37, 74, 78, 92, 124, 135, 137, 142]
AlO_6	308	325	18	[39, 65, 69, 70, 104, 111, 115]
AlO_6	309	320	12	[37, 74, 92, 124, 135, 137, 142]
AlO_7	321	325	5	[37, 71, 74, 92, 124, 135, 137, 142]
AlO_6	326	326	1	[37, 74, 92, 124, 135, 137, 142]
AlO_5	326	343	18	[39, 69, 70, 104, 111, 115]
AlO_5	327	359	33	[37, 74, 92, 124, 135, 137]
AlO_6	344	371	28	[39, 65, 69, 70, 104, 111, 115]
AlO_6	360	363	4	[37, 71, 74, 92, 124, 135, 137]
AlO_7	364	383	20	[37, 71, 74, 84, 92, 124, 135, 137]
AlO_7	372	383	12	[39, 65, 69, 70, 81, 104, 111, 115]
AlO_6	384	390	7	[37, 74, 84, 92, 124, 135, 137]
AlO_8	384	392	9	[39, 65, 69, 70, 81, 96, 104, 111, 115]
AlO_5	391	395	5	[37, 74, 84, 92, 135, 137]
AlO_7	393	416	24	[39, 65, 69, 70, 81, 104, 111, 115]
AlO_6	396	484	89	[37, 74, 84, 92, 99, 135, 137]
AlO_8	417	423	7	[39, 65, 69, 70, 81, 85, 104, 111, 115]
AlO_7	424	435	12	[39, 65, 69, 70, 85, 104, 111, 115]
AlO_6	436	516	81	[39, 65, 69, 70, 85, 104, 111]
AlO_7	460	474	15	[38, 72, 77, 81, 102, 103, 109, 130]
AlO_6	475	798	324	[38, 72, 81, 102, 103, 109, 130]
AlO_7	485	524	40	[37, 74, 84, 92, 99, 124, 135, 137]
AlO_7	517	528	12	[39, 65, 69, 70, 85, 104, 111, 115]
AlO_6	525	625	101	[37, 74, 84, 92, 99, 135, 137]
AlO_6	529	730	202	[39, 65, 69, 70, 85, 104, 111]
AlO_7	626	642	17	[37, 74, 84, 92, 99, 124, 135, 137]
AlO_6	643	652	10	[37, 74, 84, 92, 124, 135, 137]
AlO_7	653	661	9	[37, 74, 84, 92, 99, 124, 135, 137]
AlO_6	662	668	7	[37, 74, 84, 92, 124, 135, 137]
AlO_7	669	676	8	[37, 71, 74, 84, 92, 124, 135, 137]
AlO_8	677	677	1	[37, 71, 74, 84, 92, 99, 124, 135, 137]
AlO_7	678	692	15	[37, 71, 74, 84, 92, 99, 135, 137]
AlO_6	693	693	1	[37, 71, 74, 84, 92, 135, 137]
AlO_5	694	696	3	[37, 74, 84, 92, 135, 137]
AlO_6	697	701	5	[37, 74, 84, 92, 99, 135, 137]
AlO_7	702	724	23	[37, 74, 84, 92, 99, 124, 135, 137]
AlO_6	725	788	64	[37, 74, 84, 92, 124, 135, 137]
AlO_7	731	809	79	[39, 65, 69, 70, 85, 104, 111, 115]
AlO_7	789	873	85	[37, 74, 84, 92, 99, 124, 135, 137]
AlO_7	799	811	13	[38, 72, 81, 102, 103, 109, 116, 130]
AlO_6	810	849	40	[39, 69, 70, 85, 104, 111, 115]
AlO_6	812	885	74	[38, 72, 81, 102, 103, 109, 130]
AlO_7	850	887	38	[39, 65, 69, 70, 85, 104, 111, 115]
AlO_6	874	897	24	[37, 74, 84, 92, 124, 135, 137]
AlO_7	886	920	35	[38, 72, 77, 81, 102, 103, 109, 130]
AlO_6	888	895	8	[39, 69, 70, 85, 104, 111, 115]
AlO_7	896	928	33	[39, 65, 69, 70, 85, 104, 111, 115]
AlO_7	898	899	2	[37, 74, 84, 92, 99, 124, 135, 137]
AlO_6	900	929	30	[37, 84, 92, 99, 124, 135, 137]
AlO_8	921	922	2	[38, 72, 77, 81, 102, 103, 109, 120, 130]
AlO_7	923	996	74	[38, 72, 81, 102, 103, 109, 120, 130]
AlO_6	929	1065	137	[39, 65, 69, 70, 85, 104, 111]
AlO_5	930	941	12	[37, 84, 92, 99, 135, 137]
AlO_6	942	968	27	[37, 84, 92, 99, 124, 135, 137]
AlO_6	969	978	10	[37, 84, 92, 110, 124, 135, 137]
AlO_7	979	980	2	[37, 84, 92, 99, 110, 124, 135, 137]
AlO_6	981	985	5	[37, 84, 92, 99, 124, 135, 137]
AlO_5	986	988	3	[37, 84, 92, 124, 135, 137]
AlO_6	989	998	10	[37, 84, 92, 110, 124, 135, 137]
AlO_8	997	1010	14	[38, 72, 77, 81, 102, 103, 109, 120, 130]
AlO_5	999	1027	29	[37, 84, 92, 124, 135, 137]
AlO_7	1011	1029	19	[38, 72, 81, 102, 103, 109, 120, 130]
AlO_6	1028	1034	7	[37, 84, 92, 99, 124, 135, 137]
AlO_6	1030	1048	19	[38, 72, 81, 102, 109, 120, 130]
AlO_7	1035	1061	27	[37, 84, 92, 95, 99, 124, 135, 137]
AlO_7	1049	1061	13	[38, 72, 81, 102, 103, 109, 120, 130]
AlO_7	1062	1098	37	[37, 71, 84, 92, 95, 99, 135, 137]
AlO_8	1062	1081	20	[38, 72, 77, 81, 102, 103, 109, 120, 130]
AlO_5	1066	1085	20	[39, 65, 70, 85, 104, 111]
AlO_7	1082	1091	10	[38, 72, 81, 102, 103, 109, 120, 130]
AlO_6	1086	1101	16	[39, 65, 69, 70, 85, 104, 111]
AlO_8	1092	1132	41	[38, 72, 77, 81, 102, 103, 109, 120, 130]
AlO_6	1099	1125	27	[37, 84, 92, 95, 99, 135, 137]
AlO_7	1102	1167	66	[39, 65, 69, 70, 85, 104, 111, 115]
AlO_5	1126	1160	35	[37, 84, 92, 99, 135, 137]
AlO_7	1133	1136	4	[38, 72, 77, 81, 102, 103, 109, 130]
AlO_6	1137	1457	321	[38, 72, 81, 102, 103, 109, 130]
AlO_6	1161	1189	29	[37, 84, 92, 95, 99, 135, 137]
AlO_6	1168	1186	19	[39, 69, 70, 85, 104, 111, 115]
AlO_5	1187	1189	3	[39, 69, 70, 85, 104, 111]
AlO_5	1190	1260	71	[37, 84, 92, 99, 135, 137]
AlO_6	1190	1210	21	[39, 69, 70, 85, 104, 111, 115]
AlO_5	1211	1212	2	[39, 69, 70, 85, 104, 111]
AlO_6	1213	1608	396	[39, 65, 69, 70, 85, 104, 111]
AlO_4	1261	1262	2	[37, 84, 92, 135, 137]
AlO_5	1263	1267	5	[37, 84, 92, 124, 135, 137]
AlO_4	1268	1275	8	[37, 84, 92, 135, 137]
AlO_5	1276	1298	23	[37, 84, 92, 99, 135, 137]
AlO_4	1299	1302	4	[37, 84, 92, 135, 137]
AlO_5	1303	1311	9	[37, 84, 92, 99, 135, 137]
AlO_6	1312	1336	25	[37, 84, 92, 99, 110, 135, 137]
AlO_5	1337	1338	2	[37, 84, 92, 99, 135, 137]
AlO_6	1339	1373	35	[37, 84, 92, 99, 124, 135, 137]
AlO_5	1374	1376	3	[37, 84, 92, 124, 135, 137]
AlO_6	1377	1585	209	[37, 71, 84, 92, 124, 135, 137]
AlO_7	1458	1458	1	[38, 72, 81, 102, 103, 109, 117, 130]
AlO_8	1459	1463	5	[38, 72, 81, 83, 102, 103, 109, 117, 130]
AlO_7	1464	1471	8	[38, 72, 81, 83, 102, 103, 109, 130]
AlO_8	1472	1510	39	[38, 72, 81, 83, 90, 102, 103, 109, 130]
AlO_7	1511	1532	22	[38, 72, 81, 83, 90, 102, 103, 130]
AlO_6	1533	1536	4	[38, 81, 83, 90, 102, 103, 130]
AlO_7	1537	1580	44	[38, 81, 83, 90, 102, 103, 109, 130]
AlO_8	1581	1581	1	[38, 72, 81, 83, 90, 102, 103, 109, 130]
AlO_7	1582	1604	23	[38, 72, 81, 83, 102, 103, 109, 130]
AlO_5	1586	1590	5	[37, 84, 92, 124, 135, 137]
AlO_6	1591	1599	9	[37, 84, 92, 99, 124, 135, 137]
AlO_5	1600	1601	2	[37, 84, 92, 124, 135, 137]
AlO_6	1602	1624	23	[37, 71, 84, 92, 124, 135, 137]
AlO_6	1605	1606	2	[38, 81, 83, 102, 103, 109, 130]
AlO_5	1607	1642	36	[38, 81, 102, 103, 109, 130]
AlO_7	1609	1621	13	[39, 65, 69, 70, 85, 104, 111, 115]
AlO_6	1622	1889	268	[39, 65, 69, 70, 85, 104, 111]
AlO_7	1625	1628	4	[37, 71, 84, 92, 95, 124, 135, 137]
AlO_6	1629	1647	19	[37, 71, 84, 92, 124, 135, 137]
AlO_6	1643	1666	24	[38, 72, 81, 102, 103, 109, 130]
AlO_7	1648	1662	15	[37, 71, 84, 92, 95, 124, 135, 137]
AlO_8	1663	1670	8	[37, 71, 77, 84, 92, 95, 124, 135, 137]
AlO_7	1667	1705	39	[38, 72, 81, 83, 102, 103, 109, 130]
AlO_7	1671	1680	10	[37, 71, 84, 92, 95, 124, 135, 137]
AlO_6	1681	1684	4	[37, 71, 84, 92, 124, 135, 137]
AlO_7	1685	1694	10	[37, 71, 84, 92, 95, 124, 135, 137]
AlO_6	1695	1715	21	[37, 71, 84, 92, 124, 135, 137]
AlO_6	1706	1843	138	[38, 72, 81, 102, 103, 109, 130]
AlO_5	1716	1746	31	[37, 84, 92, 124, 135, 137]
AlO_6	1747	1778	32	[37, 84, 92, 110, 124, 135, 137]
AlO_7	1779	1788	10	[37, 84, 92, 99, 110, 124, 135, 137]
AlO_6	1789	1796	8	[37, 84, 92, 99, 124, 135, 137]
AlO_7	1797	1803	7	[37, 71, 84, 92, 99, 124, 135, 137]
AlO_6	1804	1810	7	[37, 71, 84, 92, 124, 135, 137]
AlO_5	1811	1812	2	[37, 84, 92, 124, 135, 137]
AlO_6	1813	1836	24	[37, 84, 92, 99, 124, 135, 137]
AlO_5	1837	1839	3	[37, 84, 92, 124, 135, 137]
AlO_6	1840	2036	197	[37, 71, 84, 92, 124, 135, 137]
AlO_7	1844	1849	6	[38, 72, 81, 83, 102, 103, 109, 130]
AlO_6	1850	1866	17	[38, 81, 83, 102, 103, 109, 130]
AlO_7	1867	1869	3	[38, 81, 83, 90, 102, 103, 109, 130]
AlO_8	1870	1890	21	[38, 72, 81, 83, 90, 102, 103, 109, 130]
AlO_5	1890	1917	28	[39, 65, 70, 85, 104, 111]
AlO_7	1891	1970	80	[38, 72, 81, 83, 102, 103, 109, 130]
AlO_6	1918	1965	48	[39, 65, 69, 70, 85, 104, 111]
AlO_5	1966	1969	4	[39, 65, 70, 85, 104, 111]
AlO_6	1970	1997	28	[39, 65, 70, 85, 104, 111, 134]
AlO_8	1971	1972	2	[38, 72, 81, 83, 90, 102, 103, 109, 130]
AlO_7	1973	1976	4	[38, 81, 83, 90, 102, 103, 109, 130]
AlO_8	1977	1993	17	[38, 72, 81, 83, 90, 102, 103, 109, 130]
AlO_7	1994	2009	16	[38, 72, 81, 83, 102, 103, 109, 130]
AlO_7	1998	2006	9	[39, 65, 69, 70, 85, 104, 111, 134]
AlO_6	2007	2015	9	[39, 65, 70, 85, 104, 111, 134]
AlO_6	2010	2097	88	[38, 72, 81, 102, 103, 109, 130]
AlO_5	2016	2027	12	[39, 65, 70, 85, 104, 111]
AlO_6	2028	2028	1	[39, 65, 70, 85, 104, 111, 134]
AlO_5	2029	2047	19	[39, 70, 85, 104, 111, 134]
AlO_7	2037	2043	7	[37, 71, 84, 92, 110, 124, 135, 137]
AlO_6	2044	2048	5	[37, 84, 92, 110, 124, 135, 137]
AlO_6	2048	2085	38	[39, 70, 85, 104, 111, 115, 134]
AlO_6	2049	2057	9	[37, 71, 84, 92, 124, 135, 137]
AlO_7	2058	2068	11	[37, 71, 84, 92, 110, 124, 135, 137]
AlO_8	2069	2088	20	[37, 71, 84, 92, 99, 110, 124, 135, 137]
AlO_5	2086	2093	8	[39, 70, 85, 104, 111, 134]
AlO_6	2089	2099	11	[37, 71, 84, 92, 124, 135, 137]
AlO_6	2094	2096	3	[39, 65, 70, 85, 104, 111, 134]
AlO_7	2097	2114	18	[39, 65, 70, 85, 104, 111, 114, 134]
AlO_7	2098	2138	41	[38, 72, 81, 83, 102, 103, 109, 130]
AlO_7	2100	2111	12	[37, 71, 84, 92, 110, 124, 135, 137]
AlO_6	2112	2163	52	[37, 71, 84, 92, 124, 135, 137]
AlO_6	2115	2176	62	[39, 70, 85, 104, 111, 114, 134]
AlO_6	2139	2451	313	[38, 72, 81, 102, 103, 109, 130]
AlO_7	2164	2210	47	[37, 71, 74, 84, 92, 124, 135, 137]
AlO_5	2177	2183	7	[39, 70, 85, 104, 111, 114]
AlO_6	2184	2209	26	[39, 69, 70, 85, 104, 111, 114]
AlO_5	2210	2243	34	[39, 69, 70, 85, 104, 111]
AlO_6	2211	2216	6	[37, 71, 84, 92, 124, 135, 137]
AlO_7	2217	2271	55	[37, 71, 84, 92, 110, 124, 135, 137]
AlO_6	2244	2271	28	[39, 65, 69, 70, 85, 104, 111]
AlO_6	2272	2288	17	[37, 71, 84, 92, 124, 135, 137]
AlO_5	2272	2278	7	[39, 65, 70, 85, 104, 111]
AlO_6	2279	2290	12	[39, 65, 70, 85, 104, 111, 114]
AlO_5	2289	2290	2	[37, 84, 92, 124, 135, 137]
AlO_6	2291	2307	17	[37, 84, 92, 110, 124, 135, 137]
AlO_7	2291	2302	12	[39, 65, 70, 85, 104, 111, 114, 134]
AlO_6	2303	2310	8	[39, 65, 70, 85, 104, 111, 114]
AlO_7	2308	2318	11	[37, 71, 84, 92, 110, 124, 135, 137]
AlO_5	2311	2317	7	[39, 70, 85, 104, 111, 114]
AlO_6	2318	2321	4	[39, 69, 70, 85, 104, 111, 114]
AlO_6	2319	2326	8	[37, 71, 84, 92, 124, 135, 137]
AlO_7	2322	2348	27	[39, 69, 70, 85, 104, 111, 114, 134]
AlO_7	2327	2350	24	[37, 71, 74, 84, 92, 124, 135, 137]
AlO_6	2349	2430	82	[39, 70, 85, 104, 111, 114, 134]
AlO_6	2351	2428	78	[37, 71, 84, 92, 124, 135, 137]
AlO_7	2429	2429	1	[37, 71, 84, 92, 99, 124, 135, 137]
AlO_6	2430	2437	8	[37, 71, 84, 92, 124, 135, 137]
AlO_7	2431	2452	22	[39, 70, 75, 85, 104, 111, 114, 134]
AlO_6	2438	2475	38	[37, 84, 92, 110, 124, 135, 137]
AlO_7	2452	2501	50	[38, 72, 81, 83, 102, 103, 109, 130]
AlO_6	2453	2453	1	[39, 70, 85, 104, 111, 114, 134]
AlO_5	2454	2509	56	[39, 70, 85, 104, 111, 114]
AlO_7	2476	2489	14	[37, 84, 92, 99, 110, 124, 135, 137]
AlO_8	2490	2503	14	[37, 71, 84, 92, 99, 110, 124, 135, 137]
AlO_6	2502	2546	45	[38, 72, 81, 102, 103, 109, 130]
AlO_7	2504	2531	28	[37, 71, 84, 92, 110, 124, 135, 137]
AlO_6	2510	2728	219	[39, 70, 85, 104, 111, 114, 134]
AlO_8	2532	2543	12	[37, 71, 74, 84, 92, 110, 124, 135, 137]
AlO_7	2544	2563	20	[37, 74, 84, 92, 110, 124, 135, 137]
AlO_7	2547	2547	1	[38, 70, 72, 81, 102, 103, 109, 130]
AlO_6	2548	2564	17	[38, 72, 81, 102, 103, 109, 130]
AlO_6	2564	2568	5	[37, 74, 84, 92, 124, 135, 137]
AlO_7	2565	2590	26	[38, 72, 81, 83, 102, 103, 109, 130]
AlO_5	2569	2581	13	[37, 74, 92, 124, 135, 137]
AlO_6	2582	2590	9	[37, 74, 84, 92, 124, 135, 137]
AlO_7	2591	2597	7	[37, 71, 74, 84, 92, 124, 135, 137]
AlO_6	2591	2623	33	[38, 72, 81, 102, 103, 109, 130]
AlO_6	2598	2641	44	[37, 71, 74, 92, 124, 135, 137]
AlO_7	2624	2637	14	[38, 72, 81, 102, 103, 109, 120, 130]
AlO_6	2638	2847	210	[38, 72, 81, 102, 103, 109, 130]
AlO_5	2642	2658	17	[37, 74, 92, 124, 135, 137]
AlO_6	2659	2659	1	[37, 74, 84, 92, 124, 135, 137]
AlO_7	2660	2671	12	[37, 74, 84, 92, 124, 135, 137, 142]
AlO_6	2672	2676	5	[37, 74, 84, 92, 124, 135, 137]
AlO_6	2677	2689	13	[37, 74, 84, 92, 99, 135, 137]
AlO_7	2690	2718	29	[37, 74, 84, 92, 99, 113, 135, 137]
AlO_6	2719	2726	8	[37, 74, 84, 92, 113, 135, 137]
AlO_7	2727	2734	8	[37, 74, 84, 92, 113, 124, 135, 137]
AlO_7	2729	2744	16	[39, 70, 75, 85, 104, 111, 114, 134]
AlO_6	2735	2744	10	[37, 74, 84, 92, 124, 135, 137]
AlO_7	2745	2746	2	[37, 74, 84, 92, 99, 124, 135, 137]
AlO_6	2745	2828	84	[39, 70, 85, 104, 111, 114, 134]
AlO_6	2747	2770	24	[37, 74, 84, 92, 124, 135, 137]
AlO_5	2771	2789	19	[37, 84, 92, 124, 135, 137]
AlO_6	2790	2810	21	[37, 74, 84, 92, 124, 135, 137]
AlO_7	2811	2815	5	[37, 74, 84, 92, 124, 135, 137, 142]
AlO_6	2816	2818	3	[37, 74, 92, 124, 135, 137, 142]
AlO_7	2819	2820	2	[37, 74, 77, 92, 124, 135, 137, 142]
AlO_6	2821	2826	6	[37, 74, 92, 124, 135, 137, 142]
AlO_7	2827	2836	10	[37, 74, 77, 92, 124, 135, 137, 142]
AlO_5	2829	2860	32	[39, 70, 85, 104, 111, 134]
AlO_6	2837	2857	21	[37, 74, 77, 92, 124, 135, 137]
AlO_7	2848	2872	25	[38, 72, 81, 83, 102, 103, 109, 130]
AlO_7	2858	2866	9	[37, 71, 74, 77, 92, 124, 135, 137]
AlO_6	2861	2888	28	[39, 70, 85, 104, 111, 114, 134]
AlO_6	2867	2899	33	[37, 74, 77, 92, 124, 135, 137]
AlO_6	2873	2879	7	[38, 72, 81, 102, 103, 109, 130]
AlO_7	2880	2898	19	[38, 72, 81, 83, 102, 103, 109, 130]
AlO_5	2889	2910	22	[39, 70, 85, 104, 111, 134]
AlO_6	2899	3009	111	[38, 72, 81, 102, 103, 109, 130]
AlO_7	2900	2903	4	[37, 71, 74, 77, 92, 124, 135, 137]
AlO_6	2904	2908	5	[37, 74, 77, 92, 124, 135, 137]
AlO_7	2909	2926	18	[37, 74, 77, 92, 124, 135, 137, 142]
AlO_6	2911	2923	13	[39, 65, 70, 85, 104, 111, 134]
AlO_5	2924	2956	33	[39, 65, 70, 85, 104, 111]
AlO_6	2927	2935	9	[37, 74, 92, 124, 135, 137, 142]
AlO_7	2936	2947	12	[37, 74, 77, 92, 124, 135, 137, 142]
AlO_6	2948	2980	33	[37, 74, 77, 92, 124, 135, 137]
AlO_6	2957	2983	27	[39, 65, 70, 85, 104, 111, 134]
AlO_5	2981	2988	8	[37, 77, 92, 124, 135, 137]
AlO_7	2984	2985	2	[39, 65, 69, 70, 85, 104, 111, 134]
AlO_6	2986	2991	6	[39, 69, 70, 85, 104, 111, 134]
AlO_6	2989	3051	63	[37, 77, 92, 124, 135, 137, 142]
AlO_5	2992	3003	12	[39, 70, 85, 104, 111, 134]
AlO_6	3004	3030	27	[39, 70, 85, 104, 111, 114, 134]
AlO_7	3010	3021	12	[38, 72, 81, 83, 102, 103, 109, 130]
AlO_6	3022	3169	148	[38, 72, 81, 102, 103, 109, 130]
AlO_5	3031	3046	16	[39, 70, 85, 104, 111, 134]
AlO_6	3047	3072	26	[39, 70, 85, 104, 111, 114, 134]
AlO_7	3052	3077	26	[37, 74, 77, 92, 124, 135, 137, 142]
AlO_7	3073	3076	4	[39, 70, 75, 85, 104, 111, 114, 134]
AlO_6	3077	3183	107	[39, 70, 85, 104, 111, 114, 134]
AlO_6	3078	3080	3	[37, 74, 77, 92, 124, 135, 137]
AlO_5	3081	3125	45	[37, 74, 92, 124, 135, 137]
AlO_6	3126	3136	11	[37, 74, 77, 92, 124, 135, 137]
AlO_7	3137	3161	25	[37, 71, 74, 77, 92, 124, 135, 137]
AlO_6	3162	3256	95	[37, 74, 77, 92, 124, 135, 137]
AlO_7	3170	3190	21	[38, 72, 81, 83, 102, 103, 109, 130]
AlO_5	3184	3199	16	[39, 70, 85, 104, 111, 134]
AlO_6	3191	3283	93	[38, 72, 81, 102, 103, 109, 130]
AlO_6	3200	3206	7	[39, 70, 85, 104, 111, 114, 134]
AlO_5	3207	3252	46	[39, 70, 85, 104, 111, 134]
AlO_6	3253	3273	21	[39, 70, 85, 104, 111, 114, 134]
AlO_7	3257	3312	56	[37, 74, 77, 84, 92, 124, 135, 137]
AlO_5	3274	3276	3	[39, 70, 85, 104, 111, 134]
AlO_6	3277	3322	46	[39, 70, 85, 104, 111, 114, 134]
AlO_5	3284	3284	1	[38, 72, 81, 102, 103, 130]
AlO_6	3285	3290	6	[38, 72, 81, 83, 102, 103, 130]
AlO_7	3291	3327	37	[38, 72, 81, 83, 102, 103, 109, 130]
AlO_6	3313	3351	39	[37, 74, 77, 92, 124, 135, 137]
AlO_7	3323	3336	14	[39, 70, 85, 90, 104, 111, 114, 134]
AlO_6	3328	4086	759	[38, 72, 81, 102, 103, 109, 130]
AlO_8	3337	3343	7	[39, 70, 79, 85, 90, 104, 111, 114, 134]
AlO_7	3344	3344	1	[39, 70, 85, 90, 104, 111, 114, 134]
AlO_6	3345	3386	42	[39, 70, 90, 104, 111, 114, 134]
AlO_7	3352	3369	18	[37, 74, 77, 92, 124, 135, 137, 142]
AlO_6	3370	3386	17	[37, 74, 77, 92, 124, 135, 137]
AlO_7	3387	3407	21	[37, 74, 77, 92, 124, 135, 137, 142]
AlO_7	3387	3390	4	[39, 70, 85, 90, 104, 111, 114, 134]
AlO_6	3391	3581	191	[39, 70, 85, 104, 111, 114, 134]
AlO_6	3408	3414	7	[37, 74, 92, 124, 135, 137, 142]
AlO_7	3415	3429	15	[37, 74, 77, 92, 124, 135, 137, 142]
AlO_6	3430	3435	6	[37, 74, 77, 92, 124, 135, 137]
AlO_7	3436	3442	7	[37, 74, 77, 92, 124, 135, 137, 142]
AlO_8	3443	3452	10	[37, 74, 77, 92, 113, 124, 135, 137, 142]
AlO_7	3453	3453	1	[37, 74, 77, 92, 113, 124, 135, 137]
AlO_6	3454	3534	81	[37, 74, 77, 92, 124, 135, 137]
AlO_7	3535	3549	15	[37, 71, 74, 77, 92, 124, 135, 137]
AlO_6	3550	3693	144	[37, 74, 77, 92, 124, 135, 137]
AlO_7	3582	3592	11	[39, 65, 70, 85, 104, 111, 114, 134]
AlO_6	3593	3725	133	[39, 70, 85, 104, 111, 114, 134]
AlO_8	3694	3699	6	[37, 74, 77, 84, 92, 110, 124, 135, 137]
AlO_7	3700	3700	1	[37, 74, 84, 92, 110, 124, 135, 137]
AlO_6	3701	3716	16	[37, 74, 84, 92, 124, 135, 137]
AlO_7	3717	3723	7	[37, 74, 84, 92, 99, 124, 135, 137]
AlO_6	3724	3733	10	[37, 74, 84, 92, 124, 135, 137]
AlO_5	3726	3793	68	[39, 70, 85, 104, 111, 134]
AlO_7	3734	3735	2	[37, 74, 77, 84, 92, 124, 135, 137]
AlO_6	3736	3819	84	[37, 74, 77, 92, 124, 135, 137]
AlO_6	3794	3807	14	[39, 70, 85, 104, 111, 114, 134]
AlO_5	3808	3846	39	[39, 70, 85, 104, 111, 134]
AlO_7	3820	3825	6	[37, 71, 74, 77, 92, 124, 135, 137]
AlO_6	3826	3843	18	[37, 74, 77, 92, 124, 135, 137]
AlO_7	3844	3847	4	[37, 71, 74, 77, 92, 124, 135, 137]
AlO_6	3847	3852	6	[39, 69, 70, 85, 104, 111, 134]
AlO_6	3848	4015	168	[37, 74, 77, 92, 124, 135, 137]
AlO_7	3853	3947	95	[39, 65, 69, 70, 85, 104, 111, 134]
AlO_6	3948	3977	30	[39, 69, 70, 85, 104, 111, 134]
AlO_7	3978	4022	45	[39, 65, 69, 70, 85, 104, 111, 134]
AlO_5	4016	4025	10	[37, 74, 92, 124, 135, 137]
AlO_6	4023	4025	3	[39, 69, 70, 85, 104, 111, 134]
AlO_6	4026	4029	4	[37, 74, 77, 92, 124, 135, 137]
AlO_7	4026	4043	18	[39, 65, 69, 70, 85, 104, 111, 134]
AlO_7	4030	4045	16	[37, 74, 77, 92, 124, 135, 137, 142]
AlO_6	4044	4056	13	[39, 69, 70, 85, 104, 111, 134]
AlO_6	4046	4070	25	[37, 74, 92, 124, 135, 137, 142]
AlO_7	4057	4094	38	[39, 65, 69, 70, 85, 104, 111, 134]
AlO_5	4071	4106	36	[37, 74, 92, 124, 135, 137]
AlO_5	4087	4126	40	[38, 72, 81, 103, 109, 130]
AlO_6	4095	4118	24	[39, 69, 70, 85, 104, 111, 134]
AlO_6	4107	4128	22	[37, 71, 74, 92, 124, 135, 137]
AlO_7	4119	4123	5	[39, 65, 69, 70, 85, 104, 111, 134]
AlO_6	4124	4189	66	[39, 69, 70, 85, 104, 111, 134]
AlO_6	4127	4131	5	[38, 72, 81, 83, 103, 109, 130]
AlO_7	4129	4170	42	[37, 71, 74, 77, 92, 124, 135, 137]
AlO_7	4132	4159	28	[38, 72, 81, 83, 102, 103, 109, 130]
AlO_6	4160	4195	36	[38, 72, 81, 102, 103, 109, 130]
AlO_6	4171	4215	45	[37, 71, 74, 92, 124, 135, 137]
AlO_7	4190	4206	17	[39, 65, 69, 70, 85, 104, 111, 134]
AlO_5	4196	4230	35	[38, 72, 81, 102, 103, 130]
AlO_6	4207	4225	19	[39, 69, 70, 85, 104, 111, 134]
AlO_7	4216	4216	1	[37, 71, 74, 92, 99, 124, 135, 137]
AlO_8	4217	4219	3	[37, 71, 74, 84, 92, 99, 124, 135, 137]
AlO_7	4220	4243	24	[37, 71, 74, 84, 92, 99, 135, 137]
AlO_5	4226	4228	3	[39, 69, 70, 85, 104, 111]
AlO_6	4229	4312	84	[39, 65, 69, 70, 85, 104, 111]
AlO_6	4231	4296	66	[38, 72, 81, 102, 103, 109, 130]
AlO_9	4244	4261	18	[37, 71, 74, 84, 92, 99, 110, 124, 135, 137]
AlO_8	4262	4274	13	[37, 71, 74, 84, 92, 110, 124, 135, 137]
AlO_7	4275	4279	5	[37, 71, 74, 84, 92, 124, 135, 137]
AlO_6	4280	4296	17	[37, 71, 84, 92, 124, 135, 137]
AlO_7	4297	4314	18	[37, 71, 74, 84, 92, 124, 135, 137]
AlO_7	4297	4323	27	[38, 72, 81, 83, 102, 103, 109, 130]
AlO_7	4313	4330	18	[39, 64, 65, 69, 70, 85, 104, 111]
AlO_6	4315	4351	37	[37, 74, 84, 92, 124, 135, 137]
AlO_6	4324	4523	200	[38, 72, 81, 102, 103, 109, 130]
AlO_6	4331	4337	7	[39, 64, 69, 70, 85, 104, 111]
AlO_5	4338	4358	21	[39, 69, 70, 85, 104, 111]
AlO_7	4352	4361	10	[37, 74, 84, 92, 110, 124, 135, 137]
AlO_6	4359	4375	17	[39, 69, 70, 85, 104, 111, 134]
AlO_6	4362	4380	19	[37, 84, 92, 110, 124, 135, 137]
AlO_5	4376	4394	19	[39, 69, 70, 85, 104, 111]
AlO_7	4381	4402	22	[37, 74, 84, 92, 110, 124, 135, 137]
AlO_6	4395	4398	4	[39, 65, 69, 70, 85, 104, 111]
AlO_5	4399	4417	19	[39, 69, 70, 85, 104, 111]
AlO_6	4403	4420	18	[37, 84, 92, 110, 124, 135, 137]
AlO_6	4418	4467	50	[39, 65, 69, 70, 85, 104, 111]
AlO_7	4421	4422	2	[37, 74, 84, 92, 110, 124, 135, 137]
AlO_8	4423	4434	12	[37, 74, 84, 92, 99, 110, 124, 135, 137]
AlO_7	4435	4443	9	[37, 74, 84, 92, 110, 124, 135, 137]
AlO_6	4444	4468	25	[37, 74, 84, 92, 124, 135, 137]
AlO_5	4468	4488	21	[39, 65, 70, 85, 104, 111]
AlO_7	4469	4478	10	[37, 74, 77, 84, 92, 124, 135, 137]
AlO_6	4479	4491	13	[37, 74, 84, 92, 124, 135, 137]
AlO_6	4489	4607	119	[39, 65, 69, 70, 85, 104, 111]
AlO_7	4492	4513	22	[37, 74, 84, 92, 99, 124, 135, 137]
AlO_8	4514	4539	26	[37, 74, 84, 92, 99, 110, 124, 135, 137]
AlO_6	4524	4546	23	[38, 72, 81, 102, 103, 120, 130]
AlO_7	4540	4610	71	[37, 74, 84, 92, 110, 124, 135, 137]
AlO_7	4547	4553	7	[38, 72, 81, 102, 103, 109, 120, 130]
AlO_6	4554	4556	3	[38, 72, 81, 102, 103, 120, 130]
AlO_7	4557	4557	1	[38, 72, 81, 102, 103, 117, 120, 130]
AlO_6	4558	4562	5	[38, 72, 81, 102, 117, 120, 130]
AlO_7	4563	4572	10	[38, 72, 81, 86, 102, 117, 120, 130]
AlO_6	4573	4581	9	[38, 72, 81, 102, 117, 120, 130]
AlO_7	4582	4601	20	[38, 72, 81, 86, 102, 117, 120, 130]
AlO_6	4602	4604	3	[38, 72, 81, 86, 102, 120, 130]
AlO_7	4605	4613	9	[38, 72, 77, 81, 86, 102, 120, 130]
AlO_7	4608	4629	22	[39, 64, 65, 69, 70, 85, 104, 111]
AlO_8	4611	4625	15	[37, 74, 84, 92, 99, 110, 124, 135, 137]
AlO_8	4614	4616	3	[38, 72, 77, 81, 86, 102, 109, 120, 130]
AlO_7	4617	4633	17	[38, 72, 77, 81, 86, 109, 120, 130]
AlO_7	4626	4629	4	[37, 74, 84, 92, 99, 124, 135, 137]
AlO_7	4630	4665	36	[37, 74, 84, 92, 110, 124, 135, 137]
AlO_6	4630	4640	11	[39, 65, 69, 70, 85, 104, 111]
AlO_8	4634	4648	15	[38, 72, 77, 81, 86, 102, 109, 120, 130]
AlO_7	4641	4658	18	[39, 65, 69, 70, 85, 104, 111, 134]
AlO_7	4649	4705	57	[38, 72, 81, 86, 102, 117, 120, 130]
AlO_6	4659	4665	7	[39, 65, 69, 70, 85, 104, 111]
AlO_7	4666	4726	61	[37, 74, 84, 92, 99, 124, 135, 137]
AlO_5	4666	4668	3	[39, 69, 70, 85, 104, 111]
AlO_6	4669	4829	161	[39, 65, 69, 70, 85, 104, 111]
AlO_8	4706	4718	13	[38, 72, 81, 86, 102, 109, 117, 120, 130]
AlO_7	4719	4765	47	[38, 72, 81, 86, 102, 109, 120, 130]
AlO_6	4727	4727	1	[37, 74, 92, 99, 124, 135, 137]
AlO_5	4728	4736	9	[37, 74, 92, 124, 135, 137]
AlO_6	4737	4749	13	[37, 74, 84, 92, 124, 135, 137]
AlO_7	4750	4780	31	[37, 74, 84, 92, 110, 124, 135, 137]
AlO_6	4766	4777	12	[38, 72, 81, 102, 109, 120, 130]
AlO_7	4778	4801	24	[38, 72, 81, 86, 102, 109, 120, 130]
AlO_8	4781	4795	15	[37, 74, 84, 92, 99, 110, 124, 135, 137]
AlO_7	4796	4810	15	[37, 74, 84, 92, 110, 124, 135, 137]
AlO_6	4802	4804	3	[38, 72, 81, 102, 109, 120, 130]
AlO_5	4805	4806	2	[38, 72, 81, 109, 120, 130]
AlO_6	4807	4822	16	[38, 72, 81, 86, 109, 120, 130]
AlO_8	4811	4825	15	[37, 74, 84, 92, 99, 110, 124, 135, 137]
AlO_8	4823	4830	8	[38, 72, 77, 81, 86, 102, 109, 120, 130]
AlO_7	4826	4864	39	[37, 74, 84, 92, 110, 124, 135, 137]
AlO_7	4830	4842	13	[39, 64, 65, 69, 70, 85, 104, 111]
AlO_7	4831	4845	15	[38, 72, 81, 86, 102, 109, 120, 130]
AlO_8	4843	4856	14	[39, 64, 65, 69, 70, 85, 96, 104, 111]
AlO_8	4846	4849	4	[38, 72, 81, 86, 102, 109, 117, 120, 130]
AlO_7	4850	4926	77	[38, 72, 81, 86, 102, 117, 120, 130]
AlO_7	4857	4872	16	[39, 65, 69, 70, 85, 96, 104, 111]
AlO_8	4865	4871	7	[37, 74, 84, 92, 99, 110, 124, 135, 137]
AlO_7	4872	4886	15	[37, 74, 84, 92, 99, 110, 135, 137]
AlO_6	4873	4987	115	[39, 65, 69, 70, 85, 104, 111]
AlO_6	4887	4903	17	[37, 74, 84, 92, 99, 135, 137]
AlO_7	4904	4917	14	[37, 74, 84, 92, 99, 110, 135, 137]
AlO_8	4918	4927	10	[37, 74, 84, 92, 99, 110, 124, 135, 137]
AlO_6	4927	4947	21	[38, 72, 81, 102, 117, 120, 130]
AlO_7	4928	4942	15	[37, 84, 92, 99, 110, 124, 135, 137]
AlO_8	4943	4944	2	[37, 74, 84, 92, 99, 110, 124, 135, 137]
AlO_7	4945	4953	9	[37, 74, 84, 92, 110, 124, 135, 137]
AlO_5	4948	4956	9	[38, 72, 81, 102, 120, 130]
AlO_8	4954	4967	14	[37, 74, 84, 92, 99, 110, 124, 135, 137]
AlO_6	4957	4981	25	[38, 72, 81, 102, 109, 120, 130]
AlO_9	4968	4969	2	[37, 74, 77, 84, 92, 99, 110, 124, 135, 137]
AlO_8	4970	4975	6	[37, 74, 77, 84, 92, 99, 124, 135, 137]
AlO_7	4976	4987	12	[37, 74, 77, 84, 92, 124, 135, 137]
AlO_7	4982	5036	55	[38, 72, 81, 102, 103, 109, 120, 130]
AlO_7	4988	5002	15	[37, 74, 84, 92, 110, 124, 135, 137]
AlO_5	4988	5006	19	[39, 69, 70, 85, 104, 111]
AlO_8	5003	5017	15	[37, 74, 84, 92, 99, 110, 124, 135, 137]
AlO_6	5007	5017	11	[39, 69, 70, 85, 104, 111, 134]
AlO_7	5018	5024	7	[37, 74, 84, 92, 110, 124, 135, 137]
AlO_7	5018	5024	7	[39, 65, 69, 70, 85, 104, 111, 134]
AlO_8	5025	5042	18	[37, 74, 84, 92, 99, 110, 124, 135, 137]
AlO_6	5025	5056	32	[39, 65, 69, 70, 85, 104, 111]
AlO_6	5037	5111	75	[38, 72, 81, 102, 103, 109, 130]
AlO_7	5043	5071	29	[37, 74, 84, 92, 110, 124, 135, 137]
AlO_7	5057	5060	4	[39, 65, 69, 70, 81, 85, 104, 111]
AlO_6	5061	5061	1	[39, 65, 69, 70, 85, 104, 111]
AlO_7	5062	5083	22	[39, 64, 65, 69, 70, 85, 104, 111]
AlO_6	5072	5076	5	[37, 74, 84, 92, 110, 135, 137]
AlO_7	5077	5114	38	[37, 74, 84, 92, 110, 124, 135, 137]
AlO_6	5084	5246	163	[39, 65, 69, 70, 85, 104, 111]
AlO_7	5112	5113	2	[38, 72, 81, 83, 102, 103, 109, 130]
AlO_8	5114	5119	6	[38, 72, 81, 83, 102, 103, 109, 117, 130]
AlO_6	5115	5117	3	[37, 74, 84, 92, 124, 135, 137]
AlO_7	5118	5162	45	[37, 74, 84, 92, 99, 124, 135, 137]
AlO_7	5120	5129	10	[38, 72, 81, 102, 103, 109, 117, 130]
AlO_6	5130	5203	74	[38, 72, 81, 102, 103, 109, 130]
AlO_8	5163	5166	4	[37, 74, 84, 92, 99, 110, 124, 135, 137]
AlO_7	5167	5207	41	[37, 74, 84, 92, 99, 110, 135, 137]
AlO_7	5204	5224	21	[38, 72, 81, 102, 103, 109, 117, 130]
AlO_6	5208	5210	3	[37, 74, 84, 92, 99, 135, 137]
AlO_6	5211	5225	15	[37, 84, 92, 99, 110, 135, 137]
AlO_6	5225	5294	70	[38, 72, 81, 102, 103, 109, 130]
AlO_7	5226	5252	27	[37, 74, 84, 92, 99, 110, 135, 137]
AlO_7	5247	5261	15	[39, 65, 69, 70, 85, 96, 104, 111]
AlO_8	5253	5254	2	[37, 74, 84, 92, 99, 110, 124, 135, 137]
AlO_7	5255	5265	11	[37, 74, 84, 92, 99, 124, 135, 137]
AlO_6	5262	5262	1	[39, 65, 69, 70, 85, 104, 111]
AlO_7	5263	5272	10	[39, 65, 69, 70, 85, 104, 111, 134]
AlO_6	5266	5289	24	[37, 74, 92, 99, 124, 135, 137]
AlO_6	5273	5339	67	[39, 65, 69, 70, 85, 104, 111]
AlO_5	5290	5296	7	[37, 74, 92, 124, 135, 137]
AlO_7	5295	5305	11	[38, 72, 81, 102, 103, 109, 116, 130]
AlO_6	5297	5315	19	[37, 74, 84, 92, 124, 135, 137]
AlO_6	5306	5576	271	[38, 72, 81, 102, 103, 109, 130]
AlO_7	5316	5337	22	[37, 74, 84, 92, 110, 124, 135, 137]
AlO_8	5338	5345	8	[37, 74, 77, 84, 92, 110, 124, 135, 137]
AlO_5	5340	5362	23	[39, 65, 70, 85, 104, 111]
AlO_7	5346	5348	3	[37, 74, 77, 84, 92, 124, 135, 137]
AlO_6	5349	5355	7	[37, 74, 84, 92, 124, 135, 137]
AlO_7	5356	5422	67	[37, 74, 84, 92, 110, 124, 135, 137]
AlO_6	5363	5465	103	[39, 65, 69, 70, 85, 104, 111]
AlO_6	5423	5435	13	[37, 74, 84, 92, 124, 135, 137]
AlO_7	5436	5443	8	[37, 71, 74, 84, 92, 124, 135, 137]
AlO_6	5444	5456	13	[37, 71, 74, 84, 92, 135, 137]
AlO_7	5457	5458	2	[37, 71, 74, 84, 92, 124, 135, 137]
AlO_6	5459	5471	13	[37, 74, 84, 92, 124, 135, 137]
AlO_5	5466	5474	9	[39, 69, 70, 85, 104, 111]
AlO_7	5472	5537	66	[37, 74, 84, 92, 110, 124, 135, 137]
AlO_6	5475	5585	111	[39, 65, 69, 70, 85, 104, 111]
AlO_8	5538	5561	24	[37, 74, 84, 92, 99, 110, 124, 135, 137]
AlO_7	5562	5569	8	[37, 74, 84, 92, 99, 110, 135, 137]
AlO_6	5570	5615	46	[37, 74, 84, 92, 99, 135, 137]
AlO_7	5577	5578	2	[38, 72, 81, 83, 102, 103, 109, 130]
AlO_6	5579	6420	842	[38, 72, 81, 102, 103, 109, 130]
AlO_7	5586	5588	3	[39, 65, 69, 70, 85, 104, 111, 134]
AlO_6	5589	5608	20	[39, 65, 69, 70, 85, 104, 111]
AlO_7	5609	5614	6	[39, 65, 69, 70, 85, 96, 104, 111]
AlO_8	5615	5628	14	[39, 65, 69, 70, 85, 96, 104, 111, 134]
AlO_7	5616	5627	12	[37, 74, 84, 92, 99, 110, 135, 137]
AlO_8	5628	5631	4	[37, 74, 84, 92, 99, 110, 124, 135, 137]
AlO_7	5629	5674	46	[39, 65, 69, 70, 85, 104, 111, 134]
AlO_7	5632	5646	15	[37, 74, 84, 92, 99, 124, 135, 137]
AlO_6	5647	5647	1	[37, 74, 84, 92, 124, 135, 137]
AlO_5	5648	5669	22	[37, 74, 92, 124, 135, 137]
AlO_6	5670	5670	1	[37, 74, 84, 92, 124, 135, 137]
AlO_7	5671	5697	27	[37, 74, 77, 84, 92, 124, 135, 137]
AlO_5	5675	5677	3	[39, 69, 70, 85, 104, 111]
AlO_6	5678	5877	200	[39, 65, 69, 70, 85, 104, 111]
AlO_6	5698	5701	4	[37, 74, 84, 92, 124, 135, 137]
AlO_7	5702	5711	10	[37, 74, 84, 92, 124, 135, 137, 148]
AlO_8	5712	5721	10	[37, 74, 84, 92, 99, 124, 135, 137, 148]
AlO_7	5722	5739	18	[37, 74, 84, 92, 99, 135, 137, 148]
AlO_6	5740	5743	4	[37, 74, 84, 92, 99, 135, 137]
AlO_7	5744	5754	11	[37, 74, 84, 92, 99, 124, 135, 137]
AlO_6	5755	5759	5	[37, 74, 84, 92, 124, 135, 137]
AlO_7	5760	5782	23	[37, 74, 84, 92, 110, 124, 135, 137]
AlO_6	5783	5796	14	[37, 74, 84, 92, 124, 135, 137]
AlO_7	5797	5811	15	[37, 74, 84, 92, 110, 124, 135, 137]
AlO_6	5812	5819	8	[37, 84, 92, 110, 124, 135, 137]
AlO_7	5820	5895	76	[37, 74, 84, 92, 110, 124, 135, 137]
AlO_7	5878	5892	15	[39, 65, 69, 70, 85, 104, 111, 134]
AlO_6	5893	5910	18	[39, 69, 70, 85, 104, 111, 134]
AlO_6	5896	5907	12	[37, 74, 84, 92, 124, 135, 137]
AlO_7	5908	5924	17	[37, 74, 84, 92, 99, 124, 135, 137]
AlO_7	5911	5939	29	[39, 65, 69, 70, 85, 104, 111, 134]
AlO_6	5925	5950	26	[37, 74, 84, 92, 99, 135, 137]
AlO_6	5940	6017	78	[39, 65, 69, 70, 85, 104, 111]
AlO_7	5951	5971	21	[37, 74, 84, 92, 99, 110, 135, 137]
AlO_8	5972	6005	34	[37, 74, 84, 92, 99, 110, 124, 135, 137]
AlO_7	6006	6016	11	[37, 74, 84, 92, 99, 124, 135, 137]
AlO_6	6017	6053	37	[37, 74, 84, 92, 124, 135, 137]
AlO_7	6018	6044	27	[39, 65, 69, 70, 81, 85, 104, 111]
AlO_6	6045	6086	42	[39, 65, 69, 70, 85, 104, 111]
AlO_7	6054	6064	11	[37, 74, 84, 92, 110, 124, 135, 137]
AlO_6	6065	6081	17	[37, 74, 84, 92, 110, 135, 137]
AlO_7	6082	6137	56	[37, 74, 84, 92, 110, 124, 135, 137]
AlO_7	6087	6091	5	[39, 65, 69, 70, 85, 104, 111, 134]
AlO_6	6092	6093	2	[39, 65, 70, 85, 104, 111, 134]
AlO_5	6094	6114	21	[39, 70, 85, 104, 111, 134]
AlO_7	6115	6136	22	[39, 69, 70, 85, 104, 111, 114, 134]
AlO_6	6137	6150	14	[39, 69, 70, 85, 104, 111, 134]
AlO_6	6138	6186	49	[37, 74, 84, 92, 124, 135, 137]
AlO_5	6151	6158	8	[39, 69, 70, 85, 104, 111]
AlO_6	6159	6200	42	[39, 65, 69, 70, 85, 104, 111]
AlO_7	6187	6192	6	[37, 74, 84, 92, 110, 124, 135, 137]
AlO_6	6193	6210	18	[37, 74, 92, 110, 124, 135, 137]
AlO_7	6201	6217	17	[39, 65, 69, 70, 85, 104, 111, 134]
AlO_7	6211	6237	27	[37, 74, 84, 92, 110, 124, 135, 137]
AlO_6	6218	6263	46	[39, 65, 69, 70, 85, 104, 111]
AlO_8	6238	6263	26	[37, 74, 84, 92, 99, 110, 124, 135, 137]
AlO_7	6264	6289	26	[37, 74, 84, 92, 99, 110, 135, 137]
AlO_7	6264	6297	34	[39, 65, 69, 70, 85, 104, 111, 134]
AlO_8	6290	6330	41	[37, 74, 84, 92, 99, 110, 124, 135, 137]
AlO_6	6298	6362	65	[39, 65, 69, 70, 85, 104, 111]
AlO_7	6331	6334	4	[37, 74, 84, 92, 99, 124, 135, 137]
AlO_8	6335	6377	43	[37, 74, 84, 92, 99, 110, 124, 135, 137]
AlO_5	6363	6389	27	[39, 69, 70, 85, 104, 111]
AlO_7	6378	6379	2	[37, 74, 84, 92, 99, 110, 135, 137]
AlO_6	6380	6412	33	[37, 74, 84, 92, 99, 135, 137]
AlO_6	6390	6449	60	[39, 65, 69, 70, 85, 104, 111]
AlO_7	6413	6422	10	[37, 74, 84, 92, 99, 124, 135, 137]
AlO_5	6421	6443	23	[38, 72, 81, 102, 103, 130]
AlO_6	6423	6433	11	[37, 74, 84, 92, 124, 135, 137]
AlO_7	6434	6483	50	[37, 74, 84, 92, 110, 124, 135, 137]
AlO_6	6444	6483	40	[38, 72, 81, 102, 103, 109, 130]
AlO_5	6450	6450	1	[39, 69, 70, 85, 104, 111]
AlO_6	6451	6466	16	[39, 64, 69, 70, 85, 104, 111]
AlO_7	6467	6483	17	[39, 64, 65, 69, 70, 85, 104, 111]
