# Supplementary material for: Pressure‐Induced Coordination Changes in a Pyrolitic Silicate Melt From Ab Initio Molecular Dynamics Simulations
Source: J Geophys Res Solid Earth. 2019 Nov 29;124(11):11232–50. doi: 10.1029/2019JB018238 (PMC6988478; doi:10.1029/2019JB018238)
Supplement: Supplementary file 2 — Data Set S1 [file JGRB-124-11232-s002.zip › Data/4000K/AlO/a10.0-pyr-100-nvt.T4.outcar.umd.dat.r0.stat.dat]

Cluster	Time	Percent
AlO_6	12640	0.6498046473370348	7
AlO_8	818	0.042052231133045445	9
AlO_9	22	0.0011309891013777504	10
AlO_7	4608	0.23689080814312152	8
AlO_5	1350	0.06940160394818014	6
AlO_4	14	0.0007197203372403866	5
