# Supplementary material for: Pressure‐Induced Coordination Changes in a Pyrolitic Silicate Melt From Ab Initio Molecular Dynamics Simulations
Source: J Geophys Res Solid Earth. 2019 Nov 29;124(11):11232–50. doi: 10.1029/2019JB018238 (PMC6988478; doi:10.1029/2019JB018238)
Supplement: Supplementary file 2 — Data Set S1 [file JGRB-124-11232-s002.zip › Data/4000K/AlO/a10.5-pyr-100-nvt.T4.outcar.umd.dat.r0.popul.dat]

Formula	Begin	End	Lifetime	[Composition]
AlO_6	0	1	2	[37, 70, 74, 108, 115, 128, 133]
AlO_4	0	0	1	[38, 81, 90, 99, 103]
AlO_5	0	24	25	[39, 70, 109, 122, 131, 137]
AlO_5	1	101	101	[38, 81, 90, 99, 103, 113]
AlO_5	2	13	12	[37, 70, 74, 108, 128, 133]
AlO_6	14	53	40	[37, 70, 74, 108, 115, 128, 133]
AlO_6	25	60	36	[39, 70, 109, 115, 122, 131, 137]
AlO_7	54	61	8	[37, 70, 74, 108, 115, 122, 128, 133]
AlO_5	61	72	12	[39, 70, 109, 122, 131, 137]
AlO_6	62	75	14	[37, 70, 74, 108, 115, 128, 133]
AlO_6	73	91	19	[39, 70, 109, 115, 122, 131, 137]
AlO_5	76	119	44	[37, 70, 108, 115, 128, 133]
AlO_5	92	103	12	[39, 70, 109, 122, 131, 137]
AlO_4	102	120	19	[38, 81, 90, 99, 113]
AlO_6	104	401	298	[39, 70, 109, 115, 122, 131, 137]
AlO_6	120	136	17	[37, 70, 108, 115, 121, 128, 133]
AlO_5	121	162	42	[38, 81, 90, 99, 103, 113]
AlO_5	137	143	7	[37, 70, 108, 121, 128, 133]
AlO_4	144	161	18	[37, 70, 108, 128, 133]
AlO_5	162	171	10	[37, 70, 108, 128, 133, 149]
AlO_4	163	174	12	[38, 81, 90, 99, 103]
AlO_7	172	172	1	[37, 70, 74, 108, 121, 128, 133, 149]
AlO_6	173	202	30	[37, 70, 74, 108, 121, 128, 133]
AlO_5	175	187	13	[38, 81, 90, 99, 103, 113]
AlO_6	188	209	22	[38, 81, 90, 99, 103, 113, 118]
AlO_7	203	204	2	[37, 70, 74, 108, 115, 121, 128, 133]
AlO_6	205	221	17	[37, 70, 74, 108, 115, 128, 133]
AlO_5	210	210	1	[38, 81, 90, 99, 103, 118]
AlO_4	211	223	13	[38, 81, 90, 99, 103]
AlO_7	222	262	41	[37, 70, 74, 108, 115, 121, 128, 133]
AlO_5	224	275	52	[38, 81, 90, 99, 103, 113]
AlO_6	263	272	10	[37, 70, 74, 108, 121, 128, 133]
AlO_5	273	285	13	[37, 70, 74, 108, 128, 133]
AlO_6	276	295	20	[38, 81, 90, 99, 103, 113, 129]
AlO_4	286	289	4	[37, 70, 108, 128, 133]
AlO_5	290	316	27	[37, 70, 108, 121, 128, 133]
AlO_5	296	297	2	[38, 81, 90, 99, 113, 129]
AlO_4	298	310	13	[38, 81, 90, 99, 113]
AlO_5	311	328	18	[38, 81, 90, 99, 103, 113]
AlO_4	317	322	6	[37, 70, 108, 128, 133]
AlO_5	323	324	2	[37, 70, 74, 108, 128, 133]
AlO_6	325	341	17	[37, 70, 74, 108, 115, 128, 133]
AlO_4	329	352	24	[38, 81, 90, 99, 103]
AlO_5	342	401	60	[37, 70, 108, 115, 128, 133]
AlO_5	353	353	1	[38, 81, 90, 99, 103, 113]
AlO_4	354	358	5	[38, 81, 90, 99, 113]
AlO_5	359	386	28	[38, 81, 90, 99, 113, 118]
AlO_6	387	407	21	[38, 81, 90, 99, 103, 113, 118]
AlO_6	402	405	4	[37, 70, 108, 115, 121, 128, 133]
AlO_5	402	406	5	[39, 70, 109, 115, 122, 137]
AlO_7	406	411	6	[37, 70, 108, 115, 121, 128, 133, 149]
AlO_6	407	694	288	[39, 70, 109, 115, 122, 131, 137]
AlO_5	408	425	18	[38, 81, 90, 99, 103, 113]
AlO_6	412	417	6	[37, 70, 108, 121, 128, 133, 149]
AlO_5	418	421	4	[37, 70, 108, 121, 128, 133]
AlO_6	422	425	4	[37, 70, 74, 108, 121, 128, 133]
AlO_5	426	428	3	[37, 70, 74, 108, 128, 133]
AlO_6	426	427	2	[38, 81, 90, 99, 103, 113, 148]
AlO_5	428	453	26	[38, 81, 90, 103, 113, 148]
AlO_6	429	432	4	[37, 70, 74, 108, 115, 128, 133]
AlO_5	433	443	11	[37, 70, 108, 115, 128, 133]
AlO_6	444	457	14	[37, 70, 108, 115, 121, 128, 133]
AlO_6	454	469	16	[38, 65, 81, 90, 103, 113, 148]
AlO_4	458	493	36	[37, 70, 108, 121, 133]
AlO_5	470	520	51	[38, 81, 90, 103, 113, 148]
AlO_5	494	557	64	[37, 70, 108, 115, 121, 133]
AlO_6	521	551	31	[38, 81, 90, 99, 103, 113, 148]
AlO_5	552	563	12	[38, 81, 90, 99, 103, 113]
AlO_6	558	577	20	[37, 70, 73, 108, 115, 121, 133]
AlO_6	564	576	13	[38, 81, 90, 99, 103, 113, 148]
AlO_5	577	593	17	[38, 81, 90, 99, 103, 113]
AlO_5	578	584	7	[37, 70, 73, 108, 115, 133]
AlO_6	585	594	10	[37, 70, 73, 108, 115, 128, 133]
AlO_6	594	599	6	[38, 65, 81, 90, 99, 103, 113]
AlO_7	595	603	9	[37, 70, 73, 74, 108, 115, 128, 133]
AlO_5	600	647	48	[38, 81, 90, 99, 103, 113]
AlO_6	604	618	15	[37, 70, 73, 108, 115, 128, 133]
AlO_7	619	622	4	[37, 70, 73, 108, 115, 128, 133, 149]
AlO_6	623	624	2	[37, 70, 73, 108, 115, 128, 133]
AlO_5	625	641	17	[37, 70, 73, 108, 115, 133]
AlO_6	642	708	67	[37, 67, 70, 73, 108, 115, 133]
AlO_4	648	648	1	[38, 81, 90, 103, 113]
AlO_5	649	659	11	[38, 81, 90, 103, 113, 118]
AlO_4	660	662	3	[38, 81, 90, 103, 113]
AlO_5	663	679	17	[38, 81, 90, 99, 103, 113]
AlO_6	680	713	34	[38, 81, 90, 99, 103, 113, 118]
AlO_7	695	699	5	[39, 70, 109, 115, 117, 122, 131, 137]
AlO_8	700	706	7	[39, 70, 109, 115, 117, 122, 129, 131, 137]
AlO_7	707	714	8	[39, 70, 109, 115, 117, 122, 129, 137]
AlO_7	709	719	11	[37, 67, 70, 73, 108, 115, 122, 133]
AlO_7	714	716	3	[38, 81, 90, 99, 103, 113, 118, 148]
AlO_6	715	729	15	[39, 70, 109, 115, 122, 129, 137]
AlO_6	717	720	4	[38, 81, 90, 99, 103, 113, 148]
AlO_8	720	726	7	[37, 67, 70, 73, 108, 115, 122, 128, 133]
AlO_5	721	742	22	[38, 81, 90, 99, 103, 113]
AlO_7	727	745	19	[37, 67, 70, 73, 108, 115, 128, 133]
AlO_7	730	765	36	[39, 70, 109, 115, 122, 129, 131, 137]
AlO_6	743	745	3	[38, 65, 81, 90, 99, 103, 113]
AlO_6	746	749	4	[37, 67, 70, 73, 108, 115, 133]
AlO_5	746	794	49	[38, 65, 81, 90, 103, 113]
AlO_5	750	769	20	[37, 67, 70, 73, 115, 133]
AlO_6	766	776	11	[39, 70, 109, 115, 122, 129, 131]
AlO_6	770	782	13	[37, 67, 70, 73, 108, 115, 133]
AlO_7	777	809	33	[39, 70, 109, 115, 117, 122, 129, 131]
AlO_5	783	796	14	[37, 67, 70, 73, 108, 133]
AlO_6	795	875	81	[38, 65, 81, 90, 103, 113, 148]
AlO_6	797	830	34	[37, 67, 70, 73, 108, 121, 133]
AlO_6	810	823	14	[39, 70, 109, 115, 117, 122, 131]
AlO_7	824	831	8	[39, 70, 109, 115, 117, 122, 131, 137]
AlO_5	831	838	8	[37, 67, 70, 73, 108, 133]
AlO_6	832	868	37	[39, 70, 109, 115, 122, 131, 137]
AlO_6	839	872	34	[37, 67, 70, 73, 108, 121, 133]
AlO_7	869	870	2	[39, 70, 109, 115, 117, 122, 131, 137]
AlO_6	871	884	14	[39, 70, 109, 115, 122, 131, 137]
AlO_7	873	881	9	[37, 67, 70, 73, 108, 115, 121, 133]
AlO_7	876	880	5	[38, 65, 81, 90, 103, 113, 124, 148]
AlO_6	881	908	28	[38, 81, 90, 103, 113, 124, 148]
AlO_6	882	898	17	[37, 67, 70, 73, 108, 115, 133]
AlO_7	885	989	105	[39, 70, 109, 115, 117, 122, 131, 137]
AlO_7	899	908	10	[37, 67, 70, 73, 108, 115, 121, 133]
AlO_6	909	974	66	[37, 67, 70, 73, 108, 121, 133]
AlO_7	909	926	18	[38, 81, 90, 93, 103, 113, 124, 148]
AlO_6	927	941	15	[38, 81, 90, 93, 113, 124, 148]
AlO_5	942	964	23	[38, 81, 90, 113, 124, 148]
AlO_6	965	982	18	[38, 81, 90, 103, 113, 124, 148]
AlO_5	975	1000	26	[37, 67, 70, 73, 108, 121]
AlO_5	983	1003	21	[38, 90, 103, 113, 124, 148]
AlO_6	990	991	2	[39, 70, 109, 115, 117, 122, 131]
AlO_7	992	1014	23	[39, 70, 109, 115, 117, 122, 131, 137]
AlO_6	1001	1091	91	[37, 67, 70, 73, 108, 121, 133]
AlO_6	1004	1011	8	[38, 81, 90, 103, 113, 124, 148]
AlO_7	1012	1032	21	[38, 65, 81, 90, 103, 113, 124, 148]
AlO_6	1015	1028	14	[39, 70, 109, 115, 117, 122, 131]
AlO_7	1029	1059	31	[39, 70, 109, 115, 117, 122, 131, 137]
AlO_6	1033	1112	80	[38, 65, 81, 90, 103, 124, 148]
AlO_8	1060	1081	22	[39, 70, 85, 109, 115, 117, 122, 131, 137]
AlO_7	1082	1154	73	[39, 70, 85, 109, 115, 117, 122, 131]
AlO_5	1092	1101	10	[37, 67, 70, 73, 108, 133]
AlO_6	1102	1137	36	[37, 67, 70, 73, 108, 115, 133]
AlO_7	1113	1123	11	[38, 65, 81, 90, 103, 124, 129, 148]
AlO_6	1124	1187	64	[38, 65, 81, 90, 103, 124, 148]
AlO_6	1138	1141	4	[37, 67, 70, 73, 108, 128, 133]
AlO_7	1142	1148	7	[37, 67, 70, 73, 108, 121, 128, 133]
AlO_8	1149	1181	33	[37, 67, 70, 73, 108, 121, 128, 133, 149]
AlO_6	1155	1184	30	[39, 70, 85, 109, 115, 122, 131]
AlO_7	1182	1184	3	[37, 67, 70, 73, 108, 121, 133, 149]
AlO_6	1185	1195	11	[37, 67, 70, 73, 108, 121, 133]
AlO_7	1185	1187	3	[39, 70, 85, 109, 115, 122, 131, 137]
AlO_5	1188	1196	9	[38, 81, 90, 103, 124, 148]
AlO_6	1188	1188	1	[39, 70, 109, 115, 122, 131, 137]
AlO_7	1189	1194	6	[39, 70, 109, 115, 117, 122, 131, 137]
AlO_6	1195	1205	11	[39, 70, 109, 115, 117, 122, 137]
AlO_7	1196	1205	10	[37, 67, 70, 73, 108, 121, 128, 133]
AlO_6	1197	1234	38	[38, 65, 81, 90, 103, 124, 148]
AlO_6	1206	1232	27	[37, 67, 70, 73, 108, 121, 133]
AlO_7	1206	1212	7	[39, 70, 109, 115, 117, 122, 131, 137]
AlO_8	1213	1216	4	[39, 70, 85, 109, 115, 117, 122, 131, 137]
AlO_7	1217	1251	35	[39, 70, 85, 109, 115, 117, 122, 131]
AlO_7	1233	1272	40	[37, 67, 70, 73, 108, 115, 121, 133]
AlO_5	1235	1243	9	[38, 65, 81, 90, 124, 148]
AlO_6	1244	1274	31	[38, 65, 81, 90, 103, 124, 148]
AlO_6	1252	1269	18	[39, 70, 85, 109, 115, 122, 131]
AlO_5	1270	1271	2	[39, 70, 85, 115, 122, 131]
AlO_6	1272	1275	4	[39, 70, 85, 115, 117, 122, 131]
AlO_6	1273	1359	87	[37, 67, 70, 73, 108, 121, 133]
AlO_5	1275	1367	93	[38, 65, 81, 90, 103, 148]
AlO_5	1276	1285	10	[39, 70, 115, 117, 122, 131]
AlO_6	1286	1290	5	[39, 70, 109, 115, 117, 122, 131]
AlO_7	1291	1311	21	[39, 70, 109, 115, 117, 122, 131, 137]
AlO_6	1312	1324	13	[39, 70, 109, 115, 122, 131, 137]
AlO_5	1325	1362	38	[39, 70, 109, 115, 122, 131]
AlO_7	1360	1376	17	[37, 67, 70, 73, 108, 115, 121, 133]
AlO_6	1363	1366	4	[39, 70, 109, 115, 117, 122, 131]
AlO_7	1367	1380	14	[39, 70, 109, 115, 117, 122, 131, 137]
AlO_6	1368	1454	87	[38, 65, 81, 90, 103, 113, 148]
AlO_6	1377	1380	4	[37, 67, 70, 73, 108, 115, 133]
AlO_5	1381	1402	22	[37, 67, 70, 73, 108, 133]
AlO_6	1381	1391	11	[39, 70, 109, 115, 122, 131, 137]
AlO_7	1392	1420	29	[39, 70, 109, 115, 117, 122, 131, 137]
AlO_6	1403	1403	1	[37, 67, 70, 73, 108, 133, 149]
AlO_7	1404	1409	6	[37, 67, 70, 73, 108, 121, 133, 149]
AlO_6	1410	1430	21	[37, 67, 70, 73, 108, 121, 133]
AlO_6	1421	1432	12	[39, 70, 109, 115, 117, 122, 131]
AlO_7	1431	1456	26	[37, 67, 70, 73, 108, 115, 121, 133]
AlO_7	1433	1474	42	[39, 70, 85, 109, 115, 117, 122, 131]
AlO_7	1455	1461	7	[38, 65, 81, 90, 99, 103, 113, 148]
AlO_6	1457	1472	16	[37, 67, 70, 108, 115, 121, 133]
AlO_6	1462	1485	24	[38, 65, 81, 90, 103, 113, 148]
AlO_7	1473	1477	5	[37, 67, 70, 108, 115, 121, 128, 133]
AlO_8	1475	1481	7	[39, 70, 85, 109, 115, 117, 122, 131, 137]
AlO_8	1478	1488	11	[37, 67, 70, 73, 108, 115, 121, 128, 133]
AlO_7	1482	1496	15	[39, 70, 109, 115, 117, 122, 131, 137]
AlO_7	1486	1492	7	[38, 65, 81, 90, 103, 113, 148, 152]
AlO_7	1489	1499	11	[37, 70, 73, 108, 115, 121, 128, 133]
AlO_6	1493	1499	7	[38, 65, 81, 90, 113, 148, 152]
AlO_6	1497	1540	44	[39, 70, 109, 115, 117, 122, 131]
AlO_6	1500	1503	4	[37, 70, 73, 108, 115, 128, 133]
AlO_5	1500	1502	3	[38, 65, 81, 90, 113, 148]
AlO_4	1503	1505	3	[38, 65, 81, 113, 148]
AlO_5	1504	1514	11	[37, 70, 73, 108, 115, 128]
AlO_5	1506	1512	7	[38, 65, 81, 103, 113, 148]
AlO_6	1513	1538	26	[38, 65, 81, 90, 103, 113, 148]
AlO_4	1515	1519	5	[37, 70, 73, 108, 128]
AlO_5	1520	1528	9	[37, 70, 73, 108, 128, 149]
AlO_7	1529	1544	16	[37, 67, 70, 73, 108, 121, 128, 149]
AlO_5	1539	1557	19	[38, 65, 81, 90, 113, 148]
AlO_7	1541	1559	19	[39, 70, 109, 115, 117, 122, 131, 137]
AlO_8	1545	1579	35	[37, 67, 70, 73, 108, 115, 121, 128, 149]
AlO_6	1558	1588	31	[38, 65, 81, 90, 103, 113, 148]
AlO_5	1560	1589	30	[39, 70, 109, 115, 122, 131]
AlO_7	1580	1587	8	[37, 67, 70, 73, 108, 115, 121, 149]
AlO_7	1588	1593	6	[37, 70, 73, 108, 115, 121, 128, 149]
AlO_5	1589	1600	12	[38, 65, 81, 90, 113, 148]
AlO_6	1590	1622	33	[39, 70, 109, 115, 117, 122, 131]
AlO_6	1594	1610	17	[37, 70, 73, 108, 121, 128, 149]
AlO_6	1601	1664	64	[38, 65, 81, 90, 103, 113, 148]
AlO_5	1611	1638	28	[37, 70, 73, 108, 121, 149]
AlO_5	1623	1636	14	[39, 70, 109, 115, 117, 122]
AlO_7	1637	1683	47	[39, 70, 109, 115, 117, 122, 131, 137]
AlO_6	1639	1646	8	[37, 70, 73, 108, 121, 133, 149]
AlO_7	1647	1661	15	[37, 70, 73, 108, 121, 128, 133, 149]
AlO_6	1662	1666	5	[37, 70, 73, 108, 121, 133, 149]
AlO_5	1665	1695	31	[38, 65, 81, 103, 113, 148]
AlO_7	1667	1676	10	[37, 67, 70, 73, 108, 121, 133, 149]
AlO_6	1677	1691	15	[37, 67, 70, 73, 108, 121, 149]
AlO_6	1684	1689	6	[39, 70, 109, 115, 122, 131, 137]
AlO_7	1690	1704	15	[39, 70, 109, 115, 117, 122, 131, 137]
AlO_7	1692	1702	11	[37, 67, 70, 73, 108, 115, 121, 149]
AlO_6	1696	1710	15	[38, 65, 81, 90, 103, 113, 148]
AlO_6	1703	1714	12	[37, 67, 70, 73, 108, 115, 121]
AlO_6	1705	1834	130	[39, 70, 109, 115, 122, 131, 137]
AlO_5	1711	1728	18	[38, 81, 90, 103, 113, 148]
AlO_5	1715	1726	12	[37, 67, 70, 73, 108, 121]
AlO_4	1727	1729	3	[37, 67, 70, 73, 108]
AlO_6	1729	1738	10	[38, 81, 90, 103, 113, 130, 148]
AlO_5	1730	1730	1	[37, 67, 70, 73, 108, 133]
AlO_6	1731	1744	14	[37, 67, 70, 73, 108, 115, 133]
AlO_5	1739	1745	7	[38, 81, 103, 113, 130, 148]
AlO_7	1745	1763	19	[37, 67, 70, 73, 108, 115, 121, 133]
AlO_4	1746	1748	3	[38, 81, 103, 113, 130]
AlO_6	1749	1753	5	[38, 81, 90, 103, 113, 130, 148]
AlO_7	1754	1760	7	[38, 65, 81, 90, 103, 113, 130, 148]
AlO_6	1761	1766	6	[38, 65, 81, 90, 103, 113, 148]
AlO_6	1764	1786	23	[37, 67, 70, 73, 108, 121, 133]
AlO_5	1767	1773	7	[38, 65, 81, 90, 103, 148]
AlO_4	1774	1803	30	[38, 65, 81, 90, 148]
AlO_7	1787	1790	4	[37, 67, 70, 73, 108, 115, 121, 133]
AlO_6	1791	1813	23	[37, 67, 70, 73, 108, 115, 121]
AlO_5	1804	1811	8	[38, 65, 81, 90, 129, 148]
AlO_7	1812	1828	17	[38, 65, 81, 90, 103, 129, 130, 148]
AlO_7	1814	1834	21	[37, 67, 70, 73, 74, 108, 115, 121]
AlO_6	1829	1836	8	[38, 65, 81, 90, 103, 130, 148]
AlO_6	1835	1840	6	[37, 67, 70, 73, 108, 115, 121]
AlO_7	1835	1859	25	[39, 70, 84, 109, 115, 122, 131, 137]
AlO_5	1837	1891	55	[38, 65, 81, 90, 103, 148]
AlO_5	1841	1863	23	[37, 67, 70, 108, 115, 121]
AlO_6	1860	2135	276	[39, 70, 109, 115, 122, 131, 137]
AlO_6	1864	1881	18	[37, 67, 70, 74, 108, 115, 121]
AlO_7	1882	1884	3	[37, 67, 70, 74, 108, 115, 121, 143]
AlO_6	1885	1887	3	[37, 67, 70, 74, 108, 115, 143]
AlO_5	1888	1894	7	[37, 67, 70, 74, 108, 115]
AlO_6	1892	1894	3	[38, 65, 81, 90, 103, 130, 148]
AlO_6	1895	1897	3	[37, 67, 70, 74, 108, 115, 121]
AlO_5	1895	1918	24	[38, 65, 90, 103, 130, 148]
AlO_5	1898	1928	31	[37, 67, 70, 74, 108, 121]
AlO_6	1919	1920	2	[38, 65, 81, 90, 103, 130, 148]
AlO_5	1921	1934	14	[38, 65, 81, 90, 103, 148]
AlO_6	1929	1930	2	[37, 67, 70, 73, 74, 108, 121]
AlO_5	1931	1947	17	[37, 67, 70, 73, 108, 121]
AlO_4	1935	1957	23	[38, 65, 81, 90, 103]
AlO_4	1948	1963	16	[37, 67, 70, 108, 121]
AlO_5	1958	1962	5	[38, 65, 81, 90, 103, 129]
AlO_6	1963	1976	14	[38, 65, 81, 90, 103, 129, 148]
AlO_5	1964	1972	9	[37, 67, 70, 73, 108, 121]
AlO_6	1973	1979	7	[37, 67, 70, 73, 108, 121, 149]
AlO_5	1977	2037	61	[38, 65, 81, 90, 103, 148]
AlO_7	1980	1986	7	[37, 67, 70, 73, 108, 115, 121, 149]
AlO_6	1987	1992	6	[37, 67, 70, 73, 108, 115, 121]
AlO_5	1993	2009	17	[37, 67, 70, 73, 108, 121]
AlO_6	2010	2018	9	[37, 67, 70, 73, 108, 121, 143]
AlO_7	2019	2031	13	[37, 67, 70, 73, 108, 115, 121, 143]
AlO_6	2032	2058	27	[37, 67, 70, 73, 108, 115, 143]
AlO_6	2038	2055	18	[38, 65, 81, 90, 103, 113, 148]
AlO_7	2056	2085	30	[38, 65, 81, 90, 103, 113, 130, 148]
AlO_7	2059	2085	27	[37, 67, 70, 73, 108, 115, 121, 143]
AlO_6	2086	2101	16	[37, 70, 73, 108, 115, 121, 143]
AlO_6	2086	2144	59	[38, 65, 81, 90, 103, 130, 148]
AlO_7	2102	2110	9	[37, 70, 73, 108, 115, 121, 128, 143]
AlO_6	2111	2144	34	[37, 70, 73, 108, 121, 128, 143]
AlO_7	2136	2144	9	[39, 70, 109, 115, 122, 129, 131, 137]
AlO_5	2145	2175	31	[37, 70, 73, 108, 121, 143]
AlO_7	2145	2145	1	[38, 65, 81, 90, 103, 113, 130, 148]
AlO_6	2145	2154	10	[39, 70, 109, 115, 122, 129, 137]
AlO_6	2146	2213	68	[38, 65, 81, 90, 103, 113, 148]
AlO_7	2155	2162	8	[39, 70, 84, 109, 115, 122, 129, 137]
AlO_6	2163	2179	17	[39, 70, 84, 109, 115, 122, 129]
AlO_6	2176	2182	7	[37, 70, 73, 108, 115, 121, 143]
AlO_5	2180	2189	10	[39, 70, 109, 115, 122, 129]
AlO_7	2183	2200	18	[37, 67, 70, 73, 108, 115, 121, 143]
AlO_6	2190	2200	11	[39, 70, 109, 115, 122, 129, 131]
AlO_6	2201	2305	105	[37, 67, 70, 73, 108, 121, 143]
AlO_5	2201	2209	9	[39, 70, 115, 122, 129, 131]
AlO_6	2210	2285	76	[39, 70, 109, 115, 122, 129, 131]
AlO_7	2214	2222	9	[38, 65, 81, 90, 103, 113, 130, 148]
AlO_6	2223	2241	19	[38, 65, 81, 90, 103, 113, 148]
AlO_7	2242	2248	7	[38, 65, 81, 90, 103, 113, 129, 148]
AlO_6	2249	2267	19	[38, 65, 81, 90, 103, 113, 148]
AlO_5	2268	2377	110	[38, 65, 81, 90, 103, 148]
AlO_5	2286	2307	22	[39, 70, 115, 122, 129, 131]
AlO_7	2306	2314	9	[37, 67, 70, 73, 108, 121, 128, 143]
AlO_6	2308	2309	2	[39, 70, 115, 122, 129, 131, 135]
AlO_7	2310	2313	4	[39, 70, 109, 115, 122, 129, 131, 135]
AlO_6	2314	2320	7	[39, 70, 109, 115, 122, 129, 131]
AlO_6	2315	2317	3	[37, 67, 70, 73, 108, 128, 143]
AlO_5	2318	2326	9	[37, 70, 73, 108, 128, 143]
AlO_5	2321	2326	6	[39, 70, 109, 122, 129, 131]
AlO_6	2327	2377	51	[37, 70, 73, 108, 121, 128, 143]
AlO_6	2327	2456	130	[39, 70, 109, 115, 122, 129, 131]
AlO_5	2378	2396	19	[37, 70, 73, 108, 121, 143]
AlO_6	2378	2450	73	[38, 65, 81, 90, 103, 130, 148]
AlO_6	2397	2439	43	[37, 67, 70, 73, 108, 121, 143]
AlO_7	2440	2451	12	[37, 67, 70, 73, 108, 115, 121, 143]
AlO_7	2451	2453	3	[38, 65, 81, 90, 103, 113, 130, 148]
AlO_6	2452	2475	24	[37, 67, 70, 73, 108, 121, 143]
AlO_6	2454	2459	6	[38, 81, 90, 103, 113, 130, 148]
AlO_5	2457	2459	3	[39, 70, 109, 115, 122, 131]
AlO_5	2460	2462	3	[38, 81, 90, 103, 113, 130]
AlO_4	2460	2464	5	[39, 70, 115, 122, 131]
AlO_6	2463	2477	15	[38, 81, 90, 103, 113, 130, 137]
AlO_5	2465	2471	7	[39, 70, 84, 115, 122, 131]
AlO_6	2472	2472	1	[39, 70, 84, 109, 115, 122, 131]
AlO_7	2473	2507	35	[39, 70, 84, 109, 115, 122, 129, 131]
AlO_7	2476	2476	1	[37, 67, 70, 73, 101, 108, 121, 143]
AlO_8	2477	2491	15	[37, 67, 70, 73, 101, 108, 115, 121, 143]
AlO_5	2478	2493	16	[38, 81, 90, 103, 113, 130]
AlO_7	2492	2501	10	[37, 67, 70, 73, 101, 115, 121, 143]
AlO_4	2494	2495	2	[38, 81, 90, 103, 113]
AlO_5	2496	2496	1	[38, 65, 81, 90, 103, 113]
AlO_4	2497	2500	4	[38, 65, 81, 90, 103]
AlO_6	2501	2523	23	[38, 65, 81, 90, 103, 130, 148]
AlO_8	2502	2563	62	[37, 67, 70, 73, 101, 108, 115, 121, 143]
AlO_6	2508	2515	8	[39, 70, 84, 115, 122, 129, 131]
AlO_7	2516	2523	8	[39, 70, 84, 109, 115, 122, 129, 131]
AlO_5	2524	2530	7	[38, 65, 81, 90, 130, 148]
AlO_8	2524	2535	12	[39, 70, 84, 109, 115, 122, 129, 131, 135]
AlO_6	2531	2541	11	[38, 65, 81, 90, 103, 130, 148]
AlO_9	2536	2537	2	[39, 70, 84, 109, 115, 117, 122, 129, 131, 135]
AlO_8	2538	2560	23	[39, 70, 84, 109, 115, 117, 122, 129, 131]
AlO_7	2542	2552	11	[38, 65, 81, 90, 103, 113, 130, 148]
AlO_6	2553	2559	7	[38, 65, 81, 90, 103, 113, 130]
AlO_7	2560	2573	14	[38, 65, 81, 90, 103, 113, 130, 137]
AlO_7	2561	2573	13	[39, 70, 84, 109, 115, 117, 122, 129]
AlO_7	2564	2573	10	[37, 67, 70, 73, 101, 115, 121, 143]
AlO_6	2574	2575	2	[37, 70, 73, 101, 115, 121, 143]
AlO_6	2574	2580	7	[38, 65, 81, 90, 103, 113, 130]
AlO_6	2574	2574	1	[39, 70, 84, 109, 115, 122, 129]
AlO_5	2575	2594	20	[39, 70, 109, 115, 122, 129]
AlO_7	2576	2588	13	[37, 70, 73, 101, 115, 121, 122, 143]
AlO_5	2581	2600	20	[38, 65, 81, 90, 103, 130]
AlO_6	2589	2592	4	[37, 70, 73, 101, 115, 121, 122]
AlO_7	2593	2614	22	[37, 70, 73, 101, 115, 121, 122, 143]
AlO_4	2595	2624	30	[39, 70, 109, 115, 129]
AlO_6	2601	2647	47	[38, 65, 81, 90, 103, 113, 130]
AlO_6	2615	2619	5	[37, 70, 73, 101, 121, 122, 143]
AlO_7	2620	2627	8	[37, 67, 70, 73, 101, 121, 122, 143]
AlO_5	2625	2637	13	[39, 70, 101, 109, 115, 129]
AlO_6	2628	2638	11	[37, 67, 70, 73, 101, 121, 122]
AlO_6	2638	2647	10	[39, 70, 101, 109, 115, 129, 131]
AlO_5	2639	2705	67	[37, 67, 70, 73, 101, 121]
AlO_5	2648	2657	10	[38, 65, 81, 90, 103, 113]
AlO_7	2648	2659	12	[39, 70, 101, 109, 115, 129, 131, 137]
AlO_6	2658	2687	30	[38, 65, 81, 90, 103, 113, 137]
AlO_6	2660	2705	46	[39, 70, 101, 109, 115, 129, 131]
AlO_5	2688	2700	13	[38, 65, 81, 90, 103, 137]
AlO_4	2701	2705	5	[38, 65, 81, 90, 103]
AlO_6	2706	2744	39	[37, 67, 70, 73, 101, 121, 126]
AlO_5	2706	2714	9	[38, 65, 81, 90, 103, 113]
AlO_5	2706	2709	4	[39, 70, 109, 115, 129, 131]
AlO_6	2710	2725	16	[39, 70, 109, 115, 129, 131, 137]
AlO_6	2715	2730	16	[38, 65, 81, 90, 103, 113, 130]
AlO_7	2726	2739	14	[39, 70, 101, 109, 115, 129, 131, 137]
AlO_7	2731	2782	52	[38, 65, 81, 90, 103, 113, 130, 148]
AlO_6	2740	2785	46	[39, 70, 101, 109, 115, 129, 137]
AlO_7	2745	2881	137	[37, 67, 70, 73, 101, 115, 121, 126]
AlO_6	2783	2804	22	[38, 65, 81, 90, 103, 113, 130]
AlO_7	2786	2794	9	[39, 70, 101, 109, 115, 129, 131, 137]
AlO_6	2795	2803	9	[39, 70, 101, 115, 129, 131, 137]
AlO_7	2804	2809	6	[39, 70, 101, 109, 115, 129, 131, 137]
AlO_5	2805	2831	27	[38, 65, 90, 103, 113, 130]
AlO_8	2810	2837	28	[39, 70, 81, 101, 109, 115, 129, 131, 137]
AlO_6	2832	2852	21	[38, 65, 81, 90, 103, 113, 130]
AlO_7	2838	2846	9	[39, 70, 81, 101, 115, 129, 131, 137]
AlO_8	2847	2852	6	[39, 70, 81, 101, 109, 115, 129, 131, 137]
AlO_5	2853	2856	4	[38, 65, 81, 90, 113, 130]
AlO_7	2853	2861	9	[39, 70, 101, 109, 115, 129, 131, 137]
AlO_6	2857	2875	19	[38, 65, 81, 90, 103, 113, 130]
AlO_6	2862	2879	18	[39, 70, 101, 109, 115, 129, 137]
AlO_5	2876	2894	19	[38, 65, 81, 90, 103, 130]
AlO_5	2880	2904	25	[39, 70, 101, 109, 115, 129]
AlO_6	2882	2916	35	[37, 67, 70, 73, 101, 121, 126]
AlO_6	2895	2916	22	[38, 65, 81, 90, 103, 113, 130]
AlO_6	2905	2911	7	[39, 70, 101, 109, 115, 117, 129]
AlO_5	2912	2913	2	[39, 70, 101, 115, 117, 129]
AlO_4	2914	2915	2	[39, 70, 101, 115, 129]
AlO_5	2916	2933	18	[39, 70, 101, 109, 115, 129]
AlO_5	2917	2932	16	[37, 67, 73, 101, 121, 126]
AlO_5	2917	2930	14	[38, 65, 81, 90, 113, 130]
AlO_6	2931	2937	7	[38, 65, 81, 90, 103, 113, 130]
AlO_6	2933	3043	111	[37, 67, 70, 73, 101, 121, 126]
AlO_6	2934	2966	33	[39, 70, 101, 109, 115, 129, 137]
AlO_5	2938	2943	6	[38, 65, 81, 90, 103, 130]
AlO_4	2944	2949	6	[38, 65, 81, 90, 103]
AlO_5	2950	2957	8	[38, 65, 81, 90, 103, 130]
AlO_6	2958	2987	30	[38, 65, 81, 90, 103, 113, 130]
AlO_7	2967	2980	14	[39, 70, 81, 101, 109, 115, 129, 137]
AlO_6	2981	2997	17	[39, 70, 81, 101, 115, 129, 137]
AlO_5	2988	3013	26	[38, 65, 90, 103, 113, 130]
AlO_7	2998	3001	4	[39, 70, 81, 101, 115, 129, 131, 137]
AlO_7	3002	3024	23	[39, 70, 81, 101, 109, 115, 129, 131]
AlO_6	3014	3035	22	[38, 65, 81, 90, 103, 113, 130]
AlO_6	3025	3041	17	[39, 70, 101, 109, 115, 129, 131]
AlO_5	3036	3040	5	[38, 65, 81, 90, 113, 130]
AlO_4	3041	3063	23	[38, 65, 81, 90, 130]
AlO_7	3042	3047	6	[39, 70, 101, 109, 115, 117, 129, 131]
AlO_7	3044	3057	14	[37, 67, 70, 73, 101, 115, 121, 126]
AlO_6	3048	3114	67	[39, 70, 101, 109, 115, 117, 129]
AlO_6	3058	3066	9	[37, 70, 73, 101, 115, 121, 126]
AlO_6	3064	3072	9	[38, 65, 81, 90, 113, 129, 130]
AlO_5	3067	3096	30	[37, 70, 73, 101, 121, 126]
AlO_5	3073	3087	15	[38, 65, 81, 90, 113, 130]
AlO_6	3088	3103	16	[38, 65, 81, 90, 103, 113, 130]
AlO_6	3097	3098	2	[37, 70, 73, 101, 108, 121, 126]
AlO_5	3099	3109	11	[37, 70, 73, 108, 121, 126]
AlO_5	3104	3112	9	[38, 65, 81, 90, 103, 130]
AlO_6	3110	3120	11	[37, 70, 73, 108, 121, 126, 143]
AlO_4	3113	3128	16	[38, 65, 81, 90, 103]
AlO_7	3115	3117	3	[39, 70, 101, 109, 115, 117, 129, 131]
AlO_6	3118	3127	10	[39, 70, 101, 109, 115, 129, 131]
AlO_7	3121	3146	26	[37, 67, 70, 73, 108, 121, 126, 143]
AlO_5	3128	3129	2	[39, 70, 101, 109, 115, 129]
AlO_5	3129	3141	13	[38, 65, 81, 90, 103, 130]
AlO_6	3130	3134	5	[39, 70, 101, 109, 115, 122, 129]
AlO_7	3135	3136	2	[39, 70, 101, 109, 115, 117, 122, 129]
AlO_6	3137	3192	56	[39, 70, 109, 115, 117, 122, 129]
AlO_6	3142	3201	60	[38, 65, 81, 90, 103, 113, 130]
AlO_6	3147	3162	16	[37, 70, 73, 108, 121, 126, 143]
AlO_7	3163	3171	9	[37, 67, 70, 73, 108, 121, 126, 143]
AlO_6	3172	3173	2	[37, 70, 73, 108, 121, 126, 143]
AlO_5	3174	3205	32	[37, 70, 73, 108, 121, 126]
AlO_7	3193	3226	34	[39, 70, 101, 109, 115, 117, 122, 129]
AlO_5	3202	3292	91	[38, 65, 81, 90, 113, 130]
AlO_6	3206	3214	9	[37, 67, 70, 73, 108, 121, 126]
AlO_7	3215	3225	11	[37, 67, 70, 73, 108, 121, 126, 143]
AlO_6	3226	3233	8	[37, 67, 70, 73, 108, 121, 126]
AlO_6	3227	3234	8	[39, 70, 101, 115, 117, 122, 129]
AlO_5	3234	3246	13	[37, 70, 73, 108, 121, 126]
AlO_7	3235	3245	11	[39, 70, 101, 109, 115, 117, 122, 129]
AlO_6	3246	3316	71	[39, 70, 101, 109, 115, 117, 129]
AlO_6	3247	3323	77	[37, 67, 70, 73, 108, 121, 126]
AlO_6	3293	3299	7	[38, 65, 81, 90, 103, 113, 130]
AlO_5	3300	3310	11	[38, 65, 81, 90, 113, 130]
AlO_6	3311	3492	182	[38, 65, 81, 90, 103, 113, 130]
AlO_7	3317	3332	16	[39, 70, 101, 109, 115, 117, 129, 131]
AlO_5	3324	3333	10	[37, 67, 70, 73, 108, 126]
AlO_6	3333	3333	1	[39, 70, 101, 109, 115, 117, 129]
AlO_6	3334	3390	57	[37, 67, 70, 73, 108, 121, 126]
AlO_5	3334	3347	14	[39, 70, 101, 109, 115, 117]
AlO_6	3348	3349	2	[39, 70, 101, 109, 115, 117, 129]
AlO_7	3350	3373	24	[39, 70, 101, 109, 115, 117, 129, 131]
AlO_5	3374	3392	19	[39, 70, 101, 109, 115, 117]
AlO_5	3391	3404	14	[37, 67, 70, 73, 108, 126]
AlO_6	3393	3416	24	[39, 70, 85, 101, 109, 115, 117]
AlO_6	3405	3412	8	[37, 67, 70, 73, 108, 121, 126]
AlO_7	3413	3422	10	[37, 67, 70, 73, 108, 121, 126, 149]
AlO_5	3417	3436	20	[39, 70, 101, 109, 115, 117]
AlO_6	3423	3444	22	[37, 67, 70, 108, 121, 126, 149]
AlO_6	3437	3468	32	[39, 70, 85, 101, 109, 115, 117]
AlO_7	3445	3445	1	[37, 67, 70, 73, 108, 121, 126, 149]
AlO_8	3446	3455	10	[37, 67, 70, 73, 108, 120, 121, 126, 149]
AlO_7	3456	3462	7	[37, 67, 70, 73, 108, 121, 126, 149]
AlO_6	3463	3464	2	[37, 67, 70, 108, 121, 126, 149]
AlO_5	3465	3467	3	[37, 67, 70, 108, 121, 126]
AlO_6	3468	3506	39	[37, 67, 70, 108, 121, 126, 149]
AlO_7	3469	3474	6	[39, 70, 85, 101, 109, 115, 117, 131]
AlO_6	3475	3497	23	[39, 70, 101, 109, 115, 117, 131]
AlO_5	3493	3497	5	[38, 65, 81, 90, 113, 130]
AlO_6	3498	3506	9	[38, 65, 81, 90, 103, 113, 130]
AlO_5	3498	3590	93	[39, 70, 101, 109, 115, 117]
AlO_5	3507	3541	35	[37, 67, 108, 121, 126, 149]
AlO_5	3507	3528	22	[38, 65, 81, 90, 103, 113]
AlO_4	3529	3537	9	[38, 65, 81, 90, 113]
AlO_5	3538	3559	22	[38, 65, 81, 90, 103, 113]
AlO_6	3542	3542	1	[37, 67, 70, 108, 121, 126, 149]
AlO_5	3543	3550	8	[37, 70, 108, 121, 126, 149]
AlO_6	3551	3567	17	[37, 70, 88, 108, 121, 126, 149]
AlO_4	3560	3569	10	[38, 65, 81, 90, 113]
AlO_5	3568	3605	38	[37, 88, 108, 121, 126, 149]
AlO_5	3570	3573	4	[38, 65, 81, 90, 113, 148]
AlO_6	3574	3576	3	[38, 65, 81, 90, 113, 130, 148]
AlO_7	3577	3584	8	[38, 65, 81, 90, 103, 113, 130, 148]
AlO_6	3585	3597	13	[38, 65, 81, 90, 103, 113, 130]
AlO_6	3591	3593	3	[39, 70, 85, 101, 109, 115, 117]
AlO_7	3594	3604	11	[39, 70, 85, 101, 109, 115, 117, 122]
AlO_5	3598	3604	7	[38, 65, 81, 90, 103, 113]
AlO_6	3605	3606	2	[38, 65, 81, 90, 103, 113, 130]
AlO_6	3605	3635	31	[39, 70, 85, 101, 109, 115, 117]
AlO_6	3606	3619	14	[37, 73, 88, 108, 121, 126, 149]
AlO_5	3607	3617	11	[38, 65, 90, 103, 113, 130]
AlO_6	3618	3622	5	[38, 65, 90, 103, 113, 130, 148]
AlO_5	3620	3621	2	[37, 88, 108, 121, 126, 149]
AlO_4	3622	3624	3	[37, 88, 108, 126, 149]
AlO_7	3623	3628	6	[38, 65, 81, 90, 103, 113, 130, 148]
AlO_5	3625	3642	18	[37, 88, 108, 121, 126, 149]
AlO_6	3629	3668	40	[38, 65, 81, 90, 113, 130, 148]
AlO_5	3636	3659	24	[39, 70, 101, 109, 115, 117]
AlO_6	3643	3668	26	[37, 88, 108, 120, 121, 126, 149]
AlO_6	3660	3672	13	[39, 70, 85, 101, 109, 115, 117]
AlO_5	3669	3709	41	[37, 108, 120, 121, 126, 149]
AlO_7	3669	3683	15	[38, 65, 81, 90, 103, 113, 130, 148]
AlO_7	3673	3706	34	[39, 70, 85, 101, 109, 115, 117, 147]
AlO_6	3684	3695	12	[38, 65, 81, 90, 103, 113, 148]
AlO_7	3696	3730	35	[38, 65, 81, 90, 103, 113, 130, 148]
AlO_6	3707	3727	21	[39, 70, 101, 109, 115, 117, 147]
AlO_6	3710	3717	8	[37, 108, 120, 121, 126, 133, 149]
AlO_5	3718	3720	3	[37, 108, 120, 126, 133, 149]
AlO_4	3721	3726	6	[37, 108, 126, 133, 149]
AlO_5	3727	3741	15	[37, 108, 120, 126, 133, 149]
AlO_7	3728	3731	4	[39, 70, 101, 109, 115, 117, 131, 147]
AlO_6	3731	3739	9	[38, 65, 81, 90, 103, 113, 148]
AlO_6	3732	3735	4	[39, 70, 101, 115, 117, 131, 147]
AlO_5	3736	3742	7	[39, 70, 101, 115, 117, 147]
AlO_5	3740	3766	27	[38, 65, 81, 90, 103, 113]
AlO_6	3742	3752	11	[37, 108, 120, 121, 126, 133, 149]
AlO_6	3743	3765	23	[39, 70, 101, 109, 115, 117, 147]
AlO_5	3753	3760	8	[37, 108, 120, 121, 133, 149]
AlO_6	3761	3779	19	[37, 108, 120, 121, 126, 133, 149]
AlO_7	3766	3798	33	[39, 70, 101, 109, 115, 117, 131, 147]
AlO_6	3767	3809	43	[38, 65, 81, 90, 103, 113, 148]
AlO_7	3780	3809	30	[37, 67, 108, 120, 121, 126, 133, 149]
AlO_6	3799	3838	40	[39, 70, 101, 109, 115, 117, 147]
AlO_6	3810	3820	11	[37, 67, 108, 121, 126, 133, 149]
AlO_7	3810	3833	24	[38, 65, 81, 90, 103, 113, 130, 148]
AlO_5	3821	3862	42	[37, 108, 121, 126, 133, 149]
AlO_6	3834	3850	17	[38, 65, 81, 90, 103, 130, 148]
AlO_7	3839	3846	8	[39, 70, 101, 109, 115, 117, 131, 147]
AlO_6	3847	3868	22	[39, 70, 101, 109, 115, 131, 147]
AlO_5	3851	3886	36	[38, 65, 90, 103, 130, 148]
AlO_6	3863	3932	70	[37, 67, 108, 121, 126, 133, 149]
AlO_7	3869	3896	28	[39, 70, 101, 109, 115, 117, 131, 147]
AlO_6	3887	3887	1	[38, 65, 81, 90, 103, 130, 148]
AlO_5	3888	3900	13	[38, 65, 81, 90, 130, 148]
AlO_6	3897	3935	39	[39, 70, 101, 109, 115, 131, 147]
AlO_6	3901	3905	5	[38, 65, 81, 90, 113, 130, 148]
AlO_5	3906	3907	2	[38, 65, 81, 90, 113, 130]
AlO_6	3908	3930	23	[38, 65, 81, 90, 103, 113, 130]
AlO_5	3931	3939	9	[38, 65, 81, 90, 113, 130]
AlO_5	3933	3940	8	[37, 67, 108, 121, 126, 133]
AlO_5	3936	3943	8	[39, 70, 101, 115, 131, 147]
AlO_6	3940	3978	39	[38, 65, 81, 90, 103, 113, 130]
AlO_6	3941	3981	41	[37, 67, 108, 121, 126, 133, 149]
AlO_6	3944	3955	12	[39, 67, 70, 101, 115, 131, 147]
AlO_7	3956	3982	27	[39, 67, 70, 101, 109, 115, 131, 147]
AlO_5	3979	4033	55	[38, 65, 81, 90, 113, 130]
AlO_7	3982	3993	12	[37, 67, 73, 108, 121, 126, 133, 149]
AlO_6	3983	4152	170	[39, 70, 101, 109, 115, 131, 147]
AlO_6	3994	4026	33	[37, 67, 73, 108, 121, 126, 133]
AlO_5	4027	4051	25	[37, 67, 108, 121, 126, 133]
AlO_6	4034	4036	3	[38, 65, 81, 90, 113, 130, 137]
AlO_5	4037	4041	5	[38, 65, 81, 90, 113, 130]
AlO_6	4042	4047	6	[38, 65, 81, 90, 103, 113, 130]
AlO_5	4048	4056	9	[38, 65, 81, 90, 113, 130]
AlO_6	4052	4073	22	[37, 67, 108, 120, 121, 126, 133]
AlO_6	4057	4063	7	[38, 65, 81, 90, 103, 113, 130]
AlO_7	4064	4068	5	[38, 65, 81, 90, 103, 113, 130, 148]
AlO_6	4069	4089	21	[38, 65, 90, 103, 113, 130, 148]
AlO_7	4074	4079	6	[37, 67, 108, 120, 121, 126, 133, 149]
AlO_6	4080	4095	16	[37, 108, 120, 121, 126, 133, 149]
AlO_5	4090	4098	9	[38, 65, 90, 113, 130, 148]
AlO_5	4096	4118	23	[37, 120, 121, 126, 133, 149]
AlO_6	4099	4119	21	[38, 65, 81, 90, 113, 130, 148]
AlO_6	4119	4157	39	[37, 120, 121, 126, 132, 133, 149]
AlO_7	4120	4121	2	[38, 65, 81, 90, 103, 113, 130, 148]
AlO_6	4122	4143	22	[38, 65, 81, 90, 103, 113, 148]
AlO_5	4144	4148	5	[38, 65, 81, 90, 113, 148]
AlO_6	4149	4150	2	[38, 65, 81, 90, 113, 130, 148]
AlO_5	4151	4170	20	[38, 65, 90, 113, 130, 148]
AlO_7	4153	4166	14	[39, 70, 81, 101, 109, 115, 131, 147]
AlO_5	4158	4159	2	[37, 120, 121, 126, 133, 149]
AlO_6	4160	4196	37	[37, 120, 121, 126, 132, 133, 149]
AlO_6	4167	4207	41	[39, 70, 101, 109, 115, 131, 147]
AlO_6	4171	4199	29	[38, 65, 90, 103, 113, 130, 148]
AlO_5	4197	4230	34	[37, 120, 121, 126, 133, 149]
AlO_5	4200	4201	2	[38, 65, 90, 113, 130, 148]
AlO_6	4202	4207	6	[38, 65, 81, 90, 113, 130, 148]
AlO_7	4208	4247	40	[38, 65, 81, 90, 103, 113, 130, 148]
AlO_7	4208	4230	23	[39, 70, 101, 109, 115, 117, 131, 147]
AlO_6	4231	4243	13	[37, 120, 121, 126, 132, 133, 149]
AlO_6	4231	4234	4	[39, 70, 101, 109, 115, 131, 147]
AlO_5	4235	4241	7	[39, 70, 101, 109, 115, 147]
AlO_6	4242	4334	93	[39, 70, 101, 109, 115, 131, 147]
AlO_5	4244	4254	11	[37, 120, 121, 132, 133, 149]
AlO_6	4248	4259	12	[38, 81, 90, 103, 113, 130, 148]
AlO_4	4255	4255	1	[37, 120, 121, 132, 133]
AlO_5	4256	4268	13	[37, 120, 121, 126, 132, 133]
AlO_5	4260	4272	13	[38, 81, 90, 113, 130, 148]
AlO_6	4269	4339	71	[37, 120, 121, 126, 132, 133, 149]
AlO_6	4273	4278	6	[38, 81, 90, 103, 113, 130, 148]
AlO_5	4279	4283	5	[38, 81, 103, 113, 130, 148]
AlO_4	4284	4298	15	[38, 103, 113, 130, 148]
AlO_5	4299	4315	17	[38, 103, 113, 130, 148, 149]
AlO_6	4316	4325	10	[38, 90, 103, 113, 130, 148, 149]
AlO_5	4326	4342	17	[38, 90, 103, 113, 130, 148]
AlO_5	4335	4352	18	[39, 70, 101, 109, 131, 147]
AlO_7	4340	4340	1	[37, 108, 120, 121, 126, 132, 133, 149]
AlO_6	4341	4381	41	[37, 108, 120, 121, 126, 133, 149]
AlO_6	4343	4349	7	[38, 81, 90, 103, 113, 130, 148]
AlO_5	4350	4371	22	[38, 81, 90, 113, 130, 148]
AlO_6	4353	4406	54	[39, 70, 101, 109, 115, 131, 147]
AlO_4	4372	4379	8	[38, 81, 90, 113, 148]
AlO_5	4380	4403	24	[38, 81, 90, 103, 113, 148]
AlO_7	4382	4402	21	[37, 108, 120, 121, 126, 133, 145, 149]
AlO_6	4403	4406	4	[37, 108, 120, 121, 126, 133, 149]
AlO_6	4404	4406	3	[38, 81, 90, 103, 113, 130, 148]
