# Supplementary material for: Pressure‐Induced Coordination Changes in a Pyrolitic Silicate Melt From Ab Initio Molecular Dynamics Simulations
Source: J Geophys Res Solid Earth. 2019 Nov 29;124(11):11232–50. doi: 10.1029/2019JB018238 (PMC6988478; doi:10.1029/2019JB018238)
Supplement: Supplementary file 2 — Data Set S1 [file JGRB-124-11232-s002.zip › Data/4000K/AlO/a10.5-pyr-100-nvt.T4.outcar.umd.dat.r0.stat.dat]

Cluster	Time	Percent
AlO_6	6952	0.5258301187504727	7
AlO_4	383	0.028969064367294454	5
AlO_5	3379	0.25557824672868923	6
AlO_7	2223	0.168141592920354	8
AlO_8	282	0.021329702745631948	9
AlO_9	2	0.0001512744875576734	10
