# Supplementary material for: Pressure‐Induced Coordination Changes in a Pyrolitic Silicate Melt From Ab Initio Molecular Dynamics Simulations
Source: J Geophys Res Solid Earth. 2019 Nov 29;124(11):11232–50. doi: 10.1029/2019JB018238 (PMC6988478; doi:10.1029/2019JB018238)
Supplement: Supplementary file 2 — Data Set S1 [file JGRB-124-11232-s002.zip › Data/4000K/AlO/a11.0-pyr-100-nvt.T4.outcar.umd.dat.r0.popul.dat]

Formula	Begin	End	Lifetime	[Composition]
AlO_6	0	0	1	[37, 74, 90, 101, 111, 141, 145]
AlO_6	0	132	133	[38, 81, 86, 108, 114, 131, 151]
AlO_6	0	4	5	[39, 65, 83, 107, 117, 122, 151]
AlO_7	1	4	4	[37, 74, 87, 90, 101, 111, 141, 145]
AlO_6	5	21	17	[37, 74, 87, 90, 111, 141, 145]
AlO_7	5	60	56	[39, 65, 83, 107, 117, 122, 143, 151]
AlO_7	22	28	7	[37, 74, 85, 87, 90, 111, 141, 145]
AlO_6	29	48	20	[37, 74, 85, 87, 90, 111, 145]
AlO_5	49	130	82	[37, 74, 85, 87, 90, 111]
AlO_6	61	102	42	[39, 65, 83, 107, 117, 122, 151]
AlO_7	103	126	24	[39, 65, 83, 107, 117, 122, 143, 151]
AlO_6	127	153	27	[39, 65, 83, 107, 117, 122, 143]
AlO_6	131	168	38	[37, 74, 85, 87, 90, 111, 145]
AlO_7	133	157	25	[38, 73, 81, 86, 108, 114, 131, 151]
AlO_5	154	165	12	[39, 83, 107, 117, 122, 143]
AlO_6	158	189	32	[38, 81, 86, 108, 114, 131, 151]
AlO_6	166	183	18	[39, 83, 107, 117, 122, 126, 143]
AlO_7	169	203	35	[37, 74, 85, 87, 90, 101, 111, 145]
AlO_7	184	191	8	[39, 83, 107, 117, 122, 126, 143, 151]
AlO_5	190	263	74	[38, 81, 86, 108, 131, 151]
AlO_8	192	205	14	[39, 65, 83, 107, 117, 122, 126, 143, 151]
AlO_6	204	231	28	[37, 85, 87, 90, 101, 111, 145]
AlO_7	206	206	1	[39, 65, 83, 107, 117, 122, 126, 143]
AlO_6	207	241	35	[39, 83, 107, 117, 122, 126, 143]
AlO_5	232	281	50	[37, 85, 87, 90, 101, 111]
AlO_5	242	338	97	[39, 83, 107, 117, 122, 143]
AlO_6	264	670	407	[38, 81, 86, 108, 114, 131, 151]
AlO_5	282	282	1	[37, 87, 90, 99, 101, 111]
AlO_4	283	292	10	[37, 87, 90, 101, 111]
AlO_5	293	297	5	[37, 66, 87, 90, 101, 111]
AlO_6	298	298	1	[37, 66, 87, 90, 99, 101, 111]
AlO_5	299	305	7	[37, 66, 90, 99, 101, 111]
AlO_6	306	393	88	[37, 66, 90, 99, 101, 111, 141]
AlO_6	339	360	22	[39, 83, 107, 117, 122, 143, 151]
AlO_7	361	416	56	[39, 65, 83, 107, 117, 122, 143, 151]
AlO_7	394	394	1	[37, 66, 90, 99, 101, 111, 113, 141]
AlO_6	395	409	15	[37, 66, 90, 99, 111, 113, 141]
AlO_5	410	434	25	[37, 66, 90, 99, 111, 141]
AlO_6	417	466	50	[39, 65, 83, 117, 122, 143, 151]
AlO_6	435	567	133	[37, 66, 90, 99, 101, 111, 141]
AlO_5	467	521	55	[39, 65, 117, 122, 143, 151]
AlO_6	522	653	132	[39, 65, 83, 117, 122, 143, 151]
AlO_5	568	643	76	[37, 90, 99, 101, 111, 141]
AlO_6	644	761	118	[37, 74, 90, 99, 101, 111, 141]
AlO_5	654	713	60	[39, 65, 83, 117, 143, 151]
AlO_7	671	722	52	[38, 81, 86, 108, 114, 123, 131, 151]
AlO_6	714	728	15	[39, 65, 83, 98, 117, 143, 151]
AlO_8	723	730	8	[38, 81, 86, 108, 114, 120, 123, 131, 151]
AlO_7	729	736	8	[39, 65, 83, 98, 117, 122, 143, 151]
AlO_7	731	734	4	[38, 86, 108, 114, 120, 123, 131, 151]
AlO_8	735	740	6	[38, 81, 86, 108, 114, 120, 123, 131, 151]
AlO_6	737	772	36	[39, 65, 83, 117, 122, 143, 151]
AlO_7	741	754	14	[38, 81, 86, 108, 114, 120, 123, 131]
AlO_6	755	769	15	[38, 81, 86, 114, 120, 123, 131]
AlO_7	762	771	10	[37, 74, 79, 90, 99, 101, 111, 141]
AlO_5	770	819	50	[38, 81, 86, 114, 120, 123]
AlO_8	772	774	3	[37, 74, 79, 87, 90, 99, 101, 111, 141]
AlO_5	773	788	16	[39, 65, 83, 122, 143, 151]
AlO_7	775	806	32	[37, 74, 87, 90, 99, 101, 111, 141]
AlO_6	789	811	23	[39, 65, 83, 117, 122, 143, 151]
AlO_6	807	876	70	[37, 74, 87, 90, 101, 111, 141]
AlO_7	812	816	5	[39, 65, 71, 83, 117, 122, 143, 151]
AlO_6	817	849	33	[39, 65, 71, 83, 117, 143, 151]
AlO_6	820	829	10	[38, 81, 86, 114, 120, 123, 151]
AlO_7	830	857	28	[38, 81, 86, 114, 120, 123, 131, 151]
AlO_5	850	860	11	[39, 65, 71, 83, 143, 151]
AlO_6	858	869	12	[38, 81, 86, 114, 120, 123, 131]
AlO_6	861	973	113	[39, 65, 71, 83, 122, 143, 151]
AlO_5	870	879	10	[38, 81, 86, 114, 120, 123]
AlO_5	877	899	23	[37, 74, 90, 101, 111, 141]
AlO_4	880	885	6	[38, 81, 86, 120, 123]
AlO_5	886	886	1	[38, 81, 86, 120, 123, 133]
AlO_6	887	892	6	[38, 81, 86, 120, 123, 133, 151]
AlO_5	893	962	70	[38, 81, 86, 120, 123, 151]
AlO_6	900	963	64	[37, 74, 87, 90, 101, 111, 141]
AlO_6	963	1093	131	[38, 81, 86, 108, 120, 123, 151]
AlO_5	964	964	1	[37, 74, 87, 90, 101, 141]
AlO_6	965	1060	96	[37, 74, 79, 87, 90, 101, 141]
AlO_5	974	990	17	[39, 71, 83, 122, 143, 151]
AlO_6	991	1034	44	[39, 71, 83, 108, 122, 143, 151]
AlO_5	1035	1038	4	[39, 71, 83, 122, 143, 151]
AlO_6	1039	1055	17	[39, 65, 71, 83, 122, 143, 151]
AlO_7	1056	1097	42	[39, 65, 71, 83, 117, 122, 143, 151]
AlO_5	1061	1076	16	[37, 74, 79, 87, 101, 141]
AlO_4	1077	1093	17	[37, 74, 79, 101, 141]
AlO_5	1094	1095	2	[37, 67, 74, 79, 101, 141]
AlO_5	1094	1150	57	[38, 81, 86, 120, 123, 151]
AlO_6	1096	1101	6	[37, 67, 74, 79, 87, 101, 141]
AlO_6	1098	1106	9	[39, 65, 83, 117, 122, 143, 151]
AlO_7	1102	1106	5	[37, 67, 74, 79, 84, 87, 101, 141]
AlO_8	1107	1120	14	[37, 67, 74, 79, 84, 87, 90, 101, 141]
AlO_5	1107	1171	65	[39, 65, 83, 122, 143, 151]
AlO_7	1121	1125	5	[37, 74, 79, 84, 87, 90, 101, 141]
AlO_6	1126	1130	5	[37, 79, 84, 87, 90, 101, 141]
AlO_7	1131	1169	39	[37, 79, 84, 87, 90, 101, 126, 141]
AlO_6	1151	1211	61	[38, 81, 86, 108, 120, 123, 151]
AlO_6	1170	1191	22	[37, 84, 87, 90, 101, 126, 141]
AlO_6	1172	1217	46	[39, 65, 83, 117, 122, 143, 151]
AlO_7	1192	1213	22	[37, 79, 84, 87, 90, 101, 126, 141]
AlO_7	1212	1219	8	[38, 81, 86, 108, 114, 120, 123, 151]
AlO_6	1214	1218	5	[37, 79, 84, 87, 90, 126, 141]
AlO_5	1218	1256	39	[39, 65, 83, 122, 143, 151]
AlO_7	1219	1241	23	[37, 74, 79, 84, 87, 90, 126, 141]
AlO_6	1220	1225	6	[38, 81, 86, 108, 120, 123, 151]
AlO_7	1226	1261	36	[38, 81, 86, 94, 108, 120, 123, 151]
AlO_6	1242	1246	5	[37, 79, 84, 87, 90, 126, 141]
AlO_7	1247	1284	38	[37, 79, 84, 87, 90, 101, 126, 141]
AlO_6	1257	1305	49	[39, 65, 83, 88, 122, 143, 151]
AlO_8	1262	1267	6	[38, 81, 83, 86, 94, 108, 120, 123, 151]
AlO_9	1268	1280	13	[38, 81, 83, 86, 94, 108, 114, 120, 123, 151]
AlO_8	1281	1281	1	[38, 81, 86, 94, 108, 114, 120, 123, 151]
AlO_7	1282	1294	13	[38, 81, 86, 94, 108, 120, 123, 151]
AlO_8	1285	1289	5	[37, 71, 79, 84, 87, 90, 101, 126, 141]
AlO_7	1290	1291	2	[37, 71, 79, 84, 87, 90, 126, 141]
AlO_6	1292	1308	17	[37, 71, 84, 87, 90, 126, 141]
AlO_6	1295	1397	103	[38, 81, 86, 108, 120, 123, 151]
AlO_7	1306	1346	41	[39, 65, 83, 88, 116, 122, 143, 151]
AlO_5	1309	1340	32	[37, 84, 87, 90, 126, 141]
AlO_6	1341	1361	21	[37, 79, 84, 87, 90, 126, 141]
AlO_6	1347	1358	12	[39, 65, 88, 116, 122, 143, 151]
AlO_7	1359	1381	23	[39, 65, 83, 88, 116, 122, 143, 151]
AlO_7	1362	1384	23	[37, 79, 84, 87, 90, 101, 126, 141]
AlO_6	1382	1412	31	[39, 65, 88, 116, 122, 143, 151]
AlO_6	1385	1388	4	[37, 84, 87, 90, 101, 126, 141]
AlO_5	1389	1408	20	[37, 84, 87, 101, 126, 141]
AlO_5	1398	1405	8	[38, 86, 108, 120, 123, 151]
AlO_6	1406	1420	15	[38, 86, 108, 120, 121, 123, 151]
AlO_6	1409	1412	4	[37, 84, 87, 90, 101, 126, 141]
AlO_7	1413	1422	10	[37, 71, 84, 87, 90, 101, 126, 141]
AlO_5	1413	1433	21	[39, 88, 116, 122, 143, 151]
AlO_5	1421	1471	51	[38, 86, 108, 120, 123, 151]
AlO_6	1423	1438	16	[37, 84, 87, 90, 101, 126, 141]
AlO_4	1434	1449	16	[39, 116, 122, 143, 151]
AlO_7	1439	1441	3	[37, 79, 84, 87, 90, 101, 126, 141]
AlO_8	1442	1475	34	[37, 71, 79, 84, 87, 90, 101, 126, 141]
AlO_5	1450	1464	15	[39, 88, 116, 122, 143, 151]
AlO_6	1465	1600	136	[39, 65, 88, 116, 122, 143, 151]
AlO_6	1472	1472	1	[38, 83, 86, 108, 120, 123, 151]
AlO_7	1473	1474	2	[38, 81, 83, 86, 108, 120, 123, 151]
AlO_6	1475	1497	23	[38, 81, 86, 108, 120, 123, 151]
AlO_7	1476	1497	22	[37, 71, 84, 87, 90, 101, 126, 141]
AlO_6	1498	1538	41	[37, 71, 84, 87, 101, 126, 141]
AlO_5	1498	1630	133	[38, 81, 86, 120, 123, 151]
AlO_5	1539	1545	7	[37, 71, 84, 87, 126, 141]
AlO_6	1546	1569	24	[37, 71, 84, 87, 90, 126, 141]
AlO_5	1570	1602	33	[37, 71, 84, 87, 90, 126]
AlO_5	1601	1614	14	[39, 88, 116, 122, 143, 151]
AlO_6	1603	1652	50	[37, 71, 84, 87, 90, 101, 126]
AlO_4	1615	1658	44	[39, 88, 116, 122, 151]
AlO_6	1631	1693	63	[38, 81, 86, 108, 120, 123, 151]
AlO_5	1653	1664	12	[37, 71, 84, 87, 90, 126]
AlO_5	1659	1679	21	[39, 88, 116, 122, 143, 151]
AlO_6	1665	1683	19	[37, 71, 84, 87, 90, 101, 126]
AlO_4	1680	1725	46	[39, 88, 116, 122, 151]
AlO_5	1684	1755	72	[37, 71, 84, 87, 90, 101]
AlO_5	1694	1744	51	[38, 81, 108, 120, 123, 151]
AlO_5	1726	1756	31	[39, 88, 91, 116, 122, 151]
AlO_6	1745	1778	34	[38, 81, 86, 108, 120, 123, 151]
AlO_6	1756	1786	31	[37, 71, 84, 85, 87, 90, 101]
AlO_6	1757	1793	37	[39, 88, 91, 108, 116, 122, 151]
AlO_7	1779	1795	17	[38, 81, 86, 108, 117, 120, 123, 151]
AlO_5	1787	1848	62	[37, 84, 85, 87, 90, 101]
AlO_7	1794	1794	1	[39, 88, 91, 108, 116, 117, 122, 151]
AlO_6	1795	1800	6	[39, 88, 108, 116, 117, 122, 151]
AlO_6	1796	1834	39	[38, 81, 86, 108, 120, 123, 151]
AlO_5	1801	1815	15	[39, 88, 108, 116, 117, 151]
AlO_4	1816	1834	19	[39, 88, 116, 117, 151]
AlO_5	1835	1879	45	[38, 86, 108, 120, 123, 151]
AlO_5	1835	1874	40	[39, 88, 116, 117, 143, 151]
AlO_6	1849	1927	79	[37, 71, 84, 85, 87, 90, 101]
AlO_6	1875	1897	23	[39, 88, 108, 116, 117, 143, 151]
AlO_6	1880	1902	23	[38, 81, 86, 108, 120, 123, 151]
AlO_7	1898	1932	35	[39, 81, 88, 108, 116, 117, 143, 151]
AlO_5	1903	1956	54	[38, 86, 108, 120, 123, 151]
AlO_5	1928	1928	1	[37, 84, 85, 87, 90, 101]
AlO_6	1929	1982	54	[37, 84, 85, 87, 90, 101, 135]
AlO_6	1933	1951	19	[39, 81, 88, 108, 116, 117, 151]
AlO_5	1952	1966	15	[39, 81, 88, 116, 117, 151]
AlO_6	1957	2066	110	[38, 81, 86, 108, 120, 123, 151]
AlO_6	1967	1971	5	[39, 81, 88, 116, 117, 123, 151]
AlO_5	1972	1997	26	[39, 81, 88, 116, 117, 151]
AlO_5	1983	1995	13	[37, 84, 85, 87, 90, 101]
AlO_6	1996	2021	26	[37, 84, 85, 87, 90, 101, 135]
AlO_6	1998	2037	40	[39, 81, 88, 116, 117, 143, 151]
AlO_5	2022	2035	14	[37, 84, 85, 87, 90, 101]
AlO_4	2036	2110	75	[37, 85, 87, 90, 101]
AlO_5	2038	2047	10	[39, 88, 116, 117, 143, 151]
AlO_6	2048	2058	11	[39, 88, 116, 117, 124, 143, 151]
AlO_5	2059	2061	3	[39, 88, 116, 117, 143, 151]
AlO_6	2062	2128	67	[39, 81, 88, 116, 117, 143, 151]
AlO_7	2067	2077	11	[38, 81, 86, 108, 117, 120, 123, 151]
AlO_6	2078	2102	25	[38, 81, 108, 117, 120, 123, 151]
AlO_7	2103	2123	21	[38, 81, 96, 108, 117, 120, 123, 151]
AlO_5	2111	2252	142	[37, 84, 85, 87, 90, 101]
AlO_6	2124	2125	2	[38, 81, 108, 117, 120, 123, 151]
AlO_5	2126	2184	59	[38, 81, 108, 120, 123, 151]
AlO_7	2129	2137	9	[39, 81, 88, 116, 117, 141, 143, 151]
AlO_6	2138	2340	203	[39, 81, 88, 116, 117, 143, 151]
AlO_6	2185	2195	11	[38, 81, 108, 116, 120, 123, 151]
AlO_7	2196	2211	16	[38, 81, 108, 116, 120, 123, 145, 151]
AlO_6	2212	2218	7	[38, 81, 108, 120, 123, 145, 151]
AlO_5	2219	2229	11	[38, 108, 120, 123, 145, 151]
AlO_4	2230	2240	11	[38, 120, 123, 145, 151]
AlO_5	2241	2263	23	[38, 96, 120, 123, 145, 151]
AlO_6	2253	2268	16	[37, 84, 85, 87, 90, 101, 126]
AlO_4	2264	2282	19	[38, 120, 123, 145, 151]
AlO_7	2269	2284	16	[37, 76, 84, 85, 87, 90, 101, 126]
AlO_5	2283	2288	6	[38, 108, 120, 123, 145, 151]
AlO_6	2285	2303	19	[37, 76, 85, 87, 90, 101, 126]
AlO_6	2289	2293	5	[38, 81, 108, 120, 123, 145, 151]
AlO_5	2294	2300	7	[38, 81, 120, 123, 145, 151]
AlO_6	2301	2355	55	[38, 81, 120, 123, 145, 150, 151]
AlO_5	2304	2319	16	[37, 76, 87, 90, 101, 126]
AlO_6	2320	2330	11	[37, 76, 87, 90, 101, 112, 126]
AlO_5	2331	2333	3	[37, 87, 90, 101, 112, 126]
AlO_6	2334	2343	10	[37, 71, 87, 90, 101, 112, 126]
AlO_5	2341	2372	32	[39, 81, 88, 116, 143, 151]
AlO_5	2344	2379	36	[37, 87, 90, 101, 112, 126]
AlO_7	2356	2440	85	[38, 81, 108, 120, 123, 145, 150, 151]
AlO_6	2373	2389	17	[39, 81, 88, 116, 131, 143, 151]
AlO_6	2380	2385	6	[37, 71, 87, 90, 101, 112, 126]
AlO_5	2386	2402	17	[37, 71, 87, 90, 101, 126]
AlO_7	2390	2394	5	[39, 81, 88, 116, 117, 131, 143, 151]
AlO_6	2395	2426	32	[39, 81, 88, 116, 117, 143, 151]
AlO_6	2403	2408	6	[37, 71, 76, 87, 90, 101, 126]
AlO_7	2409	2416	8	[37, 71, 76, 87, 90, 101, 126, 127]
AlO_6	2417	2435	19	[37, 71, 87, 90, 101, 126, 127]
AlO_5	2427	2441	15	[39, 81, 88, 117, 143, 151]
AlO_7	2436	2448	13	[37, 71, 87, 90, 101, 112, 126, 127]
AlO_6	2441	2514	74	[38, 81, 120, 123, 145, 150, 151]
AlO_6	2442	2479	38	[39, 81, 88, 117, 141, 143, 151]
AlO_6	2449	2451	3	[37, 71, 87, 90, 101, 112, 126]
AlO_7	2452	2529	78	[37, 71, 87, 90, 101, 112, 121, 126]
AlO_5	2480	2495	16	[39, 81, 88, 141, 143, 151]
AlO_6	2496	2577	82	[39, 81, 88, 117, 141, 143, 151]
AlO_7	2515	2547	33	[38, 64, 81, 120, 123, 145, 150, 151]
AlO_6	2530	2553	24	[37, 71, 87, 101, 112, 121, 126]
AlO_6	2548	2562	15	[38, 64, 81, 120, 123, 145, 150]
AlO_7	2554	2568	15	[37, 71, 87, 101, 112, 121, 126, 127]
AlO_5	2563	2570	8	[38, 81, 120, 123, 145, 150]
AlO_6	2569	2571	3	[37, 71, 87, 101, 112, 121, 127]
AlO_6	2571	2588	18	[38, 81, 120, 123, 145, 150, 151]
AlO_5	2572	2580	9	[37, 71, 87, 101, 112, 121]
AlO_7	2578	2606	29	[39, 81, 88, 117, 120, 141, 143, 151]
AlO_6	2581	2586	6	[37, 71, 87, 90, 101, 112, 121]
AlO_7	2587	2623	37	[37, 71, 87, 90, 101, 112, 118, 121]
AlO_5	2589	2606	18	[38, 81, 120, 123, 145, 150]
AlO_6	2607	2624	18	[38, 64, 81, 120, 123, 145, 150]
AlO_6	2607	2691	85	[39, 81, 88, 117, 141, 143, 151]
AlO_6	2624	2635	12	[37, 71, 87, 90, 101, 112, 121]
AlO_7	2625	2626	2	[38, 64, 81, 82, 120, 123, 145, 150]
AlO_6	2627	2629	3	[38, 64, 81, 82, 123, 145, 150]
AlO_5	2630	2656	27	[38, 64, 81, 82, 123, 150]
AlO_5	2636	2637	2	[37, 71, 87, 90, 101, 121]
AlO_6	2638	2671	34	[37, 71, 87, 90, 101, 112, 121]
AlO_6	2657	2664	8	[38, 64, 81, 82, 108, 123, 150]
AlO_7	2665	2683	19	[38, 64, 81, 82, 97, 108, 123, 150]
AlO_7	2672	2690	19	[37, 71, 87, 90, 101, 112, 121, 127]
AlO_6	2684	2688	5	[38, 64, 81, 82, 108, 123, 150]
AlO_5	2689	2705	17	[38, 81, 82, 108, 123, 150]
AlO_6	2691	2731	41	[37, 71, 87, 90, 101, 112, 121]
AlO_5	2692	2716	25	[39, 81, 88, 117, 141, 151]
AlO_6	2706	2708	3	[38, 81, 82, 108, 120, 123, 150]
AlO_5	2709	2717	9	[38, 81, 108, 120, 123, 150]
AlO_6	2717	2729	13	[39, 81, 88, 117, 141, 143, 151]
AlO_6	2718	2774	57	[38, 81, 108, 120, 123, 145, 150]
AlO_7	2730	2736	7	[39, 81, 88, 117, 120, 141, 143, 151]
AlO_5	2732	2771	40	[37, 71, 90, 101, 112, 121]
AlO_6	2737	2739	3	[39, 81, 88, 117, 120, 141, 151]
AlO_5	2740	2771	32	[39, 81, 88, 117, 141, 151]
AlO_6	2772	2863	92	[37, 71, 87, 90, 101, 112, 121]
AlO_6	2772	2790	19	[39, 81, 83, 88, 117, 141, 151]
AlO_5	2775	2785	11	[38, 81, 108, 123, 145, 150]
AlO_4	2786	2786	1	[38, 81, 108, 123, 150]
AlO_5	2787	2927	141	[38, 81, 108, 120, 123, 150]
AlO_7	2791	2802	12	[39, 81, 83, 88, 117, 141, 143, 151]
AlO_6	2803	2856	54	[39, 81, 88, 117, 141, 143, 151]
AlO_7	2857	2860	4	[39, 81, 88, 117, 141, 143, 148, 151]
AlO_6	2861	2900	40	[39, 81, 88, 117, 141, 148, 151]
AlO_5	2864	2876	13	[37, 71, 90, 101, 112, 121]
AlO_6	2877	2906	30	[37, 71, 87, 90, 101, 112, 121]
AlO_5	2901	2911	11	[39, 81, 88, 117, 141, 151]
AlO_7	2907	2908	2	[37, 71, 87, 90, 98, 101, 112, 121]
AlO_6	2909	2939	31	[37, 71, 87, 90, 101, 112, 121]
AlO_6	2912	2922	11	[39, 81, 88, 117, 141, 143, 151]
AlO_7	2923	2968	46	[39, 81, 88, 117, 141, 143, 148, 151]
AlO_6	2928	2963	36	[38, 81, 108, 120, 123, 145, 150]
AlO_5	2940	2975	36	[37, 71, 87, 90, 112, 121]
AlO_5	2964	2977	14	[38, 81, 108, 120, 123, 145]
AlO_6	2969	2990	22	[39, 81, 88, 117, 141, 148, 151]
AlO_6	2976	3188	213	[37, 71, 87, 90, 101, 112, 121]
AlO_6	2978	2981	4	[38, 81, 108, 120, 123, 145, 150]
AlO_5	2982	2985	4	[38, 81, 120, 123, 145, 150]
AlO_6	2986	3045	60	[38, 81, 108, 120, 123, 145, 150]
AlO_5	2991	3014	24	[39, 88, 117, 141, 148, 151]
AlO_6	3015	3024	10	[39, 88, 99, 117, 141, 148, 151]
AlO_7	3025	3040	16	[39, 81, 88, 99, 117, 141, 148, 151]
AlO_6	3041	3101	61	[39, 88, 99, 117, 141, 148, 151]
AlO_7	3046	3059	14	[38, 64, 81, 108, 120, 123, 145, 150]
AlO_6	3060	3070	11	[38, 64, 81, 108, 123, 145, 150]
AlO_5	3071	3076	6	[38, 64, 81, 108, 123, 150]
AlO_6	3077	3088	12	[38, 64, 81, 82, 108, 123, 150]
AlO_7	3089	3101	13	[38, 64, 81, 82, 108, 123, 145, 150]
AlO_6	3102	3151	50	[38, 64, 82, 108, 123, 145, 150]
AlO_5	3102	3129	28	[39, 88, 117, 141, 148, 151]
AlO_6	3130	3177	48	[39, 88, 117, 141, 143, 148, 151]
AlO_4	3152	3161	10	[38, 64, 108, 123, 145]
AlO_5	3162	3177	16	[38, 64, 81, 108, 123, 145]
AlO_6	3178	3185	8	[38, 64, 81, 82, 108, 123, 145]
AlO_7	3178	3199	22	[39, 81, 88, 117, 141, 143, 148, 151]
AlO_5	3186	3187	2	[38, 64, 82, 108, 123, 145]
AlO_6	3188	3296	109	[38, 64, 82, 108, 123, 145, 150]
AlO_5	3189	3208	20	[37, 71, 90, 101, 112, 121]
AlO_6	3200	3249	50	[39, 88, 117, 141, 143, 148, 151]
AlO_6	3209	3246	38	[37, 71, 90, 101, 112, 120, 121]
AlO_7	3247	3256	10	[37, 71, 87, 90, 101, 112, 120, 121]
AlO_7	3250	3256	7	[39, 88, 99, 117, 141, 143, 148, 151]
AlO_6	3257	3258	2	[37, 71, 90, 101, 112, 120, 121]
AlO_6	3257	3313	57	[39, 88, 99, 117, 141, 148, 151]
AlO_5	3259	3272	14	[37, 90, 101, 112, 120, 121]
AlO_6	3273	3327	55	[37, 90, 101, 112, 120, 121, 133]
AlO_5	3297	3305	9	[38, 64, 108, 123, 145, 150]
AlO_6	3306	3316	11	[38, 64, 81, 108, 123, 145, 150]
AlO_5	3314	3358	45	[39, 88, 117, 141, 148, 151]
AlO_5	3317	3324	8	[38, 64, 108, 123, 145, 150]
AlO_6	3325	3375	51	[38, 64, 82, 108, 123, 145, 150]
AlO_5	3328	3375	48	[37, 90, 112, 120, 121, 133]
AlO_6	3359	3398	40	[39, 88, 117, 141, 143, 148, 151]
AlO_6	3376	3395	20	[37, 90, 101, 112, 120, 121, 133]
AlO_7	3376	3379	4	[38, 64, 82, 105, 108, 123, 145, 150]
AlO_8	3380	3391	12	[38, 64, 69, 82, 105, 108, 123, 145, 150]
AlO_7	3392	3398	7	[38, 64, 82, 105, 108, 123, 145, 150]
AlO_5	3396	3413	18	[37, 90, 101, 112, 120, 121]
AlO_6	3399	3407	9	[38, 82, 105, 108, 123, 145, 150]
AlO_7	3399	3406	8	[39, 88, 117, 141, 143, 148, 151, 152]
AlO_6	3407	3428	22	[39, 88, 117, 143, 148, 151, 152]
AlO_5	3408	3432	25	[38, 105, 108, 123, 145, 150]
AlO_6	3414	3438	25	[37, 87, 90, 101, 112, 120, 121]
AlO_5	3429	3466	38	[39, 88, 143, 148, 151, 152]
AlO_4	3433	3459	27	[38, 108, 123, 145, 150]
AlO_5	3439	3449	11	[37, 87, 90, 101, 112, 121]
AlO_6	3450	3478	29	[37, 87, 90, 101, 112, 121, 135]
AlO_5	3460	3472	13	[38, 81, 108, 123, 145, 150]
AlO_6	3467	3473	7	[39, 88, 108, 143, 148, 151, 152]
AlO_6	3473	3604	132	[38, 81, 105, 108, 123, 145, 150]
AlO_5	3474	3475	2	[39, 88, 108, 143, 148, 151]
AlO_6	3476	3477	2	[39, 71, 88, 108, 143, 148, 151]
AlO_5	3478	3523	46	[39, 71, 88, 143, 148, 151]
AlO_7	3479	3528	50	[37, 87, 90, 101, 112, 120, 121, 135]
AlO_6	3524	3554	31	[39, 66, 71, 88, 143, 148, 151]
AlO_8	3529	3540	12	[37, 87, 90, 101, 112, 120, 121, 133, 135]
AlO_7	3541	3548	8	[37, 90, 101, 112, 120, 121, 133, 135]
AlO_6	3549	3585	37	[37, 90, 101, 112, 120, 121, 133]
AlO_5	3555	3574	20	[39, 66, 71, 88, 143, 148]
AlO_6	3575	3609	35	[39, 66, 71, 88, 143, 148, 151]
AlO_7	3586	3637	52	[37, 87, 90, 101, 112, 120, 121, 133]
AlO_7	3605	3609	5	[38, 64, 81, 105, 108, 123, 145, 150]
AlO_6	3610	3623	14	[38, 64, 81, 105, 123, 145, 150]
AlO_7	3610	3623	14	[39, 66, 71, 88, 117, 143, 148, 151]
AlO_6	3624	3666	43	[38, 81, 105, 108, 123, 145, 150]
AlO_6	3624	3677	54	[39, 71, 88, 117, 143, 148, 151]
AlO_6	3638	3657	20	[37, 87, 90, 101, 112, 120, 121]
AlO_5	3658	3658	1	[37, 87, 90, 101, 112, 121]
AlO_6	3659	3671	13	[37, 87, 90, 101, 112, 121, 135]
AlO_7	3667	3711	45	[38, 64, 81, 105, 108, 123, 145, 150]
AlO_5	3672	3718	47	[37, 87, 90, 101, 112, 121]
AlO_5	3678	3685	8	[39, 88, 117, 143, 148, 151]
AlO_6	3686	3724	39	[39, 71, 88, 117, 143, 148, 151]
AlO_6	3712	3726	15	[38, 64, 81, 108, 123, 145, 150]
AlO_4	3719	3737	19	[37, 87, 90, 101, 112]
AlO_7	3725	3787	63	[39, 66, 71, 88, 117, 143, 148, 151]
AlO_5	3727	3736	10	[38, 81, 108, 123, 145, 150]
AlO_6	3737	3747	11	[38, 64, 81, 108, 123, 145, 150]
AlO_5	3738	3755	18	[37, 87, 90, 101, 112, 134]
AlO_7	3748	3765	18	[38, 64, 81, 105, 108, 123, 145, 150]
AlO_6	3756	3780	25	[37, 87, 90, 101, 112, 134, 135]
AlO_6	3766	3845	80	[38, 64, 81, 105, 108, 145, 150]
AlO_5	3781	3800	20	[37, 87, 90, 101, 112, 134]
AlO_6	3788	3842	55	[39, 66, 88, 117, 143, 148, 151]
AlO_6	3801	3853	53	[37, 85, 87, 90, 101, 112, 134]
AlO_5	3843	3859	17	[39, 66, 88, 117, 148, 151]
AlO_5	3846	3860	15	[38, 64, 81, 105, 108, 145]
AlO_5	3854	3908	55	[37, 85, 87, 90, 101, 134]
AlO_6	3860	3902	43	[39, 66, 88, 117, 143, 148, 151]
AlO_6	3861	3869	9	[38, 64, 81, 105, 108, 133, 145]
AlO_5	3870	3884	15	[38, 64, 81, 105, 108, 145]
AlO_4	3885	3914	30	[38, 64, 81, 108, 145]
AlO_7	3903	3919	17	[39, 66, 88, 108, 117, 143, 148, 151]
AlO_4	3909	3929	21	[37, 85, 90, 101, 134]
AlO_5	3915	3964	50	[38, 64, 81, 108, 133, 145]
AlO_6	3920	3926	7	[39, 66, 88, 117, 143, 148, 151]
AlO_5	3927	3948	22	[39, 66, 88, 117, 143, 148]
AlO_5	3930	3937	8	[37, 85, 90, 101, 128, 134]
AlO_6	3938	3967	30	[37, 76, 85, 90, 101, 128, 134]
AlO_6	3949	4035	87	[39, 66, 88, 97, 117, 143, 148]
AlO_6	3965	3984	20	[38, 64, 81, 105, 108, 133, 145]
AlO_5	3968	3970	3	[37, 76, 85, 101, 128, 134]
AlO_6	3971	3975	5	[37, 76, 85, 101, 118, 128, 134]
AlO_7	3976	4001	26	[37, 76, 85, 101, 118, 128, 132, 134]
AlO_5	3985	3991	7	[38, 64, 81, 108, 133, 145]
AlO_6	3992	4004	13	[38, 64, 81, 91, 108, 133, 145]
AlO_6	4002	4012	11	[37, 85, 101, 118, 128, 132, 134]
AlO_5	4005	4047	43	[38, 64, 81, 108, 133, 145]
AlO_7	4013	4038	26	[37, 85, 90, 101, 118, 128, 132, 134]
AlO_7	4036	4075	40	[39, 66, 88, 97, 103, 117, 143, 148]
AlO_6	4039	4056	18	[37, 85, 101, 118, 128, 132, 134]
AlO_6	4048	4114	67	[38, 64, 81, 105, 108, 133, 145]
AlO_5	4057	4065	9	[37, 85, 101, 118, 132, 134]
AlO_6	4066	4108	43	[37, 85, 101, 118, 128, 132, 134]
AlO_6	4076	4144	69	[39, 66, 88, 103, 117, 143, 148]
AlO_5	4109	4167	59	[37, 85, 101, 118, 132, 134]
AlO_7	4115	4117	3	[38, 64, 81, 91, 105, 108, 133, 145]
AlO_6	4118	4130	13	[38, 64, 91, 105, 108, 133, 145]
AlO_7	4131	4135	5	[38, 64, 91, 105, 108, 123, 133, 145]
AlO_6	4136	4167	32	[38, 64, 105, 108, 123, 133, 145]
AlO_5	4145	4153	9	[39, 66, 88, 103, 117, 143]
AlO_6	4154	4168	15	[39, 66, 88, 103, 117, 143, 148]
AlO_6	4168	4227	60	[37, 85, 101, 118, 128, 132, 134]
AlO_5	4168	4176	9	[38, 64, 105, 108, 123, 133]
AlO_7	4169	4174	6	[39, 66, 88, 103, 117, 124, 143, 148]
AlO_6	4175	4180	6	[39, 66, 88, 103, 117, 124, 143]
AlO_6	4177	4189	13	[38, 64, 105, 108, 123, 133, 145]
AlO_5	4181	4187	7	[39, 66, 88, 103, 117, 124]
AlO_4	4188	4192	5	[39, 66, 88, 103, 117]
AlO_5	4190	4203	14	[38, 64, 105, 123, 133, 145]
AlO_5	4193	4199	7	[39, 66, 88, 100, 103, 117]
AlO_6	4200	4222	23	[39, 66, 88, 100, 103, 117, 143]
AlO_6	4204	4256	53	[38, 64, 105, 108, 123, 133, 145]
AlO_7	4223	4227	5	[39, 66, 80, 88, 100, 103, 117, 143]
AlO_5	4228	4248	21	[37, 85, 101, 118, 128, 134]
AlO_6	4228	4229	2	[39, 66, 80, 88, 100, 117, 143]
AlO_5	4230	4239	10	[39, 66, 80, 88, 100, 143]
AlO_4	4240	4246	7	[39, 66, 88, 100, 143]
AlO_5	4247	4247	1	[39, 66, 88, 100, 143, 147]
AlO_6	4248	4250	3	[39, 66, 88, 100, 103, 143, 147]
AlO_4	4249	4263	15	[37, 85, 101, 118, 134]
AlO_7	4251	4252	2	[39, 66, 88, 100, 103, 117, 143, 147]
AlO_6	4253	4261	9	[39, 66, 88, 100, 103, 117, 143]
AlO_5	4257	4269	13	[38, 64, 105, 108, 123, 133]
AlO_5	4262	4272	11	[39, 66, 88, 100, 117, 143]
AlO_5	4264	4320	57	[37, 85, 101, 118, 128, 134]
AlO_6	4270	4277	8	[38, 64, 105, 108, 123, 133, 145]
AlO_6	4273	4287	15	[39, 66, 80, 88, 100, 117, 143]
AlO_7	4278	4289	12	[38, 64, 91, 105, 108, 123, 133, 145]
AlO_7	4288	4313	26	[39, 66, 80, 88, 100, 117, 143, 147]
AlO_6	4290	4308	19	[38, 64, 91, 108, 123, 133, 145]
AlO_7	4309	4318	10	[38, 64, 84, 91, 108, 123, 133, 145]
AlO_6	4314	4327	14	[39, 66, 80, 88, 100, 117, 147]
AlO_6	4319	4388	70	[38, 64, 84, 91, 108, 133, 145]
AlO_6	4321	4376	56	[37, 85, 101, 118, 128, 132, 134]
AlO_5	4328	4337	10	[39, 66, 80, 88, 100, 117]
AlO_6	4338	4342	5	[39, 66, 80, 88, 100, 117, 143]
AlO_5	4343	4355	13	[39, 66, 80, 88, 100, 143]
AlO_6	4356	4367	12	[39, 66, 80, 88, 100, 124, 143]
AlO_5	4368	4372	5	[39, 66, 80, 88, 100, 124]
AlO_6	4373	4389	17	[39, 66, 80, 88, 100, 124, 147]
AlO_5	4377	4438	62	[37, 85, 101, 118, 132, 134]
AlO_7	4389	4404	16	[38, 64, 84, 91, 105, 108, 133, 145]
AlO_7	4390	4400	11	[39, 66, 80, 88, 100, 124, 143, 147]
AlO_6	4401	4429	29	[39, 66, 80, 88, 100, 143, 147]
AlO_6	4405	4409	5	[38, 64, 91, 105, 108, 133, 145]
AlO_5	4410	4414	5	[38, 64, 91, 108, 133, 145]
AlO_4	4415	4429	15	[38, 64, 108, 133, 145]
AlO_6	4430	4503	74	[38, 64, 90, 105, 108, 133, 145]
AlO_5	4430	4481	52	[39, 66, 80, 88, 100, 147]
AlO_6	4439	4527	89	[37, 67, 85, 101, 118, 132, 134]
AlO_6	4482	4486	5	[39, 66, 80, 88, 100, 111, 147]
AlO_7	4487	4521	35	[39, 66, 80, 88, 100, 107, 111, 147]
AlO_5	4504	4520	17	[38, 64, 90, 105, 108, 133]
AlO_6	4521	4561	41	[38, 64, 90, 105, 108, 133, 145]
AlO_6	4522	4544	23	[39, 66, 80, 88, 107, 111, 147]
AlO_5	4528	4530	3	[37, 67, 85, 118, 132, 134]
AlO_6	4531	4573	43	[37, 67, 85, 101, 118, 132, 134]
AlO_7	4545	4564	20	[39, 66, 80, 88, 107, 111, 117, 147]
AlO_5	4562	4579	18	[38, 64, 90, 105, 108, 133]
AlO_6	4565	4576	12	[39, 66, 88, 107, 111, 117, 147]
AlO_5	4574	4580	7	[37, 85, 101, 118, 132, 134]
AlO_5	4577	4588	12	[39, 66, 88, 107, 111, 147]
AlO_6	4580	4584	5	[38, 64, 90, 105, 108, 133, 151]
AlO_6	4581	4625	45	[37, 67, 85, 101, 118, 132, 134]
AlO_5	4585	4624	40	[38, 64, 90, 105, 108, 133]
AlO_4	4589	4599	11	[39, 66, 88, 111, 147]
AlO_5	4600	4601	2	[39, 66, 88, 111, 117, 147]
AlO_6	4602	4640	39	[39, 66, 88, 107, 111, 117, 147]
AlO_6	4625	4690	66	[38, 64, 90, 105, 108, 133, 145]
AlO_7	4626	4652	27	[37, 67, 85, 101, 118, 130, 132, 134]
AlO_7	4641	4671	31	[39, 66, 88, 100, 107, 111, 117, 147]
AlO_6	4653	4656	4	[37, 67, 85, 101, 118, 132, 134]
AlO_5	4657	4684	28	[37, 67, 85, 101, 118, 132]
AlO_6	4672	4672	1	[39, 88, 100, 107, 111, 117, 147]
AlO_5	4673	4699	27	[39, 88, 107, 111, 117, 147]
AlO_6	4685	4706	22	[37, 67, 85, 101, 118, 130, 132]
AlO_5	4691	4845	155	[38, 64, 90, 108, 133, 145]
AlO_6	4700	4707	8	[39, 88, 100, 107, 111, 117, 147]
AlO_7	4707	4790	84	[37, 67, 85, 101, 118, 130, 132, 134]
AlO_7	4708	4732	25	[39, 66, 88, 100, 107, 111, 117, 147]
AlO_6	4733	4734	2	[39, 88, 100, 107, 111, 117, 147]
AlO_5	4735	4743	9	[39, 88, 100, 107, 117, 147]
AlO_6	4744	4752	9	[39, 66, 88, 100, 107, 117, 147]
AlO_7	4753	4808	56	[39, 66, 88, 100, 107, 111, 117, 147]
AlO_6	4791	4818	28	[37, 67, 85, 101, 118, 130, 132]
AlO_6	4809	4840	32	[39, 66, 88, 100, 107, 111, 147]
AlO_7	4819	4881	63	[37, 67, 85, 101, 118, 130, 132, 134]
AlO_7	4841	4851	11	[39, 66, 88, 100, 107, 111, 117, 147]
AlO_6	4846	4853	8	[38, 64, 90, 108, 123, 133, 145]
AlO_6	4852	4865	14	[39, 66, 88, 100, 107, 111, 147]
AlO_7	4854	4879	26	[38, 64, 90, 108, 123, 133, 142, 145]
AlO_5	4866	4878	13	[39, 66, 88, 100, 107, 147]
AlO_6	4879	4893	15	[39, 66, 88, 100, 107, 111, 147]
AlO_6	4880	4890	11	[38, 64, 90, 108, 123, 142, 145]
AlO_6	4882	4896	15	[37, 67, 101, 118, 130, 132, 134]
AlO_7	4891	4894	4	[38, 64, 90, 108, 123, 133, 142, 145]
AlO_7	4894	4908	15	[39, 66, 88, 100, 107, 111, 124, 147]
AlO_8	4895	4900	6	[38, 64, 90, 108, 123, 125, 133, 142, 145]
AlO_7	4897	4916	20	[37, 67, 85, 101, 118, 130, 132, 134]
AlO_7	4901	4947	47	[38, 64, 90, 108, 123, 125, 133, 142]
AlO_6	4909	4930	22	[39, 66, 88, 100, 107, 111, 147]
AlO_6	4917	4990	74	[37, 67, 85, 101, 118, 130, 132]
AlO_7	4931	4948	18	[39, 66, 88, 100, 107, 111, 117, 147]
AlO_6	4948	4999	52	[38, 64, 90, 108, 123, 125, 142]
AlO_8	4949	4949	1	[39, 66, 88, 100, 107, 111, 117, 124, 147]
AlO_7	4950	4962	13	[39, 66, 88, 100, 107, 117, 124, 147]
AlO_6	4963	4986	24	[39, 66, 88, 100, 107, 117, 147]
AlO_5	4987	5008	22	[39, 66, 88, 100, 107, 147]
AlO_5	4991	5021	31	[37, 67, 85, 118, 130, 132]
AlO_7	5000	5044	45	[38, 64, 90, 108, 123, 125, 142, 145]
AlO_6	5009	5010	2	[39, 66, 68, 88, 100, 107, 147]
AlO_7	5011	5011	1	[39, 66, 68, 88, 100, 107, 111, 147]
AlO_6	5012	5036	25	[39, 68, 88, 100, 107, 111, 147]
AlO_6	5022	5068	47	[37, 67, 85, 101, 118, 130, 132]
AlO_5	5037	5048	12	[39, 88, 100, 107, 111, 147]
AlO_6	5045	5049	5	[38, 64, 90, 108, 125, 142, 145]
AlO_6	5049	5054	6	[39, 66, 88, 100, 107, 111, 147]
AlO_5	5050	5071	22	[38, 64, 90, 108, 142, 145]
AlO_5	5055	5059	5	[39, 88, 100, 107, 111, 147]
AlO_6	5060	5072	13	[39, 88, 100, 107, 111, 116, 147]
AlO_5	5069	5088	20	[37, 67, 85, 118, 130, 132]
AlO_6	5072	5081	10	[38, 64, 90, 108, 123, 142, 145]
AlO_5	5073	5077	5	[39, 88, 100, 107, 111, 147]
AlO_6	5078	5082	5	[39, 68, 88, 100, 107, 111, 147]
AlO_7	5082	5165	84	[38, 64, 90, 108, 123, 133, 142, 145]
AlO_7	5083	5130	48	[39, 66, 68, 88, 100, 107, 111, 147]
AlO_6	5089	5158	70	[37, 67, 85, 101, 118, 130, 132]
AlO_6	5131	5227	97	[39, 68, 88, 100, 107, 111, 147]
AlO_5	5159	5203	45	[37, 67, 85, 101, 118, 132]
AlO_6	5166	5204	39	[38, 64, 108, 123, 133, 142, 145]
AlO_6	5204	5300	97	[37, 67, 85, 101, 118, 130, 132]
AlO_7	5205	5216	12	[38, 64, 90, 108, 123, 133, 142, 145]
AlO_6	5217	5244	28	[38, 90, 108, 123, 133, 142, 145]
AlO_7	5228	5233	6	[39, 66, 68, 88, 100, 107, 111, 147]
AlO_8	5234	5249	16	[39, 66, 68, 88, 100, 107, 111, 124, 147]
AlO_7	5245	5281	37	[38, 64, 90, 108, 123, 133, 142, 145]
AlO_7	5250	5257	8	[39, 68, 88, 100, 107, 111, 124, 147]
AlO_6	5258	5307	50	[39, 88, 100, 107, 111, 124, 147]
AlO_6	5282	5289	8	[38, 64, 90, 108, 133, 142, 145]
AlO_5	5290	5297	8	[38, 64, 90, 108, 133, 142]
AlO_6	5298	5298	1	[38, 64, 90, 91, 108, 133, 142]
AlO_7	5299	5304	6	[38, 64, 90, 91, 108, 133, 142, 145]
AlO_5	5301	5357	57	[37, 67, 85, 118, 130, 132]
AlO_8	5305	5319	15	[38, 64, 90, 91, 108, 123, 133, 142, 145]
AlO_7	5308	5333	26	[39, 66, 88, 100, 107, 111, 124, 147]
AlO_6	5320	5347	28	[38, 64, 90, 108, 133, 142, 145]
AlO_8	5334	5361	28	[39, 66, 68, 88, 100, 107, 111, 124, 147]
AlO_7	5348	5356	9	[38, 64, 90, 108, 123, 133, 142, 145]
AlO_6	5357	5418	62	[38, 64, 90, 123, 133, 142, 145]
AlO_6	5358	5371	14	[37, 67, 85, 92, 118, 130, 132]
AlO_9	5362	5365	4	[39, 66, 68, 88, 100, 107, 111, 116, 124, 147]
AlO_8	5366	5370	5	[39, 66, 68, 88, 100, 107, 111, 124, 147]
AlO_7	5371	5372	2	[39, 66, 68, 88, 107, 111, 124, 147]
AlO_5	5372	5373	2	[37, 67, 85, 118, 130, 132]
AlO_6	5373	5404	32	[39, 68, 88, 107, 111, 124, 147]
AlO_6	5374	5382	9	[37, 67, 85, 95, 118, 130, 132]
AlO_5	5383	5412	30	[37, 67, 95, 118, 130, 132]
AlO_7	5405	5424	20	[39, 66, 68, 88, 107, 111, 124, 147]
AlO_6	5413	5440	28	[37, 67, 85, 95, 118, 130, 132]
AlO_7	5419	5421	3	[38, 64, 90, 108, 123, 133, 142, 145]
AlO_6	5422	5448	27	[38, 64, 90, 123, 133, 142, 145]
AlO_6	5425	5430	6	[39, 68, 88, 107, 111, 124, 147]
AlO_5	5431	5454	24	[39, 68, 88, 107, 111, 147]
AlO_7	5441	5441	1	[37, 67, 85, 95, 101, 118, 130, 132]
AlO_6	5442	5472	31	[37, 67, 95, 101, 118, 130, 132]
AlO_5	5449	5451	3	[38, 64, 90, 133, 142, 145]
AlO_4	5452	5453	2	[38, 64, 90, 142, 145]
AlO_5	5454	5465	12	[38, 64, 90, 108, 142, 145]
AlO_6	5455	5461	7	[39, 68, 88, 107, 111, 121, 147]
AlO_5	5462	5479	18	[39, 68, 88, 107, 111, 121]
AlO_6	5466	5479	14	[38, 64, 90, 108, 133, 142, 145]
AlO_7	5473	5477	5	[37, 67, 85, 95, 101, 118, 130, 132]
AlO_6	5478	5479	2	[37, 67, 95, 101, 118, 130, 132]
