# Supplementary material for: Pressure‐Induced Coordination Changes in a Pyrolitic Silicate Melt From Ab Initio Molecular Dynamics Simulations
Source: J Geophys Res Solid Earth. 2019 Nov 29;124(11):11232–50. doi: 10.1029/2019JB018238 (PMC6988478; doi:10.1029/2019JB018238)
Supplement: Supplementary file 2 — Data Set S1 [file JGRB-124-11232-s002.zip › Data/4000K/AlO/a11.0-pyr-100-nvt.T4.outcar.umd.dat.r0.stat.dat]

Cluster	Time	Percent
AlO_6	8877	0.5399635036496351	7
AlO_7	2636	0.16034063260340634	8
AlO_5	4298	0.26143552311435525	6
AlO_8	186	0.011313868613138687	9
AlO_4	426	0.025912408759124088	5
AlO_9	17	0.0010340632603406325	10
