# Supplementary material for: Pressure‐Induced Coordination Changes in a Pyrolitic Silicate Melt From Ab Initio Molecular Dynamics Simulations
Source: J Geophys Res Solid Earth. 2019 Nov 29;124(11):11232–50. doi: 10.1029/2019JB018238 (PMC6988478; doi:10.1029/2019JB018238)
Supplement: Supplementary file 2 — Data Set S1 [file JGRB-124-11232-s002.zip › Data/4000K/AlO/a11.5-pyr-100-nvt.T4.outcar.umd.dat.r0.popul.dat]

Formula	Begin	End	Lifetime	[Composition]
AlO_6	0	10	11	[37, 89, 94, 95, 130, 143, 147]
AlO_6	0	20	21	[38, 69, 86, 132, 138, 140, 142]
AlO_5	0	5	6	[39, 75, 91, 106, 125, 150]
AlO_6	6	8	3	[39, 75, 91, 106, 125, 144, 150]
AlO_7	9	18	10	[39, 75, 80, 91, 106, 125, 144, 150]
AlO_7	11	30	20	[37, 74, 89, 94, 95, 130, 143, 147]
AlO_6	19	24	6	[39, 75, 91, 106, 125, 144, 150]
AlO_7	21	23	3	[38, 69, 84, 86, 132, 138, 140, 142]
AlO_6	24	38	15	[38, 84, 86, 132, 138, 140, 142]
AlO_5	25	28	4	[39, 75, 91, 106, 144, 150]
AlO_6	29	35	7	[39, 75, 91, 106, 125, 144, 150]
AlO_6	31	34	4	[37, 74, 89, 94, 95, 130, 143]
AlO_7	35	42	8	[37, 73, 74, 89, 94, 95, 130, 143]
AlO_5	36	37	2	[39, 75, 91, 106, 125, 144]
AlO_6	38	43	6	[39, 75, 91, 106, 125, 144, 150]
AlO_5	39	42	4	[38, 84, 86, 138, 140, 142]
AlO_6	43	57	15	[37, 73, 74, 89, 95, 130, 143]
AlO_6	43	87	45	[38, 84, 86, 132, 138, 140, 142]
AlO_5	44	154	111	[39, 75, 91, 125, 144, 150]
AlO_7	58	71	14	[37, 73, 74, 89, 94, 95, 130, 143]
AlO_8	72	72	1	[37, 66, 73, 74, 89, 94, 95, 130, 143]
AlO_7	73	130	58	[37, 66, 73, 74, 89, 94, 95, 130]
AlO_7	88	97	10	[38, 69, 84, 86, 132, 138, 140, 142]
AlO_6	98	107	10	[38, 69, 86, 132, 138, 140, 142]
AlO_5	108	268	161	[38, 69, 86, 138, 140, 142]
AlO_6	131	150	20	[37, 66, 73, 89, 94, 95, 130]
AlO_5	151	184	34	[37, 73, 89, 94, 95, 130]
AlO_4	155	193	39	[39, 75, 91, 144, 150]
AlO_4	185	198	14	[37, 89, 94, 95, 130]
AlO_3	194	210	17	[39, 75, 91, 144]
AlO_5	199	283	85	[37, 89, 94, 95, 127, 130]
AlO_4	211	241	31	[39, 75, 91, 144, 150]
AlO_5	242	268	27	[39, 75, 91, 125, 144, 150]
AlO_6	269	327	59	[38, 69, 84, 86, 138, 140, 142]
AlO_4	269	284	16	[39, 75, 91, 144, 150]
AlO_6	284	292	9	[37, 74, 89, 94, 95, 127, 130]
AlO_5	285	301	17	[39, 75, 91, 125, 144, 150]
AlO_7	293	316	24	[37, 74, 89, 94, 95, 109, 127, 130]
AlO_4	302	341	40	[39, 75, 125, 144, 150]
AlO_6	317	346	30	[37, 89, 94, 95, 109, 127, 130]
AlO_7	328	339	12	[38, 69, 84, 86, 92, 138, 140, 142]
AlO_6	340	545	206	[38, 69, 84, 86, 138, 140, 142]
AlO_5	342	348	7	[39, 75, 124, 125, 144, 150]
AlO_5	347	350	4	[37, 89, 95, 109, 127, 130]
AlO_4	349	350	2	[39, 75, 125, 144, 150]
AlO_6	351	380	30	[37, 89, 95, 109, 127, 130, 143]
AlO_3	351	359	9	[39, 125, 144, 150]
AlO_4	360	383	24	[39, 80, 125, 144, 150]
AlO_5	381	421	41	[37, 89, 95, 109, 130, 143]
AlO_5	384	388	5	[39, 80, 91, 125, 144, 150]
AlO_4	389	402	14	[39, 80, 91, 144, 150]
AlO_5	403	410	8	[39, 79, 80, 91, 144, 150]
AlO_4	411	441	31	[39, 80, 91, 144, 150]
AlO_4	422	453	32	[37, 89, 95, 109, 130]
AlO_3	442	451	10	[39, 80, 91, 150]
AlO_4	452	497	46	[39, 79, 80, 91, 150]
AlO_5	454	504	51	[37, 74, 89, 95, 109, 130]
AlO_5	498	510	13	[39, 75, 79, 80, 91, 150]
AlO_6	505	581	77	[37, 73, 74, 89, 95, 109, 130]
AlO_6	511	515	5	[39, 75, 79, 80, 91, 125, 150]
AlO_5	516	707	192	[39, 75, 79, 80, 91, 150]
AlO_5	546	548	3	[38, 69, 84, 86, 138, 142]
AlO_6	549	564	16	[38, 69, 84, 86, 90, 138, 142]
AlO_5	565	629	65	[38, 69, 84, 90, 138, 142]
AlO_5	582	640	59	[37, 74, 89, 95, 109, 130]
AlO_4	630	648	19	[38, 84, 90, 138, 142]
AlO_6	641	643	3	[37, 74, 89, 95, 107, 109, 130]
AlO_7	644	651	8	[37, 73, 74, 89, 95, 107, 109, 130]
AlO_5	649	691	43	[38, 84, 90, 138, 140, 142]
AlO_6	652	686	35	[37, 73, 74, 89, 95, 109, 130]
AlO_5	687	694	8	[37, 73, 74, 89, 109, 130]
AlO_4	692	708	17	[38, 84, 90, 138, 142]
AlO_6	695	705	11	[37, 73, 74, 89, 109, 115, 130]
AlO_7	706	710	5	[37, 73, 74, 89, 95, 109, 115, 130]
AlO_4	708	724	17	[39, 75, 80, 91, 150]
AlO_5	709	745	37	[38, 69, 84, 90, 138, 142]
AlO_6	711	734	24	[37, 73, 74, 89, 95, 109, 130]
AlO_5	725	785	61	[39, 75, 80, 91, 129, 150]
AlO_5	735	771	37	[37, 73, 74, 89, 109, 130]
AlO_6	746	766	21	[38, 69, 84, 86, 90, 138, 142]
AlO_5	767	808	42	[38, 69, 84, 90, 138, 142]
AlO_4	772	806	35	[37, 73, 74, 89, 109]
AlO_4	786	803	18	[39, 75, 80, 91, 129]
AlO_5	804	806	3	[39, 75, 79, 80, 91, 129]
AlO_5	807	809	3	[37, 73, 74, 89, 95, 109]
AlO_4	807	828	22	[39, 75, 80, 91, 129]
AlO_6	809	821	13	[38, 69, 71, 84, 90, 138, 142]
AlO_6	810	818	9	[37, 73, 74, 89, 95, 109, 130]
AlO_7	819	837	19	[37, 73, 74, 89, 95, 109, 110, 130]
AlO_5	822	851	30	[38, 69, 84, 90, 138, 142]
AlO_5	829	859	31	[39, 75, 79, 80, 91, 129]
AlO_8	838	840	3	[37, 73, 74, 89, 92, 95, 109, 110, 130]
AlO_7	841	854	14	[37, 73, 74, 89, 92, 109, 110, 130]
AlO_6	852	855	4	[38, 69, 71, 84, 90, 138, 142]
AlO_6	855	897	43	[37, 73, 74, 89, 92, 109, 130]
AlO_7	856	856	1	[38, 69, 71, 84, 90, 138, 142, 143]
AlO_6	857	861	5	[38, 69, 71, 84, 90, 138, 143]
AlO_6	860	905	46	[39, 75, 79, 80, 91, 125, 129]
AlO_5	862	887	26	[38, 69, 84, 90, 138, 143]
AlO_6	888	915	28	[38, 69, 84, 90, 138, 142, 143]
AlO_5	898	915	18	[37, 73, 74, 89, 109, 130]
AlO_5	906	908	3	[39, 75, 79, 80, 91, 129]
AlO_4	909	948	40	[39, 75, 80, 91, 129]
AlO_6	916	933	18	[37, 73, 74, 89, 109, 115, 130]
AlO_5	916	936	21	[38, 69, 84, 90, 138, 143]
AlO_5	934	958	25	[37, 73, 74, 89, 109, 130]
AlO_4	937	962	26	[38, 69, 84, 90, 138]
AlO_3	949	950	2	[39, 75, 91, 129]
AlO_4	951	952	2	[39, 75, 91, 99, 129]
AlO_5	953	981	29	[39, 75, 79, 91, 99, 129]
AlO_6	959	959	1	[37, 64, 73, 74, 89, 109, 130]
AlO_5	960	993	34	[37, 64, 73, 74, 89, 130]
AlO_5	963	981	19	[38, 69, 84, 90, 138, 142]
AlO_4	982	1002	21	[38, 69, 84, 90, 138]
AlO_6	982	1001	20	[39, 75, 79, 80, 91, 99, 129]
AlO_4	994	1005	12	[37, 73, 74, 89, 130]
AlO_5	1002	1006	5	[39, 75, 79, 91, 99, 129]
AlO_3	1003	1008	6	[38, 69, 90, 138]
AlO_5	1006	1026	21	[37, 73, 74, 89, 92, 130]
AlO_6	1007	1026	20	[39, 75, 79, 80, 91, 99, 129]
AlO_4	1009	1011	3	[38, 69, 90, 138, 143]
AlO_5	1012	1016	5	[38, 69, 84, 90, 138, 143]
AlO_6	1017	1036	20	[38, 69, 84, 90, 95, 138, 143]
AlO_6	1027	1030	4	[37, 64, 73, 74, 89, 92, 130]
AlO_5	1027	1028	2	[39, 75, 79, 91, 99, 129]
AlO_4	1029	1061	33	[39, 75, 79, 91, 99]
AlO_5	1031	1035	5	[37, 64, 73, 74, 89, 130]
AlO_6	1036	1062	27	[37, 64, 73, 74, 89, 123, 130]
AlO_5	1037	1098	62	[38, 69, 84, 90, 95, 138]
AlO_3	1062	1066	5	[39, 75, 79, 91]
AlO_5	1063	1071	9	[37, 73, 74, 89, 123, 130]
AlO_5	1067	1135	69	[39, 75, 79, 91, 99, 118]
AlO_4	1072	1213	142	[37, 73, 74, 89, 130]
AlO_6	1099	1122	24	[38, 69, 84, 90, 95, 99, 138]
AlO_7	1123	1144	22	[38, 69, 71, 84, 90, 95, 99, 138]
AlO_4	1136	1137	2	[39, 75, 79, 99, 118]
AlO_5	1138	1152	15	[39, 75, 79, 84, 99, 118]
AlO_6	1145	1147	3	[38, 69, 71, 84, 90, 95, 138]
AlO_5	1148	1239	92	[38, 69, 71, 84, 95, 138]
AlO_4	1153	1159	7	[39, 75, 79, 84, 99]
AlO_5	1160	1175	16	[39, 75, 79, 84, 99, 138]
AlO_4	1176	1196	21	[39, 75, 79, 84, 138]
AlO_5	1197	1219	23	[39, 75, 79, 84, 99, 138]
AlO_5	1214	1215	2	[37, 73, 74, 89, 110, 130]
AlO_6	1216	1236	21	[37, 73, 74, 89, 92, 110, 130]
AlO_6	1220	1242	23	[39, 75, 79, 84, 99, 118, 138]
AlO_5	1237	1243	7	[37, 73, 74, 89, 92, 130]
AlO_4	1240	1248	9	[38, 69, 71, 84, 95]
AlO_5	1243	1268	26	[39, 75, 79, 84, 99, 118]
AlO_6	1244	1278	35	[37, 73, 74, 89, 92, 122, 130]
AlO_5	1249	1277	29	[38, 69, 71, 84, 90, 95]
AlO_6	1269	1314	46	[39, 75, 79, 84, 91, 99, 118]
AlO_4	1278	1288	11	[38, 69, 71, 84, 95]
AlO_5	1279	1321	43	[37, 73, 89, 92, 122, 130]
AlO_5	1289	1303	15	[38, 69, 71, 84, 95, 142]
AlO_6	1304	1305	2	[38, 69, 71, 79, 84, 95, 142]
AlO_7	1306	1323	18	[38, 69, 71, 79, 84, 90, 95, 142]
AlO_5	1315	1323	9	[39, 75, 79, 84, 91, 118]
AlO_6	1322	1329	8	[37, 73, 89, 92, 93, 122, 130]
AlO_6	1324	1365	42	[38, 69, 71, 79, 84, 95, 142]
AlO_6	1324	1331	8	[39, 75, 79, 84, 91, 99, 118]
AlO_5	1330	1394	65	[37, 73, 89, 92, 122, 130]
AlO_5	1332	1381	50	[39, 75, 79, 84, 91, 118]
AlO_5	1366	1382	17	[38, 69, 71, 79, 84, 95]
AlO_4	1382	1479	98	[39, 79, 84, 91, 118]
AlO_4	1383	1436	54	[38, 69, 71, 79, 95]
AlO_6	1395	1455	61	[37, 73, 74, 89, 92, 122, 130]
AlO_5	1437	1501	65	[38, 69, 71, 79, 84, 95]
AlO_7	1456	1466	11	[37, 73, 74, 89, 92, 122, 130, 149]
AlO_6	1467	1620	154	[37, 73, 89, 92, 122, 130, 149]
AlO_5	1480	1485	6	[39, 79, 84, 91, 118, 129]
AlO_6	1486	1495	10	[39, 79, 84, 91, 118, 125, 129]
AlO_7	1496	1498	3	[39, 79, 84, 91, 118, 125, 129, 132]
AlO_6	1499	1504	6	[39, 79, 84, 91, 118, 125, 129]
AlO_6	1502	1545	44	[38, 69, 71, 79, 84, 95, 142]
AlO_5	1505	1512	8	[39, 79, 84, 91, 118, 125]
AlO_4	1513	1516	4	[39, 79, 84, 91, 118]
AlO_3	1517	1521	5	[39, 79, 84, 118]
AlO_4	1522	1524	3	[39, 79, 84, 118, 125]
AlO_5	1525	1527	3	[39, 79, 84, 118, 125, 132]
AlO_6	1528	1549	22	[39, 79, 84, 91, 118, 125, 132]
AlO_5	1546	1552	7	[38, 69, 71, 79, 95, 142]
AlO_5	1550	1550	1	[39, 79, 84, 91, 118, 132]
AlO_6	1551	1561	11	[39, 79, 84, 91, 118, 129, 132]
AlO_6	1553	1555	3	[38, 69, 71, 79, 84, 95, 142]
AlO_7	1556	1597	42	[38, 69, 71, 79, 84, 95, 118, 142]
AlO_5	1562	1564	3	[39, 79, 84, 91, 118, 129]
AlO_4	1565	1565	1	[39, 79, 84, 118, 129]
AlO_3	1566	1575	10	[39, 79, 84, 118]
AlO_4	1576	1582	7	[39, 79, 84, 91, 118]
AlO_5	1583	1591	9	[39, 79, 84, 91, 118, 132]
AlO_6	1592	1598	7	[39, 68, 79, 84, 91, 118, 132]
AlO_6	1598	1598	1	[38, 69, 71, 79, 84, 95, 142]
AlO_5	1599	1620	22	[38, 69, 71, 79, 95, 142]
AlO_5	1599	1602	4	[39, 79, 84, 91, 118, 132]
AlO_6	1603	1614	12	[39, 79, 84, 91, 95, 118, 132]
AlO_5	1615	1730	116	[39, 79, 84, 95, 118, 132]
AlO_5	1621	1646	26	[37, 73, 89, 92, 122, 130]
AlO_6	1621	1633	13	[38, 69, 71, 79, 90, 95, 142]
AlO_5	1634	1638	5	[38, 69, 71, 79, 95, 142]
AlO_4	1639	1656	18	[38, 69, 71, 95, 142]
AlO_6	1647	1654	8	[37, 73, 89, 92, 122, 130, 149]
AlO_5	1655	1681	27	[37, 73, 89, 92, 122, 130]
AlO_5	1657	1738	82	[38, 69, 71, 95, 123, 142]
AlO_4	1682	1704	23	[37, 73, 89, 92, 122]
AlO_5	1705	1720	16	[37, 73, 89, 92, 122, 149]
AlO_6	1721	1736	16	[37, 71, 73, 89, 92, 122, 149]
AlO_4	1731	1754	24	[39, 79, 95, 118, 132]
AlO_7	1737	1738	2	[37, 71, 73, 89, 92, 98, 122, 149]
AlO_6	1739	1770	32	[37, 73, 89, 92, 98, 122, 149]
AlO_6	1739	1803	65	[38, 69, 71, 89, 95, 123, 142]
AlO_5	1755	1758	4	[39, 68, 79, 95, 118, 132]
AlO_6	1759	1771	13	[39, 68, 79, 84, 95, 118, 132]
AlO_7	1771	1781	11	[37, 73, 74, 89, 92, 98, 122, 149]
AlO_7	1772	1778	7	[39, 68, 79, 84, 91, 95, 118, 132]
AlO_6	1779	1826	48	[39, 68, 79, 84, 95, 118, 132]
AlO_6	1782	1815	34	[37, 73, 74, 89, 92, 122, 149]
AlO_5	1804	1812	9	[38, 69, 71, 89, 95, 142]
AlO_6	1813	1839	27	[38, 69, 71, 79, 89, 95, 142]
AlO_5	1816	1823	8	[37, 73, 74, 89, 92, 149]
AlO_4	1824	1841	18	[37, 73, 74, 89, 92]
AlO_5	1827	1869	43	[39, 68, 79, 84, 95, 132]
AlO_7	1840	1868	29	[38, 69, 71, 79, 89, 95, 123, 142]
AlO_5	1842	1852	11	[37, 73, 74, 89, 92, 130]
AlO_4	1853	1869	17	[37, 73, 74, 89, 92]
AlO_6	1869	1888	20	[38, 69, 71, 89, 95, 123, 142]
AlO_5	1870	1877	8	[37, 66, 73, 74, 89, 92]
AlO_4	1870	1890	21	[39, 68, 79, 95, 132]
AlO_6	1878	1884	7	[37, 66, 73, 74, 89, 92, 130]
AlO_5	1885	1913	29	[37, 66, 73, 74, 89, 92]
AlO_5	1889	1892	4	[38, 71, 89, 95, 123, 142]
AlO_5	1891	1926	36	[39, 68, 79, 95, 114, 132]
AlO_6	1893	1907	15	[38, 71, 89, 95, 123, 125, 142]
AlO_5	1908	1931	24	[38, 71, 89, 95, 123, 142]
AlO_4	1914	1915	2	[37, 66, 74, 89, 92]
AlO_5	1916	1953	38	[37, 66, 74, 89, 92, 94]
AlO_6	1927	1931	5	[39, 68, 79, 95, 114, 125, 132]
AlO_6	1932	2013	82	[38, 69, 71, 89, 95, 123, 142]
AlO_5	1932	1939	8	[39, 79, 95, 114, 125, 132]
AlO_6	1940	1985	46	[39, 79, 86, 95, 114, 125, 132]
AlO_6	1954	2018	65	[37, 66, 73, 74, 89, 92, 94]
AlO_5	1986	2013	28	[39, 79, 95, 114, 125, 132]
AlO_5	2014	2043	30	[38, 69, 71, 89, 95, 123]
AlO_6	2014	2014	1	[39, 79, 86, 95, 114, 125, 132]
AlO_5	2015	2015	1	[39, 79, 86, 95, 114, 125]
AlO_4	2016	2065	50	[39, 86, 95, 114, 125]
AlO_5	2019	2035	17	[37, 66, 73, 74, 89, 92]
AlO_4	2036	2073	38	[37, 73, 74, 89, 92]
AlO_6	2044	2047	4	[38, 69, 71, 89, 95, 123, 142]
AlO_5	2048	2104	57	[38, 69, 71, 89, 95, 142]
AlO_5	2066	2086	21	[39, 86, 95, 114, 125, 132]
AlO_5	2074	2088	15	[37, 73, 74, 89, 92, 94]
AlO_4	2087	2132	46	[39, 86, 95, 125, 132]
AlO_6	2089	2097	9	[37, 73, 74, 89, 92, 93, 94]
AlO_5	2098	2114	17	[37, 74, 89, 92, 93, 94]
AlO_4	2105	2152	48	[38, 71, 89, 95, 142]
AlO_6	2115	2138	24	[37, 66, 74, 89, 92, 93, 94]
AlO_5	2133	2142	10	[39, 79, 86, 95, 125, 132]
AlO_7	2139	2139	1	[37, 66, 73, 74, 89, 92, 93, 94]
AlO_6	2140	2204	65	[37, 66, 73, 74, 89, 93, 94]
AlO_6	2143	2143	1	[39, 79, 86, 95, 125, 132, 142]
AlO_5	2144	2145	2	[39, 79, 86, 95, 125, 142]
AlO_4	2146	2167	22	[39, 79, 86, 95, 125]
AlO_5	2153	2157	5	[38, 69, 71, 89, 95, 142]
AlO_6	2158	2166	9	[38, 69, 71, 89, 95, 125, 142]
AlO_5	2167	2179	13	[38, 69, 71, 89, 95, 142]
AlO_5	2168	2171	4	[39, 79, 86, 95, 125, 149]
AlO_6	2172	2174	3	[39, 79, 86, 95, 124, 125, 149]
AlO_7	2175	2188	14	[39, 79, 86, 95, 124, 125, 142, 149]
AlO_4	2180	2203	24	[38, 69, 89, 95, 142]
AlO_6	2189	2190	2	[39, 79, 86, 95, 125, 142, 149]
AlO_5	2191	2201	11	[39, 79, 86, 95, 125, 149]
AlO_4	2202	2228	27	[39, 79, 86, 95, 125]
AlO_3	2204	2235	32	[38, 69, 89, 95]
AlO_5	2205	2255	51	[37, 73, 74, 89, 93, 94]
AlO_5	2229	2230	2	[39, 79, 86, 95, 125, 149]
AlO_6	2231	2237	7	[39, 79, 86, 95, 124, 125, 149]
AlO_4	2236	2281	46	[38, 69, 89, 95, 146]
AlO_5	2238	2260	23	[39, 79, 86, 95, 124, 149]
AlO_6	2256	2300	45	[37, 66, 73, 74, 89, 93, 94]
AlO_4	2261	2365	105	[39, 79, 86, 95, 149]
AlO_5	2282	2334	53	[38, 69, 89, 95, 142, 146]
AlO_5	2301	2345	45	[37, 73, 74, 89, 93, 94]
AlO_4	2335	2471	137	[38, 69, 89, 95, 142]
AlO_4	2346	2350	5	[37, 73, 74, 89, 93]
AlO_5	2351	2355	5	[37, 66, 73, 74, 89, 93]
AlO_6	2356	2366	11	[37, 66, 73, 74, 89, 93, 94]
AlO_4	2366	2378	13	[39, 79, 95, 131, 149]
AlO_7	2367	2375	9	[37, 66, 73, 74, 89, 92, 93, 94]
AlO_6	2376	2389	14	[37, 66, 73, 74, 89, 93, 94]
AlO_5	2379	2390	12	[39, 79, 95, 131, 133, 149]
AlO_5	2390	2425	36	[37, 66, 73, 74, 89, 94]
AlO_6	2391	2427	37	[39, 79, 86, 95, 124, 133, 149]
AlO_4	2426	2470	45	[37, 66, 73, 74, 94]
AlO_7	2428	2428	1	[39, 79, 86, 95, 124, 131, 133, 149]
AlO_6	2429	2436	8	[39, 79, 86, 95, 124, 131, 149]
AlO_5	2437	2456	20	[39, 79, 86, 95, 131, 149]
AlO_4	2457	2464	8	[39, 79, 95, 131, 149]
AlO_3	2465	2477	13	[39, 79, 95, 149]
AlO_5	2471	2512	42	[37, 66, 73, 74, 94, 109]
AlO_5	2472	2543	72	[38, 69, 89, 95, 142, 149]
AlO_4	2478	2501	24	[39, 79, 95, 131, 149]
AlO_5	2502	2538	37	[39, 79, 95, 117, 131, 149]
AlO_4	2513	2535	23	[37, 66, 73, 74, 94]
AlO_5	2536	2557	22	[37, 66, 73, 74, 94, 145]
AlO_4	2539	2563	25	[39, 79, 95, 117, 149]
AlO_4	2544	2560	17	[38, 69, 89, 95, 142]
AlO_6	2558	2560	3	[37, 64, 66, 73, 74, 94, 145]
AlO_5	2561	2562	2	[37, 66, 73, 74, 94, 145]
AlO_5	2561	2562	2	[38, 69, 71, 89, 95, 142]
AlO_4	2563	2563	1	[37, 66, 73, 74, 94]
AlO_6	2563	2575	13	[38, 69, 71, 89, 95, 123, 142]
AlO_5	2564	2575	12	[37, 64, 66, 73, 74, 94]
AlO_5	2564	2627	64	[39, 79, 95, 117, 131, 149]
AlO_4	2576	2589	14	[37, 66, 73, 74, 94]
AlO_5	2576	2580	5	[38, 71, 89, 95, 123, 142]
AlO_6	2581	2600	20	[38, 64, 71, 89, 95, 123, 142]
AlO_5	2590	2693	104	[37, 64, 66, 73, 74, 94]
AlO_4	2601	2622	22	[38, 64, 71, 89, 142]
AlO_3	2623	2635	13	[38, 64, 89, 142]
AlO_4	2628	2629	2	[39, 79, 95, 117, 149]
AlO_5	2630	2646	17	[39, 79, 95, 117, 131, 149]
AlO_4	2636	2643	8	[38, 64, 73, 89, 142]
AlO_5	2644	2647	4	[38, 64, 71, 73, 89, 142]
AlO_4	2647	2657	11	[39, 79, 95, 117, 149]
AlO_6	2648	2666	19	[38, 64, 71, 73, 89, 142, 146]
AlO_5	2658	2665	8	[39, 79, 86, 95, 117, 149]
AlO_6	2666	2699	34	[39, 79, 86, 95, 117, 131, 149]
AlO_5	2667	2699	33	[38, 71, 89, 123, 142, 146]
AlO_6	2694	2790	97	[37, 64, 66, 73, 74, 89, 94]
AlO_4	2700	2720	21	[38, 71, 89, 123, 142]
AlO_5	2700	2874	175	[39, 79, 86, 95, 117, 131]
AlO_5	2721	2803	83	[38, 71, 89, 123, 142, 146]
AlO_5	2791	2826	36	[37, 66, 73, 74, 89, 94]
AlO_4	2804	2904	101	[38, 71, 89, 123, 142]
AlO_6	2827	2870	44	[37, 64, 66, 73, 74, 89, 94]
AlO_5	2871	2892	22	[37, 66, 73, 74, 89, 94]
AlO_6	2875	2893	19	[39, 66, 79, 86, 95, 117, 131]
AlO_4	2893	2913	21	[37, 66, 73, 89, 94]
AlO_7	2894	2894	1	[39, 66, 79, 86, 95, 117, 131, 138]
AlO_6	2895	2910	16	[39, 66, 79, 86, 95, 131, 138]
AlO_5	2905	2916	12	[38, 71, 85, 89, 123, 142]
AlO_5	2911	2950	40	[39, 79, 86, 95, 131, 138]
AlO_5	2914	2981	68	[37, 66, 73, 74, 89, 94]
AlO_4	2917	3073	157	[38, 71, 89, 123, 142]
AlO_4	2951	2975	25	[39, 79, 86, 95, 138]
AlO_5	2976	2990	15	[39, 79, 86, 95, 118, 138]
AlO_4	2982	3033	52	[37, 66, 73, 74, 89]
AlO_4	2991	3065	75	[39, 79, 86, 118, 138]
AlO_5	3034	3042	9	[37, 66, 73, 74, 85, 89]
AlO_4	3043	3043	1	[37, 66, 73, 74, 89]
AlO_5	3044	3095	52	[37, 64, 66, 73, 74, 89]
AlO_5	3066	3067	2	[39, 79, 86, 90, 118, 138]
AlO_6	3068	3084	17	[39, 79, 86, 90, 107, 118, 138]
AlO_5	3074	3269	196	[38, 68, 71, 89, 123, 142]
AlO_5	3085	3136	52	[39, 79, 86, 90, 118, 138]
AlO_6	3096	3111	16	[37, 64, 66, 73, 74, 89, 142]
AlO_5	3112	3128	17	[37, 64, 73, 74, 89, 142]
AlO_4	3129	3157	29	[37, 64, 73, 74, 89]
AlO_4	3137	3151	15	[39, 79, 86, 118, 138]
AlO_5	3152	3279	128	[39, 79, 86, 90, 118, 138]
AlO_5	3158	3179	22	[37, 64, 71, 73, 74, 89]
AlO_4	3180	3186	7	[37, 64, 73, 74, 89]
AlO_6	3187	3251	65	[37, 64, 66, 73, 74, 89, 142]
AlO_6	3252	3255	4	[37, 64, 66, 74, 89, 123, 142]
AlO_5	3256	3260	5	[37, 66, 74, 89, 123, 142]
AlO_6	3261	3303	43	[37, 66, 74, 85, 89, 123, 142]
AlO_6	3270	3308	39	[38, 68, 71, 89, 123, 141, 142]
AlO_4	3280	3298	19	[39, 79, 86, 118, 138]
AlO_5	3299	3366	68	[39, 79, 86, 118, 131, 138]
AlO_7	3304	3311	8	[37, 64, 66, 74, 85, 89, 123, 142]
AlO_5	3309	3515	207	[38, 68, 71, 123, 141, 142]
AlO_5	3312	3321	10	[37, 64, 66, 74, 89, 142]
AlO_4	3322	3346	25	[37, 64, 74, 89, 142]
AlO_5	3347	3352	6	[37, 64, 66, 74, 89, 142]
AlO_6	3353	3366	14	[37, 64, 66, 74, 89, 92, 142]
AlO_5	3367	3373	7	[37, 64, 74, 89, 92, 142]
AlO_4	3367	3380	14	[39, 79, 86, 118, 138]
AlO_4	3374	3468	95	[37, 64, 74, 89, 142]
AlO_5	3381	3479	99	[39, 79, 86, 118, 131, 138]
AlO_5	3469	3541	73	[37, 64, 73, 74, 89, 142]
AlO_4	3480	3483	4	[39, 79, 118, 131, 138]
AlO_5	3484	3604	121	[39, 79, 86, 118, 131, 138]
AlO_4	3516	3524	9	[38, 68, 71, 123, 142]
AlO_5	3525	3546	22	[38, 68, 71, 123, 142, 150]
AlO_6	3542	3569	28	[37, 64, 71, 73, 74, 89, 142]
AlO_4	3547	3557	11	[38, 68, 71, 123, 142]
AlO_5	3558	3607	50	[38, 68, 71, 74, 123, 142]
AlO_5	3570	3594	25	[37, 71, 73, 74, 89, 142]
AlO_6	3595	3613	19	[37, 64, 71, 73, 74, 89, 142]
AlO_6	3605	3630	26	[39, 66, 79, 86, 118, 131, 138]
AlO_6	3608	3612	5	[38, 68, 71, 74, 123, 141, 142]
AlO_5	3613	3621	9	[38, 71, 74, 123, 141, 142]
AlO_7	3614	3619	6	[37, 64, 71, 73, 74, 89, 102, 142]
AlO_5	3620	3629	10	[37, 64, 73, 74, 89, 102]
AlO_4	3622	3647	26	[38, 71, 74, 123, 141]
AlO_4	3630	3651	22	[37, 64, 73, 89, 102]
AlO_5	3631	3824	194	[39, 66, 79, 86, 118, 131]
AlO_5	3648	3655	8	[38, 71, 74, 123, 141, 142]
AlO_5	3652	3686	35	[37, 64, 73, 89, 102, 142]
AlO_6	3656	3692	37	[38, 68, 71, 74, 123, 141, 142]
AlO_4	3687	3698	12	[37, 64, 73, 89, 102]
AlO_5	3693	3763	71	[38, 68, 71, 74, 123, 142]
AlO_5	3699	3704	6	[37, 64, 73, 82, 89, 102]
AlO_6	3705	3715	11	[37, 64, 73, 74, 82, 89, 102]
AlO_5	3716	3775	60	[37, 64, 73, 74, 82, 89]
AlO_6	3764	3794	31	[38, 68, 71, 74, 117, 123, 142]
AlO_4	3776	3802	27	[37, 64, 73, 74, 82]
AlO_5	3795	3815	21	[38, 68, 71, 74, 123, 142]
AlO_5	3803	3897	95	[37, 64, 73, 74, 82, 102]
AlO_6	3816	3851	36	[38, 68, 71, 74, 85, 123, 142]
AlO_6	3825	3831	7	[39, 66, 79, 86, 118, 131, 138]
AlO_5	3832	3861	30	[39, 66, 79, 86, 118, 131]
AlO_5	3852	3907	56	[38, 68, 71, 74, 123, 142]
AlO_6	3862	3886	25	[39, 66, 79, 86, 95, 118, 131]
AlO_5	3887	3986	100	[39, 66, 79, 86, 118, 131]
AlO_4	3898	3920	23	[37, 64, 73, 82, 102]
AlO_4	3908	3928	21	[38, 68, 71, 123, 142]
AlO_5	3921	3932	12	[37, 64, 73, 82, 93, 102]
AlO_5	3929	3955	27	[38, 68, 71, 117, 123, 142]
AlO_4	3933	4000	68	[37, 64, 73, 82, 102]
AlO_4	3956	3988	33	[38, 68, 71, 117, 123]
AlO_6	3987	3992	6	[39, 66, 79, 86, 117, 118, 131]
AlO_5	3989	4045	57	[38, 68, 71, 113, 117, 123]
AlO_5	3993	4021	29	[39, 66, 79, 86, 118, 131]
AlO_5	4001	4033	33	[37, 64, 73, 74, 82, 102]
AlO_4	4022	4024	3	[39, 66, 79, 86, 118]
AlO_6	4025	4027	3	[39, 66, 69, 79, 86, 95, 118]
AlO_5	4028	4037	10	[39, 66, 69, 79, 95, 118]
AlO_4	4034	4038	5	[37, 64, 73, 82, 102]
AlO_4	4038	4059	22	[39, 66, 69, 79, 118]
AlO_3	4039	4064	26	[37, 64, 73, 102]
AlO_6	4046	4061	16	[38, 68, 71, 113, 117, 123, 129]
AlO_5	4060	4062	3	[39, 66, 69, 79, 86, 118]
AlO_5	4062	4100	39	[38, 68, 71, 117, 123, 129]
AlO_4	4063	4079	17	[39, 66, 79, 86, 118]
AlO_4	4065	4078	14	[37, 64, 73, 74, 102]
AlO_5	4079	4089	11	[37, 64, 73, 74, 82, 102]
AlO_5	4080	4112	33	[39, 66, 79, 86, 118, 122]
AlO_6	4090	4149	60	[37, 64, 73, 74, 81, 82, 102]
AlO_6	4101	4144	44	[38, 68, 71, 79, 117, 123, 129]
AlO_4	4113	4121	9	[39, 66, 79, 86, 118]
AlO_5	4122	4196	75	[39, 66, 68, 79, 86, 118]
AlO_5	4145	4151	7	[38, 68, 71, 79, 123, 129]
AlO_5	4150	4156	7	[37, 64, 73, 81, 82, 102]
AlO_6	4152	4152	1	[38, 68, 71, 79, 117, 123, 129]
AlO_5	4153	4186	34	[38, 68, 71, 79, 117, 129]
AlO_4	4157	4161	5	[37, 64, 73, 82, 102]
AlO_5	4162	4214	53	[37, 64, 73, 81, 82, 102]
AlO_4	4187	4298	112	[38, 71, 79, 117, 129]
AlO_6	4197	4302	106	[39, 66, 68, 79, 86, 118, 131]
AlO_4	4215	4225	11	[37, 64, 73, 82, 102]
AlO_3	4226	4228	3	[37, 64, 73, 102]
AlO_4	4229	4254	26	[37, 64, 73, 82, 102]
AlO_5	4255	4282	28	[37, 64, 73, 74, 82, 102]
AlO_6	4283	4293	11	[37, 64, 73, 74, 82, 102, 149]
AlO_5	4294	4447	154	[37, 64, 73, 82, 102, 149]
AlO_5	4299	4307	9	[38, 71, 79, 117, 129, 131]
AlO_5	4303	4303	1	[39, 66, 68, 79, 86, 118]
AlO_6	4304	4306	3	[39, 66, 68, 79, 86, 118, 140]
AlO_5	4307	4608	302	[39, 66, 68, 79, 86, 118]
AlO_6	4308	4330	23	[38, 68, 71, 79, 117, 129, 131]
AlO_7	4331	4353	23	[38, 68, 71, 79, 86, 117, 129, 131]
AlO_6	4354	4371	18	[38, 68, 71, 79, 86, 117, 129]
AlO_5	4372	4384	13	[38, 68, 71, 79, 117, 129]
AlO_6	4385	4406	22	[38, 68, 71, 79, 86, 117, 129]
AlO_5	4407	4424	18	[38, 68, 71, 86, 117, 129]
AlO_6	4425	4443	19	[38, 68, 71, 86, 117, 129, 142]
AlO_7	4444	4474	31	[38, 68, 71, 86, 117, 129, 131, 142]
AlO_6	4448	4465	18	[37, 64, 73, 82, 102, 109, 149]
AlO_7	4466	4483	18	[37, 64, 73, 82, 102, 104, 109, 149]
AlO_6	4475	4476	2	[38, 68, 71, 86, 117, 129, 142]
AlO_5	4477	4502	26	[38, 68, 71, 117, 129, 142]
AlO_6	4484	4509	26	[37, 64, 73, 82, 102, 109, 149]
AlO_6	4503	4524	22	[38, 68, 71, 84, 117, 129, 142]
AlO_5	4510	4556	47	[37, 64, 73, 102, 109, 149]
AlO_5	4525	4618	94	[38, 71, 84, 117, 129, 142]
AlO_6	4557	4577	21	[37, 64, 73, 82, 102, 109, 149]
AlO_5	4578	4582	5	[37, 64, 73, 82, 102, 149]
AlO_6	4583	4609	27	[37, 64, 73, 82, 102, 109, 149]
AlO_4	4609	4653	45	[39, 68, 79, 86, 118]
AlO_5	4610	4619	10	[37, 64, 73, 102, 109, 149]
AlO_4	4619	4625	7	[38, 71, 117, 129, 142]
AlO_6	4620	4671	52	[37, 64, 73, 99, 102, 109, 149]
AlO_5	4626	4627	2	[38, 71, 79, 117, 129, 142]
AlO_6	4628	4657	30	[38, 71, 79, 84, 117, 129, 142]
AlO_5	4654	4787	134	[39, 68, 79, 86, 117, 118]
AlO_5	4658	4659	2	[38, 71, 79, 117, 129, 142]
AlO_6	4660	4662	3	[38, 68, 71, 79, 117, 129, 142]
AlO_7	4663	4676	14	[38, 68, 71, 79, 117, 129, 131, 142]
AlO_5	4672	4696	25	[37, 64, 73, 99, 109, 149]
AlO_6	4677	4689	13	[38, 71, 79, 117, 129, 131, 142]
AlO_7	4690	4713	24	[38, 71, 79, 84, 117, 129, 131, 142]
AlO_6	4697	4784	88	[37, 64, 73, 99, 102, 109, 149]
AlO_6	4714	4717	4	[38, 71, 79, 117, 129, 131, 142]
AlO_5	4718	4790	73	[38, 71, 117, 129, 131, 142]
AlO_5	4785	4965	181	[37, 64, 73, 99, 109, 149]
AlO_6	4788	4791	4	[39, 66, 68, 79, 86, 117, 118]
AlO_6	4791	4807	17	[38, 68, 71, 117, 129, 131, 142]
AlO_5	4792	4805	14	[39, 66, 68, 79, 86, 118]
AlO_4	4806	4824	19	[39, 68, 79, 86, 118]
AlO_5	4808	4820	13	[38, 71, 117, 129, 131, 142]
AlO_4	4821	4882	62	[38, 71, 117, 129, 142]
AlO_5	4825	4855	31	[39, 68, 79, 86, 117, 118]
AlO_4	4856	4940	85	[39, 79, 86, 117, 118]
AlO_5	4883	5039	157	[38, 71, 84, 117, 129, 142]
AlO_5	4941	5015	75	[39, 79, 86, 113, 117, 118]
AlO_6	4966	5024	59	[37, 64, 73, 99, 102, 109, 149]
AlO_6	5016	5048	33	[39, 68, 79, 86, 113, 117, 118]
AlO_5	5025	5063	39	[37, 64, 99, 102, 109, 149]
AlO_4	5040	5145	106	[38, 84, 117, 129, 142]
AlO_7	5049	5076	28	[39, 68, 79, 86, 113, 117, 118, 139]
AlO_4	5064	5081	18	[37, 64, 99, 102, 109]
AlO_6	5077	5084	8	[39, 68, 79, 113, 117, 118, 139]
AlO_5	5082	5093	12	[37, 64, 99, 102, 109, 149]
AlO_5	5085	5116	32	[39, 68, 79, 117, 118, 139]
AlO_6	5094	5111	18	[37, 64, 73, 99, 102, 109, 149]
AlO_5	5112	5127	16	[37, 64, 73, 99, 109, 149]
AlO_4	5117	5120	4	[39, 68, 79, 117, 118]
AlO_5	5121	5180	60	[39, 67, 68, 79, 117, 118]
AlO_4	5128	5136	9	[37, 64, 73, 99, 109]
AlO_5	5137	5138	2	[37, 64, 73, 99, 109, 149]
AlO_6	5139	5223	85	[37, 64, 73, 99, 109, 149, 151]
AlO_5	5146	5198	53	[38, 68, 84, 117, 129, 142]
AlO_4	5181	5181	1	[39, 67, 79, 117, 118]
AlO_5	5182	5288	107	[39, 66, 67, 79, 117, 118]
AlO_6	5199	5213	15	[38, 68, 84, 117, 129, 131, 142]
AlO_7	5214	5227	14	[38, 68, 84, 85, 117, 129, 131, 142]
AlO_7	5224	5261	38	[37, 64, 73, 99, 109, 142, 149, 151]
AlO_6	5228	5237	10	[38, 68, 84, 85, 117, 129, 131]
AlO_5	5238	5253	16	[38, 84, 85, 117, 129, 131]
AlO_6	5254	5259	6	[38, 84, 85, 117, 129, 131, 142]
AlO_5	5260	5355	96	[38, 84, 85, 129, 131, 142]
AlO_6	5262	5265	4	[37, 64, 99, 109, 142, 149, 151]
AlO_5	5266	5272	7	[37, 64, 99, 109, 149, 151]
AlO_6	5273	5305	33	[37, 64, 99, 109, 142, 149, 151]
AlO_4	5289	5297	9	[39, 67, 79, 117, 118]
AlO_5	5298	5349	52	[39, 67, 68, 79, 117, 118]
AlO_7	5306	5316	11	[37, 64, 73, 99, 109, 142, 149, 151]
AlO_6	5317	5336	20	[37, 64, 73, 99, 109, 142, 151]
AlO_5	5337	5392	56	[37, 64, 73, 99, 109, 142]
AlO_6	5350	5384	35	[39, 66, 67, 68, 79, 117, 118]
AlO_4	5356	5384	29	[38, 84, 129, 131, 142]
AlO_5	5385	5392	8	[38, 68, 84, 129, 131, 142]
AlO_5	5385	5400	16	[39, 66, 68, 79, 117, 118]
AlO_6	5393	5408	16	[37, 64, 73, 78, 99, 109, 142]
AlO_6	5393	5414	22	[38, 68, 84, 85, 129, 131, 142]
AlO_4	5401	5401	1	[39, 68, 79, 117, 118]
AlO_5	5402	5410	9	[39, 67, 68, 79, 117, 118]
AlO_7	5409	5413	5	[37, 64, 73, 78, 99, 109, 142, 151]
AlO_4	5411	5438	28	[39, 67, 68, 79, 118]
AlO_6	5414	5458	45	[37, 64, 73, 78, 109, 142, 151]
AlO_7	5415	5424	10	[38, 68, 84, 85, 129, 131, 139, 142]
AlO_6	5425	5431	7	[38, 68, 84, 85, 129, 131, 142]
AlO_5	5432	5463	32	[38, 68, 85, 129, 131, 142]
AlO_5	5439	5442	4	[39, 67, 68, 79, 117, 118]
AlO_6	5443	5492	50	[39, 66, 67, 68, 79, 117, 118]
AlO_5	5459	5459	1	[37, 64, 73, 78, 109, 151]
AlO_4	5460	5475	16	[37, 73, 78, 109, 151]
AlO_6	5464	5491	28	[38, 68, 84, 85, 129, 131, 142]
AlO_5	5476	5476	1	[37, 64, 73, 78, 109, 151]
AlO_6	5477	5535	59	[37, 64, 73, 78, 99, 109, 151]
AlO_5	5492	5504	13	[38, 68, 85, 129, 131, 142]
AlO_5	5493	5521	29	[39, 67, 68, 79, 117, 118]
AlO_4	5505	5520	16	[38, 68, 129, 131, 142]
AlO_5	5521	5568	48	[38, 68, 84, 129, 131, 142]
AlO_6	5522	5532	11	[39, 67, 68, 79, 117, 118, 139]
AlO_5	5533	5567	35	[39, 67, 68, 79, 117, 118]
AlO_7	5536	5593	58	[37, 64, 73, 78, 99, 109, 142, 151]
AlO_6	5568	5592	25	[39, 67, 68, 79, 107, 117, 118]
AlO_6	5569	5593	25	[38, 68, 84, 108, 129, 131, 142]
AlO_5	5593	5639	47	[39, 67, 68, 79, 117, 118]
AlO_6	5594	5605	12	[37, 64, 73, 78, 99, 109, 151]
AlO_5	5594	5595	2	[38, 68, 108, 129, 131, 142]
AlO_4	5596	5621	26	[38, 68, 129, 131, 142]
AlO_7	5606	5617	12	[37, 64, 73, 78, 99, 102, 109, 151]
AlO_6	5618	5644	27	[37, 64, 78, 99, 102, 109, 151]
AlO_5	5622	5712	91	[38, 68, 84, 129, 131, 142]
AlO_6	5640	5643	4	[39, 67, 68, 79, 117, 118, 139]
AlO_5	5644	5680	37	[39, 67, 68, 79, 117, 118]
AlO_7	5645	5664	20	[37, 64, 78, 99, 102, 109, 142, 151]
AlO_6	5665	5677	13	[37, 64, 78, 99, 102, 109, 151]
AlO_5	5678	5690	13	[37, 64, 78, 99, 109, 151]
AlO_6	5681	5683	3	[39, 67, 68, 79, 117, 118, 139]
AlO_5	5684	5686	3	[39, 67, 68, 79, 118, 139]
AlO_4	5687	5707	21	[39, 68, 79, 118, 139]
AlO_6	5691	5712	22	[37, 64, 78, 99, 103, 109, 151]
AlO_4	5708	5748	41	[39, 67, 68, 79, 118]
AlO_5	5713	5749	37	[37, 64, 78, 99, 109, 151]
AlO_6	5713	5734	22	[38, 68, 84, 129, 131, 142, 149]
AlO_5	5735	5744	10	[38, 68, 84, 129, 131, 149]
AlO_6	5745	5746	2	[38, 68, 84, 129, 131, 142, 149]
AlO_5	5747	5749	3	[38, 84, 129, 131, 142, 149]
AlO_5	5749	5783	35	[39, 67, 68, 79, 118, 131]
AlO_6	5750	5770	21	[37, 64, 73, 78, 99, 109, 151]
AlO_6	5750	5757	8	[38, 72, 84, 129, 131, 142, 149]
AlO_7	5758	5776	19	[38, 68, 72, 84, 129, 131, 142, 149]
AlO_5	5771	5819	49	[37, 64, 78, 99, 109, 151]
AlO_6	5777	5790	14	[38, 68, 72, 84, 129, 142, 149]
AlO_4	5784	5816	33	[39, 67, 68, 79, 131]
AlO_5	5791	5815	25	[38, 68, 72, 84, 129, 142]
AlO_4	5816	5864	49	[38, 68, 84, 129, 142]
AlO_5	5817	5841	25	[39, 67, 68, 79, 131, 139]
AlO_6	5820	5835	16	[37, 64, 78, 99, 109, 110, 151]
AlO_5	5836	5858	23	[37, 64, 78, 99, 109, 151]
AlO_6	5842	5844	3	[39, 67, 68, 79, 112, 131, 139]
AlO_5	5845	5849	5	[39, 67, 68, 79, 112, 139]
AlO_6	5850	5872	23	[39, 67, 68, 79, 112, 118, 139]
AlO_6	5859	5872	14	[37, 64, 78, 99, 105, 109, 151]
AlO_5	5865	5869	5	[38, 68, 84, 129, 131, 142]
AlO_4	5870	5884	15	[38, 68, 84, 129, 142]
AlO_7	5873	5881	9	[37, 64, 78, 93, 99, 105, 109, 151]
AlO_5	5873	5874	2	[39, 67, 68, 79, 118, 139]
AlO_6	5875	5880	6	[39, 67, 68, 79, 112, 118, 139]
AlO_7	5881	5883	3	[39, 67, 68, 79, 112, 118, 139, 148]
AlO_6	5882	5908	27	[37, 64, 78, 93, 99, 105, 109]
AlO_6	5884	5895	12	[39, 67, 68, 79, 112, 118, 148]
AlO_3	5885	5895	11	[38, 68, 84, 142]
AlO_4	5896	5904	9	[38, 68, 84, 131, 142]
AlO_5	5896	5918	23	[39, 67, 79, 112, 118, 148]
AlO_3	5905	5917	13	[38, 68, 131, 142]
AlO_7	5909	5920	12	[37, 64, 78, 93, 99, 103, 105, 109]
AlO_4	5918	5968	51	[38, 68, 79, 131, 142]
AlO_4	5919	5923	5	[39, 79, 112, 118, 148]
AlO_6	5921	5924	4	[37, 64, 78, 93, 103, 105, 109]
AlO_5	5924	5934	11	[39, 68, 79, 112, 118, 148]
AlO_5	5925	5939	15	[37, 64, 78, 93, 105, 109]
AlO_6	5935	5971	37	[39, 67, 68, 79, 112, 118, 148]
AlO_6	5940	5998	59	[37, 64, 78, 93, 99, 105, 109]
AlO_5	5969	6023	55	[38, 68, 79, 86, 131, 142]
AlO_5	5972	5985	14	[39, 67, 68, 112, 118, 148]
AlO_6	5986	5996	11	[39, 67, 68, 112, 118, 139, 148]
AlO_7	5997	6008	12	[39, 67, 68, 79, 112, 118, 139, 148]
AlO_5	5999	6048	50	[37, 64, 78, 99, 105, 109]
AlO_6	6009	6052	44	[39, 68, 79, 112, 118, 139, 148]
AlO_4	6024	6057	34	[38, 68, 79, 131, 142]
AlO_6	6049	6110	62	[37, 64, 73, 78, 99, 105, 109]
AlO_5	6053	6092	40	[39, 79, 112, 118, 139, 148]
AlO_5	6058	6068	11	[38, 68, 79, 86, 131, 142]
AlO_6	6069	6075	7	[38, 68, 79, 86, 118, 131, 142]
AlO_5	6076	6084	9	[38, 68, 79, 86, 118, 131]
AlO_6	6085	6094	10	[38, 68, 79, 86, 118, 131, 142]
AlO_6	6093	6156	64	[39, 67, 79, 112, 118, 139, 148]
AlO_5	6095	6109	15	[38, 68, 79, 86, 118, 131]
AlO_6	6110	6151	42	[38, 68, 79, 86, 118, 131, 142]
AlO_5	6111	6120	10	[37, 64, 73, 78, 105, 109]
AlO_4	6121	6123	3	[37, 73, 78, 105, 109]
AlO_5	6124	6133	10	[37, 64, 73, 78, 105, 109]
AlO_6	6134	6155	22	[37, 64, 73, 78, 105, 109, 130]
AlO_5	6152	6173	22	[38, 68, 79, 86, 118, 131]
AlO_5	6156	6169	14	[37, 73, 78, 105, 109, 130]
AlO_5	6157	6230	74	[39, 67, 79, 118, 139, 148]
AlO_6	6170	6177	8	[37, 73, 78, 104, 105, 109, 130]
AlO_6	6174	6197	24	[38, 68, 79, 86, 118, 131, 142]
AlO_7	6178	6192	15	[37, 73, 78, 99, 104, 105, 109, 130]
AlO_6	6193	6206	14	[37, 73, 78, 99, 105, 109, 130]
AlO_5	6198	6243	46	[38, 79, 86, 118, 131, 142]
AlO_6	6207	6256	50	[37, 64, 73, 78, 99, 105, 109]
AlO_6	6231	6251	21	[39, 67, 79, 112, 118, 139, 148]
AlO_6	6244	6244	1	[38, 79, 85, 86, 118, 131, 142]
AlO_5	6245	6270	26	[38, 79, 85, 86, 118, 131]
AlO_5	6252	6275	24	[39, 67, 79, 112, 139, 148]
AlO_5	6257	6319	63	[37, 73, 78, 99, 105, 109]
AlO_6	6271	6275	5	[38, 68, 79, 85, 86, 118, 131]
AlO_7	6276	6294	19	[38, 68, 79, 85, 86, 118, 131, 139]
AlO_6	6276	6316	41	[39, 67, 68, 79, 112, 139, 148]
AlO_5	6295	6319	25	[38, 68, 79, 85, 118, 131]
AlO_5	6317	6318	2	[39, 67, 79, 112, 139, 148]
AlO_6	6319	6384	66	[39, 67, 68, 79, 112, 139, 148]
AlO_6	6320	6324	5	[37, 73, 78, 99, 105, 109, 130]
AlO_6	6320	6328	9	[38, 68, 79, 85, 113, 118, 131]
AlO_7	6325	6353	29	[37, 73, 78, 99, 104, 105, 109, 130]
AlO_5	6329	6339	11	[38, 68, 85, 113, 118, 131]
AlO_4	6340	6347	8	[38, 68, 85, 118, 131]
AlO_5	6348	6389	42	[38, 68, 85, 86, 118, 131]
AlO_6	6354	6368	15	[37, 73, 78, 99, 105, 109, 130]
AlO_5	6369	6375	7	[37, 73, 78, 105, 109, 130]
AlO_4	6376	6389	14	[37, 73, 105, 109, 130]
AlO_7	6385	6389	5	[39, 67, 68, 79, 112, 118, 139, 148]
