# Supplementary material for: Pressure‐Induced Coordination Changes in a Pyrolitic Silicate Melt From Ab Initio Molecular Dynamics Simulations
Source: J Geophys Res Solid Earth. 2019 Nov 29;124(11):11232–50. doi: 10.1029/2019JB018238 (PMC6988478; doi:10.1029/2019JB018238)
Supplement: Supplementary file 2 — Data Set S1 [file JGRB-124-11232-s002.zip › Data/4000K/AlO/a11.5-pyr-100-nvt.T4.outcar.umd.dat.r0.stat.dat]

Cluster	Time	Percent
AlO_6	5057	0.2637976004173187	7
AlO_5	9416	0.49118414188836723	6
AlO_7	820	0.04277516953573292	8
AlO_8	4	0.00020865936358894105	9
AlO_4	3698	0.192905581637976	5
AlO_3	175	0.009128847157016172	4
