# Supplementary material for: Pressure‐Induced Coordination Changes in a Pyrolitic Silicate Melt From Ab Initio Molecular Dynamics Simulations
Source: J Geophys Res Solid Earth. 2019 Nov 29;124(11):11232–50. doi: 10.1029/2019JB018238 (PMC6988478; doi:10.1029/2019JB018238)
Supplement: Supplementary file 2 — Data Set S1 [file JGRB-124-11232-s002.zip › Data/4000K/AlO/a12.0-pyr-100-nvt.T4.outcar.umd.dat.r0.popul.dat]

Formula	Begin	End	Lifetime	[Composition]
AlO_4	0	8	9	[37, 70, 78, 127, 131]
AlO_6	0	7	8	[38, 86, 99, 126, 138, 139, 145]
AlO_6	0	1	2	[39, 105, 114, 125, 132, 148, 151]
AlO_5	2	13	12	[39, 105, 114, 132, 148, 151]
AlO_7	8	24	17	[38, 80, 86, 99, 126, 138, 139, 145]
AlO_5	9	45	37	[37, 70, 78, 98, 127, 131]
AlO_4	14	30	17	[39, 105, 114, 132, 151]
AlO_6	25	30	6	[38, 86, 99, 126, 138, 139, 145]
AlO_5	31	176	146	[38, 99, 126, 138, 139, 145]
AlO_5	31	47	17	[39, 105, 114, 132, 148, 151]
AlO_6	46	75	30	[37, 68, 70, 78, 98, 127, 131]
AlO_4	48	60	13	[39, 105, 114, 132, 151]
AlO_5	61	291	231	[39, 92, 105, 114, 132, 151]
AlO_5	76	140	65	[37, 70, 78, 98, 127, 131]
AlO_4	141	176	36	[37, 70, 98, 127, 131]
AlO_5	177	211	35	[37, 70, 78, 98, 127, 131]
AlO_4	177	188	12	[38, 99, 138, 139, 145]
AlO_5	189	410	222	[38, 99, 126, 138, 139, 145]
AlO_4	212	238	27	[37, 70, 78, 127, 131]
AlO_5	239	293	55	[37, 70, 78, 98, 127, 131]
AlO_4	292	302	11	[39, 92, 105, 132, 151]
AlO_4	294	352	59	[37, 70, 78, 127, 131]
AlO_5	303	311	9	[39, 92, 105, 132, 148, 151]
AlO_6	312	315	4	[39, 92, 105, 125, 132, 148, 151]
AlO_5	316	328	13	[39, 92, 105, 132, 148, 151]
AlO_6	329	332	4	[39, 92, 105, 114, 132, 148, 151]
AlO_5	333	333	1	[39, 92, 105, 114, 132, 151]
AlO_4	334	360	27	[39, 92, 105, 132, 151]
AlO_5	353	370	18	[37, 70, 78, 91, 127, 131]
AlO_5	361	391	31	[39, 92, 105, 132, 148, 151]
AlO_4	371	418	48	[37, 70, 78, 127, 131]
AlO_6	392	429	38	[39, 92, 105, 114, 132, 148, 151]
AlO_6	411	710	300	[38, 71, 99, 126, 138, 139, 145]
AlO_3	419	456	38	[37, 70, 127, 131]
AlO_7	430	449	20	[39, 89, 92, 105, 114, 132, 148, 151]
AlO_6	450	451	2	[39, 89, 92, 105, 114, 132, 151]
AlO_5	452	460	9	[39, 89, 92, 105, 132, 151]
AlO_4	457	564	108	[37, 70, 127, 131, 144]
AlO_6	461	472	12	[39, 89, 92, 105, 117, 132, 151]
AlO_5	473	480	8	[39, 89, 92, 105, 132, 151]
AlO_4	481	571	91	[39, 89, 92, 105, 132]
AlO_5	565	585	21	[37, 70, 91, 127, 131, 144]
AlO_5	572	587	16	[39, 89, 92, 105, 114, 132]
AlO_4	586	615	30	[37, 70, 127, 131, 144]
AlO_4	588	688	101	[39, 89, 92, 105, 132]
AlO_4	616	703	88	[37, 70, 73, 127, 144]
AlO_3	689	699	11	[39, 92, 105, 132]
AlO_4	700	709	10	[39, 92, 105, 132, 148]
AlO_5	704	719	16	[37, 70, 73, 85, 127, 144]
AlO_5	710	711	2	[39, 92, 105, 114, 132, 148]
AlO_5	711	722	12	[38, 99, 126, 138, 139, 145]
AlO_6	712	745	34	[39, 92, 105, 108, 114, 132, 148]
AlO_4	720	764	45	[37, 70, 73, 127, 144]
AlO_6	723	741	19	[38, 72, 99, 126, 138, 139, 145]
AlO_5	742	773	32	[38, 72, 99, 126, 139, 145]
AlO_5	746	751	6	[39, 92, 105, 114, 132, 148]
AlO_4	752	754	3	[39, 92, 105, 132, 148]
AlO_5	755	765	11	[39, 92, 105, 108, 132, 148]
AlO_5	765	777	13	[37, 70, 73, 103, 127, 144]
AlO_4	766	770	5	[39, 92, 108, 132, 148]
AlO_5	771	894	124	[39, 92, 108, 114, 132, 148]
AlO_6	774	808	35	[38, 72, 87, 99, 126, 139, 145]
AlO_6	778	842	65	[37, 70, 73, 85, 103, 127, 144]
AlO_5	809	847	39	[38, 72, 87, 126, 139, 145]
AlO_5	843	899	57	[37, 70, 73, 85, 127, 144]
AlO_6	848	892	45	[38, 72, 87, 103, 126, 139, 145]
AlO_5	893	917	25	[38, 87, 103, 126, 139, 145]
AlO_4	895	997	103	[39, 92, 108, 114, 132]
AlO_6	900	912	13	[37, 70, 73, 85, 103, 127, 144]
AlO_5	913	929	17	[37, 70, 73, 85, 127, 144]
AlO_6	918	932	15	[38, 87, 103, 126, 138, 139, 145]
AlO_4	930	975	46	[37, 70, 73, 85, 127]
AlO_5	933	940	8	[38, 103, 126, 138, 139, 145]
AlO_4	941	1036	96	[38, 126, 138, 139, 145]
AlO_5	976	1093	118	[37, 70, 73, 85, 127, 144]
AlO_5	998	1031	34	[39, 92, 108, 114, 132, 148]
AlO_6	1032	1050	19	[39, 92, 101, 108, 114, 132, 148]
AlO_5	1037	1060	24	[38, 126, 138, 139, 145, 151]
AlO_5	1051	1114	64	[39, 101, 108, 114, 132, 148]
AlO_6	1061	1083	23	[38, 103, 126, 138, 139, 145, 151]
AlO_5	1084	1132	49	[38, 103, 126, 138, 139, 145]
AlO_6	1094	1114	21	[37, 70, 73, 85, 88, 127, 144]
AlO_7	1115	1128	14	[37, 70, 73, 85, 88, 103, 127, 144]
AlO_4	1115	1199	85	[39, 108, 114, 132, 148]
AlO_6	1129	1134	6	[37, 70, 73, 85, 103, 127, 144]
AlO_4	1133	1151	19	[38, 126, 138, 139, 145]
AlO_5	1135	1241	107	[37, 70, 73, 85, 103, 127]
AlO_5	1152	1153	2	[38, 103, 126, 138, 139, 145]
AlO_6	1154	1155	2	[38, 103, 126, 138, 139, 145, 151]
AlO_5	1156	1186	31	[38, 103, 126, 138, 139, 145]
AlO_4	1187	1215	29	[38, 126, 138, 139, 145]
AlO_5	1200	1209	10	[39, 108, 114, 132, 148, 150]
AlO_6	1210	1218	9	[39, 108, 114, 132, 139, 148, 150]
AlO_5	1216	1223	8	[38, 81, 126, 138, 139, 145]
AlO_7	1219	1242	24	[39, 105, 108, 114, 132, 139, 148, 150]
AlO_6	1224	1225	2	[38, 81, 126, 138, 139, 145, 148]
AlO_7	1226	1257	32	[38, 81, 108, 126, 138, 139, 145, 148]
AlO_6	1242	1267	26	[37, 70, 73, 85, 103, 127, 144]
AlO_6	1243	1252	10	[39, 108, 114, 132, 139, 148, 150]
AlO_5	1253	1269	17	[39, 108, 114, 139, 148, 150]
AlO_6	1258	1261	4	[38, 108, 126, 138, 139, 145, 148]
AlO_5	1262	1357	96	[38, 108, 126, 138, 139, 145]
AlO_5	1268	1347	80	[37, 70, 85, 103, 127, 144]
AlO_6	1270	1304	35	[39, 108, 114, 132, 139, 148, 150]
AlO_5	1305	1346	42	[39, 108, 114, 132, 148, 150]
AlO_4	1347	1407	61	[39, 114, 132, 148, 150]
AlO_4	1348	1376	29	[37, 70, 103, 127, 144]
AlO_6	1358	1408	51	[38, 81, 108, 126, 138, 139, 145]
AlO_5	1377	1404	28	[37, 70, 85, 103, 127, 144]
AlO_4	1405	1416	12	[37, 70, 103, 127, 144]
AlO_5	1408	1410	3	[39, 114, 132, 138, 148, 150]
AlO_5	1409	1409	1	[38, 108, 126, 138, 139, 145]
AlO_4	1410	1416	7	[38, 108, 138, 139, 145]
AlO_6	1411	1417	7	[39, 92, 114, 132, 138, 148, 150]
AlO_5	1417	1451	35	[37, 70, 85, 103, 127, 144]
AlO_3	1417	1424	8	[38, 138, 139, 145]
AlO_7	1418	1418	1	[39, 92, 93, 114, 132, 138, 148, 150]
AlO_5	1419	1499	81	[39, 93, 132, 138, 148, 150]
AlO_4	1425	1463	39	[38, 126, 138, 139, 145]
AlO_4	1452	1480	29	[37, 70, 103, 127, 144]
AlO_5	1464	1469	6	[38, 103, 126, 138, 139, 145]
AlO_6	1470	1505	36	[38, 103, 126, 133, 138, 139, 145]
AlO_5	1481	1485	5	[37, 70, 90, 103, 127, 144]
AlO_4	1486	1486	1	[37, 70, 90, 103, 127]
AlO_5	1487	1503	17	[37, 70, 90, 103, 127, 152]
AlO_6	1500	1515	16	[39, 93, 114, 132, 138, 148, 150]
AlO_6	1504	1508	5	[37, 70, 90, 103, 124, 127, 152]
AlO_5	1506	1605	100	[38, 103, 126, 133, 139, 145]
AlO_5	1509	1530	22	[37, 70, 103, 124, 127, 152]
AlO_5	1516	1602	87	[39, 93, 132, 138, 148, 150]
AlO_4	1531	1565	35	[37, 70, 103, 127, 152]
AlO_5	1566	1594	29	[37, 70, 103, 127, 144, 152]
AlO_4	1595	1621	27	[37, 70, 127, 144, 152]
AlO_4	1603	1662	60	[39, 93, 132, 138, 150]
AlO_4	1606	1625	20	[38, 103, 126, 133, 139]
AlO_5	1622	1735	114	[37, 70, 103, 127, 144, 152]
AlO_5	1626	1641	16	[38, 81, 103, 126, 133, 139]
AlO_6	1642	1658	17	[38, 81, 103, 126, 133, 135, 139]
AlO_5	1659	1708	50	[38, 103, 126, 133, 135, 139]
AlO_5	1663	1783	121	[39, 92, 93, 132, 138, 150]
AlO_6	1709	1718	10	[38, 81, 103, 126, 133, 135, 139]
AlO_5	1719	1771	53	[38, 103, 126, 133, 135, 139]
AlO_6	1736	1792	57	[37, 70, 78, 103, 127, 144, 152]
AlO_4	1772	1790	19	[38, 103, 133, 135, 139]
AlO_6	1784	1794	11	[39, 92, 93, 132, 138, 148, 150]
AlO_5	1791	1817	27	[38, 66, 103, 133, 135, 139]
AlO_5	1793	1887	95	[37, 70, 103, 127, 144, 152]
AlO_5	1795	1827	33	[39, 92, 132, 138, 148, 150]
AlO_4	1818	1888	71	[38, 103, 133, 135, 139]
AlO_6	1828	1869	42	[39, 92, 117, 132, 138, 148, 150]
AlO_5	1870	1905	36	[39, 92, 117, 138, 148, 150]
AlO_4	1888	1928	41	[37, 70, 103, 144, 152]
AlO_5	1889	1900	12	[38, 70, 103, 133, 135, 139]
AlO_4	1901	1962	62	[38, 103, 133, 135, 139]
AlO_4	1906	1964	59	[39, 117, 138, 148, 150]
AlO_5	1929	2038	110	[37, 70, 103, 144, 147, 152]
AlO_5	1963	1996	34	[38, 70, 103, 133, 135, 139]
AlO_5	1965	1976	12	[39, 117, 126, 138, 148, 150]
AlO_6	1977	1985	9	[39, 92, 117, 126, 138, 148, 150]
AlO_5	1986	2003	18	[39, 117, 126, 138, 148, 150]
AlO_4	1997	2033	37	[38, 70, 133, 135, 139]
AlO_4	2004	2082	79	[39, 117, 138, 148, 150]
AlO_5	2034	2200	167	[38, 70, 103, 133, 135, 139]
AlO_4	2039	2082	44	[37, 103, 144, 147, 152]
AlO_5	2083	2084	2	[37, 97, 103, 144, 147, 152]
AlO_5	2083	2115	33	[39, 92, 117, 138, 148, 150]
AlO_6	2085	2106	22	[37, 70, 97, 103, 144, 147, 152]
AlO_5	2107	2118	12	[37, 70, 97, 103, 144, 152]
AlO_6	2116	2129	14	[39, 92, 117, 126, 138, 148, 150]
AlO_6	2119	2120	2	[37, 70, 97, 103, 127, 144, 152]
AlO_7	2121	2131	11	[37, 70, 97, 103, 127, 142, 144, 152]
AlO_5	2130	2156	27	[39, 92, 117, 138, 148, 150]
AlO_6	2132	2161	30	[37, 70, 103, 127, 142, 144, 152]
AlO_4	2157	2216	60	[39, 92, 117, 138, 150]
AlO_5	2162	2171	10	[37, 70, 103, 142, 144, 152]
AlO_4	2172	2188	17	[37, 70, 103, 142, 152]
AlO_5	2189	2252	64	[37, 70, 77, 103, 142, 152]
AlO_4	2201	2239	39	[38, 103, 133, 135, 139]
AlO_5	2217	2222	6	[39, 92, 98, 117, 138, 150]
AlO_4	2223	2262	40	[39, 92, 117, 138, 150]
AlO_5	2240	2284	45	[38, 103, 133, 135, 139, 146]
AlO_4	2253	2337	85	[37, 70, 103, 142, 152]
AlO_5	2263	2286	24	[39, 92, 98, 117, 138, 150]
AlO_6	2285	2310	26	[38, 81, 103, 133, 135, 139, 146]
AlO_4	2287	2313	27	[39, 98, 117, 138, 150]
AlO_5	2311	2425	115	[38, 103, 133, 135, 139, 146]
AlO_5	2314	2377	64	[39, 98, 112, 117, 138, 150]
AlO_5	2338	2343	6	[37, 70, 103, 142, 147, 152]
AlO_6	2344	2369	26	[37, 70, 103, 142, 144, 147, 152]
AlO_5	2370	2468	99	[37, 70, 103, 142, 144, 147]
AlO_4	2378	2395	18	[39, 98, 112, 117, 138]
AlO_5	2396	2408	13	[39, 98, 112, 117, 138, 150]
AlO_4	2409	2491	83	[39, 98, 112, 117, 138]
AlO_6	2426	2434	9	[38, 70, 103, 133, 135, 139, 146]
AlO_5	2435	2490	56	[38, 70, 103, 133, 139, 146]
AlO_4	2469	2486	18	[37, 70, 103, 142, 144]
AlO_5	2487	2714	228	[37, 70, 103, 127, 142, 144]
AlO_4	2491	2532	42	[38, 103, 133, 139, 146]
AlO_5	2492	2506	15	[39, 71, 98, 112, 117, 138]
AlO_6	2507	2534	28	[39, 71, 98, 112, 117, 126, 138]
AlO_5	2533	2543	11	[38, 70, 103, 133, 139, 146]
AlO_5	2535	2558	24	[39, 71, 98, 112, 117, 126]
AlO_6	2544	2562	19	[38, 70, 103, 133, 135, 139, 146]
AlO_6	2559	2686	128	[39, 71, 98, 99, 112, 117, 126]
AlO_5	2563	2597	35	[38, 103, 133, 135, 139, 146]
AlO_6	2598	2668	71	[38, 70, 103, 133, 135, 139, 146]
AlO_7	2669	2680	12	[38, 70, 103, 120, 133, 135, 139, 146]
AlO_6	2681	2696	16	[38, 70, 103, 133, 135, 139, 146]
AlO_5	2687	2694	8	[39, 71, 98, 112, 117, 126]
AlO_6	2695	2713	19	[39, 71, 98, 112, 117, 124, 126]
AlO_5	2697	2717	21	[38, 70, 103, 133, 135, 146]
AlO_5	2714	2764	51	[39, 71, 98, 112, 117, 126]
AlO_6	2715	2719	5	[37, 70, 103, 127, 135, 142, 144]
AlO_6	2718	2722	5	[38, 70, 103, 133, 135, 139, 146]
AlO_7	2720	2748	29	[37, 70, 103, 108, 127, 135, 142, 144]
AlO_5	2723	2799	77	[38, 70, 103, 135, 139, 146]
AlO_6	2749	2759	11	[37, 70, 103, 108, 127, 135, 144]
AlO_5	2760	2778	19	[37, 70, 103, 108, 135, 144]
AlO_5	2765	2808	44	[39, 67, 71, 112, 117, 126]
AlO_4	2779	2785	7	[37, 70, 103, 108, 135]
AlO_3	2786	2790	5	[37, 103, 108, 135]
AlO_4	2791	2793	3	[37, 103, 108, 127, 135]
AlO_5	2794	2822	29	[37, 103, 108, 127, 135, 144]
AlO_4	2800	2804	5	[38, 70, 135, 139, 146]
AlO_5	2805	2816	12	[38, 70, 133, 135, 139, 146]
AlO_6	2809	2875	67	[39, 67, 71, 110, 112, 117, 126]
AlO_4	2817	2829	13	[38, 133, 135, 139, 146]
AlO_6	2823	2834	12	[37, 81, 103, 108, 127, 135, 144]
AlO_5	2830	2845	16	[38, 120, 133, 135, 139, 146]
AlO_5	2835	2969	135	[37, 81, 103, 108, 127, 144]
AlO_6	2846	2879	34	[38, 120, 126, 133, 135, 139, 146]
AlO_5	2876	2878	3	[39, 67, 71, 112, 117, 126]
AlO_4	2879	2938	60	[39, 71, 112, 117, 126]
AlO_7	2880	2880	1	[38, 70, 120, 126, 133, 135, 139, 146]
AlO_6	2881	2883	3	[38, 70, 126, 133, 135, 139, 146]
AlO_5	2884	2898	15	[38, 70, 133, 135, 139, 146]
AlO_6	2899	2919	21	[38, 70, 103, 133, 135, 139, 146]
AlO_5	2920	2924	5	[38, 70, 103, 133, 135, 139]
AlO_6	2925	2946	22	[38, 70, 81, 103, 133, 135, 139]
AlO_5	2939	2975	37	[39, 71, 98, 112, 117, 126]
AlO_5	2947	2949	3	[38, 70, 103, 133, 135, 139]
AlO_6	2950	2973	24	[38, 70, 103, 133, 135, 139, 146]
AlO_4	2970	2980	11	[37, 103, 108, 127, 144]
AlO_5	2974	2985	12	[38, 70, 103, 133, 135, 139]
AlO_4	2976	2979	4	[39, 71, 112, 117, 126]
AlO_5	2980	3017	38	[39, 71, 98, 112, 117, 126]
AlO_5	2981	3132	152	[37, 103, 108, 127, 141, 144]
AlO_6	2986	2988	3	[38, 70, 103, 133, 135, 139, 146]
AlO_5	2989	3009	21	[38, 70, 103, 135, 139, 146]
AlO_6	3010	3022	13	[38, 70, 103, 133, 135, 139, 146]
AlO_4	3018	3051	34	[39, 71, 112, 117, 126]
AlO_7	3023	3036	14	[38, 70, 103, 120, 133, 135, 139, 146]
AlO_6	3037	3067	31	[38, 70, 103, 120, 135, 139, 146]
AlO_5	3052	3056	5	[39, 71, 110, 112, 117, 126]
AlO_6	3057	3060	4	[39, 67, 71, 110, 112, 117, 126]
AlO_5	3061	3076	16	[39, 71, 110, 112, 117, 126]
AlO_5	3068	3074	7	[38, 70, 103, 120, 135, 139]
AlO_4	3075	3101	27	[38, 70, 120, 135, 139]
AlO_6	3077	3083	7	[39, 71, 110, 112, 113, 117, 126]
AlO_5	3084	3112	29	[39, 71, 112, 113, 117, 126]
AlO_5	3102	3136	35	[38, 70, 104, 120, 135, 139]
AlO_4	3113	3138	26	[39, 71, 112, 113, 117]
AlO_6	3133	3145	13	[37, 70, 103, 108, 127, 141, 144]
AlO_4	3137	3142	6	[38, 70, 120, 135, 139]
AlO_5	3139	3149	11	[39, 71, 112, 113, 117, 126]
AlO_5	3143	3149	7	[38, 70, 103, 120, 135, 139]
AlO_5	3146	3151	6	[37, 70, 103, 108, 127, 144]
AlO_6	3150	3207	58	[38, 70, 103, 120, 135, 139, 146]
AlO_6	3150	3170	21	[39, 71, 98, 112, 113, 117, 126]
AlO_6	3152	3158	7	[37, 70, 84, 103, 108, 127, 144]
AlO_7	3159	3161	3	[37, 70, 84, 103, 108, 127, 135, 144]
AlO_5	3162	3227	66	[37, 70, 84, 108, 127, 144]
AlO_5	3171	3262	92	[39, 71, 98, 112, 113, 126]
AlO_5	3208	3293	86	[38, 70, 103, 120, 135, 139]
AlO_6	3228	3261	34	[37, 70, 84, 108, 127, 141, 144]
AlO_7	3262	3268	7	[37, 70, 84, 108, 127, 135, 141, 144]
AlO_4	3263	3304	42	[39, 71, 98, 113, 126]
AlO_6	3269	3283	15	[37, 84, 108, 127, 135, 141, 144]
AlO_5	3284	3316	33	[37, 84, 108, 135, 141, 144]
AlO_6	3294	3314	21	[38, 70, 103, 120, 135, 139, 146]
AlO_5	3305	3374	70	[39, 71, 98, 112, 113, 126]
AlO_7	3315	3317	3	[38, 70, 103, 120, 135, 139, 146, 148]
AlO_4	3317	3406	90	[37, 108, 135, 141, 144]
AlO_6	3318	3329	12	[38, 70, 120, 135, 139, 146, 148]
AlO_5	3330	3399	70	[38, 70, 120, 135, 139, 148]
AlO_4	3375	3381	7	[39, 71, 112, 113, 126]
AlO_5	3382	3446	65	[39, 71, 82, 112, 113, 126]
AlO_6	3400	3453	54	[38, 70, 120, 126, 135, 139, 148]
AlO_5	3407	3447	41	[37, 84, 108, 135, 141, 144]
AlO_4	3447	3482	36	[39, 71, 82, 112, 113]
AlO_6	3448	3457	10	[37, 70, 84, 108, 135, 141, 144]
AlO_5	3454	3526	73	[38, 70, 126, 135, 139, 148]
AlO_5	3458	3497	40	[37, 70, 84, 108, 135, 141]
AlO_5	3483	3515	33	[39, 67, 71, 82, 112, 113]
AlO_4	3498	3536	39	[37, 70, 84, 135, 141]
AlO_6	3516	3604	89	[39, 67, 71, 82, 110, 112, 113]
AlO_6	3527	3590	64	[38, 70, 126, 135, 139, 146, 148]
AlO_5	3537	3538	2	[37, 70, 84, 103, 135, 141]
AlO_4	3539	3552	14	[37, 70, 84, 135, 141]
AlO_5	3553	3602	50	[37, 70, 84, 108, 135, 141]
AlO_5	3591	3592	2	[38, 70, 126, 135, 139, 148]
AlO_6	3593	3595	3	[38, 70, 103, 126, 135, 139, 148]
AlO_5	3596	3612	17	[38, 70, 103, 135, 139, 148]
AlO_6	3603	3615	13	[37, 70, 84, 103, 108, 135, 141]
AlO_5	3605	3617	13	[39, 67, 71, 82, 112, 113]
AlO_4	3613	3667	55	[38, 70, 135, 139, 148]
AlO_5	3616	3619	4	[37, 70, 84, 103, 135, 141]
AlO_6	3618	3642	25	[39, 67, 71, 82, 112, 113, 126]
AlO_4	3620	3684	65	[37, 70, 84, 135, 141]
AlO_5	3643	3716	74	[39, 67, 71, 82, 112, 113]
AlO_5	3668	3700	33	[38, 70, 133, 135, 139, 148]
AlO_5	3685	3765	81	[37, 70, 84, 103, 135, 141]
AlO_6	3701	3790	90	[38, 70, 133, 135, 139, 146, 148]
AlO_6	3717	3764	48	[39, 67, 71, 82, 112, 113, 126]
AlO_7	3765	3774	10	[39, 67, 71, 82, 110, 112, 113, 126]
AlO_4	3766	3847	82	[37, 70, 84, 135, 141]
AlO_6	3775	3792	18	[39, 67, 71, 82, 110, 112, 113]
AlO_7	3791	3805	15	[38, 70, 104, 133, 135, 139, 146, 148]
AlO_7	3793	3793	1	[39, 67, 71, 82, 110, 112, 113, 126]
AlO_6	3794	3799	6	[39, 71, 82, 110, 112, 113, 126]
AlO_7	3800	3800	1	[39, 69, 71, 82, 110, 112, 113, 126]
AlO_6	3801	3936	136	[39, 69, 71, 82, 112, 113, 126]
AlO_6	3806	3823	18	[38, 70, 104, 133, 139, 146, 148]
AlO_5	3824	3833	10	[38, 70, 104, 133, 139, 146]
AlO_4	3834	3878	45	[38, 70, 133, 139, 146]
AlO_5	3848	3880	33	[37, 70, 84, 108, 135, 141]
AlO_5	3879	3961	83	[38, 70, 129, 133, 139, 146]
AlO_6	3881	3910	30	[37, 70, 84, 108, 135, 141, 144]
AlO_5	3911	3977	67	[37, 70, 108, 135, 141, 144]
AlO_5	3937	4017	81	[39, 69, 71, 112, 113, 126]
AlO_6	3962	3973	12	[38, 70, 129, 133, 139, 146, 148]
AlO_5	3974	3977	4	[38, 70, 129, 133, 139, 148]
AlO_4	3978	4009	32	[37, 70, 108, 135, 141]
AlO_4	3978	4003	26	[38, 70, 129, 133, 139]
AlO_5	4004	4006	3	[38, 70, 129, 133, 139, 146]
AlO_6	4007	4063	57	[38, 70, 129, 133, 139, 146, 148]
AlO_5	4010	4023	14	[37, 70, 108, 135, 141, 146]
AlO_6	4018	4082	65	[39, 69, 71, 82, 112, 113, 126]
AlO_6	4024	4035	12	[37, 70, 108, 135, 141, 144, 146]
AlO_5	4036	4059	24	[37, 70, 135, 141, 144, 146]
AlO_6	4060	4081	22	[37, 70, 103, 135, 141, 144, 146]
AlO_6	4064	4086	23	[38, 120, 129, 133, 139, 146, 148]
AlO_5	4082	4186	105	[37, 70, 103, 135, 141, 144]
AlO_5	4083	4143	61	[39, 69, 71, 112, 113, 126]
AlO_5	4087	4089	3	[38, 120, 129, 133, 139, 148]
AlO_4	4090	4140	51	[38, 120, 129, 133, 139]
AlO_5	4141	4165	25	[38, 86, 120, 129, 133, 139]
AlO_4	4144	4152	9	[39, 69, 71, 112, 126]
AlO_5	4153	4164	12	[39, 69, 71, 112, 126, 137]
AlO_6	4165	4190	26	[39, 69, 71, 110, 112, 126, 137]
AlO_6	4166	4212	47	[38, 86, 103, 120, 129, 133, 139]
AlO_4	4187	4210	24	[37, 70, 135, 141, 144]
AlO_5	4191	4194	4	[39, 71, 110, 112, 126, 137]
AlO_4	4195	4243	49	[39, 110, 112, 126, 137]
AlO_5	4211	4253	43	[37, 70, 108, 135, 141, 144]
AlO_5	4213	4242	30	[38, 103, 120, 129, 133, 139]
AlO_6	4243	4253	11	[38, 92, 103, 120, 129, 133, 139]
AlO_5	4244	4253	10	[39, 82, 110, 112, 126, 137]
