# Supplementary material for: Pressure‐Induced Coordination Changes in a Pyrolitic Silicate Melt From Ab Initio Molecular Dynamics Simulations
Source: J Geophys Res Solid Earth. 2019 Nov 29;124(11):11232–50. doi: 10.1029/2019JB018238 (PMC6988478; doi:10.1029/2019JB018238)
Supplement: Supplementary file 2 — Data Set S1 [file JGRB-124-11232-s002.zip › Data/4000K/AlO/a12.5-pyr-100-nvt.T4.outcar.umd.dat.r0.popul.dat]

Formula	Begin	End	Lifetime	[Composition]
AlO_5	0	35	36	[37, 65, 86, 97, 99, 111]
AlO_5	0	45	46	[38, 74, 86, 98, 111, 114]
AlO_4	0	25	26	[39, 69, 87, 95, 112]
AlO_5	26	147	122	[39, 69, 77, 87, 95, 112]
AlO_4	36	47	12	[37, 65, 86, 97, 111]
AlO_4	46	89	44	[38, 74, 86, 111, 114]
AlO_5	48	57	10	[37, 65, 86, 97, 99, 111]
AlO_4	58	119	62	[37, 86, 97, 99, 111]
AlO_5	90	139	50	[38, 74, 86, 98, 111, 114]
AlO_5	120	121	2	[37, 65, 86, 97, 99, 111]
AlO_4	122	138	17	[37, 86, 97, 99, 111]
AlO_4	139	146	8	[37, 65, 86, 97, 99]
AlO_6	140	176	37	[38, 69, 74, 86, 98, 111, 114]
AlO_5	147	152	6	[37, 65, 83, 86, 97, 99]
AlO_4	148	253	106	[39, 77, 87, 95, 112]
AlO_4	153	153	1	[37, 83, 86, 97, 99]
AlO_5	154	160	7	[37, 65, 83, 86, 97, 99]
AlO_5	161	190	30	[37, 65, 86, 97, 99, 152]
AlO_5	177	209	33	[38, 69, 74, 98, 111, 114]
AlO_4	191	200	10	[37, 65, 86, 97, 99]
AlO_5	201	214	14	[37, 65, 72, 86, 97, 99]
AlO_6	210	243	34	[38, 69, 74, 86, 98, 111, 114]
AlO_6	215	218	4	[37, 65, 72, 86, 97, 99, 114]
AlO_5	219	223	5	[37, 65, 72, 86, 97, 114]
AlO_6	224	251	28	[37, 65, 72, 86, 97, 111, 114]
AlO_5	244	263	20	[38, 69, 74, 86, 98, 111]
AlO_5	252	253	2	[37, 65, 72, 86, 97, 111]
AlO_4	254	272	19	[37, 65, 72, 86, 97]
AlO_5	254	287	34	[39, 77, 87, 95, 112, 119]
AlO_4	264	281	18	[38, 69, 74, 86, 111]
AlO_5	273	273	1	[37, 65, 72, 86, 97, 99]
AlO_6	274	288	15	[37, 65, 72, 86, 97, 99, 152]
AlO_5	282	360	79	[38, 69, 74, 86, 111, 114]
AlO_4	288	354	67	[39, 77, 87, 95, 112]
AlO_7	289	290	2	[37, 65, 72, 86, 97, 99, 114, 152]
AlO_6	291	299	9	[37, 65, 86, 97, 99, 114, 152]
AlO_5	300	327	28	[37, 65, 86, 97, 99, 114]
AlO_6	328	329	2	[37, 65, 86, 97, 99, 114, 152]
AlO_5	330	345	16	[37, 65, 86, 97, 99, 114]
AlO_4	346	348	3	[37, 65, 86, 99, 114]
AlO_5	349	351	3	[37, 65, 86, 99, 114, 129]
AlO_4	352	399	48	[37, 65, 86, 114, 129]
AlO_5	355	436	82	[39, 77, 87, 95, 112, 149]
AlO_4	361	368	8	[38, 69, 74, 86, 114]
AlO_5	369	397	29	[38, 69, 74, 86, 97, 114]
AlO_4	398	406	9	[38, 69, 74, 86, 114]
AlO_5	400	407	8	[37, 65, 72, 86, 114, 129]
AlO_5	407	413	7	[38, 69, 74, 86, 97, 114]
AlO_6	408	440	33	[37, 65, 72, 86, 97, 114, 129]
AlO_6	414	458	45	[38, 67, 69, 74, 86, 97, 114]
AlO_4	437	527	91	[39, 77, 95, 112, 149]
AlO_5	441	540	100	[37, 65, 72, 86, 114, 129]
AlO_5	459	465	7	[38, 67, 69, 74, 97, 114]
AlO_4	466	473	8	[38, 69, 74, 97, 114]
AlO_5	474	492	19	[38, 69, 74, 97, 114, 122]
AlO_4	493	503	11	[38, 74, 97, 114, 122]
AlO_3	504	514	11	[38, 74, 114, 122]
AlO_4	515	534	20	[38, 74, 97, 114, 122]
AlO_3	528	537	10	[39, 77, 95, 149]
AlO_5	535	580	46	[38, 69, 74, 97, 114, 122]
AlO_4	538	539	2	[39, 77, 87, 95, 149]
AlO_5	540	577	38	[39, 77, 87, 95, 119, 149]
AlO_4	541	605	65	[37, 65, 72, 114, 129]
AlO_6	578	592	15	[39, 77, 86, 87, 95, 119, 149]
AlO_4	581	600	20	[38, 74, 97, 114, 122]
AlO_5	593	706	114	[39, 77, 86, 87, 95, 149]
AlO_3	601	608	8	[38, 74, 97, 114]
AlO_3	606	608	3	[37, 65, 72, 129]
AlO_4	609	656	48	[37, 65, 72, 114, 129]
AlO_4	609	661	53	[38, 74, 97, 114, 140]
AlO_5	657	687	31	[37, 65, 72, 107, 114, 129]
AlO_5	662	674	13	[38, 69, 74, 97, 114, 140]
AlO_6	675	683	9	[38, 69, 74, 86, 97, 114, 140]
AlO_5	684	745	62	[38, 74, 86, 97, 114, 140]
AlO_5	688	708	21	[37, 65, 99, 107, 114, 129]
AlO_4	707	727	21	[39, 77, 87, 95, 149]
AlO_6	709	715	7	[37, 65, 72, 99, 107, 114, 129]
AlO_5	716	725	10	[37, 72, 99, 107, 114, 129]
AlO_6	726	751	26	[37, 65, 72, 99, 107, 114, 129]
AlO_5	728	788	61	[39, 77, 87, 92, 95, 149]
AlO_6	746	807	62	[38, 74, 83, 86, 97, 114, 140]
AlO_5	752	770	19	[37, 65, 72, 99, 114, 129]
AlO_6	771	788	18	[37, 65, 72, 97, 99, 114, 129]
AlO_5	789	816	28	[37, 65, 97, 99, 114, 129]
AlO_4	789	815	27	[39, 77, 87, 92, 149]
AlO_5	808	825	18	[38, 74, 83, 97, 114, 140]
AlO_5	816	817	2	[39, 77, 86, 87, 92, 149]
AlO_4	817	817	1	[37, 65, 97, 99, 129]
AlO_5	818	837	20	[37, 65, 90, 97, 99, 129]
AlO_6	818	855	38	[39, 77, 86, 87, 92, 95, 149]
AlO_6	826	828	3	[38, 74, 83, 86, 97, 114, 140]
AlO_5	829	854	26	[38, 74, 83, 86, 97, 114]
AlO_6	838	859	22	[37, 65, 77, 90, 97, 99, 129]
AlO_6	855	856	2	[38, 74, 83, 86, 97, 99, 114]
AlO_5	856	922	67	[39, 77, 87, 92, 95, 149]
AlO_5	857	888	32	[38, 74, 86, 97, 99, 114]
AlO_5	860	913	54	[37, 65, 90, 97, 99, 129]
AlO_4	889	967	79	[38, 86, 97, 99, 114]
AlO_4	914	943	30	[37, 65, 90, 97, 99]
AlO_4	923	974	52	[39, 77, 87, 92, 149]
AlO_5	944	946	3	[37, 65, 90, 97, 99, 129]
AlO_6	947	976	30	[37, 65, 90, 97, 99, 103, 129]
AlO_3	968	995	28	[38, 86, 97, 114]
AlO_5	975	1087	113	[39, 77, 87, 92, 95, 149]
AlO_5	977	984	8	[37, 65, 90, 97, 99, 129]
AlO_4	985	1159	175	[37, 65, 90, 97, 99]
AlO_4	996	1010	15	[38, 71, 86, 97, 114]
AlO_5	1011	1013	3	[38, 71, 74, 86, 97, 114]
AlO_6	1014	1024	11	[38, 71, 74, 83, 86, 97, 114]
AlO_7	1025	1058	34	[38, 71, 74, 83, 86, 97, 114, 140]
AlO_6	1059	1061	3	[38, 71, 74, 86, 97, 114, 140]
AlO_5	1062	1141	80	[38, 74, 86, 97, 114, 140]
AlO_4	1088	1200	113	[39, 77, 87, 92, 149]
AlO_4	1142	1161	20	[38, 86, 97, 114, 140]
AlO_5	1160	1238	79	[37, 65, 90, 97, 99, 129]
AlO_5	1162	1176	15	[38, 86, 97, 99, 114, 140]
AlO_4	1177	1188	12	[38, 86, 97, 99, 114]
AlO_5	1189	1200	12	[38, 86, 97, 99, 114, 140]
AlO_6	1201	1217	17	[38, 77, 86, 97, 99, 114, 140]
AlO_3	1201	1218	18	[39, 87, 92, 149]
AlO_5	1218	1449	232	[38, 77, 86, 97, 99, 114]
AlO_4	1219	1234	16	[39, 87, 92, 95, 149]
AlO_5	1235	1291	57	[39, 87, 92, 95, 145, 149]
AlO_4	1239	1250	12	[37, 65, 90, 97, 99]
AlO_5	1251	1269	19	[37, 65, 77, 90, 97, 99]
AlO_4	1270	1312	43	[37, 65, 90, 97, 99]
AlO_4	1292	1327	36	[39, 87, 92, 145, 149]
AlO_5	1313	1319	7	[37, 65, 72, 90, 97, 99]
AlO_6	1320	1327	8	[37, 65, 71, 72, 90, 97, 99]
AlO_5	1328	1330	3	[37, 65, 72, 90, 97, 99]
AlO_5	1328	1357	30	[39, 77, 87, 92, 145, 149]
AlO_4	1331	1475	145	[37, 65, 90, 97, 99]
AlO_4	1358	1404	47	[39, 77, 87, 145, 149]
AlO_5	1405	1425	21	[39, 77, 87, 112, 145, 149]
AlO_4	1426	1444	19	[39, 77, 87, 112, 149]
AlO_5	1445	1452	8	[39, 77, 87, 112, 145, 149]
AlO_4	1450	1461	12	[38, 86, 97, 99, 114]
AlO_6	1453	1472	20	[39, 77, 87, 92, 112, 145, 149]
AlO_3	1462	1466	5	[38, 86, 97, 99]
AlO_4	1467	1467	1	[38, 86, 97, 99, 137]
AlO_5	1468	1479	12	[38, 77, 86, 97, 99, 137]
AlO_7	1473	1482	10	[39, 77, 84, 87, 92, 112, 145, 149]
AlO_5	1476	1531	56	[37, 65, 71, 90, 97, 99]
AlO_4	1480	1497	18	[38, 86, 97, 99, 137]
AlO_6	1483	1485	3	[39, 77, 84, 87, 112, 145, 149]
AlO_7	1486	1487	2	[39, 77, 84, 87, 112, 137, 145, 149]
AlO_6	1488	1509	22	[39, 77, 84, 87, 137, 145, 149]
AlO_5	1498	1525	28	[38, 86, 97, 99, 114, 137]
AlO_7	1510	1519	10	[39, 77, 84, 87, 92, 137, 145, 149]
AlO_6	1520	1547	28	[39, 77, 87, 92, 137, 145, 149]
AlO_4	1526	1545	20	[38, 86, 97, 99, 114]
AlO_4	1532	1712	181	[37, 65, 90, 97, 99]
AlO_3	1546	1560	15	[38, 86, 99, 114]
AlO_5	1548	1551	4	[39, 77, 87, 137, 145, 149]
AlO_4	1552	1611	60	[39, 77, 87, 137, 145]
AlO_4	1561	1581	21	[38, 86, 99, 114, 137]
AlO_3	1582	1602	21	[38, 86, 99, 114]
AlO_4	1603	1635	33	[38, 86, 99, 114, 137]
AlO_5	1612	1625	14	[39, 77, 87, 103, 137, 145]
AlO_6	1626	1630	5	[39, 77, 87, 103, 137, 145, 149]
AlO_5	1631	1631	1	[39, 77, 87, 137, 145, 149]
AlO_6	1632	1645	14	[39, 77, 87, 114, 137, 145, 149]
AlO_5	1636	1673	38	[38, 86, 99, 114, 137, 149]
AlO_5	1646	1654	9	[39, 87, 114, 137, 145, 149]
AlO_4	1655	1660	6	[39, 87, 114, 137, 145]
AlO_5	1661	1684	24	[39, 87, 92, 114, 137, 145]
AlO_6	1674	1694	21	[38, 86, 90, 99, 114, 137, 149]
AlO_4	1685	1694	10	[39, 87, 92, 114, 145]
AlO_5	1695	1736	42	[38, 86, 90, 99, 114, 137]
AlO_5	1695	1697	3	[39, 87, 92, 114, 137, 145]
AlO_5	1698	1714	17	[39, 77, 87, 114, 137, 145]
AlO_5	1713	1815	103	[37, 65, 90, 97, 99, 117]
AlO_6	1715	1738	24	[39, 77, 87, 92, 114, 137, 145]
AlO_6	1737	1761	25	[38, 86, 90, 94, 99, 114, 137]
AlO_5	1739	1755	17	[39, 77, 87, 92, 137, 145]
AlO_4	1756	1776	21	[39, 77, 87, 137, 145]
AlO_5	1762	1762	1	[38, 86, 90, 94, 99, 137]
AlO_4	1763	1763	1	[38, 86, 90, 99, 137]
AlO_3	1764	1768	5	[38, 86, 99, 137]
AlO_4	1769	1797	29	[38, 86, 99, 114, 137]
AlO_3	1777	1818	42	[39, 87, 137, 145]
AlO_5	1798	1808	11	[38, 86, 99, 107, 114, 137]
AlO_6	1809	1827	19	[38, 86, 90, 99, 107, 114, 137]
AlO_4	1816	1870	55	[37, 65, 90, 99, 117]
AlO_4	1819	1869	51	[39, 87, 92, 137, 145]
AlO_5	1828	1893	66	[38, 86, 99, 107, 114, 137]
AlO_5	1870	1903	34	[39, 86, 87, 92, 137, 145]
AlO_5	1871	1874	4	[37, 65, 85, 90, 99, 117]
AlO_4	1875	1967	93	[37, 65, 90, 99, 117]
AlO_4	1894	1896	3	[38, 86, 99, 107, 114]
AlO_5	1897	1921	25	[38, 86, 95, 99, 107, 114]
AlO_6	1904	1904	1	[39, 77, 86, 87, 92, 137, 145]
AlO_5	1905	1906	2	[39, 77, 86, 87, 137, 145]
AlO_4	1907	1914	8	[39, 86, 87, 137, 145]
AlO_3	1915	1935	21	[39, 86, 87, 145]
AlO_4	1922	1929	8	[38, 86, 95, 99, 114]
AlO_5	1930	1975	46	[38, 86, 95, 99, 114, 137]
AlO_4	1936	1938	3	[39, 86, 87, 92, 145]
AlO_5	1939	1975	37	[39, 86, 87, 92, 137, 145]
AlO_5	1968	1977	10	[37, 65, 90, 97, 99, 117]
AlO_4	1976	2007	32	[38, 95, 99, 114, 137]
AlO_4	1976	1983	8	[39, 86, 87, 92, 145]
AlO_6	1978	1992	15	[37, 65, 90, 97, 99, 117, 141]
AlO_3	1984	2001	18	[39, 86, 87, 145]
AlO_5	1993	2041	49	[37, 65, 97, 99, 117, 141]
AlO_4	2002	2007	6	[39, 86, 87, 92, 145]
AlO_5	2008	2015	8	[38, 90, 95, 99, 114, 137]
AlO_5	2008	2140	133	[39, 86, 87, 92, 137, 145]
AlO_6	2016	2064	49	[38, 86, 90, 95, 99, 114, 137]
AlO_6	2042	2042	1	[37, 65, 71, 97, 99, 117, 141]
AlO_7	2043	2048	6	[37, 65, 71, 90, 97, 99, 117, 141]
AlO_6	2049	2062	14	[37, 65, 71, 90, 97, 99, 117]
AlO_5	2063	2063	1	[37, 65, 71, 90, 97, 99]
AlO_4	2064	2069	6	[37, 65, 71, 97, 99]
AlO_5	2065	2067	3	[38, 86, 90, 95, 99, 114]
AlO_5	2068	2075	8	[38, 90, 95, 99, 114, 137]
AlO_5	2070	2093	24	[37, 65, 71, 97, 99, 117]
AlO_4	2076	2135	60	[38, 90, 95, 99, 114]
AlO_4	2094	2096	3	[37, 65, 97, 99, 117]
AlO_5	2097	2105	9	[37, 65, 90, 97, 99, 117]
AlO_6	2106	2119	14	[37, 65, 90, 97, 99, 117, 141]
AlO_5	2120	2134	15	[37, 65, 97, 99, 117, 141]
AlO_4	2135	2262	128	[37, 65, 97, 99, 141]
AlO_5	2136	2183	48	[38, 86, 90, 95, 99, 114]
AlO_4	2141	2170	30	[39, 86, 87, 137, 145]
AlO_5	2171	2179	9	[39, 86, 87, 114, 137, 145]
AlO_6	2180	2198	19	[39, 77, 86, 87, 114, 137, 145]
AlO_4	2184	2212	29	[38, 90, 95, 99, 114]
AlO_5	2199	2202	4	[39, 86, 87, 114, 137, 145]
AlO_4	2203	2218	16	[39, 86, 87, 114, 145]
AlO_5	2213	2237	25	[38, 90, 95, 97, 99, 114]
AlO_5	2219	2275	57	[39, 86, 87, 114, 137, 145]
AlO_4	2238	2251	14	[38, 90, 95, 99, 114]
AlO_5	2252	2401	150	[38, 86, 90, 95, 99, 114]
AlO_5	2263	2378	116	[37, 65, 97, 99, 130, 141]
AlO_6	2276	2295	20	[39, 77, 86, 87, 114, 137, 145]
AlO_5	2296	2363	68	[39, 77, 86, 87, 114, 145]
AlO_6	2364	2368	5	[39, 77, 86, 87, 114, 137, 145]
AlO_5	2369	2391	23	[39, 77, 86, 87, 137, 145]
AlO_6	2379	2465	87	[37, 65, 97, 99, 123, 130, 141]
AlO_4	2392	2401	10	[39, 77, 86, 87, 145]
AlO_6	2402	2402	1	[38, 86, 90, 95, 99, 114, 137]
AlO_4	2402	2403	2	[39, 86, 87, 137, 145]
AlO_5	2403	2499	97	[38, 90, 95, 99, 114, 137]
AlO_3	2404	2453	50	[39, 86, 87, 145]
AlO_4	2454	2461	8	[39, 77, 86, 87, 145]
AlO_5	2462	2568	107	[39, 77, 86, 87, 138, 145]
AlO_5	2466	2522	57	[37, 65, 97, 99, 123, 141]
AlO_4	2500	2572	73	[38, 90, 95, 99, 114]
AlO_4	2523	2671	149	[37, 65, 97, 99, 123]
AlO_4	2569	2595	27	[39, 86, 87, 138, 145]
AlO_5	2573	2667	95	[38, 87, 90, 95, 99, 114]
AlO_5	2596	2605	10	[39, 73, 86, 87, 138, 145]
AlO_4	2606	2611	6	[39, 86, 87, 138, 145]
AlO_5	2612	2635	24	[39, 73, 86, 87, 138, 145]
AlO_4	2636	2678	43	[39, 73, 86, 138, 145]
AlO_4	2668	2757	90	[38, 87, 90, 95, 99]
AlO_5	2672	2748	77	[37, 65, 97, 99, 123, 141]
AlO_3	2679	2734	56	[39, 73, 86, 138]
AlO_4	2735	2761	27	[39, 73, 86, 138, 145]
AlO_4	2749	2787	39	[37, 65, 99, 123, 141]
AlO_5	2758	2865	108	[38, 87, 90, 95, 99, 114]
AlO_3	2762	2766	5	[39, 73, 86, 138]
AlO_4	2767	2784	18	[39, 73, 86, 87, 138]
AlO_5	2785	2816	32	[39, 73, 86, 87, 109, 138]
AlO_5	2788	2870	83	[37, 65, 99, 103, 123, 141]
AlO_4	2817	2828	12	[39, 73, 86, 87, 138]
AlO_3	2829	2849	21	[39, 73, 86, 138]
AlO_4	2850	2879	30	[39, 73, 84, 86, 138]
AlO_6	2866	2875	10	[38, 77, 87, 90, 95, 99, 114]
AlO_4	2871	2912	42	[37, 65, 99, 103, 123]
AlO_5	2876	2904	29	[38, 87, 90, 95, 99, 114]
AlO_5	2880	3066	187	[39, 73, 84, 86, 103, 138]
AlO_6	2905	2905	1	[38, 65, 87, 90, 95, 99, 114]
AlO_5	2906	3013	108	[38, 65, 90, 95, 99, 114]
AlO_3	2913	2934	22	[37, 65, 99, 103]
AlO_4	2935	2952	18	[37, 65, 99, 103, 128]
AlO_5	2953	2956	4	[37, 65, 99, 103, 123, 128]
AlO_6	2957	2957	1	[37, 65, 99, 103, 119, 123, 128]
AlO_7	2958	2978	21	[37, 65, 90, 99, 103, 119, 123, 128]
AlO_6	2979	3019	41	[37, 65, 90, 99, 103, 119, 128]
AlO_6	3014	3026	13	[38, 65, 87, 90, 95, 99, 114]
AlO_5	3020	3042	23	[37, 65, 90, 99, 103, 119]
AlO_5	3027	3059	33	[38, 65, 87, 90, 99, 114]
AlO_6	3043	3050	8	[37, 65, 90, 99, 103, 117, 119]
AlO_5	3051	3055	5	[37, 65, 99, 103, 117, 119]
AlO_6	3056	3072	17	[37, 65, 99, 103, 117, 119, 128]
AlO_4	3060	3126	67	[38, 65, 90, 99, 114]
AlO_4	3067	3081	15	[39, 73, 84, 86, 138]
AlO_5	3073	3117	45	[37, 65, 99, 103, 117, 119]
AlO_5	3082	3113	32	[39, 73, 84, 86, 103, 138]
AlO_6	3114	3120	7	[39, 73, 84, 86, 103, 138, 145]
AlO_4	3118	3132	15	[37, 65, 99, 103, 119]
AlO_5	3121	3171	51	[39, 73, 84, 86, 138, 145]
AlO_5	3127	3142	16	[38, 65, 90, 97, 99, 114]
AlO_3	3133	3152	20	[37, 99, 103, 119]
AlO_4	3143	3239	97	[38, 65, 90, 99, 114]
AlO_4	3153	3158	6	[37, 99, 103, 119, 128]
AlO_5	3159	3181	23	[37, 99, 103, 112, 119, 128]
AlO_4	3172	3186	15	[39, 73, 84, 86, 138]
AlO_4	3182	3192	11	[37, 99, 103, 112, 128]
AlO_5	3187	3190	4	[39, 73, 84, 86, 138, 145]
AlO_4	3191	3208	18	[39, 73, 86, 138, 145]
AlO_5	3193	3260	68	[37, 99, 103, 112, 128, 136]
AlO_4	3209	3211	3	[39, 73, 77, 86, 138]
AlO_5	3212	3335	124	[39, 73, 77, 86, 109, 138]
AlO_5	3240	3299	60	[38, 65, 90, 99, 114, 128]
AlO_6	3261	3269	9	[37, 99, 103, 112, 128, 136, 145]
AlO_5	3270	3280	11	[37, 99, 103, 112, 128, 145]
AlO_4	3281	3283	3	[37, 99, 103, 112, 128]
AlO_5	3284	3288	5	[37, 99, 103, 112, 119, 128]
AlO_6	3289	3320	32	[37, 99, 103, 112, 119, 128, 136]
AlO_4	3300	3313	14	[38, 65, 90, 99, 114]
AlO_5	3314	3335	22	[38, 65, 66, 90, 99, 114]
AlO_5	3321	3463	143	[37, 99, 103, 112, 128, 136]
AlO_6	3336	3345	10	[38, 65, 66, 90, 99, 114, 128]
AlO_6	3336	3375	40	[39, 73, 77, 86, 91, 109, 138]
AlO_5	3346	3360	15	[38, 65, 90, 99, 114, 128]
AlO_4	3361	3364	4	[38, 65, 90, 99, 114]
AlO_5	3365	3450	86	[38, 65, 66, 90, 99, 114]
AlO_5	3376	3388	13	[39, 73, 77, 86, 91, 138]
AlO_4	3389	3404	16	[39, 73, 77, 91, 138]
AlO_5	3405	3427	23	[39, 73, 77, 86, 91, 138]
AlO_4	3428	3590	163	[39, 73, 77, 91, 138]
AlO_4	3451	3465	15	[38, 65, 90, 99, 114]
AlO_4	3464	3482	19	[37, 103, 112, 128, 136]
AlO_3	3466	3479	14	[38, 65, 90, 99]
AlO_4	3480	3482	3	[38, 65, 66, 90, 99]
AlO_5	3483	3508	26	[37, 103, 112, 128, 136, 145]
AlO_5	3483	3508	26	[38, 65, 66, 85, 90, 99]
AlO_4	3509	3535	27	[37, 103, 112, 128, 136]
AlO_4	3509	3572	64	[38, 65, 66, 90, 99]
AlO_5	3536	3561	26	[37, 99, 103, 112, 128, 136]
AlO_4	3562	3564	3	[37, 99, 103, 128, 136]
AlO_5	3565	3568	4	[37, 99, 103, 112, 128, 136]
AlO_4	3569	3576	8	[37, 99, 103, 128, 136]
AlO_5	3573	3599	27	[38, 65, 66, 90, 99, 101]
AlO_3	3577	3581	5	[37, 99, 103, 136]
AlO_4	3582	3589	8	[37, 99, 103, 112, 136]
AlO_5	3590	3607	18	[37, 99, 103, 112, 128, 136]
AlO_3	3591	3606	16	[39, 73, 91, 138]
AlO_6	3600	3653	54	[38, 65, 66, 90, 99, 101, 128]
AlO_4	3607	3626	20	[39, 73, 91, 109, 138]
AlO_4	3608	3712	105	[37, 103, 112, 128, 136]
AlO_3	3627	3654	28	[39, 73, 91, 138]
AlO_5	3654	3677	24	[38, 65, 66, 99, 101, 128]
AlO_4	3655	3684	30	[39, 73, 91, 117, 138]
AlO_6	3678	3690	13	[38, 65, 66, 99, 101, 128, 143]
AlO_5	3685	3713	29	[39, 73, 86, 91, 117, 138]
AlO_5	3691	3695	5	[38, 65, 66, 99, 101, 128]
AlO_6	3696	3783	88	[38, 65, 66, 90, 99, 101, 128]
AlO_5	3713	3888	176	[37, 83, 103, 112, 128, 136]
AlO_4	3714	3788	75	[39, 73, 86, 91, 138]
AlO_5	3784	3821	38	[38, 65, 66, 90, 101, 128]
AlO_5	3789	3793	5	[39, 73, 86, 91, 117, 138]
AlO_6	3794	3801	8	[39, 73, 77, 86, 91, 117, 138]
AlO_5	3802	3811	10	[39, 73, 77, 86, 91, 138]
AlO_4	3812	3865	54	[39, 73, 86, 91, 138]
AlO_6	3822	3823	2	[38, 65, 66, 90, 99, 101, 128]
AlO_5	3824	3851	28	[38, 66, 90, 99, 101, 128]
AlO_4	3852	3877	26	[38, 66, 90, 99, 128]
AlO_5	3866	3894	29	[39, 73, 86, 91, 123, 138]
AlO_5	3878	3901	24	[38, 66, 90, 99, 101, 128]
AlO_4	3889	4070	182	[37, 103, 112, 128, 136]
AlO_4	3895	3902	8	[39, 73, 91, 123, 138]
AlO_4	3902	3957	56	[38, 66, 90, 99, 128]
AlO_4	3903	3917	15	[39, 73, 87, 91, 138]
AlO_5	3918	3952	35	[39, 73, 81, 87, 91, 138]
AlO_4	3953	3974	22	[39, 73, 87, 91, 138]
AlO_5	3958	3991	34	[38, 66, 85, 90, 99, 128]
AlO_5	3975	4035	61	[39, 73, 81, 87, 91, 138]
AlO_4	3992	4000	9	[38, 66, 90, 99, 128]
AlO_5	4001	4013	13	[38, 66, 90, 99, 113, 128]
AlO_4	4014	4145	132	[38, 66, 90, 99, 128]
AlO_6	4036	4056	21	[39, 73, 81, 86, 87, 91, 138]
AlO_5	4057	4216	160	[39, 73, 86, 87, 91, 138]
AlO_5	4071	4088	18	[37, 70, 103, 112, 128, 136]
AlO_4	4089	4091	3	[37, 70, 103, 112, 136]
AlO_3	4092	4135	44	[37, 103, 112, 136]
AlO_4	4136	4143	8	[37, 103, 112, 128, 136]
AlO_5	4144	4159	16	[37, 99, 103, 112, 128, 136]
AlO_5	4146	4227	82	[38, 66, 90, 98, 99, 128]
AlO_4	4160	4224	65	[37, 103, 112, 128, 136]
AlO_4	4217	4256	40	[39, 73, 86, 87, 91]
AlO_5	4225	4272	48	[37, 65, 103, 112, 128, 136]
AlO_4	4228	4277	50	[38, 66, 90, 99, 128]
AlO_5	4257	4275	19	[39, 73, 81, 86, 87, 91]
AlO_4	4273	4280	8	[37, 65, 112, 128, 136]
AlO_4	4276	4282	7	[39, 81, 86, 87, 91]
AlO_5	4278	4290	13	[38, 66, 90, 99, 117, 128]
AlO_3	4281	4293	13	[37, 65, 112, 136]
AlO_3	4283	4291	9	[39, 86, 87, 91]
AlO_6	4291	4298	8	[38, 66, 90, 98, 99, 117, 128]
AlO_2	4292	4296	5	[39, 86, 87]
AlO_4	4294	4308	15	[37, 65, 112, 128, 136]
AlO_3	4297	4305	9	[39, 75, 86, 87]
AlO_5	4299	4363	65	[38, 66, 90, 98, 117, 128]
AlO_4	4306	4313	8	[39, 75, 81, 86, 87]
AlO_5	4309	4323	15	[37, 65, 99, 112, 128, 136]
AlO_5	4314	4377	64	[39, 75, 81, 86, 87, 138]
AlO_4	4324	4324	1	[37, 99, 112, 128, 136]
AlO_3	4325	4349	25	[37, 99, 112, 136]
AlO_4	4350	4406	57	[37, 99, 112, 128, 136]
AlO_4	4364	4390	27	[38, 66, 90, 98, 128]
AlO_6	4378	4392	15	[39, 75, 81, 86, 87, 91, 138]
AlO_3	4391	4424	34	[38, 66, 90, 128]
AlO_5	4393	4395	3	[39, 81, 86, 87, 91, 138]
AlO_4	4396	4439	44	[39, 81, 86, 87, 138]
AlO_3	4407	4440	34	[37, 99, 112, 128]
AlO_4	4425	4478	54	[38, 66, 90, 99, 128]
AlO_3	4440	4460	21	[39, 81, 87, 138]
AlO_4	4441	4472	32	[37, 99, 112, 113, 128]
AlO_4	4461	4477	17	[39, 81, 87, 103, 138]
AlO_5	4473	4473	1	[37, 90, 99, 112, 113, 128]
AlO_4	4474	4493	20	[37, 90, 99, 113, 128]
AlO_5	4478	4671	194	[39, 81, 87, 103, 109, 138]
AlO_5	4479	4530	52	[38, 65, 66, 90, 99, 128]
AlO_3	4494	4495	2	[37, 90, 99, 128]
AlO_4	4496	4530	35	[37, 90, 99, 112, 128]
AlO_3	4531	4541	11	[37, 99, 112, 128]
AlO_4	4531	4553	23	[38, 65, 66, 99, 128]
AlO_4	4542	4604	63	[37, 90, 99, 112, 128]
AlO_5	4554	4613	60	[38, 65, 66, 99, 128, 138]
AlO_5	4605	4647	43	[37, 90, 99, 112, 113, 128]
AlO_4	4614	4623	10	[38, 65, 66, 128, 138]
AlO_5	4624	4640	17	[38, 65, 66, 99, 128, 138]
AlO_6	4641	4656	16	[38, 65, 66, 88, 99, 128, 138]
AlO_4	4648	4727	80	[37, 90, 99, 112, 128]
AlO_5	4657	4672	16	[38, 65, 66, 88, 99, 128]
AlO_6	4672	4674	3	[39, 81, 86, 87, 103, 109, 138]
AlO_4	4673	4697	25	[38, 65, 66, 99, 128]
AlO_5	4675	4675	1	[39, 81, 86, 87, 103, 138]
AlO_4	4676	4705	30	[39, 81, 86, 87, 138]
AlO_5	4698	4721	24	[38, 65, 66, 99, 128, 138]
AlO_3	4706	4753	48	[39, 86, 87, 138]
AlO_4	4722	4800	79	[38, 65, 66, 99, 128]
AlO_3	4728	4740	13	[37, 90, 99, 128]
AlO_4	4741	4745	5	[37, 90, 99, 128, 152]
AlO_5	4746	4792	47	[37, 90, 99, 112, 128, 152]
AlO_4	4754	4754	1	[39, 86, 87, 91, 138]
AlO_5	4755	4841	87	[39, 73, 86, 87, 91, 138]
AlO_4	4793	4798	6	[37, 90, 99, 112, 152]
AlO_5	4799	5021	223	[37, 90, 99, 112, 114, 152]
AlO_5	4801	4815	15	[38, 65, 66, 99, 114, 128]
AlO_4	4816	4821	6	[38, 66, 99, 114, 128]
AlO_5	4822	4835	14	[38, 65, 66, 99, 114, 128]
AlO_4	4836	4845	10	[38, 65, 66, 99, 114]
AlO_4	4842	4854	13	[39, 73, 86, 91, 138]
AlO_5	4846	4878	33	[38, 65, 66, 99, 114, 129]
AlO_3	4855	4871	17	[39, 86, 91, 138]
AlO_4	4872	4931	60	[39, 86, 91, 138, 149]
AlO_4	4879	4907	29	[38, 65, 66, 114, 129]
AlO_5	4908	4914	7	[38, 65, 66, 99, 114, 129]
AlO_4	4915	4939	25	[38, 65, 66, 114, 129]
AlO_5	4932	5012	81	[39, 81, 86, 91, 138, 149]
AlO_5	4940	4986	47	[38, 65, 66, 114, 128, 129]
AlO_6	4987	5026	40	[38, 65, 66, 99, 114, 128, 129]
AlO_4	5013	5014	2	[39, 81, 86, 91, 138]
AlO_5	5015	5042	28	[39, 81, 86, 91, 119, 138]
AlO_4	5022	5025	4	[37, 90, 99, 114, 152]
AlO_5	5026	5031	6	[37, 90, 99, 112, 114, 152]
AlO_5	5027	5151	125	[38, 65, 66, 99, 114, 128]
AlO_4	5032	5178	147	[37, 90, 112, 114, 152]
AlO_4	5043	5064	22	[39, 81, 86, 91, 138]
AlO_5	5065	5083	19	[39, 81, 86, 91, 124, 138]
AlO_6	5084	5096	13	[39, 81, 86, 91, 124, 138, 149]
AlO_5	5097	5182	86	[39, 81, 86, 91, 124, 138]
AlO_4	5152	5164	13	[38, 65, 66, 114, 128]
AlO_5	5165	5206	42	[38, 65, 66, 99, 114, 128]
AlO_4	5179	5188	10	[37, 90, 99, 112, 114]
AlO_6	5183	5229	47	[39, 81, 86, 91, 119, 124, 138]
AlO_4	5189	5190	2	[37, 90, 112, 114, 152]
AlO_5	5191	5203	13	[37, 90, 99, 112, 114, 152]
AlO_4	5204	5234	31	[37, 90, 112, 114, 152]
AlO_4	5207	5223	17	[38, 66, 99, 114, 128]
AlO_5	5224	5252	29	[38, 65, 66, 99, 114, 128]
AlO_5	5230	5369	140	[39, 81, 86, 91, 124, 138]
AlO_4	5235	5265	31	[37, 112, 114, 128, 152]
AlO_4	5253	5259	7	[38, 65, 66, 99, 128]
AlO_5	5260	5347	88	[38, 65, 66, 99, 114, 128]
AlO_5	5266	5303	38	[37, 90, 112, 114, 128, 152]
AlO_4	5304	5342	39	[37, 112, 114, 128, 152]
AlO_5	5343	5367	25	[37, 84, 112, 114, 128, 152]
AlO_3	5348	5356	9	[38, 65, 99, 114]
AlO_4	5357	5358	2	[38, 65, 99, 114, 128]
AlO_5	5359	5429	71	[38, 65, 66, 99, 114, 128]
AlO_4	5368	5414	47	[37, 84, 114, 128, 152]
AlO_6	5370	5396	27	[39, 81, 86, 91, 124, 138, 149]
AlO_5	5397	5444	48	[39, 81, 86, 91, 124, 138]
AlO_3	5415	5415	1	[37, 114, 128, 152]
AlO_4	5416	5470	55	[37, 66, 114, 128, 152]
AlO_6	5430	5434	5	[38, 65, 66, 99, 103, 114, 128]
AlO_5	5435	5470	36	[38, 66, 99, 103, 114, 128]
AlO_4	5445	5466	22	[39, 81, 91, 124, 138]
AlO_5	5467	5481	15	[39, 81, 91, 124, 138, 149]
AlO_3	5471	5478	8	[37, 66, 128, 152]
AlO_4	5471	5473	3	[38, 66, 99, 103, 128]
AlO_3	5474	5488	15	[38, 66, 103, 128]
AlO_4	5479	5487	9	[37, 66, 84, 128, 152]
AlO_4	5482	5482	1	[39, 81, 91, 124, 138]
AlO_5	5483	5554	72	[39, 81, 91, 119, 124, 138]
AlO_5	5488	5498	11	[37, 66, 84, 114, 128, 152]
AlO_4	5489	5496	8	[38, 66, 103, 114, 128]
AlO_5	5497	5499	3	[38, 66, 99, 103, 114, 128]
AlO_6	5499	5508	10	[37, 66, 84, 114, 128, 143, 152]
AlO_6	5500	5547	48	[38, 65, 66, 99, 103, 114, 128]
AlO_5	5509	5582	74	[37, 66, 114, 128, 143, 152]
AlO_5	5548	5587	40	[38, 65, 66, 99, 114, 128]
AlO_4	5555	5555	1	[39, 81, 91, 124, 138]
AlO_5	5556	5566	11	[39, 81, 91, 115, 124, 138]
AlO_6	5567	5570	4	[39, 81, 87, 91, 115, 124, 138]
AlO_5	5571	5614	44	[39, 81, 91, 115, 124, 138]
AlO_6	5583	5591	9	[37, 66, 114, 125, 128, 143, 152]
AlO_4	5588	5613	26	[38, 65, 66, 99, 128]
AlO_5	5592	5592	1	[37, 66, 125, 128, 143, 152]
AlO_4	5593	5615	23	[37, 125, 128, 143, 152]
AlO_5	5614	5624	11	[38, 65, 66, 72, 99, 128]
AlO_4	5615	5666	52	[39, 81, 91, 124, 138]
AlO_3	5616	5620	5	[37, 128, 143, 152]
AlO_4	5621	5639	19	[37, 114, 128, 143, 152]
AlO_6	5625	5637	13	[38, 65, 66, 72, 99, 101, 128]
AlO_5	5638	5653	16	[38, 66, 72, 99, 101, 128]
AlO_3	5640	5663	24	[37, 128, 143, 152]
AlO_4	5654	5656	3	[38, 66, 99, 101, 128]
AlO_3	5657	5669	13	[38, 66, 99, 128]
AlO_4	5664	5670	7	[37, 66, 128, 143, 152]
AlO_5	5667	5696	30	[39, 81, 91, 124, 132, 138]
AlO_4	5670	5761	92	[38, 66, 72, 99, 128]
AlO_5	5671	5733	63	[37, 66, 97, 128, 143, 152]
AlO_6	5697	5701	5	[39, 81, 87, 91, 124, 132, 138]
AlO_5	5702	5855	154	[39, 81, 87, 91, 124, 132]
AlO_6	5734	5738	5	[37, 66, 97, 109, 128, 143, 152]
AlO_5	5739	5753	15	[37, 66, 97, 109, 128, 152]
AlO_6	5754	5783	30	[37, 66, 97, 103, 109, 128, 152]
AlO_5	5762	5789	28	[38, 66, 72, 99, 103, 128]
AlO_5	5784	5810	27	[37, 66, 97, 109, 128, 152]
AlO_4	5790	5810	21	[38, 66, 72, 99, 128]
AlO_6	5811	5820	10	[37, 66, 97, 103, 109, 128, 152]
AlO_5	5811	5813	3	[38, 66, 72, 99, 103, 128]
AlO_4	5814	5850	37	[38, 66, 72, 99, 128]
AlO_5	5821	5824	4	[37, 66, 97, 103, 109, 128]
AlO_4	5825	5841	17	[37, 66, 97, 109, 128]
AlO_5	5842	5850	9	[37, 66, 97, 109, 128, 152]
AlO_6	5851	5908	58	[37, 66, 97, 103, 109, 128, 152]
AlO_3	5851	5868	18	[38, 66, 72, 128]
AlO_4	5856	5858	3	[39, 81, 87, 124, 132]
AlO_5	5859	5916	58	[39, 81, 87, 124, 132, 138]
AlO_4	5869	5980	112	[38, 66, 72, 99, 128]
AlO_5	5909	5913	5	[37, 97, 103, 109, 128, 152]
AlO_4	5914	6031	118	[37, 97, 103, 128, 152]
AlO_4	5917	5938	22	[39, 81, 124, 132, 138]
AlO_5	5939	5950	12	[39, 81, 91, 124, 132, 138]
AlO_6	5951	5960	10	[39, 81, 87, 91, 124, 132, 138]
AlO_5	5961	5989	29	[39, 81, 91, 124, 132, 138]
AlO_3	5981	5991	11	[38, 66, 99, 128]
AlO_6	5990	6032	43	[39, 81, 87, 91, 124, 132, 138]
AlO_4	5992	6028	37	[38, 66, 99, 103, 128]
AlO_5	6029	6088	60	[38, 66, 72, 99, 103, 128]
AlO_5	6032	6050	19	[37, 73, 97, 103, 128, 152]
AlO_5	6033	6049	17	[39, 81, 87, 91, 124, 132]
AlO_4	6050	6050	1	[39, 81, 91, 124, 132]
AlO_4	6051	6113	63	[37, 97, 103, 128, 152]
AlO_5	6051	6212	162	[39, 81, 91, 115, 124, 132]
AlO_4	6089	6110	22	[38, 66, 72, 103, 128]
AlO_5	6111	6135	25	[38, 66, 72, 99, 103, 128]
AlO_5	6114	6160	47	[37, 97, 103, 128, 142, 152]
AlO_6	6136	6147	12	[38, 66, 72, 75, 99, 103, 128]
AlO_7	6148	6156	9	[38, 66, 72, 75, 97, 99, 103, 128]
AlO_6	6157	6158	2	[38, 66, 72, 97, 99, 103, 128]
AlO_5	6159	6221	63	[38, 66, 72, 99, 103, 128]
AlO_4	6161	6189	29	[37, 97, 103, 128, 152]
AlO_5	6190	6200	11	[37, 97, 103, 128, 142, 152]
AlO_4	6201	6214	14	[37, 97, 128, 142, 152]
AlO_4	6213	6244	32	[39, 81, 91, 124, 132]
AlO_5	6215	6215	1	[37, 97, 103, 128, 142, 152]
AlO_4	6216	6219	4	[37, 97, 103, 128, 152]
AlO_5	6220	6252	33	[37, 66, 97, 103, 128, 152]
AlO_4	6222	6234	13	[38, 66, 99, 103, 128]
AlO_5	6235	6247	13	[38, 65, 66, 99, 103, 128]
AlO_5	6245	6250	6	[39, 81, 87, 91, 124, 132]
AlO_6	6248	6272	25	[38, 65, 66, 76, 99, 103, 128]
AlO_6	6251	6289	39	[39, 81, 87, 91, 95, 124, 132]
AlO_4	6253	6294	42	[37, 97, 103, 128, 152]
AlO_5	6273	6287	15	[38, 65, 66, 76, 99, 128]
AlO_4	6288	6289	2	[38, 66, 76, 99, 128]
AlO_5	6290	6291	2	[38, 65, 66, 76, 99, 128]
AlO_5	6290	6300	11	[39, 81, 91, 95, 124, 132]
AlO_4	6292	6311	20	[38, 66, 76, 99, 128]
AlO_5	6295	6367	73	[37, 97, 103, 128, 141, 152]
AlO_4	6301	6365	65	[39, 91, 95, 124, 132]
AlO_3	6312	6316	5	[38, 66, 76, 99]
AlO_4	6317	6341	25	[38, 66, 72, 76, 99]
AlO_5	6342	6359	18	[38, 66, 72, 76, 99, 128]
AlO_4	6360	6366	7	[38, 66, 72, 76, 99]
AlO_5	6366	6433	68	[39, 87, 91, 95, 124, 132]
AlO_3	6367	6386	20	[38, 66, 72, 76]
AlO_4	6368	6499	132	[37, 97, 103, 128, 152]
AlO_4	6387	6500	114	[38, 66, 72, 76, 79]
AlO_4	6434	6434	1	[39, 91, 95, 124, 132]
AlO_5	6435	6443	9	[39, 81, 91, 95, 124, 132]
AlO_6	6444	6460	17	[39, 81, 91, 95, 117, 124, 132]
AlO_5	6461	6465	5	[39, 81, 91, 95, 124, 132]
AlO_4	6466	6477	12	[39, 81, 95, 124, 132]
AlO_5	6478	6499	22	[39, 81, 86, 95, 124, 132]
AlO_5	6500	6518	19	[37, 65, 97, 103, 128, 152]
AlO_4	6500	6564	65	[39, 81, 95, 124, 132]
AlO_5	6501	6503	3	[38, 66, 72, 76, 79, 87]
AlO_6	6504	6515	12	[38, 66, 72, 76, 79, 87, 150]
AlO_5	6516	6543	28	[38, 66, 72, 76, 79, 87]
AlO_4	6519	6538	20	[37, 97, 103, 128, 152]
AlO_5	6539	6607	69	[37, 65, 97, 103, 128, 152]
AlO_6	6544	6546	3	[38, 66, 72, 76, 79, 87, 150]
AlO_5	6547	6603	57	[38, 66, 72, 76, 79, 150]
AlO_5	6565	6566	2	[39, 81, 91, 95, 124, 132]
AlO_6	6567	6601	35	[39, 81, 91, 95, 117, 124, 132]
AlO_5	6602	6611	10	[39, 81, 91, 95, 124, 132]
AlO_3	6604	6626	23	[38, 66, 72, 76]
AlO_4	6608	6652	45	[37, 65, 97, 128, 152]
AlO_4	6612	6746	135	[39, 81, 91, 95, 132]
AlO_4	6627	6627	1	[38, 66, 72, 76, 150]
AlO_6	6628	6641	14	[38, 66, 68, 72, 76, 79, 150]
AlO_5	6642	6647	6	[38, 68, 72, 76, 79, 150]
AlO_4	6648	6697	50	[38, 68, 72, 79, 150]
AlO_5	6653	6654	2	[37, 65, 86, 97, 128, 152]
AlO_4	6655	6694	40	[37, 65, 86, 97, 152]
AlO_3	6695	6750	56	[37, 65, 97, 152]
AlO_5	6698	6750	53	[38, 66, 68, 72, 79, 150]
AlO_5	6747	6750	4	[39, 81, 91, 95, 132, 147]
