# Supplementary material for: Pressure‐Induced Coordination Changes in a Pyrolitic Silicate Melt From Ab Initio Molecular Dynamics Simulations
Source: J Geophys Res Solid Earth. 2019 Nov 29;124(11):11232–50. doi: 10.1029/2019JB018238 (PMC6988478; doi:10.1029/2019JB018238)
Supplement: Supplementary file 2 — Data Set S1 [file JGRB-124-11232-s002.zip › Data/4000K/AlO/a12.5-pyr-100-nvt.T4.outcar.umd.dat.r0.stat.dat]

Cluster	Time	Percent
AlO_5	9887	0.4881745914185553	6
AlO_4	7499	0.370266133412334	5
AlO_6	1838	0.0907519873598973	7
AlO_7	94	0.004641287710462648	8
AlO_3	930	0.04591912309287513	4
AlO_2	5	0.0002468770058756727	3
