# Supplementary material for: Pressure‐Induced Coordination Changes in a Pyrolitic Silicate Melt From Ab Initio Molecular Dynamics Simulations
Source: J Geophys Res Solid Earth. 2019 Nov 29;124(11):11232–50. doi: 10.1029/2019JB018238 (PMC6988478; doi:10.1029/2019JB018238)
Supplement: Supplementary file 2 — Data Set S1 [file JGRB-124-11232-s002.zip › Data/4000K/AlO/a13.0-pyr-100-nvt.T4.outcar.umd.dat.r0.popul.dat]

Formula	Begin	End	Lifetime	[Composition]
AlO_5	0	103	104	[37, 77, 85, 96, 120, 133]
AlO_4	0	206	207	[38, 66, 109, 129, 131]
AlO_4	0	130	131	[39, 69, 131, 138, 150]
AlO_4	104	276	173	[37, 85, 96, 120, 133]
AlO_5	131	153	23	[39, 69, 131, 138, 149, 150]
AlO_4	154	182	29	[39, 131, 138, 149, 150]
AlO_5	183	239	57	[39, 69, 131, 138, 149, 150]
AlO_5	207	232	26	[38, 66, 109, 118, 129, 131]
AlO_4	233	273	41	[38, 66, 109, 129, 131]
AlO_4	240	249	10	[39, 69, 131, 149, 150]
AlO_3	250	255	6	[39, 131, 149, 150]
AlO_4	256	278	23	[39, 123, 131, 149, 150]
AlO_5	274	425	152	[38, 64, 66, 109, 129, 131]
AlO_5	277	291	15	[37, 77, 85, 96, 120, 133]
AlO_5	279	281	3	[39, 101, 123, 131, 149, 150]
AlO_4	282	301	20	[39, 101, 131, 149, 150]
AlO_4	292	336	45	[37, 85, 96, 120, 133]
AlO_3	302	313	12	[39, 131, 149, 150]
AlO_4	314	459	146	[39, 101, 131, 149, 150]
AlO_3	337	343	7	[37, 85, 96, 133]
AlO_4	344	347	4	[37, 85, 90, 96, 133]
AlO_5	348	447	100	[37, 77, 85, 90, 96, 133]
AlO_4	426	554	129	[38, 66, 109, 129, 131]
AlO_4	448	532	85	[37, 77, 85, 96, 133]
AlO_5	460	480	21	[39, 101, 131, 147, 149, 150]
AlO_4	481	491	11	[39, 101, 147, 149, 150]
AlO_3	492	503	12	[39, 101, 149, 150]
AlO_4	504	521	18	[39, 101, 123, 149, 150]
AlO_3	522	566	45	[39, 101, 149, 150]
AlO_3	533	557	25	[37, 85, 96, 133]
AlO_5	555	565	11	[38, 66, 109, 129, 131, 150]
AlO_4	558	568	11	[37, 77, 85, 96, 133]
AlO_6	566	579	14	[38, 64, 66, 109, 129, 131, 150]
AlO_4	567	581	15	[39, 101, 131, 149, 150]
AlO_5	569	574	6	[37, 75, 77, 85, 96, 133]
AlO_6	575	582	8	[37, 75, 77, 85, 96, 116, 133]
AlO_4	580	639	60	[38, 64, 66, 129, 131]
AlO_3	582	647	66	[39, 101, 149, 150]
AlO_5	583	620	38	[37, 77, 85, 96, 116, 133]
AlO_4	621	671	51	[37, 77, 85, 96, 116]
AlO_3	640	654	15	[38, 66, 129, 131]
AlO_4	648	725	78	[39, 101, 147, 149, 150]
AlO_4	655	659	5	[38, 66, 129, 131, 150]
AlO_5	660	696	37	[38, 66, 129, 131, 140, 150]
AlO_5	672	672	1	[37, 75, 77, 85, 96, 116]
AlO_6	673	679	7	[37, 75, 77, 85, 96, 116, 133]
AlO_5	680	697	18	[37, 75, 77, 85, 96, 116]
AlO_6	697	703	7	[38, 64, 66, 129, 131, 140, 150]
AlO_4	698	724	27	[37, 75, 77, 85, 116]
AlO_5	704	713	10	[38, 64, 66, 129, 131, 150]
AlO_4	714	744	31	[38, 64, 66, 129, 131]
AlO_5	725	780	56	[37, 75, 77, 85, 116, 135]
AlO_5	726	791	66	[39, 65, 101, 147, 149, 150]
AlO_3	745	751	7	[38, 64, 66, 131]
AlO_4	752	772	21	[38, 64, 66, 131, 138]
AlO_3	773	779	7	[38, 64, 66, 131]
AlO_4	780	871	92	[38, 64, 66, 129, 131]
AlO_4	781	830	50	[37, 75, 77, 116, 135]
AlO_4	792	849	58	[39, 65, 101, 147, 149]
AlO_5	831	841	11	[37, 75, 77, 116, 133, 135]
AlO_4	842	878	37	[37, 75, 77, 116, 135]
AlO_5	850	863	14	[39, 65, 70, 101, 147, 149]
AlO_4	864	937	74	[39, 65, 101, 147, 149]
AlO_3	872	888	17	[38, 64, 66, 131]
AlO_5	879	932	54	[37, 75, 77, 96, 116, 135]
AlO_4	889	915	27	[38, 64, 66, 131, 150]
AlO_3	916	1008	93	[38, 64, 66, 131]
AlO_6	933	945	13	[37, 75, 77, 96, 116, 135, 148]
AlO_5	938	1036	99	[39, 65, 70, 101, 147, 149]
AlO_5	946	954	9	[37, 75, 77, 96, 116, 135]
AlO_6	955	960	6	[37, 75, 77, 96, 116, 121, 135]
AlO_5	961	979	19	[37, 75, 77, 96, 116, 135]
AlO_4	980	999	20	[37, 75, 77, 96, 116]
AlO_5	1000	1058	59	[37, 75, 77, 96, 116, 133]
AlO_4	1009	1013	5	[38, 64, 66, 122, 131]
AlO_3	1014	1145	132	[38, 64, 66, 131]
AlO_4	1037	1051	15	[39, 65, 101, 147, 149]
AlO_3	1052	1164	113	[39, 65, 147, 149]
AlO_4	1059	1131	73	[37, 75, 77, 96, 133]
AlO_3	1132	1165	34	[37, 75, 77, 133]
AlO_4	1146	1394	249	[38, 64, 66, 131, 149]
AlO_4	1165	1167	3	[39, 65, 147, 149, 150]
AlO_4	1166	1238	73	[37, 75, 77, 120, 133]
AlO_5	1168	1179	12	[39, 65, 81, 147, 149, 150]
AlO_4	1180	1244	65	[39, 65, 81, 147, 149]
AlO_5	1239	1403	165	[37, 75, 77, 85, 120, 133]
AlO_5	1245	1265	21	[39, 65, 81, 147, 149, 150]
AlO_4	1266	1269	4	[39, 81, 147, 149, 150]
AlO_3	1270	1297	28	[39, 81, 147, 149]
AlO_4	1298	1485	188	[39, 65, 81, 147, 149]
AlO_3	1395	1422	28	[38, 66, 131, 149]
AlO_4	1404	1407	4	[37, 75, 77, 85, 133]
AlO_3	1408	1444	37	[37, 75, 85, 133]
AlO_4	1423	1474	52	[38, 64, 66, 131, 149]
AlO_4	1445	1476	32	[37, 75, 85, 120, 133]
AlO_3	1475	1498	24	[38, 66, 131, 149]
AlO_5	1477	1508	32	[37, 75, 77, 85, 120, 133]
AlO_5	1486	1539	54	[39, 64, 65, 81, 147, 149]
AlO_4	1499	1506	8	[38, 64, 66, 131, 149]
AlO_5	1507	1538	32	[38, 64, 66, 96, 131, 149]
AlO_4	1509	1615	107	[37, 75, 77, 85, 120]
AlO_4	1539	1720	182	[38, 66, 96, 131, 149]
AlO_4	1540	1619	80	[39, 65, 81, 147, 149]
AlO_3	1616	1620	5	[37, 75, 77, 120]
AlO_5	1620	1643	24	[39, 65, 81, 147, 149, 150]
AlO_4	1621	1665	45	[37, 75, 77, 120, 133]
AlO_4	1644	1676	33	[39, 65, 81, 147, 149]
AlO_5	1666	1668	3	[37, 75, 77, 116, 120, 133]
AlO_4	1669	1706	38	[37, 75, 77, 120, 133]
AlO_5	1677	1707	31	[39, 65, 81, 147, 149, 150]
AlO_3	1707	1718	12	[37, 75, 77, 120]
AlO_4	1708	1828	121	[39, 81, 147, 149, 150]
AlO_4	1719	1735	17	[37, 75, 77, 120, 133]
AlO_3	1721	1853	133	[38, 66, 96, 131]
AlO_5	1736	1746	11	[37, 75, 77, 85, 120, 133]
AlO_6	1747	1747	1	[37, 75, 77, 85, 116, 120, 133]
AlO_5	1748	1823	76	[37, 75, 77, 116, 120, 133]
AlO_6	1824	1858	35	[37, 75, 77, 112, 116, 120, 133]
AlO_5	1829	1866	38	[39, 81, 126, 147, 149, 150]
AlO_4	1854	1917	64	[38, 66, 96, 131, 150]
AlO_4	1859	1934	76	[37, 75, 77, 116, 120]
AlO_4	1867	2052	186	[39, 81, 126, 147, 149]
AlO_5	1918	1966	49	[38, 66, 96, 131, 136, 150]
AlO_5	1935	2106	172	[37, 75, 77, 112, 116, 120]
AlO_4	1967	2119	153	[38, 66, 96, 136, 150]
AlO_5	2053	2057	5	[39, 81, 126, 147, 149, 150]
AlO_6	2058	2071	14	[39, 81, 126, 139, 147, 149, 150]
AlO_5	2072	2112	41	[39, 81, 139, 147, 149, 150]
AlO_4	2107	2223	117	[37, 75, 112, 116, 120]
AlO_4	2113	2130	18	[39, 139, 147, 149, 150]
AlO_5	2120	2144	25	[38, 66, 69, 96, 136, 150]
AlO_3	2131	2152	22	[39, 139, 149, 150]
AlO_4	2145	2466	322	[38, 66, 96, 136, 150]
AlO_4	2153	2161	9	[39, 136, 139, 149, 150]
AlO_3	2162	2184	23	[39, 139, 149, 150]
AlO_4	2185	2254	70	[39, 136, 139, 149, 150]
AlO_5	2224	2280	57	[37, 75, 112, 116, 120, 148]
AlO_3	2255	2275	21	[39, 139, 149, 150]
AlO_4	2276	2300	25	[39, 139, 147, 149, 150]
AlO_4	2281	2287	7	[37, 75, 112, 116, 120]
AlO_5	2288	2316	29	[37, 71, 75, 112, 116, 120]
AlO_3	2301	2426	126	[39, 139, 147, 149]
AlO_4	2317	2413	97	[37, 75, 112, 116, 120]
AlO_3	2414	2429	16	[37, 75, 116, 120]
AlO_4	2427	2537	111	[39, 139, 147, 149, 150]
AlO_4	2430	2478	49	[37, 75, 112, 116, 120]
AlO_5	2467	2511	45	[38, 66, 74, 96, 136, 150]
AlO_5	2479	2601	123	[37, 75, 112, 116, 120, 148]
AlO_4	2512	2580	69	[38, 66, 96, 136, 150]
AlO_5	2538	2568	31	[39, 94, 139, 147, 149, 150]
AlO_4	2569	2589	21	[39, 139, 147, 149, 150]
AlO_5	2581	2603	23	[38, 66, 96, 136, 149, 150]
AlO_3	2590	2606	17	[39, 139, 149, 150]
AlO_4	2602	2608	7	[37, 75, 116, 120, 148]
AlO_4	2604	2609	6	[38, 66, 96, 149, 150]
AlO_4	2607	2615	9	[39, 139, 146, 149, 150]
AlO_4	2609	2611	3	[37, 75, 112, 116, 120]
AlO_5	2610	2636	27	[38, 66, 74, 96, 149, 150]
AlO_3	2612	2637	26	[37, 75, 116, 120]
AlO_3	2616	2719	104	[39, 139, 149, 150]
AlO_4	2637	2669	33	[38, 66, 74, 96, 150]
AlO_4	2638	2670	33	[37, 75, 115, 116, 120]
AlO_3	2670	2774	105	[38, 66, 96, 150]
AlO_5	2671	2728	58	[37, 75, 112, 115, 116, 120]
AlO_4	2720	2731	12	[39, 66, 139, 149, 150]
AlO_6	2729	2799	71	[37, 75, 95, 112, 115, 116, 120]
AlO_5	2732	2757	26	[39, 66, 111, 139, 149, 150]
AlO_4	2758	2868	111	[39, 66, 139, 149, 150]
AlO_4	2775	2805	31	[38, 66, 96, 104, 150]
AlO_5	2800	2840	41	[37, 75, 95, 112, 116, 120]
AlO_3	2806	2806	1	[38, 96, 104, 150]
AlO_4	2807	2871	65	[38, 96, 104, 147, 150]
AlO_4	2841	2882	42	[37, 75, 112, 116, 120]
AlO_5	2869	2933	65	[39, 66, 136, 139, 149, 150]
AlO_5	2872	2876	5	[38, 80, 96, 104, 147, 150]
AlO_4	2877	2953	77	[38, 96, 104, 147, 150]
AlO_5	2883	3046	164	[37, 75, 112, 115, 116, 120]
AlO_6	2934	2958	25	[39, 66, 113, 136, 139, 149, 150]
AlO_5	2954	3004	51	[38, 66, 96, 104, 147, 150]
AlO_4	2959	2982	24	[39, 66, 136, 139, 150]
AlO_5	2983	3087	105	[39, 66, 104, 136, 139, 150]
AlO_4	3005	3016	12	[38, 96, 104, 147, 150]
AlO_5	3017	3042	26	[38, 96, 104, 114, 147, 150]
AlO_4	3043	3044	2	[38, 96, 104, 147, 150]
AlO_3	3045	3074	30	[38, 96, 147, 150]
AlO_6	3047	3077	31	[37, 75, 112, 115, 116, 120, 148]
AlO_4	3075	3075	1	[38, 74, 96, 147, 150]
AlO_5	3076	3095	20	[38, 74, 96, 104, 147, 150]
AlO_5	3078	3103	26	[37, 75, 112, 115, 116, 120]
AlO_4	3088	3127	40	[39, 66, 104, 136, 150]
AlO_6	3096	3208	113	[38, 66, 74, 96, 104, 147, 150]
AlO_4	3104	3188	85	[37, 75, 112, 115, 120]
AlO_3	3128	3134	7	[39, 66, 136, 150]
AlO_4	3135	3153	19	[39, 66, 104, 136, 150]
AlO_5	3154	3214	61	[39, 66, 102, 104, 136, 150]
AlO_5	3189	3220	32	[37, 75, 101, 112, 115, 120]
AlO_5	3209	3215	7	[38, 66, 96, 104, 147, 150]
AlO_4	3215	3277	63	[39, 66, 102, 104, 136]
AlO_4	3216	3244	29	[38, 66, 96, 147, 150]
AlO_4	3221	3263	43	[37, 75, 101, 112, 115]
AlO_5	3245	3264	20	[38, 66, 74, 96, 147, 150]
AlO_5	3264	3284	21	[37, 75, 101, 112, 115, 125]
AlO_4	3265	3309	45	[38, 66, 96, 147, 150]
AlO_5	3278	3285	8	[39, 66, 81, 102, 104, 136]
AlO_4	3285	3411	127	[37, 75, 112, 115, 125]
AlO_4	3286	3360	75	[39, 66, 102, 104, 136]
AlO_5	3310	3393	84	[38, 66, 96, 142, 147, 150]
AlO_5	3361	3371	11	[39, 66, 88, 102, 104, 136]
AlO_4	3372	3437	66	[39, 66, 88, 104, 136]
AlO_4	3394	3492	99	[38, 66, 142, 147, 150]
AlO_5	3412	3419	8	[37, 75, 82, 112, 115, 125]
AlO_6	3420	3435	16	[37, 75, 82, 112, 115, 125, 131]
AlO_5	3436	3439	4	[37, 75, 112, 115, 125, 131]
AlO_5	3438	3513	76	[39, 66, 88, 102, 104, 136]
AlO_4	3440	3451	12	[37, 75, 115, 125, 131]
AlO_3	3452	3493	42	[37, 75, 115, 131]
AlO_5	3493	3528	36	[38, 66, 133, 142, 147, 150]
AlO_4	3494	3594	101	[37, 75, 105, 115, 131]
AlO_4	3514	3545	32	[39, 66, 88, 104, 136]
AlO_6	3529	3537	9	[38, 66, 128, 133, 142, 147, 150]
AlO_5	3538	3573	36	[38, 66, 128, 133, 142, 150]
AlO_3	3546	3743	198	[39, 66, 104, 136]
AlO_4	3574	3582	9	[38, 66, 133, 142, 150]
AlO_5	3583	3628	46	[38, 66, 128, 133, 142, 150]
AlO_5	3595	3608	14	[37, 75, 105, 112, 115, 131]
AlO_4	3609	3637	29	[37, 75, 105, 112, 115]
AlO_6	3629	3674	46	[38, 66, 85, 128, 133, 142, 150]
AlO_3	3638	3686	49	[37, 75, 105, 112]
AlO_5	3675	3765	91	[38, 66, 85, 128, 133, 150]
AlO_4	3687	3795	109	[37, 75, 86, 105, 112]
AlO_2	3744	3745	2	[39, 104, 136]
AlO_3	3746	3761	16	[39, 66, 104, 136]
AlO_4	3762	3773	12	[39, 66, 72, 104, 136]
AlO_4	3766	3780	15	[38, 66, 128, 133, 150]
AlO_3	3774	3881	108	[39, 66, 104, 136]
AlO_3	3781	3842	62	[38, 128, 133, 150]
AlO_5	3796	3823	28	[37, 75, 86, 105, 112, 115]
AlO_6	3824	3898	75	[37, 75, 86, 105, 112, 115, 144]
AlO_4	3843	3899	57	[38, 116, 128, 133, 150]
AlO_4	3882	3951	70	[39, 66, 88, 104, 136]
AlO_5	3899	3908	10	[37, 75, 86, 112, 115, 144]
AlO_3	3900	3941	42	[38, 128, 133, 150]
AlO_4	3909	3976	68	[37, 75, 86, 115, 144]
AlO_5	3942	3953	12	[38, 107, 116, 128, 133, 150]
AlO_3	3952	3973	22	[39, 66, 104, 136]
AlO_6	3954	3959	6	[38, 107, 116, 118, 128, 133, 150]
AlO_5	3960	4016	57	[38, 107, 118, 128, 133, 150]
AlO_4	3974	4075	102	[39, 66, 88, 104, 136]
AlO_5	3977	4023	47	[37, 75, 86, 90, 115, 144]
AlO_4	4017	4032	16	[38, 107, 118, 128, 150]
AlO_4	4024	4054	31	[37, 75, 90, 115, 144]
AlO_3	4033	4071	39	[38, 118, 128, 150]
AlO_5	4055	4057	3	[37, 75, 90, 115, 135, 144]
AlO_4	4058	4059	2	[37, 90, 115, 135, 144]
AlO_5	4060	4068	9	[37, 90, 102, 115, 135, 144]
AlO_4	4069	4082	14	[37, 102, 115, 135, 144]
AlO_4	4072	4098	27	[38, 118, 128, 133, 150]
AlO_3	4076	4240	165	[39, 66, 88, 136]
AlO_5	4083	4093	11	[37, 86, 102, 115, 135, 144]
AlO_4	4094	4134	41	[37, 86, 115, 135, 144]
AlO_5	4099	4100	2	[38, 79, 118, 128, 133, 150]
AlO_4	4101	4105	5	[38, 79, 118, 128, 150]
AlO_5	4106	4113	8	[38, 79, 87, 118, 128, 150]
AlO_4	4114	4135	22	[38, 87, 118, 128, 150]
AlO_5	4135	4140	6	[37, 86, 102, 115, 135, 144]
AlO_5	4136	4155	20	[38, 87, 118, 128, 133, 150]
AlO_4	4141	4228	88	[37, 102, 115, 135, 144]
AlO_6	4156	4168	13	[38, 87, 107, 118, 128, 133, 150]
AlO_5	4169	4171	3	[38, 107, 118, 128, 133, 150]
AlO_6	4172	4187	16	[38, 79, 107, 118, 128, 133, 150]
AlO_7	4188	4201	14	[38, 79, 107, 116, 118, 128, 133, 150]
AlO_6	4202	4202	1	[38, 79, 107, 116, 118, 133, 150]
AlO_5	4203	4254	52	[38, 79, 116, 118, 133, 150]
AlO_3	4229	4275	47	[37, 115, 135, 144]
AlO_4	4241	4273	33	[39, 66, 69, 88, 136]
AlO_4	4255	4282	28	[38, 116, 118, 133, 150]
AlO_5	4274	4288	15	[39, 66, 69, 88, 98, 136]
AlO_4	4276	4321	46	[37, 115, 135, 138, 144]
AlO_3	4283	4302	20	[38, 116, 118, 150]
AlO_6	4289	4295	7	[39, 66, 69, 80, 88, 98, 136]
AlO_5	4296	4355	60	[39, 66, 69, 88, 98, 136]
AlO_4	4303	4304	2	[38, 107, 116, 118, 150]
AlO_5	4305	4326	22	[38, 107, 116, 118, 133, 150]
AlO_5	4322	4397	76	[37, 102, 115, 135, 138, 144]
AlO_4	4327	4401	75	[38, 107, 116, 133, 150]
AlO_4	4356	4509	154	[39, 66, 88, 98, 136]
AlO_4	4398	4534	137	[37, 102, 115, 135, 144]
AlO_5	4402	4409	8	[38, 107, 116, 128, 133, 150]
AlO_6	4410	4439	30	[38, 107, 116, 118, 128, 133, 150]
AlO_5	4440	4469	30	[38, 107, 116, 118, 128, 133]
AlO_4	4470	4488	19	[38, 107, 116, 118, 128]
AlO_5	4489	4495	7	[38, 107, 116, 118, 128, 133]
AlO_6	4496	4516	21	[38, 72, 107, 116, 118, 128, 133]
AlO_3	4510	4585	76	[39, 66, 88, 136]
AlO_5	4517	4535	19	[38, 72, 107, 116, 118, 128]
AlO_5	4535	4538	4	[37, 102, 115, 123, 135, 144]
AlO_4	4536	4538	3	[38, 72, 107, 116, 128]
AlO_4	4539	4592	54	[37, 102, 115, 123, 144]
AlO_3	4539	4551	13	[38, 72, 107, 128]
AlO_4	4552	4568	17	[38, 72, 87, 107, 128]
AlO_5	4569	4579	11	[38, 72, 87, 107, 116, 128]
AlO_6	4580	4596	17	[38, 72, 87, 107, 111, 116, 128]
AlO_4	4586	4586	1	[39, 64, 66, 88, 136]
AlO_5	4587	4601	15	[39, 64, 66, 88, 113, 136]
AlO_5	4593	4597	5	[37, 102, 115, 123, 135, 144]
AlO_5	4597	4616	20	[38, 72, 87, 107, 111, 128]
AlO_4	4598	4619	22	[37, 102, 115, 135, 144]
AlO_4	4602	4641	40	[39, 66, 88, 113, 136]
AlO_4	4617	4621	5	[38, 72, 107, 111, 128]
AlO_5	4620	4644	25	[37, 102, 115, 123, 135, 144]
AlO_5	4622	4629	8	[38, 72, 107, 111, 117, 128]
AlO_6	4630	4630	1	[38, 72, 87, 107, 111, 117, 128]
AlO_5	4631	4719	89	[38, 72, 87, 107, 117, 128]
AlO_3	4642	4696	55	[39, 66, 113, 136]
AlO_4	4645	4700	56	[37, 102, 115, 135, 144]
AlO_4	4697	4715	19	[39, 66, 88, 113, 136]
AlO_5	4701	4757	57	[37, 102, 115, 135, 138, 144]
AlO_5	4716	4728	13	[39, 66, 88, 113, 129, 136]
AlO_4	4720	4779	60	[38, 72, 87, 117, 128]
AlO_4	4729	4742	14	[39, 66, 113, 129, 136]
AlO_5	4743	4755	13	[39, 66, 88, 113, 129, 136]
AlO_4	4756	4765	10	[39, 66, 88, 113, 136]
AlO_4	4758	4901	144	[37, 102, 135, 138, 144]
AlO_5	4766	4772	7	[39, 66, 88, 113, 136, 150]
AlO_4	4773	4960	188	[39, 66, 88, 113, 136]
AlO_5	4780	4787	8	[38, 72, 82, 87, 117, 128]
AlO_6	4788	4805	18	[38, 72, 82, 87, 117, 123, 128]
AlO_5	4806	4806	1	[38, 72, 82, 117, 123, 128]
AlO_4	4807	4824	18	[38, 72, 117, 123, 128]
AlO_3	4825	4869	45	[38, 72, 117, 128]
AlO_4	4870	4884	15	[38, 72, 117, 120, 128]
AlO_5	4885	4900	16	[38, 72, 82, 117, 120, 128]
AlO_4	4901	4934	34	[38, 72, 82, 117, 128]
AlO_3	4902	4916	15	[37, 102, 138, 144]
AlO_4	4917	4917	1	[37, 102, 115, 138, 144]
AlO_5	4918	4961	44	[37, 83, 102, 115, 138, 144]
AlO_3	4935	4950	16	[38, 72, 82, 117]
AlO_4	4951	5055	105	[38, 72, 82, 117, 122]
AlO_5	4961	5004	44	[39, 66, 68, 88, 113, 136]
AlO_6	4962	4972	11	[37, 83, 90, 102, 115, 138, 144]
AlO_5	4973	5009	37	[37, 83, 90, 102, 115, 144]
AlO_4	5005	5235	231	[39, 66, 68, 88, 136]
AlO_4	5010	5065	56	[37, 83, 90, 102, 144]
AlO_5	5056	5069	14	[38, 69, 72, 82, 117, 122]
AlO_5	5066	5087	22	[37, 83, 90, 102, 106, 144]
AlO_4	5070	5114	45	[38, 72, 82, 117, 122]
AlO_4	5088	5091	4	[37, 83, 90, 106, 144]
AlO_5	5092	5154	63	[37, 83, 90, 101, 106, 144]
AlO_5	5115	5190	76	[38, 72, 82, 117, 122, 135]
AlO_6	5155	5226	72	[37, 74, 83, 90, 101, 106, 144]
AlO_4	5191	5299	109	[38, 72, 82, 117, 122]
AlO_5	5227	5285	59	[37, 74, 83, 101, 106, 144]
AlO_3	5236	5302	67	[39, 66, 88, 136]
AlO_4	5286	5322	37	[37, 83, 101, 106, 144]
AlO_5	5300	5353	54	[38, 72, 82, 117, 122, 152]
AlO_4	5303	5327	25	[39, 66, 88, 98, 136]
AlO_5	5323	5343	21	[37, 83, 101, 106, 137, 144]
AlO_5	5328	5448	121	[39, 66, 68, 88, 98, 136]
AlO_4	5344	5348	5	[37, 101, 106, 137, 144]
AlO_3	5349	5580	232	[37, 101, 106, 144]
AlO_4	5354	5403	50	[38, 72, 82, 117, 122]
AlO_5	5404	5510	107	[38, 72, 82, 117, 122, 123]
AlO_4	5449	5514	66	[39, 66, 68, 88, 98]
AlO_6	5511	5537	27	[38, 72, 82, 117, 122, 123, 135]
AlO_5	5515	5532	18	[39, 66, 68, 88, 98, 136]
AlO_4	5533	5557	25	[39, 66, 68, 88, 98]
AlO_7	5538	5560	23	[38, 69, 72, 82, 117, 122, 123, 135]
AlO_3	5558	5568	11	[39, 66, 88, 98]
AlO_6	5561	5561	1	[38, 72, 82, 117, 122, 123, 135]
AlO_5	5562	5590	29	[38, 72, 82, 117, 122, 123]
AlO_4	5569	5627	59	[39, 66, 88, 98, 136]
AlO_4	5581	5693	113	[37, 78, 101, 106, 144]
AlO_6	5591	5596	6	[38, 72, 82, 117, 121, 122, 123]
AlO_5	5597	5615	19	[38, 72, 82, 121, 122, 123]
AlO_4	5616	5640	25	[38, 72, 82, 122, 123]
AlO_5	5628	5709	82	[39, 66, 84, 88, 98, 136]
AlO_5	5641	5667	27	[38, 69, 72, 82, 122, 123]
AlO_6	5668	5672	5	[38, 69, 72, 82, 121, 122, 123]
AlO_5	5673	5712	40	[38, 69, 72, 82, 122, 123]
AlO_3	5694	5922	229	[37, 101, 106, 144]
AlO_4	5710	5737	28	[39, 66, 88, 98, 136]
AlO_4	5713	5719	7	[38, 69, 72, 82, 122]
AlO_5	5720	5754	35	[38, 69, 72, 82, 121, 122]
AlO_3	5738	5790	53	[39, 88, 98, 136]
AlO_6	5755	5768	14	[38, 69, 72, 82, 99, 121, 122]
AlO_7	5769	5790	22	[38, 69, 72, 82, 99, 121, 122, 123]
AlO_6	5791	5792	2	[38, 69, 72, 82, 121, 122, 123]
AlO_4	5791	5796	6	[39, 66, 88, 98, 136]
AlO_5	5793	5847	55	[38, 69, 72, 82, 121, 122]
AlO_3	5797	5850	54	[39, 88, 98, 136]
AlO_4	5848	5876	29	[38, 69, 72, 82, 122]
AlO_4	5851	6052	202	[39, 66, 88, 98, 136]
AlO_5	5877	5946	70	[38, 69, 72, 82, 121, 122]
AlO_4	5923	5971	49	[37, 101, 106, 144, 150]
AlO_4	5947	6080	134	[38, 69, 72, 82, 122]
AlO_3	5972	5995	24	[37, 101, 106, 150]
AlO_4	5996	6153	158	[37, 101, 106, 144, 150]
AlO_5	6053	6065	13	[39, 66, 88, 98, 111, 136]
AlO_6	6066	6097	32	[39, 66, 88, 94, 98, 111, 136]
AlO_5	6081	6099	19	[38, 69, 72, 82, 122, 138]
AlO_5	6098	6103	6	[39, 66, 88, 94, 98, 136]
AlO_4	6100	6192	93	[38, 72, 82, 122, 138]
AlO_4	6104	6181	78	[39, 66, 94, 98, 136]
AlO_5	6154	6248	95	[37, 101, 106, 108, 144, 150]
AlO_5	6182	6202	21	[39, 66, 94, 98, 116, 136]
AlO_3	6193	6212	20	[38, 72, 82, 138]
AlO_4	6203	6218	16	[39, 66, 94, 98, 136]
AlO_4	6213	6246	34	[38, 72, 82, 122, 138]
AlO_5	6219	6219	1	[39, 66, 94, 98, 117, 136]
AlO_6	6220	6227	8	[39, 66, 80, 94, 98, 117, 136]
AlO_5	6228	6268	41	[39, 66, 94, 98, 117, 136]
AlO_5	6247	6269	23	[38, 72, 82, 122, 138, 140]
AlO_4	6249	6305	57	[37, 101, 106, 108, 144]
AlO_6	6269	6290	22	[39, 66, 94, 98, 111, 117, 136]
AlO_4	6270	6341	72	[38, 72, 82, 122, 138]
AlO_5	6291	6303	13	[39, 66, 94, 111, 117, 136]
AlO_4	6304	6461	158	[39, 66, 94, 117, 136]
AlO_3	6306	6322	17	[37, 101, 106, 144]
AlO_4	6323	6335	13	[37, 101, 106, 108, 144]
AlO_5	6336	6345	10	[37, 101, 106, 108, 111, 144]
AlO_5	6342	6406	65	[38, 72, 82, 99, 122, 138]
AlO_4	6346	6355	10	[37, 101, 106, 111, 144]
AlO_3	6356	6392	37	[37, 101, 106, 111]
AlO_4	6393	6514	122	[37, 78, 101, 106, 111]
AlO_4	6407	6437	31	[38, 82, 99, 122, 138]
AlO_5	6438	6452	15	[38, 82, 93, 99, 122, 138]
AlO_4	6453	6482	30	[38, 82, 93, 99, 138]
AlO_5	6462	6514	53	[39, 66, 69, 94, 117, 136]
AlO_5	6483	6514	32	[38, 82, 93, 99, 121, 138]
