# Supplementary material for: Pressure‐Induced Coordination Changes in a Pyrolitic Silicate Melt From Ab Initio Molecular Dynamics Simulations
Source: J Geophys Res Solid Earth. 2019 Nov 29;124(11):11232–50. doi: 10.1029/2019JB018238 (PMC6988478; doi:10.1029/2019JB018238)
Supplement: Supplementary file 2 — Data Set S1 [file JGRB-124-11232-s002.zip › Data/4000K/AlO/a13.0-pyr-100-nvt.T4.outcar.umd.dat.r0.stat.dat]

Cluster	Time	Percent
AlO_5	5518	0.282322844717319	6
AlO_4	10015	0.5124072652852392	5
AlO_3	3130	0.16014325914556152	4
AlO_6	821	0.04200562803786134	7
AlO_2	2	0.00010232796111537477	3
AlO_7	59	0.0030186748529035558	8
