# Supplementary material for: Pressure‐Induced Coordination Changes in a Pyrolitic Silicate Melt From Ab Initio Molecular Dynamics Simulations
Source: J Geophys Res Solid Earth. 2019 Nov 29;124(11):11232–50. doi: 10.1029/2019JB018238 (PMC6988478; doi:10.1029/2019JB018238)
Supplement: Supplementary file 2 — Data Set S1 [file JGRB-124-11232-s002.zip › Data/4000K/AlO/a14.0-pyr-100-nvt.T4.outcar.umd.dat.r0.popul.dat]

Formula	Begin	End	Lifetime	[Composition]
AlO_3	0	39	40	[37, 101, 106, 110]
AlO_4	0	52	53	[38, 87, 93, 120, 121]
AlO_5	0	28	29	[39, 98, 99, 113, 117, 136]
AlO_4	29	68	40	[39, 99, 113, 117, 136]
AlO_4	40	141	102	[37, 80, 101, 106, 110]
AlO_3	53	71	19	[38, 87, 93, 121]
AlO_3	69	89	21	[39, 99, 113, 117]
AlO_4	72	75	4	[38, 79, 87, 93, 121]
AlO_5	76	93	18	[38, 79, 87, 93, 120, 121]
AlO_4	90	227	138	[39, 82, 99, 113, 117]
AlO_4	94	126	33	[38, 79, 87, 93, 121]
AlO_5	127	127	1	[38, 74, 79, 87, 93, 121]
AlO_4	128	258	131	[38, 74, 87, 93, 121]
AlO_5	142	170	29	[37, 80, 89, 101, 106, 110]
AlO_6	171	184	14	[37, 80, 89, 101, 106, 110, 136]
AlO_5	185	191	7	[37, 80, 89, 106, 110, 136]
AlO_4	192	194	3	[37, 80, 89, 110, 136]
AlO_5	195	257	63	[37, 80, 89, 110, 111, 136]
AlO_3	228	237	10	[39, 82, 99, 113]
AlO_4	238	425	188	[39, 82, 99, 113, 117]
AlO_4	258	332	75	[37, 80, 89, 110, 136]
AlO_3	259	354	96	[38, 74, 87, 93]
AlO_3	333	636	304	[37, 80, 110, 136]
AlO_4	355	357	3	[38, 74, 87, 93, 102]
AlO_5	358	370	13	[38, 74, 87, 93, 102, 104]
AlO_4	371	468	98	[38, 74, 87, 93, 104]
AlO_3	426	473	48	[39, 82, 99, 113]
AlO_3	469	692	224	[38, 74, 87, 104]
AlO_4	474	493	20	[39, 82, 99, 113, 117]
AlO_3	494	502	9	[39, 82, 99, 113]
AlO_4	503	806	304	[39, 82, 99, 113, 117]
AlO_4	637	677	41	[37, 76, 80, 110, 136]
AlO_5	678	703	26	[37, 69, 76, 80, 110, 136]
AlO_4	693	701	9	[38, 74, 87, 102, 104]
AlO_5	702	717	16	[38, 74, 87, 94, 102, 104]
AlO_4	704	799	96	[37, 69, 76, 110, 136]
AlO_4	718	1088	371	[38, 74, 87, 102, 104]
AlO_5	800	836	37	[37, 69, 76, 110, 113, 136]
AlO_3	807	845	39	[39, 99, 113, 117]
AlO_4	837	952	116	[37, 69, 76, 113, 136]
AlO_2	846	872	27	[39, 113, 117]
AlO_3	873	877	5	[39, 98, 113, 117]
AlO_4	878	901	24	[39, 69, 98, 113, 117]
AlO_5	902	935	34	[39, 69, 98, 113, 117, 136]
AlO_4	936	992	57	[39, 69, 113, 117, 136]
AlO_3	953	982	30	[37, 69, 76, 136]
AlO_4	983	1066	84	[37, 66, 69, 76, 136]
AlO_5	993	1005	13	[39, 69, 93, 113, 117, 136]
AlO_4	1006	1037	32	[39, 93, 113, 117, 136]
AlO_3	1038	1057	20	[39, 93, 113, 136]
AlO_4	1058	1270	213	[39, 93, 113, 117, 136]
AlO_5	1067	1110	44	[37, 66, 69, 76, 80, 136]
AlO_5	1089	1194	106	[38, 74, 87, 102, 104, 151]
AlO_4	1111	1133	23	[37, 66, 76, 80, 136]
AlO_5	1134	1205	72	[37, 66, 76, 80, 113, 136]
AlO_4	1195	1325	131	[38, 74, 87, 102, 151]
AlO_4	1206	1222	17	[37, 66, 76, 80, 136]
AlO_5	1223	1240	18	[37, 66, 76, 80, 117, 136]
AlO_4	1241	1296	56	[37, 66, 76, 80, 136]
AlO_5	1271	1274	4	[39, 76, 93, 113, 117, 136]
AlO_4	1275	1303	29	[39, 93, 113, 117, 136]
AlO_3	1297	1320	24	[37, 66, 76, 80]
AlO_3	1304	1404	101	[39, 113, 117, 136]
AlO_4	1321	1332	12	[37, 66, 76, 80, 147]
AlO_5	1326	1352	27	[38, 74, 83, 87, 102, 151]
AlO_3	1333	1421	89	[37, 66, 76, 80]
AlO_4	1353	1556	204	[38, 74, 87, 102, 151]
AlO_4	1405	1611	207	[39, 93, 113, 117, 136]
AlO_4	1422	1423	2	[37, 66, 76, 80, 136]
AlO_5	1424	1433	10	[37, 66, 76, 80, 136, 141]
AlO_6	1434	1438	5	[37, 66, 76, 80, 117, 136, 141]
AlO_5	1439	1439	1	[37, 66, 76, 80, 117, 136]
AlO_4	1440	1443	4	[37, 66, 80, 117, 136]
AlO_3	1444	1470	27	[37, 66, 80, 136]
AlO_4	1471	1472	2	[37, 66, 80, 136, 141]
AlO_3	1473	1485	13	[37, 66, 136, 141]
AlO_2	1486	1500	15	[37, 66, 136]
AlO_3	1501	1569	69	[37, 66, 80, 136]
AlO_3	1557	1687	131	[38, 74, 87, 151]
AlO_2	1570	1588	19	[37, 66, 136]
AlO_3	1589	1595	7	[37, 66, 136, 141]
AlO_4	1596	1606	11	[37, 66, 98, 136, 141]
AlO_5	1607	1613	7	[37, 66, 76, 98, 136, 141]
AlO_3	1612	2011	400	[39, 113, 117, 136]
AlO_6	1614	1618	5	[37, 66, 76, 98, 110, 136, 141]
AlO_5	1619	1666	48	[37, 66, 98, 110, 136, 141]
AlO_4	1667	1738	72	[37, 66, 98, 136, 141]
AlO_4	1688	1854	167	[38, 74, 87, 149, 151]
AlO_5	1739	1877	139	[37, 66, 98, 118, 136, 141]
AlO_3	1855	1922	68	[38, 87, 149, 151]
AlO_4	1878	1949	72	[37, 66, 98, 136, 141]
AlO_4	1923	2012	90	[38, 74, 87, 149, 151]
AlO_5	1950	1970	21	[37, 66, 98, 114, 136, 141]
AlO_4	1971	2264	294	[37, 66, 98, 114, 141]
AlO_4	2012	2066	55	[39, 98, 113, 117, 136]
AlO_3	2013	2076	64	[38, 87, 149, 151]
AlO_3	2067	2416	350	[39, 98, 113, 136]
AlO_4	2077	2366	290	[38, 74, 87, 149, 151]
AlO_5	2265	2398	134	[37, 66, 70, 98, 114, 141]
AlO_5	2367	2402	36	[38, 74, 87, 99, 149, 151]
AlO_4	2399	2442	44	[37, 66, 98, 114, 141]
AlO_4	2403	2462	60	[38, 87, 99, 149, 151]
AlO_4	2417	2471	55	[39, 81, 98, 113, 136]
AlO_5	2443	2496	54	[37, 66, 70, 98, 114, 141]
AlO_5	2463	2524	62	[38, 87, 99, 104, 149, 151]
AlO_5	2472	2473	2	[39, 66, 81, 98, 113, 136]
AlO_4	2474	2639	166	[39, 66, 81, 113, 136]
AlO_4	2497	2623	127	[37, 66, 70, 98, 114]
AlO_4	2525	2667	143	[38, 99, 104, 149, 151]
AlO_3	2624	2636	13	[37, 66, 70, 114]
AlO_4	2637	2644	8	[37, 66, 69, 70, 114]
AlO_3	2640	2698	59	[39, 81, 113, 136]
AlO_3	2645	2819	175	[37, 66, 70, 114]
AlO_3	2668	2690	23	[38, 99, 104, 149]
AlO_4	2691	2714	24	[38, 67, 99, 104, 149]
AlO_4	2699	2739	41	[39, 81, 113, 136, 138]
AlO_5	2715	2758	44	[38, 67, 99, 104, 149, 151]
AlO_3	2740	2757	18	[39, 81, 113, 136]
AlO_4	2758	2773	16	[39, 81, 113, 136, 148]
AlO_4	2759	3020	262	[38, 99, 104, 149, 151]
AlO_5	2774	2819	46	[39, 81, 113, 136, 148, 152]
AlO_4	2820	2940	121	[37, 66, 70, 114, 137]
AlO_4	2820	2825	6	[39, 81, 113, 136, 152]
AlO_3	2826	2887	62	[39, 81, 113, 136]
AlO_4	2888	2946	59	[39, 72, 81, 113, 136]
AlO_5	2941	2966	26	[37, 66, 70, 92, 114, 137]
AlO_5	2947	3003	57	[39, 72, 81, 113, 136, 152]
AlO_4	2967	3054	88	[37, 66, 70, 114, 137]
AlO_4	3004	3025	22	[39, 81, 113, 136, 152]
AlO_5	3021	3077	57	[38, 99, 104, 123, 149, 151]
AlO_3	3026	3046	21	[39, 113, 136, 152]
AlO_4	3047	3065	19	[39, 81, 113, 136, 152]
AlO_5	3055	3108	54	[37, 66, 69, 70, 114, 137]
AlO_3	3066	3110	45	[39, 81, 113, 136]
AlO_4	3078	3079	2	[38, 99, 104, 149, 151]
AlO_5	3080	3151	72	[38, 99, 104, 135, 149, 151]
AlO_4	3109	3530	422	[37, 66, 70, 114, 137]
AlO_4	3111	3645	535	[39, 81, 113, 124, 136]
AlO_4	3152	3161	10	[38, 99, 104, 149, 151]
AlO_3	3162	3239	78	[38, 104, 149, 151]
AlO_4	3240	3324	85	[38, 104, 108, 149, 151]
AlO_3	3325	3618	294	[38, 104, 108, 149]
AlO_5	3531	3549	19	[37, 66, 70, 114, 134, 137]
AlO_4	3550	3623	74	[37, 66, 70, 134, 137]
AlO_4	3619	3826	208	[38, 67, 104, 108, 149]
AlO_3	3624	3637	14	[37, 66, 70, 134]
AlO_4	3638	3648	11	[37, 66, 70, 134, 137]
AlO_3	3646	3699	54	[39, 81, 113, 136]
AlO_5	3649	3661	13	[37, 66, 70, 114, 134, 137]
AlO_4	3662	3715	54	[37, 66, 70, 114, 134]
AlO_4	3700	3721	22	[39, 78, 81, 113, 136]
AlO_3	3716	3727	12	[37, 66, 70, 134]
AlO_3	3722	3732	11	[39, 81, 113, 136]
AlO_4	3728	3765	38	[37, 66, 70, 114, 134]
AlO_4	3733	3765	33	[39, 81, 113, 136, 145]
AlO_5	3766	3772	7	[37, 66, 70, 114, 125, 134]
AlO_3	3766	3876	111	[39, 81, 113, 136]
AlO_4	3773	3822	50	[37, 66, 114, 125, 134]
AlO_3	3823	3932	110	[37, 66, 114, 134]
AlO_3	3827	3865	39	[38, 104, 108, 149]
AlO_4	3866	3908	43	[38, 104, 108, 119, 149]
AlO_4	3877	4180	304	[39, 81, 113, 124, 136]
AlO_5	3909	3915	7	[38, 67, 104, 108, 119, 149]
AlO_6	3916	3927	12	[38, 67, 104, 108, 119, 126, 149]
AlO_5	3928	3971	44	[38, 67, 104, 108, 119, 149]
AlO_4	3933	3970	38	[37, 66, 100, 114, 134]
AlO_5	3971	4177	207	[37, 66, 70, 100, 114, 134]
AlO_4	3972	4020	49	[38, 67, 104, 108, 119]
AlO_3	4021	4027	7	[38, 67, 104, 119]
AlO_4	4028	4059	32	[38, 67, 104, 119, 149]
AlO_3	4060	4096	37	[38, 67, 104, 149]
AlO_4	4097	4313	217	[38, 67, 104, 105, 149]
AlO_4	4178	4228	51	[37, 66, 100, 114, 134]
AlO_5	4181	4206	26	[39, 81, 111, 113, 124, 136]
AlO_4	4207	4226	20	[39, 111, 113, 124, 136]
AlO_3	4227	4241	15	[39, 111, 113, 136]
AlO_5	4229	4252	24	[37, 66, 70, 100, 114, 134]
AlO_4	4242	4255	14	[39, 111, 113, 121, 136]
AlO_4	4253	4337	85	[37, 66, 70, 100, 134]
AlO_3	4256	4271	16	[39, 111, 113, 136]
AlO_4	4272	4283	12	[39, 76, 111, 113, 136]
AlO_5	4284	4344	61	[39, 76, 111, 113, 133, 136]
AlO_3	4314	4372	59	[38, 104, 105, 149]
AlO_3	4338	4362	25	[37, 70, 100, 134]
AlO_4	4345	4422	78	[39, 76, 111, 113, 136]
AlO_4	4363	4373	11	[37, 70, 100, 134, 139]
AlO_4	4373	4428	56	[38, 104, 105, 119, 149]
AlO_5	4374	4383	10	[37, 70, 100, 107, 134, 139]
AlO_4	4384	4469	86	[37, 70, 100, 134, 139]
AlO_3	4423	4487	65	[39, 76, 113, 136]
AlO_3	4429	4482	54	[38, 104, 105, 119]
AlO_3	4470	4541	72	[37, 70, 100, 134]
AlO_4	4483	4490	8	[38, 104, 105, 119, 149]
AlO_4	4488	4515	28	[39, 76, 113, 121, 136]
AlO_5	4491	4554	64	[38, 87, 104, 105, 119, 149]
AlO_5	4516	4523	8	[39, 76, 113, 121, 133, 136]
AlO_4	4524	4544	21	[39, 76, 113, 121, 136]
AlO_4	4542	4668	127	[37, 70, 100, 114, 134]
AlO_3	4545	4550	6	[39, 113, 121, 136]
AlO_4	4551	4559	9	[39, 113, 121, 124, 136]
AlO_4	4555	4601	47	[38, 87, 104, 119, 149]
AlO_5	4560	4625	66	[39, 113, 121, 124, 133, 136]
AlO_5	4602	4606	5	[38, 87, 104, 119, 126, 149]
AlO_4	4607	4624	18	[38, 104, 119, 126, 149]
AlO_5	4625	4658	34	[38, 79, 104, 119, 126, 149]
AlO_4	4626	4629	4	[39, 113, 124, 133, 136]
AlO_3	4630	4725	96	[39, 113, 133, 136]
AlO_4	4659	4687	29	[38, 79, 104, 119, 149]
AlO_3	4669	4685	17	[37, 70, 100, 134]
AlO_4	4686	4714	29	[37, 70, 100, 114, 134]
AlO_3	4688	4690	3	[38, 104, 119, 149]
AlO_2	4691	4696	6	[38, 104, 119]
AlO_3	4697	4713	17	[38, 79, 104, 119]
AlO_4	4714	4748	35	[38, 79, 104, 119, 149]
AlO_5	4715	4723	9	[37, 70, 97, 100, 114, 134]
AlO_4	4724	4961	238	[37, 70, 100, 114, 134]
AlO_4	4726	4801	76	[39, 113, 124, 133, 136]
AlO_3	4749	4765	17	[38, 79, 104, 119]
AlO_4	4766	4800	35	[38, 79, 104, 119, 149]
AlO_5	4801	4804	4	[38, 79, 87, 104, 119, 149]
AlO_5	4802	4825	24	[39, 103, 113, 124, 133, 136]
AlO_4	4805	4807	3	[38, 79, 87, 104, 149]
AlO_5	4808	4833	26	[38, 79, 87, 104, 119, 149]
AlO_4	4826	5269	444	[39, 113, 124, 133, 136]
AlO_4	4834	4839	6	[38, 79, 104, 119, 149]
AlO_3	4840	4843	4	[38, 79, 104, 119]
AlO_4	4844	4864	21	[38, 79, 87, 104, 119]
AlO_5	4865	4934	70	[38, 79, 87, 104, 119, 149]
AlO_4	4935	5038	104	[38, 79, 87, 104, 149]
AlO_5	4962	5050	89	[37, 70, 100, 114, 134, 146]
AlO_5	5039	5059	21	[38, 79, 87, 104, 137, 149]
AlO_6	5051	5145	95	[37, 70, 100, 112, 114, 134, 146]
AlO_4	5060	5064	5	[38, 79, 87, 104, 149]
AlO_3	5065	5075	11	[38, 87, 104, 149]
AlO_4	5076	5116	41	[38, 79, 87, 104, 149]
AlO_3	5117	5226	110	[38, 79, 104, 149]
AlO_5	5146	5226	81	[37, 70, 100, 112, 134, 146]
AlO_4	5227	5263	37	[37, 100, 112, 134, 146]
AlO_4	5227	5278	52	[38, 75, 79, 104, 149]
AlO_3	5264	5293	30	[37, 100, 134, 146]
AlO_5	5270	5284	15	[39, 103, 113, 124, 133, 136]
AlO_5	5279	5332	54	[38, 75, 79, 104, 116, 149]
AlO_4	5285	5375	91	[39, 103, 113, 124, 133]
AlO_4	5294	5309	16	[37, 100, 114, 134, 146]
AlO_5	5310	5364	55	[37, 100, 112, 114, 134, 146]
AlO_4	5333	5410	78	[38, 75, 104, 116, 149]
AlO_4	5365	5398	34	[37, 100, 114, 134, 146]
AlO_3	5376	5382	7	[39, 113, 124, 133]
AlO_2	5383	5392	10	[39, 113, 133]
AlO_3	5393	5422	30	[39, 113, 124, 133]
AlO_3	5399	5504	106	[37, 100, 114, 146]
AlO_5	5411	5485	75	[38, 75, 88, 104, 116, 149]
AlO_4	5423	5747	325	[39, 113, 124, 133, 136]
AlO_4	5486	5498	13	[38, 75, 88, 104, 149]
AlO_5	5499	5519	21	[38, 75, 87, 88, 104, 149]
AlO_2	5505	5604	100	[37, 100, 146]
AlO_6	5520	5520	1	[38, 75, 87, 88, 104, 116, 149]
AlO_5	5521	5529	9	[38, 75, 88, 104, 116, 149]
AlO_4	5530	5543	14	[38, 75, 104, 116, 149]
AlO_3	5544	5571	28	[38, 75, 104, 149]
AlO_4	5572	5699	128	[38, 75, 87, 104, 149]
AlO_4	5605	5750	146	[37, 65, 97, 100, 146]
AlO_5	5700	5717	18	[38, 75, 82, 87, 104, 149]
AlO_6	5718	5765	48	[38, 75, 82, 87, 104, 116, 149]
AlO_3	5748	5794	47	[39, 113, 124, 133]
AlO_3	5751	5803	53	[37, 97, 100, 146]
AlO_5	5766	5787	22	[38, 75, 82, 87, 116, 149]
AlO_4	5788	5853	66	[38, 75, 87, 116, 149]
AlO_4	5795	5852	58	[39, 113, 124, 133, 136]
AlO_4	5804	5819	16	[37, 97, 100, 112, 146]
AlO_5	5820	5844	25	[37, 65, 97, 100, 112, 146]
AlO_4	5845	5850	6	[37, 97, 100, 112, 146]
AlO_3	5851	5968	118	[37, 97, 100, 146]
AlO_3	5853	5941	89	[39, 113, 124, 133]
AlO_3	5854	5941	88	[38, 87, 116, 149]
AlO_4	5942	5953	12	[38, 82, 87, 116, 149]
AlO_4	5942	6098	157	[39, 113, 124, 133, 136]
AlO_3	5954	6004	51	[38, 87, 116, 149]
AlO_4	5969	6064	96	[37, 97, 100, 119, 146]
AlO_4	6005	6042	38	[38, 87, 116, 131, 149]
AlO_5	6043	6057	15	[38, 87, 104, 116, 131, 149]
AlO_4	6058	6085	28	[38, 87, 104, 131, 149]
AlO_5	6065	6086	22	[37, 81, 97, 100, 119, 146]
AlO_5	6086	6108	23	[38, 72, 87, 104, 131, 149]
AlO_4	6087	6168	82	[37, 81, 100, 119, 146]
AlO_5	6099	6164	66	[39, 113, 121, 124, 133, 136]
AlO_4	6109	6147	39	[38, 72, 87, 131, 149]
AlO_3	6148	6195	48	[38, 87, 131, 149]
AlO_4	6165	6202	38	[39, 121, 124, 133, 136]
AlO_5	6169	6202	34	[37, 81, 97, 100, 119, 146]
AlO_4	6196	6234	39	[38, 87, 116, 131, 149]
AlO_4	6203	6222	20	[37, 81, 97, 100, 146]
AlO_3	6203	6217	15	[39, 121, 124, 136]
AlO_4	6218	6290	73	[39, 111, 121, 124, 136]
AlO_3	6223	6270	48	[37, 97, 100, 146]
AlO_5	6235	6246	12	[38, 81, 87, 116, 131, 149]
AlO_4	6247	6363	117	[38, 87, 116, 131, 149]
AlO_4	6271	6313	43	[37, 81, 97, 100, 146]
AlO_3	6291	6315	25	[39, 121, 124, 136]
AlO_3	6314	6353	40	[37, 81, 100, 146]
AlO_4	6316	6323	8	[39, 108, 121, 124, 136]
AlO_5	6324	6344	21	[39, 108, 121, 124, 127, 136]
AlO_4	6345	6545	201	[39, 108, 124, 127, 136]
AlO_2	6354	6367	14	[37, 100, 146]
AlO_3	6364	6429	66	[38, 87, 116, 131]
AlO_3	6368	6402	35	[37, 100, 116, 146]
AlO_4	6403	6426	24	[37, 100, 116, 131, 146]
AlO_5	6427	6451	25	[37, 100, 116, 131, 146, 148]
AlO_4	6430	6483	54	[38, 65, 87, 116, 131]
AlO_4	6452	6468	17	[37, 100, 131, 146, 148]
AlO_3	6469	6499	31	[37, 100, 146, 148]
AlO_5	6484	6610	127	[38, 65, 87, 116, 131, 134]
AlO_4	6500	6501	2	[37, 100, 116, 146, 148]
AlO_5	6502	6534	33	[37, 100, 116, 131, 146, 148]
AlO_4	6535	6549	15	[37, 100, 131, 146, 148]
AlO_3	6546	6607	62	[39, 108, 124, 136]
AlO_5	6550	6577	28	[37, 100, 116, 131, 146, 148]
AlO_6	6578	6606	29	[37, 97, 100, 116, 131, 146, 148]
AlO_5	6607	6665	59	[37, 97, 100, 116, 131, 146]
AlO_4	6608	6672	65	[39, 71, 108, 124, 136]
AlO_4	6611	6687	77	[38, 65, 87, 131, 134]
AlO_4	6666	6671	6	[37, 100, 116, 131, 146]
AlO_3	6672	6775	104	[37, 100, 116, 146]
AlO_3	6673	6815	143	[39, 71, 124, 136]
AlO_5	6688	6691	4	[38, 65, 87, 131, 134, 138]
AlO_4	6692	6768	77	[38, 87, 131, 134, 138]
AlO_3	6769	6851	83	[38, 87, 131, 134]
AlO_4	6776	6776	1	[37, 100, 116, 131, 146]
AlO_5	6777	6804	28	[37, 100, 106, 116, 131, 146]
AlO_4	6805	6853	49	[37, 100, 116, 131, 146]
AlO_4	6816	6861	46	[39, 71, 108, 124, 136]
AlO_4	6852	6861	10	[38, 87, 131, 134, 138]
AlO_3	6854	6900	47	[37, 100, 116, 146]
AlO_5	6862	6919	58	[38, 87, 103, 131, 134, 138]
AlO_3	6862	6901	40	[39, 108, 124, 136]
AlO_4	6901	6926	26	[37, 100, 116, 131, 146]
AlO_4	6902	7067	166	[39, 71, 108, 124, 136]
AlO_4	6920	6926	7	[38, 87, 103, 131, 134]
AlO_5	6927	6934	8	[37, 100, 106, 116, 131, 146]
AlO_3	6927	6952	26	[38, 87, 103, 134]
AlO_4	6935	6941	7	[37, 106, 116, 131, 146]
AlO_3	6942	7068	127	[37, 106, 116, 131]
AlO_4	6953	6984	32	[38, 66, 87, 103, 134]
AlO_5	6985	7051	67	[38, 66, 87, 103, 131, 134]
AlO_4	7052	7084	33	[38, 66, 87, 103, 131]
AlO_3	7068	7139	72	[39, 108, 124, 136]
AlO_4	7069	7161	93	[37, 65, 106, 116, 131]
AlO_5	7085	7168	84	[38, 65, 66, 87, 103, 131]
AlO_4	7140	7179	40	[39, 71, 108, 124, 136]
AlO_5	7162	7194	33	[37, 65, 99, 106, 116, 131]
AlO_4	7169	7259	91	[38, 66, 87, 103, 131]
AlO_3	7180	7192	13	[39, 108, 124, 136]
AlO_4	7193	7219	27	[39, 76, 108, 124, 136]
AlO_4	7195	7219	25	[37, 99, 106, 116, 131]
AlO_5	7220	7229	10	[37, 65, 99, 106, 116, 131]
AlO_3	7220	7243	24	[39, 76, 124, 136]
AlO_4	7230	7357	128	[37, 65, 99, 116, 131]
AlO_4	7244	7295	52	[39, 71, 76, 124, 136]
AlO_5	7260	7271	12	[38, 66, 87, 103, 131, 138]
AlO_4	7272	7298	27	[38, 66, 87, 103, 131]
AlO_5	7296	7321	26	[39, 71, 76, 119, 124, 136]
AlO_3	7299	7330	32	[38, 66, 87, 131]
AlO_4	7322	7464	143	[39, 71, 119, 124, 136]
AlO_4	7331	7359	29	[38, 66, 87, 131, 138]
AlO_3	7358	7516	159	[37, 65, 99, 116]
AlO_5	7360	7391	32	[38, 66, 87, 98, 131, 138]
AlO_4	7392	7523	132	[38, 87, 98, 131, 138]
AlO_3	7465	7497	33	[39, 119, 124, 136]
AlO_4	7498	7564	67	[39, 71, 119, 124, 136]
AlO_4	7517	7546	30	[37, 65, 99, 116, 131]
AlO_5	7524	7542	19	[38, 87, 98, 131, 138, 142]
AlO_4	7543	7556	14	[38, 87, 98, 138, 142]
AlO_3	7547	7553	7	[37, 65, 116, 131]
AlO_4	7554	7623	70	[37, 65, 116, 131, 138]
AlO_5	7557	7636	80	[38, 87, 98, 103, 138, 142]
AlO_3	7565	7595	31	[39, 71, 124, 136]
AlO_4	7596	7675	80	[39, 71, 124, 136, 141]
AlO_5	7624	7667	44	[37, 65, 99, 116, 131, 138]
AlO_4	7637	7810	174	[38, 87, 98, 138, 142]
AlO_4	7668	7711	44	[37, 65, 99, 116, 131]
AlO_5	7676	7682	7	[39, 71, 119, 124, 136, 141]
AlO_4	7683	7702	20	[39, 71, 124, 136, 141]
AlO_3	7703	7707	5	[39, 124, 136, 141]
AlO_4	7708	7733	26	[39, 77, 124, 136, 141]
AlO_3	7712	7715	4	[37, 65, 99, 131]
AlO_4	7716	7838	123	[37, 65, 99, 115, 131]
AlO_3	7734	7768	35	[39, 124, 136, 141]
AlO_4	7769	7778	10	[39, 119, 124, 136, 141]
AlO_3	7779	7943	165	[39, 119, 124, 136]
AlO_3	7811	7831	21	[38, 98, 138, 142]
AlO_4	7832	7836	5	[38, 76, 98, 138, 142]
AlO_5	7837	7904	68	[38, 76, 87, 98, 138, 142]
AlO_5	7839	7882	44	[37, 65, 87, 99, 115, 131]
AlO_4	7883	7906	24	[37, 65, 99, 115, 131]
AlO_4	7905	7936	32	[38, 76, 87, 98, 142]
AlO_3	7907	7922	16	[37, 65, 99, 131]
AlO_4	7923	7976	54	[37, 65, 99, 131, 137]
AlO_3	7937	7973	37	[38, 76, 98, 142]
AlO_4	7944	8014	71	[39, 119, 122, 124, 136]
AlO_4	7974	8062	89	[38, 76, 98, 134, 142]
AlO_5	7977	7984	8	[37, 65, 99, 115, 131, 137]
AlO_6	7985	8014	30	[37, 65, 80, 99, 115, 131, 137]
AlO_5	8015	8083	69	[37, 65, 80, 99, 115, 137]
AlO_5	8015	8062	48	[39, 119, 122, 124, 132, 136]
AlO_5	8063	8199	137	[38, 68, 76, 98, 134, 142]
AlO_4	8063	8306	244	[39, 122, 124, 132, 136]
AlO_4	8084	8185	102	[37, 65, 80, 99, 137]
AlO_3	8186	8192	7	[37, 80, 99, 137]
AlO_4	8193	8235	43	[37, 80, 99, 115, 137]
AlO_4	8200	8447	248	[38, 76, 98, 134, 142]
AlO_5	8236	8247	12	[37, 80, 99, 115, 130, 137]
AlO_4	8248	8278	31	[37, 80, 99, 115, 137]
AlO_3	8279	8288	10	[37, 80, 99, 137]
AlO_4	8289	8316	28	[37, 80, 99, 115, 137]
AlO_5	8307	8341	35	[39, 102, 122, 124, 132, 136]
AlO_3	8317	8388	72	[37, 80, 99, 137]
AlO_4	8342	8516	175	[39, 102, 122, 124, 136]
AlO_4	8389	8439	51	[37, 65, 80, 99, 137]
AlO_5	8440	8457	18	[37, 65, 80, 98, 99, 137]
AlO_5	8448	8530	83	[38, 76, 80, 98, 134, 142]
AlO_4	8458	8465	8	[37, 65, 80, 99, 137]
AlO_3	8466	8588	123	[37, 65, 80, 99]
AlO_3	8517	8531	15	[39, 122, 124, 136]
AlO_6	8531	8551	21	[38, 73, 76, 80, 98, 134, 142]
AlO_4	8532	8696	165	[39, 102, 122, 124, 136]
AlO_5	8552	8568	17	[38, 73, 76, 80, 98, 142]
AlO_4	8569	8592	24	[38, 73, 76, 80, 98]
AlO_4	8589	8634	46	[37, 65, 80, 87, 99]
AlO_3	8593	8593	1	[38, 76, 80, 98]
AlO_4	8594	8628	35	[38, 76, 80, 98, 115]
AlO_5	8629	8816	188	[38, 76, 80, 98, 115, 139]
AlO_3	8635	8729	95	[37, 65, 80, 99]
AlO_5	8697	8756	60	[39, 88, 102, 122, 124, 136]
AlO_4	8730	8738	9	[37, 65, 80, 99, 100]
AlO_3	8739	9289	551	[37, 80, 99, 100]
AlO_4	8757	8878	122	[39, 88, 122, 124, 136]
AlO_4	8817	8839	23	[38, 76, 98, 115, 139]
AlO_5	8840	9010	171	[38, 73, 76, 98, 115, 139]
AlO_5	8879	8924	46	[39, 88, 102, 122, 124, 136]
AlO_4	8925	9052	128	[39, 88, 102, 124, 136]
AlO_4	9011	9191	181	[38, 73, 76, 98, 139]
AlO_3	9053	9432	380	[39, 102, 124, 136]
AlO_3	9192	9219	28	[38, 76, 98, 139]
AlO_4	9220	9309	90	[38, 76, 98, 131, 139]
AlO_4	9290	9324	35	[37, 80, 99, 100, 130]
AlO_3	9310	9314	5	[38, 76, 98, 139]
AlO_4	9315	9397	83	[38, 73, 76, 98, 139]
AlO_5	9325	9343	19	[37, 80, 99, 100, 107, 130]
AlO_4	9344	9365	22	[37, 99, 100, 107, 130]
AlO_3	9366	9421	56	[37, 99, 107, 130]
AlO_5	9398	9401	4	[38, 73, 76, 98, 103, 139]
AlO_6	9402	9403	2	[38, 73, 76, 98, 103, 139, 151]
AlO_5	9404	9411	8	[38, 73, 76, 98, 139, 151]
AlO_4	9412	9485	74	[38, 76, 98, 139, 151]
AlO_4	9422	9491	70	[37, 99, 100, 107, 130]
AlO_4	9433	9641	209	[39, 102, 114, 124, 136]
AlO_5	9486	9487	2	[38, 76, 98, 115, 139, 151]
AlO_6	9488	9495	8	[38, 73, 76, 98, 115, 139, 151]
AlO_5	9492	9496	5	[37, 77, 99, 100, 107, 130]
AlO_5	9496	9609	114	[38, 73, 76, 98, 115, 151]
AlO_4	9497	9527	31	[37, 77, 99, 100, 130]
AlO_3	9528	9823	296	[37, 77, 99, 100]
AlO_4	9610	9719	110	[38, 76, 98, 115, 151]
AlO_3	9642	9801	160	[39, 102, 114, 136]
AlO_3	9720	9745	26	[38, 76, 98, 115]
AlO_4	9746	9772	27	[38, 76, 98, 115, 151]
AlO_5	9773	9820	48	[38, 76, 98, 115, 147, 151]
AlO_4	9802	10050	249	[39, 102, 114, 124, 136]
AlO_4	9821	9844	24	[38, 76, 115, 147, 151]
AlO_4	9824	9869	46	[37, 77, 99, 100, 141]
AlO_3	9845	9858	14	[38, 76, 115, 147]
AlO_4	9859	9895	37	[38, 73, 76, 115, 147]
AlO_5	9870	9896	27	[37, 77, 99, 100, 130, 141]
AlO_3	9896	9902	7	[38, 73, 115, 147]
AlO_4	9897	9928	32	[37, 99, 100, 130, 141]
AlO_4	9903	10105	203	[38, 73, 115, 147, 151]
AlO_5	9929	9932	4	[37, 99, 100, 107, 130, 141]
AlO_4	9933	9984	52	[37, 99, 100, 130, 141]
AlO_3	9985	10045	61	[37, 99, 100, 141]
AlO_4	10046	10079	34	[37, 77, 99, 100, 141]
AlO_3	10051	10188	138	[39, 102, 114, 136]
AlO_5	10080	10108	29	[37, 77, 99, 100, 132, 141]
AlO_5	10106	10110	5	[38, 73, 115, 137, 147, 151]
AlO_4	10109	10285	177	[37, 99, 100, 132, 141]
AlO_4	10111	10127	17	[38, 73, 115, 147, 151]
AlO_5	10128	10144	17	[38, 73, 115, 137, 147, 151]
AlO_4	10145	10281	137	[38, 73, 115, 147, 151]
AlO_4	10189	10283	95	[39, 102, 114, 124, 136]
AlO_5	10282	10307	26	[38, 73, 107, 115, 147, 151]
AlO_5	10284	10373	90	[39, 102, 114, 122, 124, 136]
AlO_3	10286	10442	157	[37, 99, 100, 141]
AlO_4	10308	10347	40	[38, 73, 107, 147, 151]
AlO_5	10348	10409	62	[38, 73, 98, 107, 147, 151]
AlO_4	10374	10396	23	[39, 102, 114, 124, 136]
AlO_5	10397	10397	1	[39, 102, 114, 122, 124, 136]
AlO_4	10398	10695	298	[39, 102, 114, 122, 136]
AlO_4	10410	10454	45	[38, 73, 107, 147, 151]
AlO_4	10443	10452	10	[37, 77, 99, 100, 141]
AlO_3	10453	10466	14	[37, 99, 100, 141]
AlO_3	10455	10557	103	[38, 73, 107, 151]
AlO_4	10467	10582	116	[37, 99, 100, 132, 141]
AlO_5	10558	10609	52	[38, 73, 80, 103, 107, 151]
AlO_3	10583	10874	292	[37, 100, 132, 141]
AlO_4	10610	10749	140	[38, 73, 103, 107, 151]
AlO_3	10696	10749	54	[39, 114, 122, 136]
AlO_5	10750	10767	18	[38, 73, 103, 107, 147, 151]
AlO_4	10750	10768	19	[39, 113, 114, 122, 136]
AlO_4	10768	10772	5	[38, 73, 103, 107, 147]
AlO_3	10769	10804	36	[39, 114, 122, 136]
AlO_5	10773	10780	8	[38, 73, 80, 103, 107, 147]
AlO_4	10781	10836	56	[38, 73, 103, 107, 147]
AlO_4	10805	10830	26	[39, 102, 114, 122, 136]
AlO_5	10831	10848	18	[39, 102, 113, 114, 122, 136]
AlO_3	10837	11020	184	[38, 73, 107, 147]
AlO_4	10849	10875	27	[39, 113, 114, 122, 136]
AlO_4	10875	10917	43	[37, 74, 100, 132, 141]
AlO_3	10876	10900	25	[39, 114, 122, 136]
AlO_4	10901	11074	174	[39, 102, 114, 122, 136]
AlO_3	10918	10937	20	[37, 100, 132, 141]
AlO_4	10938	10984	47	[37, 74, 100, 132, 141]
AlO_3	10985	10997	13	[37, 100, 132, 141]
AlO_4	10998	11085	88	[37, 74, 100, 132, 141]
AlO_4	11021	11203	183	[38, 73, 107, 133, 147]
AlO_3	11075	11157	83	[39, 102, 114, 136]
AlO_3	11086	11214	129	[37, 74, 100, 141]
AlO_4	11158	11197	40	[39, 102, 108, 114, 136]
AlO_3	11198	11382	185	[39, 102, 114, 136]
AlO_5	11204	11243	40	[38, 73, 107, 130, 133, 147]
AlO_4	11215	11389	175	[37, 74, 100, 132, 141]
AlO_4	11244	11351	108	[38, 73, 130, 133, 147]
AlO_3	11352	11366	15	[38, 73, 130, 147]
AlO_4	11367	11666	300	[38, 73, 130, 133, 147]
AlO_4	11383	12075	693	[39, 102, 108, 114, 136]
AlO_5	11390	11394	5	[37, 74, 100, 125, 132, 141]
AlO_4	11395	11639	245	[37, 74, 100, 132, 141]
AlO_5	11640	11663	24	[37, 74, 84, 100, 132, 141]
AlO_4	11664	11761	98	[37, 74, 84, 100, 132]
AlO_3	11667	11716	50	[38, 73, 133, 147]
AlO_2	11717	11721	5	[38, 73, 147]
AlO_3	11722	11770	49	[38, 73, 133, 147]
AlO_3	11762	11796	35	[37, 74, 100, 132]
AlO_4	11771	11790	20	[38, 73, 111, 133, 147]
AlO_5	11791	11819	29	[38, 73, 107, 111, 133, 147]
AlO_4	11797	11938	142	[37, 74, 84, 100, 132]
AlO_4	11820	12604	785	[38, 73, 107, 111, 147]
AlO_5	11939	11960	22	[37, 74, 84, 100, 132, 141]
AlO_4	11961	11993	33	[37, 74, 84, 100, 132]
AlO_5	11994	12090	97	[37, 74, 84, 100, 105, 132]
AlO_5	12076	12126	51	[39, 102, 108, 114, 118, 136]
AlO_4	12091	12166	76	[37, 74, 84, 100, 105]
AlO_4	12127	12142	16	[39, 102, 108, 114, 118]
AlO_5	12143	12196	54	[39, 102, 108, 114, 118, 135]
AlO_3	12167	12281	115	[37, 74, 84, 100]
AlO_4	12197	12241	45	[39, 108, 114, 118, 135]
AlO_5	12242	12346	105	[39, 102, 108, 114, 118, 135]
AlO_4	12282	12289	8	[37, 74, 84, 100, 104]
AlO_5	12290	12292	3	[37, 74, 84, 89, 100, 104]
AlO_4	12293	12551	259	[37, 74, 89, 100, 104]
AlO_4	12347	12360	14	[39, 102, 108, 114, 118]
AlO_5	12361	12370	10	[39, 95, 102, 108, 114, 118]
AlO_4	12371	12379	9	[39, 102, 108, 114, 118]
AlO_3	12380	12437	58	[39, 102, 108, 118]
AlO_4	12438	12458	21	[39, 102, 108, 118, 122]
AlO_3	12459	12459	1	[39, 102, 118, 122]
AlO_2	12460	12504	45	[39, 102, 122]
AlO	12505	12517	13	[39, 102]
AlO_2	12518	12524	7	[39, 102, 108]
AlO_3	12525	12537	13	[39, 102, 108, 122]
AlO_2	12538	12544	7	[39, 108, 122]
AlO_3	12545	12558	14	[39, 108, 122, 136]
AlO_3	12552	12664	113	[37, 74, 100, 104]
AlO_4	12559	12581	23	[39, 65, 108, 122, 136]
AlO_3	12582	12590	9	[39, 65, 108, 122]
AlO_2	12591	12636	46	[39, 65, 108]
AlO_5	12605	12623	19	[38, 73, 107, 111, 120, 147]
AlO_4	12624	12727	104	[38, 73, 107, 120, 147]
AlO_3	12637	12662	26	[39, 65, 95, 108]
AlO_2	12663	12676	14	[39, 65, 108]
AlO_4	12665	12681	17	[37, 74, 100, 104, 144]
AlO_3	12677	12681	5	[39, 65, 95, 108]
AlO_5	12682	12752	71	[37, 74, 100, 104, 105, 144]
AlO_4	12682	12705	24	[39, 65, 95, 108, 121]
AlO_3	12706	12735	30	[39, 65, 108, 121]
AlO_3	12728	12759	32	[38, 73, 120, 147]
AlO_4	12736	12746	11	[39, 65, 95, 108, 121]
AlO_5	12747	12761	15	[39, 65, 88, 95, 108, 121]
AlO_4	12753	12816	64	[37, 74, 100, 104, 144]
AlO_4	12760	12788	29	[38, 73, 107, 120, 147]
AlO_4	12762	12771	10	[39, 65, 88, 108, 121]
AlO_5	12772	12806	35	[39, 65, 88, 94, 108, 121]
AlO_3	12789	12810	22	[38, 73, 107, 120]
AlO_6	12807	12811	5	[39, 65, 88, 94, 95, 108, 121]
AlO_4	12811	12871	61	[38, 73, 107, 120, 130]
AlO_5	12812	12848	37	[39, 65, 88, 94, 95, 108]
AlO_5	12817	12887	71	[37, 74, 100, 104, 105, 144]
AlO_6	12849	12866	18	[39, 65, 88, 94, 95, 108, 146]
AlO_5	12867	13004	138	[39, 65, 88, 95, 108, 146]
AlO_3	12872	12927	56	[38, 73, 120, 130]
AlO_4	12888	12933	46	[37, 74, 100, 104, 144]
AlO_2	12928	13009	82	[38, 73, 130]
AlO_5	12934	12988	55	[37, 74, 76, 100, 104, 144]
AlO_4	12989	13009	21	[37, 74, 76, 100, 104]
AlO_4	13005	13009	5	[39, 65, 88, 95, 108]
