# Supplementary material for: Pressure‐Induced Coordination Changes in a Pyrolitic Silicate Melt From Ab Initio Molecular Dynamics Simulations
Source: J Geophys Res Solid Earth. 2019 Nov 29;124(11):11232–50. doi: 10.1029/2019JB018238 (PMC6988478; doi:10.1029/2019JB018238)
Supplement: Supplementary file 2 — Data Set S1 [file JGRB-124-11232-s002.zip › Data/4000K/AlO/a14.0-pyr-100-nvt.T4.outcar.umd.dat.r0.stat.dat]

Cluster	Time	Percent
AlO_3	10202	0.26138867537791444	4
AlO_4	22066	0.5653599795029465	5
AlO_5	6059	0.1552395593133487	6
AlO_6	293	0.007507045862157315	7
AlO_2	397	0.010171662823469126	3
AlO	13	0.0003330771201639764	2
