# Supplementary material for: Pressure‐Induced Coordination Changes in a Pyrolitic Silicate Melt From Ab Initio Molecular Dynamics Simulations
Source: J Geophys Res Solid Earth. 2019 Nov 29;124(11):11232–50. doi: 10.1029/2019JB018238 (PMC6988478; doi:10.1029/2019JB018238)
Supplement: Supplementary file 2 — Data Set S1 [file JGRB-124-11232-s002.zip › Data/4000K/CaO/a10.0-pyr-100-nvt.T4.outcar.umd.dat.r0.popul.dat]

Formula	Begin	End	Lifetime	[Composition]
CaO_11	0	15	16	[1, 73, 76, 92, 106, 124, 126, 128, 140, 141, 142, 152]
CaO_9	0	9	10	[2, 66, 84, 92, 110, 119, 125, 127, 134, 152]
CaO_10	10	25	16	[2, 66, 84, 92, 99, 110, 119, 125, 127, 134, 152]
CaO_10	16	28	13	[1, 76, 92, 106, 124, 126, 128, 140, 141, 142, 152]
CaO_9	26	76	51	[2, 66, 84, 92, 99, 119, 125, 127, 134, 152]
CaO_9	29	29	1	[1, 76, 92, 106, 124, 126, 128, 140, 141, 152]
CaO_10	30	41	12	[1, 67, 76, 92, 106, 124, 126, 128, 140, 141, 152]
CaO_11	42	45	4	[1, 67, 76, 92, 106, 124, 126, 128, 140, 141, 142, 152]
CaO_10	46	51	6	[1, 67, 76, 92, 124, 126, 128, 140, 141, 142, 152]
CaO_11	52	63	12	[1, 67, 73, 76, 92, 124, 126, 128, 140, 141, 142, 152]
CaO_10	64	75	12	[1, 67, 73, 76, 92, 124, 126, 128, 140, 141, 152]
CaO_11	76	107	32	[1, 67, 73, 76, 92, 124, 126, 128, 140, 141, 142, 152]
CaO_8	77	94	18	[2, 66, 84, 92, 99, 119, 125, 134, 152]
CaO_9	95	113	19	[2, 66, 84, 92, 99, 119, 125, 127, 134, 152]
CaO_10	108	114	7	[1, 67, 76, 92, 124, 126, 128, 140, 141, 142, 152]
CaO_10	114	130	17	[2, 66, 84, 92, 99, 110, 119, 125, 127, 134, 152]
CaO_9	115	127	13	[1, 76, 92, 124, 126, 128, 140, 141, 142, 152]
CaO_10	128	167	40	[1, 76, 92, 106, 124, 126, 128, 140, 141, 142, 152]
CaO_9	131	148	18	[2, 66, 84, 92, 99, 119, 125, 127, 134, 152]
CaO_10	149	177	29	[2, 66, 84, 92, 99, 110, 119, 125, 127, 134, 152]
CaO_9	168	195	28	[1, 76, 92, 106, 124, 126, 128, 140, 141, 152]
CaO_11	178	193	16	[2, 66, 84, 92, 99, 110, 119, 125, 127, 134, 140, 152]
CaO_10	194	210	17	[2, 66, 84, 92, 99, 110, 119, 125, 127, 134, 152]
CaO_8	196	201	6	[1, 76, 92, 106, 124, 126, 128, 140, 141]
CaO_9	202	214	13	[1, 76, 92, 106, 124, 126, 128, 140, 141, 152]
CaO_9	211	273	63	[2, 66, 84, 92, 99, 119, 125, 127, 134, 152]
CaO_10	215	261	47	[1, 76, 92, 106, 124, 126, 128, 140, 141, 142, 152]
CaO_9	262	272	11	[1, 76, 92, 124, 126, 128, 140, 141, 142, 152]
CaO_10	273	297	25	[1, 76, 92, 106, 124, 126, 128, 140, 141, 142, 152]
CaO_10	274	321	48	[2, 66, 84, 92, 99, 110, 119, 125, 127, 134, 152]
CaO_11	298	300	3	[1, 67, 76, 92, 106, 124, 126, 128, 140, 141, 142, 152]
CaO_10	301	359	59	[1, 67, 76, 92, 124, 126, 128, 140, 141, 142, 152]
CaO_11	322	331	10	[2, 66, 84, 92, 99, 110, 119, 125, 127, 134, 140, 152]
CaO_12	332	334	3	[2, 66, 84, 92, 99, 108, 110, 119, 125, 127, 134, 140, 152]
CaO_11	335	338	4	[2, 84, 92, 99, 108, 110, 119, 125, 127, 134, 140, 152]
CaO_10	339	343	5	[2, 84, 92, 99, 108, 110, 119, 125, 127, 134, 152]
CaO_11	344	347	4	[2, 84, 92, 99, 108, 110, 119, 125, 127, 128, 134, 152]
CaO_10	348	348	1	[2, 84, 92, 99, 110, 119, 125, 127, 128, 134, 152]
CaO_9	349	349	1	[2, 84, 92, 99, 119, 125, 127, 128, 134, 152]
CaO_8	350	356	7	[2, 84, 92, 99, 119, 125, 127, 134, 152]
CaO_7	357	358	2	[2, 84, 92, 99, 119, 125, 134, 152]
CaO_8	359	362	4	[2, 84, 92, 99, 110, 119, 125, 134, 152]
CaO_11	360	364	5	[1, 67, 76, 92, 106, 124, 126, 128, 140, 141, 142, 152]
CaO_9	363	373	11	[2, 84, 92, 99, 110, 119, 125, 127, 134, 152]
CaO_10	365	369	5	[1, 67, 76, 92, 106, 124, 126, 128, 140, 141, 152]
CaO_9	370	371	2	[1, 67, 76, 92, 124, 126, 128, 140, 141, 152]
CaO_8	372	380	9	[1, 67, 76, 92, 124, 126, 140, 141, 152]
CaO_10	374	442	69	[2, 66, 84, 92, 99, 110, 119, 125, 127, 134, 152]
CaO_9	381	385	5	[1, 67, 73, 76, 92, 124, 126, 140, 141, 152]
CaO_10	386	391	6	[1, 67, 73, 76, 92, 124, 126, 128, 140, 141, 152]
CaO_11	392	392	1	[1, 67, 73, 76, 92, 124, 126, 128, 140, 141, 142, 152]
CaO_10	393	407	15	[1, 67, 76, 92, 124, 126, 128, 140, 141, 142, 152]
CaO_11	408	447	40	[1, 67, 73, 76, 92, 124, 126, 128, 140, 141, 142, 152]
CaO_11	443	490	48	[2, 66, 84, 92, 99, 108, 110, 119, 125, 127, 134, 152]
CaO_10	448	486	39	[1, 67, 76, 92, 124, 126, 128, 140, 141, 142, 152]
CaO_9	487	500	14	[1, 67, 76, 92, 124, 126, 128, 140, 141, 152]
CaO_10	491	559	69	[2, 66, 84, 92, 99, 110, 119, 125, 127, 134, 152]
CaO_10	501	537	37	[1, 67, 76, 92, 124, 126, 128, 140, 141, 142, 152]
CaO_11	538	565	28	[1, 67, 73, 76, 92, 124, 126, 128, 140, 141, 142, 152]
CaO_11	560	563	4	[2, 66, 84, 92, 99, 108, 110, 119, 125, 127, 134, 152]
CaO_10	564	569	6	[2, 66, 84, 92, 108, 110, 119, 125, 127, 134, 152]
CaO_10	566	590	25	[1, 67, 73, 76, 92, 124, 126, 128, 140, 141, 152]
CaO_9	570	570	1	[2, 66, 84, 92, 110, 119, 125, 127, 134, 152]
CaO_8	571	576	6	[2, 66, 84, 92, 110, 119, 127, 134, 152]
CaO_9	577	582	6	[2, 66, 84, 92, 99, 110, 119, 127, 134, 152]
CaO_10	583	684	102	[2, 66, 84, 92, 99, 110, 119, 125, 127, 134, 152]
CaO_9	591	627	37	[1, 67, 76, 92, 124, 126, 128, 140, 141, 152]
CaO_10	628	650	23	[1, 67, 73, 76, 92, 124, 126, 128, 140, 141, 152]
CaO_11	651	657	7	[1, 67, 73, 76, 92, 124, 126, 128, 140, 141, 142, 152]
CaO_10	658	677	20	[1, 73, 76, 92, 124, 126, 128, 140, 141, 142, 152]
CaO_11	678	687	10	[1, 67, 73, 76, 92, 124, 126, 128, 140, 141, 142, 152]
CaO_9	685	697	13	[2, 66, 84, 92, 110, 119, 125, 127, 134, 152]
CaO_10	688	733	46	[1, 67, 76, 92, 124, 126, 128, 140, 141, 142, 152]
CaO_10	698	709	12	[2, 66, 84, 92, 110, 119, 125, 127, 134, 140, 152]
CaO_9	710	730	21	[2, 66, 84, 92, 110, 125, 127, 134, 140, 152]
CaO_10	731	732	2	[2, 66, 84, 92, 99, 110, 125, 127, 134, 140, 152]
CaO_9	733	746	14	[2, 66, 84, 92, 99, 110, 125, 127, 134, 152]
CaO_9	734	765	32	[1, 76, 92, 124, 126, 128, 140, 141, 142, 152]
CaO_10	747	769	23	[2, 66, 84, 92, 99, 110, 119, 125, 127, 134, 152]
CaO_8	766	772	7	[1, 76, 92, 124, 126, 128, 140, 141, 152]
CaO_9	770	801	32	[2, 66, 84, 92, 110, 119, 125, 127, 134, 152]
CaO_9	773	781	9	[1, 76, 92, 106, 124, 126, 128, 140, 141, 152]
CaO_10	782	792	11	[1, 76, 92, 106, 124, 126, 128, 140, 141, 142, 152]
CaO_9	793	800	8	[1, 76, 92, 106, 124, 126, 128, 140, 141, 152]
CaO_8	801	801	1	[1, 76, 92, 124, 126, 128, 140, 141, 152]
CaO_9	802	834	33	[1, 67, 76, 92, 124, 126, 128, 140, 141, 152]
CaO_10	802	820	19	[2, 66, 84, 92, 99, 110, 119, 125, 127, 134, 152]
CaO_9	821	833	13	[2, 66, 84, 92, 99, 119, 125, 127, 134, 152]
CaO_10	834	971	138	[2, 66, 84, 92, 99, 110, 119, 125, 127, 134, 152]
CaO_10	835	837	3	[1, 67, 73, 76, 92, 124, 126, 128, 140, 141, 152]
CaO_11	838	858	21	[1, 67, 73, 76, 92, 124, 126, 128, 140, 141, 142, 152]
CaO_10	859	868	10	[1, 67, 76, 92, 124, 126, 128, 140, 141, 142, 152]
CaO_9	869	889	21	[1, 67, 76, 92, 124, 126, 128, 141, 142, 152]
CaO_10	890	950	61	[1, 67, 76, 92, 124, 126, 128, 140, 141, 142, 152]
CaO_9	951	980	30	[1, 67, 76, 92, 124, 126, 128, 140, 141, 152]
CaO_9	972	996	25	[2, 66, 84, 92, 110, 119, 125, 127, 134, 152]
CaO_10	981	1001	21	[1, 67, 76, 92, 124, 126, 128, 140, 141, 142, 152]
CaO_10	997	1008	12	[2, 66, 84, 92, 108, 110, 119, 125, 127, 134, 152]
CaO_9	1002	1059	58	[1, 76, 92, 124, 126, 128, 140, 141, 142, 152]
CaO_9	1009	1013	5	[2, 66, 84, 92, 110, 119, 125, 127, 134, 152]
CaO_10	1014	1020	7	[2, 66, 84, 92, 110, 119, 125, 127, 134, 140, 152]
CaO_11	1021	1028	8	[2, 66, 84, 92, 99, 110, 119, 125, 127, 134, 140, 152]
CaO_10	1029	1177	149	[2, 66, 84, 92, 99, 110, 119, 125, 127, 134, 152]
CaO_8	1060	1117	58	[1, 76, 92, 124, 126, 128, 140, 141, 152]
CaO_9	1118	1135	18	[1, 76, 92, 124, 126, 128, 140, 141, 142, 152]
CaO_8	1136	1151	16	[1, 76, 92, 124, 126, 128, 140, 141, 152]
CaO_9	1152	1168	17	[1, 73, 76, 92, 124, 126, 128, 140, 141, 152]
CaO_8	1169	1210	42	[1, 76, 92, 124, 126, 128, 140, 141, 152]
CaO_11	1178	1181	4	[2, 66, 84, 92, 99, 110, 119, 125, 127, 128, 134, 152]
CaO_10	1182	1186	5	[2, 66, 84, 92, 99, 119, 125, 127, 128, 134, 152]
CaO_9	1187	1193	7	[2, 66, 84, 92, 99, 119, 125, 128, 134, 152]
CaO_8	1194	1247	54	[2, 66, 84, 92, 99, 119, 125, 134, 152]
CaO_9	1211	1276	66	[1, 76, 92, 124, 126, 128, 140, 141, 142, 152]
CaO_9	1248	1259	12	[2, 66, 84, 92, 99, 119, 125, 127, 134, 152]
CaO_10	1260	1292	33	[2, 66, 84, 92, 99, 110, 119, 125, 127, 134, 152]
CaO_10	1277	1295	19	[1, 67, 76, 92, 124, 126, 128, 140, 141, 142, 152]
CaO_9	1293	1310	18	[2, 66, 84, 92, 99, 110, 125, 127, 134, 152]
CaO_9	1296	1306	11	[1, 76, 92, 124, 126, 128, 140, 141, 142, 152]
CaO_10	1307	1326	20	[1, 73, 76, 92, 124, 126, 128, 140, 141, 142, 152]
CaO_10	1311	1422	112	[2, 66, 84, 92, 99, 110, 119, 125, 127, 134, 152]
CaO_9	1327	1356	30	[1, 76, 92, 124, 126, 128, 140, 141, 142, 152]
CaO_8	1357	1360	4	[1, 76, 92, 124, 126, 128, 140, 141, 152]
CaO_9	1361	1362	2	[1, 76, 92, 124, 126, 128, 140, 141, 142, 152]
CaO_10	1363	1375	13	[1, 67, 76, 92, 124, 126, 128, 140, 141, 142, 152]
CaO_9	1376	1392	17	[1, 67, 76, 92, 124, 126, 128, 141, 142, 152]
CaO_10	1393	1410	18	[1, 67, 73, 76, 92, 124, 126, 128, 141, 142, 152]
CaO_9	1411	1444	34	[1, 67, 76, 92, 124, 126, 128, 141, 142, 152]
CaO_11	1423	1427	5	[2, 66, 84, 92, 99, 110, 119, 125, 127, 128, 134, 152]
CaO_10	1428	1434	7	[2, 66, 92, 99, 110, 119, 125, 127, 128, 134, 152]
CaO_9	1435	1543	109	[2, 66, 92, 99, 119, 125, 127, 128, 134, 152]
CaO_10	1445	1466	22	[1, 67, 76, 92, 124, 126, 128, 140, 141, 142, 152]
CaO_11	1467	1496	30	[1, 67, 73, 76, 92, 124, 126, 128, 140, 141, 142, 152]
CaO_10	1497	1503	7	[1, 67, 76, 92, 124, 126, 128, 140, 141, 142, 152]
CaO_9	1504	1514	11	[1, 67, 76, 92, 126, 128, 140, 141, 142, 152]
CaO_10	1515	1516	2	[1, 67, 76, 92, 124, 126, 128, 140, 141, 142, 152]
CaO_11	1517	1561	45	[1, 67, 73, 76, 92, 124, 126, 128, 140, 141, 142, 152]
CaO_9	1544	1549	6	[2, 66, 84, 92, 99, 119, 125, 127, 134, 152]
CaO_10	1550	1551	2	[2, 66, 84, 92, 99, 110, 119, 125, 127, 134, 152]
CaO_9	1552	1570	19	[2, 66, 92, 99, 110, 119, 125, 127, 134, 152]
CaO_10	1562	1571	10	[1, 67, 73, 76, 92, 124, 126, 128, 141, 142, 152]
CaO_8	1571	1601	31	[2, 66, 92, 99, 119, 125, 127, 134, 152]
CaO_11	1572	1599	28	[1, 67, 73, 76, 92, 124, 126, 128, 140, 141, 142, 152]
CaO_10	1600	1607	8	[1, 67, 76, 92, 124, 126, 128, 140, 141, 142, 152]
CaO_9	1602	1616	15	[2, 66, 84, 92, 99, 119, 125, 127, 134, 152]
CaO_11	1608	1626	19	[1, 67, 73, 76, 92, 124, 126, 128, 140, 141, 142, 152]
CaO_10	1617	1629	13	[2, 66, 84, 92, 99, 119, 125, 127, 128, 134, 152]
CaO_10	1627	1688	62	[1, 67, 76, 92, 124, 126, 128, 140, 141, 142, 152]
CaO_9	1630	1638	9	[2, 66, 92, 99, 119, 125, 127, 128, 134, 152]
CaO_10	1639	1648	10	[2, 66, 92, 99, 110, 119, 125, 127, 128, 134, 152]
CaO_9	1649	1672	24	[2, 66, 92, 99, 119, 125, 127, 128, 134, 152]
CaO_10	1673	1691	19	[2, 66, 92, 99, 110, 119, 125, 127, 128, 134, 152]
CaO_9	1689	1703	15	[1, 67, 76, 92, 126, 128, 140, 141, 142, 152]
CaO_9	1692	1710	19	[2, 66, 92, 99, 119, 125, 127, 128, 134, 152]
CaO_10	1704	1710	7	[1, 67, 73, 76, 92, 126, 128, 140, 141, 142, 152]
CaO_11	1711	1723	13	[1, 67, 73, 76, 92, 124, 126, 128, 140, 141, 142, 152]
CaO_8	1711	1763	53	[2, 66, 92, 99, 119, 125, 127, 134, 152]
CaO_10	1724	1731	8	[1, 67, 73, 76, 92, 126, 128, 140, 141, 142, 152]
CaO_9	1732	1734	3	[1, 67, 73, 76, 92, 126, 128, 141, 142, 152]
CaO_8	1735	1742	8	[1, 67, 76, 92, 126, 128, 141, 142, 152]
CaO_9	1743	1752	10	[1, 67, 76, 92, 124, 126, 128, 141, 142, 152]
CaO_10	1753	1753	1	[1, 67, 76, 92, 124, 126, 128, 140, 141, 142, 152]
CaO_11	1754	1785	32	[1, 67, 73, 76, 92, 124, 126, 128, 140, 141, 142, 152]
CaO_9	1764	1764	1	[2, 66, 92, 99, 110, 119, 125, 127, 134, 152]
CaO_10	1765	1771	7	[2, 66, 92, 99, 110, 119, 125, 127, 134, 138, 152]
CaO_9	1772	1778	7	[2, 66, 92, 99, 119, 125, 127, 134, 138, 152]
CaO_8	1779	1798	20	[2, 66, 92, 99, 119, 125, 127, 134, 152]
CaO_10	1786	1798	13	[1, 67, 76, 92, 124, 126, 128, 140, 141, 142, 152]
CaO_11	1799	1831	33	[1, 67, 73, 76, 92, 124, 126, 128, 140, 141, 142, 152]
CaO_9	1799	1831	33	[2, 66, 92, 99, 119, 125, 127, 128, 134, 152]
CaO_10	1832	1858	27	[1, 67, 73, 76, 92, 126, 128, 140, 141, 142, 152]
CaO_10	1832	1836	5	[2, 66, 92, 99, 110, 119, 125, 127, 128, 134, 152]
CaO_9	1837	1856	20	[2, 66, 92, 99, 110, 119, 125, 127, 134, 152]
CaO_8	1857	1951	95	[2, 66, 92, 99, 119, 125, 127, 134, 152]
CaO_9	1859	1861	3	[1, 73, 76, 92, 126, 128, 140, 141, 142, 152]
CaO_10	1862	1862	1	[1, 73, 76, 92, 124, 126, 128, 140, 141, 142, 152]
CaO_9	1863	1885	23	[1, 76, 92, 124, 126, 128, 140, 141, 142, 152]
CaO_10	1886	1916	31	[1, 67, 76, 92, 124, 126, 128, 140, 141, 142, 152]
CaO_9	1917	1946	30	[1, 67, 76, 92, 124, 126, 128, 141, 142, 152]
CaO_10	1947	1947	1	[1, 67, 73, 76, 92, 124, 126, 128, 141, 142, 152]
CaO_11	1948	1991	44	[1, 67, 73, 76, 92, 124, 126, 128, 140, 141, 142, 152]
CaO_9	1952	1989	38	[2, 66, 92, 99, 114, 119, 125, 127, 134, 152]
CaO_8	1990	2033	44	[2, 66, 92, 99, 119, 125, 127, 134, 152]
CaO_10	1992	2031	40	[1, 67, 76, 92, 124, 126, 128, 140, 141, 142, 152]
CaO_11	2032	2041	10	[1, 67, 73, 76, 92, 124, 126, 128, 140, 141, 142, 152]
CaO_9	2034	2041	8	[2, 66, 92, 99, 119, 125, 127, 128, 134, 152]
CaO_10	2042	2060	19	[1, 67, 76, 92, 124, 126, 128, 140, 141, 142, 152]
CaO_8	2042	2043	2	[2, 66, 92, 99, 119, 125, 127, 128, 152]
CaO_7	2044	2058	15	[2, 66, 92, 99, 119, 125, 127, 152]
CaO_8	2059	2061	3	[2, 66, 92, 99, 119, 125, 127, 134, 152]
CaO_9	2061	2074	14	[1, 76, 92, 124, 126, 128, 140, 141, 142, 152]
CaO_9	2062	2081	20	[2, 66, 92, 99, 110, 119, 125, 127, 134, 152]
CaO_10	2075	2091	17	[1, 73, 76, 92, 124, 126, 128, 140, 141, 142, 152]
CaO_10	2082	2096	15	[2, 66, 92, 99, 110, 114, 119, 125, 127, 134, 152]
CaO_11	2092	2118	27	[1, 67, 73, 76, 92, 124, 126, 128, 140, 141, 142, 152]
CaO_9	2097	2116	20	[2, 66, 92, 99, 110, 119, 125, 127, 134, 152]
CaO_10	2117	2123	7	[2, 66, 84, 92, 99, 110, 119, 125, 127, 134, 152]
CaO_10	2119	2133	15	[1, 67, 73, 76, 92, 126, 128, 140, 141, 142, 152]
CaO_9	2124	2127	4	[2, 66, 84, 92, 99, 110, 119, 125, 134, 152]
CaO_8	2128	2131	4	[2, 66, 84, 92, 99, 110, 119, 125, 152]
CaO_9	2132	2134	3	[2, 66, 84, 92, 99, 110, 119, 125, 135, 152]
CaO_11	2134	2148	15	[1, 67, 73, 76, 92, 124, 126, 128, 140, 141, 142, 152]
CaO_8	2135	2141	7	[2, 66, 84, 92, 99, 110, 119, 125, 152]
CaO_9	2142	2162	21	[2, 66, 84, 92, 99, 110, 114, 119, 125, 152]
CaO_10	2149	2166	18	[1, 67, 76, 92, 124, 126, 128, 140, 141, 142, 152]
CaO_10	2163	2189	27	[2, 66, 84, 92, 99, 110, 114, 119, 125, 134, 152]
CaO_11	2167	2173	7	[1, 67, 73, 76, 92, 124, 126, 128, 140, 141, 142, 152]
CaO_10	2174	2198	25	[1, 67, 73, 76, 92, 124, 126, 128, 141, 142, 152]
CaO_9	2190	2193	4	[2, 66, 84, 92, 99, 110, 119, 125, 134, 152]
CaO_8	2194	2218	25	[2, 66, 92, 99, 110, 119, 125, 134, 152]
CaO_11	2199	2217	19	[1, 67, 73, 76, 92, 124, 126, 128, 140, 141, 142, 152]
CaO_10	2218	2218	1	[1, 67, 76, 92, 124, 126, 128, 140, 141, 142, 152]
CaO_9	2219	2227	9	[1, 67, 76, 92, 124, 126, 128, 141, 142, 152]
CaO_9	2219	2225	7	[2, 66, 84, 92, 99, 110, 119, 125, 134, 152]
CaO_10	2226	2233	8	[2, 66, 84, 92, 99, 110, 119, 125, 127, 134, 152]
CaO_10	2228	2228	1	[1, 67, 76, 92, 124, 126, 128, 140, 141, 142, 152]
CaO_11	2229	2247	19	[1, 67, 73, 76, 92, 124, 126, 128, 140, 141, 142, 152]
CaO_11	2234	2245	12	[2, 66, 84, 92, 99, 110, 119, 125, 127, 134, 136, 152]
CaO_10	2246	2251	6	[2, 66, 84, 92, 99, 110, 119, 125, 127, 134, 152]
CaO_10	2248	2249	2	[1, 67, 73, 76, 92, 124, 126, 128, 141, 142, 152]
CaO_9	2250	2254	5	[1, 67, 73, 76, 92, 126, 128, 141, 142, 152]
CaO_9	2252	2252	1	[2, 66, 84, 92, 99, 110, 119, 125, 134, 152]
CaO_8	2253	2265	13	[2, 66, 92, 99, 110, 119, 125, 134, 152]
CaO_8	2255	2285	31	[1, 67, 73, 76, 92, 128, 141, 142, 152]
CaO_9	2266	2271	6	[2, 66, 92, 99, 110, 119, 125, 127, 134, 152]
CaO_8	2272	2286	15	[2, 66, 92, 99, 110, 119, 125, 127, 152]
CaO_9	2286	2287	2	[1, 67, 73, 76, 92, 126, 128, 141, 142, 152]
CaO_9	2287	2288	2	[2, 66, 84, 92, 99, 110, 119, 125, 127, 152]
CaO_10	2288	2294	7	[1, 67, 73, 76, 92, 126, 128, 140, 141, 142, 152]
CaO_10	2289	2294	6	[2, 66, 84, 92, 99, 110, 119, 125, 127, 134, 152]
CaO_11	2295	2297	3	[1, 67, 73, 76, 92, 124, 126, 128, 140, 141, 142, 152]
CaO_9	2295	2321	27	[2, 66, 84, 92, 99, 110, 119, 125, 134, 152]
CaO_10	2298	2353	56	[1, 67, 73, 76, 92, 124, 126, 128, 141, 142, 152]
CaO_10	2322	2327	6	[2, 66, 84, 92, 99, 110, 114, 119, 125, 134, 152]
CaO_9	2328	2332	5	[2, 66, 92, 99, 110, 114, 119, 125, 134, 152]
CaO_10	2333	2339	7	[2, 66, 92, 99, 110, 114, 119, 125, 127, 134, 152]
CaO_11	2340	2352	13	[2, 66, 84, 92, 99, 110, 114, 119, 125, 127, 134, 152]
CaO_10	2353	2389	37	[2, 66, 84, 92, 99, 110, 114, 119, 125, 127, 152]
CaO_9	2354	2385	32	[1, 67, 76, 92, 124, 126, 128, 141, 142, 152]
CaO_10	2386	2395	10	[1, 67, 73, 76, 92, 124, 126, 128, 141, 142, 152]
CaO_9	2390	2390	1	[2, 66, 84, 92, 99, 110, 119, 125, 127, 152]
CaO_8	2391	2391	1	[2, 66, 84, 92, 99, 110, 119, 125, 152]
CaO_9	2392	2407	16	[2, 66, 84, 92, 99, 110, 119, 125, 134, 152]
CaO_11	2396	2415	20	[1, 67, 73, 76, 92, 124, 126, 128, 140, 141, 142, 152]
CaO_10	2408	2431	24	[2, 66, 84, 92, 99, 110, 119, 125, 127, 134, 152]
CaO_10	2416	2417	2	[1, 67, 73, 76, 92, 126, 128, 140, 141, 142, 152]
CaO_9	2418	2427	10	[1, 67, 73, 76, 92, 126, 128, 141, 142, 152]
CaO_10	2428	2449	22	[1, 67, 73, 76, 92, 124, 126, 128, 141, 142, 152]
CaO_9	2432	2444	13	[2, 66, 92, 99, 110, 119, 125, 127, 134, 152]
CaO_8	2445	2501	57	[2, 66, 92, 99, 110, 119, 125, 134, 152]
CaO_11	2450	2459	10	[1, 67, 73, 76, 92, 124, 126, 128, 140, 141, 142, 152]
CaO_10	2460	2498	39	[1, 67, 73, 76, 92, 124, 126, 128, 141, 142, 152]
CaO_9	2499	2504	6	[1, 67, 73, 76, 92, 126, 128, 141, 142, 152]
CaO_9	2502	2509	8	[2, 66, 92, 99, 110, 114, 119, 125, 134, 152]
CaO_10	2505	2521	17	[1, 67, 73, 76, 92, 124, 126, 128, 141, 142, 152]
CaO_10	2510	2525	16	[2, 66, 84, 92, 99, 110, 114, 119, 125, 134, 152]
CaO_11	2522	2529	8	[1, 67, 73, 76, 92, 124, 126, 128, 140, 141, 142, 152]
CaO_9	2526	2553	28	[2, 66, 84, 92, 99, 110, 119, 125, 134, 152]
CaO_10	2530	2536	7	[1, 67, 73, 76, 92, 124, 126, 128, 141, 142, 152]
CaO_9	2537	2545	9	[1, 67, 73, 76, 92, 124, 128, 141, 142, 152]
CaO_8	2546	2565	20	[1, 67, 73, 76, 92, 128, 141, 142, 152]
CaO_8	2554	2599	46	[2, 66, 84, 92, 99, 110, 119, 125, 152]
CaO_9	2566	2569	4	[1, 67, 73, 76, 92, 124, 128, 141, 142, 152]
CaO_10	2570	2637	68	[1, 67, 73, 76, 92, 124, 126, 128, 141, 142, 152]
CaO_9	2600	2629	30	[2, 66, 84, 92, 99, 110, 119, 125, 127, 152]
CaO_10	2630	2674	45	[2, 66, 84, 92, 99, 110, 119, 125, 127, 134, 152]
CaO_11	2638	2643	6	[1, 67, 73, 76, 92, 124, 126, 128, 140, 141, 142, 152]
CaO_10	2644	2662	19	[1, 67, 76, 92, 124, 126, 128, 140, 141, 142, 152]
CaO_11	2663	2675	13	[1, 67, 73, 76, 92, 124, 126, 128, 140, 141, 142, 152]
CaO_11	2675	2689	15	[2, 66, 84, 92, 99, 110, 119, 125, 127, 134, 136, 152]
CaO_12	2676	2684	9	[1, 67, 73, 76, 92, 106, 124, 126, 128, 140, 141, 142, 152]
CaO_11	2685	2693	9	[1, 67, 73, 76, 92, 106, 124, 126, 140, 141, 142, 152]
CaO_10	2690	2754	65	[2, 66, 84, 92, 99, 110, 119, 125, 127, 134, 152]
CaO_10	2694	2696	3	[1, 67, 73, 76, 92, 124, 126, 140, 141, 142, 152]
CaO_11	2697	2742	46	[1, 67, 73, 76, 92, 124, 126, 128, 140, 141, 142, 152]
CaO_10	2743	2810	68	[1, 67, 73, 76, 92, 124, 126, 128, 141, 142, 152]
CaO_9	2755	2821	67	[2, 66, 84, 92, 99, 110, 119, 125, 127, 152]
CaO_9	2811	2814	4	[1, 67, 73, 76, 92, 124, 128, 141, 142, 152]
CaO_10	2815	2818	4	[1, 67, 73, 76, 92, 124, 128, 140, 141, 142, 152]
CaO_11	2819	2838	20	[1, 67, 73, 76, 92, 124, 126, 128, 140, 141, 142, 152]
CaO_10	2822	2825	4	[2, 66, 84, 92, 99, 110, 114, 119, 125, 127, 152]
CaO_9	2826	2871	46	[2, 66, 92, 99, 110, 114, 119, 125, 127, 152]
CaO_10	2839	2840	2	[1, 67, 73, 76, 92, 124, 126, 128, 141, 142, 152]
CaO_9	2841	2875	35	[1, 67, 76, 92, 124, 126, 128, 141, 142, 152]
CaO_10	2872	2918	47	[2, 66, 84, 92, 99, 110, 114, 119, 125, 127, 152]
CaO_10	2876	2881	6	[1, 67, 73, 76, 92, 124, 126, 128, 141, 142, 152]
CaO_11	2882	2885	4	[1, 67, 73, 76, 92, 124, 126, 128, 140, 141, 142, 152]
CaO_10	2886	2888	3	[1, 67, 76, 92, 124, 126, 128, 140, 141, 142, 152]
CaO_9	2889	2938	50	[1, 67, 76, 92, 124, 126, 128, 141, 142, 152]
CaO_9	2919	2935	17	[2, 66, 84, 92, 99, 110, 114, 119, 125, 152]
CaO_10	2936	2972	37	[2, 66, 84, 92, 99, 110, 114, 119, 125, 127, 152]
CaO_10	2939	2959	21	[1, 67, 73, 76, 92, 124, 126, 128, 141, 142, 152]
CaO_9	2960	3007	48	[1, 67, 73, 76, 92, 124, 128, 141, 142, 152]
CaO_9	2973	3010	38	[2, 66, 84, 92, 99, 110, 114, 119, 125, 152]
CaO_10	3008	3031	24	[1, 67, 73, 76, 92, 124, 126, 128, 141, 142, 152]
CaO_10	3011	3020	10	[2, 66, 84, 92, 99, 110, 114, 119, 125, 127, 152]
CaO_9	3021	3215	195	[2, 66, 84, 92, 99, 110, 114, 119, 125, 152]
CaO_11	3032	3035	4	[1, 67, 73, 76, 92, 124, 126, 128, 140, 141, 142, 152]
CaO_10	3036	3041	6	[1, 67, 76, 92, 124, 126, 128, 140, 141, 142, 152]
CaO_11	3042	3062	21	[1, 67, 73, 76, 92, 124, 126, 128, 140, 141, 142, 152]
CaO_10	3063	3082	20	[1, 73, 76, 92, 124, 126, 128, 140, 141, 142, 152]
CaO_11	3083	3107	25	[1, 67, 73, 76, 92, 124, 126, 128, 140, 141, 142, 152]
CaO_10	3108	3116	9	[1, 67, 73, 76, 92, 124, 126, 128, 141, 142, 152]
CaO_9	3117	3129	13	[1, 67, 73, 76, 92, 124, 128, 141, 142, 152]
CaO_8	3130	3159	30	[1, 67, 76, 92, 124, 128, 141, 142, 152]
CaO_9	3160	3162	3	[1, 67, 73, 76, 92, 124, 128, 141, 142, 152]
CaO_10	3163	3174	12	[1, 67, 73, 76, 92, 119, 124, 128, 141, 142, 152]
CaO_9	3175	3218	44	[1, 67, 73, 76, 92, 124, 128, 141, 142, 152]
CaO_10	3216	3252	37	[2, 66, 84, 92, 99, 110, 114, 119, 125, 127, 152]
CaO_10	3219	3236	18	[1, 67, 73, 76, 92, 124, 126, 128, 141, 142, 152]
CaO_11	3237	3255	19	[1, 67, 73, 76, 92, 124, 126, 128, 140, 141, 142, 152]
CaO_9	3253	3369	117	[2, 66, 84, 92, 99, 110, 114, 119, 125, 152]
CaO_10	3256	3260	5	[1, 67, 76, 92, 124, 126, 128, 140, 141, 142, 152]
CaO_9	3261	3274	14	[1, 67, 76, 92, 124, 126, 140, 141, 142, 152]
CaO_8	3275	3275	1	[1, 67, 76, 92, 124, 126, 141, 142, 152]
CaO_9	3276	3288	13	[1, 67, 76, 92, 124, 126, 128, 141, 142, 152]
CaO_10	3289	3312	24	[1, 67, 73, 76, 92, 124, 126, 128, 141, 142, 152]
CaO_8	3313	3351	39	[1, 67, 76, 92, 124, 128, 141, 142, 152]
CaO_9	3352	3356	5	[1, 67, 73, 76, 92, 124, 128, 141, 142, 152]
CaO_10	3357	3419	63	[1, 67, 73, 76, 92, 124, 126, 128, 141, 142, 152]
CaO_8	3370	3393	24	[2, 66, 84, 92, 99, 110, 119, 125, 152]
CaO_9	3394	3401	8	[2, 66, 84, 92, 99, 110, 114, 119, 125, 152]
CaO_10	3402	3406	5	[2, 66, 84, 90, 92, 99, 110, 114, 119, 125, 152]
CaO_9	3407	3477	71	[2, 66, 84, 92, 99, 110, 114, 119, 125, 152]
CaO_9	3420	3437	18	[1, 67, 76, 92, 124, 126, 128, 141, 142, 152]
CaO_10	3438	3448	11	[1, 67, 76, 92, 124, 126, 128, 140, 141, 142, 152]
CaO_9	3449	3468	20	[1, 67, 76, 92, 124, 126, 128, 141, 142, 152]
CaO_10	3469	3474	6	[1, 67, 76, 92, 124, 126, 128, 140, 141, 142, 152]
CaO_11	3475	3506	32	[1, 67, 73, 76, 92, 124, 126, 128, 140, 141, 142, 152]
CaO_9	3478	3543	66	[2, 66, 84, 92, 99, 110, 119, 125, 127, 152]
CaO_10	3507	3517	11	[1, 67, 76, 92, 124, 126, 128, 140, 141, 142, 152]
CaO_9	3518	3533	16	[1, 67, 76, 92, 124, 126, 128, 141, 142, 152]
CaO_10	3534	3542	9	[1, 67, 76, 92, 124, 126, 128, 140, 141, 142, 152]
CaO_9	3543	3560	18	[1, 67, 76, 92, 124, 126, 128, 141, 142, 152]
CaO_10	3544	3585	42	[2, 66, 84, 92, 99, 110, 119, 125, 127, 128, 152]
CaO_11	3561	3598	38	[1, 67, 73, 76, 92, 124, 126, 128, 140, 141, 142, 152]
CaO_11	3586	3593	8	[2, 66, 84, 92, 99, 110, 114, 119, 125, 127, 128, 152]
CaO_10	3594	3598	5	[2, 66, 84, 92, 99, 110, 114, 119, 125, 128, 152]
CaO_10	3599	3604	6	[1, 67, 76, 92, 124, 126, 128, 140, 141, 142, 152]
CaO_9	3599	3600	2	[2, 66, 84, 92, 99, 114, 119, 125, 128, 152]
CaO_8	3601	3627	27	[2, 66, 84, 92, 99, 114, 119, 125, 152]
CaO_11	3605	3626	22	[1, 67, 76, 92, 106, 124, 126, 128, 140, 141, 142, 152]
CaO_10	3627	3632	6	[1, 67, 76, 92, 106, 124, 126, 128, 141, 142, 152]
CaO_9	3628	3628	1	[2, 66, 84, 92, 99, 110, 114, 119, 125, 152]
CaO_10	3629	3663	35	[2, 66, 84, 90, 92, 99, 110, 114, 119, 125, 152]
CaO_9	3633	3639	7	[1, 67, 76, 92, 124, 126, 128, 141, 142, 152]
CaO_10	3640	3645	6	[1, 67, 73, 76, 92, 124, 126, 128, 141, 142, 152]
CaO_11	3646	3664	19	[1, 67, 73, 76, 92, 124, 126, 128, 140, 141, 142, 152]
CaO_9	3664	3680	17	[2, 66, 84, 92, 99, 110, 114, 119, 125, 152]
CaO_10	3665	3668	4	[1, 67, 73, 76, 92, 124, 126, 128, 140, 141, 142]
CaO_9	3669	3689	21	[1, 67, 73, 76, 92, 124, 126, 128, 141, 142]
CaO_10	3681	3704	24	[2, 66, 84, 92, 99, 110, 114, 119, 125, 134, 152]
CaO_10	3690	3764	75	[1, 67, 73, 76, 92, 124, 126, 128, 141, 142, 152]
CaO_9	3705	3718	14	[2, 66, 84, 92, 99, 110, 114, 119, 125, 152]
CaO_8	3719	3725	7	[2, 66, 84, 92, 99, 114, 119, 125, 152]
CaO_9	3726	3867	142	[2, 66, 84, 92, 99, 110, 114, 119, 125, 152]
CaO_11	3765	3773	9	[1, 67, 73, 76, 92, 124, 126, 128, 140, 141, 142, 152]
CaO_10	3774	3782	9	[1, 67, 73, 76, 92, 124, 126, 128, 141, 142, 152]
CaO_9	3783	3786	4	[1, 67, 73, 76, 92, 124, 126, 128, 141, 142]
CaO_10	3787	3876	90	[1, 67, 73, 76, 92, 124, 126, 128, 141, 142, 152]
CaO_8	3868	3878	11	[2, 66, 92, 99, 110, 114, 119, 125, 152]
CaO_9	3877	3913	37	[1, 67, 76, 92, 124, 126, 128, 141, 142, 152]
CaO_9	3879	3959	81	[2, 66, 84, 92, 99, 110, 114, 119, 125, 152]
CaO_10	3914	3954	41	[1, 67, 73, 76, 92, 124, 126, 128, 141, 142, 152]
CaO_9	3955	3989	35	[1, 67, 76, 92, 124, 126, 128, 141, 142, 152]
CaO_10	3960	3967	8	[2, 66, 84, 92, 99, 110, 114, 119, 125, 127, 152]
CaO_9	3968	3972	5	[2, 66, 84, 92, 110, 114, 119, 125, 127, 152]
CaO_10	3973	4020	48	[2, 66, 84, 92, 99, 110, 114, 119, 125, 127, 152]
CaO_10	3990	4003	14	[1, 67, 73, 76, 92, 124, 126, 128, 141, 142, 152]
CaO_9	4004	4017	14	[1, 67, 76, 92, 124, 126, 128, 141, 142, 152]
CaO_10	4018	4138	121	[1, 67, 73, 76, 92, 124, 126, 128, 141, 142, 152]
CaO_9	4021	4044	24	[2, 66, 84, 92, 99, 110, 114, 119, 125, 152]
CaO_10	4045	4075	31	[2, 66, 84, 92, 99, 110, 114, 119, 125, 127, 152]
CaO_9	4076	4080	5	[2, 66, 84, 92, 99, 110, 114, 119, 125, 152]
CaO_10	4081	4082	2	[2, 66, 84, 92, 99, 110, 114, 119, 125, 136, 152]
CaO_9	4083	4087	5	[2, 66, 84, 92, 99, 110, 114, 119, 125, 152]
CaO_10	4088	4117	30	[2, 66, 84, 92, 99, 110, 114, 119, 125, 127, 152]
CaO_9	4118	4143	26	[2, 66, 84, 92, 99, 110, 114, 119, 125, 152]
CaO_9	4139	4179	41	[1, 67, 76, 92, 124, 126, 128, 141, 142, 152]
CaO_10	4144	4154	11	[2, 66, 84, 92, 99, 110, 114, 119, 125, 135, 152]
CaO_9	4155	4287	133	[2, 66, 84, 92, 99, 110, 114, 119, 125, 152]
CaO_10	4180	4260	81	[1, 67, 73, 76, 92, 124, 126, 128, 141, 142, 152]
CaO_9	4261	4294	34	[1, 67, 76, 92, 124, 126, 128, 141, 142, 152]
CaO_10	4288	4308	21	[2, 66, 84, 92, 99, 110, 114, 119, 125, 136, 152]
CaO_10	4295	4323	29	[1, 67, 73, 76, 92, 124, 126, 128, 141, 142, 152]
CaO_9	4309	4317	9	[2, 66, 84, 92, 99, 110, 114, 119, 125, 152]
CaO_8	4318	4325	8	[2, 66, 84, 92, 99, 110, 119, 125, 152]
CaO_11	4324	4329	6	[1, 67, 73, 74, 76, 92, 124, 126, 128, 141, 142, 152]
CaO_9	4326	4458	133	[2, 66, 84, 92, 99, 110, 114, 119, 125, 152]
CaO_10	4330	4344	15	[1, 67, 73, 74, 76, 92, 124, 128, 141, 142, 152]
CaO_11	4345	4346	2	[1, 67, 73, 74, 76, 92, 124, 126, 128, 141, 142, 152]
CaO_10	4347	4385	39	[1, 67, 73, 76, 92, 124, 126, 128, 141, 142, 152]
CaO_9	4386	4399	14	[1, 67, 73, 76, 92, 124, 128, 141, 142, 152]
CaO_10	4400	4443	44	[1, 67, 73, 76, 92, 124, 126, 128, 141, 142, 152]
CaO_9	4444	4476	33	[1, 67, 76, 92, 124, 126, 128, 141, 142, 152]
CaO_10	4459	4501	43	[2, 66, 84, 92, 99, 110, 114, 119, 125, 127, 152]
CaO_10	4477	4481	5	[1, 67, 74, 76, 92, 124, 126, 128, 141, 142, 152]
CaO_11	4482	4506	25	[1, 67, 73, 74, 76, 92, 124, 126, 128, 141, 142, 152]
CaO_9	4502	4547	46	[2, 66, 84, 92, 99, 110, 114, 119, 125, 152]
CaO_10	4507	4514	8	[1, 67, 73, 74, 76, 92, 124, 128, 141, 142, 152]
CaO_9	4515	4530	16	[1, 67, 74, 76, 92, 124, 128, 141, 142, 152]
CaO_10	4531	4546	16	[1, 67, 73, 74, 76, 92, 124, 128, 141, 142, 152]
CaO_9	4547	4551	5	[1, 67, 74, 76, 92, 124, 128, 141, 142, 152]
CaO_10	4548	4571	24	[2, 66, 84, 92, 99, 110, 114, 119, 125, 127, 152]
CaO_10	4552	4555	4	[1, 67, 74, 76, 92, 94, 124, 128, 141, 142, 152]
CaO_11	4556	4569	14	[1, 67, 74, 76, 92, 94, 124, 126, 128, 141, 142, 152]
CaO_12	4570	4575	6	[1, 67, 73, 74, 76, 92, 94, 124, 126, 128, 141, 142, 152]
CaO_9	4572	4630	59	[2, 66, 84, 92, 99, 110, 114, 119, 125, 152]
CaO_11	4576	4586	11	[1, 67, 73, 74, 76, 92, 124, 126, 128, 141, 142, 152]
CaO_10	4587	4587	1	[1, 67, 73, 74, 76, 92, 126, 128, 141, 142, 152]
CaO_9	4588	4594	7	[1, 67, 73, 76, 92, 126, 128, 141, 142, 152]
CaO_9	4595	4599	5	[1, 67, 73, 76, 92, 124, 128, 141, 142, 152]
CaO_10	4600	4627	28	[1, 67, 73, 76, 92, 124, 126, 128, 141, 142, 152]
CaO_9	4628	4632	5	[1, 67, 73, 76, 92, 124, 128, 141, 142, 152]
CaO_10	4631	4643	13	[2, 66, 84, 92, 99, 110, 114, 119, 125, 127, 152]
CaO_10	4633	4642	10	[1, 67, 73, 76, 92, 124, 126, 128, 141, 142, 152]
CaO_11	4643	4644	2	[1, 67, 73, 74, 76, 92, 124, 126, 128, 141, 142, 152]
CaO_9	4644	4665	22	[2, 66, 84, 92, 110, 114, 119, 125, 127, 152]
CaO_10	4645	4696	52	[1, 67, 74, 76, 92, 124, 126, 128, 141, 142, 152]
CaO_10	4666	4694	29	[2, 66, 84, 92, 103, 110, 114, 119, 125, 127, 152]
CaO_11	4695	4717	23	[2, 66, 84, 92, 99, 103, 110, 114, 119, 125, 127, 152]
CaO_11	4697	4731	35	[1, 67, 74, 76, 92, 94, 124, 126, 128, 141, 142, 152]
CaO_10	4718	4718	1	[2, 66, 84, 92, 99, 103, 110, 114, 125, 127, 152]
CaO_11	4719	4733	15	[2, 66, 84, 92, 99, 103, 110, 114, 125, 127, 136, 152]
CaO_11	4732	4736	5	[1, 67, 73, 74, 76, 92, 94, 124, 128, 141, 142, 152]
CaO_10	4734	4759	26	[2, 66, 84, 92, 103, 110, 114, 125, 127, 136, 152]
CaO_10	4737	4759	23	[1, 67, 73, 74, 76, 92, 94, 128, 141, 142, 152]
CaO_11	4760	4770	11	[1, 67, 73, 74, 76, 92, 94, 124, 128, 141, 142, 152]
CaO_9	4760	4763	4	[2, 66, 84, 92, 103, 110, 114, 125, 127, 152]
CaO_10	4764	4767	4	[2, 66, 84, 92, 103, 110, 114, 119, 125, 127, 152]
CaO_11	4768	4784	17	[2, 66, 84, 92, 103, 108, 110, 114, 119, 125, 127, 152]
CaO_10	4771	4772	2	[1, 67, 74, 76, 92, 94, 124, 128, 141, 142, 152]
CaO_11	4773	4802	30	[1, 67, 74, 76, 92, 94, 124, 126, 128, 141, 142, 152]
CaO_12	4785	4825	41	[2, 66, 84, 92, 99, 103, 108, 110, 114, 119, 125, 127, 152]
CaO_10	4803	4827	25	[1, 67, 74, 76, 92, 124, 126, 128, 141, 142, 152]
CaO_11	4826	4835	10	[2, 66, 84, 92, 103, 108, 110, 114, 119, 125, 127, 152]
CaO_11	4828	4857	30	[1, 67, 74, 76, 92, 94, 124, 126, 128, 141, 142, 152]
CaO_12	4836	4846	11	[2, 66, 84, 92, 103, 108, 110, 114, 119, 125, 127, 136, 152]
CaO_11	4847	4857	11	[2, 66, 84, 92, 103, 110, 114, 119, 125, 127, 136, 152]
CaO_10	4858	4867	10	[1, 67, 74, 76, 92, 124, 126, 128, 141, 142, 152]
CaO_12	4858	4871	14	[2, 66, 84, 92, 103, 108, 110, 114, 119, 125, 127, 136, 152]
CaO_11	4868	4868	1	[1, 67, 73, 74, 76, 92, 124, 126, 128, 141, 142, 152]
CaO_10	4869	4899	31	[1, 67, 73, 74, 76, 92, 124, 128, 141, 142, 152]
CaO_10	4872	4876	5	[2, 66, 92, 103, 108, 110, 119, 125, 127, 136, 152]
CaO_9	4877	4893	17	[2, 66, 92, 103, 110, 119, 125, 127, 136, 152]
CaO_8	4894	4894	1	[2, 66, 92, 103, 110, 119, 125, 127, 152]
CaO_9	4895	4900	6	[2, 66, 92, 103, 110, 114, 119, 125, 127, 152]
CaO_9	4900	4901	2	[1, 67, 74, 76, 92, 124, 128, 141, 142, 152]
CaO_10	4901	4906	6	[2, 66, 92, 99, 103, 110, 114, 119, 125, 127, 152]
CaO_10	4902	4941	40	[1, 67, 74, 76, 92, 124, 126, 128, 141, 142, 152]
CaO_9	4907	4917	11	[2, 66, 92, 99, 103, 110, 119, 125, 127, 152]
CaO_8	4918	4922	5	[2, 66, 92, 103, 110, 119, 125, 127, 152]
CaO_9	4923	4933	11	[2, 66, 84, 92, 103, 110, 119, 125, 127, 152]
CaO_10	4934	4934	1	[2, 66, 84, 92, 103, 108, 110, 119, 125, 127, 152]
CaO_9	4935	4939	5	[2, 66, 84, 92, 108, 110, 119, 125, 127, 152]
CaO_10	4940	4948	9	[2, 66, 84, 92, 108, 110, 114, 119, 125, 127, 152]
CaO_9	4942	4962	21	[1, 67, 74, 76, 92, 124, 128, 141, 142, 152]
CaO_9	4949	4951	3	[2, 66, 84, 92, 110, 114, 119, 125, 127, 152]
CaO_10	4952	4964	13	[2, 66, 84, 92, 103, 110, 114, 119, 125, 127, 152]
CaO_10	4963	4985	23	[1, 67, 73, 74, 76, 92, 124, 128, 141, 142, 152]
CaO_11	4965	4979	15	[2, 66, 84, 92, 99, 103, 110, 114, 119, 125, 127, 152]
CaO_10	4980	4981	2	[2, 66, 84, 92, 99, 110, 114, 119, 125, 127, 152]
CaO_11	4982	4983	2	[2, 66, 84, 92, 99, 110, 114, 119, 125, 127, 136, 152]
CaO_10	4984	4993	10	[2, 66, 84, 92, 110, 114, 119, 125, 127, 136, 152]
CaO_11	4986	4999	14	[1, 67, 73, 74, 76, 92, 124, 126, 128, 141, 142, 152]
CaO_9	4994	4998	5	[2, 66, 84, 92, 110, 114, 119, 125, 127, 152]
CaO_10	4999	5019	21	[2, 66, 84, 92, 99, 110, 114, 119, 125, 127, 152]
CaO_10	5000	5004	5	[1, 67, 73, 74, 76, 92, 124, 126, 128, 141, 152]
CaO_11	5005	5014	10	[1, 67, 73, 74, 76, 92, 124, 126, 128, 141, 142, 152]
CaO_10	5015	5052	38	[1, 67, 74, 76, 92, 124, 126, 128, 141, 142, 152]
CaO_9	5020	5043	24	[2, 66, 84, 92, 99, 110, 114, 119, 125, 152]
CaO_10	5044	5065	22	[2, 66, 84, 92, 99, 108, 110, 114, 119, 125, 152]
CaO_9	5053	5053	1	[1, 67, 74, 76, 92, 124, 128, 141, 142, 152]
CaO_10	5054	5086	33	[1, 67, 73, 74, 76, 92, 124, 128, 141, 142, 152]
CaO_9	5066	5110	45	[2, 66, 84, 92, 99, 110, 114, 119, 125, 152]
CaO_11	5087	5108	22	[1, 67, 73, 74, 76, 92, 124, 126, 128, 141, 142, 152]
CaO_10	5109	5125	17	[1, 67, 73, 74, 76, 92, 126, 128, 141, 142, 152]
CaO_10	5111	5121	11	[2, 66, 84, 92, 99, 110, 114, 119, 125, 127, 152]
CaO_11	5122	5132	11	[2, 66, 84, 92, 99, 110, 114, 119, 125, 127, 136, 152]
CaO_11	5126	5126	1	[1, 67, 73, 74, 76, 92, 94, 126, 128, 141, 142, 152]
CaO_10	5127	5137	11	[1, 67, 73, 74, 76, 92, 94, 128, 141, 142, 152]
CaO_10	5133	5181	49	[2, 66, 84, 92, 99, 110, 114, 119, 125, 127, 152]
CaO_9	5138	5149	12	[1, 67, 73, 74, 76, 92, 128, 141, 142, 152]
CaO_10	5150	5173	24	[1, 67, 73, 74, 76, 92, 124, 128, 141, 142, 152]
CaO_11	5174	5183	10	[1, 67, 73, 74, 76, 92, 119, 124, 128, 141, 142, 152]
CaO_9	5182	5206	25	[2, 66, 92, 99, 110, 114, 119, 125, 127, 152]
CaO_10	5184	5194	11	[1, 67, 73, 74, 76, 92, 124, 128, 141, 142, 152]
CaO_9	5195	5201	7	[1, 67, 74, 76, 92, 124, 128, 141, 142, 152]
CaO_10	5202	5230	29	[1, 67, 73, 74, 76, 92, 124, 128, 141, 142, 152]
CaO_10	5207	5225	19	[2, 66, 84, 92, 99, 110, 114, 119, 125, 127, 152]
CaO_9	5226	5237	12	[2, 66, 84, 92, 99, 110, 119, 125, 127, 152]
CaO_11	5231	5241	11	[1, 67, 73, 74, 76, 92, 124, 126, 128, 141, 142, 152]
CaO_10	5238	5305	68	[2, 66, 84, 92, 99, 110, 114, 119, 125, 127, 152]
CaO_10	5242	5261	20	[1, 67, 73, 74, 76, 92, 124, 128, 141, 142, 152]
CaO_9	5262	5263	2	[1, 67, 73, 74, 76, 92, 124, 128, 141, 152]
CaO_11	5264	5276	13	[1, 67, 73, 74, 76, 92, 124, 126, 128, 141, 142, 152]
CaO_10	5277	5287	11	[1, 67, 74, 76, 92, 124, 126, 128, 141, 142, 152]
CaO_11	5288	5303	16	[1, 67, 73, 74, 76, 92, 124, 126, 128, 141, 142, 152]
CaO_10	5304	5308	5	[1, 67, 74, 76, 92, 124, 126, 128, 141, 142, 152]
CaO_9	5306	5317	12	[2, 66, 84, 92, 99, 110, 119, 125, 127, 152]
CaO_9	5309	5332	24	[1, 67, 74, 76, 92, 124, 128, 141, 142, 152]
CaO_10	5318	5342	25	[2, 66, 84, 92, 99, 110, 114, 119, 125, 127, 152]
CaO_10	5333	5377	45	[1, 67, 73, 74, 76, 92, 124, 128, 141, 142, 152]
CaO_9	5343	5422	80	[2, 66, 84, 92, 99, 110, 114, 119, 125, 152]
CaO_9	5378	5389	12	[1, 67, 73, 74, 76, 92, 128, 141, 142, 152]
CaO_10	5390	5455	66	[1, 67, 73, 74, 76, 92, 124, 128, 141, 142, 152]
CaO_10	5423	5434	12	[2, 66, 84, 92, 99, 108, 110, 114, 119, 125, 152]
CaO_9	5435	5454	20	[2, 66, 84, 92, 99, 110, 114, 119, 125, 152]
CaO_8	5455	5455	1	[2, 66, 84, 92, 99, 110, 119, 125, 152]
CaO_11	5456	5460	5	[1, 67, 73, 74, 76, 92, 124, 126, 128, 141, 142, 152]
CaO_9	5456	5457	2	[2, 66, 84, 92, 99, 108, 110, 119, 125, 152]
CaO_10	5458	5465	8	[2, 66, 84, 92, 99, 108, 110, 119, 125, 127, 152]
CaO_10	5461	5473	13	[1, 67, 73, 74, 76, 92, 124, 128, 141, 142, 152]
CaO_9	5466	5466	1	[2, 66, 84, 92, 99, 110, 119, 125, 127, 152]
CaO_10	5467	5494	28	[2, 66, 84, 92, 99, 110, 114, 119, 125, 127, 152]
CaO_9	5474	5519	46	[1, 67, 74, 76, 92, 124, 128, 141, 142, 152]
CaO_11	5495	5504	10	[2, 66, 84, 92, 99, 108, 110, 114, 119, 125, 127, 152]
CaO_10	5505	5525	21	[2, 66, 84, 92, 99, 110, 114, 119, 125, 127, 152]
CaO_10	5520	5529	10	[1, 67, 73, 74, 76, 92, 124, 128, 141, 142, 152]
CaO_11	5526	5542	17	[2, 66, 84, 92, 99, 110, 114, 119, 125, 127, 136, 152]
CaO_9	5530	5548	19	[1, 67, 73, 74, 76, 92, 128, 141, 142, 152]
CaO_10	5543	5587	45	[2, 66, 84, 92, 99, 110, 114, 119, 125, 127, 152]
CaO_10	5549	5563	15	[1, 67, 73, 74, 76, 92, 124, 128, 141, 142, 152]
CaO_9	5564	5570	7	[1, 67, 73, 74, 76, 92, 128, 141, 142, 152]
CaO_10	5571	5586	16	[1, 67, 73, 74, 76, 92, 124, 128, 141, 142, 152]
CaO_9	5587	5599	13	[1, 67, 74, 76, 92, 124, 128, 141, 142, 152]
CaO_11	5588	5596	9	[2, 66, 84, 92, 99, 108, 110, 114, 119, 125, 127, 152]
CaO_10	5597	5746	150	[2, 66, 84, 92, 99, 110, 114, 119, 125, 127, 152]
CaO_10	5600	5618	19	[1, 67, 74, 76, 92, 98, 124, 128, 141, 142, 152]
CaO_9	5619	5640	22	[1, 67, 74, 76, 92, 124, 128, 141, 142, 152]
CaO_10	5641	5641	1	[1, 67, 73, 74, 76, 92, 124, 128, 141, 142, 152]
CaO_11	5642	5701	60	[1, 67, 73, 74, 76, 92, 124, 126, 128, 141, 142, 152]
CaO_10	5702	5728	27	[1, 67, 74, 76, 92, 124, 126, 128, 141, 142, 152]
CaO_11	5729	5739	11	[1, 67, 73, 74, 76, 92, 124, 126, 128, 141, 142, 152]
CaO_10	5740	5742	3	[1, 67, 73, 74, 76, 92, 124, 128, 141, 142, 152]
CaO_9	5743	5770	28	[1, 67, 73, 74, 76, 92, 128, 141, 142, 152]
CaO_9	5747	5793	47	[2, 66, 84, 92, 99, 110, 114, 119, 125, 152]
CaO_8	5771	5772	2	[1, 67, 73, 76, 92, 128, 141, 142, 152]
CaO_7	5773	5788	16	[1, 67, 76, 92, 128, 141, 142, 152]
CaO_8	5789	5791	3	[1, 67, 76, 92, 124, 128, 141, 142, 152]
CaO_9	5792	5797	6	[1, 67, 73, 76, 92, 124, 128, 141, 142, 152]
CaO_10	5794	5842	49	[2, 66, 84, 92, 99, 110, 114, 119, 125, 127, 152]
CaO_10	5798	5817	20	[1, 67, 73, 76, 92, 124, 126, 128, 141, 142, 152]
CaO_11	5818	5824	7	[1, 67, 73, 74, 76, 92, 124, 126, 128, 141, 142, 152]
CaO_10	5825	5856	32	[1, 67, 74, 76, 92, 124, 126, 128, 141, 142, 152]
CaO_11	5843	5859	17	[2, 66, 84, 92, 99, 110, 114, 119, 125, 127, 136, 152]
CaO_11	5857	5894	38	[1, 67, 73, 74, 76, 92, 124, 126, 128, 141, 142, 152]
CaO_10	5860	5920	61	[2, 66, 84, 92, 99, 110, 114, 119, 125, 127, 152]
CaO_10	5895	5922	28	[1, 67, 73, 76, 92, 124, 126, 128, 141, 142, 152]
CaO_9	5921	5943	23	[2, 66, 84, 92, 99, 110, 114, 119, 125, 152]
CaO_11	5923	5933	11	[1, 67, 73, 74, 76, 92, 124, 126, 128, 141, 142, 152]
CaO_10	5934	5942	9	[1, 67, 73, 74, 76, 92, 126, 128, 141, 142, 152]
CaO_9	5943	5950	8	[1, 67, 73, 76, 92, 126, 128, 141, 142, 152]
CaO_10	5944	6031	88	[2, 66, 84, 92, 99, 110, 114, 119, 125, 127, 152]
CaO_8	5951	5959	9	[1, 67, 73, 76, 92, 128, 141, 142, 152]
CaO_9	5960	5961	2	[1, 67, 73, 76, 92, 124, 128, 141, 142, 152]
CaO_10	5962	5971	10	[1, 67, 73, 74, 76, 92, 124, 128, 141, 142, 152]
CaO_9	5972	5976	5	[1, 67, 73, 74, 76, 92, 128, 141, 142, 152]
CaO_8	5977	6043	67	[1, 67, 73, 76, 92, 128, 141, 142, 152]
CaO_9	6032	6049	18	[2, 66, 84, 92, 99, 110, 119, 125, 127, 152]
CaO_9	6044	6044	1	[1, 67, 73, 74, 76, 92, 128, 141, 142, 152]
CaO_8	6045	6055	11	[1, 67, 74, 76, 92, 128, 141, 142, 152]
CaO_8	6050	6058	9	[2, 66, 84, 92, 99, 110, 125, 127, 152]
CaO_9	6056	6089	34	[1, 67, 73, 74, 76, 92, 128, 141, 142, 152]
CaO_9	6059	6065	7	[2, 66, 84, 92, 99, 110, 125, 127, 136, 152]
CaO_10	6066	6069	4	[2, 66, 84, 92, 99, 110, 119, 125, 127, 136, 152]
CaO_9	6070	6089	20	[2, 66, 84, 92, 99, 110, 119, 125, 127, 152]
CaO_10	6090	6100	11	[1, 67, 73, 74, 76, 92, 124, 128, 141, 142, 152]
CaO_10	6090	6131	42	[2, 66, 84, 92, 99, 110, 114, 119, 125, 127, 152]
CaO_11	6101	6112	12	[1, 67, 73, 74, 76, 92, 110, 124, 128, 141, 142, 152]
CaO_10	6113	6190	78	[1, 67, 73, 74, 76, 92, 124, 128, 141, 142, 152]
CaO_8	6132	6139	8	[2, 66, 84, 92, 99, 114, 119, 125, 152]
CaO_9	6140	6192	53	[2, 66, 84, 92, 99, 110, 114, 119, 125, 152]
CaO_11	6191	6191	1	[1, 67, 73, 74, 76, 92, 124, 126, 128, 141, 142, 152]
CaO_10	6192	6201	10	[1, 67, 73, 74, 76, 92, 126, 128, 141, 142, 152]
CaO_10	6193	6214	22	[2, 66, 84, 92, 99, 108, 110, 114, 119, 125, 152]
CaO_11	6202	6208	7	[1, 67, 73, 74, 76, 92, 124, 126, 128, 141, 142, 152]
CaO_10	6209	6220	12	[1, 67, 73, 74, 76, 92, 124, 128, 141, 142, 152]
CaO_11	6215	6228	14	[2, 66, 84, 92, 99, 108, 110, 114, 119, 125, 127, 152]
CaO_9	6221	6277	57	[1, 67, 73, 74, 76, 92, 128, 141, 142, 152]
CaO_10	6229	6245	17	[2, 66, 84, 92, 99, 110, 114, 119, 125, 127, 152]
CaO_11	6246	6266	21	[2, 66, 84, 92, 99, 110, 114, 119, 125, 127, 136, 152]
CaO_10	6267	6277	11	[2, 66, 84, 92, 99, 110, 114, 119, 125, 127, 152]
CaO_8	6278	6290	13	[1, 67, 74, 76, 92, 128, 141, 142, 152]
CaO_9	6278	6291	14	[2, 66, 92, 99, 110, 114, 119, 125, 127, 152]
CaO_9	6291	6319	29	[1, 67, 73, 74, 76, 92, 128, 141, 142, 152]
CaO_10	6292	6295	4	[2, 66, 92, 99, 103, 110, 114, 119, 125, 127, 152]
CaO_11	6296	6307	12	[2, 66, 92, 99, 103, 108, 110, 114, 119, 125, 127, 152]
CaO_10	6308	6333	26	[2, 66, 92, 99, 108, 110, 114, 119, 125, 127, 152]
CaO_8	6320	6352	33	[1, 67, 73, 76, 92, 128, 141, 142, 152]
CaO_11	6334	6335	2	[2, 66, 84, 92, 99, 108, 110, 114, 119, 125, 127, 152]
CaO_10	6336	6339	4	[2, 66, 84, 92, 99, 110, 114, 119, 125, 127, 152]
CaO_9	6340	6363	24	[2, 66, 84, 92, 99, 110, 114, 119, 125, 152]
CaO_9	6353	6396	44	[1, 67, 73, 74, 76, 92, 128, 141, 142, 152]
CaO_10	6364	6387	24	[2, 66, 84, 92, 99, 110, 114, 119, 125, 127, 152]
CaO_9	6388	6432	45	[2, 66, 84, 92, 99, 110, 114, 119, 125, 152]
CaO_10	6397	6399	3	[1, 67, 73, 74, 76, 92, 126, 128, 141, 142, 152]
CaO_11	6400	6431	32	[1, 67, 73, 74, 76, 92, 124, 126, 128, 141, 142, 152]
CaO_10	6432	6446	15	[1, 67, 74, 76, 92, 124, 126, 128, 141, 142, 152]
CaO_10	6433	6462	30	[2, 66, 84, 92, 99, 110, 114, 119, 125, 127, 152]
CaO_11	6447	6452	6	[1, 67, 73, 74, 76, 92, 124, 126, 128, 141, 142, 152]
CaO_10	6453	6461	9	[1, 67, 73, 74, 76, 92, 124, 128, 141, 142, 152]
CaO_9	6462	6473	12	[1, 67, 73, 74, 76, 92, 128, 141, 142, 152]
CaO_11	6463	6470	8	[2, 66, 84, 92, 99, 110, 114, 119, 125, 127, 136, 152]
CaO_12	6471	6480	10	[2, 66, 84, 92, 99, 108, 110, 114, 119, 125, 127, 136, 152]
CaO_10	6474	6483	10	[1, 67, 73, 74, 76, 92, 126, 128, 141, 142, 152]
CaO_11	6481	6482	2	[2, 66, 84, 92, 99, 108, 110, 114, 119, 125, 127, 152]
CaO_12	6483	6483	1	[2, 66, 84, 92, 99, 108, 110, 114, 119, 125, 127, 136, 152]
