# Supplementary material for: Pressure‐Induced Coordination Changes in a Pyrolitic Silicate Melt From Ab Initio Molecular Dynamics Simulations
Source: J Geophys Res Solid Earth. 2019 Nov 29;124(11):11232–50. doi: 10.1029/2019JB018238 (PMC6988478; doi:10.1029/2019JB018238)
Supplement: Supplementary file 2 — Data Set S1 [file JGRB-124-11232-s002.zip › Data/4000K/CaO/a10.0-pyr-100-nvt.T4.outcar.umd.dat.r0.stat.dat]

Cluster	Time	Percent
CaO_11	1674	0.12908698334361504	12
CaO_9	4436	0.34207279457125234	10
CaO_10	5714	0.4406230721776681	11
CaO_8	1016	0.0783466995681678	9
CaO_12	95	0.007325724861196792	13
CaO_7	33	0.0025447254780999384	8
