# Supplementary material for: Pressure‐Induced Coordination Changes in a Pyrolitic Silicate Melt From Ab Initio Molecular Dynamics Simulations
Source: J Geophys Res Solid Earth. 2019 Nov 29;124(11):11232–50. doi: 10.1029/2019JB018238 (PMC6988478; doi:10.1029/2019JB018238)
Supplement: Supplementary file 2 — Data Set S1 [file JGRB-124-11232-s002.zip › Data/4000K/CaO/a10.5-pyr-100-nvt.T4.outcar.umd.dat.r0.popul.dat]

Formula	Begin	End	Lifetime	[Composition]
CaO_8	0	7	8	[1, 71, 86, 101, 104, 110, 127, 132, 141]
CaO_9	0	11	12	[2, 77, 86, 104, 107, 108, 118, 120, 124, 127]
CaO_9	8	55	48	[1, 71, 86, 101, 104, 110, 120, 127, 132, 141]
CaO_8	12	15	4	[2, 77, 86, 107, 108, 118, 120, 124, 127]
CaO_7	16	21	6	[2, 77, 107, 108, 118, 120, 124, 127]
CaO_8	22	44	23	[2, 77, 107, 108, 118, 120, 124, 127, 149]
CaO_9	45	55	11	[2, 77, 86, 107, 108, 118, 120, 124, 127, 149]
CaO_8	56	97	42	[1, 71, 86, 101, 104, 110, 127, 132, 141]
CaO_10	56	65	10	[2, 77, 86, 104, 107, 108, 118, 120, 124, 127, 149]
CaO_9	66	67	2	[2, 77, 86, 104, 107, 108, 118, 120, 124, 127]
CaO_8	68	76	9	[2, 77, 104, 107, 108, 118, 120, 124, 127]
CaO_9	77	91	15	[2, 77, 86, 104, 107, 108, 118, 120, 124, 127]
CaO_8	92	144	53	[2, 77, 104, 107, 108, 118, 120, 124, 127]
CaO_9	98	142	45	[1, 71, 86, 101, 104, 110, 114, 127, 132, 141]
CaO_8	143	149	7	[1, 71, 86, 101, 104, 110, 114, 127, 141]
CaO_9	145	178	34	[2, 77, 86, 104, 107, 108, 118, 120, 124, 127]
CaO_9	150	161	12	[1, 71, 86, 101, 104, 110, 114, 120, 127, 141]
CaO_8	162	165	4	[1, 71, 86, 101, 104, 110, 114, 127, 141]
CaO_9	166	181	16	[1, 71, 86, 101, 104, 110, 114, 127, 132, 141]
CaO_8	179	280	102	[2, 77, 104, 107, 108, 118, 120, 124, 127]
CaO_10	182	211	30	[1, 71, 86, 101, 104, 110, 114, 120, 127, 132, 141]
CaO_9	212	222	11	[1, 71, 86, 101, 104, 110, 114, 127, 132, 141]
CaO_10	223	245	23	[1, 71, 86, 101, 104, 110, 114, 120, 127, 132, 141]
CaO_9	246	260	15	[1, 71, 86, 101, 104, 110, 114, 127, 132, 141]
CaO_8	261	309	49	[1, 71, 86, 101, 104, 110, 127, 132, 141]
CaO_9	281	340	60	[2, 77, 96, 104, 107, 108, 118, 120, 124, 127]
CaO_7	310	317	8	[1, 71, 86, 101, 104, 110, 127, 141]
CaO_8	318	330	13	[1, 71, 86, 101, 104, 110, 127, 132, 141]
CaO_9	331	346	16	[1, 71, 86, 101, 104, 110, 114, 127, 132, 141]
CaO_8	341	348	8	[2, 77, 96, 104, 107, 108, 118, 120, 124]
CaO_10	347	350	4	[1, 71, 86, 101, 104, 110, 114, 120, 127, 132, 141]
CaO_9	349	355	7	[2, 77, 96, 104, 107, 108, 118, 120, 124, 127]
CaO_9	351	387	37	[1, 71, 86, 101, 104, 110, 114, 127, 132, 141]
CaO_8	356	358	3	[2, 77, 96, 104, 107, 108, 118, 124, 127]
CaO_7	359	363	5	[2, 77, 104, 107, 108, 118, 124, 127]
CaO_8	364	364	1	[2, 77, 86, 104, 107, 108, 118, 124, 127]
CaO_9	365	409	45	[2, 77, 86, 104, 107, 108, 118, 120, 124, 127]
CaO_10	388	388	1	[1, 65, 71, 86, 101, 104, 110, 114, 127, 132, 141]
CaO_9	389	392	4	[1, 71, 86, 101, 104, 110, 114, 127, 132, 141]
CaO_10	393	403	11	[1, 71, 86, 101, 104, 110, 114, 120, 127, 132, 141]
CaO_9	404	437	34	[1, 71, 86, 101, 104, 110, 120, 127, 132, 141]
CaO_8	410	417	8	[2, 77, 104, 107, 108, 118, 120, 124, 127]
CaO_9	418	428	11	[2, 77, 104, 107, 108, 118, 120, 124, 127, 149]
CaO_10	429	433	5	[2, 77, 86, 104, 107, 108, 118, 120, 124, 127, 149]
CaO_9	434	438	5	[2, 77, 104, 107, 108, 118, 120, 124, 127, 149]
CaO_10	438	441	4	[1, 71, 86, 101, 104, 110, 114, 120, 127, 132, 141]
CaO_8	439	450	12	[2, 77, 104, 107, 108, 118, 120, 124, 127]
CaO_9	442	447	6	[1, 71, 86, 104, 110, 114, 120, 127, 132, 141]
CaO_8	448	458	11	[1, 71, 86, 104, 110, 114, 127, 132, 141]
CaO_7	451	459	9	[2, 77, 104, 107, 108, 118, 120, 124]
CaO_9	459	480	22	[1, 71, 86, 101, 104, 110, 114, 127, 132, 141]
CaO_8	460	495	36	[2, 77, 96, 104, 107, 108, 118, 120, 124]
CaO_8	481	516	36	[1, 71, 86, 101, 104, 110, 127, 132, 141]
CaO_9	496	499	4	[2, 77, 96, 104, 107, 108, 118, 120, 124, 149]
CaO_10	500	506	7	[2, 77, 96, 104, 107, 108, 118, 120, 124, 127, 149]
CaO_7	507	512	6	[2, 77, 104, 108, 118, 120, 124, 149]
CaO_8	513	521	9	[2, 77, 86, 104, 108, 118, 120, 124, 149]
CaO_9	517	566	50	[1, 71, 86, 101, 104, 110, 120, 127, 132, 141]
CaO_9	522	532	11	[2, 77, 86, 104, 107, 108, 118, 120, 124, 149]
CaO_8	533	552	20	[2, 77, 86, 107, 108, 118, 120, 124, 149]
CaO_10	553	554	2	[2, 77, 86, 104, 107, 108, 118, 120, 124, 127, 149]
CaO_9	555	561	7	[2, 77, 104, 107, 108, 118, 120, 124, 127, 149]
CaO_8	562	569	8	[2, 77, 104, 107, 108, 118, 120, 124, 127]
CaO_8	567	567	1	[1, 71, 86, 101, 104, 110, 127, 132, 141]
CaO_7	568	572	5	[1, 71, 86, 101, 104, 110, 127, 132]
CaO_7	570	572	3	[2, 77, 104, 107, 118, 120, 124, 127]
CaO_8	573	630	58	[1, 71, 86, 101, 104, 110, 127, 132, 141]
CaO_8	573	576	4	[2, 77, 104, 107, 118, 120, 124, 127, 152]
CaO_9	577	598	22	[2, 77, 96, 104, 107, 118, 120, 124, 127, 152]
CaO_8	599	608	10	[2, 77, 96, 104, 107, 118, 120, 124, 127]
CaO_9	609	617	9	[2, 77, 96, 104, 107, 108, 118, 120, 124, 127]
CaO_10	618	628	11	[2, 77, 86, 96, 104, 107, 108, 118, 120, 124, 127]
CaO_9	629	629	1	[2, 77, 86, 96, 104, 107, 118, 120, 124, 127]
CaO_8	630	665	36	[2, 77, 96, 104, 107, 118, 120, 124, 127]
CaO_7	631	637	7	[1, 71, 86, 104, 110, 127, 132, 141]
CaO_6	638	640	3	[1, 71, 86, 104, 110, 127, 132]
CaO_7	641	658	18	[1, 71, 86, 104, 110, 120, 127, 132]
CaO_8	659	694	36	[1, 71, 86, 104, 110, 120, 127, 132, 141]
CaO_7	666	675	10	[2, 77, 96, 104, 107, 118, 120, 124]
CaO_8	676	682	7	[2, 77, 96, 104, 107, 118, 120, 124, 137]
CaO_9	683	697	15	[2, 77, 96, 104, 107, 118, 120, 124, 137, 144]
CaO_7	695	729	35	[1, 71, 86, 104, 110, 120, 127, 132]
CaO_10	698	714	17	[2, 77, 96, 104, 107, 108, 118, 120, 124, 137, 144]
CaO_9	715	715	1	[2, 77, 96, 104, 107, 108, 118, 120, 124, 144]
CaO_10	716	729	14	[2, 77, 96, 99, 104, 107, 108, 118, 120, 124, 144]
CaO_8	730	735	6	[1, 71, 86, 104, 110, 120, 127, 132, 141]
CaO_9	730	738	9	[2, 77, 96, 99, 104, 108, 118, 120, 124, 144]
CaO_9	736	773	38	[1, 71, 86, 104, 110, 120, 127, 132, 140, 141]
CaO_10	739	739	1	[2, 77, 96, 99, 104, 108, 118, 120, 124, 137, 144]
CaO_11	740	762	23	[2, 77, 96, 99, 104, 107, 108, 118, 120, 124, 137, 144]
CaO_10	763	778	16	[2, 77, 96, 104, 107, 108, 118, 120, 124, 137, 144]
CaO_8	774	785	12	[1, 71, 86, 110, 120, 127, 132, 140, 141]
CaO_9	779	779	1	[2, 77, 96, 104, 107, 118, 120, 124, 137, 144]
CaO_8	780	798	19	[2, 77, 96, 104, 107, 118, 120, 124, 137]
CaO_9	786	806	21	[1, 71, 86, 104, 110, 120, 127, 132, 140, 141]
CaO_9	799	831	33	[2, 77, 96, 104, 107, 118, 120, 124, 127, 137]
CaO_8	807	819	13	[1, 71, 86, 104, 110, 127, 132, 140, 141]
CaO_7	820	822	3	[1, 71, 86, 104, 110, 132, 140, 141]
CaO_8	823	830	8	[1, 71, 86, 104, 110, 132, 134, 140, 141]
CaO_7	831	854	24	[1, 71, 86, 110, 132, 134, 140, 141]
CaO_8	832	832	1	[2, 77, 96, 104, 107, 118, 120, 124, 127]
CaO_9	833	857	25	[2, 77, 86, 96, 104, 107, 118, 120, 124, 127]
CaO_8	855	871	17	[1, 64, 71, 86, 110, 132, 134, 140, 141]
CaO_10	858	872	15	[2, 77, 86, 96, 104, 107, 108, 118, 120, 124, 127]
CaO_9	872	894	23	[1, 64, 71, 86, 110, 123, 132, 134, 140, 141]
CaO_9	873	876	4	[2, 77, 96, 104, 107, 108, 118, 120, 124, 127]
CaO_8	877	904	28	[2, 77, 96, 104, 107, 108, 118, 120, 127]
CaO_8	895	897	3	[1, 64, 71, 86, 123, 132, 134, 140, 141]
CaO_7	898	921	24	[1, 64, 71, 86, 132, 134, 140, 141]
CaO_9	905	912	8	[2, 77, 96, 104, 107, 108, 118, 120, 124, 127]
CaO_8	913	928	16	[2, 77, 96, 104, 107, 118, 120, 124, 127]
CaO_8	922	938	17	[1, 64, 71, 86, 110, 132, 134, 140, 141]
CaO_9	929	970	42	[2, 77, 96, 104, 107, 118, 120, 124, 127, 152]
CaO_9	939	943	5	[1, 64, 71, 86, 110, 123, 132, 134, 140, 141]
CaO_10	944	961	18	[1, 64, 71, 86, 91, 110, 123, 132, 134, 140, 141]
CaO_9	962	995	34	[1, 64, 71, 86, 91, 110, 123, 132, 140, 141]
CaO_9	971	971	1	[2, 77, 96, 104, 107, 108, 118, 120, 124, 127]
CaO_10	972	996	25	[2, 77, 86, 96, 104, 107, 108, 118, 120, 124, 127]
CaO_8	996	1002	7	[1, 64, 71, 86, 91, 123, 132, 140, 141]
CaO_9	997	1006	10	[2, 77, 86, 104, 107, 108, 118, 120, 124, 127]
CaO_9	1003	1012	10	[1, 64, 71, 86, 91, 123, 132, 134, 140, 141]
CaO_9	1007	1020	14	[2, 77, 86, 104, 107, 108, 118, 120, 127, 149]
CaO_10	1013	1021	9	[1, 64, 71, 86, 91, 110, 123, 132, 134, 140, 141]
CaO_8	1021	1031	11	[2, 77, 86, 107, 108, 118, 120, 127, 149]
CaO_11	1022	1038	17	[1, 64, 71, 86, 88, 91, 110, 123, 132, 134, 140, 141]
CaO_9	1032	1062	31	[2, 77, 86, 104, 107, 108, 118, 120, 124, 127]
CaO_10	1039	1041	3	[1, 64, 71, 86, 88, 91, 110, 132, 134, 140, 141]
CaO_9	1042	1052	11	[1, 64, 71, 86, 91, 110, 132, 134, 140, 141]
CaO_8	1053	1074	22	[1, 64, 71, 86, 110, 132, 134, 140, 141]
CaO_8	1063	1114	52	[2, 77, 104, 107, 108, 118, 120, 124, 127]
CaO_7	1075	1080	6	[1, 64, 86, 110, 132, 134, 140, 141]
CaO_8	1081	1083	3	[1, 64, 71, 86, 110, 132, 134, 140, 141]
CaO_9	1084	1090	7	[1, 64, 71, 86, 91, 110, 132, 134, 140, 141]
CaO_10	1091	1109	19	[1, 64, 71, 86, 91, 110, 120, 132, 134, 140, 141]
CaO_9	1110	1111	2	[1, 71, 86, 91, 110, 120, 132, 134, 140, 141]
CaO_8	1112	1128	17	[1, 71, 86, 91, 110, 120, 134, 140, 141]
CaO_9	1115	1123	9	[2, 77, 86, 104, 107, 108, 118, 120, 124, 127]
CaO_10	1124	1153	30	[2, 77, 86, 104, 107, 108, 118, 120, 124, 127, 149]
CaO_9	1129	1133	5	[1, 71, 86, 91, 110, 120, 123, 134, 140, 141]
CaO_10	1134	1146	13	[1, 64, 71, 86, 91, 110, 120, 123, 134, 140, 141]
CaO_11	1147	1149	3	[1, 64, 71, 86, 91, 110, 120, 123, 132, 134, 140, 141]
CaO_10	1150	1152	3	[1, 64, 71, 86, 110, 120, 123, 132, 134, 140, 141]
CaO_9	1153	1172	20	[1, 71, 86, 110, 120, 123, 132, 134, 140, 141]
CaO_9	1154	1166	13	[2, 77, 86, 104, 108, 118, 120, 124, 127, 149]
CaO_10	1167	1188	22	[2, 77, 86, 104, 107, 108, 118, 120, 124, 127, 149]
CaO_10	1173	1197	25	[1, 64, 71, 86, 110, 120, 123, 132, 134, 140, 141]
CaO_9	1189	1206	18	[2, 77, 86, 104, 107, 108, 118, 120, 124, 127]
CaO_9	1198	1211	14	[1, 64, 86, 110, 120, 123, 132, 134, 140, 141]
CaO_10	1207	1219	13	[2, 77, 86, 104, 107, 108, 118, 120, 124, 127, 149]
CaO_10	1212	1213	2	[1, 64, 71, 86, 110, 120, 123, 132, 134, 140, 141]
CaO_11	1214	1223	10	[1, 64, 71, 86, 91, 110, 120, 123, 132, 134, 140, 141]
CaO_9	1220	1227	8	[2, 77, 104, 107, 108, 118, 120, 124, 127, 149]
CaO_10	1224	1235	12	[1, 64, 71, 86, 110, 120, 123, 132, 134, 140, 141]
CaO_8	1228	1237	10	[2, 77, 104, 107, 108, 118, 120, 124, 127]
CaO_9	1236	1243	8	[1, 64, 71, 86, 110, 123, 132, 134, 140, 141]
CaO_7	1238	1249	12	[2, 77, 104, 107, 118, 120, 124, 127]
CaO_8	1244	1247	4	[1, 64, 71, 86, 110, 132, 134, 140, 141]
CaO_7	1248	1260	13	[1, 64, 71, 86, 110, 132, 140, 141]
CaO_8	1250	1256	7	[2, 77, 86, 104, 107, 118, 120, 124, 127]
CaO_9	1257	1272	16	[2, 77, 86, 104, 107, 108, 118, 120, 124, 127]
CaO_8	1261	1264	4	[1, 64, 71, 86, 110, 123, 132, 140, 141]
CaO_9	1265	1271	7	[1, 64, 71, 86, 110, 120, 123, 132, 140, 141]
CaO_10	1272	1274	3	[1, 64, 71, 86, 91, 110, 120, 123, 132, 140, 141]
CaO_10	1273	1312	40	[2, 77, 86, 104, 107, 108, 118, 120, 124, 127, 149]
CaO_11	1275	1330	56	[1, 64, 71, 86, 91, 110, 120, 123, 132, 134, 140, 141]
CaO_9	1313	1319	7	[2, 77, 104, 107, 108, 118, 120, 124, 127, 149]
CaO_8	1320	1330	11	[2, 77, 104, 108, 118, 120, 124, 127, 149]
CaO_10	1331	1364	34	[1, 64, 71, 86, 91, 110, 120, 132, 134, 140, 141]
CaO_9	1331	1346	16	[2, 77, 86, 104, 108, 118, 120, 124, 127, 149]
CaO_10	1347	1348	2	[2, 77, 86, 104, 107, 108, 118, 120, 124, 127, 149]
CaO_9	1349	1351	3	[2, 77, 86, 104, 107, 108, 118, 124, 127, 149]
CaO_8	1352	1360	9	[2, 77, 104, 107, 108, 118, 124, 127, 149]
CaO_9	1361	1363	3	[2, 77, 104, 107, 108, 118, 120, 124, 127, 149]
CaO_9	1364	1389	26	[2, 77, 86, 104, 107, 108, 118, 120, 124, 127]
CaO_11	1365	1379	15	[1, 64, 71, 86, 91, 110, 120, 123, 132, 134, 140, 141]
CaO_12	1380	1391	12	[1, 64, 71, 86, 88, 91, 110, 120, 123, 132, 134, 140, 141]
CaO_9	1390	1391	2	[2, 77, 86, 107, 108, 118, 120, 124, 127, 149]
CaO_11	1392	1393	2	[1, 64, 71, 86, 88, 91, 110, 120, 123, 134, 140, 141]
CaO_8	1392	1403	12	[2, 77, 86, 108, 118, 120, 124, 127, 149]
CaO_10	1394	1395	2	[1, 64, 71, 86, 91, 110, 120, 123, 134, 140, 141]
CaO_9	1396	1403	8	[1, 64, 71, 86, 110, 120, 123, 134, 140, 141]
CaO_8	1404	1409	6	[1, 71, 86, 110, 120, 123, 134, 140, 141]
CaO_7	1404	1407	4	[2, 77, 86, 108, 118, 124, 127, 149]
CaO_8	1408	1419	12	[2, 77, 86, 104, 108, 118, 124, 127, 149]
CaO_9	1410	1411	2	[1, 71, 86, 91, 110, 120, 123, 134, 140, 141]
CaO_10	1412	1420	9	[1, 64, 71, 86, 91, 110, 120, 123, 134, 140, 141]
CaO_9	1420	1451	32	[2, 77, 86, 104, 107, 108, 118, 124, 127, 149]
CaO_9	1421	1427	7	[1, 64, 71, 86, 91, 110, 120, 123, 140, 141]
CaO_8	1428	1434	7	[1, 64, 71, 86, 91, 120, 123, 140, 141]
CaO_9	1435	1443	9	[1, 64, 71, 86, 91, 120, 123, 134, 140, 141]
CaO_10	1444	1466	23	[1, 64, 71, 86, 88, 91, 120, 123, 134, 140, 141]
CaO_8	1452	1463	12	[2, 77, 86, 104, 107, 118, 124, 127, 149]
CaO_7	1464	1476	13	[2, 77, 104, 107, 118, 124, 127, 149]
CaO_9	1467	1470	4	[1, 64, 71, 86, 88, 120, 123, 134, 140, 141]
CaO_8	1471	1511	41	[1, 64, 71, 86, 120, 123, 134, 140, 141]
CaO_8	1477	1486	10	[2, 77, 104, 107, 108, 118, 124, 127, 149]
CaO_9	1487	1494	8	[2, 77, 104, 107, 108, 118, 124, 127, 148, 149]
CaO_10	1495	1502	8	[2, 77, 86, 104, 107, 108, 118, 124, 127, 148, 149]
CaO_9	1503	1503	1	[2, 77, 86, 104, 107, 108, 124, 127, 148, 149]
CaO_8	1504	1507	4	[2, 77, 86, 104, 108, 124, 127, 148, 149]
CaO_9	1508	1528	21	[2, 77, 86, 104, 108, 120, 124, 127, 148, 149]
CaO_9	1512	1514	3	[1, 64, 71, 86, 120, 123, 132, 134, 140, 141]
CaO_10	1515	1565	51	[1, 64, 71, 86, 110, 120, 123, 132, 134, 140, 141]
CaO_10	1529	1531	3	[2, 77, 86, 104, 107, 108, 120, 124, 127, 148, 149]
CaO_10	1532	1535	4	[2, 77, 104, 107, 108, 118, 120, 124, 127, 148, 149]
CaO_9	1536	1540	5	[2, 77, 104, 107, 108, 118, 120, 127, 148, 149]
CaO_10	1541	1541	1	[2, 77, 86, 104, 107, 108, 118, 120, 127, 148, 149]
CaO_9	1542	1550	9	[2, 77, 86, 104, 107, 108, 118, 120, 127, 149]
CaO_10	1551	1559	9	[2, 77, 86, 104, 107, 108, 118, 120, 124, 127, 149]
CaO_9	1560	1565	6	[2, 77, 86, 104, 107, 118, 120, 124, 127, 149]
CaO_9	1566	1569	4	[1, 64, 71, 86, 110, 120, 123, 132, 134, 140]
CaO_10	1566	1573	8	[2, 77, 86, 104, 107, 118, 120, 124, 127, 148, 149]
CaO_10	1570	1608	39	[1, 64, 71, 86, 110, 120, 123, 132, 134, 140, 141]
CaO_9	1574	1576	3	[2, 77, 86, 104, 118, 120, 124, 127, 148, 149]
CaO_8	1577	1577	1	[2, 77, 86, 104, 118, 120, 124, 127, 149]
CaO_9	1578	1578	1	[2, 77, 86, 104, 108, 118, 120, 124, 127, 149]
CaO_10	1579	1591	13	[2, 77, 86, 104, 107, 108, 118, 120, 124, 127, 149]
CaO_10	1592	1605	14	[2, 77, 86, 104, 107, 118, 120, 124, 127, 148, 149]
CaO_9	1606	1625	20	[2, 77, 104, 107, 118, 120, 124, 127, 148, 149]
CaO_9	1609	1652	44	[1, 64, 71, 86, 110, 123, 132, 134, 140, 141]
CaO_10	1626	1634	9	[2, 77, 104, 107, 118, 120, 124, 127, 148, 149, 152]
CaO_9	1635	1640	6	[2, 77, 104, 107, 118, 120, 124, 127, 148, 149]
CaO_8	1641	1658	18	[2, 77, 104, 107, 120, 124, 127, 148, 149]
CaO_10	1653	1672	20	[1, 64, 71, 86, 110, 120, 123, 132, 134, 140, 141]
CaO_9	1659	1667	9	[2, 77, 104, 107, 118, 120, 124, 127, 148, 149]
CaO_10	1668	1738	71	[2, 77, 104, 107, 108, 118, 120, 124, 127, 148, 149]
CaO_9	1673	1675	3	[1, 64, 71, 86, 120, 123, 132, 134, 140, 141]
CaO_8	1676	1679	4	[1, 64, 71, 86, 120, 123, 132, 140, 141]
CaO_9	1680	1685	6	[1, 64, 71, 86, 120, 123, 132, 134, 140, 141]
CaO_8	1686	1695	10	[1, 64, 71, 86, 120, 123, 134, 140, 141]
CaO_9	1696	1709	14	[1, 64, 71, 86, 120, 123, 132, 134, 140, 141]
CaO_10	1710	1741	32	[1, 64, 71, 86, 110, 120, 123, 132, 134, 140, 141]
CaO_9	1739	1743	5	[2, 77, 104, 107, 108, 118, 120, 124, 127, 148]
CaO_9	1742	1745	4	[1, 64, 71, 86, 110, 120, 123, 132, 140, 141]
CaO_8	1744	1766	23	[2, 77, 104, 107, 118, 120, 124, 127, 148]
CaO_8	1746	1760	15	[1, 64, 71, 86, 110, 120, 123, 132, 140]
CaO_9	1761	1780	20	[1, 64, 71, 86, 110, 120, 123, 132, 140, 141]
CaO_9	1767	1770	4	[2, 77, 104, 107, 118, 120, 124, 127, 148, 149]
CaO_10	1771	1828	58	[2, 77, 104, 107, 108, 118, 120, 124, 127, 148, 149]
CaO_10	1781	1781	1	[1, 64, 71, 86, 110, 120, 123, 132, 134, 140, 141]
CaO_9	1782	1794	13	[1, 64, 71, 86, 110, 123, 132, 134, 140, 141]
CaO_10	1795	1849	55	[1, 64, 71, 86, 110, 120, 123, 132, 134, 140, 141]
CaO_9	1829	1836	8	[2, 77, 104, 107, 108, 118, 120, 124, 127, 148]
CaO_10	1837	1842	6	[2, 77, 104, 107, 108, 118, 120, 124, 127, 148, 149]
CaO_9	1843	1847	5	[2, 77, 104, 107, 118, 120, 124, 127, 148, 149]
CaO_10	1848	1862	15	[2, 77, 104, 107, 118, 120, 124, 127, 148, 149, 152]
CaO_9	1850	1870	21	[1, 64, 71, 86, 110, 120, 123, 132, 134, 140]
CaO_8	1863	1867	5	[2, 77, 104, 107, 118, 120, 124, 127, 148]
CaO_9	1868	1884	17	[2, 77, 104, 107, 118, 120, 124, 127, 137, 148]
CaO_10	1871	1888	18	[1, 64, 71, 86, 110, 120, 123, 132, 134, 140, 141]
CaO_8	1885	1888	4	[2, 77, 107, 118, 120, 124, 127, 137, 148]
CaO_9	1889	1906	18	[1, 64, 71, 86, 110, 120, 123, 132, 140, 141]
CaO_7	1889	1901	13	[2, 77, 107, 118, 120, 124, 127, 148]
CaO_8	1902	1926	25	[2, 77, 107, 108, 118, 120, 124, 127, 148]
CaO_10	1907	1911	5	[1, 64, 71, 86, 110, 120, 121, 123, 132, 140, 141]
CaO_9	1912	1915	4	[1, 64, 71, 86, 110, 120, 121, 123, 132, 140]
CaO_8	1916	1924	9	[1, 64, 71, 86, 120, 121, 123, 132, 140]
CaO_9	1925	1934	10	[1, 64, 71, 86, 110, 120, 121, 123, 132, 140]
CaO_9	1927	1929	3	[2, 77, 107, 108, 118, 120, 124, 127, 148, 149]
CaO_10	1930	1933	4	[2, 77, 107, 108, 118, 120, 124, 127, 148, 149, 152]
CaO_9	1934	1953	20	[2, 77, 107, 108, 118, 120, 124, 127, 148, 149]
CaO_10	1935	1935	1	[1, 64, 71, 86, 110, 120, 121, 123, 132, 140, 141]
CaO_9	1936	1941	6	[1, 64, 86, 110, 120, 121, 123, 132, 140, 141]
CaO_10	1942	1949	8	[1, 64, 86, 110, 120, 121, 123, 132, 134, 140, 141]
CaO_9	1950	1990	41	[1, 64, 86, 110, 120, 123, 132, 134, 140, 141]
CaO_10	1954	1996	43	[2, 77, 88, 107, 108, 118, 120, 124, 127, 148, 149]
CaO_10	1991	2032	42	[1, 64, 71, 86, 110, 120, 123, 132, 134, 140, 141]
CaO_11	1997	2012	16	[2, 77, 88, 104, 107, 108, 118, 120, 124, 127, 148, 149]
CaO_10	2013	2038	26	[2, 77, 88, 104, 107, 118, 120, 124, 127, 148, 149]
CaO_9	2033	2050	18	[1, 64, 71, 86, 110, 120, 132, 134, 140, 141]
CaO_11	2039	2044	6	[2, 77, 88, 104, 107, 118, 120, 124, 127, 148, 149, 152]
CaO_10	2045	2046	2	[2, 77, 88, 104, 107, 118, 120, 124, 127, 148, 149]
CaO_9	2047	2052	6	[2, 88, 104, 107, 118, 120, 124, 127, 148, 149]
CaO_10	2051	2093	43	[1, 64, 71, 86, 110, 120, 123, 132, 134, 140, 141]
CaO_10	2053	2063	11	[2, 88, 104, 107, 108, 118, 120, 124, 127, 148, 149]
CaO_9	2064	2077	14	[2, 88, 104, 108, 118, 120, 124, 127, 148, 149]
CaO_8	2078	2081	4	[2, 88, 108, 118, 120, 124, 127, 148, 149]
CaO_8	2082	2089	8	[2, 77, 108, 118, 120, 124, 127, 148, 149]
CaO_9	2090	2093	4	[2, 77, 107, 108, 118, 120, 124, 127, 148, 149]
CaO_9	2094	2122	29	[1, 64, 71, 86, 120, 123, 132, 134, 140, 141]
CaO_10	2094	2096	3	[2, 77, 104, 107, 108, 118, 120, 124, 127, 148, 149]
CaO_9	2097	2114	18	[2, 77, 104, 107, 108, 118, 124, 127, 148, 149]
CaO_8	2115	2116	2	[2, 77, 104, 107, 108, 118, 127, 148, 149]
CaO_9	2117	2131	15	[2, 77, 104, 107, 108, 118, 120, 127, 148, 149]
CaO_8	2123	2153	31	[1, 64, 71, 86, 120, 123, 132, 134, 140]
CaO_10	2132	2145	14	[2, 77, 104, 107, 108, 118, 120, 127, 137, 148, 149]
CaO_9	2146	2161	16	[2, 77, 104, 107, 108, 118, 120, 127, 137, 149]
CaO_7	2154	2154	1	[1, 64, 71, 86, 120, 132, 134, 140]
CaO_8	2155	2158	4	[1, 64, 71, 86, 110, 120, 132, 134, 140]
CaO_9	2159	2165	7	[1, 64, 71, 86, 110, 120, 132, 134, 140, 141]
CaO_10	2162	2162	1	[2, 77, 104, 107, 108, 118, 120, 124, 127, 137, 149]
CaO_9	2163	2179	17	[2, 77, 104, 107, 118, 120, 124, 127, 137, 149]
CaO_10	2166	2175	10	[1, 64, 71, 86, 110, 120, 123, 132, 134, 140, 141]
CaO_9	2176	2191	16	[1, 64, 71, 86, 110, 120, 123, 134, 140, 141]
CaO_8	2180	2188	9	[2, 77, 104, 107, 118, 120, 124, 127, 149]
CaO_9	2189	2191	3	[2, 77, 104, 107, 118, 120, 124, 127, 148, 149]
CaO_9	2192	2203	12	[1, 64, 71, 86, 91, 120, 123, 134, 140, 141]
CaO_10	2192	2194	3	[2, 77, 104, 107, 108, 118, 120, 124, 127, 148, 149]
CaO_9	2195	2212	18	[2, 77, 104, 107, 108, 118, 124, 127, 148, 149]
CaO_10	2204	2222	19	[1, 64, 71, 86, 91, 120, 123, 132, 134, 140, 141]
CaO_9	2213	2219	7	[2, 77, 88, 104, 108, 118, 124, 127, 148, 149]
CaO_10	2220	2238	19	[2, 77, 88, 104, 108, 118, 120, 124, 127, 148, 149]
CaO_11	2223	2225	3	[1, 64, 71, 86, 91, 110, 120, 123, 132, 134, 140, 141]
CaO_10	2226	2243	18	[1, 64, 71, 86, 91, 110, 120, 123, 134, 140, 141]
CaO_11	2239	2255	17	[2, 77, 88, 104, 107, 108, 118, 120, 124, 127, 148, 149]
CaO_9	2244	2246	3	[1, 64, 71, 86, 91, 110, 120, 134, 140, 141]
CaO_10	2247	2272	26	[1, 64, 71, 86, 91, 110, 120, 132, 134, 140, 141]
CaO_10	2256	2261	6	[2, 77, 104, 107, 108, 118, 120, 124, 127, 148, 149]
CaO_9	2262	2262	1	[2, 77, 104, 107, 108, 118, 124, 127, 148, 149]
CaO_8	2263	2268	6	[2, 77, 104, 107, 118, 124, 127, 148, 149]
CaO_9	2269	2270	2	[2, 77, 104, 107, 118, 120, 124, 127, 148, 149]
CaO_10	2271	2279	9	[2, 77, 88, 104, 107, 118, 120, 124, 127, 148, 149]
CaO_9	2273	2292	20	[1, 64, 71, 86, 110, 120, 132, 134, 140, 141]
CaO_9	2280	2285	6	[2, 77, 104, 107, 118, 120, 124, 127, 148, 149]
CaO_10	2286	2291	6	[2, 77, 104, 107, 108, 118, 120, 124, 127, 148, 149]
CaO_9	2292	2320	29	[2, 77, 104, 107, 108, 120, 124, 127, 148, 149]
CaO_10	2293	2301	9	[1, 64, 71, 86, 91, 110, 120, 132, 134, 140, 141]
CaO_9	2302	2330	29	[1, 64, 71, 86, 91, 110, 120, 134, 140, 141]
CaO_10	2321	2325	5	[2, 77, 104, 107, 108, 118, 120, 124, 127, 148, 149]
CaO_9	2326	2349	24	[2, 77, 104, 107, 108, 120, 124, 127, 148, 149]
CaO_8	2331	2349	19	[1, 64, 71, 86, 91, 120, 134, 140, 141]
CaO_9	2350	2356	7	[1, 64, 71, 86, 91, 120, 132, 134, 140, 141]
CaO_8	2350	2357	8	[2, 77, 104, 107, 108, 120, 127, 148, 149]
CaO_8	2357	2360	4	[1, 64, 71, 86, 91, 120, 134, 140, 141]
CaO_9	2358	2359	2	[2, 77, 104, 107, 108, 118, 120, 127, 148, 149]
CaO_8	2360	2370	11	[2, 77, 104, 108, 118, 120, 127, 148, 149]
CaO_7	2361	2373	13	[1, 64, 71, 86, 120, 134, 140, 141]
CaO_9	2371	2373	3	[2, 77, 104, 107, 108, 118, 120, 127, 148, 149]
CaO_8	2374	2377	4	[1, 64, 71, 86, 120, 123, 134, 140, 141]
CaO_8	2374	2382	9	[2, 77, 104, 107, 118, 120, 127, 148, 149]
CaO_9	2378	2382	5	[1, 64, 71, 86, 120, 121, 123, 134, 140, 141]
CaO_10	2383	2386	4	[1, 64, 71, 86, 91, 120, 121, 123, 134, 140, 141]
CaO_9	2383	2391	9	[2, 77, 104, 107, 118, 120, 124, 127, 148, 149]
CaO_9	2387	2395	9	[1, 64, 86, 91, 120, 121, 123, 134, 140, 141]
CaO_10	2392	2392	1	[2, 77, 104, 107, 118, 120, 124, 127, 148, 149, 152]
CaO_9	2393	2410	18	[2, 77, 104, 107, 118, 124, 127, 148, 149, 152]
CaO_8	2396	2399	4	[1, 64, 86, 120, 121, 123, 134, 140, 141]
CaO_7	2400	2408	9	[1, 64, 86, 120, 123, 134, 140, 141]
CaO_8	2409	2423	15	[1, 64, 71, 86, 120, 123, 134, 140, 141]
CaO_8	2411	2418	8	[2, 77, 104, 107, 118, 124, 127, 148, 149]
CaO_9	2419	2422	4	[2, 77, 104, 107, 108, 118, 124, 127, 148, 149]
CaO_8	2423	2446	24	[2, 77, 107, 108, 118, 124, 127, 148, 149]
CaO_9	2424	2448	25	[1, 64, 71, 86, 120, 123, 132, 134, 140, 141]
CaO_9	2447	2454	8	[2, 77, 107, 108, 118, 120, 124, 127, 148, 149]
CaO_10	2449	2472	24	[1, 64, 71, 86, 110, 120, 123, 132, 134, 140, 141]
CaO_8	2455	2460	6	[2, 77, 107, 118, 120, 124, 127, 148, 149]
CaO_9	2461	2475	15	[2, 77, 107, 108, 118, 120, 124, 127, 148, 149]
CaO_9	2473	2475	3	[1, 64, 71, 86, 110, 120, 132, 134, 140, 141]
CaO_8	2476	2520	45	[1, 71, 86, 110, 120, 132, 134, 140, 141]
CaO_10	2476	2484	9	[2, 77, 104, 107, 108, 118, 120, 124, 127, 148, 149]
CaO_9	2485	2488	4	[2, 77, 104, 107, 108, 118, 120, 124, 127, 148]
CaO_10	2489	2498	10	[2, 77, 104, 107, 108, 118, 120, 124, 127, 131, 148]
CaO_9	2499	2552	54	[2, 77, 104, 107, 118, 120, 124, 127, 131, 148]
CaO_9	2521	2521	1	[1, 64, 71, 86, 110, 120, 132, 134, 140, 141]
CaO_8	2522	2528	7	[1, 64, 71, 86, 110, 120, 134, 140, 141]
CaO_9	2529	2531	3	[1, 64, 71, 86, 110, 120, 121, 134, 140, 141]
CaO_9	2532	2535	4	[1, 64, 71, 86, 120, 121, 132, 134, 140, 141]
CaO_10	2536	2538	3	[1, 64, 71, 86, 120, 121, 123, 132, 134, 140, 141]
CaO_9	2539	2555	17	[1, 64, 71, 86, 120, 123, 132, 134, 140, 141]
CaO_10	2553	2553	1	[2, 77, 104, 107, 118, 120, 124, 127, 131, 148, 149]
CaO_11	2554	2562	9	[2, 77, 104, 107, 108, 118, 120, 124, 127, 131, 148, 149]
CaO_8	2556	2592	37	[1, 64, 71, 86, 120, 123, 134, 140, 141]
CaO_10	2563	2576	14	[2, 77, 104, 107, 108, 118, 124, 127, 131, 148, 149]
CaO_9	2577	2579	3	[2, 77, 104, 107, 108, 118, 124, 131, 148, 149]
CaO_8	2580	2582	3	[2, 77, 104, 108, 118, 124, 131, 148, 149]
CaO_9	2583	2585	3	[2, 77, 104, 108, 118, 120, 124, 131, 148, 149]
CaO_10	2586	2598	13	[2, 77, 104, 108, 118, 120, 124, 127, 131, 148, 149]
CaO_9	2593	2625	33	[1, 64, 71, 86, 89, 120, 123, 134, 140, 141]
CaO_9	2599	2635	37	[2, 77, 104, 108, 118, 120, 124, 127, 131, 148]
CaO_10	2626	2635	10	[1, 64, 71, 86, 89, 111, 120, 123, 134, 140, 141]
CaO_9	2636	2638	3	[1, 64, 71, 86, 89, 120, 123, 134, 140, 141]
CaO_10	2636	2682	47	[2, 77, 104, 107, 108, 118, 120, 124, 127, 131, 148]
CaO_10	2639	2660	22	[1, 64, 71, 86, 89, 120, 123, 132, 134, 140, 141]
CaO_9	2661	2683	23	[1, 64, 71, 86, 120, 123, 132, 134, 140, 141]
CaO_9	2683	2699	17	[2, 77, 104, 107, 108, 118, 124, 127, 131, 148]
CaO_10	2684	2697	14	[1, 64, 71, 86, 110, 120, 123, 132, 134, 140, 141]
CaO_9	2698	2724	27	[1, 71, 86, 110, 120, 123, 132, 134, 140, 141]
CaO_10	2700	2700	1	[2, 77, 104, 107, 108, 118, 120, 124, 127, 131, 148]
CaO_11	2701	2706	6	[2, 77, 104, 107, 108, 118, 120, 124, 127, 131, 148, 152]
CaO_10	2707	2707	1	[2, 77, 104, 107, 108, 118, 120, 124, 127, 131, 148]
CaO_9	2708	2711	4	[2, 77, 104, 107, 108, 118, 124, 127, 131, 148]
CaO_8	2712	2728	17	[2, 77, 107, 108, 118, 124, 127, 131, 148]
CaO_8	2725	2745	21	[1, 71, 86, 120, 123, 132, 134, 140, 141]
CaO_9	2729	2792	64	[2, 77, 107, 108, 118, 120, 124, 127, 131, 148]
CaO_9	2746	2754	9	[1, 64, 71, 86, 120, 123, 132, 134, 140, 141]
CaO_8	2755	2773	19	[1, 64, 86, 120, 123, 132, 134, 140, 141]
CaO_9	2774	2786	13	[1, 64, 71, 86, 120, 123, 132, 134, 140, 141]
CaO_10	2787	2797	11	[1, 64, 71, 86, 91, 120, 123, 132, 134, 140, 141]
CaO_10	2793	2820	28	[2, 77, 104, 107, 108, 118, 120, 124, 127, 131, 148]
CaO_9	2798	2847	50	[1, 64, 71, 86, 120, 123, 132, 134, 140, 141]
CaO_9	2821	2863	43	[2, 77, 104, 108, 118, 120, 124, 127, 131, 148]
CaO_8	2848	2859	12	[1, 64, 86, 120, 123, 132, 134, 140, 141]
CaO_9	2860	2883	24	[1, 64, 86, 110, 120, 123, 132, 134, 140, 141]
CaO_10	2864	2869	6	[2, 68, 77, 104, 108, 118, 120, 124, 127, 131, 148]
CaO_8	2870	2876	7	[2, 77, 104, 118, 120, 124, 127, 131, 148]
CaO_9	2877	2877	1	[2, 68, 77, 104, 118, 120, 124, 127, 131, 148]
CaO_8	2878	2890	13	[2, 77, 104, 118, 120, 124, 127, 131, 148]
CaO_8	2884	2911	28	[1, 64, 86, 120, 123, 132, 134, 140, 141]
CaO_9	2891	2896	6	[2, 77, 104, 107, 118, 120, 124, 127, 131, 148]
CaO_8	2897	2900	4	[2, 104, 107, 118, 120, 124, 127, 131, 148]
CaO_7	2901	2903	3	[2, 107, 118, 120, 124, 127, 131, 148]
CaO_8	2904	2909	6	[2, 107, 108, 118, 120, 124, 127, 131, 148]
CaO_9	2910	2938	29	[2, 77, 107, 108, 118, 120, 124, 127, 131, 148]
CaO_9	2912	2937	26	[1, 64, 71, 86, 120, 123, 132, 134, 140, 141]
CaO_8	2938	2939	2	[1, 64, 71, 86, 120, 123, 134, 140, 141]
CaO_8	2939	2949	11	[2, 77, 107, 108, 120, 124, 127, 131, 148]
CaO_9	2940	2945	6	[1, 64, 71, 86, 91, 120, 123, 134, 140, 141]
CaO_10	2946	2952	7	[1, 64, 71, 86, 91, 120, 123, 132, 134, 140, 141]
CaO_9	2950	2963	14	[2, 77, 107, 108, 120, 124, 127, 130, 131, 148]
CaO_9	2953	2963	11	[1, 64, 71, 86, 120, 123, 132, 134, 140, 141]
CaO_8	2964	2972	9	[1, 71, 86, 120, 123, 132, 134, 140, 141]
CaO_10	2964	2981	18	[2, 77, 107, 108, 118, 120, 124, 127, 130, 131, 148]
CaO_9	2973	3005	33	[1, 64, 71, 86, 120, 123, 132, 134, 140, 141]
CaO_9	2982	3005	24	[2, 77, 107, 108, 118, 120, 124, 127, 131, 148]
CaO_10	3006	3014	9	[1, 64, 71, 86, 91, 120, 123, 132, 134, 140, 141]
CaO_10	3006	3012	7	[2, 77, 104, 107, 108, 118, 120, 124, 127, 131, 148]
CaO_9	3013	3014	2	[2, 77, 104, 108, 118, 120, 124, 127, 131, 148]
CaO_9	3015	3064	50	[1, 64, 71, 86, 120, 123, 132, 134, 140, 141]
CaO_8	3015	3021	7	[2, 77, 104, 118, 120, 124, 127, 131, 148]
CaO_7	3022	3029	8	[2, 77, 104, 118, 124, 127, 131, 148]
CaO_8	3030	3035	6	[2, 77, 104, 107, 118, 124, 127, 131, 148]
CaO_9	3036	3065	30	[2, 77, 104, 107, 118, 120, 124, 127, 131, 148]
CaO_10	3065	3101	37	[1, 64, 71, 86, 110, 120, 123, 132, 134, 140, 141]
CaO_10	3066	3080	15	[2, 77, 104, 107, 108, 118, 120, 124, 127, 131, 148]
CaO_9	3081	3085	5	[2, 77, 104, 107, 118, 120, 124, 127, 131, 148]
CaO_8	3086	3104	19	[2, 77, 104, 107, 118, 124, 127, 131, 148]
CaO_9	3102	3103	2	[1, 64, 71, 86, 110, 120, 123, 134, 140, 141]
CaO_10	3104	3110	7	[1, 64, 71, 86, 91, 110, 120, 123, 134, 140, 141]
CaO_8	3105	3111	7	[2, 77, 107, 118, 120, 124, 127, 131, 148]
CaO_11	3111	3112	2	[1, 64, 71, 86, 91, 110, 120, 121, 123, 134, 140, 141]
CaO_9	3112	3118	7	[2, 77, 107, 108, 118, 120, 124, 127, 131, 148]
CaO_12	3113	3113	1	[1, 64, 71, 86, 91, 110, 120, 121, 123, 132, 134, 140, 141]
CaO_11	3114	3125	12	[1, 64, 71, 86, 110, 120, 121, 123, 132, 134, 140, 141]
CaO_10	3119	3129	11	[2, 77, 107, 108, 118, 120, 124, 127, 131, 148, 152]
CaO_10	3126	3129	4	[1, 64, 86, 110, 120, 121, 123, 132, 134, 140, 141]
CaO_9	3130	3147	18	[1, 64, 86, 110, 120, 123, 132, 134, 140, 141]
CaO_9	3130	3163	34	[2, 77, 107, 108, 118, 124, 127, 131, 148, 152]
CaO_8	3148	3174	27	[1, 64, 86, 120, 123, 132, 134, 140, 141]
CaO_10	3164	3179	16	[2, 77, 104, 107, 108, 118, 124, 127, 131, 148, 152]
CaO_9	3175	3184	10	[1, 64, 86, 110, 120, 123, 132, 134, 140, 141]
CaO_11	3180	3180	1	[2, 77, 104, 107, 108, 118, 120, 124, 127, 131, 148, 152]
CaO_10	3181	3184	4	[2, 77, 104, 107, 108, 118, 124, 127, 131, 148, 152]
CaO_11	3185	3192	8	[1, 64, 71, 86, 110, 120, 121, 123, 132, 134, 140, 141]
CaO_9	3185	3197	13	[2, 77, 104, 107, 118, 124, 127, 131, 148, 152]
CaO_10	3193	3200	8	[1, 64, 71, 86, 110, 120, 123, 132, 134, 140, 141]
CaO_10	3198	3207	10	[2, 77, 104, 107, 108, 118, 124, 127, 131, 148, 152]
CaO_9	3201	3221	21	[1, 64, 71, 86, 120, 123, 132, 134, 140, 141]
CaO_9	3208	3230	23	[2, 77, 104, 107, 108, 118, 124, 127, 131, 148]
CaO_10	3222	3223	2	[1, 64, 71, 86, 91, 120, 123, 132, 134, 140, 141]
CaO_11	3224	3228	5	[1, 64, 71, 86, 88, 91, 120, 123, 132, 134, 140, 141]
CaO_10	3229	3233	5	[1, 64, 71, 86, 91, 120, 123, 132, 134, 140, 141]
CaO_10	3231	3254	24	[2, 77, 104, 107, 108, 118, 120, 124, 127, 131, 148]
CaO_11	3234	3240	7	[1, 64, 71, 86, 91, 111, 120, 123, 132, 134, 140, 141]
CaO_10	3241	3250	10	[1, 64, 71, 86, 91, 111, 120, 123, 134, 140, 141]
CaO_11	3251	3258	8	[1, 64, 71, 86, 91, 111, 120, 123, 132, 134, 140, 141]
CaO_9	3255	3262	8	[2, 77, 104, 107, 108, 118, 124, 127, 131, 148]
CaO_10	3259	3267	9	[1, 64, 71, 86, 91, 120, 123, 132, 134, 140, 141]
CaO_8	3263	3276	14	[2, 77, 104, 107, 108, 124, 127, 131, 148]
CaO_11	3268	3292	25	[1, 64, 71, 86, 91, 110, 120, 123, 132, 134, 140, 141]
CaO_9	3277	3283	7	[2, 77, 104, 107, 108, 120, 124, 127, 131, 148]
CaO_8	3284	3291	8	[2, 77, 104, 107, 120, 124, 127, 131, 148]
CaO_9	3292	3307	16	[2, 77, 104, 107, 118, 120, 124, 127, 131, 148]
CaO_10	3293	3295	3	[1, 64, 71, 86, 91, 120, 123, 132, 134, 140, 141]
CaO_11	3296	3305	10	[1, 64, 71, 86, 91, 110, 120, 123, 132, 134, 140, 141]
CaO_10	3306	3312	7	[1, 64, 86, 91, 110, 120, 123, 132, 134, 140, 141]
CaO_8	3308	3313	6	[2, 77, 104, 107, 118, 124, 127, 131, 148]
CaO_9	3313	3317	5	[1, 64, 86, 110, 120, 123, 132, 134, 140, 141]
CaO_8	3314	3336	23	[2, 77, 104, 107, 124, 127, 131, 148, 152]
CaO_10	3318	3318	1	[1, 64, 86, 91, 110, 120, 123, 132, 134, 140, 141]
CaO_9	3319	3320	2	[1, 64, 86, 91, 110, 120, 123, 132, 140, 141]
CaO_8	3321	3323	3	[1, 64, 86, 91, 120, 123, 132, 140, 141]
CaO_9	3324	3324	1	[1, 64, 86, 91, 120, 121, 123, 132, 140, 141]
CaO_7	3325	3330	6	[1, 64, 86, 120, 121, 132, 140, 141]
CaO_8	3331	3331	1	[1, 64, 86, 120, 121, 132, 134, 140, 141]
CaO_9	3332	3333	2	[1, 64, 86, 91, 120, 121, 132, 134, 140, 141]
CaO_9	3334	3335	2	[1, 64, 86, 91, 120, 123, 132, 134, 140, 141]
CaO_10	3336	3348	13	[1, 64, 71, 86, 91, 120, 123, 132, 134, 140, 141]
CaO_10	3337	3362	26	[2, 77, 104, 107, 120, 124, 127, 130, 131, 148, 152]
CaO_9	3349	3354	6	[1, 64, 71, 86, 91, 120, 132, 134, 140, 141]
CaO_8	3355	3357	3	[1, 64, 71, 86, 91, 120, 132, 140, 141]
CaO_9	3358	3371	14	[1, 64, 71, 86, 91, 110, 120, 132, 140, 141]
CaO_11	3363	3369	7	[2, 77, 104, 107, 108, 120, 124, 127, 130, 131, 148, 152]
CaO_10	3370	3380	11	[2, 77, 107, 108, 120, 124, 127, 130, 131, 148, 152]
CaO_8	3372	3378	7	[1, 64, 71, 86, 91, 120, 132, 140, 141]
CaO_9	3379	3380	2	[1, 64, 71, 86, 91, 120, 121, 132, 140, 141]
CaO_8	3381	3409	29	[1, 64, 71, 86, 120, 121, 132, 140, 141]
CaO_9	3381	3386	6	[2, 77, 107, 108, 120, 124, 127, 130, 131, 148]
CaO_10	3387	3388	2	[2, 77, 107, 108, 120, 124, 127, 130, 131, 148, 152]
CaO_9	3389	3412	24	[2, 77, 107, 108, 120, 124, 127, 131, 148, 152]
CaO_7	3410	3417	8	[1, 64, 86, 120, 121, 132, 140, 141]
CaO_10	3413	3415	3	[2, 77, 104, 107, 108, 120, 124, 127, 131, 148, 152]
CaO_9	3416	3441	26	[2, 77, 107, 108, 120, 124, 127, 131, 148, 152]
CaO_8	3418	3420	3	[1, 64, 71, 86, 120, 121, 132, 140, 141]
CaO_9	3421	3445	25	[1, 64, 71, 86, 91, 120, 121, 132, 140, 141]
CaO_10	3442	3452	11	[2, 77, 104, 107, 108, 120, 124, 127, 131, 148, 152]
CaO_10	3446	3463	18	[1, 64, 71, 86, 91, 120, 121, 123, 132, 140, 141]
CaO_9	3453	3466	14	[2, 77, 107, 108, 120, 124, 127, 131, 148, 152]
CaO_9	3464	3468	5	[1, 64, 71, 86, 91, 120, 121, 123, 140, 141]
CaO_10	3467	3468	2	[2, 77, 107, 108, 118, 120, 124, 127, 131, 148, 152]
CaO_8	3469	3514	46	[1, 64, 71, 86, 91, 120, 123, 140, 141]
CaO_9	3469	3474	6	[2, 77, 107, 108, 118, 120, 124, 127, 131, 148]
CaO_10	3475	3485	11	[2, 77, 104, 107, 108, 118, 120, 124, 127, 131, 148]
CaO_9	3486	3499	14	[2, 77, 104, 107, 108, 118, 124, 127, 131, 148]
CaO_8	3500	3502	3	[2, 77, 104, 107, 118, 124, 127, 131, 148]
CaO_9	3503	3590	88	[2, 77, 104, 107, 118, 120, 124, 127, 131, 148]
CaO_9	3515	3553	39	[1, 64, 71, 86, 91, 120, 123, 132, 140, 141]
CaO_8	3554	3570	17	[1, 64, 71, 86, 91, 120, 123, 140, 141]
CaO_9	3571	3574	4	[1, 64, 71, 86, 91, 110, 120, 123, 140, 141]
CaO_10	3575	3587	13	[1, 64, 71, 86, 91, 110, 111, 120, 123, 140, 141]
CaO_9	3588	3597	10	[1, 64, 71, 86, 91, 110, 111, 120, 140, 141]
CaO_10	3591	3626	36	[2, 77, 104, 107, 108, 118, 120, 124, 127, 131, 148]
CaO_10	3598	3602	5	[1, 64, 71, 86, 91, 110, 111, 120, 132, 140, 141]
CaO_9	3603	3610	8	[1, 64, 71, 86, 91, 110, 120, 132, 140, 141]
CaO_8	3611	3625	15	[1, 64, 71, 86, 91, 110, 120, 140, 141]
CaO_9	3626	3645	20	[1, 64, 71, 86, 91, 110, 120, 123, 140, 141]
CaO_9	3627	3639	13	[2, 77, 104, 107, 108, 120, 124, 127, 131, 148]
CaO_10	3640	3661	22	[2, 77, 104, 107, 108, 118, 120, 124, 127, 131, 148]
CaO_10	3646	3651	6	[1, 64, 71, 86, 91, 110, 120, 123, 132, 140, 141]
CaO_11	3652	3653	2	[1, 64, 71, 86, 91, 104, 110, 120, 123, 132, 140, 141]
CaO_10	3654	3661	8	[1, 64, 71, 86, 91, 104, 110, 120, 132, 140, 141]
CaO_9	3662	3662	1	[1, 64, 71, 86, 91, 110, 120, 132, 140, 141]
CaO_9	3662	3664	3	[2, 77, 104, 107, 108, 118, 120, 124, 127, 131]
CaO_8	3663	3666	4	[1, 64, 71, 86, 91, 110, 120, 132, 140]
CaO_8	3665	3680	16	[2, 77, 107, 108, 118, 120, 124, 127, 131]
CaO_7	3667	3675	9	[1, 64, 71, 86, 110, 120, 132, 140]
CaO_8	3676	3684	9	[1, 64, 71, 86, 104, 110, 120, 132, 140]
CaO_9	3681	3712	32	[2, 77, 107, 108, 118, 120, 124, 127, 131, 148]
CaO_7	3685	3690	6	[1, 64, 71, 86, 104, 110, 120, 140]
CaO_6	3691	3692	2	[1, 64, 71, 86, 110, 120, 140]
CaO_7	3693	3709	17	[1, 64, 71, 86, 91, 110, 120, 140]
CaO_8	3710	3722	13	[1, 64, 71, 86, 91, 110, 120, 140, 141]
CaO_10	3713	3751	39	[2, 77, 104, 107, 108, 118, 120, 124, 127, 131, 148]
CaO_7	3723	3746	24	[1, 64, 71, 86, 91, 120, 140, 141]
CaO_8	3747	3754	8	[1, 64, 71, 86, 91, 120, 121, 140, 141]
CaO_9	3752	3768	17	[2, 77, 104, 107, 108, 118, 124, 127, 131, 148]
CaO_7	3755	3770	16	[1, 64, 71, 86, 91, 120, 121, 140]
CaO_8	3769	3772	4	[2, 77, 104, 108, 118, 124, 127, 131, 148]
CaO_6	3771	3773	3	[1, 64, 71, 86, 91, 120, 140]
CaO_9	3773	3813	41	[2, 77, 104, 108, 118, 120, 124, 127, 131, 148]
CaO_7	3774	3776	3	[1, 64, 71, 86, 91, 120, 140, 141]
CaO_8	3777	3787	11	[1, 64, 71, 86, 91, 118, 120, 140, 141]
CaO_9	3788	3791	4	[1, 64, 71, 86, 91, 111, 118, 120, 140, 141]
CaO_8	3792	3797	6	[1, 64, 71, 86, 91, 118, 120, 140, 141]
CaO_7	3798	3816	19	[1, 64, 71, 86, 91, 120, 140, 141]
CaO_8	3814	3870	57	[2, 77, 104, 118, 120, 124, 127, 131, 148]
CaO_8	3817	3820	4	[1, 64, 71, 86, 91, 118, 120, 140, 141]
CaO_7	3821	3836	16	[1, 64, 71, 86, 91, 120, 140, 141]
CaO_8	3837	3837	1	[1, 64, 71, 86, 91, 120, 132, 140, 141]
CaO_9	3838	3890	53	[1, 64, 71, 86, 91, 120, 123, 132, 140, 141]
CaO_9	3871	3874	4	[2, 77, 104, 107, 118, 120, 124, 127, 131, 148]
CaO_8	3875	3897	23	[2, 77, 104, 107, 120, 124, 127, 131, 148]
CaO_10	3891	3891	1	[1, 64, 71, 86, 91, 111, 120, 123, 132, 140, 141]
CaO_9	3892	3907	16	[1, 64, 71, 86, 91, 111, 120, 132, 140, 141]
CaO_9	3898	3903	6	[2, 77, 104, 107, 108, 120, 124, 127, 131, 148]
CaO_8	3904	3906	3	[2, 77, 104, 107, 108, 124, 127, 131, 148]
CaO_9	3907	3921	15	[2, 77, 104, 107, 108, 118, 124, 127, 131, 148]
CaO_8	3908	3919	12	[1, 64, 71, 86, 91, 120, 132, 140, 141]
CaO_9	3920	3943	24	[1, 64, 71, 86, 91, 120, 123, 132, 140, 141]
CaO_10	3922	3926	5	[2, 77, 104, 107, 108, 118, 120, 124, 127, 131, 148]
CaO_9	3927	3941	15	[2, 77, 104, 107, 108, 120, 124, 127, 131, 148]
CaO_10	3942	3952	11	[2, 77, 104, 107, 108, 118, 120, 124, 127, 131, 148]
CaO_8	3944	3952	9	[1, 64, 71, 86, 91, 120, 123, 140, 141]
CaO_7	3953	3953	1	[1, 64, 71, 86, 91, 120, 123, 140]
CaO_9	3953	3955	3	[2, 77, 104, 107, 108, 118, 124, 127, 131, 148]
CaO_8	3954	3972	19	[1, 64, 71, 86, 91, 111, 120, 123, 140]
CaO_8	3956	3980	25	[2, 77, 104, 107, 108, 124, 127, 131, 148]
CaO_9	3973	4006	34	[1, 64, 71, 86, 91, 111, 120, 123, 140, 141]
CaO_9	3981	3982	2	[2, 77, 101, 104, 107, 108, 124, 127, 131, 148]
CaO_10	3983	3985	3	[2, 77, 101, 104, 107, 108, 118, 124, 127, 131, 148]
CaO_9	3986	3990	5	[2, 77, 104, 107, 108, 118, 124, 127, 131, 148]
CaO_10	3991	4013	23	[2, 77, 88, 104, 107, 108, 118, 124, 127, 131, 148]
CaO_10	4007	4023	17	[1, 64, 71, 86, 91, 111, 118, 120, 123, 140, 141]
CaO_9	4014	4016	3	[2, 77, 88, 107, 108, 118, 124, 127, 131, 148]
CaO_8	4017	4036	20	[2, 77, 88, 107, 108, 124, 127, 131, 148]
CaO_9	4024	4036	13	[1, 64, 71, 86, 91, 111, 118, 120, 123, 140]
CaO_10	4037	4039	3	[1, 64, 71, 86, 91, 111, 118, 120, 123, 140, 141]
CaO_9	4037	4040	4	[2, 77, 88, 107, 108, 118, 124, 127, 131, 148]
CaO_10	4040	4050	11	[1, 64, 71, 86, 91, 104, 111, 118, 120, 123, 141]
CaO_8	4041	4045	5	[2, 77, 107, 108, 118, 124, 127, 131, 148]
CaO_9	4046	4081	36	[2, 77, 104, 107, 108, 118, 124, 127, 131, 148]
CaO_9	4051	4051	1	[1, 64, 71, 86, 91, 104, 111, 120, 123, 141]
CaO_8	4052	4053	2	[1, 64, 71, 86, 91, 104, 120, 123, 141]
CaO_7	4054	4070	17	[1, 64, 71, 86, 91, 120, 123, 141]
CaO_8	4071	4079	9	[1, 64, 71, 86, 91, 104, 120, 123, 141]
CaO_7	4080	4089	10	[1, 64, 71, 86, 91, 104, 120, 141]
CaO_10	4082	4084	3	[2, 77, 104, 107, 108, 118, 124, 126, 127, 131, 148]
CaO_11	4085	4088	4	[2, 77, 104, 107, 108, 118, 120, 124, 126, 127, 131, 148]
CaO_12	4089	4107	19	[2, 77, 88, 104, 107, 108, 118, 120, 124, 126, 127, 131, 148]
CaO_8	4090	4092	3	[1, 64, 71, 86, 91, 104, 120, 140, 141]
CaO_8	4093	4095	3	[1, 64, 71, 86, 91, 120, 132, 140, 141]
CaO_9	4096	4098	3	[1, 64, 71, 86, 91, 120, 123, 132, 140, 141]
CaO_10	4099	4102	4	[1, 64, 71, 86, 91, 120, 123, 132, 134, 140, 141]
CaO_11	4103	4103	1	[1, 64, 71, 86, 91, 120, 121, 123, 132, 134, 140, 141]
CaO_10	4104	4112	9	[1, 64, 71, 86, 91, 121, 123, 132, 134, 140, 141]
CaO_10	4108	4117	10	[2, 77, 88, 104, 107, 120, 124, 126, 127, 131, 148]
CaO_11	4113	4118	6	[1, 64, 71, 86, 91, 120, 121, 123, 132, 134, 140, 141]
CaO_9	4118	4122	5	[2, 77, 88, 107, 120, 124, 126, 127, 131, 148]
CaO_10	4119	4135	17	[1, 64, 71, 86, 91, 120, 121, 123, 132, 140, 141]
CaO_8	4123	4129	7	[2, 77, 88, 107, 124, 126, 127, 131, 148]
CaO_9	4130	4170	41	[2, 77, 88, 107, 116, 124, 126, 127, 131, 148]
CaO_9	4136	4137	2	[1, 64, 86, 91, 120, 121, 123, 132, 140, 141]
CaO_8	4138	4146	9	[1, 64, 86, 120, 121, 123, 132, 140, 141]
CaO_7	4147	4158	12	[1, 64, 86, 120, 121, 123, 132, 140]
CaO_8	4159	4166	8	[1, 64, 71, 86, 120, 121, 123, 132, 140]
CaO_9	4167	4177	11	[1, 64, 71, 86, 120, 121, 123, 132, 140, 141]
CaO_8	4171	4171	1	[2, 77, 88, 107, 124, 126, 127, 131, 148]
CaO_9	4172	4180	9	[2, 77, 88, 104, 107, 124, 126, 127, 131, 148]
CaO_10	4178	4181	4	[1, 64, 71, 86, 91, 120, 121, 123, 132, 140, 141]
CaO_10	4181	4185	5	[2, 77, 88, 104, 107, 120, 124, 126, 127, 131, 148]
CaO_9	4182	4197	16	[1, 64, 71, 86, 91, 120, 123, 132, 140, 141]
CaO_9	4186	4206	21	[2, 77, 88, 104, 107, 120, 124, 126, 127, 148]
CaO_10	4198	4219	22	[1, 64, 71, 86, 91, 106, 120, 123, 132, 140, 141]
CaO_8	4207	4224	18	[2, 77, 88, 104, 107, 124, 126, 127, 148]
CaO_9	4220	4226	7	[1, 64, 86, 91, 106, 120, 123, 132, 140, 141]
CaO_9	4225	4287	63	[2, 77, 88, 104, 107, 124, 126, 127, 131, 148]
CaO_10	4227	4229	3	[1, 64, 86, 91, 106, 120, 121, 123, 132, 140, 141]
CaO_8	4230	4234	5	[1, 64, 86, 91, 120, 121, 123, 140, 141]
CaO_9	4235	4235	1	[1, 64, 86, 91, 111, 120, 121, 123, 140, 141]
CaO_10	4236	4244	9	[1, 64, 71, 86, 91, 111, 120, 121, 123, 140, 141]
CaO_9	4245	4271	27	[1, 64, 71, 86, 91, 120, 121, 123, 140, 141]
CaO_10	4272	4275	4	[1, 64, 71, 86, 91, 111, 120, 121, 123, 140, 141]
CaO_11	4276	4277	2	[1, 64, 71, 86, 91, 111, 120, 121, 123, 132, 140, 141]
CaO_12	4278	4279	2	[1, 64, 71, 86, 91, 111, 120, 121, 123, 132, 134, 140, 141]
CaO_11	4280	4295	16	[1, 64, 71, 86, 91, 120, 121, 123, 132, 134, 140, 141]
CaO_10	4288	4288	1	[2, 77, 88, 104, 107, 120, 124, 126, 127, 131, 148]
CaO_10	4289	4297	9	[2, 65, 77, 88, 104, 107, 120, 124, 126, 127, 131]
CaO_10	4296	4320	25	[1, 64, 71, 86, 91, 120, 121, 123, 134, 140, 141]
CaO_9	4298	4298	1	[2, 77, 88, 104, 107, 120, 124, 126, 127, 131]
CaO_10	4299	4307	9	[2, 77, 88, 104, 107, 120, 124, 126, 127, 131, 148]
CaO_9	4308	4321	14	[2, 77, 88, 104, 107, 124, 126, 127, 131, 148]
CaO_9	4321	4322	2	[1, 64, 71, 86, 91, 120, 123, 134, 140, 141]
CaO_8	4322	4338	17	[2, 77, 88, 104, 107, 124, 126, 127, 131]
CaO_8	4323	4344	22	[1, 64, 71, 86, 91, 120, 134, 140, 141]
CaO_9	4339	4350	12	[2, 77, 88, 104, 107, 124, 126, 127, 131, 148]
CaO_9	4345	4352	8	[1, 64, 71, 86, 91, 120, 132, 134, 140, 141]
CaO_8	4351	4355	5	[2, 77, 104, 107, 124, 126, 127, 131, 148]
CaO_10	4353	4356	4	[1, 64, 71, 86, 91, 111, 120, 132, 134, 140, 141]
CaO_9	4356	4374	19	[2, 77, 88, 104, 107, 124, 126, 127, 131, 148]
CaO_9	4357	4360	4	[1, 64, 71, 86, 91, 120, 132, 134, 140, 141]
CaO_9	4361	4364	4	[1, 64, 71, 86, 91, 120, 121, 134, 140, 141]
CaO_8	4365	4388	24	[1, 64, 71, 86, 91, 120, 134, 140, 141]
CaO_11	4375	4379	5	[2, 65, 77, 88, 104, 107, 116, 124, 126, 127, 131, 148]
CaO_9	4380	4380	1	[2, 65, 77, 104, 107, 116, 124, 126, 127, 131]
CaO_10	4381	4405	25	[2, 65, 77, 104, 107, 116, 118, 124, 126, 127, 131]
CaO_9	4389	4389	1	[1, 64, 71, 86, 91, 120, 123, 134, 140, 141]
CaO_10	4390	4396	7	[1, 64, 71, 86, 91, 120, 123, 132, 134, 140, 141]
CaO_9	4397	4406	10	[1, 64, 71, 86, 91, 120, 123, 134, 140, 141]
CaO_9	4406	4406	1	[2, 65, 77, 104, 107, 118, 124, 126, 127, 131]
