# Supplementary material for: Pressure‐Induced Coordination Changes in a Pyrolitic Silicate Melt From Ab Initio Molecular Dynamics Simulations
Source: J Geophys Res Solid Earth. 2019 Nov 29;124(11):11232–50. doi: 10.1029/2019JB018238 (PMC6988478; doi:10.1029/2019JB018238)
Supplement: Supplementary file 2 — Data Set S1 [file JGRB-124-11232-s002.zip › Data/4000K/CaO/a10.5-pyr-100-nvt.T4.outcar.umd.dat.r0.stat.dat]

Cluster	Time	Percent
CaO_8	2176	0.246879963694123	9
CaO_9	3721	0.422169276151577	10
CaO_7	422	0.04787837531200363	8
CaO_10	2149	0.2438166553210801	11
CaO_6	8	0.0009076469253460404	7
CaO_11	304	0.034490583163149534	12
CaO_12	34	0.0038574994327206717	13
