# Supplementary material for: Pressure‐Induced Coordination Changes in a Pyrolitic Silicate Melt From Ab Initio Molecular Dynamics Simulations
Source: J Geophys Res Solid Earth. 2019 Nov 29;124(11):11232–50. doi: 10.1029/2019JB018238 (PMC6988478; doi:10.1029/2019JB018238)
Supplement: Supplementary file 2 — Data Set S1 [file JGRB-124-11232-s002.zip › Data/4000K/CaO/a11.0-pyr-100-nvt.T4.outcar.umd.dat.r0.popul.dat]

Formula	Begin	End	Lifetime	[Composition]
CaO_9	0	4	5	[1, 64, 73, 77, 82, 86, 107, 124, 131, 144]
CaO_9	0	4	5	[2, 64, 65, 82, 98, 102, 107, 117, 124, 148]
CaO_9	5	42	38	[1, 73, 77, 81, 82, 86, 107, 124, 131, 144]
CaO_8	5	42	38	[2, 64, 65, 82, 98, 102, 107, 117, 148]
CaO_10	43	59	17	[1, 73, 77, 81, 82, 86, 107, 124, 131, 135, 144]
CaO_9	43	56	14	[2, 64, 65, 73, 82, 98, 102, 107, 117, 148]
CaO_10	57	59	3	[2, 64, 65, 73, 82, 98, 102, 107, 117, 124, 148]
CaO_9	60	66	7	[1, 73, 77, 81, 82, 86, 107, 124, 131, 144]
CaO_11	60	99	40	[2, 64, 65, 73, 82, 98, 102, 107, 117, 124, 141, 148]
CaO_10	67	67	1	[1, 73, 77, 81, 82, 86, 107, 124, 131, 138, 144]
CaO_11	68	93	26	[1, 73, 77, 81, 82, 86, 107, 124, 131, 135, 138, 144]
CaO_10	94	114	21	[1, 73, 77, 82, 86, 107, 124, 131, 135, 138, 144]
CaO_10	100	147	48	[2, 64, 65, 73, 82, 102, 107, 117, 124, 141, 148]
CaO_9	115	122	8	[1, 73, 77, 82, 86, 107, 124, 131, 135, 144]
CaO_10	123	159	37	[1, 73, 77, 82, 86, 107, 124, 131, 135, 138, 144]
CaO_9	148	153	6	[2, 64, 65, 73, 82, 107, 117, 124, 141, 148]
CaO_10	154	160	7	[2, 64, 65, 73, 82, 102, 107, 117, 124, 141, 148]
CaO_9	160	195	36	[1, 73, 77, 82, 86, 107, 124, 131, 135, 144]
CaO_9	161	198	38	[2, 64, 65, 73, 82, 102, 107, 124, 141, 148]
CaO_10	196	225	30	[1, 73, 77, 82, 86, 107, 120, 124, 131, 135, 144]
CaO_10	199	211	13	[2, 64, 65, 73, 82, 98, 102, 107, 124, 141, 148]
CaO_9	212	215	4	[2, 64, 73, 82, 98, 102, 107, 124, 141, 148]
CaO_8	216	226	11	[2, 64, 73, 82, 102, 107, 124, 141, 148]
CaO_11	226	230	5	[1, 72, 73, 77, 82, 86, 107, 120, 124, 131, 135, 144]
CaO_9	227	232	6	[2, 64, 73, 82, 102, 107, 117, 124, 141, 148]
CaO_12	231	245	15	[1, 72, 73, 77, 82, 86, 103, 107, 120, 124, 131, 135, 144]
CaO_8	233	253	21	[2, 73, 82, 102, 107, 117, 124, 141, 148]
CaO_11	246	256	11	[1, 72, 73, 77, 82, 86, 103, 107, 124, 131, 135, 144]
CaO_9	254	255	2	[2, 65, 73, 82, 102, 107, 117, 124, 141, 148]
CaO_8	256	288	33	[2, 65, 73, 82, 107, 117, 124, 141, 148]
CaO_12	257	260	4	[1, 72, 73, 77, 82, 86, 103, 107, 120, 124, 131, 135, 144]
CaO_13	261	262	2	[1, 69, 72, 73, 77, 82, 86, 103, 107, 120, 124, 131, 135, 144]
CaO_12	263	278	16	[1, 72, 73, 77, 82, 86, 103, 107, 120, 124, 131, 135, 144]
CaO_11	279	287	9	[1, 72, 73, 77, 82, 86, 107, 120, 124, 131, 135, 144]
CaO_10	288	312	25	[1, 72, 73, 77, 82, 86, 107, 120, 131, 135, 144]
CaO_7	289	291	3	[2, 73, 82, 107, 117, 124, 141, 148]
CaO_8	292	319	28	[2, 73, 82, 98, 107, 117, 124, 141, 148]
CaO_9	313	317	5	[1, 72, 73, 77, 82, 86, 107, 120, 135, 144]
CaO_10	318	318	1	[1, 72, 73, 77, 82, 86, 107, 120, 124, 135, 144]
CaO_9	319	368	50	[1, 73, 77, 82, 86, 107, 120, 124, 135, 144]
CaO_9	320	335	16	[2, 73, 82, 98, 102, 107, 117, 124, 141, 148]
CaO_10	336	384	49	[2, 64, 73, 82, 98, 102, 107, 117, 124, 141, 148]
CaO_8	369	375	7	[1, 73, 77, 82, 86, 107, 124, 135, 144]
CaO_9	376	377	2	[1, 73, 77, 82, 86, 107, 124, 135, 143, 144]
CaO_10	378	386	9	[1, 73, 77, 82, 86, 103, 107, 124, 135, 143, 144]
CaO_9	385	428	44	[2, 64, 73, 82, 98, 102, 117, 124, 141, 148]
CaO_9	387	406	20	[1, 73, 77, 82, 86, 103, 107, 124, 135, 144]
CaO_10	407	413	7	[1, 73, 77, 82, 86, 103, 107, 124, 131, 135, 144]
CaO_9	414	461	48	[1, 73, 77, 82, 86, 103, 107, 124, 135, 144]
CaO_10	429	429	1	[2, 64, 73, 82, 98, 102, 107, 117, 124, 141, 148]
CaO_9	430	453	24	[2, 64, 73, 82, 98, 107, 117, 124, 141, 148]
CaO_10	454	455	2	[2, 64, 65, 73, 82, 98, 107, 117, 124, 141, 148]
CaO_8	456	482	27	[2, 65, 73, 82, 98, 117, 124, 141, 148]
CaO_10	462	471	10	[1, 73, 77, 82, 86, 103, 107, 120, 124, 135, 144]
CaO_8	472	490	19	[1, 73, 77, 82, 86, 103, 107, 124, 144]
CaO_7	483	490	8	[2, 73, 82, 98, 117, 124, 141, 148]
CaO_9	491	507	17	[1, 73, 77, 82, 86, 103, 107, 124, 135, 144]
CaO_8	491	511	21	[2, 73, 82, 98, 117, 124, 141, 148, 150]
CaO_10	508	534	27	[1, 73, 77, 82, 86, 103, 107, 124, 135, 143, 144]
CaO_9	512	523	12	[2, 71, 73, 82, 98, 117, 124, 141, 148, 150]
CaO_10	524	531	8	[2, 71, 73, 82, 98, 117, 124, 141, 143, 148, 150]
CaO_11	532	533	2	[2, 71, 73, 82, 98, 99, 117, 124, 141, 143, 148, 150]
CaO_12	534	550	17	[2, 66, 71, 73, 82, 98, 99, 117, 124, 141, 143, 148, 150]
CaO_9	535	541	7	[1, 73, 77, 82, 86, 103, 124, 135, 143, 144]
CaO_8	542	550	9	[1, 73, 77, 82, 86, 103, 124, 135, 143]
CaO_9	551	569	19	[1, 73, 77, 82, 86, 103, 117, 124, 135, 143]
CaO_11	551	564	14	[2, 66, 71, 73, 98, 99, 117, 124, 141, 143, 148, 150]
CaO_10	565	576	12	[2, 66, 71, 73, 98, 99, 117, 124, 141, 148, 150]
CaO_10	570	576	7	[1, 65, 73, 77, 82, 86, 103, 117, 124, 135, 143]
CaO_9	577	613	37	[1, 65, 73, 82, 86, 103, 117, 124, 135, 143]
CaO_11	577	587	11	[2, 66, 71, 73, 98, 99, 102, 117, 124, 141, 148, 150]
CaO_10	588	592	5	[2, 66, 73, 98, 99, 102, 117, 124, 141, 148, 150]
CaO_11	593	599	7	[2, 66, 71, 73, 98, 99, 102, 117, 124, 141, 148, 150]
CaO_10	600	617	18	[2, 66, 71, 73, 98, 99, 117, 124, 141, 148, 150]
CaO_8	614	640	27	[1, 65, 73, 82, 103, 117, 124, 135, 143]
CaO_9	618	638	21	[2, 66, 73, 98, 99, 117, 124, 141, 148, 150]
CaO_8	639	670	32	[2, 66, 73, 99, 117, 124, 141, 148, 150]
CaO_9	641	666	26	[1, 65, 73, 82, 86, 103, 117, 124, 135, 143]
CaO_8	667	671	5	[1, 65, 73, 82, 103, 117, 124, 135, 143]
CaO_9	671	675	5	[2, 66, 73, 99, 102, 117, 124, 141, 148, 150]
CaO_9	672	678	7	[1, 65, 73, 82, 98, 103, 117, 124, 135, 143]
CaO_10	676	689	14	[2, 66, 73, 98, 99, 102, 117, 124, 141, 148, 150]
CaO_8	679	690	12	[1, 65, 73, 82, 103, 117, 124, 135, 143]
CaO_9	690	713	24	[2, 66, 73, 99, 102, 117, 124, 141, 148, 150]
CaO_9	691	711	21	[1, 65, 73, 82, 103, 117, 124, 125, 135, 143]
CaO_8	712	712	1	[1, 65, 73, 82, 103, 117, 124, 135, 143]
CaO_9	713	765	53	[1, 65, 73, 82, 86, 103, 117, 124, 135, 143]
CaO_10	714	737	24	[2, 66, 73, 82, 99, 102, 117, 124, 141, 148, 150]
CaO_9	738	752	15	[2, 66, 73, 82, 99, 117, 124, 141, 148, 150]
CaO_10	753	757	5	[2, 66, 73, 79, 82, 99, 117, 124, 141, 148, 150]
CaO_11	758	759	2	[2, 66, 73, 79, 82, 99, 113, 117, 124, 141, 148, 150]
CaO_11	760	765	6	[2, 66, 73, 79, 82, 99, 102, 117, 124, 141, 148, 150]
CaO_8	766	802	37	[1, 65, 73, 82, 103, 117, 124, 135, 143]
CaO_10	766	771	6	[2, 66, 73, 79, 82, 99, 102, 117, 124, 141, 148]
CaO_9	772	793	22	[2, 66, 73, 82, 99, 102, 117, 124, 141, 148]
CaO_10	794	799	6	[2, 66, 73, 82, 99, 102, 113, 117, 124, 141, 148]
CaO_11	800	811	12	[2, 66, 73, 74, 82, 99, 102, 113, 117, 124, 141, 148]
CaO_7	803	821	19	[1, 65, 73, 82, 103, 117, 124, 143]
CaO_12	812	822	11	[2, 66, 73, 74, 82, 99, 102, 106, 113, 117, 124, 141, 148]
CaO_9	822	843	22	[1, 65, 73, 82, 103, 117, 124, 125, 135, 143]
CaO_11	823	831	9	[2, 73, 74, 82, 99, 102, 106, 113, 117, 124, 141, 148]
CaO_12	832	836	5	[2, 73, 74, 82, 97, 99, 102, 106, 113, 117, 124, 141, 148]
CaO_11	837	844	8	[2, 73, 74, 97, 99, 102, 106, 113, 117, 124, 141, 148]
CaO_8	844	907	64	[1, 65, 73, 82, 103, 117, 124, 125, 143]
CaO_12	845	846	2	[2, 66, 73, 74, 97, 99, 102, 106, 113, 117, 124, 141, 148]
CaO_11	847	864	18	[2, 66, 73, 74, 97, 99, 102, 106, 113, 117, 124, 141]
CaO_10	865	870	6	[2, 66, 73, 74, 97, 99, 102, 113, 117, 124, 141]
CaO_9	871	876	6	[2, 66, 73, 74, 97, 99, 102, 113, 117, 141]
CaO_10	877	877	1	[2, 66, 73, 74, 97, 99, 102, 106, 113, 117, 141]
CaO_11	878	924	47	[2, 66, 73, 74, 97, 99, 102, 106, 113, 117, 124, 141]
CaO_7	908	920	13	[1, 73, 82, 103, 117, 124, 125, 143]
CaO_8	921	951	31	[1, 65, 73, 82, 103, 117, 124, 125, 143]
CaO_10	925	982	58	[2, 66, 73, 74, 97, 99, 102, 106, 113, 124, 141]
CaO_7	952	955	4	[1, 65, 73, 82, 103, 117, 124, 143]
CaO_8	956	960	5	[1, 65, 73, 82, 103, 117, 124, 141, 143]
CaO_9	961	994	34	[1, 65, 73, 82, 98, 103, 117, 124, 141, 143]
CaO_9	983	985	3	[2, 66, 73, 74, 97, 99, 102, 106, 113, 141]
CaO_8	986	1012	27	[2, 66, 73, 74, 97, 99, 102, 106, 141]
CaO_10	995	1033	39	[1, 65, 73, 82, 98, 103, 117, 124, 125, 141, 143]
CaO_9	1013	1024	12	[2, 66, 73, 74, 82, 97, 99, 102, 106, 141]
CaO_10	1025	1042	18	[2, 66, 73, 74, 82, 97, 99, 102, 106, 113, 141]
CaO_9	1034	1034	1	[1, 65, 73, 82, 98, 103, 117, 124, 125, 143]
CaO_8	1035	1044	10	[1, 65, 73, 82, 103, 117, 124, 125, 143]
CaO_9	1043	1066	24	[2, 66, 74, 82, 97, 99, 102, 106, 113, 141]
CaO_9	1045	1045	1	[1, 65, 66, 73, 82, 103, 117, 124, 125, 143]
CaO_10	1046	1046	1	[1, 65, 66, 73, 82, 103, 117, 124, 125, 140, 143]
CaO_11	1047	1051	5	[1, 65, 66, 73, 82, 103, 117, 122, 124, 125, 140, 143]
CaO_10	1052	1053	2	[1, 65, 66, 73, 82, 103, 117, 122, 124, 125, 143]
CaO_9	1054	1063	10	[1, 65, 66, 73, 82, 103, 117, 124, 125, 143]
CaO_8	1064	1064	1	[1, 65, 66, 73, 82, 103, 117, 124, 143]
CaO_9	1065	1104	40	[1, 65, 66, 73, 82, 103, 117, 124, 141, 143]
CaO_10	1067	1092	26	[2, 66, 74, 82, 97, 99, 101, 102, 106, 113, 141]
CaO_9	1093	1114	22	[2, 66, 74, 82, 97, 99, 101, 102, 113, 141]
CaO_10	1105	1117	13	[1, 65, 66, 73, 82, 103, 117, 122, 124, 141, 143]
CaO_8	1115	1118	4	[2, 66, 74, 82, 97, 99, 102, 113, 141]
CaO_9	1118	1145	28	[1, 65, 66, 73, 82, 103, 117, 124, 141, 143]
CaO_9	1119	1129	11	[2, 66, 73, 74, 82, 97, 99, 102, 113, 141]
CaO_8	1130	1149	20	[2, 66, 74, 82, 97, 99, 102, 113, 141]
CaO_10	1146	1218	73	[1, 65, 66, 73, 82, 103, 117, 124, 140, 141, 143]
CaO_9	1150	1162	13	[2, 66, 74, 82, 97, 99, 101, 102, 113, 141]
CaO_10	1163	1167	5	[2, 66, 74, 82, 97, 99, 101, 102, 113, 141, 148]
CaO_9	1168	1178	11	[2, 66, 74, 82, 97, 99, 101, 113, 141, 148]
CaO_8	1179	1183	5	[2, 66, 74, 82, 97, 101, 113, 141, 148]
CaO_7	1184	1186	3	[2, 66, 74, 82, 97, 101, 113, 141]
CaO_8	1187	1196	10	[2, 66, 74, 79, 82, 97, 101, 113, 141]
CaO_9	1197	1198	2	[2, 66, 74, 79, 82, 97, 101, 106, 113, 141]
CaO_8	1199	1228	30	[2, 66, 74, 79, 82, 101, 106, 113, 141]
CaO_9	1219	1230	12	[1, 65, 73, 82, 103, 117, 124, 140, 141, 143]
CaO_9	1229	1230	2	[2, 66, 74, 79, 82, 97, 101, 106, 113, 141]
CaO_8	1231	1241	11	[1, 65, 73, 82, 103, 117, 124, 141, 143]
CaO_10	1231	1242	12	[2, 66, 74, 79, 82, 97, 101, 106, 113, 117, 141]
CaO_9	1242	1264	23	[1, 65, 66, 73, 82, 103, 117, 124, 141, 143]
CaO_10	1243	1256	14	[2, 66, 74, 82, 97, 101, 106, 111, 113, 117, 141]
CaO_11	1257	1264	8	[2, 66, 74, 82, 97, 99, 101, 106, 111, 113, 117, 141]
CaO_8	1265	1273	9	[1, 65, 73, 82, 103, 117, 124, 141, 143]
CaO_12	1265	1272	8	[2, 66, 74, 82, 89, 97, 99, 101, 106, 111, 113, 117, 141]
CaO_11	1273	1294	22	[2, 66, 74, 82, 89, 97, 99, 101, 106, 113, 117, 141]
CaO_7	1274	1283	10	[1, 65, 73, 82, 103, 117, 141, 143]
CaO_8	1284	1304	21	[1, 65, 73, 82, 103, 117, 124, 141, 143]
CaO_10	1295	1298	4	[2, 66, 74, 82, 97, 99, 101, 106, 113, 117, 141]
CaO_9	1299	1341	43	[2, 66, 74, 82, 97, 101, 106, 113, 117, 141]
CaO_9	1305	1322	18	[1, 65, 73, 82, 88, 103, 117, 124, 141, 143]
CaO_10	1323	1350	28	[1, 65, 66, 73, 82, 88, 103, 117, 124, 141, 143]
CaO_10	1342	1374	33	[2, 66, 74, 82, 97, 101, 102, 106, 113, 117, 141]
CaO_11	1351	1377	27	[1, 65, 66, 73, 82, 88, 103, 117, 124, 141, 143, 144]
CaO_9	1375	1383	9	[2, 66, 74, 82, 97, 101, 102, 113, 117, 141]
CaO_10	1378	1390	13	[1, 65, 66, 73, 82, 88, 103, 117, 124, 141, 143]
CaO_10	1384	1438	55	[2, 66, 74, 82, 97, 101, 102, 113, 117, 141, 148]
CaO_9	1391	1404	14	[1, 65, 66, 73, 82, 88, 103, 117, 124, 141]
CaO_10	1405	1421	17	[1, 65, 66, 73, 82, 88, 103, 117, 124, 141, 144]
CaO_9	1422	1426	5	[1, 65, 66, 73, 82, 88, 117, 124, 141, 144]
CaO_10	1427	1432	6	[1, 65, 66, 73, 82, 88, 114, 117, 124, 141, 144]
CaO_9	1433	1439	7	[1, 65, 66, 73, 82, 88, 114, 124, 141, 144]
CaO_10	1439	1459	21	[2, 66, 74, 82, 87, 97, 101, 102, 113, 141, 148]
CaO_10	1440	1453	14	[1, 65, 66, 73, 82, 88, 114, 124, 141, 143, 144]
CaO_9	1454	1506	53	[1, 65, 66, 73, 82, 88, 124, 141, 143, 144]
CaO_9	1460	1474	15	[2, 66, 74, 82, 87, 101, 102, 113, 141, 148]
CaO_10	1475	1478	4	[2, 66, 74, 82, 87, 101, 102, 111, 113, 141, 148]
CaO_11	1479	1536	58	[2, 66, 74, 76, 82, 87, 101, 102, 111, 113, 141, 148]
CaO_10	1507	1509	3	[1, 65, 66, 73, 82, 88, 114, 124, 141, 143, 144]
CaO_9	1510	1538	29	[1, 65, 66, 73, 82, 88, 114, 124, 141, 144]
CaO_12	1537	1564	28	[2, 66, 74, 76, 82, 87, 97, 101, 102, 111, 113, 141, 148]
CaO_10	1539	1542	4	[1, 65, 66, 73, 82, 88, 103, 114, 124, 141, 144]
CaO_9	1543	1564	22	[1, 65, 66, 73, 82, 88, 103, 114, 124, 144]
CaO_8	1565	1575	11	[1, 65, 66, 73, 88, 103, 114, 124, 144]
CaO_11	1565	1595	31	[2, 66, 74, 76, 82, 87, 101, 102, 111, 113, 141, 148]
CaO_9	1576	1579	4	[1, 65, 66, 73, 88, 103, 114, 115, 124, 144]
CaO_10	1580	1593	14	[1, 65, 66, 73, 82, 88, 103, 114, 115, 124, 144]
CaO_9	1594	1610	17	[1, 65, 66, 73, 82, 88, 103, 114, 124, 144]
CaO_10	1596	1599	4	[2, 66, 74, 76, 87, 101, 102, 111, 113, 141, 148]
CaO_11	1600	1634	35	[2, 66, 74, 76, 87, 97, 101, 102, 111, 113, 141, 148]
CaO_10	1611	1682	72	[1, 65, 66, 73, 82, 88, 103, 114, 124, 141, 144]
CaO_10	1635	1637	3	[2, 66, 74, 76, 87, 97, 101, 102, 113, 141, 148]
CaO_11	1638	1647	10	[2, 66, 74, 76, 79, 87, 97, 101, 102, 113, 141, 148]
CaO_10	1648	1663	16	[2, 66, 74, 76, 79, 87, 101, 102, 113, 141, 148]
CaO_11	1664	1676	13	[2, 66, 74, 76, 79, 82, 87, 101, 102, 113, 141, 148]
CaO_10	1677	1677	1	[2, 66, 74, 76, 79, 82, 87, 101, 102, 141, 148]
CaO_9	1678	1678	1	[2, 66, 74, 79, 82, 87, 101, 102, 141, 148]
CaO_10	1679	1703	25	[2, 66, 74, 79, 82, 87, 97, 101, 102, 141, 148]
CaO_9	1683	1688	6	[1, 65, 66, 73, 82, 88, 103, 114, 141, 144]
CaO_10	1689	1699	11	[1, 65, 66, 73, 82, 86, 88, 103, 114, 141, 144]
CaO_11	1700	1720	21	[1, 65, 66, 73, 82, 86, 88, 103, 114, 124, 141, 144]
CaO_11	1704	1716	13	[2, 66, 74, 79, 82, 87, 97, 101, 102, 125, 141, 148]
CaO_10	1717	1765	49	[2, 66, 74, 79, 82, 87, 97, 101, 102, 141, 148]
CaO_10	1721	1731	11	[1, 65, 66, 73, 82, 88, 103, 114, 124, 141, 144]
CaO_9	1732	1798	67	[1, 65, 66, 73, 82, 88, 103, 114, 124, 141]
CaO_9	1766	1767	2	[2, 66, 74, 79, 82, 87, 101, 102, 141, 148]
CaO_10	1768	1768	1	[2, 66, 74, 79, 82, 85, 87, 101, 102, 141, 148]
CaO_11	1769	1780	12	[2, 66, 74, 79, 82, 85, 87, 101, 102, 106, 141, 148]
CaO_10	1781	1784	4	[2, 66, 74, 79, 82, 85, 87, 101, 102, 141, 148]
CaO_11	1785	1806	22	[2, 66, 74, 79, 82, 85, 87, 97, 101, 102, 141, 148]
CaO_8	1799	1810	12	[1, 65, 66, 73, 82, 88, 103, 124, 141]
CaO_10	1807	1866	60	[2, 66, 74, 79, 82, 87, 97, 101, 102, 141, 148]
CaO_9	1811	1817	7	[1, 65, 66, 70, 73, 82, 88, 103, 124, 141]
CaO_10	1818	1844	27	[1, 65, 66, 70, 73, 82, 88, 103, 114, 124, 141]
CaO_9	1845	1861	17	[1, 65, 66, 73, 82, 88, 103, 114, 124, 141]
CaO_8	1862	1872	11	[1, 65, 66, 82, 88, 103, 114, 124, 141]
CaO_11	1867	1873	7	[2, 66, 74, 79, 82, 85, 87, 97, 101, 102, 141, 148]
CaO_7	1873	1905	33	[1, 65, 66, 82, 88, 103, 124, 141]
CaO_10	1874	1883	10	[2, 66, 74, 79, 85, 87, 97, 101, 102, 141, 148]
CaO_9	1884	1906	23	[2, 66, 74, 79, 85, 87, 97, 101, 141, 148]
CaO_8	1906	1938	33	[1, 65, 66, 82, 88, 103, 124, 141, 148]
CaO_10	1907	1930	24	[2, 66, 74, 79, 82, 85, 87, 97, 101, 141, 148]
CaO_12	1931	1937	7	[2, 66, 74, 79, 82, 85, 87, 97, 101, 102, 127, 141, 148]
CaO_11	1938	1942	5	[2, 66, 74, 79, 85, 87, 97, 101, 102, 127, 141, 148]
CaO_7	1939	1951	13	[1, 65, 66, 82, 88, 103, 124, 141]
CaO_10	1943	1950	8	[2, 66, 74, 79, 87, 97, 101, 102, 127, 141, 148]
CaO_11	1951	1960	10	[2, 66, 74, 79, 82, 87, 97, 101, 102, 127, 141, 148]
CaO_8	1952	1963	12	[1, 65, 66, 82, 88, 99, 103, 124, 141]
CaO_10	1961	1969	9	[2, 66, 74, 82, 87, 97, 101, 102, 127, 141, 148]
CaO_9	1964	1986	23	[1, 65, 66, 82, 88, 99, 103, 117, 124, 141]
CaO_11	1970	1998	29	[2, 66, 74, 76, 82, 87, 97, 101, 102, 127, 141, 148]
CaO_10	1987	1989	3	[1, 65, 66, 73, 82, 88, 99, 103, 117, 124, 141]
CaO_9	1990	2020	31	[1, 65, 66, 73, 82, 88, 99, 103, 124, 141]
CaO_10	1999	2004	6	[2, 66, 74, 76, 87, 97, 101, 102, 127, 141, 148]
CaO_11	2005	2017	13	[2, 66, 74, 76, 79, 87, 97, 101, 102, 127, 141, 148]
CaO_10	2018	2033	16	[2, 66, 74, 76, 79, 87, 97, 101, 102, 141, 148]
CaO_8	2021	2022	2	[1, 65, 66, 73, 82, 88, 103, 124, 141]
CaO_9	2023	2088	66	[1, 65, 66, 73, 82, 88, 103, 124, 141, 148]
CaO_11	2034	2040	7	[2, 66, 74, 76, 79, 87, 97, 101, 102, 127, 141, 148]
CaO_10	2041	2148	108	[2, 66, 74, 76, 87, 97, 101, 102, 127, 141, 148]
CaO_8	2089	2120	32	[1, 65, 66, 82, 88, 103, 124, 141, 148]
CaO_9	2121	2121	1	[1, 65, 66, 82, 88, 99, 103, 124, 141, 148]
CaO_10	2122	2150	29	[1, 65, 66, 82, 88, 99, 103, 117, 124, 141, 148]
CaO_9	2149	2171	23	[2, 66, 76, 87, 97, 101, 102, 127, 141, 148]
CaO_10	2151	2153	3	[1, 65, 66, 82, 88, 97, 99, 103, 124, 141, 148]
CaO_9	2154	2155	2	[1, 66, 82, 88, 97, 99, 103, 124, 141, 148]
CaO_8	2156	2161	6	[1, 66, 82, 88, 97, 103, 124, 141, 148]
CaO_7	2162	2166	5	[1, 66, 82, 88, 103, 124, 141, 148]
CaO_8	2167	2185	19	[1, 65, 66, 82, 88, 103, 124, 141, 148]
CaO_10	2172	2172	1	[2, 66, 76, 79, 87, 97, 101, 102, 127, 141, 148]
CaO_9	2173	2175	3	[2, 66, 76, 79, 87, 97, 102, 127, 141, 148]
CaO_10	2176	2194	19	[2, 66, 74, 76, 79, 87, 97, 102, 127, 141, 148]
CaO_9	2186	2205	20	[1, 65, 66, 73, 82, 88, 103, 124, 141, 148]
CaO_9	2195	2196	2	[2, 66, 74, 76, 79, 87, 97, 102, 141, 148]
CaO_10	2197	2201	5	[2, 66, 74, 76, 79, 87, 97, 102, 106, 141, 148]
CaO_11	2202	2227	26	[2, 66, 69, 74, 76, 79, 87, 97, 102, 106, 141, 148]
CaO_8	2206	2248	43	[1, 65, 66, 82, 88, 103, 124, 141, 148]
CaO_10	2228	2251	24	[2, 66, 69, 74, 76, 79, 87, 97, 102, 141, 148]
CaO_9	2249	2257	9	[1, 65, 66, 82, 88, 103, 117, 124, 141, 148]
CaO_9	2252	2255	4	[2, 66, 69, 74, 76, 79, 87, 97, 102, 141]
CaO_8	2256	2258	3	[2, 69, 74, 76, 79, 87, 97, 102, 141]
CaO_10	2258	2273	16	[1, 65, 66, 82, 88, 103, 114, 117, 124, 141, 148]
CaO_9	2259	2261	3	[2, 66, 69, 74, 76, 79, 87, 97, 102, 141]
CaO_10	2262	2268	7	[2, 66, 69, 74, 76, 79, 87, 97, 102, 127, 141]
CaO_11	2269	2303	35	[2, 66, 69, 74, 76, 79, 82, 87, 97, 102, 127, 141]
CaO_9	2274	2277	4	[1, 65, 66, 82, 88, 103, 117, 124, 141, 148]
CaO_8	2278	2312	35	[1, 65, 66, 82, 88, 103, 124, 141, 148]
CaO_10	2304	2307	4	[2, 66, 69, 74, 76, 79, 87, 97, 102, 127, 141]
CaO_9	2308	2326	19	[2, 66, 69, 74, 76, 79, 87, 97, 102, 141]
CaO_7	2313	2327	15	[1, 65, 66, 82, 88, 103, 141, 148]
CaO_8	2327	2350	24	[2, 66, 69, 74, 76, 79, 87, 97, 102]
CaO_8	2328	2334	7	[1, 65, 66, 82, 88, 103, 124, 141, 148]
CaO_9	2335	2341	7	[1, 65, 66, 82, 88, 103, 122, 124, 141, 148]
CaO_10	2342	2355	14	[1, 65, 66, 82, 88, 103, 122, 124, 141, 143, 148]
CaO_9	2351	2351	1	[2, 66, 69, 74, 76, 79, 87, 97, 102, 127]
CaO_10	2352	2366	15	[2, 66, 69, 74, 76, 79, 87, 94, 97, 102, 127]
CaO_9	2356	2363	8	[1, 65, 66, 82, 88, 103, 124, 141, 143, 148]
CaO_8	2364	2368	5	[1, 65, 66, 82, 88, 103, 124, 141, 148]
CaO_9	2367	2390	24	[2, 66, 69, 74, 76, 79, 87, 97, 102, 127]
CaO_9	2369	2377	9	[1, 65, 66, 82, 88, 103, 122, 124, 141, 148]
CaO_10	2378	2386	9	[1, 65, 66, 82, 88, 103, 122, 124, 141, 144, 148]
CaO_9	2387	2400	14	[1, 65, 66, 82, 88, 103, 122, 124, 141, 148]
CaO_8	2391	2410	20	[2, 66, 69, 74, 76, 79, 87, 102, 127]
CaO_8	2401	2406	6	[1, 65, 82, 88, 103, 122, 124, 141, 148]
CaO_9	2407	2427	21	[1, 65, 82, 88, 103, 122, 124, 141, 144, 148]
CaO_7	2411	2422	12	[2, 66, 69, 74, 76, 79, 87, 102]
CaO_8	2423	2430	8	[2, 66, 69, 72, 74, 76, 79, 87, 102]
CaO_10	2428	2442	15	[1, 65, 66, 82, 88, 103, 122, 124, 141, 144, 148]
CaO_9	2431	2437	7	[2, 66, 69, 72, 74, 76, 79, 87, 102, 141]
CaO_10	2438	2440	3	[2, 66, 69, 72, 74, 76, 79, 87, 102, 126, 141]
CaO_12	2441	2447	7	[2, 66, 69, 72, 74, 76, 79, 87, 97, 102, 126, 127, 141]
CaO_9	2443	2446	4	[1, 65, 66, 82, 88, 103, 122, 124, 141, 144]
CaO_8	2447	2453	7	[1, 65, 82, 88, 103, 122, 124, 141, 144]
CaO_11	2448	2450	3	[2, 66, 69, 74, 76, 79, 87, 97, 102, 126, 127, 141]
CaO_10	2451	2472	22	[2, 66, 69, 74, 76, 79, 87, 97, 102, 126, 127]
CaO_9	2454	2486	33	[1, 65, 82, 88, 103, 122, 124, 141, 144, 148]
CaO_9	2473	2487	15	[2, 66, 69, 74, 76, 79, 87, 97, 102, 127]
CaO_8	2487	2496	10	[1, 65, 82, 88, 103, 122, 124, 141, 144]
CaO_10	2488	2504	17	[2, 66, 69, 74, 76, 79, 87, 97, 102, 126, 127]
CaO_7	2497	2501	5	[1, 65, 82, 88, 103, 122, 124, 144]
CaO_8	2502	2502	1	[1, 65, 75, 82, 88, 103, 122, 124, 144]
CaO_9	2503	2514	12	[1, 65, 66, 75, 82, 88, 103, 122, 124, 144]
CaO_9	2505	2543	39	[2, 66, 69, 74, 76, 79, 97, 102, 126, 127]
CaO_8	2515	2523	9	[1, 65, 75, 82, 88, 103, 122, 124, 144]
CaO_9	2524	2528	5	[1, 65, 66, 75, 82, 88, 103, 122, 124, 144]
CaO_10	2529	2530	2	[1, 65, 66, 75, 82, 88, 103, 122, 124, 141, 144]
CaO_9	2531	2538	8	[1, 65, 66, 82, 88, 103, 122, 124, 141, 144]
CaO_10	2539	2547	9	[1, 65, 66, 82, 88, 103, 122, 124, 141, 144, 148]
CaO_10	2544	2545	2	[2, 66, 69, 74, 76, 79, 87, 97, 102, 126, 127]
CaO_9	2546	2559	14	[2, 66, 69, 74, 76, 79, 87, 102, 126, 127]
CaO_11	2548	2555	8	[1, 65, 66, 82, 88, 103, 122, 124, 141, 143, 144, 148]
CaO_10	2556	2563	8	[1, 65, 66, 82, 88, 103, 122, 124, 141, 143, 148]
CaO_8	2560	2570	11	[2, 66, 69, 74, 76, 79, 102, 126, 127]
CaO_9	2564	2574	11	[1, 65, 66, 82, 88, 122, 124, 141, 143, 148]
CaO_7	2571	2573	3	[2, 66, 69, 74, 76, 79, 102, 126]
CaO_8	2574	2577	4	[2, 66, 69, 74, 76, 79, 97, 102, 126]
CaO_8	2575	2593	19	[1, 65, 66, 82, 88, 122, 124, 141, 148]
CaO_9	2578	2588	11	[2, 66, 69, 74, 76, 79, 97, 102, 126, 127]
CaO_10	2589	2607	19	[2, 66, 69, 74, 76, 79, 87, 97, 102, 126, 127]
CaO_9	2594	2603	10	[1, 65, 66, 82, 88, 98, 122, 124, 141, 148]
CaO_9	2604	2611	8	[1, 65, 66, 82, 86, 88, 98, 124, 141, 148]
CaO_9	2608	2648	41	[2, 66, 69, 74, 76, 79, 87, 102, 126, 127]
CaO_8	2612	2614	3	[1, 65, 66, 82, 86, 88, 124, 141, 148]
CaO_7	2615	2629	15	[1, 65, 66, 82, 86, 88, 141, 148]
CaO_9	2630	2644	15	[1, 65, 66, 82, 86, 88, 103, 141, 144, 148]
CaO_10	2645	2646	2	[1, 65, 66, 82, 86, 88, 103, 124, 141, 144, 148]
CaO_11	2647	2654	8	[1, 65, 66, 82, 86, 88, 98, 103, 124, 141, 144, 148]
CaO_10	2649	2670	22	[2, 66, 69, 74, 76, 79, 87, 101, 102, 126, 127]
CaO_9	2655	2667	13	[1, 65, 66, 82, 86, 103, 124, 141, 144, 148]
CaO_8	2668	2678	11	[1, 65, 66, 82, 86, 103, 124, 141, 144]
CaO_9	2671	2676	6	[2, 66, 69, 74, 76, 79, 87, 102, 126, 127]
CaO_10	2677	2702	26	[2, 66, 69, 74, 76, 79, 87, 102, 126, 127, 141]
CaO_9	2679	2703	25	[1, 65, 66, 67, 82, 86, 103, 124, 141, 144]
CaO_9	2703	2728	26	[2, 66, 69, 74, 76, 79, 87, 102, 126, 127]
CaO_8	2704	2716	13	[1, 65, 66, 67, 82, 86, 103, 124, 144]
CaO_9	2717	2717	1	[1, 65, 66, 67, 82, 86, 103, 114, 124, 144]
CaO_8	2718	2719	2	[1, 65, 66, 82, 86, 103, 114, 124, 144]
CaO_9	2720	2725	6	[1, 65, 66, 82, 86, 103, 114, 122, 124, 144]
CaO_8	2726	2735	10	[1, 65, 66, 82, 86, 103, 122, 124, 144]
CaO_8	2729	2730	2	[2, 66, 69, 74, 76, 79, 87, 126, 127]
CaO_9	2731	2731	1	[2, 66, 69, 74, 76, 79, 87, 126, 127, 141]
CaO_8	2732	2739	8	[2, 66, 69, 74, 79, 87, 126, 127, 141]
CaO_9	2736	2738	3	[1, 65, 66, 82, 86, 103, 122, 124, 144, 148]
CaO_8	2739	2739	1	[1, 65, 66, 82, 86, 122, 124, 144, 148]
CaO_9	2740	2765	26	[1, 65, 66, 67, 82, 86, 122, 124, 144, 148]
CaO_7	2740	2742	3	[2, 66, 69, 79, 87, 126, 127, 141]
CaO_8	2743	2752	10	[2, 66, 69, 79, 87, 125, 126, 127, 141]
CaO_7	2753	2753	1	[2, 66, 69, 79, 87, 126, 127, 141]
CaO_8	2754	2756	3	[2, 66, 69, 79, 87, 126, 127, 135, 141]
CaO_9	2757	2760	4	[2, 66, 69, 74, 79, 87, 126, 127, 135, 141]
CaO_10	2761	2794	34	[2, 66, 69, 72, 74, 79, 87, 126, 127, 135, 141]
CaO_9	2766	2768	3	[1, 65, 67, 82, 86, 88, 122, 124, 144, 148]
CaO_8	2769	2784	16	[1, 65, 67, 82, 88, 122, 124, 144, 148]
CaO_7	2785	2805	21	[1, 65, 82, 88, 122, 124, 144, 148]
CaO_9	2795	2803	9	[2, 66, 69, 72, 74, 79, 87, 126, 127, 141]
CaO_10	2804	2826	23	[2, 66, 69, 72, 74, 76, 79, 87, 126, 127, 141]
CaO_8	2806	2807	2	[1, 65, 82, 88, 103, 122, 124, 144, 148]
CaO_9	2808	2830	23	[1, 65, 82, 88, 103, 122, 124, 141, 144, 148]
CaO_9	2827	2841	15	[2, 66, 69, 72, 74, 79, 87, 126, 127, 141]
CaO_10	2831	2846	16	[1, 65, 66, 82, 88, 103, 122, 124, 141, 144, 148]
CaO_10	2842	2869	28	[2, 66, 69, 72, 74, 79, 87, 113, 126, 127, 141]
CaO_9	2847	2895	49	[1, 65, 66, 82, 88, 122, 124, 141, 144, 148]
CaO_11	2870	2887	18	[2, 66, 69, 72, 74, 76, 79, 87, 113, 126, 127, 141]
CaO_10	2888	2893	6	[2, 66, 69, 72, 74, 79, 87, 113, 126, 127, 141]
CaO_9	2894	2924	31	[2, 66, 69, 74, 79, 87, 113, 126, 127, 141]
CaO_10	2896	2900	5	[1, 65, 66, 82, 88, 114, 122, 124, 141, 144, 148]
CaO_9	2901	2936	36	[1, 65, 66, 82, 88, 122, 124, 141, 144, 148]
CaO_10	2925	2933	9	[2, 66, 69, 74, 79, 87, 97, 113, 126, 127, 141]
CaO_11	2934	2934	1	[2, 66, 69, 74, 79, 87, 97, 102, 113, 126, 127, 141]
CaO_10	2935	2936	2	[2, 66, 69, 74, 79, 97, 102, 113, 126, 127, 141]
CaO_10	2937	2959	23	[1, 65, 66, 82, 88, 122, 124, 141, 143, 144, 148]
CaO_9	2937	2938	2	[2, 66, 69, 74, 79, 97, 113, 126, 127, 141]
CaO_10	2939	2941	3	[2, 66, 69, 72, 74, 79, 97, 113, 126, 127, 141]
CaO_11	2942	2957	16	[2, 66, 69, 72, 74, 79, 87, 97, 113, 126, 127, 141]
CaO_10	2958	2965	8	[2, 66, 69, 72, 74, 79, 87, 113, 126, 127, 141]
CaO_9	2960	2975	16	[1, 65, 66, 82, 88, 122, 124, 141, 144, 148]
CaO_11	2966	2970	5	[2, 66, 69, 71, 72, 74, 79, 87, 113, 126, 127, 141]
CaO_10	2971	2993	23	[2, 66, 69, 71, 74, 79, 87, 113, 126, 127, 141]
CaO_8	2976	2979	4	[1, 65, 66, 82, 88, 122, 124, 141, 148]
CaO_9	2980	3075	96	[1, 65, 66, 82, 88, 122, 124, 141, 144, 148]
CaO_11	2994	2999	6	[2, 66, 69, 71, 72, 74, 79, 87, 113, 126, 127, 141]
CaO_10	3000	3013	14	[2, 66, 69, 72, 74, 79, 87, 113, 126, 127, 141]
CaO_9	3014	3046	33	[2, 66, 69, 74, 79, 87, 113, 126, 127, 141]
CaO_10	3047	3055	9	[2, 66, 69, 71, 74, 79, 87, 113, 126, 127, 141]
CaO_9	3056	3060	5	[2, 66, 69, 71, 79, 87, 113, 126, 127, 141]
CaO_8	3061	3073	13	[2, 66, 69, 79, 87, 113, 126, 127, 141]
CaO_9	3074	3085	12	[2, 66, 69, 72, 79, 87, 113, 126, 127, 141]
CaO_10	3076	3094	19	[1, 65, 66, 82, 88, 103, 122, 124, 141, 144, 148]
CaO_10	3086	3089	4	[2, 66, 69, 71, 72, 79, 87, 113, 126, 127, 141]
CaO_11	3090	3091	2	[2, 66, 69, 71, 72, 74, 79, 87, 113, 126, 127, 141]
CaO_12	3092	3102	11	[2, 66, 69, 71, 72, 74, 79, 87, 97, 113, 126, 127, 141]
CaO_11	3095	3097	3	[1, 65, 66, 82, 88, 103, 122, 124, 141, 143, 144, 148]
CaO_10	3098	3116	19	[1, 65, 66, 82, 88, 103, 122, 124, 141, 144, 148]
CaO_11	3103	3131	29	[2, 66, 69, 72, 74, 79, 87, 97, 113, 126, 127, 141]
CaO_11	3117	3133	17	[1, 65, 66, 82, 88, 103, 122, 124, 141, 143, 144, 148]
CaO_10	3132	3143	12	[2, 66, 69, 72, 79, 87, 97, 113, 126, 127, 141]
CaO_10	3134	3134	1	[1, 65, 66, 82, 88, 103, 122, 124, 143, 144, 148]
CaO_9	3135	3156	22	[1, 65, 66, 82, 88, 103, 122, 124, 144, 148]
CaO_9	3144	3150	7	[2, 66, 69, 79, 87, 97, 113, 126, 127, 141]
CaO_10	3151	3177	27	[2, 66, 69, 71, 79, 87, 97, 113, 126, 127, 141]
CaO_8	3157	3174	18	[1, 65, 66, 82, 88, 103, 122, 144, 148]
CaO_9	3175	3179	5	[1, 65, 66, 82, 88, 103, 114, 122, 144, 148]
CaO_11	3178	3190	13	[2, 66, 69, 71, 74, 79, 87, 97, 113, 126, 127, 141]
CaO_10	3180	3181	2	[1, 65, 66, 82, 86, 88, 103, 114, 122, 144, 148]
CaO_9	3182	3184	3	[1, 65, 66, 82, 86, 103, 114, 122, 144, 148]
CaO_10	3185	3195	11	[1, 65, 66, 82, 86, 88, 103, 114, 122, 144, 148]
CaO_12	3191	3192	2	[2, 66, 69, 71, 74, 76, 79, 87, 97, 113, 126, 127, 141]
CaO_11	3193	3194	2	[2, 66, 69, 74, 76, 79, 87, 97, 113, 126, 127, 141]
CaO_12	3195	3198	4	[2, 66, 69, 72, 74, 76, 79, 87, 97, 113, 126, 127, 141]
CaO_9	3196	3244	49	[1, 65, 66, 82, 88, 103, 114, 122, 144, 148]
CaO_11	3199	3214	16	[2, 66, 69, 72, 74, 79, 87, 97, 113, 126, 127, 141]
CaO_12	3215	3225	11	[2, 66, 69, 72, 74, 79, 87, 97, 101, 113, 126, 127, 141]
CaO_11	3226	3227	2	[2, 66, 72, 74, 79, 87, 97, 101, 113, 126, 127, 141]
CaO_10	3228	3239	12	[2, 66, 74, 79, 87, 97, 101, 113, 126, 127, 141]
CaO_11	3240	3247	8	[2, 66, 74, 76, 79, 87, 97, 101, 113, 126, 127, 141]
CaO_10	3245	3291	47	[1, 65, 66, 82, 88, 103, 105, 114, 122, 144, 148]
CaO_12	3248	3257	10	[2, 66, 69, 74, 76, 79, 87, 97, 101, 113, 126, 127, 141]
CaO_11	3258	3271	14	[2, 66, 69, 74, 79, 87, 97, 101, 113, 126, 127, 141]
CaO_10	3272	3274	3	[2, 66, 74, 79, 87, 97, 101, 113, 126, 127, 141]
CaO_9	3275	3279	5	[2, 66, 74, 87, 97, 101, 113, 126, 127, 141]
CaO_10	3280	3280	1	[2, 66, 74, 87, 97, 101, 113, 121, 126, 127, 141]
CaO_11	3281	3305	25	[2, 66, 74, 79, 87, 97, 101, 113, 121, 126, 127, 141]
CaO_9	3292	3298	7	[1, 65, 66, 82, 88, 103, 105, 122, 144, 148]
CaO_10	3299	3303	5	[1, 65, 66, 82, 88, 103, 105, 122, 124, 144, 148]
CaO_9	3304	3311	8	[1, 65, 66, 82, 88, 105, 122, 124, 144, 148]
CaO_10	3306	3311	6	[2, 74, 79, 87, 97, 101, 113, 121, 126, 127, 141]
CaO_8	3312	3327	16	[1, 65, 66, 82, 88, 122, 124, 144, 148]
CaO_11	3312	3317	6	[2, 74, 76, 79, 87, 97, 101, 113, 121, 126, 127, 141]
CaO_10	3318	3328	11	[2, 74, 79, 87, 97, 101, 113, 121, 126, 127, 141]
CaO_7	3328	3340	13	[1, 65, 66, 82, 88, 122, 144, 148]
CaO_9	3329	3343	15	[2, 74, 87, 97, 101, 113, 121, 126, 127, 141]
CaO_8	3341	3347	7	[1, 65, 66, 82, 88, 122, 124, 144, 148]
CaO_10	3344	3347	4	[2, 66, 74, 87, 97, 101, 113, 121, 126, 127, 141]
CaO_7	3348	3367	20	[1, 65, 66, 88, 122, 124, 144, 148]
CaO_11	3348	3349	2	[2, 66, 74, 76, 87, 97, 101, 113, 121, 126, 127, 141]
CaO_12	3350	3355	6	[2, 66, 74, 76, 79, 87, 97, 101, 113, 121, 126, 127, 141]
CaO_11	3356	3358	3	[2, 66, 74, 79, 87, 97, 101, 113, 121, 126, 127, 141]
CaO_10	3359	3368	10	[2, 66, 74, 87, 97, 101, 113, 121, 126, 127, 141]
CaO_8	3368	3375	8	[1, 65, 66, 82, 88, 122, 124, 144, 148]
CaO_9	3369	3371	3	[2, 66, 87, 97, 101, 113, 121, 126, 127, 141]
CaO_10	3372	3373	2	[2, 66, 76, 87, 97, 101, 113, 121, 126, 127, 141]
CaO_9	3374	3384	11	[2, 76, 87, 97, 101, 113, 121, 126, 127, 141]
CaO_7	3376	3390	15	[1, 65, 66, 82, 88, 122, 144, 148]
CaO_8	3385	3390	6	[2, 76, 87, 97, 101, 113, 121, 127, 141]
CaO_8	3391	3414	24	[1, 65, 66, 82, 88, 92, 122, 144, 148]
CaO_9	3391	3414	24	[2, 74, 76, 87, 97, 101, 113, 121, 127, 141]
CaO_7	3415	3441	27	[1, 65, 66, 82, 88, 122, 144, 148]
CaO_10	3415	3415	1	[2, 74, 76, 87, 97, 101, 113, 121, 126, 127, 141]
CaO_11	3416	3426	11	[2, 74, 76, 87, 89, 97, 101, 113, 121, 126, 127, 141]
CaO_10	3427	3448	22	[2, 74, 76, 87, 89, 97, 101, 113, 126, 127, 141]
CaO_8	3442	3460	19	[1, 65, 66, 82, 88, 122, 124, 144, 148]
CaO_9	3449	3454	6	[2, 74, 76, 87, 89, 97, 101, 113, 127, 141]
CaO_10	3455	3478	24	[2, 74, 76, 87, 89, 97, 99, 101, 113, 127, 141]
CaO_9	3461	3492	32	[1, 65, 66, 82, 88, 103, 122, 124, 144, 148]
CaO_9	3479	3479	1	[2, 74, 76, 87, 89, 97, 101, 113, 127, 141]
CaO_10	3480	3480	1	[2, 74, 76, 79, 87, 89, 97, 101, 113, 127, 141]
CaO_11	3481	3543	63	[2, 74, 76, 79, 87, 89, 97, 101, 113, 126, 127, 141]
CaO_10	3493	3515	23	[1, 65, 66, 82, 88, 103, 114, 122, 124, 144, 148]
CaO_9	3516	3580	65	[1, 65, 66, 82, 88, 103, 122, 124, 144, 148]
CaO_12	3544	3546	3	[2, 66, 74, 76, 79, 87, 89, 97, 101, 113, 126, 127, 141]
CaO_11	3547	3564	18	[2, 74, 76, 79, 87, 89, 97, 101, 113, 126, 127, 141]
CaO_10	3565	3573	9	[2, 74, 76, 79, 87, 89, 97, 101, 113, 127, 141]
CaO_11	3574	3575	2	[2, 74, 76, 79, 87, 89, 90, 97, 101, 113, 127, 141]
CaO_10	3576	3577	2	[2, 74, 76, 79, 87, 89, 90, 101, 113, 127, 141]
CaO_11	3578	3590	13	[2, 74, 76, 79, 87, 89, 90, 101, 113, 127, 134, 141]
CaO_10	3581	3593	13	[1, 65, 66, 82, 88, 97, 103, 122, 124, 144, 148]
CaO_10	3591	3624	34	[2, 74, 76, 79, 87, 89, 101, 113, 127, 134, 141]
CaO_9	3594	3604	11	[1, 66, 82, 88, 97, 103, 122, 124, 144, 148]
CaO_10	3605	3613	9	[1, 66, 82, 88, 97, 103, 114, 122, 124, 144, 148]
CaO_9	3614	3643	30	[1, 66, 82, 88, 97, 103, 122, 124, 144, 148]
CaO_9	3625	3628	4	[2, 74, 76, 79, 87, 89, 101, 113, 127, 141]
CaO_11	3629	3657	29	[2, 74, 76, 79, 87, 89, 97, 101, 113, 126, 127, 141]
CaO_8	3644	3679	36	[1, 66, 82, 88, 103, 122, 124, 144, 148]
CaO_10	3658	3700	43	[2, 74, 76, 79, 87, 89, 97, 101, 113, 126, 141]
CaO_9	3680	3681	2	[1, 65, 66, 82, 88, 103, 122, 124, 144, 148]
CaO_8	3682	3685	4	[1, 66, 82, 88, 103, 122, 124, 144, 148]
CaO_9	3686	3702	17	[1, 66, 82, 88, 97, 103, 122, 124, 144, 148]
CaO_9	3701	3728	28	[2, 74, 76, 79, 87, 89, 97, 101, 126, 141]
CaO_8	3703	3707	5	[1, 66, 82, 88, 103, 122, 124, 144, 148]
CaO_9	3708	3712	5	[1, 65, 66, 82, 88, 103, 122, 124, 144, 148]
CaO_10	3713	3724	12	[1, 65, 66, 82, 88, 97, 103, 122, 124, 144, 148]
CaO_9	3725	3759	35	[1, 65, 66, 82, 88, 103, 122, 124, 144, 148]
CaO_8	3729	3731	3	[2, 74, 76, 79, 87, 89, 97, 126, 141]
CaO_9	3732	3735	4	[2, 74, 76, 79, 87, 89, 97, 113, 126, 141]
CaO_10	3736	3757	22	[2, 74, 76, 79, 87, 89, 97, 101, 113, 126, 141]
CaO_11	3758	3760	3	[2, 74, 76, 79, 87, 89, 97, 101, 111, 113, 126, 141]
CaO_8	3760	3768	9	[1, 66, 82, 88, 103, 122, 124, 144, 148]
CaO_10	3761	3792	32	[2, 74, 76, 79, 87, 89, 97, 101, 111, 126, 141]
CaO_9	3769	3785	17	[1, 66, 82, 88, 97, 103, 122, 124, 144, 148]
CaO_10	3786	3796	11	[1, 65, 66, 82, 88, 97, 103, 122, 124, 144, 148]
CaO_11	3793	3813	21	[2, 74, 76, 79, 87, 89, 97, 101, 111, 113, 126, 141]
CaO_9	3797	3846	50	[1, 66, 82, 88, 97, 103, 122, 124, 144, 148]
CaO_12	3814	3819	6	[2, 74, 76, 79, 87, 89, 97, 101, 111, 113, 121, 126, 141]
CaO_10	3820	3822	3	[2, 74, 76, 79, 87, 89, 101, 113, 121, 126, 141]
CaO_9	3823	3865	43	[2, 74, 76, 79, 87, 89, 101, 121, 126, 141]
CaO_8	3847	3847	1	[1, 66, 82, 88, 97, 103, 122, 124, 144]
CaO_9	3848	3848	1	[1, 66, 82, 88, 92, 97, 103, 122, 124, 144]
CaO_8	3849	3870	22	[1, 82, 88, 92, 97, 103, 122, 124, 144]
CaO_8	3866	3878	13	[2, 74, 76, 87, 89, 101, 121, 126, 141]
CaO_9	3871	3872	2	[1, 82, 88, 92, 97, 103, 122, 124, 144, 148]
CaO_10	3873	3885	13	[1, 66, 82, 88, 92, 97, 103, 122, 124, 144, 148]
CaO_9	3879	3899	21	[2, 74, 76, 87, 89, 97, 101, 121, 126, 141]
CaO_9	3886	3888	3	[1, 66, 82, 88, 92, 97, 103, 122, 124, 144]
CaO_8	3889	3896	8	[1, 82, 88, 92, 97, 103, 122, 124, 144]
CaO_9	3897	3900	4	[1, 82, 88, 92, 97, 100, 103, 122, 124, 144]
CaO_8	3900	3905	6	[2, 74, 76, 87, 89, 101, 121, 126, 141]
CaO_10	3901	3928	28	[1, 66, 82, 88, 92, 97, 100, 103, 122, 124, 144]
CaO_9	3906	3910	5	[2, 74, 76, 79, 87, 89, 101, 121, 126, 141]
CaO_10	3911	3946	36	[2, 74, 76, 79, 87, 89, 101, 113, 121, 126, 141]
CaO_9	3929	3939	11	[1, 66, 82, 88, 97, 100, 103, 122, 124, 144]
CaO_8	3940	3947	8	[1, 66, 82, 88, 97, 100, 103, 122, 124]
CaO_9	3947	3959	13	[2, 74, 76, 87, 89, 101, 113, 121, 126, 141]
CaO_9	3948	3953	6	[1, 66, 82, 88, 97, 100, 103, 114, 122, 124]
CaO_8	3954	3961	8	[1, 66, 82, 88, 97, 103, 114, 122, 124]
CaO_10	3960	3979	20	[2, 74, 76, 87, 89, 97, 101, 113, 121, 126, 141]
CaO_8	3962	3965	4	[1, 66, 82, 88, 97, 103, 122, 124, 144]
CaO_9	3966	3975	10	[1, 66, 82, 88, 92, 97, 103, 122, 124, 144]
CaO_10	3976	3979	4	[1, 65, 66, 82, 88, 92, 97, 103, 122, 124, 144]
CaO_11	3980	3988	9	[1, 65, 66, 82, 88, 92, 97, 103, 122, 124, 144, 148]
CaO_11	3980	4003	24	[2, 74, 76, 87, 89, 97, 99, 101, 113, 121, 126, 141]
CaO_10	3989	3990	2	[1, 65, 66, 82, 88, 97, 103, 122, 124, 144, 148]
CaO_9	3991	4022	32	[1, 65, 82, 88, 97, 103, 122, 124, 144, 148]
CaO_10	4004	4020	17	[2, 74, 76, 87, 89, 97, 99, 101, 121, 126, 141]
CaO_11	4021	4041	21	[2, 74, 76, 79, 87, 89, 97, 99, 101, 121, 126, 141]
CaO_10	4023	4026	4	[1, 65, 82, 88, 92, 97, 103, 122, 124, 144, 148]
CaO_9	4027	4053	27	[1, 65, 82, 88, 92, 103, 122, 124, 144, 148]
CaO_10	4042	4062	21	[2, 74, 76, 87, 89, 97, 99, 101, 121, 126, 141]
CaO_10	4054	4088	35	[1, 65, 82, 88, 92, 103, 122, 124, 144, 146, 148]
CaO_11	4063	4114	52	[2, 74, 76, 79, 87, 89, 97, 99, 101, 121, 126, 141]
CaO_9	4089	4089	1	[1, 65, 82, 88, 103, 122, 124, 144, 146, 148]
CaO_8	4090	4150	61	[1, 65, 82, 88, 103, 122, 124, 144, 148]
CaO_10	4115	4117	3	[2, 74, 76, 79, 87, 89, 97, 101, 121, 126, 141]
CaO_9	4118	4132	15	[2, 74, 76, 87, 89, 97, 101, 121, 126, 141]
CaO_10	4133	4141	9	[2, 74, 76, 79, 87, 89, 97, 101, 121, 126, 141]
CaO_9	4142	4175	34	[2, 74, 76, 79, 87, 89, 97, 101, 121, 126]
CaO_9	4151	4170	20	[1, 65, 82, 88, 92, 103, 122, 124, 144, 148]
CaO_8	4171	4181	11	[1, 65, 82, 88, 103, 122, 124, 144, 148]
CaO_8	4176	4186	11	[2, 74, 76, 79, 87, 89, 97, 101, 126]
CaO_7	4182	4182	1	[1, 65, 82, 88, 103, 122, 124, 148]
CaO_8	4183	4220	38	[1, 65, 82, 88, 92, 103, 122, 124, 148]
CaO_9	4187	4188	2	[2, 74, 76, 79, 87, 89, 97, 101, 121, 126]
CaO_10	4189	4192	4	[2, 74, 76, 79, 87, 89, 95, 97, 101, 121, 126]
CaO_9	4193	4208	16	[2, 74, 76, 79, 87, 89, 95, 97, 101, 126]
CaO_8	4209	4215	7	[2, 74, 76, 79, 89, 95, 97, 101, 126]
CaO_9	4216	4218	3	[2, 74, 76, 79, 89, 95, 97, 101, 126, 150]
CaO_8	4219	4261	43	[2, 74, 76, 79, 89, 95, 97, 101, 126]
CaO_7	4221	4232	12	[1, 65, 82, 88, 92, 103, 122, 124]
CaO_8	4233	4249	17	[1, 65, 82, 88, 92, 103, 122, 124, 144]
CaO_9	4250	4275	26	[1, 65, 82, 86, 88, 92, 103, 122, 124, 144]
CaO_9	4262	4262	1	[2, 74, 76, 79, 89, 95, 97, 101, 126, 150]
CaO_10	4263	4279	17	[2, 74, 76, 79, 89, 95, 97, 101, 126, 134, 150]
CaO_8	4276	4276	1	[1, 65, 82, 88, 92, 103, 122, 124, 144]
CaO_7	4277	4298	22	[1, 65, 82, 88, 103, 122, 124, 144]
CaO_9	4280	4283	4	[2, 74, 76, 79, 89, 95, 97, 101, 126, 134]
CaO_8	4284	4295	12	[2, 74, 76, 79, 89, 95, 97, 101, 126]
CaO_9	4296	4320	25	[2, 74, 76, 79, 89, 95, 97, 101, 126, 150]
CaO_8	4299	4336	38	[1, 65, 75, 82, 88, 103, 122, 124, 144]
CaO_10	4321	4321	1	[2, 74, 76, 79, 89, 95, 97, 101, 106, 126, 150]
CaO_9	4322	4333	12	[2, 74, 76, 79, 89, 95, 97, 101, 126, 150]
CaO_10	4334	4343	10	[2, 74, 76, 79, 87, 89, 95, 97, 101, 126, 150]
CaO_9	4337	4354	18	[1, 65, 75, 82, 88, 103, 122, 124, 144, 148]
CaO_9	4344	4389	46	[2, 74, 76, 79, 87, 89, 95, 97, 101, 126]
CaO_10	4355	4360	6	[1, 65, 66, 75, 82, 88, 103, 122, 124, 144, 148]
CaO_9	4361	4373	13	[1, 65, 66, 75, 82, 88, 103, 122, 124, 144]
CaO_10	4374	4380	7	[1, 65, 66, 75, 82, 88, 103, 122, 124, 144, 148]
CaO_9	4381	4384	4	[1, 65, 66, 75, 82, 88, 103, 122, 124, 148]
CaO_8	4385	4402	18	[1, 65, 66, 75, 88, 103, 122, 124, 148]
CaO_8	4390	4432	43	[2, 74, 76, 79, 89, 95, 97, 101, 126]
CaO_9	4403	4408	6	[1, 65, 66, 75, 88, 92, 103, 122, 124, 148]
CaO_10	4409	4420	12	[1, 65, 66, 75, 82, 88, 92, 103, 122, 124, 148]
CaO_9	4421	4431	11	[1, 65, 66, 75, 82, 88, 92, 122, 124, 148]
CaO_10	4432	4441	10	[1, 65, 66, 75, 82, 88, 92, 122, 124, 144, 148]
CaO_9	4433	4445	13	[2, 74, 76, 79, 89, 95, 97, 101, 113, 126]
CaO_9	4442	4447	6	[1, 65, 66, 75, 88, 92, 122, 124, 144, 148]
CaO_10	4446	4449	4	[2, 74, 76, 79, 87, 89, 95, 97, 101, 113, 126]
CaO_8	4448	4464	17	[1, 65, 66, 88, 92, 122, 124, 144, 148]
CaO_9	4450	4528	79	[2, 74, 76, 79, 87, 89, 95, 97, 101, 126]
CaO_9	4465	4473	9	[1, 65, 66, 82, 88, 92, 122, 124, 144, 148]
CaO_10	4474	4488	15	[1, 65, 66, 82, 88, 92, 103, 122, 124, 144, 148]
CaO_11	4489	4498	10	[1, 65, 66, 82, 88, 92, 98, 103, 122, 124, 144, 148]
CaO_10	4499	4513	15	[1, 65, 66, 82, 88, 92, 98, 103, 122, 124, 148]
CaO_9	4514	4521	8	[1, 65, 66, 82, 88, 92, 98, 103, 124, 148]
CaO_8	4522	4531	10	[1, 65, 66, 82, 88, 92, 98, 124, 148]
CaO_8	4529	4540	12	[2, 74, 76, 79, 87, 89, 95, 97, 101]
CaO_7	4532	4554	23	[1, 65, 66, 82, 88, 92, 124, 148]
CaO_9	4541	4553	13	[2, 74, 76, 79, 87, 89, 95, 97, 101, 126]
CaO_8	4554	4566	13	[2, 74, 76, 79, 87, 89, 97, 101, 126]
CaO_8	4555	4558	4	[1, 65, 66, 82, 88, 92, 122, 124, 148]
CaO_9	4559	4579	21	[1, 65, 66, 82, 88, 92, 122, 124, 148, 152]
CaO_9	4567	4621	55	[2, 74, 76, 79, 87, 89, 95, 97, 101, 126]
CaO_10	4580	4638	59	[1, 65, 66, 82, 88, 92, 98, 122, 124, 148, 152]
CaO_10	4622	4642	21	[2, 74, 76, 79, 87, 89, 95, 97, 101, 126, 127]
CaO_11	4639	4643	5	[1, 65, 66, 82, 88, 92, 98, 122, 124, 147, 148, 152]
CaO_9	4643	4658	16	[2, 76, 79, 87, 89, 95, 97, 101, 126, 127]
CaO_10	4644	4686	43	[1, 65, 66, 82, 88, 92, 122, 124, 147, 148, 152]
CaO_10	4659	4700	42	[2, 74, 76, 79, 87, 89, 95, 97, 101, 126, 127]
CaO_9	4687	4726	40	[1, 65, 66, 82, 88, 92, 124, 147, 148, 152]
CaO_11	4701	4703	3	[2, 74, 76, 79, 87, 89, 95, 97, 101, 103, 126, 127]
CaO_10	4704	4725	22	[2, 74, 76, 79, 87, 89, 95, 97, 101, 103, 127]
CaO_11	4726	4744	19	[2, 74, 76, 79, 87, 89, 95, 97, 101, 103, 126, 127]
CaO_10	4727	4738	12	[1, 65, 66, 82, 88, 92, 112, 124, 147, 148, 152]
CaO_11	4739	4765	27	[1, 65, 66, 82, 88, 92, 98, 112, 124, 147, 148, 152]
CaO_10	4745	4824	80	[2, 74, 76, 79, 87, 89, 95, 97, 101, 103, 126]
CaO_10	4766	4787	22	[1, 65, 66, 82, 88, 92, 98, 124, 147, 148, 152]
CaO_11	4788	4813	26	[1, 65, 66, 82, 88, 92, 98, 122, 124, 147, 148, 152]
CaO_11	4814	4825	12	[1, 65, 66, 82, 86, 88, 92, 98, 122, 124, 147, 152]
CaO_9	4825	4828	4	[2, 74, 76, 79, 87, 89, 95, 97, 101, 126]
CaO_9	4826	4850	25	[1, 65, 66, 82, 86, 88, 92, 98, 122, 124]
CaO_10	4829	4843	15	[2, 74, 76, 79, 87, 89, 95, 97, 101, 126, 141]
CaO_11	4844	4866	23	[2, 74, 76, 79, 87, 89, 95, 97, 101, 126, 127, 141]
CaO_10	4851	4853	3	[1, 65, 66, 82, 86, 88, 92, 98, 122, 124, 152]
CaO_11	4854	4905	52	[1, 65, 66, 82, 86, 88, 92, 98, 112, 122, 124, 152]
CaO_10	4867	4892	26	[2, 74, 76, 79, 87, 89, 95, 97, 101, 126, 127]
CaO_9	4893	4906	14	[2, 74, 76, 79, 87, 89, 95, 97, 101, 126]
CaO_10	4906	4915	10	[1, 65, 66, 82, 88, 92, 98, 112, 122, 124, 152]
CaO_8	4907	4908	2	[2, 76, 79, 87, 89, 95, 97, 101, 126]
CaO_9	4909	4910	2	[2, 76, 79, 87, 89, 95, 97, 101, 126, 141]
CaO_10	4911	4932	22	[2, 76, 79, 87, 89, 95, 97, 101, 103, 126, 141]
CaO_11	4916	4925	10	[1, 65, 66, 82, 88, 92, 98, 112, 117, 122, 124, 152]
CaO_10	4926	4926	1	[1, 65, 66, 82, 88, 92, 98, 112, 117, 122, 124]
CaO_9	4927	4927	1	[1, 65, 66, 82, 88, 92, 98, 112, 122, 124]
CaO_8	4928	4929	2	[1, 65, 66, 88, 92, 98, 112, 122, 124]
CaO_9	4930	4934	5	[1, 65, 66, 88, 92, 98, 112, 122, 124, 148]
CaO_9	4933	4937	5	[2, 76, 79, 87, 89, 95, 97, 101, 103, 126]
CaO_8	4935	4943	9	[1, 65, 66, 88, 92, 98, 112, 124, 148]
CaO_10	4938	4952	15	[2, 76, 79, 87, 89, 95, 97, 101, 103, 121, 126]
CaO_9	4944	4948	5	[1, 65, 66, 88, 92, 98, 112, 124, 148, 152]
CaO_10	4949	4983	35	[1, 65, 66, 88, 92, 98, 112, 122, 124, 148, 152]
CaO_9	4953	4956	4	[2, 76, 79, 87, 89, 97, 101, 103, 121, 126]
CaO_10	4957	4961	5	[2, 76, 79, 87, 89, 97, 101, 103, 121, 126, 127]
CaO_9	4962	4963	2	[2, 76, 87, 89, 97, 101, 103, 121, 126, 127]
CaO_10	4964	4977	14	[2, 76, 87, 89, 95, 97, 101, 103, 121, 126, 127]
CaO_9	4978	4995	18	[2, 76, 87, 89, 97, 101, 103, 121, 126, 127]
CaO_9	4984	5000	17	[1, 65, 66, 88, 92, 98, 112, 122, 148, 152]
CaO_8	4996	5027	32	[2, 76, 87, 89, 97, 101, 103, 126, 127]
CaO_8	5001	5017	17	[1, 65, 66, 88, 92, 98, 112, 122, 148]
CaO_9	5018	5033	16	[1, 65, 66, 88, 92, 98, 112, 122, 124, 148]
CaO_10	5028	5032	5	[2, 76, 87, 89, 97, 101, 103, 121, 126, 127, 150]
CaO_9	5033	5037	5	[2, 76, 87, 89, 97, 101, 103, 121, 126, 127]
CaO_8	5034	5037	4	[1, 65, 66, 88, 92, 98, 112, 124, 148]
CaO_9	5038	5062	25	[1, 65, 66, 82, 88, 92, 98, 112, 124, 148]
CaO_9	5038	5043	6	[2, 76, 87, 89, 97, 103, 121, 126, 127, 141]
CaO_10	5044	5081	38	[2, 76, 87, 89, 97, 101, 103, 121, 126, 127, 141]
CaO_8	5063	5064	2	[1, 65, 66, 88, 92, 98, 112, 124, 148]
CaO_9	5065	5096	32	[1, 65, 66, 88, 92, 98, 112, 124, 146, 148]
CaO_9	5082	5087	6	[2, 76, 87, 89, 97, 101, 103, 121, 127, 141]
CaO_10	5088	5101	14	[2, 76, 87, 89, 97, 101, 103, 118, 121, 127, 141]
CaO_10	5097	5108	12	[1, 65, 66, 88, 92, 98, 112, 124, 146, 147, 148]
CaO_9	5102	5113	12	[2, 76, 87, 89, 97, 101, 103, 121, 127, 141]
CaO_9	5109	5124	16	[1, 65, 66, 88, 92, 98, 112, 124, 147, 148]
CaO_10	5114	5121	8	[2, 76, 87, 89, 97, 101, 103, 121, 126, 127, 141]
CaO_11	5122	5152	31	[2, 76, 87, 89, 95, 97, 101, 103, 121, 126, 127, 141]
CaO_10	5125	5125	1	[1, 65, 66, 88, 92, 98, 112, 124, 147, 148, 152]
CaO_9	5126	5173	48	[1, 65, 66, 88, 92, 98, 112, 124, 148, 152]
CaO_10	5153	5155	3	[2, 76, 87, 89, 95, 97, 101, 103, 121, 126, 127]
CaO_9	5156	5183	28	[2, 76, 87, 89, 95, 97, 101, 103, 121, 127]
CaO_10	5174	5186	13	[1, 65, 66, 82, 88, 92, 98, 112, 124, 148, 152]
CaO_10	5184	5196	13	[2, 71, 76, 87, 89, 95, 97, 101, 103, 121, 127]
CaO_9	5187	5249	63	[1, 65, 66, 82, 88, 92, 98, 112, 124, 148]
CaO_9	5197	5197	1	[2, 71, 76, 87, 89, 97, 101, 103, 121, 127]
CaO_8	5198	5245	48	[2, 76, 87, 89, 97, 101, 103, 121, 127]
CaO_9	5246	5261	16	[2, 66, 76, 87, 89, 97, 101, 103, 121, 127]
CaO_10	5250	5310	61	[1, 65, 66, 82, 88, 92, 98, 112, 124, 148, 152]
CaO_8	5262	5269	8	[2, 76, 87, 89, 97, 101, 103, 121, 127]
CaO_9	5270	5270	1	[2, 71, 76, 87, 89, 97, 101, 103, 121, 127]
CaO_10	5271	5285	15	[2, 71, 76, 87, 89, 97, 101, 103, 121, 127, 141]
CaO_9	5286	5316	31	[2, 76, 87, 89, 97, 101, 103, 121, 127, 141]
CaO_11	5311	5325	15	[1, 65, 66, 82, 88, 92, 98, 112, 124, 148, 149, 152]
CaO_8	5317	5339	23	[2, 76, 87, 89, 97, 101, 103, 127, 141]
CaO_10	5326	5328	3	[1, 65, 66, 82, 88, 98, 112, 124, 148, 149, 152]
CaO_9	5329	5344	16	[1, 65, 66, 82, 88, 98, 112, 124, 148, 152]
CaO_9	5340	5344	5	[2, 76, 87, 89, 97, 101, 103, 105, 127, 141]
CaO_8	5345	5353	9	[1, 65, 66, 82, 98, 112, 124, 148, 152]
CaO_10	5345	5345	1	[2, 76, 87, 89, 97, 101, 102, 103, 105, 127, 141]
CaO_11	5346	5362	17	[2, 76, 87, 89, 97, 101, 102, 103, 105, 127, 141, 150]
CaO_9	5354	5364	11	[1, 65, 66, 82, 98, 112, 124, 148, 149, 152]
CaO_12	5363	5365	3	[2, 74, 76, 87, 89, 97, 101, 102, 103, 105, 127, 141, 150]
CaO_10	5365	5385	21	[1, 65, 66, 82, 92, 98, 112, 124, 148, 149, 152]
CaO_11	5366	5376	11	[2, 74, 76, 87, 89, 97, 101, 102, 103, 105, 127, 150]
CaO_10	5377	5380	4	[2, 76, 87, 89, 97, 101, 102, 103, 105, 127, 150]
CaO_9	5381	5381	1	[2, 76, 87, 89, 97, 101, 103, 105, 127, 150]
CaO_10	5382	5397	16	[2, 76, 87, 89, 97, 99, 101, 103, 105, 127, 150]
CaO_11	5386	5390	5	[1, 65, 66, 69, 82, 92, 98, 112, 124, 148, 149, 152]
CaO_10	5391	5402	12	[1, 65, 66, 82, 92, 98, 112, 124, 148, 149, 152]
CaO_9	5398	5401	4	[2, 76, 87, 89, 97, 101, 103, 105, 127, 150]
CaO_10	5402	5415	14	[2, 74, 76, 87, 89, 97, 101, 103, 105, 127, 150]
CaO_9	5403	5404	2	[1, 65, 66, 82, 98, 112, 124, 148, 149, 152]
CaO_10	5405	5417	13	[1, 65, 66, 82, 88, 98, 112, 124, 148, 149, 152]
CaO_11	5416	5423	8	[2, 74, 76, 87, 89, 97, 99, 101, 103, 105, 127, 150]
CaO_9	5418	5420	3	[1, 65, 66, 82, 88, 112, 124, 148, 149, 152]
CaO_10	5421	5422	2	[1, 65, 66, 82, 88, 92, 112, 124, 148, 149, 152]
CaO_9	5423	5436	14	[1, 65, 66, 88, 92, 112, 124, 148, 149, 152]
CaO_10	5424	5434	11	[2, 74, 76, 87, 89, 97, 101, 103, 105, 127, 150]
CaO_9	5435	5458	24	[2, 74, 76, 87, 89, 97, 101, 103, 105, 127]
CaO_10	5437	5449	13	[1, 65, 66, 88, 92, 98, 112, 124, 148, 149, 152]
CaO_11	5450	5479	30	[1, 65, 66, 88, 92, 98, 112, 124, 138, 148, 149, 152]
CaO_10	5459	5461	3	[2, 74, 76, 87, 89, 97, 101, 102, 103, 105, 127]
CaO_9	5462	5476	15	[2, 74, 76, 87, 89, 97, 101, 103, 105, 127]
CaO_8	5477	5479	3	[2, 74, 76, 87, 89, 97, 103, 105, 127]
