# Supplementary material for: Pressure‐Induced Coordination Changes in a Pyrolitic Silicate Melt From Ab Initio Molecular Dynamics Simulations
Source: J Geophys Res Solid Earth. 2019 Nov 29;124(11):11232–50. doi: 10.1029/2019JB018238 (PMC6988478; doi:10.1029/2019JB018238)
Supplement: Supplementary file 2 — Data Set S1 [file JGRB-124-11232-s002.zip › Data/4000K/CaO/a11.0-pyr-100-nvt.T4.outcar.umd.dat.r0.stat.dat]

Cluster	Time	Percent
CaO_9	3932	0.35875912408759125	10
CaO_8	1764	0.16094890510948906	9
CaO_10	3354	0.306021897810219	11
CaO_11	1413	0.12892335766423357	12
CaO_12	176	0.016058394160583942	13
CaO_13	2	0.0001824817518248175	14
CaO_7	319	0.029105839416058394	8
