# Supplementary material for: Pressure‐Induced Coordination Changes in a Pyrolitic Silicate Melt From Ab Initio Molecular Dynamics Simulations
Source: J Geophys Res Solid Earth. 2019 Nov 29;124(11):11232–50. doi: 10.1029/2019JB018238 (PMC6988478; doi:10.1029/2019JB018238)
Supplement: Supplementary file 2 — Data Set S1 [file JGRB-124-11232-s002.zip › Data/4000K/CaO/a11.5-pyr-100-nvt.T4.outcar.umd.dat.r0.popul.dat]

Formula	Begin	End	Lifetime	[Composition]
CaO_10	0	2	3	[1, 65, 78, 81, 97, 98, 114, 116, 134, 137, 151]
CaO_9	0	31	32	[2, 65, 69, 85, 86, 95, 117, 139, 142, 143]
CaO_11	3	26	24	[1, 65, 78, 81, 97, 98, 114, 116, 134, 137, 147, 151]
CaO_10	27	52	26	[1, 65, 78, 97, 98, 114, 116, 134, 137, 147, 151]
CaO_10	32	32	1	[2, 65, 69, 85, 86, 89, 95, 117, 139, 142, 143]
CaO_11	33	43	11	[2, 65, 69, 85, 86, 89, 95, 109, 117, 139, 142, 143]
CaO_10	44	60	17	[2, 65, 85, 86, 89, 95, 109, 117, 139, 142, 143]
CaO_11	53	59	7	[1, 65, 78, 96, 97, 98, 114, 116, 134, 137, 147, 151]
CaO_10	60	90	31	[1, 65, 78, 96, 98, 114, 116, 134, 137, 147, 151]
CaO_11	61	74	14	[2, 65, 85, 86, 89, 95, 109, 117, 139, 142, 143, 147]
CaO_12	75	85	11	[2, 65, 85, 86, 89, 95, 109, 117, 120, 139, 142, 143, 147]
CaO_13	86	94	9	[2, 65, 85, 86, 89, 95, 109, 117, 119, 120, 139, 142, 143, 147]
CaO_9	91	115	25	[1, 65, 78, 96, 98, 114, 116, 134, 137, 147]
CaO_12	95	99	5	[2, 65, 85, 86, 89, 95, 109, 117, 119, 120, 139, 142, 143]
CaO_11	100	104	5	[2, 65, 85, 86, 89, 95, 109, 117, 120, 139, 142, 143]
CaO_10	105	108	4	[2, 65, 85, 86, 89, 95, 109, 117, 120, 139, 143]
CaO_11	109	113	5	[2, 65, 85, 86, 89, 95, 109, 117, 120, 139, 143, 147]
CaO_10	114	121	8	[2, 65, 85, 86, 89, 95, 109, 120, 139, 143, 147]
CaO_10	116	127	12	[1, 65, 78, 81, 96, 98, 114, 116, 134, 137, 147]
CaO_9	122	125	4	[2, 65, 85, 89, 95, 109, 120, 139, 143, 147]
CaO_10	126	142	17	[2, 65, 85, 89, 95, 109, 119, 120, 139, 143, 147]
CaO_9	128	173	46	[1, 65, 78, 81, 98, 114, 116, 134, 137, 147]
CaO_9	143	145	3	[2, 65, 85, 89, 95, 109, 119, 139, 143, 147]
CaO_10	146	153	8	[2, 65, 85, 89, 95, 109, 119, 139, 142, 143, 147]
CaO_11	154	159	6	[2, 65, 85, 86, 89, 95, 109, 119, 139, 142, 143, 147]
CaO_10	160	163	4	[2, 65, 85, 86, 89, 95, 109, 139, 142, 143, 147]
CaO_9	164	167	4	[2, 85, 86, 89, 95, 109, 139, 142, 143, 147]
CaO_8	168	168	1	[2, 85, 86, 95, 109, 139, 142, 143, 147]
CaO_7	169	170	2	[2, 85, 95, 109, 139, 142, 143, 147]
CaO_8	171	172	2	[2, 85, 89, 95, 109, 139, 142, 143, 147]
CaO_9	173	188	16	[2, 69, 85, 89, 95, 109, 139, 142, 143, 147]
CaO_8	174	183	10	[1, 65, 78, 81, 98, 116, 134, 137, 147]
CaO_9	184	199	16	[1, 65, 78, 81, 97, 98, 116, 134, 137, 147]
CaO_8	189	194	6	[2, 85, 89, 95, 109, 139, 142, 143, 147]
CaO_9	195	207	13	[2, 85, 89, 95, 109, 117, 139, 142, 143, 147]
CaO_8	200	211	12	[1, 65, 78, 81, 98, 116, 134, 137, 147]
CaO_10	208	213	6	[2, 69, 85, 89, 95, 109, 117, 139, 142, 143, 147]
CaO_9	212	214	3	[1, 65, 78, 81, 87, 98, 116, 134, 137, 147]
CaO_11	214	223	10	[2, 69, 85, 89, 95, 109, 117, 130, 139, 142, 143, 147]
CaO_10	215	232	18	[1, 65, 78, 81, 87, 98, 116, 134, 137, 147, 148]
CaO_10	224	224	1	[2, 69, 85, 89, 95, 109, 130, 139, 142, 143, 147]
CaO_12	225	226	2	[2, 69, 85, 86, 89, 95, 109, 120, 130, 139, 142, 143, 147]
CaO_11	227	242	16	[2, 69, 85, 86, 89, 95, 109, 120, 139, 142, 143, 147]
CaO_9	233	312	80	[1, 65, 78, 81, 98, 116, 134, 137, 147, 148]
CaO_10	243	273	31	[2, 69, 85, 86, 89, 95, 109, 120, 139, 142, 143]
CaO_9	274	278	5	[2, 69, 85, 86, 89, 95, 109, 139, 142, 143]
CaO_10	279	285	7	[2, 69, 85, 86, 89, 95, 109, 110, 139, 142, 143]
CaO_11	286	286	1	[2, 69, 85, 86, 89, 95, 109, 110, 120, 139, 142, 143]
CaO_10	287	291	5	[2, 69, 85, 86, 89, 95, 109, 110, 120, 139, 143]
CaO_9	292	315	24	[2, 69, 85, 86, 95, 109, 110, 120, 139, 143]
CaO_8	313	325	13	[1, 65, 78, 81, 98, 116, 134, 147, 148]
CaO_8	316	331	16	[2, 69, 85, 86, 95, 109, 120, 139, 143]
CaO_9	326	350	25	[1, 65, 78, 81, 98, 116, 134, 137, 147, 148]
CaO_9	332	332	1	[2, 69, 85, 86, 95, 109, 120, 137, 139, 143]
CaO_10	333	339	7	[2, 69, 85, 86, 95, 109, 110, 120, 137, 139, 143]
CaO_9	340	348	9	[2, 69, 85, 86, 95, 109, 120, 137, 139, 143]
CaO_8	349	396	48	[2, 69, 85, 86, 95, 109, 120, 139, 143]
CaO_8	351	355	5	[1, 65, 81, 98, 116, 134, 137, 147, 148]
CaO_7	356	359	4	[1, 65, 81, 98, 116, 134, 137, 148]
CaO_8	360	363	4	[1, 65, 81, 98, 116, 121, 134, 137, 148]
CaO_7	364	365	2	[1, 81, 98, 116, 121, 134, 137, 148]
CaO_8	366	390	25	[1, 81, 98, 116, 118, 121, 134, 137, 148]
CaO_9	391	391	1	[1, 81, 98, 116, 118, 121, 134, 137, 147, 148]
CaO_8	392	395	4	[1, 81, 98, 116, 121, 134, 137, 147, 148]
CaO_7	396	407	12	[1, 81, 98, 116, 134, 137, 147, 148]
CaO_9	397	410	14	[2, 69, 85, 86, 95, 109, 110, 120, 139, 143]
CaO_8	408	417	10	[1, 78, 81, 98, 116, 134, 137, 147, 148]
CaO_10	411	412	2	[2, 69, 85, 86, 95, 109, 110, 120, 139, 142, 143]
CaO_9	413	469	57	[2, 69, 85, 86, 95, 109, 120, 139, 142, 143]
CaO_9	418	451	34	[1, 65, 78, 81, 98, 116, 134, 137, 147, 148]
CaO_10	452	537	86	[1, 65, 78, 81, 87, 98, 116, 134, 137, 147, 148]
CaO_10	470	471	2	[2, 69, 85, 86, 95, 109, 117, 120, 139, 142, 143]
CaO_9	472	490	19	[2, 69, 85, 86, 95, 117, 120, 139, 142, 143]
CaO_8	491	496	6	[2, 69, 85, 86, 95, 117, 120, 139, 142]
CaO_7	497	507	11	[2, 69, 85, 86, 95, 120, 139, 142]
CaO_8	508	512	5	[2, 69, 85, 86, 95, 120, 139, 142, 143]
CaO_9	513	587	75	[2, 69, 85, 86, 95, 120, 138, 139, 142, 143]
CaO_11	538	544	7	[1, 65, 78, 81, 87, 98, 116, 118, 134, 137, 147, 148]
CaO_10	545	573	29	[1, 65, 78, 81, 87, 98, 116, 134, 137, 147, 148]
CaO_11	574	592	19	[1, 65, 78, 81, 87, 98, 102, 116, 134, 137, 147, 148]
CaO_10	588	596	9	[2, 69, 85, 86, 90, 95, 120, 138, 139, 142, 143]
CaO_10	593	601	9	[1, 65, 78, 81, 87, 98, 102, 116, 134, 137, 148]
CaO_9	597	599	3	[2, 69, 85, 86, 95, 120, 138, 139, 142, 143]
CaO_8	600	610	11	[2, 69, 85, 86, 95, 120, 138, 142, 143]
CaO_9	602	621	20	[1, 65, 78, 81, 87, 98, 116, 134, 137, 148]
CaO_9	611	617	7	[2, 69, 85, 86, 95, 120, 138, 139, 142, 143]
CaO_10	618	644	27	[2, 69, 85, 86, 95, 120, 137, 138, 139, 142, 143]
CaO_8	622	637	16	[1, 65, 78, 87, 98, 116, 134, 137, 148]
CaO_9	638	645	8	[1, 65, 78, 87, 98, 102, 116, 134, 137, 148]
CaO_9	645	671	27	[2, 69, 85, 86, 95, 120, 138, 139, 142, 143]
CaO_8	646	648	3	[1, 65, 78, 98, 102, 116, 134, 137, 148]
CaO_9	649	669	21	[1, 65, 78, 98, 102, 116, 118, 134, 137, 148]
CaO_10	670	674	5	[1, 65, 78, 81, 98, 102, 116, 118, 134, 137, 148]
CaO_8	672	707	36	[2, 69, 85, 86, 95, 120, 138, 142, 143]
CaO_9	675	694	20	[1, 65, 78, 81, 98, 102, 116, 134, 137, 148]
CaO_10	695	707	13	[1, 65, 78, 81, 98, 102, 104, 116, 134, 137, 148]
CaO_9	708	736	29	[1, 78, 81, 98, 102, 104, 116, 134, 137, 148]
CaO_9	708	726	19	[2, 69, 85, 86, 95, 120, 138, 142, 143, 146]
CaO_8	727	746	20	[2, 69, 85, 86, 95, 120, 138, 142, 143]
CaO_8	737	751	15	[1, 78, 81, 98, 102, 104, 116, 137, 148]
CaO_9	747	756	10	[2, 69, 85, 86, 95, 120, 138, 139, 142, 143]
CaO_9	752	764	13	[1, 78, 81, 87, 98, 102, 104, 116, 137, 148]
CaO_10	757	780	24	[2, 69, 70, 85, 86, 95, 120, 138, 139, 142, 143]
CaO_8	765	784	20	[1, 78, 81, 87, 98, 104, 116, 137, 148]
CaO_9	781	782	2	[2, 69, 70, 85, 95, 120, 138, 139, 142, 143]
CaO_10	783	786	4	[2, 66, 69, 70, 85, 95, 120, 138, 139, 142, 143]
CaO_8	785	785	1	[1, 78, 85, 87, 98, 104, 116, 137, 148]
CaO_9	786	796	11	[1, 78, 85, 87, 98, 104, 116, 118, 137, 148]
CaO_9	787	827	41	[2, 66, 69, 70, 85, 95, 120, 138, 139, 143]
CaO_8	797	819	23	[1, 78, 85, 98, 104, 116, 118, 137, 148]
CaO_7	820	859	40	[1, 78, 85, 98, 104, 116, 137, 148]
CaO_10	828	849	22	[2, 66, 69, 70, 85, 95, 120, 138, 139, 143, 146]
CaO_9	850	850	1	[2, 66, 69, 70, 85, 95, 120, 138, 143, 146]
CaO_8	851	876	26	[2, 66, 69, 70, 85, 95, 120, 138, 143]
CaO_8	860	865	6	[1, 78, 81, 85, 98, 104, 116, 137, 148]
CaO_9	866	867	2	[1, 78, 81, 85, 98, 104, 116, 134, 137, 148]
CaO_10	868	869	2	[1, 78, 81, 85, 87, 98, 104, 116, 134, 137, 148]
CaO_9	870	871	2	[1, 78, 81, 87, 98, 104, 116, 134, 137, 148]
CaO_10	872	883	12	[1, 78, 81, 87, 98, 104, 116, 134, 137, 147, 148]
CaO_9	877	917	41	[2, 66, 69, 70, 85, 95, 120, 138, 139, 143]
CaO_11	884	885	2	[1, 78, 81, 87, 98, 102, 104, 116, 134, 137, 147, 148]
CaO_10	886	888	3	[1, 78, 81, 87, 98, 102, 104, 116, 134, 137, 148]
CaO_9	889	901	13	[1, 78, 87, 98, 102, 104, 116, 134, 137, 148]
CaO_10	902	910	9	[1, 78, 87, 98, 102, 104, 116, 134, 137, 147, 148]
CaO_8	911	922	12	[1, 78, 87, 104, 116, 134, 137, 147, 148]
CaO_10	918	934	17	[2, 66, 69, 70, 85, 95, 117, 120, 138, 139, 143]
CaO_9	923	925	3	[1, 65, 78, 87, 104, 116, 134, 137, 147, 148]
CaO_8	926	938	13	[1, 65, 78, 87, 104, 116, 134, 137, 147]
CaO_9	935	965	31	[2, 66, 69, 70, 85, 95, 117, 120, 138, 143]
CaO_9	939	971	33	[1, 65, 78, 87, 104, 116, 134, 137, 147, 148]
CaO_9	966	969	4	[2, 66, 69, 70, 85, 90, 95, 117, 120, 143]
CaO_8	970	1011	42	[2, 66, 69, 70, 85, 95, 117, 120, 143]
CaO_8	972	981	10	[1, 65, 78, 87, 104, 116, 134, 137, 147]
CaO_9	982	988	7	[1, 65, 78, 87, 102, 104, 116, 134, 137, 147]
CaO_10	989	995	7	[1, 65, 78, 81, 87, 102, 104, 116, 134, 137, 147]
CaO_9	996	1050	55	[1, 65, 78, 81, 87, 104, 116, 134, 137, 147]
CaO_9	1012	1019	8	[2, 66, 69, 70, 85, 95, 110, 117, 120, 143]
CaO_8	1020	1029	10	[2, 66, 69, 70, 85, 95, 110, 120, 143]
CaO_9	1030	1092	63	[2, 66, 69, 70, 85, 95, 109, 110, 120, 143]
CaO_8	1051	1059	9	[1, 65, 78, 81, 104, 116, 134, 137, 147]
CaO_9	1060	1064	5	[1, 65, 78, 81, 104, 116, 127, 134, 137, 147]
CaO_10	1065	1066	2	[1, 65, 78, 81, 104, 108, 116, 127, 134, 137, 147]
CaO_9	1067	1069	3	[1, 65, 78, 81, 104, 108, 116, 127, 137, 147]
CaO_8	1070	1095	26	[1, 65, 78, 81, 104, 116, 127, 137, 147]
CaO_8	1093	1101	9	[2, 66, 69, 70, 85, 95, 109, 120, 143]
CaO_9	1096	1107	12	[1, 65, 78, 81, 98, 104, 116, 127, 137, 147]
CaO_9	1102	1147	46	[2, 66, 69, 70, 85, 90, 95, 109, 120, 143]
CaO_8	1108	1114	7	[1, 65, 78, 81, 98, 104, 116, 137, 147]
CaO_9	1115	1115	1	[1, 65, 78, 81, 87, 98, 104, 116, 137, 147]
CaO_10	1116	1123	8	[1, 65, 78, 81, 87, 98, 102, 104, 116, 137, 147]
CaO_11	1124	1136	13	[1, 65, 78, 81, 87, 98, 102, 104, 116, 134, 137, 147]
CaO_10	1137	1164	28	[1, 65, 78, 81, 87, 98, 104, 116, 134, 137, 147]
CaO_10	1148	1160	13	[2, 66, 69, 70, 85, 90, 95, 109, 110, 120, 143]
CaO_9	1161	1177	17	[2, 69, 70, 85, 90, 95, 109, 110, 120, 143]
CaO_9	1165	1176	12	[1, 65, 78, 81, 87, 104, 116, 134, 137, 147]
CaO_8	1177	1209	33	[1, 65, 78, 81, 87, 104, 134, 137, 147]
CaO_8	1178	1202	25	[2, 69, 70, 85, 95, 109, 110, 120, 143]
CaO_9	1203	1219	17	[2, 69, 70, 85, 94, 95, 109, 110, 120, 143]
CaO_9	1210	1218	9	[1, 65, 78, 81, 87, 102, 104, 134, 137, 147]
CaO_10	1219	1220	2	[1, 65, 78, 81, 87, 102, 104, 127, 134, 137, 147]
CaO_8	1220	1223	4	[2, 69, 70, 85, 95, 109, 110, 120, 143]
CaO_11	1221	1224	4	[1, 65, 78, 81, 87, 102, 104, 116, 127, 134, 137, 147]
CaO_9	1224	1238	15	[2, 66, 69, 70, 85, 95, 109, 110, 120, 143]
CaO_10	1225	1274	50	[1, 65, 78, 81, 87, 104, 116, 127, 134, 137, 147]
CaO_10	1239	1265	27	[2, 66, 69, 70, 85, 90, 95, 109, 110, 120, 143]
CaO_9	1266	1271	6	[2, 66, 69, 70, 90, 95, 109, 110, 120, 143]
CaO_8	1272	1276	5	[2, 69, 70, 90, 95, 109, 110, 120, 143]
CaO_9	1275	1282	8	[1, 65, 78, 81, 87, 104, 127, 134, 137, 147]
CaO_9	1277	1285	9	[2, 69, 70, 71, 90, 95, 109, 110, 120, 143]
CaO_10	1283	1294	12	[1, 65, 78, 81, 87, 98, 104, 127, 134, 137, 147]
CaO_10	1286	1286	1	[2, 69, 70, 71, 85, 90, 95, 109, 110, 120, 143]
CaO_11	1287	1301	15	[2, 69, 70, 71, 85, 90, 95, 109, 110, 117, 120, 143]
CaO_9	1295	1303	9	[1, 65, 78, 81, 87, 104, 127, 134, 137, 147]
CaO_10	1302	1302	1	[2, 69, 70, 71, 85, 95, 109, 110, 117, 120, 143]
CaO_11	1303	1303	1	[2, 66, 69, 70, 71, 85, 95, 109, 110, 117, 120, 143]
CaO_8	1304	1366	63	[1, 65, 78, 81, 87, 104, 134, 137, 147]
CaO_10	1304	1311	8	[2, 66, 69, 70, 71, 85, 95, 109, 117, 120, 143]
CaO_9	1312	1337	26	[2, 66, 69, 70, 85, 95, 109, 117, 120, 143]
CaO_10	1338	1368	31	[2, 66, 69, 70, 85, 95, 109, 110, 117, 120, 143]
CaO_9	1367	1383	17	[1, 65, 78, 81, 87, 104, 116, 134, 137, 147]
CaO_9	1369	1381	13	[2, 69, 70, 85, 95, 109, 110, 117, 120, 143]
CaO_8	1382	1393	12	[2, 69, 70, 85, 95, 109, 110, 120, 143]
CaO_8	1384	1387	4	[1, 65, 78, 81, 87, 104, 134, 137, 147]
CaO_7	1388	1397	10	[1, 65, 78, 81, 87, 104, 137, 147]
CaO_9	1394	1395	2	[2, 66, 69, 70, 85, 95, 109, 110, 120, 143]
CaO_8	1396	1408	13	[2, 66, 69, 70, 85, 95, 109, 110, 143]
CaO_8	1398	1403	6	[1, 65, 78, 81, 87, 104, 134, 137, 147]
CaO_9	1404	1423	20	[1, 65, 78, 81, 87, 104, 127, 134, 137, 147]
CaO_9	1409	1413	5	[2, 66, 69, 70, 85, 95, 109, 110, 137, 143]
CaO_8	1414	1415	2	[2, 66, 69, 70, 85, 95, 109, 110, 143]
CaO_9	1416	1433	18	[2, 66, 69, 70, 85, 90, 95, 109, 110, 143]
CaO_10	1424	1446	23	[1, 65, 78, 81, 87, 104, 116, 127, 134, 137, 147]
CaO_8	1434	1436	3	[2, 66, 69, 70, 85, 95, 109, 110, 143]
CaO_9	1437	1460	24	[2, 66, 69, 70, 85, 95, 109, 110, 120, 143]
CaO_9	1447	1456	10	[1, 65, 78, 81, 104, 116, 127, 134, 137, 147]
CaO_10	1457	1463	7	[1, 65, 78, 81, 104, 108, 116, 127, 134, 137, 147]
CaO_11	1461	1464	4	[2, 66, 69, 70, 85, 95, 109, 110, 117, 120, 126, 143]
CaO_9	1464	1470	7	[1, 65, 78, 81, 104, 116, 127, 134, 137, 147]
CaO_10	1465	1471	7	[2, 66, 69, 85, 95, 109, 110, 117, 120, 126, 143]
CaO_10	1471	1493	23	[1, 65, 78, 81, 104, 108, 116, 127, 134, 137, 147]
CaO_9	1472	1482	11	[2, 66, 69, 85, 95, 109, 110, 117, 126, 143]
CaO_10	1483	1487	5	[2, 66, 69, 70, 85, 95, 109, 110, 117, 126, 143]
CaO_11	1488	1492	5	[2, 66, 69, 70, 85, 90, 95, 109, 110, 117, 126, 143]
CaO_9	1493	1500	8	[2, 66, 69, 85, 90, 95, 109, 110, 117, 143]
CaO_9	1494	1519	26	[1, 65, 78, 104, 108, 116, 127, 134, 137, 147]
CaO_10	1501	1516	16	[2, 66, 69, 70, 85, 90, 95, 109, 110, 117, 143]
CaO_9	1517	1535	19	[2, 66, 69, 70, 85, 90, 95, 109, 110, 143]
CaO_8	1520	1561	42	[1, 65, 78, 104, 108, 116, 127, 137, 147]
CaO_10	1536	1536	1	[2, 66, 69, 70, 85, 90, 95, 109, 110, 117, 143]
CaO_9	1537	1542	6	[2, 66, 69, 70, 85, 90, 95, 110, 117, 143]
CaO_9	1543	1558	16	[2, 66, 69, 70, 83, 85, 90, 95, 117, 143]
CaO_10	1559	1573	15	[2, 66, 69, 70, 83, 85, 90, 95, 109, 117, 143]
CaO_9	1562	1563	2	[1, 65, 78, 81, 104, 108, 116, 127, 137, 147]
CaO_10	1564	1595	32	[1, 65, 78, 81, 104, 108, 116, 127, 134, 137, 147]
CaO_11	1574	1575	2	[2, 66, 69, 70, 83, 85, 90, 95, 109, 117, 126, 143]
CaO_10	1576	1583	8	[2, 66, 69, 70, 83, 85, 90, 109, 117, 126, 143]
CaO_9	1584	1591	8	[2, 66, 69, 70, 85, 90, 109, 117, 126, 143]
CaO_8	1592	1596	5	[2, 66, 69, 70, 85, 109, 117, 126, 143]
CaO_11	1596	1598	3	[1, 65, 78, 81, 104, 108, 116, 127, 134, 137, 146, 147]
CaO_9	1597	1601	5	[2, 66, 69, 70, 85, 109, 117, 120, 126, 143]
CaO_10	1599	1630	32	[1, 65, 78, 104, 108, 116, 127, 134, 137, 146, 147]
CaO_10	1602	1603	2	[2, 66, 69, 70, 85, 105, 109, 117, 120, 126, 143]
CaO_11	1604	1611	8	[2, 66, 69, 70, 83, 85, 105, 109, 117, 120, 126, 143]
CaO_10	1612	1618	7	[2, 66, 69, 70, 83, 105, 109, 117, 120, 126, 143]
CaO_9	1619	1619	1	[2, 66, 69, 70, 83, 109, 117, 120, 126, 143]
CaO_8	1620	1625	6	[2, 66, 69, 70, 83, 109, 117, 126, 143]
CaO_9	1626	1631	6	[2, 66, 69, 70, 83, 85, 109, 117, 126, 143]
CaO_11	1631	1649	19	[1, 65, 78, 81, 104, 108, 116, 127, 134, 137, 146, 147]
CaO_10	1632	1648	17	[2, 66, 69, 70, 83, 85, 109, 117, 120, 126, 143]
CaO_9	1649	1656	8	[2, 66, 69, 70, 83, 85, 109, 117, 126, 143]
CaO_10	1650	1663	14	[1, 65, 78, 81, 104, 108, 116, 127, 134, 137, 146]
CaO_10	1657	1671	15	[2, 66, 69, 70, 83, 85, 90, 109, 117, 126, 143]
CaO_9	1664	1680	17	[1, 65, 81, 104, 108, 116, 127, 134, 137, 146]
CaO_9	1672	1720	49	[2, 66, 69, 70, 83, 85, 109, 117, 126, 143]
CaO_8	1681	1685	5	[1, 65, 81, 104, 116, 127, 134, 137, 146]
CaO_9	1686	1696	11	[1, 65, 81, 104, 116, 127, 134, 137, 146, 147]
CaO_10	1697	1750	54	[1, 65, 81, 104, 116, 127, 134, 137, 144, 146, 147]
CaO_10	1721	1724	4	[2, 66, 69, 70, 83, 85, 105, 109, 117, 126, 143]
CaO_9	1725	1731	7	[2, 69, 70, 83, 85, 105, 109, 117, 126, 143]
CaO_8	1732	1733	2	[2, 69, 70, 83, 85, 109, 117, 126, 143]
CaO_7	1734	1735	2	[2, 69, 70, 83, 85, 109, 117, 143]
CaO_8	1736	1747	12	[2, 69, 70, 83, 85, 109, 117, 120, 143]
CaO_9	1748	1766	19	[2, 69, 70, 83, 85, 109, 110, 117, 120, 143]
CaO_9	1751	1766	16	[1, 65, 81, 104, 116, 127, 134, 137, 144, 147]
CaO_8	1767	1794	28	[1, 65, 104, 116, 127, 134, 137, 144, 147]
CaO_10	1767	1771	5	[2, 66, 69, 70, 83, 85, 109, 110, 117, 120, 143]
CaO_9	1772	1785	14	[2, 66, 69, 70, 83, 85, 109, 117, 120, 143]
CaO_8	1786	1802	17	[2, 66, 69, 70, 83, 85, 109, 117, 120]
CaO_9	1795	1824	30	[1, 65, 81, 104, 116, 127, 134, 137, 144, 147]
CaO_7	1803	1805	3	[2, 69, 70, 83, 85, 109, 117, 120]
CaO_8	1806	1811	6	[2, 69, 70, 83, 85, 109, 110, 117, 120]
CaO_9	1812	1822	11	[2, 69, 70, 83, 85, 109, 110, 117, 120, 143]
CaO_8	1823	1837	15	[2, 69, 83, 85, 109, 110, 117, 120, 143]
CaO_8	1825	1851	27	[1, 65, 81, 104, 127, 134, 137, 144, 147]
CaO_9	1838	1868	31	[2, 69, 83, 85, 109, 110, 116, 117, 120, 143]
CaO_9	1852	1856	5	[1, 65, 81, 87, 104, 127, 134, 137, 144, 147]
CaO_10	1857	1868	12	[1, 65, 78, 81, 87, 104, 127, 134, 137, 144, 147]
CaO_9	1869	1896	28	[1, 65, 78, 81, 87, 104, 127, 134, 137, 147]
CaO_10	1869	1876	8	[2, 69, 83, 85, 109, 110, 116, 117, 120, 126, 143]
CaO_9	1877	1881	5	[2, 69, 85, 109, 110, 116, 117, 120, 126, 143]
CaO_10	1882	1882	1	[2, 69, 85, 109, 110, 116, 117, 120, 126, 128, 143]
CaO_9	1883	1901	19	[2, 69, 85, 109, 110, 116, 117, 120, 128, 143]
CaO_8	1897	1920	24	[1, 65, 81, 87, 104, 127, 134, 137, 147]
CaO_10	1902	1903	2	[2, 69, 85, 109, 110, 116, 117, 120, 122, 128, 143]
CaO_9	1904	1910	7	[2, 69, 85, 109, 110, 116, 117, 120, 128, 143]
CaO_10	1911	1931	21	[2, 69, 83, 85, 109, 110, 116, 117, 120, 128, 143]
CaO_9	1921	1927	7	[1, 65, 81, 87, 104, 127, 134, 137, 144, 147]
CaO_10	1928	1962	35	[1, 65, 81, 85, 87, 104, 127, 134, 137, 144, 147]
CaO_9	1932	1967	36	[2, 69, 83, 85, 109, 110, 116, 117, 120, 128]
CaO_9	1963	1971	9	[1, 65, 81, 85, 87, 104, 127, 134, 137, 144]
CaO_8	1968	1983	16	[2, 69, 83, 85, 109, 110, 116, 117, 120]
CaO_10	1972	1982	11	[1, 65, 81, 85, 87, 104, 127, 134, 137, 143, 144]
CaO_9	1983	2013	31	[1, 65, 81, 85, 87, 104, 127, 134, 137, 144]
CaO_9	1984	2027	44	[2, 69, 83, 85, 109, 110, 112, 116, 117, 120]
CaO_10	2014	2021	8	[1, 65, 81, 85, 87, 104, 127, 134, 137, 144, 147]
CaO_9	2022	2031	10	[1, 65, 81, 85, 87, 104, 127, 134, 137, 144]
CaO_8	2028	2049	22	[2, 69, 83, 85, 109, 110, 116, 117, 120]
CaO_8	2032	2041	10	[1, 65, 81, 85, 104, 127, 134, 137, 144]
CaO_7	2042	2048	7	[1, 65, 81, 85, 104, 127, 134, 137]
CaO_8	2049	2051	3	[1, 65, 81, 85, 104, 119, 127, 134, 137]
CaO_9	2050	2051	2	[2, 69, 83, 85, 90, 109, 110, 116, 117, 120]
CaO_9	2052	2066	15	[1, 65, 81, 85, 104, 119, 127, 134, 137, 143]
CaO_8	2052	2077	26	[2, 69, 83, 85, 90, 109, 110, 116, 117]
CaO_10	2067	2094	28	[1, 65, 81, 85, 104, 119, 127, 134, 137, 143, 147]
CaO_9	2078	2079	2	[2, 69, 83, 85, 90, 98, 109, 110, 116, 117]
CaO_10	2080	2112	33	[2, 69, 83, 85, 90, 98, 109, 110, 116, 117, 128]
CaO_9	2095	2099	5	[1, 65, 81, 85, 119, 127, 134, 137, 143, 147]
CaO_8	2100	2159	60	[1, 65, 81, 85, 119, 127, 134, 143, 147]
CaO_8	2113	2113	1	[2, 69, 83, 90, 109, 110, 116, 117, 128]
CaO_9	2114	2121	8	[2, 69, 83, 85, 90, 109, 110, 116, 117, 128]
CaO_8	2122	2128	7	[2, 69, 85, 90, 109, 110, 116, 117, 128]
CaO_7	2129	2130	2	[2, 69, 85, 90, 109, 110, 116, 117]
CaO_8	2131	2136	6	[2, 69, 85, 90, 95, 109, 110, 116, 117]
CaO_9	2137	2145	9	[2, 69, 83, 85, 90, 95, 109, 110, 116, 117]
CaO_8	2146	2171	26	[2, 69, 83, 85, 90, 109, 110, 116, 117]
CaO_9	2160	2160	1	[1, 65, 81, 85, 119, 127, 134, 137, 143, 147]
CaO_8	2161	2172	12	[1, 65, 81, 85, 127, 134, 137, 143, 147]
CaO_7	2172	2189	18	[2, 69, 85, 90, 109, 110, 116, 117]
CaO_9	2173	2190	18	[1, 65, 81, 85, 101, 127, 134, 137, 143, 147]
CaO_6	2190	2216	27	[2, 69, 85, 90, 109, 110, 116]
CaO_10	2191	2200	10	[1, 65, 81, 85, 101, 104, 127, 134, 137, 143, 147]
CaO_9	2201	2214	14	[1, 65, 81, 85, 101, 127, 134, 137, 143, 147]
CaO_10	2215	2221	7	[1, 65, 81, 85, 101, 104, 127, 134, 137, 143, 147]
CaO_7	2217	2233	17	[2, 69, 83, 85, 90, 109, 110, 116]
CaO_11	2222	2225	4	[1, 65, 81, 85, 101, 104, 127, 134, 137, 143, 144, 147]
CaO_12	2226	2236	11	[1, 65, 81, 85, 90, 101, 104, 127, 134, 137, 143, 144, 147]
CaO_8	2234	2234	1	[2, 69, 83, 85, 90, 109, 110, 116, 130]
CaO_7	2235	2247	13	[2, 69, 83, 85, 109, 110, 116, 130]
CaO_11	2237	2243	7	[1, 65, 81, 85, 90, 101, 127, 134, 137, 143, 144, 147]
CaO_10	2244	2252	9	[1, 65, 81, 85, 90, 101, 134, 137, 143, 144, 147]
CaO_8	2248	2297	50	[2, 69, 83, 85, 109, 110, 116, 117, 130]
CaO_8	2253	2261	9	[1, 65, 81, 85, 90, 134, 137, 143, 147]
CaO_7	2262	2267	6	[1, 65, 81, 85, 90, 134, 137, 143]
CaO_8	2268	2286	19	[1, 65, 81, 85, 90, 134, 137, 143, 144]
CaO_9	2287	2289	3	[1, 65, 81, 85, 90, 104, 134, 137, 143, 144]
CaO_10	2290	2295	6	[1, 65, 81, 85, 87, 90, 104, 134, 137, 143, 144]
CaO_11	2296	2380	85	[1, 65, 81, 85, 87, 90, 104, 127, 134, 137, 143, 144]
CaO_9	2298	2350	53	[2, 69, 83, 85, 109, 110, 116, 117, 130, 146]
CaO_10	2351	2353	3	[2, 69, 70, 83, 85, 109, 110, 116, 117, 130, 146]
CaO_9	2354	2380	27	[2, 69, 70, 83, 85, 109, 110, 116, 117, 146]
CaO_10	2381	2386	6	[1, 65, 81, 85, 90, 104, 127, 134, 137, 143, 144]
CaO_10	2381	2381	1	[2, 69, 70, 83, 85, 90, 109, 110, 116, 117, 146]
CaO_9	2382	2397	16	[2, 69, 83, 85, 90, 109, 110, 116, 117, 146]
CaO_11	2387	2407	21	[1, 65, 81, 85, 90, 104, 127, 134, 137, 143, 144, 147]
CaO_8	2398	2406	9	[2, 69, 83, 85, 90, 110, 116, 117, 146]
CaO_9	2407	2429	23	[2, 69, 83, 85, 89, 90, 110, 116, 117, 146]
CaO_11	2408	2420	13	[1, 65, 81, 85, 90, 104, 127, 134, 137, 144, 146, 147]
CaO_12	2421	2429	9	[1, 65, 78, 81, 85, 90, 104, 127, 134, 137, 144, 146, 147]
CaO_11	2430	2437	8	[1, 65, 78, 81, 85, 104, 127, 134, 137, 144, 146, 147]
CaO_8	2430	2437	8	[2, 69, 83, 85, 89, 90, 110, 117, 146]
CaO_10	2438	2440	3	[1, 65, 78, 85, 104, 127, 134, 137, 144, 146, 147]
CaO_9	2438	2492	55	[2, 69, 83, 85, 89, 90, 110, 116, 117, 146]
CaO_9	2441	2466	26	[1, 65, 78, 85, 104, 127, 134, 137, 144, 147]
CaO_10	2467	2534	68	[1, 65, 78, 81, 85, 104, 127, 134, 137, 144, 147]
CaO_8	2493	2511	19	[2, 69, 85, 89, 90, 110, 116, 117, 146]
CaO_9	2512	2516	5	[2, 69, 85, 89, 90, 98, 110, 116, 117, 146]
CaO_8	2517	2524	8	[2, 69, 85, 89, 90, 98, 110, 116, 146]
CaO_9	2525	2541	17	[2, 69, 85, 89, 90, 98, 110, 116, 143, 146]
CaO_11	2535	2538	4	[1, 65, 78, 81, 85, 90, 104, 127, 134, 137, 144, 147]
CaO_10	2539	2571	33	[1, 65, 78, 81, 85, 90, 104, 134, 137, 144, 147]
CaO_8	2542	2542	1	[2, 69, 85, 89, 90, 98, 110, 116, 146]
CaO_9	2543	2555	13	[2, 69, 85, 89, 90, 98, 109, 110, 116, 146]
CaO_8	2556	2562	7	[2, 69, 85, 89, 90, 98, 109, 110, 116]
CaO_9	2563	2570	8	[2, 69, 83, 85, 89, 90, 98, 109, 110, 116]
CaO_10	2571	2574	4	[2, 69, 83, 85, 89, 90, 98, 109, 110, 116, 123]
CaO_9	2572	2588	17	[1, 65, 78, 81, 85, 104, 134, 137, 144, 147]
CaO_11	2575	2580	6	[2, 69, 83, 85, 89, 90, 98, 109, 110, 116, 123, 146]
CaO_12	2581	2586	6	[2, 69, 83, 85, 89, 90, 98, 109, 110, 116, 117, 123, 146]
CaO_11	2587	2596	10	[2, 69, 83, 85, 89, 90, 98, 110, 116, 117, 123, 146]
CaO_10	2589	2669	81	[1, 65, 78, 81, 85, 104, 127, 134, 137, 144, 147]
CaO_10	2597	2598	2	[2, 69, 83, 85, 89, 90, 98, 110, 116, 117, 146]
CaO_11	2599	2611	13	[2, 69, 83, 85, 89, 90, 98, 110, 116, 117, 143, 146]
CaO_10	2612	2620	9	[2, 83, 85, 89, 90, 98, 110, 116, 117, 143, 146]
CaO_9	2621	2621	1	[2, 83, 85, 89, 90, 98, 110, 116, 117, 143]
CaO_8	2622	2638	17	[2, 83, 85, 89, 90, 98, 110, 116, 143]
CaO_9	2639	2651	13	[2, 83, 85, 89, 90, 98, 110, 116, 117, 143]
CaO_10	2652	2697	46	[2, 83, 85, 89, 90, 98, 109, 110, 116, 117, 143]
CaO_11	2670	2697	28	[1, 65, 78, 81, 85, 104, 127, 134, 137, 144, 147, 151]
CaO_10	2698	2704	7	[1, 65, 78, 85, 104, 127, 134, 137, 144, 147, 151]
CaO_11	2698	2700	3	[2, 83, 85, 89, 90, 98, 109, 110, 116, 117, 123, 143]
CaO_10	2701	2707	7	[2, 83, 85, 89, 90, 98, 109, 110, 116, 123, 143]
CaO_9	2705	2711	7	[1, 65, 78, 85, 104, 127, 134, 144, 147, 151]
CaO_9	2708	2718	11	[2, 83, 85, 89, 90, 98, 109, 110, 116, 143]
CaO_8	2712	2721	10	[1, 65, 78, 104, 127, 134, 144, 147, 151]
CaO_8	2719	2732	14	[2, 83, 85, 90, 98, 109, 110, 116, 143]
CaO_9	2722	2722	1	[1, 65, 78, 87, 104, 127, 134, 144, 147, 151]
CaO_10	2723	2725	3	[1, 65, 78, 81, 87, 104, 127, 134, 144, 147, 151]
CaO_11	2726	2735	10	[1, 65, 78, 81, 85, 87, 104, 127, 134, 144, 147, 151]
CaO_9	2733	2734	2	[2, 83, 85, 89, 90, 98, 109, 110, 116, 143]
CaO_10	2735	2748	14	[2, 83, 85, 89, 90, 98, 109, 110, 116, 117, 143]
CaO_12	2736	2755	20	[1, 65, 78, 81, 85, 87, 104, 127, 134, 137, 144, 147, 151]
CaO_9	2749	2767	19	[2, 83, 85, 90, 98, 109, 110, 116, 117, 143]
CaO_11	2756	2763	8	[1, 65, 81, 85, 87, 104, 127, 134, 137, 144, 147, 151]
CaO_10	2764	2765	2	[1, 65, 81, 85, 87, 104, 127, 134, 137, 144, 151]
CaO_9	2766	2767	2	[1, 65, 81, 85, 87, 104, 127, 134, 137, 151]
CaO_10	2768	2784	17	[1, 65, 81, 85, 87, 104, 113, 127, 134, 137, 151]
CaO_10	2768	2775	8	[2, 83, 85, 90, 98, 109, 110, 116, 117, 123, 143]
CaO_9	2776	2783	8	[2, 83, 85, 90, 98, 109, 110, 116, 123, 143]
CaO_10	2784	2791	8	[2, 83, 85, 89, 90, 98, 109, 110, 116, 123, 143]
CaO_9	2785	2789	5	[1, 65, 81, 87, 104, 113, 127, 134, 137, 151]
CaO_10	2790	2834	45	[1, 65, 81, 87, 104, 113, 127, 134, 137, 147, 151]
CaO_9	2792	2794	3	[2, 83, 85, 89, 90, 109, 110, 116, 123, 143]
CaO_8	2795	2803	9	[2, 83, 85, 89, 90, 110, 116, 123, 143]
CaO_7	2804	2805	2	[2, 83, 85, 89, 90, 116, 123, 143]
CaO_8	2806	2814	9	[2, 83, 85, 89, 90, 94, 116, 123, 143]
CaO_9	2815	2837	23	[2, 83, 85, 89, 90, 94, 110, 116, 123, 143]
CaO_11	2835	2870	36	[1, 65, 78, 81, 87, 104, 113, 127, 134, 137, 147, 151]
CaO_8	2838	2838	1	[2, 83, 85, 89, 90, 94, 110, 116, 143]
CaO_9	2839	2841	3	[2, 66, 83, 85, 89, 90, 94, 110, 116, 143]
CaO_10	2842	2888	47	[2, 66, 83, 85, 89, 90, 94, 110, 116, 117, 143]
CaO_10	2871	2871	1	[1, 65, 78, 81, 87, 104, 113, 127, 137, 147, 151]
CaO_9	2872	2878	7	[1, 65, 78, 81, 104, 113, 127, 137, 147, 151]
CaO_8	2879	2884	6	[1, 65, 78, 81, 113, 127, 137, 147, 151]
CaO_9	2885	2898	14	[1, 65, 78, 81, 87, 113, 127, 137, 147, 151]
CaO_9	2889	2924	36	[2, 66, 83, 85, 89, 90, 94, 110, 117, 143]
CaO_8	2899	2912	14	[1, 65, 81, 87, 113, 127, 137, 147, 151]
CaO_9	2913	2933	21	[1, 65, 81, 87, 113, 127, 137, 147, 150, 151]
CaO_10	2925	2938	14	[2, 66, 83, 85, 89, 90, 94, 110, 116, 117, 143]
CaO_10	2934	2941	8	[1, 65, 81, 87, 113, 119, 127, 137, 147, 150, 151]
CaO_9	2939	2959	21	[2, 66, 83, 85, 89, 90, 94, 110, 116, 117]
CaO_11	2942	2950	9	[1, 65, 81, 87, 113, 119, 123, 127, 137, 147, 150, 151]
CaO_12	2951	2963	13	[1, 65, 81, 87, 113, 119, 123, 127, 137, 139, 147, 150, 151]
CaO_10	2960	2965	6	[2, 66, 83, 85, 89, 90, 94, 110, 116, 117, 137]
CaO_11	2964	2977	14	[1, 65, 81, 87, 113, 119, 123, 127, 137, 139, 147, 151]
CaO_9	2966	2968	3	[2, 66, 83, 85, 89, 90, 94, 110, 117, 137]
CaO_8	2969	2971	3	[2, 66, 83, 85, 90, 94, 110, 117, 137]
CaO_9	2972	2972	1	[2, 66, 83, 85, 86, 90, 94, 110, 117, 137]
CaO_10	2973	2977	5	[2, 66, 83, 85, 86, 90, 94, 110, 117, 131, 137]
CaO_10	2978	2989	12	[1, 65, 81, 87, 113, 119, 123, 127, 139, 147, 151]
CaO_9	2978	2998	21	[2, 66, 85, 86, 90, 94, 110, 117, 131, 137]
CaO_9	2990	2991	2	[1, 65, 81, 87, 113, 119, 127, 139, 147, 151]
CaO_8	2992	2999	8	[1, 65, 81, 87, 113, 119, 127, 139, 147]
CaO_8	2999	3029	31	[2, 66, 85, 86, 90, 94, 110, 117, 131]
CaO_10	3000	3012	13	[1, 65, 81, 87, 113, 119, 123, 127, 137, 139, 147]
CaO_9	3013	3013	1	[1, 65, 81, 87, 113, 119, 123, 127, 137, 139]
CaO_10	3014	3034	21	[1, 65, 81, 87, 113, 119, 123, 127, 137, 139, 151]
CaO_9	3030	3037	8	[2, 66, 85, 86, 90, 94, 110, 117, 131, 143]
CaO_9	3035	3041	7	[1, 65, 81, 87, 113, 119, 123, 127, 137, 139]
CaO_10	3038	3049	12	[2, 66, 83, 85, 86, 90, 94, 110, 117, 131, 143]
CaO_10	3042	3045	4	[1, 65, 81, 87, 113, 119, 123, 127, 137, 139, 150]
CaO_9	3046	3067	22	[1, 65, 81, 87, 113, 123, 127, 137, 139, 150]
CaO_11	3050	3056	7	[2, 66, 83, 85, 86, 90, 94, 110, 117, 131, 138, 143]
CaO_10	3057	3083	27	[2, 66, 83, 85, 86, 90, 94, 110, 117, 131, 143]
CaO_10	3068	3085	18	[1, 65, 81, 87, 113, 123, 127, 137, 139, 144, 150]
CaO_9	3084	3085	2	[2, 66, 83, 85, 86, 94, 110, 117, 131, 143]
CaO_9	3086	3096	11	[1, 65, 81, 87, 123, 127, 137, 139, 144, 150]
CaO_8	3086	3090	5	[2, 66, 83, 85, 86, 94, 110, 117, 143]
CaO_9	3091	3106	16	[2, 66, 83, 85, 86, 90, 94, 110, 117, 143]
CaO_10	3097	3097	1	[1, 65, 81, 87, 104, 123, 127, 137, 139, 144, 150]
CaO_11	3098	3112	15	[1, 65, 81, 87, 104, 113, 123, 127, 137, 139, 144, 150]
CaO_10	3107	3138	32	[2, 66, 83, 85, 86, 90, 94, 110, 117, 131, 143]
CaO_10	3113	3117	5	[1, 65, 81, 87, 104, 113, 123, 127, 137, 139, 150]
CaO_11	3118	3124	7	[1, 65, 81, 87, 104, 113, 123, 127, 137, 139, 150, 151]
CaO_10	3125	3158	34	[1, 65, 81, 87, 104, 113, 127, 137, 139, 150, 151]
CaO_9	3139	3158	20	[2, 66, 83, 85, 86, 94, 110, 117, 131, 143]
CaO_9	3159	3161	3	[1, 65, 81, 87, 104, 113, 127, 137, 139, 150]
CaO_10	3159	3164	6	[2, 66, 83, 85, 86, 90, 94, 110, 117, 131, 143]
CaO_10	3162	3162	1	[1, 65, 81, 87, 104, 113, 123, 127, 137, 139, 150]
CaO_11	3163	3193	31	[1, 65, 81, 87, 104, 113, 123, 127, 137, 139, 150, 151]
CaO_9	3165	3165	1	[2, 66, 83, 85, 86, 94, 110, 117, 131, 143]
CaO_10	3166	3179	14	[2, 66, 83, 85, 86, 94, 110, 116, 117, 131, 143]
CaO_9	3180	3197	18	[2, 66, 83, 85, 86, 94, 110, 117, 131, 143]
CaO_12	3194	3195	2	[1, 65, 81, 87, 104, 113, 123, 127, 137, 139, 144, 150, 151]
CaO_11	3196	3262	67	[1, 65, 81, 87, 104, 113, 127, 137, 139, 144, 150, 151]
CaO_10	3198	3198	1	[2, 66, 83, 85, 86, 94, 110, 116, 117, 131, 143]
CaO_9	3199	3209	11	[2, 83, 85, 86, 94, 110, 116, 117, 131, 143]
CaO_10	3210	3212	3	[2, 83, 85, 86, 94, 110, 116, 117, 122, 131, 143]
CaO_9	3213	3214	2	[2, 83, 85, 86, 94, 110, 116, 117, 131, 143]
CaO_10	3215	3216	2	[2, 83, 85, 86, 94, 110, 116, 117, 126, 131, 143]
CaO_11	3217	3243	27	[2, 66, 83, 85, 86, 94, 110, 116, 117, 126, 131, 143]
CaO_10	3244	3248	5	[2, 66, 83, 85, 86, 94, 110, 117, 126, 131, 143]
CaO_9	3249	3264	16	[2, 66, 83, 85, 86, 94, 110, 117, 126, 131]
CaO_10	3263	3286	24	[1, 65, 81, 87, 104, 113, 127, 137, 139, 150, 151]
CaO_8	3265	3273	9	[2, 66, 83, 85, 86, 94, 110, 117, 131]
CaO_7	3274	3284	11	[2, 83, 85, 86, 94, 110, 117, 131]
CaO_8	3285	3313	29	[2, 66, 83, 85, 86, 94, 110, 117, 131]
CaO_9	3287	3304	18	[1, 65, 81, 87, 104, 113, 127, 137, 139, 151]
CaO_10	3305	3322	18	[1, 65, 81, 87, 104, 113, 127, 137, 139, 150, 151]
CaO_9	3314	3323	10	[2, 66, 83, 85, 86, 94, 110, 116, 117, 131]
CaO_9	3323	3325	3	[1, 65, 81, 87, 104, 113, 127, 137, 139, 151]
CaO_10	3324	3326	3	[2, 66, 83, 85, 86, 94, 110, 116, 117, 122, 131]
CaO_10	3326	3339	14	[1, 65, 81, 87, 104, 113, 127, 137, 139, 143, 151]
CaO_8	3327	3339	13	[2, 66, 83, 85, 86, 94, 110, 117, 131]
CaO_9	3340	3420	81	[1, 65, 81, 87, 104, 113, 127, 137, 139, 151]
CaO_9	3340	3389	50	[2, 66, 83, 85, 86, 94, 110, 117, 131, 143]
CaO_10	3390	3397	8	[2, 66, 83, 85, 86, 94, 110, 117, 126, 131, 143]
CaO_9	3398	3425	28	[2, 66, 83, 86, 94, 110, 117, 126, 131, 143]
CaO_10	3421	3428	8	[1, 65, 73, 81, 87, 104, 113, 127, 137, 139, 151]
CaO_8	3426	3431	6	[2, 83, 86, 94, 110, 117, 126, 131, 143]
CaO_9	3429	3472	44	[1, 65, 81, 87, 104, 113, 127, 137, 139, 151]
CaO_9	3432	3458	27	[2, 83, 86, 94, 103, 110, 117, 126, 131, 143]
CaO_8	3459	3461	3	[2, 83, 86, 94, 110, 117, 126, 131, 143]
CaO_9	3462	3476	15	[2, 83, 86, 94, 103, 110, 117, 126, 131, 143]
CaO_8	3473	3483	11	[1, 81, 87, 104, 113, 127, 137, 139, 151]
CaO_10	3477	3555	79	[2, 66, 83, 86, 94, 103, 110, 117, 126, 131, 143]
CaO_9	3484	3493	10	[1, 81, 87, 104, 113, 127, 134, 137, 139, 151]
CaO_10	3494	3504	11	[1, 81, 87, 89, 104, 113, 127, 134, 137, 139, 151]
CaO_11	3505	3509	5	[1, 65, 81, 87, 89, 104, 113, 127, 134, 137, 139, 151]
CaO_10	3510	3539	30	[1, 65, 81, 87, 104, 113, 127, 134, 137, 139, 151]
CaO_11	3540	3547	8	[1, 65, 81, 87, 104, 113, 115, 127, 134, 137, 139, 151]
CaO_12	3548	3563	16	[1, 65, 81, 87, 104, 113, 115, 122, 127, 134, 137, 139, 151]
CaO_11	3556	3558	3	[2, 66, 83, 86, 94, 103, 105, 110, 117, 126, 131, 143]
CaO_12	3559	3565	7	[2, 66, 83, 86, 88, 94, 103, 105, 110, 117, 126, 131, 143]
CaO_11	3564	3596	33	[1, 65, 81, 87, 104, 113, 115, 122, 127, 137, 139, 151]
CaO_11	3566	3595	30	[2, 83, 86, 88, 94, 103, 105, 110, 117, 126, 131, 143]
CaO_10	3596	3604	9	[2, 83, 86, 88, 94, 105, 110, 117, 126, 131, 143]
CaO_10	3597	3603	7	[1, 65, 81, 87, 104, 113, 122, 127, 137, 139, 151]
CaO_11	3604	3614	11	[1, 65, 81, 87, 104, 113, 122, 127, 137, 139, 143, 151]
CaO_11	3605	3605	1	[2, 66, 83, 86, 88, 94, 105, 110, 117, 126, 131, 143]
CaO_10	3606	3609	4	[2, 66, 83, 86, 88, 94, 105, 110, 117, 126, 143]
CaO_11	3610	3626	17	[2, 66, 83, 86, 88, 94, 105, 110, 117, 126, 131, 143]
CaO_10	3615	3615	1	[1, 65, 81, 87, 104, 113, 122, 127, 137, 143, 151]
CaO_9	3616	3621	6	[1, 65, 81, 87, 104, 113, 122, 127, 137, 151]
CaO_8	3622	3636	15	[1, 65, 81, 87, 104, 113, 127, 137, 151]
CaO_10	3627	3642	16	[2, 66, 83, 86, 94, 105, 110, 117, 126, 131, 143]
CaO_10	3637	3646	10	[1, 65, 81, 87, 104, 113, 122, 127, 137, 139, 151]
CaO_10	3643	3645	3	[2, 66, 83, 85, 86, 94, 105, 110, 126, 131, 143]
CaO_9	3646	3725	80	[2, 66, 83, 85, 86, 94, 105, 110, 131, 143]
CaO_9	3647	3695	49	[1, 65, 81, 87, 104, 113, 127, 137, 139, 151]
CaO_10	3696	3702	7	[1, 65, 81, 87, 104, 113, 122, 127, 137, 139, 151]
CaO_9	3703	3713	11	[1, 65, 81, 87, 104, 113, 127, 137, 139, 151]
CaO_10	3714	3725	12	[1, 65, 81, 87, 104, 113, 127, 137, 139, 147, 151]
CaO_11	3726	3732	7	[1, 65, 81, 87, 104, 113, 127, 134, 137, 139, 147, 151]
CaO_10	3726	3753	28	[2, 66, 83, 85, 86, 94, 98, 105, 110, 131, 143]
CaO_10	3733	3733	1	[1, 81, 87, 104, 113, 127, 134, 137, 139, 147, 151]
CaO_9	3734	3747	14	[1, 81, 87, 104, 113, 127, 134, 139, 147, 151]
CaO_8	3748	3778	31	[1, 81, 87, 113, 127, 134, 139, 147, 151]
CaO_9	3754	3799	46	[2, 66, 83, 85, 86, 94, 98, 110, 131, 143]
CaO_9	3779	3779	1	[1, 81, 87, 113, 122, 127, 134, 139, 147, 151]
CaO_8	3780	3780	1	[1, 81, 87, 113, 122, 127, 134, 147, 151]
CaO_9	3781	3790	10	[1, 81, 87, 113, 122, 127, 134, 137, 147, 151]
CaO_8	3791	3800	10	[1, 81, 87, 113, 122, 134, 137, 147, 151]
CaO_8	3800	3824	25	[2, 66, 83, 85, 86, 94, 98, 110, 143]
CaO_9	3801	3805	5	[1, 81, 87, 104, 113, 122, 134, 137, 147, 151]
CaO_10	3806	3807	2	[1, 81, 86, 87, 104, 113, 122, 134, 137, 147, 151]
CaO_11	3808	3809	2	[1, 81, 86, 87, 104, 113, 122, 127, 134, 137, 147, 151]
CaO_10	3810	3812	3	[1, 81, 86, 87, 104, 113, 122, 127, 134, 147, 151]
CaO_9	3813	3821	9	[1, 81, 87, 104, 113, 122, 127, 134, 147, 151]
CaO_10	3822	3831	10	[1, 81, 87, 104, 113, 122, 127, 134, 137, 147, 151]
CaO_9	3825	3856	32	[2, 66, 83, 85, 86, 94, 98, 110, 131, 143]
CaO_9	3832	3841	10	[1, 81, 87, 104, 113, 127, 134, 137, 147, 151]
CaO_8	3842	3859	18	[1, 81, 87, 104, 113, 127, 134, 147, 151]
CaO_8	3857	3865	9	[2, 66, 83, 85, 86, 94, 110, 131, 143]
CaO_7	3860	3872	13	[1, 81, 104, 113, 127, 134, 147, 151]
CaO_9	3866	3954	89	[2, 66, 83, 85, 86, 94, 110, 126, 131, 143]
CaO_8	3873	3889	17	[1, 65, 81, 104, 113, 127, 134, 147, 151]
CaO_9	3890	3936	47	[1, 65, 81, 87, 104, 113, 127, 134, 147, 151]
CaO_8	3937	3941	5	[1, 81, 87, 104, 113, 127, 134, 147, 151]
CaO_7	3942	3958	17	[1, 81, 87, 104, 113, 127, 147, 151]
CaO_10	3955	3987	33	[2, 66, 83, 85, 86, 88, 94, 110, 126, 131, 143]
CaO_8	3959	3974	16	[1, 65, 81, 87, 104, 113, 127, 147, 151]
CaO_9	3975	4029	55	[1, 65, 81, 87, 104, 113, 127, 134, 147, 151]
CaO_9	3988	3990	3	[2, 66, 83, 85, 86, 94, 110, 126, 131, 143]
CaO_8	3991	4014	24	[2, 83, 85, 86, 94, 110, 126, 131, 143]
CaO_9	4015	4037	23	[2, 66, 83, 85, 86, 94, 110, 126, 131, 143]
CaO_10	4030	4047	18	[1, 65, 81, 87, 104, 113, 127, 134, 137, 147, 151]
CaO_8	4038	4072	35	[2, 66, 83, 85, 86, 94, 110, 131, 143]
CaO_9	4048	4064	17	[1, 65, 81, 87, 104, 113, 127, 134, 137, 151]
CaO_10	4065	4072	8	[1, 65, 81, 87, 104, 113, 127, 134, 137, 139, 151]
CaO_9	4073	4075	3	[1, 65, 81, 87, 104, 113, 127, 137, 139, 151]
CaO_9	4073	4106	34	[2, 66, 83, 85, 86, 94, 98, 110, 131, 143]
CaO_10	4076	4089	14	[1, 65, 81, 87, 104, 109, 113, 127, 137, 139, 151]
CaO_9	4090	4104	15	[1, 65, 81, 87, 104, 109, 113, 127, 137, 151]
CaO_10	4105	4110	6	[1, 65, 81, 87, 101, 104, 109, 113, 127, 137, 151]
CaO_8	4107	4208	102	[2, 66, 83, 85, 86, 94, 110, 131, 143]
CaO_9	4111	4111	1	[1, 81, 87, 101, 104, 109, 113, 127, 137, 151]
CaO_8	4112	4140	29	[1, 81, 87, 101, 104, 113, 127, 137, 151]
CaO_7	4141	4180	40	[1, 87, 101, 104, 113, 127, 137, 151]
CaO_8	4181	4181	1	[1, 81, 87, 101, 104, 113, 127, 137, 151]
CaO_7	4182	4199	18	[1, 87, 101, 104, 113, 127, 137, 151]
CaO_8	4200	4220	21	[1, 81, 87, 101, 104, 113, 127, 137, 151]
CaO_9	4209	4255	47	[2, 66, 83, 85, 86, 94, 110, 122, 131, 143]
CaO_7	4221	4232	12	[1, 87, 101, 104, 113, 127, 137, 151]
CaO_8	4233	4249	17	[1, 87, 101, 104, 106, 113, 127, 137, 151]
CaO_7	4250	4293	44	[1, 87, 101, 104, 106, 113, 127, 137]
CaO_8	4256	4280	25	[2, 66, 83, 85, 86, 94, 110, 131, 143]
CaO_9	4281	4301	21	[2, 66, 83, 85, 86, 94, 110, 126, 131, 143]
CaO_8	4294	4299	6	[1, 70, 87, 101, 104, 106, 113, 127, 137]
CaO_9	4300	4302	3	[1, 70, 87, 101, 104, 106, 113, 123, 127, 137]
CaO_10	4302	4314	13	[2, 66, 83, 85, 86, 94, 110, 126, 131, 143, 147]
CaO_8	4303	4320	18	[1, 70, 87, 101, 104, 106, 113, 123, 137]
CaO_9	4315	4318	4	[2, 66, 83, 85, 86, 94, 110, 126, 131, 143]
CaO_8	4319	4319	1	[2, 66, 85, 86, 94, 110, 126, 131, 143]
CaO_10	4320	4325	6	[2, 66, 78, 85, 86, 94, 103, 110, 126, 131, 143]
CaO_7	4321	4331	11	[1, 87, 101, 104, 106, 113, 123, 137]
CaO_9	4326	4340	15	[2, 66, 78, 85, 86, 94, 103, 110, 131, 143]
CaO_8	4332	4332	1	[1, 87, 101, 104, 106, 113, 123, 137, 148]
CaO_9	4333	4356	24	[1, 87, 101, 104, 106, 113, 116, 123, 137, 148]
CaO_8	4341	4349	9	[2, 66, 78, 85, 86, 94, 103, 110, 143]
CaO_9	4350	4375	26	[2, 66, 78, 85, 86, 94, 103, 110, 126, 143]
CaO_8	4357	4373	17	[1, 87, 101, 104, 106, 113, 123, 137, 148]
CaO_9	4374	4377	4	[1, 87, 101, 104, 106, 113, 123, 127, 137, 148]
CaO_8	4376	4376	1	[2, 66, 78, 85, 86, 94, 103, 110, 143]
CaO_7	4377	4380	4	[2, 66, 85, 86, 94, 103, 110, 143]
CaO_8	4378	4396	19	[1, 87, 101, 104, 106, 123, 127, 137, 148]
CaO_8	4381	4383	3	[2, 66, 85, 86, 94, 103, 110, 143, 147]
CaO_9	4384	4386	3	[2, 66, 78, 85, 86, 94, 103, 110, 143, 147]
CaO_8	4387	4395	9	[2, 66, 78, 86, 94, 103, 110, 143, 147]
CaO_7	4396	4399	4	[2, 66, 86, 94, 103, 110, 143, 147]
CaO_9	4397	4409	13	[1, 80, 87, 101, 104, 106, 123, 127, 137, 148]
CaO_8	4400	4401	2	[2, 66, 86, 94, 103, 110, 115, 143, 147]
CaO_7	4402	4426	25	[2, 66, 86, 94, 110, 115, 143, 147]
CaO_8	4410	4418	9	[1, 87, 101, 104, 106, 123, 127, 137, 148]
CaO_9	4419	4431	13	[1, 87, 101, 104, 106, 113, 123, 127, 137, 148]
CaO_8	4427	4456	30	[2, 66, 83, 86, 94, 110, 115, 143, 147]
CaO_10	4432	4434	3	[1, 87, 101, 104, 106, 113, 123, 127, 137, 148, 151]
CaO_11	4435	4445	11	[1, 87, 101, 104, 106, 113, 123, 127, 137, 144, 148, 151]
CaO_10	4446	4449	4	[1, 87, 101, 104, 106, 113, 123, 127, 137, 144, 148]
CaO_11	4450	4461	12	[1, 81, 87, 101, 104, 106, 113, 123, 127, 137, 144, 148]
CaO_9	4457	4458	2	[2, 66, 83, 86, 94, 110, 115, 126, 143, 147]
CaO_10	4459	4492	34	[2, 66, 83, 86, 94, 110, 115, 126, 143, 146, 147]
CaO_10	4462	4462	1	[1, 81, 87, 101, 104, 106, 113, 123, 127, 137, 148]
CaO_9	4463	4464	2	[1, 81, 87, 101, 104, 106, 123, 127, 137, 148]
CaO_10	4465	4505	41	[1, 81, 87, 89, 101, 104, 106, 123, 127, 137, 148]
CaO_9	4493	4495	3	[2, 66, 83, 86, 94, 110, 115, 126, 143, 147]
CaO_8	4496	4496	1	[2, 83, 86, 94, 110, 115, 126, 143, 147]
CaO_7	4497	4507	11	[2, 86, 94, 110, 115, 126, 143, 147]
CaO_9	4506	4511	6	[1, 81, 87, 89, 101, 104, 106, 127, 137, 148]
CaO_8	4508	4515	8	[2, 86, 94, 110, 115, 126, 143, 146, 147]
CaO_8	4512	4514	3	[1, 81, 87, 101, 104, 106, 127, 137, 148]
CaO_9	4515	4550	36	[1, 81, 87, 101, 104, 106, 127, 137, 144, 148]
CaO_9	4516	4522	7	[2, 83, 86, 94, 110, 115, 126, 143, 146, 147]
CaO_10	4523	4530	8	[2, 83, 85, 86, 94, 110, 115, 126, 143, 146, 147]
CaO_11	4531	4536	6	[2, 83, 85, 86, 94, 110, 115, 120, 126, 143, 146, 147]
CaO_10	4537	4537	1	[2, 83, 85, 86, 94, 110, 115, 120, 143, 146, 147]
CaO_9	4538	4538	1	[2, 83, 86, 94, 110, 115, 120, 143, 146, 147]
CaO_8	4539	4545	7	[2, 86, 94, 110, 115, 120, 143, 146, 147]
CaO_9	4546	4550	5	[2, 86, 94, 110, 115, 120, 126, 143, 146, 147]
CaO_10	4551	4564	14	[1, 81, 87, 101, 104, 106, 123, 127, 137, 144, 148]
CaO_9	4551	4569	19	[2, 85, 86, 94, 115, 120, 126, 143, 146, 147]
CaO_9	4565	4569	5	[1, 81, 87, 101, 104, 123, 127, 137, 144, 148]
CaO_8	4570	4591	22	[1, 81, 87, 101, 104, 123, 137, 144, 148]
CaO_8	4570	4573	4	[2, 85, 86, 94, 115, 126, 143, 146, 147]
CaO_9	4574	4574	1	[2, 66, 85, 86, 94, 115, 126, 143, 146, 147]
CaO_8	4575	4599	25	[2, 66, 86, 94, 115, 126, 143, 146, 147]
CaO_9	4592	4607	16	[1, 81, 87, 101, 104, 106, 123, 137, 144, 148]
CaO_9	4600	4603	4	[2, 66, 86, 94, 103, 115, 126, 143, 146, 147]
CaO_8	4604	4605	2	[2, 66, 86, 94, 103, 115, 143, 146, 147]
CaO_9	4606	4613	8	[2, 66, 85, 86, 94, 103, 115, 143, 146, 147]
CaO_10	4608	4627	20	[1, 81, 87, 89, 101, 104, 106, 123, 137, 144, 148]
CaO_8	4614	4625	12	[2, 66, 85, 86, 94, 103, 143, 146, 147]
CaO_7	4626	4630	5	[2, 66, 85, 86, 94, 143, 146, 147]
CaO_9	4628	4683	56	[1, 81, 87, 89, 101, 104, 106, 137, 144, 148]
CaO_6	4631	4637	7	[2, 66, 85, 86, 94, 143, 146]
CaO_7	4638	4651	14	[2, 66, 85, 86, 94, 122, 143, 146]
CaO_8	4652	4655	4	[2, 66, 82, 85, 86, 94, 122, 143, 146]
CaO_9	4656	4674	19	[2, 66, 82, 85, 86, 94, 110, 122, 143, 146]
CaO_8	4675	4676	2	[2, 66, 82, 85, 86, 94, 122, 143, 146]
CaO_9	4677	4694	18	[2, 66, 82, 85, 86, 94, 115, 122, 143, 146]
CaO_10	4684	4701	18	[1, 81, 87, 89, 101, 104, 106, 121, 137, 144, 148]
CaO_10	4695	4698	4	[2, 66, 82, 85, 86, 92, 94, 115, 122, 143, 146]
CaO_9	4699	4704	6	[2, 66, 82, 85, 86, 92, 94, 115, 122, 146]
CaO_11	4702	4703	2	[1, 81, 87, 89, 101, 104, 106, 121, 123, 137, 144, 148]
CaO_12	4704	4709	6	[1, 81, 87, 89, 101, 104, 106, 121, 123, 125, 137, 144, 148]
CaO_8	4705	4728	24	[2, 66, 82, 86, 92, 94, 115, 122, 146]
CaO_13	4710	4720	11	[1, 81, 87, 89, 101, 104, 106, 121, 123, 125, 127, 137, 144, 148]
CaO_12	4721	4728	8	[1, 81, 87, 89, 101, 104, 106, 121, 123, 125, 137, 144, 148]
CaO_11	4729	4748	20	[1, 81, 87, 89, 101, 104, 106, 121, 125, 137, 144, 148]
CaO_9	4729	4732	4	[2, 66, 82, 86, 92, 94, 103, 115, 122, 146]
CaO_10	4733	4750	18	[2, 66, 74, 82, 86, 92, 94, 103, 115, 122, 146]
CaO_10	4749	4769	21	[1, 81, 87, 89, 101, 104, 106, 121, 137, 144, 148]
CaO_9	4751	4760	10	[2, 66, 82, 86, 92, 94, 103, 115, 122, 146]
CaO_8	4761	4767	7	[2, 66, 86, 92, 94, 103, 115, 122, 146]
CaO_9	4768	4777	10	[2, 66, 82, 86, 92, 94, 103, 115, 122, 146]
CaO_11	4770	4823	54	[1, 81, 87, 89, 101, 104, 106, 121, 123, 137, 144, 148]
CaO_10	4778	4789	12	[2, 66, 82, 85, 86, 92, 94, 103, 115, 122, 146]
CaO_9	4790	4836	47	[2, 66, 82, 85, 86, 92, 94, 103, 115, 146]
CaO_9	4824	4837	14	[1, 87, 89, 101, 104, 106, 121, 123, 137, 148]
CaO_8	4837	4838	2	[2, 66, 82, 85, 86, 94, 103, 115, 146]
CaO_8	4838	4839	2	[1, 87, 101, 104, 106, 121, 123, 137, 148]
CaO_9	4839	4854	16	[2, 66, 82, 85, 86, 94, 103, 115, 122, 146]
CaO_9	4840	4850	11	[1, 87, 101, 104, 106, 121, 123, 137, 144, 148]
CaO_10	4851	4854	4	[1, 76, 87, 101, 104, 106, 121, 123, 137, 144, 148]
CaO_9	4855	4856	2	[1, 76, 87, 101, 104, 106, 121, 137, 144, 148]
CaO_10	4855	4872	18	[2, 66, 82, 85, 86, 94, 103, 115, 122, 143, 146]
CaO_8	4857	4861	5	[1, 76, 87, 101, 104, 106, 121, 137, 148]
CaO_7	4862	4911	50	[1, 87, 101, 104, 106, 121, 137, 148]
CaO_9	4873	4900	28	[2, 66, 82, 85, 86, 94, 103, 115, 143, 146]
CaO_10	4901	4910	10	[2, 66, 82, 85, 86, 92, 94, 103, 115, 143, 146]
CaO_11	4911	4914	4	[2, 66, 82, 85, 86, 92, 94, 103, 115, 122, 143, 146]
CaO_8	4912	4928	17	[1, 87, 101, 104, 106, 121, 123, 137, 148]
CaO_10	4915	4926	12	[2, 66, 82, 86, 92, 94, 103, 115, 122, 143, 146]
CaO_11	4927	4940	14	[2, 66, 82, 85, 86, 92, 94, 103, 115, 122, 143, 146]
CaO_9	4929	4936	8	[1, 87, 101, 104, 106, 121, 123, 137, 144, 148]
CaO_8	4937	4939	3	[1, 87, 101, 104, 106, 121, 137, 144, 148]
CaO_9	4940	4951	12	[1, 87, 101, 104, 106, 121, 125, 137, 144, 148]
CaO_10	4941	4945	5	[2, 66, 82, 86, 92, 94, 103, 115, 122, 143, 146]
CaO_9	4946	4987	42	[2, 82, 86, 92, 94, 103, 115, 122, 143, 146]
CaO_8	4952	4962	11	[1, 87, 101, 104, 106, 121, 125, 137, 148]
CaO_9	4963	4965	3	[1, 87, 89, 101, 104, 106, 121, 125, 137, 148]
CaO_8	4966	4966	1	[1, 87, 89, 101, 104, 106, 125, 137, 148]
CaO_7	4967	4972	6	[1, 87, 89, 101, 104, 106, 137, 148]
CaO_8	4973	4975	3	[1, 87, 89, 101, 104, 106, 137, 144, 148]
CaO_9	4976	4992	17	[1, 87, 89, 101, 104, 106, 119, 137, 144, 148]
CaO_10	4988	4995	8	[2, 74, 82, 86, 92, 94, 103, 115, 122, 143, 146]
CaO_8	4993	5004	12	[1, 87, 89, 101, 104, 106, 137, 144, 148]
CaO_11	4996	5004	9	[2, 74, 82, 83, 86, 92, 94, 103, 115, 122, 143, 146]
CaO_9	5005	5024	20	[1, 87, 89, 101, 104, 106, 125, 137, 144, 148]
CaO_10	5005	5017	13	[2, 74, 82, 83, 86, 92, 103, 115, 122, 143, 146]
CaO_8	5018	5019	2	[2, 82, 83, 86, 92, 103, 122, 143, 146]
CaO_7	5020	5028	9	[2, 82, 83, 86, 92, 103, 122, 146]
CaO_10	5025	5042	18	[1, 81, 87, 89, 101, 104, 106, 125, 137, 144, 148]
CaO_8	5029	5031	3	[2, 82, 83, 86, 92, 103, 115, 122, 146]
CaO_9	5032	5057	26	[2, 66, 82, 83, 86, 92, 103, 115, 122, 146]
CaO_9	5043	5063	21	[1, 81, 87, 89, 101, 104, 106, 137, 144, 148]
CaO_8	5058	5074	17	[2, 66, 82, 83, 86, 92, 103, 122, 146]
CaO_10	5064	5092	29	[1, 81, 87, 89, 101, 104, 106, 121, 137, 144, 148]
CaO_9	5075	5086	12	[2, 66, 82, 83, 86, 92, 94, 103, 122, 146]
CaO_8	5087	5093	7	[2, 66, 82, 83, 86, 92, 94, 122, 146]
CaO_9	5093	5094	2	[1, 81, 87, 101, 104, 106, 121, 137, 144, 148]
CaO_9	5094	5135	42	[2, 66, 82, 83, 86, 92, 94, 103, 122, 146]
CaO_10	5095	5150	56	[1, 81, 87, 101, 104, 106, 121, 125, 137, 144, 148]
CaO_10	5136	5136	1	[2, 66, 82, 83, 86, 92, 94, 103, 122, 132, 146]
CaO_11	5137	5141	5	[2, 66, 82, 83, 86, 92, 94, 103, 122, 132, 143, 146]
CaO_12	5142	5161	20	[2, 66, 82, 83, 86, 92, 94, 103, 122, 132, 143, 146, 150]
CaO_9	5151	5155	5	[1, 81, 87, 101, 104, 106, 121, 125, 137, 148]
CaO_8	5156	5162	7	[1, 87, 101, 104, 106, 121, 125, 137, 148]
CaO_11	5162	5173	12	[2, 66, 82, 83, 86, 92, 94, 122, 132, 143, 146, 150]
CaO_7	5163	5192	30	[1, 87, 101, 104, 106, 121, 137, 148]
CaO_10	5174	5175	2	[2, 66, 82, 83, 86, 92, 94, 122, 143, 146, 150]
CaO_9	5176	5176	1	[2, 66, 82, 83, 86, 92, 94, 122, 143, 146]
CaO_8	5177	5194	18	[2, 66, 82, 83, 86, 92, 94, 122, 146]
CaO_8	5193	5197	5	[1, 87, 101, 104, 106, 121, 137, 144, 148]
CaO_9	5195	5212	18	[2, 66, 82, 83, 86, 92, 94, 122, 132, 146]
CaO_7	5198	5208	11	[1, 87, 101, 104, 106, 121, 137, 148]
CaO_8	5209	5220	12	[1, 87, 96, 101, 104, 106, 121, 137, 148]
CaO_10	5213	5230	18	[2, 66, 82, 83, 86, 92, 94, 103, 122, 132, 146]
CaO_7	5221	5222	2	[1, 87, 96, 101, 104, 106, 137, 148]
CaO_8	5223	5223	1	[1, 87, 96, 101, 104, 106, 110, 137, 148]
CaO_9	5224	5249	26	[1, 87, 96, 101, 104, 106, 110, 123, 137, 148]
CaO_9	5231	5233	3	[2, 66, 82, 83, 86, 92, 94, 103, 122, 146]
CaO_8	5234	5244	11	[2, 82, 83, 86, 92, 94, 103, 122, 146]
CaO_7	5245	5262	18	[2, 82, 83, 86, 92, 94, 122, 146]
CaO_8	5250	5283	34	[1, 87, 96, 101, 104, 106, 123, 137, 148]
CaO_8	5263	5273	11	[2, 66, 82, 83, 86, 92, 94, 122, 146]
CaO_9	5274	5291	18	[2, 66, 82, 83, 86, 92, 94, 122, 143, 146]
CaO_9	5284	5303	20	[1, 87, 96, 101, 104, 106, 110, 123, 137, 148]
CaO_8	5292	5297	6	[2, 66, 82, 83, 86, 92, 94, 122, 146]
CaO_7	5298	5310	13	[2, 66, 82, 83, 86, 92, 94, 122]
CaO_10	5304	5311	8	[1, 87, 96, 101, 104, 106, 110, 123, 137, 144, 148]
CaO_8	5311	5350	40	[2, 66, 82, 83, 86, 92, 94, 122, 143]
CaO_9	5312	5321	10	[1, 87, 96, 101, 104, 106, 110, 137, 144, 148]
CaO_8	5322	5334	13	[1, 87, 96, 101, 104, 106, 110, 144, 148]
CaO_9	5335	5354	20	[1, 87, 96, 101, 104, 106, 110, 112, 144, 148]
CaO_9	5351	5366	16	[2, 66, 82, 83, 86, 92, 94, 117, 122, 143]
CaO_10	5355	5356	2	[1, 87, 96, 101, 104, 106, 110, 112, 137, 144, 148]
CaO_9	5357	5359	3	[1, 87, 96, 101, 104, 106, 110, 137, 144, 148]
CaO_9	5360	5374	15	[1, 87, 96, 101, 104, 106, 110, 116, 137, 148]
CaO_10	5367	5368	2	[2, 66, 82, 83, 86, 92, 94, 115, 117, 122, 143]
CaO_9	5369	5389	21	[2, 82, 83, 86, 92, 94, 115, 117, 122, 143]
CaO_10	5375	5376	2	[1, 87, 96, 101, 104, 106, 110, 116, 137, 144, 148]
CaO_9	5377	5386	10	[1, 87, 96, 101, 104, 106, 110, 116, 144, 148]
CaO_8	5387	5389	3	[1, 87, 96, 101, 104, 106, 116, 144, 148]
CaO_9	5390	5404	15	[1, 87, 96, 101, 104, 106, 116, 121, 144, 148]
CaO_8	5390	5410	21	[2, 82, 83, 86, 92, 94, 117, 122, 143]
CaO_10	5405	5411	7	[1, 87, 96, 101, 104, 106, 110, 116, 121, 144, 148]
CaO_9	5411	5412	2	[2, 82, 83, 86, 92, 94, 117, 122, 132, 143]
CaO_9	5412	5414	3	[1, 96, 101, 104, 106, 110, 116, 121, 144, 148]
CaO_8	5413	5434	22	[2, 82, 83, 86, 94, 117, 122, 132, 143]
CaO_8	5415	5431	17	[1, 96, 101, 104, 106, 110, 121, 144, 148]
CaO_9	5432	5458	27	[1, 87, 96, 101, 104, 106, 110, 121, 144, 148]
CaO_9	5435	5464	30	[2, 82, 83, 86, 92, 94, 117, 122, 132, 143]
CaO_8	5459	5470	12	[1, 87, 96, 101, 104, 106, 121, 144, 148]
CaO_10	5465	5465	1	[2, 82, 83, 86, 92, 94, 115, 117, 122, 132, 143]
CaO_9	5466	5478	13	[2, 82, 83, 86, 92, 94, 115, 122, 132, 143]
CaO_9	5471	5476	6	[1, 87, 96, 101, 104, 106, 121, 137, 144, 148]
CaO_8	5477	5488	12	[1, 87, 96, 101, 104, 106, 121, 137, 148]
CaO_8	5479	5502	24	[2, 82, 83, 86, 92, 94, 115, 122, 143]
CaO_9	5489	5489	1	[1, 87, 96, 101, 104, 106, 121, 123, 137, 148]
CaO_8	5490	5503	14	[1, 87, 96, 101, 104, 106, 123, 137, 148]
CaO_9	5503	5503	1	[2, 82, 83, 86, 92, 94, 115, 122, 126, 143]
CaO_7	5504	5525	22	[1, 87, 96, 101, 104, 106, 123, 148]
CaO_8	5504	5505	2	[2, 82, 83, 86, 92, 94, 122, 126, 143]
CaO_9	5506	5514	9	[2, 82, 83, 86, 92, 94, 113, 122, 126, 143]
CaO_10	5515	5518	4	[2, 66, 82, 83, 86, 92, 94, 113, 122, 126, 143]
CaO_9	5519	5525	7	[2, 66, 82, 83, 86, 92, 94, 122, 126, 143]
CaO_8	5526	5547	22	[1, 87, 96, 101, 104, 106, 123, 127, 148]
CaO_8	5526	5555	30	[2, 66, 82, 83, 86, 92, 94, 122, 143]
CaO_9	5548	5570	23	[1, 87, 96, 101, 104, 106, 121, 123, 127, 148]
CaO_9	5556	5562	7	[2, 66, 82, 83, 86, 92, 94, 122, 143, 146]
CaO_8	5563	5572	10	[2, 66, 82, 83, 92, 94, 122, 143, 146]
CaO_8	5571	5599	29	[1, 87, 96, 101, 104, 106, 121, 127, 148]
CaO_9	5573	5575	3	[2, 66, 82, 83, 92, 94, 122, 132, 143, 146]
CaO_10	5576	5605	30	[2, 66, 82, 83, 92, 94, 115, 122, 132, 143, 146]
CaO_9	5600	5617	18	[1, 87, 96, 101, 104, 106, 121, 127, 144, 148]
CaO_9	5606	5610	5	[2, 66, 82, 83, 92, 94, 115, 122, 143, 146]
CaO_8	5611	5633	23	[2, 66, 82, 83, 92, 94, 122, 143, 146]
CaO_8	5618	5654	37	[1, 87, 96, 101, 104, 106, 121, 144, 148]
CaO_9	5634	5634	1	[2, 66, 82, 83, 92, 94, 115, 122, 143, 146]
CaO_10	5635	5639	5	[2, 66, 82, 83, 92, 94, 115, 122, 132, 143, 146]
CaO_9	5640	5650	11	[2, 66, 82, 83, 92, 94, 115, 122, 143, 146]
CaO_8	5651	5661	11	[2, 66, 82, 83, 92, 94, 122, 143, 146]
CaO_9	5655	5675	21	[1, 73, 87, 96, 101, 104, 106, 121, 144, 148]
CaO_9	5662	5676	15	[2, 66, 82, 83, 92, 94, 115, 122, 143, 146]
CaO_10	5676	5679	4	[1, 73, 87, 96, 101, 104, 106, 110, 121, 144, 148]
CaO_8	5677	5697	21	[2, 66, 82, 83, 92, 94, 122, 143, 146]
CaO_9	5680	5726	47	[1, 87, 96, 101, 104, 106, 110, 121, 144, 148]
CaO_7	5698	5702	5	[2, 66, 82, 83, 92, 94, 122, 143]
CaO_8	5703	5724	22	[2, 66, 82, 83, 92, 94, 117, 122, 143]
CaO_9	5725	5739	15	[2, 64, 66, 82, 83, 92, 94, 117, 122, 143]
CaO_10	5727	5729	3	[1, 69, 87, 96, 101, 104, 106, 110, 121, 144, 148]
CaO_9	5730	5730	1	[1, 87, 96, 101, 104, 106, 110, 121, 144, 148]
CaO_10	5731	5744	14	[1, 87, 96, 101, 104, 106, 110, 121, 137, 144, 148]
CaO_8	5740	5744	5	[2, 64, 66, 82, 92, 94, 117, 122, 143]
CaO_9	5745	5753	9	[1, 87, 96, 101, 104, 106, 110, 121, 137, 148]
CaO_7	5745	5751	7	[2, 66, 82, 92, 94, 117, 122, 143]
CaO_8	5752	5914	163	[2, 66, 82, 92, 94, 117, 122, 126, 143]
CaO_9	5754	5780	27	[1, 87, 96, 101, 104, 106, 121, 123, 137, 148]
CaO_10	5781	5785	5	[1, 87, 96, 101, 104, 106, 121, 123, 127, 137, 148]
CaO_9	5786	5788	3	[1, 87, 96, 104, 106, 121, 123, 127, 137, 148]
CaO_10	5789	5843	55	[1, 73, 87, 96, 104, 106, 121, 123, 127, 137, 148]
CaO_11	5844	5845	2	[1, 73, 87, 96, 104, 106, 121, 123, 127, 137, 144, 148]
CaO_10	5846	5863	18	[1, 87, 96, 104, 106, 121, 123, 127, 137, 144, 148]
CaO_11	5864	5866	3	[1, 76, 87, 96, 104, 106, 121, 123, 127, 137, 144, 148]
CaO_10	5867	5872	6	[1, 76, 87, 96, 104, 106, 121, 127, 137, 144, 148]
CaO_9	5873	5873	1	[1, 76, 87, 96, 104, 106, 121, 127, 144, 148]
CaO_8	5874	5889	16	[1, 76, 87, 96, 104, 106, 121, 127, 144]
CaO_9	5890	5891	2	[1, 76, 87, 96, 101, 104, 106, 121, 127, 144]
CaO_8	5892	5910	19	[1, 87, 96, 101, 104, 106, 121, 127, 144]
CaO_9	5911	5929	19	[1, 87, 96, 101, 104, 106, 121, 127, 130, 144]
CaO_9	5915	5930	16	[2, 66, 82, 92, 94, 113, 117, 122, 126, 143]
CaO_10	5930	5955	26	[1, 69, 87, 96, 101, 104, 106, 121, 127, 130, 144]
CaO_8	5931	5957	27	[2, 66, 82, 92, 94, 117, 122, 126, 143]
CaO_9	5956	5957	2	[1, 69, 87, 96, 101, 104, 121, 127, 130, 144]
CaO_8	5958	5968	11	[1, 69, 96, 101, 104, 121, 127, 130, 144]
CaO_7	5958	5986	29	[2, 66, 82, 92, 94, 122, 126, 143]
CaO_9	5969	5976	8	[1, 69, 96, 101, 104, 106, 121, 127, 130, 144]
CaO_8	5977	5997	21	[1, 69, 96, 101, 104, 106, 121, 127, 130]
CaO_8	5987	5999	13	[2, 66, 82, 92, 94, 119, 122, 126, 143]
CaO_9	5998	6006	9	[1, 69, 96, 101, 104, 106, 121, 127, 130, 146]
CaO_10	6000	6000	1	[2, 64, 66, 82, 92, 94, 113, 119, 122, 126, 143]
CaO_11	6001	6002	2	[2, 64, 66, 82, 92, 94, 113, 117, 119, 122, 126, 143]
CaO_11	6003	6005	3	[2, 64, 66, 82, 83, 92, 94, 113, 117, 122, 126, 143]
CaO_10	6006	6022	17	[2, 64, 66, 82, 92, 94, 113, 117, 122, 126, 143]
CaO_8	6007	6012	6	[1, 69, 96, 101, 104, 121, 127, 130, 146]
CaO_9	6013	6036	24	[1, 69, 96, 101, 104, 121, 123, 127, 130, 146]
CaO_9	6023	6042	20	[2, 64, 66, 82, 92, 94, 117, 122, 126, 143]
CaO_10	6037	6050	14	[1, 69, 96, 101, 104, 106, 121, 123, 127, 130, 146]
CaO_8	6043	6057	15	[2, 66, 82, 92, 94, 117, 122, 126, 143]
CaO_9	6051	6078	28	[1, 69, 96, 101, 104, 106, 121, 123, 127, 130]
CaO_9	6058	6076	19	[2, 66, 82, 92, 93, 94, 117, 122, 126, 143]
CaO_10	6077	6085	9	[2, 66, 82, 92, 93, 94, 117, 122, 126, 132, 143]
CaO_8	6079	6107	29	[1, 69, 96, 101, 104, 106, 121, 127, 130]
CaO_9	6086	6105	20	[2, 66, 82, 92, 93, 94, 122, 126, 132, 143]
CaO_8	6106	6128	23	[2, 66, 82, 92, 93, 94, 126, 132, 143]
CaO_7	6108	6115	8	[1, 69, 96, 101, 104, 106, 127, 130]
CaO_8	6116	6126	11	[1, 69, 96, 101, 104, 106, 121, 127, 130]
CaO_7	6127	6128	2	[1, 69, 96, 101, 106, 121, 127, 130]
CaO_8	6129	6139	11	[1, 69, 96, 101, 106, 121, 127, 130, 144]
CaO_9	6129	6215	87	[2, 66, 82, 92, 93, 94, 117, 126, 132, 143]
CaO_9	6140	6152	13	[1, 69, 96, 101, 104, 106, 121, 127, 130, 144]
CaO_10	6153	6186	34	[1, 69, 96, 101, 104, 106, 110, 121, 127, 130, 144]
CaO_11	6187	6187	1	[1, 69, 87, 96, 101, 104, 106, 110, 121, 127, 130, 144]
CaO_12	6188	6188	1	[1, 69, 77, 87, 96, 101, 104, 106, 110, 121, 127, 130, 144]
CaO_11	6189	6191	3	[1, 69, 77, 87, 96, 101, 106, 110, 121, 127, 130, 144]
CaO_10	6192	6204	13	[1, 69, 77, 87, 96, 101, 106, 121, 127, 130, 144]
CaO_9	6205	6211	7	[1, 69, 87, 96, 101, 106, 121, 127, 130, 144]
CaO_8	6212	6234	23	[1, 69, 96, 101, 106, 121, 127, 130, 144]
CaO_8	6216	6258	43	[2, 66, 82, 92, 93, 94, 126, 132, 143]
CaO_7	6235	6263	29	[1, 96, 101, 106, 121, 127, 130, 144]
CaO_9	6259	6284	26	[2, 66, 82, 83, 92, 93, 94, 126, 132, 143]
CaO_8	6264	6278	15	[1, 96, 101, 106, 121, 123, 127, 130, 144]
CaO_9	6279	6293	15	[1, 69, 96, 101, 106, 121, 123, 127, 130, 144]
CaO_8	6285	6344	60	[2, 82, 83, 92, 93, 94, 126, 132, 143]
CaO_10	6294	6306	13	[1, 69, 87, 96, 101, 106, 121, 123, 127, 130, 144]
CaO_9	6307	6319	13	[1, 69, 87, 96, 106, 121, 123, 127, 130, 144]
CaO_8	6320	6355	36	[1, 87, 96, 106, 121, 123, 127, 130, 144]
CaO_9	6345	6367	23	[2, 69, 82, 83, 92, 93, 94, 126, 132, 143]
CaO_7	6356	6376	21	[1, 96, 106, 121, 123, 127, 130, 144]
CaO_8	6368	6389	22	[2, 69, 82, 83, 92, 93, 94, 126, 132]
CaO_8	6377	6378	2	[1, 96, 106, 116, 121, 123, 127, 130, 144]
CaO_9	6379	6386	8	[1, 96, 106, 116, 121, 123, 127, 130, 144, 146]
CaO_8	6387	6389	3	[1, 96, 106, 116, 121, 123, 127, 130, 144]
