# Supplementary material for: Pressure‐Induced Coordination Changes in a Pyrolitic Silicate Melt From Ab Initio Molecular Dynamics Simulations
Source: J Geophys Res Solid Earth. 2019 Nov 29;124(11):11232–50. doi: 10.1029/2019JB018238 (PMC6988478; doi:10.1029/2019JB018238)
Supplement: Supplementary file 2 — Data Set S1 [file JGRB-124-11232-s002.zip › Data/4000K/CaO/a11.5-pyr-100-nvt.T4.outcar.umd.dat.r0.stat.dat]

Cluster	Time	Percent
CaO_10	2900	0.2269170579029734	11
CaO_9	4978	0.3895148669796557	10
CaO_11	914	0.07151799687010954	12
CaO_12	137	0.010719874804381847	13
CaO_13	20	0.001564945226917058	14
CaO_8	3155	0.2468701095461659	9
CaO_7	642	0.050234741784037557	8
CaO_6	34	0.0026604068857589984	7
