# Supplementary material for: Pressure‐Induced Coordination Changes in a Pyrolitic Silicate Melt From Ab Initio Molecular Dynamics Simulations
Source: J Geophys Res Solid Earth. 2019 Nov 29;124(11):11232–50. doi: 10.1029/2019JB018238 (PMC6988478; doi:10.1029/2019JB018238)
Supplement: Supplementary file 2 — Data Set S1 [file JGRB-124-11232-s002.zip › Data/4000K/CaO/a12.0-pyr-100-nvt.T4.outcar.umd.dat.r0.popul.dat]

Formula	Begin	End	Lifetime	[Composition]
CaO_8	0	3	4	[1, 71, 75, 80, 81, 108, 111, 126, 129]
CaO_10	0	8	9	[2, 76, 79, 89, 92, 93, 105, 125, 133, 137, 149]
CaO_7	4	7	4	[1, 71, 75, 80, 81, 111, 126, 129]
CaO_8	8	57	50	[1, 71, 75, 80, 81, 87, 111, 126, 129]
CaO_9	9	27	19	[2, 76, 79, 89, 92, 93, 105, 125, 133, 137]
CaO_10	28	44	17	[2, 76, 79, 89, 92, 93, 105, 125, 133, 137, 152]
CaO_9	45	45	1	[2, 76, 79, 89, 92, 93, 105, 125, 133, 137]
CaO_8	46	70	25	[2, 76, 79, 92, 93, 105, 125, 133, 137]
CaO_7	58	80	23	[1, 71, 75, 80, 81, 87, 111, 129]
CaO_9	71	71	1	[2, 76, 79, 89, 92, 93, 105, 125, 133, 137]
CaO_10	72	121	50	[2, 76, 79, 89, 92, 93, 96, 105, 125, 133, 137]
CaO_8	81	127	47	[1, 71, 75, 80, 81, 85, 87, 111, 129]
CaO_9	122	122	1	[2, 76, 89, 92, 93, 96, 105, 125, 133, 137]
CaO_8	123	132	10	[2, 76, 89, 92, 93, 105, 125, 133, 137]
CaO_7	128	132	5	[1, 71, 75, 80, 81, 87, 111, 129]
CaO_8	133	135	3	[1, 71, 75, 80, 81, 87, 111, 129, 138]
CaO_9	133	188	56	[2, 76, 89, 92, 93, 105, 120, 125, 133, 137]
CaO_7	136	145	10	[1, 71, 75, 80, 81, 111, 129, 138]
CaO_8	146	172	27	[1, 71, 75, 80, 81, 107, 111, 129, 138]
CaO_7	173	203	31	[1, 71, 75, 80, 81, 107, 111, 129]
CaO_10	189	212	24	[2, 76, 89, 92, 93, 96, 105, 120, 125, 133, 137]
CaO_6	204	235	32	[1, 71, 80, 81, 107, 111, 129]
CaO_9	213	214	2	[2, 76, 89, 92, 93, 96, 105, 120, 133, 137]
CaO_10	215	219	5	[2, 76, 89, 92, 93, 96, 105, 120, 133, 137, 149]
CaO_9	220	232	13	[2, 76, 89, 92, 93, 96, 105, 120, 137, 149]
CaO_10	233	239	7	[2, 76, 79, 89, 92, 93, 96, 105, 120, 137, 149]
CaO_7	236	277	42	[1, 71, 80, 81, 82, 107, 111, 129]
CaO_9	240	264	25	[2, 76, 79, 89, 92, 96, 105, 120, 137, 149]
CaO_10	265	275	11	[2, 76, 79, 89, 92, 96, 105, 117, 120, 137, 149]
CaO_9	276	276	1	[2, 76, 79, 92, 96, 105, 117, 120, 137, 149]
CaO_10	277	282	6	[2, 76, 79, 92, 96, 105, 117, 120, 133, 137, 149]
CaO_6	278	286	9	[1, 71, 80, 81, 82, 111, 129]
CaO_9	283	292	10	[2, 76, 92, 96, 105, 117, 120, 133, 137, 149]
CaO_5	287	296	10	[1, 71, 80, 81, 111, 129]
CaO_8	293	294	2	[2, 76, 92, 96, 105, 120, 133, 137, 149]
CaO_9	295	300	6	[2, 76, 89, 92, 96, 105, 120, 133, 137, 149]
CaO_6	297	324	28	[1, 71, 80, 81, 111, 129, 138]
CaO_8	301	311	11	[2, 76, 89, 92, 105, 120, 133, 137, 149]
CaO_9	312	327	16	[2, 76, 89, 92, 93, 105, 120, 133, 137, 149]
CaO_7	325	336	12	[1, 71, 80, 81, 107, 111, 129, 138]
CaO_8	328	371	44	[2, 76, 89, 92, 93, 105, 120, 133, 137]
CaO_8	337	371	35	[1, 71, 80, 81, 107, 111, 126, 129, 138]
CaO_9	372	394	23	[1, 71, 80, 81, 107, 111, 119, 126, 129, 138]
CaO_9	372	382	11	[2, 76, 89, 92, 93, 96, 105, 120, 133, 137]
CaO_10	383	388	6	[2, 76, 79, 89, 92, 93, 96, 105, 120, 133, 137]
CaO_11	389	401	13	[2, 76, 79, 89, 92, 93, 96, 105, 117, 120, 133, 137]
CaO_8	395	400	6	[1, 71, 80, 81, 107, 111, 119, 129, 138]
CaO_9	401	416	16	[1, 71, 80, 81, 95, 107, 111, 119, 129, 138]
CaO_10	402	402	1	[2, 76, 79, 89, 92, 93, 96, 105, 117, 120, 137]
CaO_9	403	422	20	[2, 76, 79, 89, 92, 93, 96, 117, 120, 137]
CaO_8	417	418	2	[1, 71, 80, 81, 95, 107, 111, 129, 138]
CaO_7	419	447	29	[1, 71, 80, 81, 107, 111, 129, 138]
CaO_10	423	424	2	[2, 76, 79, 89, 92, 93, 96, 117, 120, 137, 149]
CaO_11	425	437	13	[2, 69, 76, 79, 89, 92, 93, 96, 117, 120, 137, 149]
CaO_12	438	445	8	[2, 69, 76, 79, 89, 92, 93, 96, 105, 117, 120, 137, 149]
CaO_11	446	474	29	[2, 76, 79, 89, 92, 93, 96, 105, 117, 120, 137, 149]
CaO_8	448	454	7	[1, 71, 80, 81, 107, 111, 126, 129, 138]
CaO_9	455	462	8	[1, 71, 80, 81, 107, 111, 126, 129, 138, 145]
CaO_8	463	472	10	[1, 71, 80, 81, 107, 111, 129, 138, 145]
CaO_7	473	541	69	[1, 71, 80, 81, 111, 129, 138, 145]
CaO_10	475	484	10	[2, 76, 79, 89, 92, 93, 96, 105, 117, 137, 149]
CaO_9	485	498	14	[2, 76, 79, 89, 92, 93, 96, 117, 137, 149]
CaO_8	499	505	7	[2, 76, 79, 89, 92, 93, 96, 117, 149]
CaO_9	506	521	16	[2, 76, 79, 89, 92, 93, 96, 117, 120, 149]
CaO_8	522	524	3	[2, 76, 89, 92, 93, 96, 117, 120, 149]
CaO_7	525	538	14	[2, 76, 89, 92, 93, 117, 120, 149]
CaO_8	539	574	36	[2, 76, 89, 92, 93, 117, 120, 137, 149]
CaO_8	542	550	9	[1, 71, 75, 80, 81, 111, 129, 138, 145]
CaO_7	551	669	119	[1, 71, 75, 80, 81, 111, 129, 138]
CaO_9	575	597	23	[2, 69, 76, 89, 92, 93, 117, 120, 137, 149]
CaO_8	598	609	12	[2, 69, 76, 89, 92, 93, 117, 120, 149]
CaO_9	610	628	19	[2, 69, 76, 89, 92, 93, 96, 117, 120, 149]
CaO_8	629	639	11	[2, 69, 76, 89, 92, 93, 117, 120, 149]
CaO_9	640	642	3	[2, 69, 76, 89, 92, 93, 105, 117, 120, 149]
CaO_8	643	664	22	[2, 76, 89, 92, 93, 105, 117, 120, 149]
CaO_9	665	679	15	[2, 69, 76, 89, 92, 93, 105, 117, 120, 149]
CaO_6	670	673	4	[1, 71, 75, 81, 111, 129, 138]
CaO_5	674	680	7	[1, 71, 81, 111, 129, 138]
CaO_8	680	709	30	[2, 69, 76, 89, 92, 93, 117, 120, 149]
CaO_6	681	752	72	[1, 71, 80, 81, 111, 129, 138]
CaO_7	710	717	8	[2, 69, 76, 92, 93, 117, 120, 149]
CaO_8	718	730	13	[2, 69, 76, 92, 93, 96, 117, 120, 149]
CaO_9	731	753	23	[2, 69, 76, 83, 92, 93, 96, 117, 120, 149]
CaO_7	753	769	17	[1, 71, 80, 81, 111, 126, 129, 138]
CaO_10	754	762	9	[2, 69, 76, 83, 92, 93, 96, 117, 120, 137, 149]
CaO_9	763	765	3	[2, 69, 76, 83, 92, 93, 117, 120, 137, 149]
CaO_10	766	772	7	[2, 69, 76, 83, 89, 92, 93, 117, 120, 137, 149]
CaO_8	770	777	8	[1, 71, 75, 80, 81, 111, 126, 129, 138]
CaO_9	773	774	2	[2, 69, 76, 83, 89, 92, 93, 117, 120, 149]
CaO_8	775	790	16	[2, 69, 76, 83, 89, 92, 93, 117, 149]
CaO_7	778	788	11	[1, 71, 75, 80, 81, 111, 129, 138]
CaO_6	789	814	26	[1, 71, 80, 81, 111, 129, 138]
CaO_7	791	806	16	[2, 69, 76, 83, 89, 92, 117, 149]
CaO_8	807	824	18	[2, 69, 76, 83, 89, 92, 105, 117, 149]
CaO_5	815	841	27	[1, 71, 80, 81, 111, 129]
CaO_7	825	841	17	[2, 69, 83, 89, 92, 105, 117, 149]
CaO_6	842	844	3	[1, 71, 80, 81, 111, 121, 129]
CaO_6	842	843	2	[2, 69, 83, 89, 92, 105, 117]
CaO_7	844	845	2	[2, 69, 83, 89, 92, 105, 117, 128]
CaO_5	845	849	5	[1, 71, 81, 111, 121, 129]
CaO_8	846	849	4	[2, 69, 83, 89, 92, 105, 117, 128, 147]
CaO_6	850	857	8	[1, 71, 81, 111, 121, 129, 130]
CaO_9	850	867	18	[2, 69, 83, 89, 92, 101, 105, 117, 128, 147]
CaO_7	858	869	12	[1, 71, 75, 81, 111, 121, 129, 130]
CaO_10	868	895	28	[2, 69, 83, 89, 92, 101, 105, 117, 128, 147, 149]
CaO_8	870	885	16	[1, 71, 75, 80, 81, 111, 121, 129, 130]
CaO_7	886	995	110	[1, 71, 75, 80, 81, 111, 121, 129]
CaO_11	896	897	2	[2, 69, 83, 89, 92, 101, 105, 117, 128, 132, 147, 149]
CaO_12	898	898	1	[2, 69, 83, 89, 92, 101, 105, 117, 128, 132, 147, 148, 149]
CaO_11	899	917	19	[2, 69, 83, 89, 92, 101, 105, 117, 128, 132, 148, 149]
CaO_10	918	927	10	[2, 69, 83, 92, 101, 105, 117, 128, 132, 148, 149]
CaO_9	928	937	10	[2, 69, 83, 92, 101, 105, 117, 128, 148, 149]
CaO_10	938	939	2	[2, 69, 83, 92, 101, 105, 117, 128, 147, 148, 149]
CaO_9	940	959	20	[2, 69, 83, 92, 101, 105, 117, 128, 147, 149]
CaO_10	960	963	4	[2, 69, 76, 83, 92, 101, 105, 117, 128, 147, 149]
CaO_9	964	970	7	[2, 69, 76, 83, 92, 101, 105, 117, 128, 147]
CaO_8	971	981	11	[2, 69, 76, 83, 92, 101, 105, 117, 128]
CaO_7	982	992	11	[2, 69, 83, 92, 101, 105, 117, 128]
CaO_6	993	1026	34	[2, 69, 83, 101, 105, 117, 128]
CaO_8	996	1008	13	[1, 71, 75, 80, 81, 111, 121, 129, 138]
CaO_9	1009	1013	5	[1, 71, 75, 80, 81, 89, 111, 121, 129, 138]
CaO_10	1014	1046	33	[1, 71, 75, 80, 81, 89, 111, 121, 126, 129, 138]
CaO_5	1027	1028	2	[2, 69, 101, 105, 117, 128]
CaO_6	1029	1045	17	[2, 69, 101, 105, 117, 128, 135]
CaO_7	1046	1046	1	[2, 69, 83, 101, 105, 117, 128, 135]
CaO_8	1047	1048	2	[1, 71, 75, 80, 81, 111, 121, 126, 138]
CaO_8	1047	1055	9	[2, 69, 83, 101, 105, 117, 128, 135, 149]
CaO_7	1049	1060	12	[1, 71, 75, 80, 81, 111, 121, 138]
CaO_7	1056	1068	13	[2, 69, 83, 101, 105, 117, 128, 149]
CaO_8	1061	1069	9	[1, 71, 75, 80, 81, 106, 111, 121, 138]
CaO_8	1069	1089	21	[2, 69, 83, 101, 105, 117, 128, 148, 149]
CaO_9	1070	1070	1	[1, 71, 75, 80, 81, 106, 111, 121, 126, 138]
CaO_8	1071	1091	21	[1, 71, 80, 81, 106, 111, 121, 126, 138]
CaO_7	1090	1160	71	[2, 69, 83, 101, 105, 117, 128, 149]
CaO_7	1092	1100	9	[1, 71, 81, 106, 111, 121, 126, 138]
CaO_8	1101	1120	20	[1, 71, 81, 100, 106, 111, 121, 126, 138]
CaO_7	1121	1144	24	[1, 71, 81, 100, 111, 121, 126, 138]
CaO_8	1145	1145	1	[1, 71, 74, 81, 100, 111, 121, 126, 138]
CaO_7	1146	1149	4	[1, 74, 81, 100, 111, 121, 126, 138]
CaO_6	1150	1157	8	[1, 74, 81, 100, 111, 121, 126]
CaO_7	1158	1160	3	[1, 74, 81, 100, 111, 121, 124, 126]
CaO_8	1161	1173	13	[1, 74, 81, 100, 111, 121, 124, 126, 134]
CaO_8	1161	1163	3	[2, 69, 83, 101, 105, 112, 117, 128, 149]
CaO_7	1164	1227	64	[2, 69, 83, 101, 105, 112, 128, 149]
CaO_9	1174	1257	84	[1, 74, 78, 81, 100, 111, 121, 124, 126, 134]
CaO_8	1228	1239	12	[2, 67, 69, 83, 101, 105, 112, 128, 149]
CaO_9	1240	1252	13	[2, 67, 69, 83, 101, 105, 112, 128, 147, 149]
CaO_10	1253	1277	25	[2, 67, 69, 83, 101, 102, 105, 112, 128, 147, 149]
CaO_8	1258	1266	9	[1, 74, 78, 81, 100, 111, 121, 124, 134]
CaO_7	1267	1354	88	[1, 74, 78, 81, 100, 111, 124, 134]
CaO_11	1278	1284	7	[2, 64, 67, 69, 83, 101, 102, 105, 112, 128, 147, 149]
CaO_10	1285	1293	9	[2, 64, 67, 83, 101, 102, 105, 112, 128, 147, 149]
CaO_9	1294	1313	20	[2, 64, 67, 83, 102, 105, 112, 128, 147, 149]
CaO_10	1314	1332	19	[2, 64, 67, 83, 94, 102, 105, 112, 128, 147, 149]
CaO_8	1333	1339	7	[2, 64, 67, 83, 94, 102, 105, 128, 147]
CaO_9	1340	1386	47	[2, 64, 67, 83, 94, 102, 105, 128, 147, 149]
CaO_8	1355	1366	12	[1, 74, 78, 81, 100, 111, 121, 124, 134]
CaO_9	1367	1380	14	[1, 74, 78, 81, 100, 108, 111, 121, 124, 134]
CaO_10	1381	1386	6	[1, 74, 78, 81, 100, 108, 111, 121, 124, 126, 134]
CaO_9	1387	1403	17	[1, 74, 78, 81, 100, 108, 111, 124, 126, 134]
CaO_10	1387	1388	2	[2, 64, 67, 83, 94, 102, 105, 115, 128, 147, 149]
CaO_9	1389	1400	12	[2, 64, 83, 94, 102, 105, 115, 128, 147, 149]
CaO_10	1401	1403	3	[2, 64, 67, 83, 94, 102, 105, 115, 128, 147, 149]
CaO_8	1404	1420	17	[1, 74, 78, 100, 108, 111, 124, 126, 134]
CaO_9	1404	1404	1	[2, 64, 67, 83, 94, 102, 105, 115, 147, 149]
CaO_8	1405	1414	10	[2, 67, 83, 94, 102, 105, 115, 147, 149]
CaO_9	1415	1420	6	[2, 67, 77, 83, 94, 102, 105, 115, 147, 149]
CaO_7	1421	1440	20	[1, 74, 78, 100, 108, 111, 124, 134]
CaO_10	1421	1421	1	[2, 64, 67, 77, 83, 94, 102, 105, 115, 147, 149]
CaO_11	1422	1422	1	[2, 64, 67, 77, 83, 94, 102, 105, 115, 141, 147, 149]
CaO_12	1423	1437	15	[2, 64, 67, 72, 77, 83, 94, 102, 105, 115, 141, 147, 149]
CaO_11	1438	1439	2	[2, 64, 67, 72, 83, 94, 102, 105, 115, 141, 147, 149]
CaO_10	1440	1443	4	[2, 64, 67, 72, 83, 94, 102, 105, 141, 147, 149]
CaO_6	1441	1462	22	[1, 74, 78, 108, 111, 124, 134]
CaO_9	1444	1465	22	[2, 64, 67, 83, 94, 102, 105, 141, 147, 149]
CaO_7	1463	1472	10	[1, 74, 78, 100, 108, 111, 124, 134]
CaO_8	1466	1500	35	[2, 64, 67, 83, 102, 105, 141, 147, 149]
CaO_8	1473	1493	21	[1, 74, 78, 84, 100, 108, 111, 124, 134]
CaO_9	1494	1494	1	[1, 74, 78, 84, 100, 108, 111, 124, 134, 136]
CaO_8	1495	1513	19	[1, 74, 84, 100, 108, 111, 124, 134, 136]
CaO_9	1501	1512	12	[2, 64, 67, 69, 83, 102, 105, 141, 147, 149]
CaO_8	1513	1528	16	[2, 67, 69, 83, 102, 105, 141, 147, 149]
CaO_9	1514	1540	27	[1, 74, 84, 94, 100, 108, 111, 124, 134, 136]
CaO_9	1529	1540	12	[2, 67, 69, 83, 102, 105, 117, 141, 147, 149]
CaO_8	1541	1541	1	[1, 74, 84, 100, 108, 111, 124, 134, 136]
CaO_10	1541	1543	3	[2, 67, 69, 77, 83, 102, 105, 117, 141, 147, 149]
CaO_9	1542	1567	26	[1, 74, 84, 95, 100, 108, 111, 124, 134, 136]
CaO_9	1544	1544	1	[2, 67, 77, 83, 102, 105, 117, 141, 147, 149]
CaO_8	1545	1547	3	[2, 67, 77, 83, 102, 105, 141, 147, 149]
CaO_7	1548	1606	59	[2, 77, 83, 102, 105, 141, 147, 149]
CaO_8	1568	1568	1	[1, 74, 95, 100, 108, 111, 124, 134, 136]
CaO_7	1569	1605	37	[1, 74, 95, 100, 108, 111, 124, 136]
CaO_8	1606	1609	4	[1, 74, 78, 95, 100, 108, 111, 124, 136]
CaO_6	1607	1610	4	[2, 77, 83, 102, 141, 147, 149]
CaO_9	1610	1612	3	[1, 74, 78, 95, 100, 108, 111, 124, 134, 136]
CaO_7	1611	1615	5	[2, 67, 77, 83, 102, 141, 147, 149]
CaO_10	1613	1636	24	[1, 74, 78, 84, 95, 100, 108, 111, 124, 134, 136]
CaO_8	1616	1628	13	[2, 67, 77, 83, 90, 102, 141, 147, 149]
CaO_9	1629	1634	6	[2, 67, 77, 83, 90, 102, 130, 141, 147, 149]
CaO_8	1635	1636	2	[2, 67, 77, 83, 90, 102, 130, 147, 149]
CaO_11	1637	1650	14	[1, 74, 78, 84, 88, 95, 100, 108, 111, 124, 134, 136]
CaO_7	1637	1651	15	[2, 67, 83, 90, 102, 130, 147, 149]
CaO_12	1651	1659	9	[1, 74, 78, 84, 88, 95, 100, 104, 108, 111, 124, 134, 136]
CaO_6	1652	1665	14	[2, 67, 83, 102, 130, 147, 149]
CaO_11	1660	1666	7	[1, 74, 78, 88, 95, 100, 104, 108, 111, 124, 134, 136]
CaO_7	1666	1676	11	[2, 67, 83, 102, 130, 141, 147, 149]
CaO_10	1667	1709	43	[1, 74, 78, 88, 95, 100, 108, 111, 124, 134, 136]
CaO_6	1677	1688	12	[2, 67, 83, 102, 141, 147, 149]
CaO_7	1689	1731	43	[2, 67, 83, 102, 115, 141, 147, 149]
CaO_9	1710	1713	4	[1, 74, 88, 95, 100, 108, 111, 124, 134, 136]
CaO_8	1714	1716	3	[1, 74, 88, 95, 100, 111, 124, 134, 136]
CaO_7	1717	1724	8	[1, 74, 88, 95, 100, 111, 124, 136]
CaO_8	1725	1731	7	[1, 68, 74, 88, 95, 100, 111, 124, 136]
CaO_7	1732	1734	3	[1, 68, 74, 88, 95, 111, 124, 136]
CaO_8	1732	1798	67	[2, 67, 83, 102, 115, 130, 141, 147, 149]
CaO_6	1735	1735	1	[1, 68, 74, 95, 111, 124, 136]
CaO_7	1736	1758	23	[1, 68, 74, 95, 111, 124, 136, 140]
CaO_6	1759	1789	31	[1, 68, 74, 95, 124, 136, 140]
CaO_5	1790	1801	12	[1, 68, 74, 95, 136, 140]
CaO_9	1799	1801	3	[2, 67, 69, 83, 102, 115, 130, 141, 147, 149]
CaO_4	1802	1810	9	[1, 68, 74, 95, 136]
CaO_9	1802	1809	8	[2, 67, 69, 83, 102, 117, 130, 141, 147, 149]
CaO_8	1810	1836	27	[2, 67, 69, 83, 102, 130, 141, 147, 149]
CaO_5	1811	1812	2	[1, 68, 74, 95, 125, 136]
CaO_6	1813	1822	10	[1, 68, 74, 95, 108, 125, 136]
CaO_7	1823	1823	1	[1, 68, 74, 95, 100, 108, 125, 136]
CaO_8	1824	1832	9	[1, 68, 74, 95, 100, 108, 124, 125, 136]
CaO_9	1833	1866	34	[1, 68, 74, 95, 100, 108, 111, 124, 125, 136]
CaO_9	1837	1847	11	[2, 67, 69, 83, 102, 115, 130, 141, 147, 149]
CaO_8	1848	1849	2	[2, 67, 83, 102, 115, 130, 141, 147, 149]
CaO_9	1850	1860	11	[2, 67, 83, 102, 105, 115, 130, 141, 147, 149]
CaO_8	1861	1877	17	[2, 67, 83, 105, 115, 130, 141, 147, 149]
CaO_8	1867	1893	27	[1, 68, 95, 100, 108, 111, 124, 125, 136]
CaO_7	1878	1915	38	[2, 67, 83, 105, 115, 130, 141, 147]
CaO_7	1894	1900	7	[1, 68, 95, 100, 108, 111, 125, 136]
CaO_6	1901	1904	4	[1, 68, 95, 100, 108, 111, 136]
CaO_7	1905	1913	9	[1, 68, 95, 100, 108, 111, 124, 136]
CaO_6	1914	1920	7	[1, 68, 95, 100, 111, 124, 136]
CaO_6	1916	1950	35	[2, 67, 83, 105, 115, 130, 141]
CaO_7	1921	1930	10	[1, 68, 95, 100, 102, 111, 124, 136]
CaO_6	1931	1934	4	[1, 68, 95, 100, 111, 124, 136]
CaO_7	1935	1943	9	[1, 68, 95, 100, 108, 111, 124, 136]
CaO_8	1944	1957	14	[1, 68, 84, 95, 100, 108, 111, 124, 136]
CaO_7	1951	1968	18	[2, 65, 67, 83, 105, 115, 130, 141]
CaO_9	1958	1958	1	[1, 68, 84, 95, 100, 108, 111, 118, 124, 136]
CaO_10	1959	1966	8	[1, 68, 84, 95, 100, 108, 111, 118, 124, 125, 136]
CaO_11	1967	1967	1	[1, 68, 74, 84, 95, 100, 108, 111, 118, 124, 125, 136]
CaO_12	1968	1969	2	[1, 68, 74, 84, 95, 100, 108, 111, 118, 124, 125, 134, 136]
CaO_8	1969	1971	3	[2, 65, 67, 83, 105, 115, 130, 141, 147]
CaO_11	1970	1970	1	[1, 68, 74, 84, 95, 100, 108, 111, 124, 125, 134, 136]
CaO_12	1971	1990	20	[1, 68, 74, 84, 94, 95, 100, 108, 111, 124, 125, 134, 136]
CaO_8	1972	1992	21	[2, 67, 69, 83, 105, 115, 130, 141, 147]
CaO_11	1991	1993	3	[1, 68, 74, 84, 94, 95, 100, 108, 111, 124, 134, 136]
CaO_9	1993	1996	4	[2, 67, 69, 83, 105, 115, 130, 141, 147, 149]
CaO_12	1994	2011	18	[1, 68, 74, 84, 94, 95, 100, 108, 111, 124, 134, 136, 140]
CaO_10	1997	1997	1	[2, 65, 67, 69, 83, 105, 115, 130, 141, 147, 149]
CaO_9	1998	2002	5	[2, 65, 67, 69, 83, 105, 115, 130, 141, 149]
CaO_8	2003	2038	36	[2, 65, 67, 69, 83, 105, 115, 130, 149]
CaO_11	2012	2015	4	[1, 68, 74, 94, 95, 100, 108, 111, 124, 134, 136, 140]
CaO_10	2016	2022	7	[1, 68, 74, 94, 95, 100, 108, 124, 134, 136, 140]
CaO_11	2023	2024	2	[1, 68, 74, 94, 95, 100, 108, 109, 124, 134, 136, 140]
CaO_12	2025	2045	21	[1, 68, 74, 84, 94, 95, 100, 108, 109, 124, 134, 136, 140]
CaO_9	2039	2053	15	[2, 65, 67, 69, 83, 105, 115, 130, 147, 149]
CaO_11	2046	2058	13	[1, 68, 74, 94, 95, 100, 108, 109, 124, 134, 136, 140]
CaO_8	2054	2070	17	[2, 65, 67, 69, 83, 105, 115, 130, 149]
CaO_10	2059	2075	17	[1, 68, 74, 94, 95, 100, 109, 124, 134, 136, 140]
CaO_9	2071	2076	6	[2, 65, 67, 69, 83, 105, 115, 130, 147, 149]
CaO_9	2076	2087	12	[1, 74, 94, 95, 100, 109, 124, 134, 136, 140]
CaO_8	2077	2105	29	[2, 65, 67, 69, 83, 115, 130, 147, 149]
CaO_10	2088	2093	6	[1, 68, 74, 94, 95, 100, 109, 124, 134, 136, 140]
CaO_9	2094	2163	70	[1, 68, 74, 95, 100, 109, 124, 134, 136, 140]
CaO_9	2106	2112	7	[2, 65, 67, 69, 83, 115, 116, 130, 147, 149]
CaO_10	2113	2129	17	[2, 65, 67, 69, 83, 102, 115, 116, 130, 147, 149]
CaO_9	2130	2211	82	[2, 65, 67, 69, 83, 115, 116, 130, 147, 149]
CaO_10	2164	2170	7	[1, 68, 74, 95, 100, 108, 109, 124, 134, 136, 140]
CaO_10	2171	2192	22	[1, 68, 74, 81, 95, 100, 108, 124, 134, 136, 140]
CaO_9	2193	2198	6	[1, 68, 74, 95, 100, 108, 124, 134, 136, 140]
CaO_8	2199	2210	12	[1, 68, 74, 95, 100, 124, 134, 136, 140]
CaO_9	2211	2227	17	[1, 68, 74, 88, 95, 100, 124, 134, 136, 140]
CaO_10	2212	2231	20	[2, 65, 67, 69, 83, 115, 116, 130, 141, 147, 149]
CaO_8	2228	2235	8	[1, 74, 88, 95, 100, 124, 134, 136, 140]
CaO_9	2232	2255	24	[2, 65, 67, 69, 83, 115, 116, 130, 147, 149]
CaO_9	2236	2241	6	[1, 74, 88, 94, 95, 100, 124, 134, 136, 140]
CaO_8	2242	2254	13	[1, 74, 94, 95, 100, 124, 134, 136, 140]
CaO_9	2255	2264	10	[1, 74, 94, 95, 100, 108, 124, 134, 136, 140]
CaO_8	2256	2262	7	[2, 65, 67, 69, 83, 116, 130, 147, 149]
CaO_10	2263	2263	1	[2, 65, 67, 69, 83, 105, 115, 116, 130, 147, 149]
CaO_9	2264	2280	17	[2, 65, 67, 69, 105, 115, 116, 130, 147, 149]
CaO_10	2265	2327	63	[1, 68, 74, 94, 95, 100, 108, 124, 134, 136, 140]
CaO_10	2281	2298	18	[2, 65, 67, 69, 105, 115, 116, 130, 141, 147, 149]
CaO_11	2299	2303	5	[2, 65, 67, 69, 90, 105, 115, 116, 130, 141, 147, 149]
CaO_10	2304	2307	4	[2, 65, 67, 69, 105, 115, 116, 130, 141, 147, 149]
CaO_9	2308	2330	23	[2, 65, 67, 69, 115, 116, 130, 141, 147, 149]
CaO_11	2328	2344	17	[1, 68, 74, 94, 95, 100, 108, 118, 124, 134, 136, 140]
CaO_8	2331	2336	6	[2, 65, 67, 69, 115, 116, 130, 147, 149]
CaO_7	2337	2357	21	[2, 65, 67, 69, 115, 116, 130, 149]
CaO_10	2345	2374	30	[1, 68, 74, 94, 95, 100, 108, 118, 124, 134, 136]
CaO_8	2358	2391	34	[2, 65, 67, 69, 102, 115, 116, 130, 149]
CaO_9	2375	2381	7	[1, 68, 74, 94, 95, 100, 108, 118, 124, 134]
CaO_10	2382	2387	6	[1, 68, 74, 94, 95, 100, 105, 108, 118, 124, 134]
CaO_9	2388	2401	14	[1, 68, 74, 94, 95, 100, 105, 108, 118, 134]
CaO_7	2392	2407	16	[2, 65, 67, 69, 115, 116, 130, 149]
CaO_10	2402	2403	2	[1, 68, 74, 81, 94, 95, 100, 105, 108, 118, 134]
CaO_9	2404	2404	1	[1, 68, 74, 81, 94, 100, 105, 108, 118, 134]
CaO_10	2405	2418	14	[1, 68, 74, 81, 94, 100, 105, 108, 118, 134, 140]
CaO_8	2408	2433	26	[2, 65, 67, 69, 115, 116, 130, 141, 149]
CaO_11	2419	2422	4	[1, 68, 74, 81, 94, 95, 100, 105, 108, 118, 134, 140]
CaO_12	2423	2428	6	[1, 68, 74, 81, 94, 95, 100, 105, 108, 118, 134, 136, 140]
CaO_11	2429	2463	35	[1, 68, 74, 81, 94, 95, 100, 105, 108, 118, 136, 140]
CaO_9	2434	2435	2	[2, 65, 67, 69, 83, 115, 116, 130, 141, 149]
CaO_8	2436	2443	8	[2, 65, 67, 83, 115, 116, 130, 141, 149]
CaO_7	2444	2456	13	[2, 65, 67, 83, 115, 116, 130, 141]
CaO_6	2457	2483	27	[2, 65, 67, 83, 116, 130, 141]
CaO_10	2464	2464	1	[1, 68, 74, 81, 94, 95, 100, 105, 108, 118, 140]
CaO_11	2465	2468	4	[1, 68, 74, 81, 94, 95, 100, 105, 108, 118, 134, 140]
CaO_10	2469	2477	9	[1, 68, 74, 81, 94, 100, 105, 108, 118, 134, 140]
CaO_9	2478	2497	20	[1, 68, 74, 81, 94, 100, 108, 118, 134, 140]
CaO_7	2484	2501	18	[2, 65, 67, 83, 105, 116, 130, 141]
CaO_9	2498	2510	13	[1, 74, 81, 94, 100, 104, 108, 118, 134, 140]
CaO_7	2502	2532	31	[2, 65, 67, 83, 101, 116, 130, 141]
CaO_8	2511	2527	17	[1, 81, 94, 100, 104, 108, 118, 134, 140]
CaO_9	2528	2532	5	[1, 81, 94, 100, 104, 108, 111, 118, 134, 140]
CaO_8	2533	2537	5	[1, 81, 94, 100, 104, 111, 118, 134, 140]
CaO_8	2533	2534	2	[2, 65, 67, 83, 101, 105, 116, 130, 141]
CaO_7	2535	2548	14	[2, 67, 83, 101, 105, 116, 130, 141]
CaO_7	2538	2592	55	[1, 94, 100, 104, 111, 118, 134, 140]
CaO_8	2549	2554	6	[2, 67, 83, 101, 105, 115, 116, 130, 141]
CaO_7	2555	2567	13	[2, 67, 83, 101, 115, 116, 130, 141]
CaO_6	2568	2578	11	[2, 67, 83, 101, 116, 130, 141]
CaO_7	2579	2592	14	[2, 67, 83, 101, 112, 116, 130, 141]
CaO_8	2593	2597	5	[1, 74, 94, 100, 104, 111, 118, 134, 140]
CaO_8	2593	2601	9	[2, 67, 83, 101, 112, 115, 116, 130, 141]
CaO_9	2598	2611	14	[1, 74, 78, 94, 100, 104, 111, 118, 134, 140]
CaO_9	2602	2636	35	[2, 67, 83, 101, 112, 115, 116, 117, 130, 141]
CaO_8	2612	2618	7	[1, 74, 94, 100, 104, 111, 118, 134, 140]
CaO_9	2619	2619	1	[1, 74, 94, 100, 104, 111, 118, 134, 136, 140]
CaO_8	2620	2629	10	[1, 74, 94, 100, 111, 118, 134, 136, 140]
CaO_7	2630	2649	20	[1, 74, 94, 100, 118, 134, 136, 140]
CaO_10	2637	2665	29	[2, 67, 83, 90, 101, 112, 115, 116, 117, 130, 141]
CaO_8	2650	2669	20	[1, 74, 94, 100, 108, 118, 134, 136, 140]
CaO_8	2666	2679	14	[2, 67, 83, 90, 112, 116, 117, 130, 141]
CaO_9	2670	2675	6	[1, 74, 84, 94, 100, 108, 118, 134, 136, 140]
CaO_10	2676	2679	4	[1, 74, 84, 89, 94, 100, 108, 118, 134, 136, 140]
CaO_11	2680	2704	25	[1, 74, 84, 89, 94, 100, 105, 108, 118, 134, 136, 140]
CaO_7	2680	2681	2	[2, 67, 83, 90, 116, 117, 130, 141]
CaO_6	2682	2723	42	[2, 67, 90, 116, 117, 130, 141]
CaO_10	2705	2709	5	[1, 74, 89, 94, 100, 105, 108, 118, 134, 136, 140]
CaO_9	2710	2712	3	[1, 74, 89, 94, 100, 105, 118, 134, 136, 140]
CaO_8	2713	2724	12	[1, 74, 89, 94, 100, 105, 118, 136, 140]
CaO_7	2724	2739	16	[2, 67, 90, 101, 116, 117, 130, 141]
CaO_9	2725	2732	8	[1, 74, 89, 94, 100, 105, 118, 125, 136, 140]
CaO_7	2733	2761	29	[1, 74, 89, 94, 100, 118, 136, 140]
CaO_6	2740	2753	14	[2, 67, 90, 101, 116, 130, 141]
CaO_7	2754	2767	14	[2, 67, 83, 90, 101, 116, 130, 141]
CaO_6	2762	2772	11	[1, 74, 94, 100, 118, 136, 140]
CaO_8	2768	2797	30	[2, 67, 83, 90, 101, 112, 116, 130, 141]
CaO_7	2773	2784	12	[1, 74, 94, 100, 111, 118, 136, 140]
CaO_6	2785	2803	19	[1, 74, 94, 100, 111, 118, 140]
CaO_10	2798	2806	9	[2, 67, 83, 90, 101, 112, 116, 117, 130, 141, 149]
CaO_7	2804	2827	24	[1, 74, 78, 94, 100, 111, 118, 140]
CaO_9	2807	2828	22	[2, 67, 83, 90, 101, 116, 117, 130, 141, 149]
CaO_8	2828	2858	31	[1, 74, 78, 94, 100, 111, 118, 134, 140]
CaO_8	2829	2829	1	[2, 67, 90, 101, 116, 117, 130, 141, 149]
CaO_9	2830	2837	8	[2, 67, 90, 101, 116, 117, 130, 141, 147, 149]
CaO_10	2838	2873	36	[2, 67, 90, 101, 112, 116, 117, 130, 141, 147, 149]
CaO_7	2859	2873	15	[1, 74, 78, 94, 111, 118, 134, 140]
CaO_8	2874	2874	1	[1, 74, 78, 94, 104, 111, 118, 134, 140]
CaO_9	2874	2874	1	[2, 67, 90, 101, 112, 116, 117, 130, 141, 149]
CaO_7	2875	2882	8	[1, 74, 78, 94, 104, 111, 118, 134]
CaO_8	2875	2893	19	[2, 67, 101, 112, 116, 117, 130, 141, 149]
CaO_8	2883	2889	7	[1, 74, 78, 84, 94, 104, 111, 118, 134]
CaO_9	2890	2903	14	[1, 74, 78, 84, 94, 100, 104, 111, 118, 134]
CaO_9	2894	2937	44	[2, 67, 87, 101, 112, 116, 117, 130, 141, 149]
CaO_8	2904	2909	6	[1, 74, 78, 84, 94, 104, 111, 118, 134]
CaO_9	2910	2926	17	[1, 74, 78, 84, 94, 104, 111, 118, 125, 134]
CaO_8	2927	2927	1	[1, 78, 84, 94, 104, 111, 118, 125, 134]
CaO_9	2928	2935	8	[1, 78, 84, 94, 104, 108, 111, 118, 125, 134]
CaO_9	2936	2937	2	[1, 78, 94, 104, 108, 111, 118, 125, 134, 143]
CaO_8	2938	2938	1	[1, 78, 94, 104, 108, 111, 118, 134, 143]
CaO_10	2938	2951	14	[2, 67, 83, 87, 101, 112, 116, 117, 130, 141, 149]
CaO_9	2939	2940	2	[1, 64, 78, 94, 104, 108, 111, 118, 134, 143]
CaO_8	2941	2946	6	[1, 64, 94, 104, 108, 111, 118, 134, 143]
CaO_9	2947	2957	11	[1, 64, 74, 94, 104, 108, 111, 118, 134, 143]
CaO_9	2952	2966	15	[2, 67, 83, 101, 112, 116, 117, 130, 141, 149]
CaO_8	2958	2958	1	[1, 64, 74, 94, 104, 108, 111, 118, 134]
CaO_7	2959	2960	2	[1, 64, 74, 94, 104, 108, 118, 134]
CaO_9	2961	2984	24	[1, 64, 74, 84, 94, 100, 104, 108, 118, 134]
CaO_8	2967	2967	1	[2, 83, 101, 112, 116, 117, 130, 141, 149]
CaO_6	2968	2992	25	[2, 83, 101, 116, 117, 130, 149]
CaO_10	2985	2987	3	[1, 64, 74, 84, 94, 100, 104, 108, 118, 121, 134]
CaO_9	2988	3002	15	[1, 64, 74, 84, 94, 100, 104, 108, 121, 134]
CaO_5	2993	3005	13	[2, 83, 101, 116, 117, 149]
CaO_8	3003	3005	3	[1, 64, 74, 84, 94, 104, 108, 121, 134]
CaO_7	3006	3027	22	[1, 64, 74, 84, 94, 104, 108, 134]
CaO_6	3006	3011	6	[2, 83, 101, 116, 117, 130, 149]
CaO_7	3012	3017	6	[2, 83, 101, 112, 116, 117, 130, 149]
CaO_8	3018	3027	10	[2, 83, 90, 101, 112, 116, 117, 130, 149]
CaO_8	3028	3040	13	[1, 64, 74, 84, 94, 104, 105, 108, 134]
CaO_9	3028	3030	3	[2, 67, 83, 90, 101, 112, 116, 117, 130, 149]
CaO_10	3031	3058	28	[2, 67, 83, 90, 101, 112, 116, 117, 130, 141, 149]
CaO_9	3041	3054	14	[1, 64, 74, 84, 94, 104, 105, 108, 118, 134]
CaO_8	3055	3059	5	[1, 64, 74, 84, 104, 105, 108, 118, 134]
CaO_9	3059	3077	19	[2, 67, 83, 90, 101, 112, 116, 117, 130, 149]
CaO_7	3060	3073	14	[1, 64, 74, 84, 104, 108, 118, 134]
CaO_8	3074	3091	18	[1, 64, 66, 74, 84, 104, 108, 118, 134]
CaO_8	3078	3081	4	[2, 67, 83, 90, 101, 112, 116, 130, 149]
CaO_7	3082	3090	9	[2, 67, 83, 101, 112, 116, 130, 149]
CaO_8	3091	3098	8	[2, 67, 83, 101, 112, 116, 117, 130, 149]
CaO_9	3092	3126	35	[1, 64, 66, 74, 84, 104, 105, 108, 118, 134]
CaO_9	3099	3128	30	[2, 67, 72, 83, 101, 112, 116, 117, 130, 149]
CaO_8	3127	3134	8	[1, 64, 74, 84, 104, 105, 108, 118, 134]
CaO_8	3129	3160	32	[2, 67, 72, 83, 101, 116, 117, 130, 149]
CaO_9	3135	3162	28	[1, 64, 74, 84, 104, 105, 108, 118, 134, 144]
CaO_7	3161	3184	24	[2, 72, 83, 101, 116, 117, 130, 149]
CaO_10	3163	3187	25	[1, 64, 74, 84, 100, 104, 105, 108, 118, 134, 144]
CaO_8	3185	3215	31	[2, 72, 83, 101, 116, 117, 130, 141, 149]
CaO_9	3188	3189	2	[1, 64, 74, 84, 100, 104, 105, 108, 118, 134]
CaO_10	3190	3215	26	[1, 64, 74, 84, 100, 104, 105, 108, 118, 134, 152]
CaO_9	3216	3222	7	[1, 74, 84, 100, 104, 105, 108, 118, 134, 152]
CaO_7	3216	3234	19	[2, 72, 83, 101, 116, 117, 130, 141]
CaO_8	3223	3224	2	[1, 74, 84, 100, 105, 108, 118, 134, 152]
CaO_7	3225	3225	1	[1, 74, 100, 105, 108, 118, 134, 152]
CaO_8	3226	3233	8	[1, 74, 100, 105, 108, 118, 134, 143, 152]
CaO_9	3234	3251	18	[1, 74, 100, 105, 108, 118, 134, 136, 143, 152]
CaO_6	3235	3236	2	[2, 72, 83, 101, 116, 117, 130]
CaO_7	3237	3251	15	[2, 67, 72, 83, 101, 116, 117, 130]
CaO_8	3252	3256	5	[1, 74, 100, 105, 108, 118, 134, 136, 152]
CaO_8	3252	3277	26	[2, 67, 72, 83, 89, 101, 116, 117, 130]
CaO_7	3257	3257	1	[1, 100, 105, 108, 118, 134, 136, 152]
CaO_7	3258	3274	17	[1, 100, 104, 105, 108, 118, 134, 152]
CaO_8	3275	3284	10	[1, 64, 100, 104, 105, 108, 118, 134, 152]
CaO_9	3278	3283	6	[2, 67, 72, 83, 87, 89, 101, 116, 117, 130]
CaO_10	3284	3288	5	[2, 67, 72, 83, 87, 89, 101, 102, 116, 117, 130]
CaO_9	3285	3403	119	[1, 64, 84, 100, 104, 105, 108, 118, 134, 152]
CaO_9	3289	3291	3	[2, 67, 72, 87, 89, 101, 102, 116, 117, 130]
CaO_10	3292	3301	10	[2, 67, 72, 87, 89, 101, 102, 112, 116, 117, 130]
CaO_9	3302	3304	3	[2, 67, 72, 87, 89, 101, 102, 112, 117, 130]
CaO_8	3305	3310	6	[2, 67, 87, 89, 101, 102, 112, 117, 130]
CaO_7	3311	3339	29	[2, 67, 87, 89, 101, 102, 117, 130]
CaO_8	3340	3354	15	[2, 67, 87, 89, 99, 101, 102, 117, 130]
CaO_7	3355	3368	14	[2, 67, 87, 89, 101, 102, 117, 130]
CaO_8	3369	3390	22	[2, 67, 72, 87, 89, 101, 102, 117, 130]
CaO_7	3391	3420	30	[2, 67, 72, 87, 89, 101, 117, 130]
CaO_10	3404	3409	6	[1, 64, 84, 100, 104, 105, 108, 118, 134, 144, 152]
CaO_11	3410	3422	13	[1, 64, 84, 100, 104, 105, 108, 118, 134, 143, 144, 152]
CaO_8	3421	3446	26	[2, 67, 72, 83, 87, 89, 101, 117, 130]
CaO_10	3423	3423	1	[1, 64, 84, 100, 104, 105, 108, 118, 134, 144, 152]
CaO_9	3424	3433	10	[1, 64, 84, 100, 104, 105, 108, 118, 144, 152]
CaO_8	3434	3438	5	[1, 64, 84, 104, 105, 108, 118, 144, 152]
CaO_7	3439	3444	6	[1, 84, 104, 105, 108, 118, 144, 152]
CaO_8	3445	3447	3	[1, 84, 104, 105, 108, 118, 134, 144, 152]
CaO_7	3447	3454	8	[2, 67, 72, 83, 89, 101, 117, 130]
CaO_9	3448	3463	16	[1, 84, 100, 104, 105, 108, 118, 134, 144, 152]
CaO_8	3455	3463	9	[2, 67, 72, 83, 89, 90, 101, 117, 130]
CaO_8	3464	3466	3	[1, 100, 104, 105, 108, 118, 134, 144, 152]
CaO_9	3464	3485	22	[2, 67, 72, 83, 89, 90, 95, 101, 117, 130]
CaO_7	3467	3470	4	[1, 100, 105, 108, 118, 134, 144, 152]
CaO_8	3471	3520	50	[1, 100, 105, 108, 118, 134, 143, 144, 152]
CaO_8	3486	3493	8	[2, 67, 72, 83, 90, 95, 101, 117, 130]
CaO_9	3494	3498	5	[2, 67, 72, 83, 90, 95, 101, 117, 130, 145]
CaO_8	3499	3513	15	[2, 67, 72, 90, 95, 101, 117, 130, 145]
CaO_7	3514	3545	32	[2, 67, 72, 90, 95, 101, 117, 130]
CaO_9	3521	3545	25	[1, 84, 100, 105, 108, 118, 134, 143, 144, 152]
CaO_10	3546	3552	7	[1, 84, 100, 105, 108, 116, 118, 134, 143, 144, 152]
CaO_7	3546	3547	2	[2, 72, 90, 95, 101, 117, 130, 145]
CaO_8	3548	3551	4	[2, 72, 90, 95, 101, 106, 117, 130, 145]
CaO_7	3552	3554	3	[2, 72, 90, 95, 106, 117, 130, 145]
CaO_9	3553	3554	2	[1, 84, 105, 108, 116, 118, 134, 143, 144, 152]
CaO_8	3555	3557	3	[1, 84, 105, 108, 118, 134, 143, 144, 152]
CaO_8	3555	3573	19	[2, 72, 85, 90, 95, 106, 117, 130, 145]
CaO_9	3558	3575	18	[1, 64, 84, 105, 108, 118, 134, 143, 144, 152]
CaO_9	3574	3576	3	[2, 65, 72, 85, 90, 95, 106, 117, 130, 145]
CaO_8	3576	3596	21	[1, 64, 84, 105, 108, 118, 134, 143, 144]
CaO_10	3577	3589	13	[2, 65, 72, 85, 90, 95, 106, 117, 130, 145, 147]
CaO_9	3590	3591	2	[2, 65, 72, 85, 90, 95, 106, 117, 130, 147]
CaO_8	3592	3610	19	[2, 65, 72, 85, 90, 95, 106, 130, 147]
CaO_7	3597	3598	2	[1, 64, 84, 105, 108, 118, 134, 144]
CaO_8	3599	3600	2	[1, 64, 84, 105, 108, 118, 134, 144, 145]
CaO_9	3601	3608	8	[1, 64, 84, 105, 108, 118, 134, 141, 144, 145]
CaO_8	3609	3610	2	[1, 64, 84, 105, 108, 118, 134, 144, 145]
CaO_7	3611	3616	6	[1, 64, 84, 105, 108, 134, 144, 145]
CaO_9	3611	3611	1	[2, 65, 72, 85, 90, 95, 106, 129, 130, 147]
CaO_8	3612	3615	4	[2, 65, 85, 90, 95, 106, 129, 130, 147]
CaO_7	3616	3634	19	[2, 65, 90, 95, 106, 129, 130, 147]
CaO_8	3617	3622	6	[1, 64, 84, 105, 108, 134, 144, 145, 152]
CaO_7	3623	3626	4	[1, 64, 84, 105, 108, 134, 144, 152]
CaO_8	3627	3628	2	[1, 64, 84, 105, 108, 134, 143, 144, 152]
CaO_7	3629	3634	6	[1, 64, 84, 105, 108, 134, 143, 152]
CaO_8	3635	3677	43	[1, 64, 84, 105, 108, 114, 134, 143, 152]
CaO_8	3635	3636	2	[2, 65, 88, 90, 95, 106, 129, 130, 147]
CaO_9	3637	3667	31	[2, 65, 88, 90, 95, 106, 129, 130, 147, 149]
CaO_8	3668	3689	22	[2, 65, 88, 90, 95, 106, 129, 130, 149]
CaO_7	3678	3711	34	[1, 64, 84, 105, 108, 134, 143, 152]
CaO_9	3690	3694	5	[2, 65, 76, 88, 90, 95, 106, 129, 130, 149]
CaO_10	3695	3704	10	[2, 65, 76, 88, 90, 95, 106, 129, 130, 147, 149]
CaO_9	3705	3714	10	[2, 65, 88, 90, 95, 106, 129, 130, 147, 149]
CaO_8	3712	3728	17	[1, 64, 84, 105, 108, 134, 143, 145, 152]
CaO_8	3715	3715	1	[2, 65, 88, 90, 95, 106, 129, 130, 149]
CaO_7	3716	3719	4	[2, 65, 88, 90, 95, 106, 130, 149]
CaO_8	3720	3722	3	[2, 65, 76, 88, 90, 95, 106, 130, 149]
CaO_7	3723	3732	10	[2, 76, 88, 90, 95, 106, 130, 149]
CaO_9	3729	3732	4	[1, 64, 84, 105, 108, 121, 134, 143, 145, 152]
CaO_10	3733	3753	21	[1, 64, 84, 105, 108, 121, 134, 143, 144, 145, 152]
CaO_8	3733	3745	13	[2, 76, 88, 90, 95, 106, 129, 130, 149]
CaO_9	3746	3751	6	[2, 76, 85, 88, 90, 95, 106, 129, 130, 149]
CaO_10	3752	3760	9	[2, 72, 76, 85, 88, 90, 95, 106, 129, 130, 149]
CaO_9	3754	3759	6	[1, 64, 84, 105, 108, 121, 134, 143, 144, 152]
CaO_10	3760	3778	19	[1, 64, 84, 105, 108, 121, 134, 138, 143, 144, 152]
CaO_9	3761	3777	17	[2, 76, 85, 88, 90, 95, 106, 129, 130, 149]
CaO_8	3778	3783	6	[2, 85, 88, 90, 95, 106, 129, 130, 149]
CaO_9	3779	3780	2	[1, 64, 84, 105, 108, 121, 134, 143, 144, 152]
CaO_10	3781	3812	32	[1, 64, 84, 105, 108, 121, 134, 143, 144, 145, 152]
CaO_7	3784	3791	8	[2, 88, 90, 95, 106, 129, 130, 149]
CaO_8	3792	3792	1	[2, 76, 88, 90, 95, 106, 129, 130, 149]
CaO_9	3793	3795	3	[2, 67, 76, 88, 90, 95, 106, 129, 130, 149]
CaO_8	3796	3816	21	[2, 67, 76, 90, 95, 106, 129, 130, 149]
CaO_11	3813	3814	2	[1, 64, 84, 93, 105, 108, 121, 134, 143, 144, 145, 152]
CaO_10	3815	3851	37	[1, 64, 84, 93, 105, 108, 121, 134, 143, 144, 152]
CaO_9	3817	3824	8	[2, 67, 76, 90, 95, 106, 129, 130, 145, 149]
CaO_8	3825	3838	14	[2, 67, 90, 95, 106, 129, 130, 145, 149]
CaO_7	3839	3839	1	[2, 67, 90, 95, 106, 130, 145, 149]
CaO_8	3840	3854	15	[2, 67, 88, 90, 95, 106, 130, 145, 149]
CaO_9	3852	3884	33	[1, 64, 84, 93, 105, 108, 121, 134, 143, 152]
CaO_9	3855	3863	9	[2, 67, 88, 90, 95, 106, 129, 130, 145, 149]
CaO_10	3864	3884	21	[2, 67, 85, 88, 90, 95, 106, 129, 130, 145, 149]
CaO_10	3885	3901	17	[1, 64, 83, 84, 93, 105, 108, 121, 134, 143, 152]
CaO_9	3885	3922	38	[2, 67, 85, 88, 90, 95, 106, 129, 145, 149]
CaO_9	3902	3907	6	[1, 64, 83, 93, 105, 108, 121, 134, 143, 152]
CaO_8	3908	3911	4	[1, 64, 93, 105, 108, 121, 134, 143, 152]
CaO_7	3912	3926	15	[1, 64, 105, 108, 121, 134, 143, 152]
CaO_7	3923	3953	31	[2, 67, 85, 88, 90, 95, 106, 129]
CaO_8	3927	3945	19	[1, 64, 105, 108, 121, 134, 143, 145, 152]
CaO_9	3946	3953	8	[1, 64, 104, 105, 108, 121, 134, 143, 145, 152]
CaO_10	3954	3963	10	[1, 64, 104, 105, 108, 121, 134, 143, 144, 145, 152]
CaO_6	3954	3958	5	[2, 67, 85, 88, 90, 95, 106]
CaO_7	3959	3962	4	[2, 67, 72, 85, 88, 90, 95, 106]
CaO_6	3963	3964	2	[2, 67, 85, 88, 90, 95, 106]
CaO_9	3964	3969	6	[1, 64, 104, 105, 108, 121, 134, 143, 144, 145]
CaO_7	3965	4004	40	[2, 67, 85, 88, 90, 95, 106, 130]
CaO_8	3970	3983	14	[1, 64, 105, 108, 121, 134, 143, 144, 145]
CaO_7	3984	3991	8	[1, 64, 105, 108, 134, 143, 144, 145]
CaO_6	3992	3999	8	[1, 64, 105, 108, 134, 143, 144]
CaO_7	4000	4014	15	[1, 64, 83, 105, 108, 134, 143, 144]
CaO_6	4005	4015	11	[2, 85, 88, 90, 95, 106, 130]
CaO_8	4015	4029	15	[1, 64, 83, 89, 105, 108, 134, 143, 144]
CaO_7	4016	4042	27	[2, 85, 88, 90, 95, 100, 106, 130]
CaO_9	4030	4036	7	[1, 64, 83, 89, 105, 108, 134, 143, 144, 145]
CaO_8	4037	4048	12	[1, 64, 83, 89, 105, 108, 134, 143, 145]
CaO_8	4043	4059	17	[2, 65, 85, 88, 90, 95, 100, 106, 130]
CaO_9	4049	4053	5	[1, 64, 83, 89, 105, 108, 114, 134, 143, 145]
CaO_10	4054	4057	4	[1, 64, 83, 89, 105, 108, 114, 121, 134, 143, 145]
CaO_11	4058	4093	36	[1, 64, 83, 89, 93, 105, 108, 114, 121, 134, 143, 145]
CaO_9	4060	4080	21	[2, 65, 85, 88, 90, 95, 100, 106, 111, 130]
CaO_8	4081	4082	2	[2, 65, 85, 88, 90, 95, 100, 106, 111]
CaO_9	4083	4120	38	[2, 65, 85, 86, 88, 90, 95, 100, 106, 111]
CaO_12	4094	4094	1	[1, 64, 83, 89, 93, 105, 108, 114, 121, 128, 134, 143, 145]
CaO_11	4095	4103	9	[1, 64, 83, 89, 93, 105, 108, 114, 121, 128, 134, 145]
CaO_10	4104	4192	89	[1, 64, 83, 89, 93, 105, 108, 121, 128, 134, 145]
CaO_8	4121	4126	6	[2, 65, 85, 86, 88, 90, 100, 106, 111]
CaO_7	4127	4128	2	[2, 85, 86, 88, 90, 100, 106, 111]
CaO_6	4129	4130	2	[2, 85, 86, 90, 100, 106, 111]
CaO_7	4131	4138	8	[2, 85, 86, 90, 95, 100, 106, 111]
CaO_6	4139	4153	15	[2, 85, 86, 90, 100, 106, 111]
CaO_7	4154	4154	1	[2, 85, 86, 90, 100, 101, 106, 111]
CaO_8	4155	4155	1	[2, 85, 86, 90, 95, 100, 101, 106, 111]
CaO_7	4156	4160	5	[2, 85, 90, 95, 100, 101, 106, 111]
CaO_8	4161	4162	2	[2, 72, 85, 90, 95, 100, 101, 106, 111]
CaO_9	4163	4182	20	[2, 72, 85, 90, 95, 100, 101, 106, 111, 145]
CaO_8	4183	4185	3	[2, 72, 85, 90, 95, 100, 101, 106, 145]
CaO_9	4186	4189	4	[2, 72, 85, 88, 90, 95, 100, 101, 106, 145]
CaO_8	4190	4199	10	[2, 72, 85, 88, 90, 95, 100, 101, 106]
CaO_11	4193	4212	20	[1, 64, 83, 89, 93, 105, 108, 114, 121, 128, 134, 145]
CaO_9	4200	4209	10	[2, 72, 77, 85, 88, 90, 95, 100, 101, 106]
CaO_8	4210	4245	36	[2, 72, 85, 88, 90, 95, 100, 101, 106]
CaO_10	4213	4249	37	[1, 64, 83, 89, 93, 105, 108, 114, 121, 134, 145]
CaO_9	4246	4253	8	[2, 72, 85, 88, 90, 95, 100, 101, 106, 145]
CaO_9	4250	4253	4	[1, 64, 83, 89, 105, 108, 114, 121, 134, 145]
