# Supplementary material for: Pressure‐Induced Coordination Changes in a Pyrolitic Silicate Melt From Ab Initio Molecular Dynamics Simulations
Source: J Geophys Res Solid Earth. 2019 Nov 29;124(11):11232–50. doi: 10.1029/2019JB018238 (PMC6988478; doi:10.1029/2019JB018238)
Supplement: Supplementary file 2 — Data Set S1 [file JGRB-124-11232-s002.zip › Data/4000K/CaO/a12.0-pyr-100-nvt.T4.outcar.umd.dat.r0.stat.dat]

Cluster	Time	Percent
CaO_8	2124	0.24964739069111425	9
CaO_10	1160	0.13634226610249178	11
CaO_7	2020	0.23742360131640808	8
CaO_9	2128	0.25011753643629525	10
CaO_6	587	0.06899388810531265	7
CaO_5	78	0.009167842031029619	6
CaO_11	301	0.03537846732487071	12
CaO_12	101	0.011871180065820405	13
CaO_4	9	0.0010578279266572638	5
