# Supplementary material for: Pressure‐Induced Coordination Changes in a Pyrolitic Silicate Melt From Ab Initio Molecular Dynamics Simulations
Source: J Geophys Res Solid Earth. 2019 Nov 29;124(11):11232–50. doi: 10.1029/2019JB018238 (PMC6988478; doi:10.1029/2019JB018238)
Supplement: Supplementary file 2 — Data Set S1 [file JGRB-124-11232-s002.zip › Data/4000K/CaO/a12.5-pyr-100-nvt.T4.outcar.umd.dat.r0.popul.dat]

Formula	Begin	End	Lifetime	[Composition]
CaO_9	0	0	1	[1, 64, 75, 98, 115, 119, 135, 139, 142, 143]
CaO_8	0	16	17	[2, 71, 87, 106, 123, 126, 141, 145, 149]
CaO_8	1	1	1	[1, 64, 75, 98, 119, 135, 139, 142, 143]
CaO_9	2	11	10	[1, 64, 74, 75, 98, 119, 135, 139, 142, 143]
CaO_9	12	35	24	[1, 64, 74, 75, 98, 135, 138, 139, 142, 143]
CaO_7	17	21	5	[2, 71, 87, 106, 123, 126, 141, 145]
CaO_10	22	34	13	[2, 71, 83, 87, 106, 123, 126, 138, 140, 141, 145]
CaO_9	35	36	2	[2, 71, 83, 87, 106, 123, 126, 138, 141, 145]
CaO_8	36	46	11	[1, 64, 74, 75, 98, 135, 138, 139, 143]
CaO_10	37	51	15	[2, 71, 83, 87, 106, 123, 126, 138, 141, 145, 149]
CaO_9	47	62	16	[1, 64, 74, 75, 98, 119, 135, 138, 139, 143]
CaO_9	52	55	4	[2, 71, 87, 106, 123, 126, 138, 141, 145, 149]
CaO_8	56	60	5	[2, 71, 87, 106, 123, 138, 141, 145, 149]
CaO_9	61	63	3	[2, 71, 87, 106, 112, 123, 138, 141, 145, 149]
CaO_8	63	78	16	[1, 64, 74, 75, 119, 135, 138, 139, 143]
CaO_8	64	77	14	[2, 87, 106, 112, 123, 138, 141, 145, 149]
CaO_7	78	84	7	[2, 87, 106, 112, 123, 138, 141, 149]
CaO_9	79	95	17	[1, 64, 74, 75, 100, 119, 135, 138, 139, 143]
CaO_6	85	100	16	[2, 87, 106, 123, 138, 141, 149]
CaO_10	96	144	49	[1, 64, 74, 75, 98, 100, 119, 135, 138, 139, 143]
CaO_7	101	117	17	[2, 87, 105, 106, 123, 138, 141, 149]
CaO_6	118	157	40	[2, 87, 106, 123, 138, 141, 149]
CaO_9	145	148	4	[1, 74, 75, 98, 100, 119, 135, 138, 139, 143]
CaO_8	149	163	15	[1, 74, 75, 98, 100, 135, 138, 139, 143]
CaO_7	158	160	3	[2, 87, 106, 123, 135, 138, 141, 149]
CaO_8	161	172	12	[2, 87, 106, 123, 135, 138, 141, 145, 149]
CaO_9	164	191	28	[1, 69, 74, 75, 98, 100, 135, 138, 139, 143]
CaO_7	173	179	7	[2, 87, 106, 135, 138, 141, 145, 149]
CaO_6	180	215	36	[2, 87, 106, 135, 138, 141, 149]
CaO_8	192	224	33	[1, 69, 74, 75, 100, 135, 138, 139, 143]
CaO_7	216	239	24	[2, 71, 87, 106, 135, 138, 141, 149]
CaO_7	225	232	8	[1, 74, 75, 100, 135, 138, 139, 143]
CaO_6	233	236	4	[1, 75, 100, 135, 138, 139, 143]
CaO_5	237	270	34	[1, 75, 135, 138, 139, 143]
CaO_6	240	249	10	[2, 71, 106, 135, 138, 141, 149]
CaO_5	250	250	1	[2, 71, 106, 138, 141, 149]
CaO_6	251	257	7	[2, 71, 83, 106, 138, 141, 149]
CaO_7	258	298	41	[2, 71, 83, 87, 106, 138, 141, 149]
CaO_4	271	299	29	[1, 75, 135, 139, 143]
CaO_8	299	346	48	[2, 71, 83, 87, 106, 124, 138, 141, 149]
CaO_6	300	303	4	[1, 75, 100, 124, 135, 139, 143]
CaO_7	304	322	19	[1, 75, 100, 115, 124, 135, 139, 143]
CaO_6	323	345	23	[1, 75, 124, 135, 138, 139, 143]
CaO_7	346	346	1	[1, 75, 115, 124, 135, 138, 139, 143]
CaO_8	347	350	4	[1, 66, 75, 115, 124, 135, 138, 139, 143]
CaO_9	347	347	1	[2, 71, 83, 87, 106, 123, 124, 138, 141, 149]
CaO_10	348	380	33	[2, 71, 83, 87, 106, 123, 124, 138, 141, 145, 149]
CaO_7	351	358	8	[1, 75, 115, 124, 135, 138, 139, 143]
CaO_7	359	394	36	[1, 75, 81, 115, 124, 138, 139, 143]
CaO_9	381	383	3	[2, 71, 83, 87, 106, 123, 124, 138, 141, 145]
CaO_8	384	394	11	[2, 71, 83, 87, 106, 123, 138, 141, 145]
CaO_6	395	408	14	[1, 75, 81, 115, 124, 138, 139]
CaO_8	395	419	25	[2, 71, 83, 87, 106, 123, 124, 138, 145]
CaO_7	409	428	20	[1, 75, 81, 106, 115, 124, 138, 139]
CaO_7	420	420	1	[2, 71, 83, 87, 106, 123, 138, 145]
CaO_8	421	447	27	[2, 71, 83, 87, 106, 123, 138, 145, 149]
CaO_8	429	454	26	[1, 75, 81, 106, 115, 121, 124, 138, 139]
CaO_7	448	457	10	[2, 71, 87, 106, 123, 138, 145, 149]
CaO_9	455	462	8	[1, 75, 81, 106, 115, 121, 124, 138, 139, 143]
CaO_6	458	497	40	[2, 71, 87, 106, 123, 145, 149]
CaO_8	463	480	18	[1, 75, 81, 106, 121, 124, 138, 139, 143]
CaO_9	481	499	19	[1, 75, 81, 87, 106, 121, 124, 138, 139, 143]
CaO_5	498	508	11	[2, 71, 87, 123, 145, 149]
CaO_8	500	513	14	[1, 81, 87, 106, 121, 124, 138, 139, 143]
CaO_6	509	514	6	[2, 71, 87, 112, 123, 145, 149]
CaO_7	514	519	6	[1, 87, 106, 121, 124, 138, 139, 143]
CaO_7	515	578	64	[2, 71, 87, 106, 112, 123, 145, 149]
CaO_6	520	521	2	[1, 87, 106, 121, 124, 138, 143]
CaO_5	522	530	9	[1, 87, 106, 124, 138, 143]
CaO_6	531	534	4	[1, 87, 106, 124, 135, 138, 143]
CaO_7	535	583	49	[1, 87, 106, 121, 124, 135, 138, 143]
CaO_6	579	610	32	[2, 71, 106, 112, 123, 145, 149]
CaO_6	584	592	9	[1, 87, 106, 121, 124, 138, 143]
CaO_7	593	607	15	[1, 81, 87, 106, 121, 124, 138, 143]
CaO_6	608	635	28	[1, 87, 106, 121, 124, 138, 143]
CaO_7	611	613	3	[2, 71, 106, 112, 123, 141, 145, 149]
CaO_6	614	624	11	[2, 71, 106, 112, 141, 145, 149]
CaO_8	625	627	3	[2, 71, 89, 102, 106, 112, 141, 145, 149]
CaO_9	628	637	10	[2, 71, 84, 89, 102, 106, 112, 141, 145, 149]
CaO_5	636	641	6	[1, 106, 121, 124, 138, 143]
CaO_8	638	655	18	[2, 71, 84, 89, 102, 112, 141, 145, 149]
CaO_6	642	643	2	[1, 75, 106, 121, 124, 138, 143]
CaO_7	644	666	23	[1, 75, 81, 106, 121, 124, 138, 143]
CaO_7	656	704	49	[2, 71, 84, 89, 102, 112, 141, 145]
CaO_8	667	676	10	[1, 75, 81, 106, 115, 121, 124, 138, 143]
CaO_7	677	680	4	[1, 75, 81, 115, 121, 124, 138, 143]
CaO_8	681	689	9	[1, 75, 81, 106, 115, 121, 124, 138, 143]
CaO_7	690	696	7	[1, 75, 81, 115, 121, 124, 138, 143]
CaO_6	697	718	22	[1, 75, 81, 115, 121, 124, 143]
CaO_8	705	724	20	[2, 71, 84, 89, 102, 112, 124, 141, 145]
CaO_7	719	724	6	[1, 75, 81, 115, 121, 124, 135, 143]
CaO_6	725	735	11	[1, 75, 81, 115, 121, 124, 135]
CaO_9	725	736	12	[2, 71, 84, 89, 102, 105, 112, 124, 141, 145]
CaO_7	736	763	28	[1, 75, 81, 115, 121, 124, 135, 143]
CaO_8	737	741	5	[2, 71, 84, 89, 102, 105, 112, 124, 145]
CaO_7	742	745	4	[2, 71, 89, 102, 105, 112, 124, 145]
CaO_8	746	760	15	[2, 71, 89, 102, 105, 112, 124, 143, 145]
CaO_9	761	770	10	[2, 71, 89, 102, 105, 112, 124, 135, 143, 145]
CaO_6	764	766	3	[1, 75, 115, 121, 124, 135, 143]
CaO_7	767	800	34	[1, 75, 98, 115, 121, 124, 135, 143]
CaO_8	771	772	2	[2, 71, 89, 105, 112, 124, 135, 143, 145]
CaO_7	773	778	6	[2, 71, 89, 112, 124, 135, 143, 145]
CaO_8	779	812	34	[2, 71, 89, 112, 124, 135, 138, 143, 145]
CaO_8	801	815	15	[1, 69, 75, 98, 115, 121, 124, 135, 143]
CaO_7	813	816	4	[2, 71, 89, 112, 124, 138, 143, 145]
CaO_7	816	877	62	[1, 69, 75, 98, 115, 121, 124, 135]
CaO_6	817	831	15	[2, 71, 89, 112, 124, 138, 143]
CaO_7	832	850	19	[2, 69, 71, 89, 112, 124, 138, 143]
CaO_6	851	855	5	[2, 71, 89, 112, 124, 138, 143]
CaO_7	856	856	1	[2, 71, 89, 105, 112, 124, 138, 143]
CaO_8	857	864	8	[2, 71, 89, 102, 105, 112, 124, 138, 143]
CaO_9	865	866	2	[2, 71, 89, 102, 105, 106, 112, 124, 138, 143]
CaO_10	867	875	9	[2, 71, 89, 102, 105, 106, 112, 124, 138, 141, 143]
CaO_11	876	878	3	[2, 71, 89, 102, 105, 106, 112, 124, 138, 141, 143, 145]
CaO_6	878	916	39	[1, 69, 75, 98, 115, 121, 124]
CaO_10	879	892	14	[2, 71, 89, 102, 105, 106, 112, 124, 138, 143, 145]
CaO_8	893	906	14	[2, 71, 89, 102, 105, 112, 138, 143, 145]
CaO_9	907	913	7	[2, 71, 89, 102, 105, 112, 138, 141, 143, 145]
CaO_10	914	915	2	[2, 71, 89, 102, 105, 112, 126, 138, 141, 143, 145]
CaO_9	916	917	2	[2, 89, 102, 105, 112, 126, 138, 141, 143, 145]
CaO_5	917	939	23	[1, 75, 98, 115, 121, 124]
CaO_10	918	921	4	[2, 89, 102, 105, 106, 112, 126, 138, 141, 143, 145]
CaO_9	922	957	36	[2, 89, 102, 105, 106, 112, 126, 138, 141, 143]
CaO_4	940	944	5	[1, 75, 98, 121, 124]
CaO_5	945	966	22	[1, 75, 98, 121, 122, 124]
CaO_8	958	959	2	[2, 89, 102, 105, 112, 126, 138, 141, 143]
CaO_7	960	980	21	[2, 89, 102, 105, 112, 126, 138, 141]
CaO_6	967	983	17	[1, 69, 75, 98, 121, 122, 124]
CaO_8	981	989	9	[2, 83, 89, 102, 105, 112, 126, 138, 141]
CaO_5	984	1008	25	[1, 69, 75, 98, 122, 124]
CaO_7	990	1001	12	[2, 83, 89, 102, 105, 112, 126, 141]
CaO_8	1002	1012	11	[2, 83, 89, 102, 105, 112, 126, 128, 141]
CaO_6	1009	1035	27	[1, 69, 75, 98, 122, 124, 134]
CaO_7	1013	1022	10	[2, 89, 102, 105, 112, 126, 128, 141]
CaO_6	1023	1027	5	[2, 89, 102, 105, 126, 128, 141]
CaO_7	1028	1029	2	[2, 89, 102, 105, 126, 128, 141, 147]
CaO_6	1030	1036	7	[2, 102, 105, 126, 128, 141, 147]
CaO_7	1036	1059	24	[1, 69, 75, 98, 121, 122, 124, 134]
CaO_7	1037	1042	6	[2, 102, 105, 126, 128, 132, 141, 147]
CaO_8	1043	1051	9	[2, 102, 105, 126, 128, 132, 136, 141, 147]
CaO_9	1052	1058	7	[2, 82, 102, 105, 126, 128, 132, 136, 141, 147]
CaO_10	1059	1065	7	[2, 82, 83, 102, 105, 126, 128, 132, 136, 141, 147]
CaO_8	1060	1154	95	[1, 69, 75, 98, 121, 122, 124, 134, 148]
CaO_9	1066	1066	1	[2, 82, 83, 102, 126, 128, 132, 136, 141, 147]
CaO_8	1067	1070	4	[2, 82, 83, 126, 128, 132, 136, 141, 147]
CaO_7	1071	1073	3	[2, 83, 126, 128, 132, 136, 141, 147]
CaO_6	1074	1077	4	[2, 126, 128, 132, 136, 141, 147]
CaO_7	1078	1085	8	[2, 67, 126, 128, 132, 136, 141, 147]
CaO_8	1086	1087	2	[2, 67, 83, 126, 128, 132, 136, 141, 147]
CaO_9	1088	1088	1	[2, 67, 83, 117, 126, 128, 132, 136, 141, 147]
CaO_8	1089	1107	19	[2, 67, 83, 117, 126, 128, 136, 141, 147]
CaO_9	1108	1112	5	[2, 67, 83, 84, 117, 126, 128, 136, 141, 147]
CaO_8	1113	1120	8	[2, 67, 84, 117, 126, 128, 136, 141, 147]
CaO_7	1121	1128	8	[2, 67, 117, 126, 128, 136, 141, 147]
CaO_6	1129	1129	1	[2, 67, 117, 128, 136, 141, 147]
CaO_7	1130	1136	7	[2, 67, 117, 128, 132, 136, 141, 147]
CaO_8	1137	1149	13	[2, 67, 113, 117, 128, 132, 136, 141, 147]
CaO_9	1150	1150	1	[2, 67, 82, 113, 117, 128, 132, 136, 141, 147]
CaO_8	1151	1155	5	[2, 82, 113, 117, 128, 132, 136, 141, 147]
CaO_7	1155	1171	17	[1, 69, 75, 98, 121, 122, 124, 134]
CaO_7	1156	1158	3	[2, 113, 117, 128, 132, 136, 141, 147]
CaO_6	1159	1171	13	[2, 113, 117, 128, 136, 141, 147]
CaO_6	1172	1195	24	[1, 69, 75, 98, 121, 122, 134]
CaO_7	1172	1217	46	[2, 81, 113, 117, 128, 136, 141, 147]
CaO_5	1196	1253	58	[1, 69, 98, 121, 122, 134]
CaO_8	1218	1242	25	[2, 81, 113, 117, 126, 128, 136, 141, 147]
CaO_9	1243	1281	39	[2, 81, 84, 113, 117, 126, 128, 136, 141, 147]
CaO_6	1254	1262	9	[1, 69, 75, 98, 121, 122, 134]
CaO_7	1263	1288	26	[1, 69, 75, 98, 105, 121, 122, 134]
CaO_10	1282	1287	6	[2, 81, 84, 102, 113, 117, 126, 128, 136, 141, 147]
CaO_9	1288	1294	7	[2, 81, 84, 102, 113, 117, 128, 136, 141, 147]
CaO_6	1289	1291	3	[1, 69, 75, 98, 121, 122, 134]
CaO_7	1292	1293	2	[1, 69, 75, 98, 121, 122, 134, 148]
CaO_7	1294	1302	9	[1, 69, 74, 75, 121, 122, 134, 148]
CaO_10	1295	1320	26	[2, 81, 84, 102, 113, 117, 126, 128, 136, 141, 147]
CaO_8	1303	1303	1	[1, 69, 74, 75, 121, 122, 124, 134, 148]
CaO_9	1304	1304	1	[1, 69, 74, 75, 105, 121, 122, 124, 134, 148]
CaO_10	1305	1322	18	[1, 69, 74, 75, 105, 110, 121, 122, 124, 134, 148]
CaO_10	1321	1338	18	[2, 81, 84, 113, 117, 126, 128, 136, 141, 143, 147]
CaO_9	1323	1358	36	[1, 69, 75, 105, 110, 121, 122, 124, 134, 148]
CaO_9	1339	1373	35	[2, 81, 84, 113, 117, 126, 128, 136, 141, 147]
CaO_8	1359	1359	1	[1, 69, 75, 105, 110, 122, 124, 134, 148]
CaO_8	1360	1365	6	[1, 75, 105, 110, 122, 124, 134, 146, 148]
CaO_9	1366	1367	2	[1, 69, 75, 105, 110, 122, 124, 134, 146, 148]
CaO_8	1368	1372	5	[1, 69, 75, 105, 110, 122, 124, 134, 148]
CaO_9	1373	1388	16	[1, 69, 75, 105, 110, 115, 122, 124, 134, 148]
CaO_10	1374	1390	17	[2, 81, 84, 113, 117, 126, 128, 132, 136, 141, 147]
CaO_10	1389	1411	23	[1, 69, 75, 105, 110, 115, 122, 124, 134, 146, 148]
CaO_9	1391	1395	5	[2, 81, 84, 113, 117, 126, 128, 132, 136, 141]
CaO_8	1396	1419	24	[2, 81, 113, 117, 126, 128, 132, 136, 141]
CaO_8	1412	1414	3	[1, 75, 105, 110, 115, 122, 124, 134, 148]
CaO_7	1415	1442	28	[1, 75, 110, 115, 122, 124, 134, 148]
CaO_9	1420	1420	1	[2, 81, 113, 117, 126, 128, 129, 132, 136, 141]
CaO_8	1421	1424	4	[2, 81, 113, 117, 126, 128, 129, 132, 136]
CaO_9	1425	1436	12	[2, 81, 113, 117, 126, 128, 129, 132, 136, 147]
CaO_8	1437	1439	3	[2, 81, 113, 126, 128, 129, 132, 136, 147]
CaO_9	1440	1445	6	[2, 81, 107, 113, 126, 128, 129, 132, 136, 147]
CaO_8	1443	1453	11	[1, 75, 105, 110, 115, 122, 124, 134, 148]
CaO_8	1446	1446	1	[2, 81, 107, 113, 126, 128, 132, 136, 147]
CaO_9	1447	1462	16	[2, 81, 107, 113, 126, 128, 132, 136, 147, 151]
CaO_7	1454	1497	44	[1, 75, 105, 110, 122, 124, 134, 148]
CaO_8	1463	1470	8	[2, 81, 107, 113, 126, 128, 136, 147, 151]
CaO_9	1471	1480	10	[2, 76, 81, 107, 113, 126, 128, 136, 147, 151]
CaO_8	1481	1485	5	[2, 76, 107, 113, 126, 128, 136, 147, 151]
CaO_8	1486	1517	32	[2, 76, 107, 113, 123, 126, 128, 147, 151]
CaO_8	1498	1502	5	[1, 69, 75, 105, 110, 122, 124, 134, 148]
CaO_9	1503	1527	25	[1, 69, 75, 89, 105, 110, 122, 124, 134, 148]
CaO_7	1518	1520	3	[2, 76, 107, 123, 126, 128, 147, 151]
CaO_6	1521	1535	15	[2, 76, 107, 123, 126, 128, 147]
CaO_8	1528	1532	5	[1, 69, 75, 89, 110, 122, 124, 134, 148]
CaO_9	1533	1559	27	[1, 69, 75, 89, 110, 121, 122, 124, 134, 148]
CaO_5	1536	1546	11	[2, 76, 123, 126, 128, 147]
CaO_4	1547	1560	14	[2, 76, 123, 128, 147]
CaO_8	1560	1574	15	[1, 69, 75, 89, 110, 121, 122, 124, 134]
CaO_5	1561	1567	7	[2, 76, 80, 123, 128, 147]
CaO_6	1568	1577	10	[2, 76, 80, 123, 128, 136, 147]
CaO_9	1575	1577	3	[1, 69, 75, 89, 110, 120, 121, 122, 124, 134]
CaO_8	1578	1582	5	[1, 69, 75, 89, 110, 120, 121, 122, 134]
CaO_5	1578	1580	3	[2, 76, 123, 128, 136, 147]
CaO_6	1581	1592	12	[2, 76, 123, 126, 128, 136, 147]
CaO_9	1583	1597	15	[1, 69, 75, 89, 110, 120, 121, 122, 134, 148]
CaO_7	1593	1609	17	[2, 76, 123, 126, 128, 136, 147, 151]
CaO_8	1598	1610	13	[1, 69, 75, 110, 120, 121, 122, 134, 148]
CaO_8	1610	1623	14	[2, 76, 107, 123, 126, 128, 136, 147, 151]
CaO_7	1611	1629	19	[1, 69, 75, 110, 121, 122, 134, 148]
CaO_7	1624	1663	40	[2, 76, 123, 126, 128, 136, 147, 151]
CaO_8	1630	1650	21	[1, 69, 75, 89, 110, 121, 122, 134, 148]
CaO_7	1651	1703	53	[1, 69, 75, 89, 121, 122, 134, 148]
CaO_8	1664	1664	1	[2, 66, 76, 123, 126, 128, 136, 147, 151]
CaO_9	1665	1671	7	[2, 66, 67, 76, 123, 126, 128, 136, 147, 151]
CaO_8	1672	1692	21	[2, 66, 67, 76, 123, 126, 136, 147, 151]
CaO_7	1693	1696	4	[2, 66, 67, 83, 126, 136, 147, 151]
CaO_6	1697	1738	42	[2, 66, 67, 83, 126, 136, 147]
CaO_8	1704	1706	3	[1, 69, 75, 89, 121, 122, 124, 134, 148]
CaO_7	1707	1709	3	[1, 69, 89, 121, 122, 124, 134, 148]
CaO_6	1710	1724	15	[1, 69, 121, 122, 124, 134, 148]
CaO_5	1725	1725	1	[1, 69, 121, 124, 134, 148]
CaO_6	1726	1734	9	[1, 69, 75, 121, 124, 134, 148]
CaO_5	1735	1760	26	[1, 69, 75, 121, 124, 148]
CaO_7	1739	1750	12	[2, 66, 67, 83, 96, 126, 136, 147]
CaO_8	1751	1754	4	[2, 66, 67, 83, 89, 96, 126, 136, 147]
CaO_9	1755	1761	7	[2, 64, 66, 67, 83, 89, 96, 126, 136, 147]
CaO_7	1761	1803	43	[1, 69, 75, 121, 122, 124, 134, 148]
CaO_8	1762	1769	8	[2, 64, 66, 83, 89, 96, 126, 136, 147]
CaO_7	1770	1796	27	[2, 64, 66, 83, 89, 126, 136, 147]
CaO_8	1797	1832	36	[2, 64, 66, 67, 83, 89, 126, 136, 147]
CaO_8	1804	1808	5	[1, 69, 75, 121, 122, 124, 130, 134, 148]
CaO_7	1809	1819	11	[1, 69, 75, 121, 122, 124, 130, 148]
CaO_8	1820	1821	2	[1, 69, 75, 111, 121, 122, 124, 130, 148]
CaO_9	1822	1851	30	[1, 69, 75, 98, 111, 121, 122, 124, 130, 148]
CaO_7	1833	1837	5	[2, 64, 66, 83, 89, 126, 136, 147]
CaO_8	1838	1844	7	[2, 64, 66, 83, 89, 126, 136, 147, 151]
CaO_9	1845	1851	7	[2, 64, 66, 72, 83, 89, 126, 136, 147, 151]
CaO_8	1852	1858	7	[1, 69, 98, 111, 121, 122, 124, 130, 148]
CaO_10	1852	1871	20	[2, 64, 66, 72, 83, 89, 107, 126, 136, 147, 151]
CaO_7	1859	1880	22	[1, 69, 111, 121, 122, 124, 130, 148]
CaO_11	1872	1879	8	[2, 64, 66, 72, 83, 89, 107, 126, 135, 136, 147, 151]
CaO_12	1880	1884	5	[2, 64, 66, 72, 79, 83, 107, 123, 126, 135, 136, 147, 151]
CaO_6	1881	1886	6	[1, 69, 111, 121, 122, 130, 148]
CaO_11	1885	1893	9	[2, 64, 66, 79, 83, 107, 123, 126, 135, 136, 147, 151]
CaO_5	1887	1888	2	[1, 69, 111, 121, 122, 148]
CaO_4	1889	1898	10	[1, 69, 111, 121, 148]
CaO_10	1894	1898	5	[2, 64, 79, 83, 107, 123, 126, 135, 136, 147, 151]
CaO_5	1899	1916	18	[1, 69, 111, 121, 148, 150]
CaO_9	1899	1935	37	[2, 64, 79, 83, 107, 123, 126, 136, 147, 151]
CaO_6	1917	1958	42	[1, 69, 111, 121, 122, 148, 150]
CaO_8	1936	1950	15	[2, 64, 79, 83, 107, 123, 126, 147, 151]
CaO_7	1951	1999	49	[2, 64, 79, 83, 107, 126, 147, 151]
CaO_5	1959	1959	1	[1, 69, 121, 122, 148, 150]
CaO_6	1960	1972	13	[1, 69, 78, 121, 122, 148, 150]
CaO_7	1973	1977	5	[1, 69, 78, 121, 122, 134, 148, 150]
CaO_8	1978	1992	15	[1, 69, 78, 121, 122, 124, 134, 148, 150]
CaO_9	1993	1996	4	[1, 69, 78, 98, 121, 122, 124, 134, 148, 150]
CaO_10	1997	2005	9	[1, 69, 78, 98, 111, 121, 122, 124, 134, 148, 150]
CaO_8	2000	2034	35	[2, 64, 72, 79, 83, 107, 126, 147, 151]
CaO_9	2006	2009	4	[1, 69, 78, 98, 121, 122, 124, 134, 148, 150]
CaO_10	2010	2012	3	[1, 69, 78, 98, 111, 121, 122, 124, 134, 148, 150]
CaO_9	2013	2014	2	[1, 69, 78, 98, 111, 121, 122, 134, 148, 150]
CaO_8	2015	2019	5	[1, 69, 98, 111, 121, 122, 134, 148, 150]
CaO_7	2020	2046	27	[1, 69, 98, 111, 121, 122, 134, 148]
CaO_7	2035	2051	17	[2, 64, 72, 79, 83, 107, 126, 151]
CaO_8	2047	2061	15	[1, 69, 98, 111, 121, 122, 134, 148, 150]
CaO_8	2052	2059	8	[2, 64, 72, 79, 83, 107, 126, 139, 151]
CaO_7	2060	2083	24	[2, 64, 72, 79, 83, 107, 139, 151]
CaO_7	2062	2070	9	[1, 69, 98, 111, 121, 122, 134, 150]
CaO_8	2071	2087	17	[1, 69, 98, 111, 121, 122, 124, 134, 150]
CaO_8	2084	2106	23	[2, 64, 72, 79, 83, 107, 139, 147, 151]
CaO_7	2088	2090	3	[1, 69, 111, 121, 122, 124, 134, 150]
CaO_6	2091	2099	9	[1, 69, 111, 121, 122, 124, 150]
CaO_5	2100	2128	29	[1, 69, 111, 121, 122, 124]
CaO_7	2107	2154	48	[2, 64, 72, 79, 83, 107, 147, 151]
CaO_6	2129	2151	23	[1, 69, 111, 121, 122, 124, 140]
CaO_7	2152	2172	21	[1, 69, 111, 121, 122, 124, 140, 150]
CaO_6	2155	2196	42	[2, 64, 72, 79, 83, 107, 147]
CaO_8	2173	2196	24	[1, 69, 111, 121, 122, 124, 140, 148, 150]
CaO_7	2197	2218	22	[1, 69, 111, 121, 122, 124, 148, 150]
CaO_7	2197	2213	17	[2, 64, 72, 79, 83, 107, 147, 151]
CaO_8	2214	2268	55	[2, 64, 67, 72, 79, 83, 107, 147, 151]
CaO_8	2219	2225	7	[1, 69, 110, 111, 121, 122, 124, 148, 150]
CaO_9	2226	2226	1	[1, 69, 110, 111, 115, 121, 122, 124, 148, 150]
CaO_10	2227	2231	5	[1, 69, 98, 110, 111, 115, 121, 122, 124, 148, 150]
CaO_11	2232	2243	12	[1, 69, 98, 104, 110, 111, 115, 121, 122, 124, 148, 150]
CaO_10	2244	2249	6	[1, 69, 98, 104, 110, 111, 115, 121, 122, 148, 150]
CaO_11	2250	2260	11	[1, 69, 78, 98, 104, 110, 111, 115, 121, 122, 148, 150]
CaO_10	2261	2266	6	[1, 69, 78, 98, 104, 110, 115, 121, 122, 148, 150]
CaO_9	2267	2270	4	[1, 69, 78, 98, 104, 115, 121, 122, 148, 150]
CaO_9	2269	2275	7	[2, 64, 67, 72, 79, 83, 107, 136, 147, 151]
CaO_10	2271	2273	3	[1, 69, 78, 98, 104, 111, 115, 121, 122, 148, 150]
CaO_9	2274	2275	2	[1, 69, 78, 98, 104, 111, 121, 122, 148, 150]
CaO_10	2276	2295	20	[1, 69, 78, 98, 104, 111, 121, 122, 124, 148, 150]
CaO_8	2276	2308	33	[2, 67, 72, 79, 83, 107, 136, 147, 151]
CaO_9	2296	2308	13	[1, 69, 78, 98, 111, 121, 122, 124, 148, 150]
CaO_8	2309	2325	17	[1, 69, 78, 98, 111, 121, 122, 124, 148]
CaO_9	2309	2316	8	[2, 67, 72, 79, 83, 97, 107, 136, 147, 151]
CaO_8	2317	2323	7	[2, 67, 72, 79, 83, 97, 107, 136, 147]
CaO_9	2324	2329	6	[2, 67, 72, 79, 83, 97, 107, 126, 136, 147]
CaO_7	2326	2338	13	[1, 69, 98, 111, 121, 122, 124, 148]
CaO_8	2330	2343	14	[2, 67, 72, 79, 83, 97, 107, 126, 147]
CaO_6	2339	2356	18	[1, 69, 111, 121, 122, 124, 148]
CaO_9	2344	2350	7	[2, 67, 72, 79, 83, 97, 107, 126, 136, 147]
CaO_8	2351	2367	17	[2, 67, 72, 79, 83, 97, 107, 126, 147]
CaO_7	2357	2362	6	[1, 69, 81, 111, 121, 122, 124, 148]
CaO_6	2363	2373	11	[1, 69, 111, 121, 122, 124, 148]
CaO_7	2368	2405	38	[2, 67, 72, 79, 83, 107, 126, 147]
CaO_5	2374	2378	5	[1, 69, 111, 121, 122, 148]
CaO_4	2379	2399	21	[1, 111, 121, 122, 148]
CaO_5	2400	2401	2	[1, 81, 111, 121, 122, 148]
CaO_6	2402	2403	2	[1, 81, 100, 111, 121, 122, 148]
CaO_7	2404	2406	3	[1, 81, 100, 111, 116, 121, 122, 148]
CaO_6	2406	2409	4	[2, 67, 72, 79, 83, 107, 147]
CaO_8	2407	2436	30	[1, 81, 84, 100, 111, 116, 121, 122, 148]
CaO_5	2410	2422	13	[2, 72, 79, 83, 107, 147]
CaO_6	2423	2424	2	[2, 64, 72, 79, 83, 107, 147]
CaO_5	2425	2426	2	[2, 64, 72, 79, 83, 107]
CaO_6	2427	2528	102	[2, 64, 72, 76, 79, 83, 107]
CaO_7	2437	2457	21	[1, 81, 84, 100, 111, 116, 122, 148]
CaO_6	2458	2461	4	[1, 81, 100, 111, 116, 122, 148]
CaO_7	2462	2486	25	[1, 81, 84, 100, 111, 116, 122, 148]
CaO_8	2487	2490	4	[1, 78, 81, 84, 100, 111, 116, 122, 148]
CaO_7	2491	2522	32	[1, 81, 84, 100, 111, 116, 122, 148]
CaO_7	2523	2526	4	[1, 78, 81, 100, 111, 116, 122, 148]
CaO_8	2527	2527	1	[1, 78, 81, 98, 100, 111, 116, 122, 148]
CaO_7	2528	2536	9	[1, 78, 81, 98, 100, 111, 122, 148]
CaO_7	2529	2532	4	[2, 64, 72, 76, 79, 83, 107, 135]
CaO_6	2533	2535	3	[2, 64, 72, 76, 79, 83, 135]
CaO_7	2536	2542	7	[2, 64, 72, 76, 79, 83, 101, 135]
CaO_8	2537	2555	19	[1, 78, 81, 98, 100, 111, 121, 122, 148]
CaO_8	2543	2549	7	[2, 64, 72, 76, 79, 83, 101, 107, 135]
CaO_9	2550	2553	4	[2, 64, 72, 76, 79, 83, 101, 107, 126, 135]
CaO_8	2554	2568	15	[2, 64, 72, 76, 79, 83, 101, 126, 135]
CaO_7	2556	2571	16	[1, 78, 81, 100, 111, 121, 122, 148]
CaO_7	2569	2623	55	[2, 64, 72, 76, 79, 83, 126, 135]
CaO_8	2572	2577	6	[1, 69, 78, 81, 100, 111, 121, 122, 148]
CaO_9	2578	2590	13	[1, 69, 78, 81, 98, 100, 111, 121, 122, 148]
CaO_8	2591	2591	1	[1, 69, 78, 81, 100, 111, 121, 122, 148]
CaO_8	2592	2600	9	[1, 69, 78, 81, 111, 121, 122, 124, 148]
CaO_9	2601	2635	35	[1, 69, 71, 78, 81, 111, 121, 122, 124, 148]
CaO_8	2624	2634	11	[2, 64, 72, 76, 79, 83, 101, 126, 135]
CaO_9	2635	2645	11	[2, 64, 72, 74, 76, 79, 83, 101, 126, 135]
CaO_10	2636	2684	49	[1, 69, 71, 78, 81, 98, 111, 121, 122, 124, 148]
CaO_10	2646	2646	1	[2, 64, 72, 74, 76, 79, 83, 101, 126, 135, 147]
CaO_9	2647	2650	4	[2, 64, 72, 74, 79, 83, 101, 126, 135, 147]
CaO_8	2651	2664	14	[2, 64, 74, 79, 83, 101, 126, 135, 147]
CaO_7	2665	2680	16	[2, 64, 74, 79, 83, 101, 126, 147]
CaO_8	2681	2699	19	[2, 64, 74, 79, 83, 101, 126, 136, 147]
CaO_9	2685	2697	13	[1, 69, 78, 81, 98, 111, 121, 122, 124, 148]
CaO_8	2698	2704	7	[1, 69, 78, 81, 98, 111, 121, 122, 124]
CaO_9	2700	2702	3	[2, 64, 74, 79, 83, 101, 106, 126, 136, 147]
CaO_10	2703	2718	16	[2, 64, 74, 76, 79, 83, 101, 106, 126, 136, 147]
CaO_7	2705	2744	40	[1, 69, 78, 81, 98, 111, 121, 122]
CaO_9	2719	2725	7	[2, 64, 74, 76, 79, 83, 101, 126, 136, 147]
CaO_10	2726	2754	29	[2, 64, 74, 76, 79, 83, 101, 117, 126, 136, 147]
CaO_8	2745	2747	3	[1, 69, 78, 81, 98, 100, 111, 121, 122]
CaO_9	2748	2751	4	[1, 69, 71, 78, 81, 98, 100, 111, 121, 122]
CaO_8	2752	2762	11	[1, 69, 71, 78, 81, 100, 111, 121, 122]
CaO_9	2755	2759	5	[2, 64, 74, 76, 79, 83, 101, 126, 136, 147]
CaO_8	2760	2793	34	[2, 64, 74, 76, 79, 83, 126, 136, 147]
CaO_9	2763	2804	42	[1, 69, 71, 78, 81, 100, 111, 116, 121, 122]
CaO_7	2794	2795	2	[2, 64, 74, 76, 79, 83, 136, 147]
CaO_6	2796	2800	5	[2, 64, 74, 76, 79, 83, 136]
CaO_7	2801	2835	35	[2, 64, 74, 76, 79, 83, 101, 136]
CaO_8	2805	2806	2	[1, 69, 71, 78, 81, 100, 111, 116, 122]
CaO_9	2807	2809	3	[1, 69, 71, 78, 81, 100, 111, 116, 122, 130]
CaO_8	2810	2810	1	[1, 69, 78, 81, 100, 111, 116, 122, 130]
CaO_9	2811	2814	4	[1, 69, 71, 78, 81, 100, 111, 116, 122, 130]
CaO_10	2815	2816	2	[1, 69, 71, 78, 81, 100, 111, 116, 122, 130, 140]
CaO_9	2817	2820	4	[1, 69, 71, 78, 81, 100, 111, 116, 122, 140]
CaO_8	2821	2826	6	[1, 69, 71, 78, 81, 100, 111, 116, 140]
CaO_7	2827	2846	20	[1, 69, 78, 81, 100, 111, 116, 140]
CaO_8	2836	2866	31	[2, 64, 74, 76, 79, 83, 101, 126, 136]
CaO_6	2847	2873	27	[1, 69, 78, 81, 111, 116, 140]
CaO_9	2867	2887	21	[2, 64, 74, 76, 79, 83, 97, 101, 126, 136]
CaO_7	2874	2877	4	[1, 69, 78, 81, 111, 116, 121, 140]
CaO_8	2878	2892	15	[1, 69, 78, 81, 111, 116, 121, 122, 140]
CaO_10	2888	2896	9	[2, 64, 67, 74, 76, 79, 83, 97, 101, 126, 136]
CaO_7	2893	2899	7	[1, 69, 78, 81, 111, 116, 121, 140]
CaO_9	2897	2926	30	[2, 64, 67, 74, 79, 83, 97, 101, 126, 136]
CaO_6	2900	2905	6	[1, 69, 78, 81, 116, 121, 140]
CaO_7	2906	2907	2	[1, 69, 71, 78, 81, 116, 121, 140]
CaO_8	2908	2922	15	[1, 69, 71, 78, 81, 116, 121, 140, 148]
CaO_7	2923	2926	4	[1, 69, 71, 78, 81, 116, 121, 148]
CaO_8	2927	2933	7	[1, 69, 71, 78, 81, 100, 116, 121, 148]
CaO_8	2927	2938	12	[2, 64, 74, 79, 83, 97, 101, 126, 136]
CaO_9	2934	2941	8	[1, 69, 71, 78, 81, 100, 116, 121, 140, 148]
CaO_9	2939	2949	11	[2, 64, 74, 79, 83, 97, 101, 110, 126, 136]
CaO_8	2942	2990	49	[1, 69, 71, 78, 81, 116, 121, 140, 148]
CaO_8	2950	2963	14	[2, 64, 74, 79, 83, 97, 110, 126, 136]
CaO_9	2964	2973	10	[2, 64, 67, 74, 79, 83, 97, 110, 126, 136]
CaO_10	2974	2989	16	[2, 64, 67, 72, 74, 79, 83, 97, 110, 126, 136]
CaO_9	2990	2990	1	[2, 64, 72, 74, 79, 83, 97, 110, 126, 136]
CaO_9	2991	3010	20	[1, 69, 71, 78, 81, 98, 116, 121, 140, 148]
CaO_8	2991	2998	8	[2, 64, 72, 74, 79, 83, 97, 126, 136]
CaO_9	2999	3003	5	[2, 64, 72, 74, 79, 83, 97, 110, 126, 136]
CaO_10	3004	3008	5	[2, 64, 72, 74, 76, 79, 83, 97, 110, 126, 136]
CaO_9	3009	3041	33	[2, 64, 72, 74, 76, 79, 97, 110, 126, 136]
CaO_10	3011	3014	4	[1, 69, 71, 78, 81, 98, 116, 121, 122, 140, 148]
CaO_9	3015	3030	16	[1, 69, 71, 78, 81, 98, 116, 121, 140, 148]
CaO_8	3031	3068	38	[1, 69, 78, 81, 98, 116, 121, 140, 148]
CaO_8	3042	3043	2	[2, 64, 72, 74, 76, 79, 97, 126, 136]
CaO_9	3044	3050	7	[2, 64, 67, 72, 74, 76, 79, 97, 126, 136]
CaO_8	3051	3065	15	[2, 64, 67, 74, 76, 79, 97, 126, 136]
CaO_7	3066	3083	18	[2, 64, 67, 74, 76, 79, 126, 136]
CaO_9	3069	3073	5	[1, 69, 78, 81, 98, 116, 121, 124, 140, 148]
CaO_8	3074	3076	3	[1, 78, 81, 98, 116, 121, 124, 140, 148]
CaO_7	3077	3098	22	[1, 78, 81, 98, 116, 121, 124, 148]
CaO_6	3084	3088	5	[2, 64, 67, 74, 76, 126, 136]
CaO_7	3089	3090	2	[2, 64, 67, 74, 76, 82, 126, 136]
CaO_8	3091	3126	36	[2, 64, 67, 74, 76, 82, 101, 126, 136]
CaO_8	3099	3112	14	[1, 78, 81, 98, 116, 121, 124, 130, 148]
CaO_7	3113	3117	5	[1, 78, 81, 98, 116, 121, 124, 130]
CaO_6	3118	3121	4	[1, 78, 81, 98, 116, 121, 124]
CaO_7	3122	3147	26	[1, 78, 81, 98, 115, 116, 121, 124]
CaO_9	3127	3138	12	[2, 64, 67, 74, 76, 79, 82, 101, 126, 136]
CaO_8	3139	3147	9	[2, 64, 67, 74, 79, 82, 101, 126, 136]
CaO_8	3148	3150	3	[1, 78, 81, 98, 115, 116, 121, 122, 124]
CaO_7	3148	3161	14	[2, 64, 74, 79, 82, 101, 126, 136]
CaO_9	3151	3158	8	[1, 78, 81, 98, 115, 116, 121, 122, 124, 130]
CaO_9	3159	3165	7	[1, 78, 81, 98, 115, 116, 122, 124, 130, 140]
CaO_6	3162	3166	5	[2, 64, 79, 82, 101, 126, 136]
CaO_10	3166	3173	8	[1, 71, 78, 81, 98, 115, 116, 122, 124, 130, 140]
CaO_5	3167	3186	20	[2, 64, 79, 82, 101, 136]
CaO_11	3174	3183	10	[1, 69, 71, 78, 81, 98, 115, 116, 122, 124, 130, 140]
CaO_10	3184	3189	6	[1, 69, 71, 81, 98, 115, 116, 122, 124, 130, 140]
CaO_6	3187	3189	3	[2, 64, 74, 79, 82, 101, 136]
CaO_9	3190	3190	1	[1, 69, 71, 81, 115, 116, 122, 124, 130, 140]
CaO_5	3190	3193	4	[2, 64, 74, 79, 101, 136]
CaO_8	3191	3201	11	[1, 69, 81, 115, 116, 122, 124, 130, 140]
CaO_4	3194	3196	3	[2, 64, 74, 101, 136]
CaO_5	3197	3197	1	[2, 64, 74, 101, 136, 137]
CaO_6	3198	3203	6	[2, 64, 72, 74, 101, 136, 137]
CaO_7	3202	3227	26	[1, 69, 81, 116, 122, 124, 130, 140]
CaO_5	3204	3210	7	[2, 72, 74, 101, 136, 137]
CaO_3	3211	3224	14	[2, 101, 136, 137]
CaO_4	3225	3225	1	[2, 76, 101, 136, 137]
CaO_5	3226	3236	11	[2, 64, 76, 101, 136, 137]
CaO_8	3228	3234	7	[1, 69, 81, 111, 116, 122, 124, 130, 140]
CaO_9	3235	3257	23	[1, 69, 81, 111, 116, 121, 122, 124, 130, 140]
CaO_6	3237	3250	14	[2, 64, 72, 76, 101, 136, 137]
CaO_5	3251	3255	5	[2, 64, 72, 101, 136, 137]
CaO_6	3256	3266	11	[2, 64, 72, 101, 129, 136, 137]
CaO_8	3258	3288	31	[1, 69, 81, 111, 116, 121, 122, 130, 140]
CaO_7	3267	3290	24	[2, 64, 72, 79, 101, 129, 136, 137]
CaO_7	3289	3298	10	[1, 81, 111, 116, 121, 122, 130, 140]
CaO_6	3291	3291	1	[2, 64, 79, 101, 129, 136, 137]
CaO_5	3292	3339	48	[2, 64, 101, 129, 136, 137]
CaO_6	3299	3299	1	[1, 81, 116, 121, 122, 130, 140]
CaO_5	3300	3302	3	[1, 81, 116, 122, 130, 140]
CaO_6	3303	3325	23	[1, 81, 115, 116, 122, 130, 140]
CaO_7	3326	3335	10	[1, 81, 115, 116, 121, 122, 130, 140]
CaO_6	3336	3346	11	[1, 81, 115, 116, 121, 130, 140]
CaO_6	3340	3361	22	[2, 64, 99, 101, 129, 136, 137]
CaO_7	3347	3359	13	[1, 69, 81, 115, 116, 121, 130, 140]
CaO_6	3360	3373	14	[1, 69, 81, 115, 116, 130, 140]
CaO_5	3362	3390	29	[2, 64, 99, 101, 129, 136]
CaO_7	3374	3386	13	[1, 69, 81, 115, 116, 121, 130, 140]
CaO_8	3387	3388	2	[1, 69, 81, 115, 116, 121, 124, 130, 140]
CaO_7	3389	3420	32	[1, 69, 81, 116, 121, 124, 130, 140]
CaO_6	3391	3410	20	[2, 64, 76, 99, 101, 129, 136]
CaO_7	3411	3413	3	[2, 64, 76, 99, 101, 107, 129, 136]
CaO_6	3414	3416	3	[2, 64, 76, 99, 101, 129, 136]
CaO_7	3417	3423	7	[2, 64, 76, 99, 101, 107, 129, 136]
CaO_8	3421	3463	43	[1, 69, 81, 116, 121, 122, 124, 130, 140]
CaO_8	3424	3437	14	[2, 64, 76, 99, 101, 103, 107, 129, 136]
CaO_6	3438	3442	5	[2, 64, 76, 99, 107, 129, 136]
CaO_7	3443	3452	10	[2, 64, 76, 99, 101, 107, 129, 136]
CaO_6	3453	3454	2	[2, 76, 99, 101, 107, 129, 136]
CaO_7	3455	3493	39	[2, 76, 99, 101, 107, 108, 129, 136]
CaO_7	3464	3531	68	[1, 69, 81, 116, 122, 124, 130, 140]
CaO_6	3494	3503	10	[2, 76, 99, 107, 108, 129, 136]
CaO_5	3504	3521	18	[2, 76, 99, 107, 129, 136]
CaO_6	3522	3538	17	[2, 76, 99, 107, 108, 129, 136]
CaO_8	3532	3544	13	[1, 69, 75, 81, 116, 122, 124, 130, 140]
CaO_7	3539	3562	24	[2, 76, 99, 101, 107, 108, 129, 136]
CaO_7	3545	3558	14	[1, 69, 81, 116, 122, 124, 130, 140]
CaO_6	3559	3561	3	[1, 69, 81, 122, 124, 130, 140]
CaO_7	3562	3596	35	[1, 69, 81, 88, 122, 124, 130, 140]
CaO_8	3563	3567	5	[2, 76, 99, 101, 103, 107, 108, 129, 136]
CaO_9	3568	3580	13	[2, 76, 99, 101, 103, 107, 108, 129, 136, 142]
CaO_10	3581	3582	2	[2, 76, 99, 101, 103, 107, 108, 126, 129, 136, 142]
CaO_9	3583	3590	8	[2, 76, 99, 101, 103, 107, 108, 126, 129, 136]
CaO_8	3591	3593	3	[2, 76, 99, 101, 107, 108, 126, 129, 136]
CaO_7	3594	3599	6	[2, 76, 99, 107, 108, 126, 129, 136]
CaO_6	3597	3644	48	[1, 69, 81, 88, 124, 130, 140]
CaO_8	3600	3608	9	[2, 76, 99, 101, 107, 108, 126, 129, 136]
CaO_7	3609	3616	8	[2, 76, 99, 101, 107, 108, 126, 129]
CaO_8	3617	3620	4	[2, 76, 99, 101, 107, 108, 126, 129, 135]
CaO_7	3621	3621	1	[2, 76, 99, 101, 107, 108, 129, 135]
CaO_6	3622	3641	20	[2, 76, 99, 101, 107, 108, 129]
CaO_5	3642	3652	11	[2, 76, 99, 107, 108, 129]
CaO_7	3645	3721	77	[1, 69, 81, 88, 122, 124, 130, 140]
CaO_6	3653	3659	7	[2, 68, 76, 99, 107, 108, 129]
CaO_7	3660	3668	9	[2, 68, 76, 99, 107, 108, 113, 129]
CaO_6	3669	3758	90	[2, 68, 76, 99, 107, 108, 129]
CaO_6	3722	3747	26	[1, 81, 88, 122, 124, 130, 140]
CaO_7	3748	3776	29	[1, 81, 88, 122, 124, 130, 140, 148]
CaO_5	3759	3766	8	[2, 68, 76, 107, 108, 129]
CaO_6	3767	3768	2	[2, 68, 76, 103, 107, 108, 129]
CaO_7	3769	3775	7	[2, 68, 76, 101, 103, 107, 108, 129]
CaO_8	3776	3779	4	[2, 68, 76, 101, 103, 107, 108, 129, 136]
CaO_8	3777	3801	25	[1, 81, 88, 111, 122, 124, 130, 140, 148]
CaO_7	3780	3781	2	[2, 76, 101, 103, 107, 108, 129, 136]
CaO_8	3782	3788	7	[2, 76, 99, 101, 103, 107, 108, 129, 136]
CaO_7	3789	3795	7	[2, 76, 99, 101, 103, 108, 129, 136]
CaO_6	3796	3802	7	[2, 76, 99, 101, 103, 129, 136]
CaO_7	3802	3802	1	[1, 81, 111, 122, 124, 130, 140, 148]
CaO_8	3803	3818	16	[1, 81, 88, 111, 122, 124, 130, 140, 148]
CaO_7	3803	3858	56	[2, 76, 99, 101, 103, 129, 136, 141]
CaO_7	3819	3836	18	[1, 81, 88, 111, 122, 124, 130, 140]
CaO_6	3837	3849	13	[1, 88, 111, 122, 124, 130, 140]
CaO_5	3850	3880	31	[1, 88, 122, 124, 130, 140]
CaO_8	3859	3876	18	[2, 76, 99, 101, 103, 129, 136, 141, 142]
CaO_7	3877	3877	1	[2, 76, 99, 101, 103, 136, 141, 142]
CaO_6	3878	3906	29	[2, 76, 101, 103, 136, 141, 142]
CaO_6	3881	3963	83	[1, 75, 88, 122, 124, 130, 140]
CaO_5	3907	3922	16	[2, 76, 101, 103, 136, 142]
CaO_6	3923	3932	10	[2, 76, 101, 103, 123, 136, 142]
CaO_5	3933	3936	4	[2, 76, 101, 103, 136, 142]
CaO_6	3937	3958	22	[2, 76, 101, 103, 123, 136, 142]
CaO_7	3959	3978	20	[2, 76, 101, 103, 123, 128, 136, 142]
CaO_7	3964	3977	14	[1, 75, 88, 122, 124, 130, 140, 143]
CaO_6	3978	3979	2	[1, 75, 88, 122, 130, 140, 143]
CaO_8	3979	3980	2	[2, 76, 99, 101, 103, 123, 128, 136, 142]
CaO_5	3980	4013	34	[1, 75, 88, 122, 130, 140]
CaO_9	3981	4008	28	[2, 76, 99, 101, 103, 123, 128, 135, 136, 142]
CaO_10	4009	4011	3	[2, 76, 99, 101, 103, 123, 128, 129, 135, 136, 142]
CaO_9	4012	4016	5	[2, 76, 99, 101, 103, 123, 128, 129, 136, 142]
CaO_6	4014	4015	2	[1, 75, 88, 122, 130, 140, 144]
CaO_7	4016	4016	1	[1, 75, 88, 122, 124, 130, 140, 144]
CaO_6	4017	4019	3	[1, 75, 88, 122, 124, 130, 140]
CaO_8	4017	4081	65	[2, 76, 99, 101, 103, 123, 129, 136, 142]
CaO_7	4020	4027	8	[1, 75, 88, 122, 124, 130, 135, 140]
CaO_6	4028	4030	3	[1, 75, 88, 122, 124, 130, 140]
CaO_7	4031	4055	25	[1, 75, 88, 122, 124, 130, 140, 144]
CaO_8	4056	4097	42	[1, 75, 88, 122, 124, 130, 135, 140, 144]
CaO_9	4082	4100	19	[2, 65, 76, 99, 101, 103, 123, 129, 136, 142]
CaO_7	4098	4109	12	[1, 75, 88, 122, 124, 130, 135, 140]
CaO_9	4101	4101	1	[2, 68, 76, 99, 101, 103, 123, 129, 136, 142]
CaO_8	4102	4111	10	[2, 68, 76, 101, 103, 123, 129, 136, 142]
CaO_8	4110	4119	10	[1, 75, 88, 122, 124, 130, 135, 140, 148]
CaO_7	4112	4128	17	[2, 68, 76, 101, 123, 129, 136, 142]
CaO_7	4120	4126	7	[1, 75, 122, 124, 130, 135, 140, 148]
CaO_8	4127	4129	3	[1, 75, 122, 124, 130, 135, 140, 144, 148]
CaO_6	4129	4149	21	[2, 68, 76, 101, 123, 129, 136]
CaO_7	4130	4150	21	[1, 75, 122, 124, 130, 140, 144, 148]
CaO_7	4150	4170	21	[2, 65, 68, 76, 101, 123, 129, 136]
CaO_8	4151	4160	10	[1, 75, 88, 122, 124, 130, 140, 144, 148]
CaO_7	4161	4165	5	[1, 75, 122, 124, 130, 140, 144, 148]
CaO_6	4166	4169	4	[1, 75, 124, 130, 140, 144, 148]
CaO_5	4170	4180	11	[1, 124, 130, 140, 144, 148]
CaO_8	4171	4186	16	[2, 65, 68, 76, 101, 103, 123, 129, 136]
CaO_6	4181	4182	2	[1, 115, 124, 130, 140, 144, 148]
CaO_7	4183	4193	11	[1, 115, 122, 124, 130, 140, 144, 148]
CaO_7	4187	4198	12	[2, 65, 68, 76, 101, 123, 129, 136]
CaO_8	4194	4197	4	[1, 75, 115, 122, 124, 130, 140, 144, 148]
CaO_7	4198	4305	108	[1, 115, 122, 124, 130, 140, 144, 148]
CaO_9	4199	4227	29	[2, 65, 66, 68, 72, 76, 101, 123, 129, 136]
CaO_9	4228	4230	3	[2, 65, 66, 72, 76, 88, 101, 123, 129, 135]
CaO_8	4231	4236	6	[2, 65, 66, 72, 88, 101, 123, 129, 135]
CaO_7	4237	4247	11	[2, 65, 66, 72, 88, 123, 129, 135]
CaO_6	4248	4264	17	[2, 65, 66, 72, 123, 129, 135]
CaO_7	4265	4267	3	[2, 65, 66, 72, 88, 123, 129, 135]
CaO_6	4268	4285	18	[2, 65, 66, 72, 123, 129, 135]
CaO_7	4286	4289	4	[2, 65, 66, 72, 123, 129, 135, 138]
CaO_7	4290	4292	3	[2, 65, 66, 72, 76, 123, 129, 135]
CaO_7	4293	4310	18	[2, 65, 66, 68, 72, 76, 123, 129]
CaO_8	4306	4313	8	[1, 77, 115, 122, 124, 130, 140, 144, 148]
CaO_8	4311	4315	5	[2, 65, 66, 68, 72, 76, 99, 123, 129]
CaO_9	4314	4339	26	[1, 77, 115, 119, 122, 124, 130, 140, 144, 148]
CaO_7	4316	4336	21	[2, 65, 66, 72, 76, 99, 123, 129]
CaO_8	4337	4443	107	[2, 65, 66, 68, 72, 76, 99, 123, 129]
CaO_8	4340	4351	12	[1, 115, 119, 122, 124, 130, 140, 144, 148]
CaO_7	4352	4368	17	[1, 115, 122, 124, 130, 140, 144, 148]
CaO_6	4369	4369	1	[1, 115, 122, 124, 130, 140, 148]
CaO_7	4370	4377	8	[1, 105, 115, 122, 124, 130, 140, 148]
CaO_6	4378	4379	2	[1, 115, 122, 124, 130, 140, 148]
CaO_7	4380	4404	25	[1, 115, 119, 122, 124, 130, 140, 148]
CaO_6	4405	4425	21	[1, 115, 119, 122, 124, 130, 140]
CaO_7	4426	4426	1	[1, 115, 119, 122, 124, 130, 140, 148]
CaO_6	4427	4441	15	[1, 115, 119, 122, 124, 130, 148]
CaO_7	4442	4464	23	[1, 115, 119, 122, 124, 130, 140, 148]
CaO_9	4444	4452	9	[2, 65, 66, 68, 72, 76, 99, 123, 129, 136]
CaO_8	4453	4475	23	[2, 65, 66, 68, 76, 99, 123, 129, 136]
CaO_7	4465	4491	27	[1, 75, 115, 119, 122, 130, 140, 148]
CaO_7	4476	4509	34	[2, 65, 66, 68, 76, 99, 123, 129]
CaO_8	4492	4502	11	[1, 75, 115, 119, 122, 130, 140, 144, 148]
CaO_9	4503	4519	17	[1, 75, 78, 115, 119, 122, 130, 140, 144, 148]
CaO_8	4510	4514	5	[2, 65, 66, 68, 76, 99, 107, 123, 129]
CaO_9	4515	4526	12	[2, 65, 66, 68, 72, 76, 99, 107, 123, 129]
CaO_8	4520	4533	14	[1, 75, 78, 115, 119, 122, 130, 144, 148]
CaO_8	4527	4543	17	[2, 66, 68, 72, 76, 99, 107, 123, 129]
CaO_7	4534	4540	7	[1, 75, 78, 115, 122, 130, 144, 148]
CaO_8	4541	4545	5	[1, 75, 78, 115, 122, 124, 130, 144, 148]
CaO_7	4544	4557	14	[2, 66, 68, 72, 76, 107, 123, 129]
CaO_7	4546	4561	16	[1, 75, 78, 115, 122, 130, 144, 148]
CaO_6	4558	4560	3	[2, 66, 68, 72, 76, 123, 129]
CaO_7	4561	4577	17	[2, 66, 68, 72, 76, 116, 123, 129]
CaO_6	4562	4562	1	[1, 75, 78, 115, 122, 144, 148]
CaO_5	4563	4575	13	[1, 75, 115, 122, 144, 148]
CaO_6	4576	4579	4	[1, 75, 115, 119, 122, 144, 148]
CaO_8	4578	4584	7	[2, 66, 68, 72, 76, 99, 116, 123, 129]
CaO_7	4580	4622	43	[1, 75, 115, 119, 122, 130, 144, 148]
CaO_7	4585	4607	23	[2, 66, 68, 76, 99, 116, 123, 129]
CaO_6	4608	4610	3	[2, 66, 68, 76, 99, 116, 123]
CaO_5	4611	4613	3	[2, 66, 68, 99, 116, 123]
CaO_6	4614	4628	15	[2, 66, 68, 72, 99, 116, 123]
CaO_6	4623	4625	3	[1, 75, 115, 119, 122, 130, 148]
CaO_7	4626	4655	30	[1, 75, 77, 115, 119, 122, 130, 148]
CaO_7	4629	4630	2	[2, 66, 68, 72, 99, 116, 123, 129]
CaO_6	4631	4673	43	[2, 66, 68, 99, 116, 123, 129]
CaO_8	4656	4666	11	[1, 75, 77, 111, 115, 119, 122, 130, 148]
CaO_9	4667	4682	16	[1, 75, 77, 85, 111, 115, 119, 122, 130, 148]
CaO_6	4674	4682	9	[2, 64, 68, 99, 116, 123, 129]
CaO_8	4683	4696	14	[1, 75, 77, 85, 115, 119, 122, 130, 148]
CaO_7	4683	4693	11	[2, 64, 68, 99, 104, 116, 123, 129]
CaO_8	4694	4699	6	[2, 64, 68, 99, 104, 109, 116, 123, 129]
CaO_9	4697	4705	9	[1, 75, 77, 85, 115, 119, 122, 130, 144, 148]
CaO_7	4700	4717	18	[2, 68, 99, 104, 109, 116, 123, 129]
CaO_8	4706	4732	27	[1, 75, 77, 85, 119, 122, 130, 144, 148]
CaO_8	4718	4750	33	[2, 68, 72, 99, 104, 109, 116, 123, 129]
CaO_9	4733	4752	20	[1, 75, 77, 85, 119, 122, 124, 130, 144, 148]
CaO_7	4751	4772	22	[2, 68, 72, 104, 109, 116, 123, 129]
CaO_10	4753	4754	2	[1, 75, 77, 78, 85, 119, 122, 124, 130, 144, 148]
CaO_11	4755	4762	8	[1, 75, 77, 78, 85, 115, 119, 122, 124, 130, 144, 148]
CaO_10	4763	4777	15	[1, 75, 78, 85, 115, 119, 122, 124, 130, 144, 148]
CaO_8	4773	4822	50	[2, 66, 68, 72, 104, 109, 116, 123, 129]
CaO_9	4778	4786	9	[1, 75, 78, 85, 115, 119, 122, 124, 130, 144]
CaO_8	4787	4787	1	[1, 75, 85, 115, 119, 122, 124, 130, 144]
CaO_7	4788	4796	9	[1, 75, 85, 115, 119, 122, 130, 144]
CaO_8	4797	4800	4	[1, 75, 85, 111, 115, 119, 122, 130, 144]
CaO_7	4801	4801	1	[1, 75, 85, 111, 115, 119, 130, 144]
CaO_8	4802	4812	11	[1, 75, 78, 85, 111, 115, 119, 130, 144]
CaO_7	4813	4814	2	[1, 75, 78, 85, 111, 119, 130, 144]
CaO_6	4815	4821	7	[1, 75, 78, 85, 111, 119, 130]
CaO_5	4822	4833	12	[1, 78, 85, 111, 119, 130]
CaO_7	4823	4833	11	[2, 66, 68, 72, 104, 116, 123, 129]
CaO_6	4834	4847	14	[1, 78, 85, 111, 115, 119, 130]
CaO_6	4834	4856	23	[2, 66, 72, 104, 116, 123, 129]
CaO_7	4848	4859	12	[1, 78, 85, 111, 115, 119, 130, 148]
CaO_7	4857	4861	5	[2, 66, 68, 72, 104, 116, 123, 129]
CaO_8	4860	4881	22	[1, 78, 85, 100, 111, 115, 119, 130, 148]
CaO_8	4862	4903	42	[2, 66, 68, 72, 101, 104, 116, 123, 129]
CaO_8	4882	4945	64	[1, 78, 85, 111, 115, 119, 130, 144, 148]
CaO_7	4904	4925	22	[2, 68, 72, 101, 104, 116, 123, 129]
CaO_8	4926	4939	14	[2, 66, 68, 72, 94, 101, 104, 116, 129]
CaO_7	4940	5002	63	[2, 66, 68, 72, 94, 104, 116, 129]
CaO_7	4946	4953	8	[1, 78, 85, 111, 115, 130, 144, 148]
CaO_8	4954	4957	4	[1, 75, 78, 85, 111, 115, 130, 144, 148]
CaO_9	4958	4966	9	[1, 71, 75, 78, 85, 111, 115, 130, 144, 148]
CaO_8	4967	4968	2	[1, 71, 75, 78, 111, 115, 130, 144, 148]
CaO_7	4969	5008	40	[1, 71, 75, 111, 115, 130, 144, 148]
CaO_6	5003	5014	12	[2, 66, 72, 94, 104, 116, 129]
CaO_8	5009	5009	1	[1, 71, 75, 111, 115, 130, 135, 144, 148]
CaO_7	5010	5021	12	[1, 71, 75, 111, 115, 130, 135, 144]
CaO_7	5015	5025	11	[2, 66, 72, 94, 104, 116, 127, 129]
CaO_6	5022	5027	6	[1, 75, 111, 115, 130, 135, 144]
CaO_6	5026	5027	2	[2, 66, 72, 94, 104, 127, 129]
CaO_7	5028	5045	18	[1, 75, 101, 111, 115, 130, 135, 144]
CaO_7	5028	5060	33	[2, 66, 72, 94, 104, 123, 127, 129]
CaO_6	5046	5046	1	[1, 75, 111, 115, 130, 135, 144]
CaO_7	5047	5059	13	[1, 71, 75, 111, 115, 130, 135, 144]
CaO_6	5060	5066	7	[1, 75, 111, 115, 130, 135, 144]
CaO_8	5061	5063	3	[2, 66, 72, 94, 104, 108, 123, 127, 129]
CaO_7	5064	5065	2	[2, 66, 72, 94, 104, 108, 123, 127]
CaO_8	5066	5094	29	[2, 66, 72, 94, 104, 108, 123, 127, 129]
CaO_7	5067	5080	14	[1, 75, 101, 111, 115, 130, 135, 144]
CaO_8	5081	5083	3	[1, 71, 75, 101, 111, 115, 130, 135, 144]
CaO_10	5084	5085	2	[1, 71, 75, 101, 110, 111, 115, 130, 135, 144, 149]
CaO_8	5086	5102	17	[1, 75, 110, 111, 115, 130, 135, 144, 149]
CaO_7	5095	5111	17	[2, 66, 72, 94, 104, 123, 127, 129]
CaO_9	5103	5104	2	[1, 71, 75, 110, 111, 115, 130, 135, 144, 149]
CaO_10	5105	5142	38	[1, 71, 75, 110, 111, 115, 122, 130, 135, 144, 149]
CaO_6	5112	5148	37	[2, 66, 72, 94, 104, 127, 129]
CaO_8	5143	5149	7	[1, 71, 110, 111, 122, 130, 135, 144, 149]
CaO_7	5149	5157	9	[2, 66, 72, 94, 104, 127, 129, 143]
CaO_9	5150	5161	12	[1, 71, 110, 111, 122, 130, 135, 144, 148, 149]
CaO_6	5158	5171	14	[2, 66, 72, 94, 127, 129, 143]
CaO_10	5162	5162	1	[1, 71, 110, 111, 122, 130, 134, 135, 144, 148, 149]
CaO_9	5163	5174	12	[1, 110, 111, 122, 130, 134, 135, 144, 148, 149]
CaO_7	5172	5174	3	[2, 66, 72, 78, 94, 127, 129, 143]
CaO_10	5175	5191	17	[1, 75, 110, 111, 122, 130, 134, 135, 144, 148, 149]
CaO_6	5175	5175	1	[2, 66, 72, 78, 94, 127, 129]
CaO_7	5176	5182	7	[2, 66, 72, 78, 87, 94, 127, 129]
CaO_6	5183	5188	6	[2, 66, 72, 78, 87, 94, 127]
CaO_5	5189	5192	4	[2, 66, 72, 78, 94, 127]
CaO_9	5192	5211	20	[1, 75, 110, 111, 122, 130, 135, 144, 148, 149]
CaO_6	5193	5205	13	[2, 66, 72, 78, 94, 127, 144]
CaO_5	5206	5224	19	[2, 66, 72, 78, 94, 127]
CaO_8	5212	5214	3	[1, 75, 110, 111, 130, 135, 144, 148, 149]
CaO_7	5215	5229	15	[1, 110, 111, 130, 135, 144, 148, 149]
CaO_4	5225	5230	6	[2, 66, 72, 78, 94]
CaO_6	5230	5239	10	[1, 110, 111, 130, 135, 144, 148]
CaO_5	5231	5261	31	[2, 66, 72, 78, 94, 129]
CaO_5	5240	5244	5	[1, 110, 111, 130, 144, 148]
CaO_6	5245	5255	11	[1, 85, 110, 111, 130, 144, 148]
CaO_7	5256	5265	10	[1, 85, 110, 111, 119, 130, 144, 148]
CaO_4	5262	5272	11	[2, 66, 72, 94, 129]
CaO_8	5266	5317	52	[1, 85, 104, 110, 111, 119, 130, 144, 148]
CaO_5	5273	5273	1	[2, 66, 69, 72, 94, 129]
CaO_6	5274	5282	9	[2, 66, 69, 72, 94, 127, 129]
CaO_5	5283	5315	33	[2, 66, 69, 72, 94, 129]
CaO_6	5316	5317	2	[2, 66, 69, 72, 94, 123, 129]
CaO_7	5318	5338	21	[1, 85, 104, 111, 119, 130, 144, 148]
CaO_7	5318	5330	13	[2, 66, 69, 72, 94, 99, 123, 129]
CaO_6	5331	5349	19	[2, 66, 72, 94, 99, 123, 129]
CaO_8	5339	5339	1	[1, 77, 85, 104, 111, 119, 130, 144, 148]
CaO_9	5340	5374	35	[1, 77, 85, 104, 110, 111, 119, 130, 144, 148]
CaO_5	5350	5350	1	[2, 66, 72, 99, 123, 129]
CaO_6	5351	5353	3	[2, 66, 72, 87, 99, 123, 129]
CaO_7	5354	5356	3	[2, 66, 68, 72, 87, 99, 123, 129]
CaO_8	5357	5366	10	[2, 66, 68, 72, 87, 99, 109, 123, 129]
CaO_6	5367	5432	66	[2, 66, 68, 72, 99, 123, 129]
CaO_8	5375	5375	1	[1, 77, 85, 104, 110, 111, 130, 144, 148]
CaO_8	5376	5388	13	[1, 77, 85, 104, 111, 130, 135, 144, 148]
CaO_9	5389	5398	10	[1, 77, 85, 104, 110, 111, 130, 135, 144, 148]
CaO_10	5399	5406	8	[1, 75, 77, 85, 104, 110, 111, 130, 135, 144, 148]
CaO_9	5407	5427	21	[1, 75, 77, 104, 110, 111, 130, 135, 144, 148]
CaO_8	5428	5437	10	[1, 75, 104, 110, 111, 130, 135, 144, 148]
CaO_5	5433	5440	8	[2, 68, 72, 99, 123, 129]
CaO_7	5438	5462	25	[1, 104, 110, 111, 130, 135, 144, 148]
CaO_6	5441	5446	6	[2, 68, 72, 99, 100, 123, 129]
CaO_7	5447	5454	8	[2, 68, 72, 99, 100, 113, 123, 129]
CaO_6	5455	5480	26	[2, 68, 72, 99, 100, 113, 129]
CaO_8	5463	5469	7	[1, 77, 104, 110, 111, 130, 135, 144, 148]
CaO_6	5470	5475	6	[1, 77, 110, 130, 135, 144, 148]
CaO_7	5476	5477	2	[1, 75, 77, 110, 130, 135, 144, 148]
CaO_8	5478	5482	5	[1, 75, 77, 106, 110, 130, 135, 144, 148]
CaO_7	5481	5486	6	[2, 68, 72, 99, 100, 104, 113, 129]
CaO_7	5483	5484	2	[1, 75, 77, 106, 130, 135, 144, 148]
CaO_8	5485	5526	42	[1, 75, 77, 101, 106, 130, 135, 144, 148]
CaO_8	5487	5490	4	[2, 68, 72, 99, 100, 104, 113, 129, 145]
CaO_7	5491	5514	24	[2, 68, 72, 99, 104, 113, 129, 145]
CaO_6	5515	5546	32	[2, 68, 99, 104, 113, 129, 145]
CaO_7	5527	5533	7	[1, 77, 101, 106, 130, 135, 144, 148]
CaO_6	5534	5549	16	[1, 77, 106, 130, 135, 144, 148]
CaO_5	5547	5550	4	[2, 68, 99, 104, 113, 129]
CaO_7	5550	5559	10	[1, 77, 106, 111, 130, 135, 144, 148]
CaO_6	5551	5557	7	[2, 68, 72, 99, 104, 113, 129]
CaO_5	5558	5563	6	[2, 68, 99, 104, 113, 129]
CaO_8	5560	5587	28	[1, 77, 101, 106, 111, 130, 135, 144, 148]
CaO_6	5564	5584	21	[2, 68, 72, 99, 104, 113, 129]
CaO_5	5585	5598	14	[2, 68, 72, 99, 104, 113]
CaO_9	5588	5599	12	[1, 77, 101, 106, 110, 111, 130, 135, 144, 148]
CaO_4	5599	5625	27	[2, 68, 99, 104, 113]
CaO_10	5600	5604	5	[1, 77, 101, 106, 110, 111, 130, 134, 135, 144, 148]
CaO_9	5605	5617	13	[1, 77, 101, 106, 111, 130, 134, 135, 144, 148]
CaO_7	5618	5641	24	[1, 77, 106, 111, 130, 134, 135, 144]
CaO_5	5626	5664	39	[2, 68, 79, 99, 104, 113]
CaO_6	5642	5648	7	[1, 77, 106, 130, 134, 135, 144]
CaO_5	5649	5652	4	[1, 77, 106, 130, 134, 135]
CaO_6	5653	5669	17	[1, 77, 106, 130, 134, 135, 149]
CaO_6	5665	5688	24	[2, 68, 79, 99, 104, 113, 150]
CaO_5	5670	5676	7	[1, 77, 106, 130, 134, 135]
CaO_4	5677	5687	11	[1, 77, 106, 134, 135]
CaO_6	5688	5698	11	[1, 77, 106, 110, 130, 134, 135]
CaO_7	5689	5722	34	[2, 68, 79, 99, 104, 113, 121, 150]
CaO_7	5699	5704	6	[1, 77, 106, 110, 130, 134, 135, 149]
CaO_8	5705	5714	10	[1, 77, 101, 106, 110, 130, 134, 135, 149]
CaO_7	5715	5730	16	[1, 77, 101, 106, 130, 134, 135, 149]
CaO_6	5723	5744	22	[2, 68, 79, 99, 104, 113, 150]
CaO_8	5731	5735	5	[1, 77, 101, 106, 130, 134, 135, 144, 149]
CaO_7	5736	5746	11	[1, 77, 101, 106, 130, 134, 135, 144]
CaO_7	5745	5766	22	[2, 66, 68, 79, 99, 104, 113, 150]
CaO_6	5747	5756	10	[1, 101, 106, 130, 134, 135, 144]
CaO_7	5757	5763	7	[1, 86, 101, 106, 130, 134, 135, 144]
CaO_6	5764	5775	12	[1, 86, 101, 106, 130, 135, 144]
CaO_8	5767	5767	1	[2, 66, 68, 79, 99, 104, 107, 113, 150]
CaO_7	5768	5790	23	[2, 66, 68, 79, 99, 107, 113, 150]
CaO_7	5776	5783	8	[1, 75, 86, 101, 106, 130, 135, 144]
CaO_8	5784	5824	41	[1, 75, 86, 101, 106, 130, 135, 144, 149]
CaO_6	5791	5791	1	[2, 66, 68, 79, 99, 113, 150]
CaO_5	5792	5812	21	[2, 66, 68, 79, 99, 150]
CaO_6	5813	5837	25	[2, 66, 68, 79, 99, 121, 150]
CaO_7	5825	5842	18	[1, 75, 101, 106, 130, 135, 144, 149]
CaO_7	5838	5874	37	[2, 66, 68, 79, 99, 104, 121, 150]
CaO_6	5843	5845	3	[1, 75, 101, 106, 135, 144, 149]
CaO_7	5846	5863	18	[1, 75, 83, 101, 106, 135, 144, 149]
CaO_6	5864	5864	1	[1, 83, 101, 106, 135, 144, 149]
CaO_7	5865	5866	2	[1, 83, 101, 106, 126, 135, 144, 149]
CaO_8	5867	5877	11	[1, 83, 101, 106, 122, 126, 135, 144, 149]
CaO_6	5875	5882	8	[2, 66, 68, 79, 99, 104, 150]
CaO_9	5878	5879	2	[1, 83, 101, 106, 110, 122, 126, 135, 144, 149]
CaO_8	5880	5886	7	[1, 83, 101, 106, 110, 122, 126, 135, 149]
CaO_5	5883	5884	2	[2, 66, 68, 99, 104, 150]
CaO_6	5885	5885	1	[2, 66, 68, 94, 99, 104, 150]
CaO_7	5886	5904	19	[2, 66, 68, 94, 99, 104, 129, 150]
CaO_9	5887	5890	4	[1, 83, 101, 106, 110, 122, 126, 133, 135, 149]
CaO_8	5891	5896	6	[1, 83, 106, 110, 122, 126, 133, 135, 149]
CaO_9	5897	5926	30	[1, 83, 106, 110, 122, 126, 133, 134, 135, 149]
CaO_7	5905	5915	11	[2, 66, 87, 94, 99, 104, 129, 150]
CaO_6	5916	5955	40	[2, 66, 87, 94, 104, 129, 150]
CaO_8	5927	5935	9	[1, 83, 106, 110, 122, 126, 133, 135, 149]
CaO_7	5936	5948	13	[1, 83, 106, 110, 122, 126, 135, 149]
CaO_6	5949	5953	5	[1, 83, 106, 110, 122, 126, 135]
CaO_7	5954	5966	13	[1, 83, 106, 110, 122, 126, 133, 135]
CaO_7	5956	5968	13	[2, 66, 87, 94, 104, 111, 129, 150]
CaO_6	5967	6051	85	[1, 83, 106, 110, 122, 133, 135]
CaO_6	5969	5970	2	[2, 66, 87, 94, 104, 111, 129]
CaO_5	5971	6003	33	[2, 66, 94, 104, 111, 129]
CaO_4	6004	6005	2	[2, 66, 94, 111, 129]
CaO_5	6006	6013	8	[2, 66, 87, 94, 111, 129]
CaO_6	6014	6020	7	[2, 66, 87, 94, 111, 124, 129]
CaO_7	6021	6022	2	[2, 66, 87, 94, 111, 124, 129, 150]
CaO_8	6023	6051	29	[2, 66, 87, 94, 104, 111, 124, 129, 150]
CaO_7	6052	6055	4	[1, 83, 106, 110, 122, 133, 135, 144]
CaO_9	6052	6053	2	[2, 66, 72, 87, 94, 104, 111, 124, 129, 150]
CaO_8	6054	6062	9	[2, 66, 87, 94, 104, 111, 124, 129, 150]
CaO_8	6056	6067	12	[1, 83, 106, 110, 122, 130, 133, 135, 144]
CaO_7	6063	6078	16	[2, 66, 87, 94, 104, 124, 129, 150]
CaO_7	6068	6071	4	[1, 83, 106, 110, 122, 130, 133, 135]
CaO_8	6072	6072	1	[1, 83, 106, 110, 122, 130, 133, 135, 144]
CaO_9	6073	6074	2	[1, 82, 83, 106, 110, 122, 130, 133, 135, 144]
CaO_8	6075	6102	28	[1, 82, 83, 106, 110, 122, 130, 135, 144]
CaO_6	6079	6096	18	[2, 87, 94, 104, 124, 129, 150]
CaO_7	6097	6121	25	[2, 79, 87, 94, 104, 124, 129, 150]
CaO_8	6103	6109	7	[1, 82, 83, 106, 110, 130, 134, 135, 144]
CaO_7	6110	6115	6	[1, 82, 83, 106, 110, 130, 134, 135]
CaO_8	6116	6116	1	[1, 82, 83, 106, 110, 130, 134, 135, 144]
CaO_7	6117	6130	14	[1, 82, 83, 106, 110, 134, 135, 144]
CaO_8	6122	6140	19	[2, 79, 87, 94, 104, 111, 124, 129, 150]
CaO_6	6131	6142	12	[1, 83, 106, 110, 134, 135, 144]
CaO_7	6141	6160	20	[2, 79, 87, 94, 111, 124, 129, 150]
CaO_5	6143	6157	15	[1, 83, 106, 110, 134, 135]
CaO_7	6158	6167	10	[1, 83, 106, 110, 122, 126, 134, 135]
CaO_6	6161	6185	25	[2, 79, 87, 94, 124, 129, 150]
CaO_8	6168	6193	26	[1, 83, 106, 110, 122, 126, 134, 135, 144]
CaO_5	6186	6235	50	[2, 87, 94, 124, 129, 150]
CaO_9	6194	6204	11	[1, 83, 106, 110, 122, 126, 134, 135, 144, 149]
CaO_8	6205	6205	1	[1, 83, 106, 110, 122, 126, 134, 144, 149]
CaO_9	6206	6224	19	[1, 75, 83, 106, 110, 122, 126, 134, 144, 149]
CaO_8	6225	6232	8	[1, 75, 106, 110, 122, 126, 134, 144, 149]
CaO_9	6233	6241	9	[1, 75, 106, 110, 122, 126, 134, 135, 144, 149]
CaO_6	6236	6244	9	[2, 86, 87, 94, 124, 129, 150]
CaO_8	6242	6245	4	[1, 75, 106, 110, 122, 134, 135, 144, 149]
CaO_7	6245	6251	7	[2, 86, 87, 94, 124, 129, 144, 150]
CaO_7	6246	6273	28	[1, 75, 106, 110, 122, 134, 135, 149]
CaO_6	6252	6255	4	[2, 86, 87, 94, 124, 129, 144]
CaO_5	6256	6271	16	[2, 86, 87, 94, 124, 129]
CaO_6	6272	6278	7	[2, 86, 87, 94, 116, 124, 129]
CaO_6	6274	6284	11	[1, 75, 106, 110, 122, 135, 149]
CaO_7	6279	6287	9	[2, 75, 86, 87, 94, 116, 124, 129]
CaO_7	6285	6297	13	[1, 75, 82, 106, 110, 122, 135, 149]
CaO_8	6288	6303	16	[2, 75, 86, 87, 94, 116, 122, 124, 129]
CaO_8	6298	6333	36	[1, 75, 82, 106, 110, 122, 133, 135, 149]
CaO_7	6304	6317	14	[2, 75, 86, 87, 94, 122, 124, 129]
CaO_6	6318	6328	11	[2, 86, 87, 94, 122, 124, 129]
CaO_7	6329	6338	10	[2, 75, 86, 87, 94, 122, 124, 129]
CaO_9	6334	6340	7	[1, 75, 82, 83, 106, 110, 122, 133, 135, 149]
CaO_8	6339	6342	4	[2, 75, 78, 86, 87, 94, 122, 124, 129]
CaO_8	6341	6344	4	[1, 75, 82, 83, 106, 122, 133, 135, 149]
CaO_9	6343	6368	26	[2, 75, 78, 86, 87, 94, 122, 124, 129, 144]
CaO_7	6345	6359	15	[1, 75, 83, 106, 122, 133, 135, 149]
CaO_8	6360	6363	4	[1, 75, 83, 106, 122, 129, 133, 135, 149]
CaO_7	6364	6369	6	[1, 75, 83, 106, 122, 129, 133, 135]
CaO_8	6369	6391	23	[2, 75, 86, 87, 94, 122, 124, 129, 144]
CaO_8	6370	6372	3	[1, 75, 83, 106, 122, 129, 133, 134, 135]
CaO_7	6373	6398	26	[1, 75, 106, 122, 129, 133, 134, 135]
CaO_9	6392	6392	1	[2, 65, 75, 86, 87, 94, 122, 124, 129, 144]
CaO_10	6393	6411	19	[2, 65, 75, 86, 87, 94, 111, 122, 124, 129, 144]
CaO_9	6399	6415	17	[1, 75, 82, 106, 122, 129, 130, 133, 134, 135]
CaO_9	6412	6427	16	[2, 65, 75, 86, 87, 94, 111, 124, 129, 144]
CaO_10	6416	6422	7	[1, 75, 82, 106, 122, 129, 130, 133, 134, 135, 144]
CaO_9	6423	6425	3	[1, 75, 82, 106, 122, 129, 130, 134, 135, 144]
CaO_8	6426	6439	14	[1, 82, 106, 122, 129, 130, 134, 135, 144]
CaO_8	6428	6472	45	[2, 65, 75, 86, 87, 94, 111, 124, 144]
CaO_9	6440	6452	13	[1, 82, 83, 106, 122, 129, 130, 134, 135, 144]
CaO_8	6453	6467	15	[1, 83, 106, 122, 129, 130, 134, 135, 144]
CaO_7	6468	6493	26	[1, 83, 122, 129, 130, 134, 135, 144]
CaO_9	6473	6493	21	[2, 65, 75, 86, 87, 94, 111, 124, 129, 144]
CaO_9	6494	6498	5	[1, 75, 83, 122, 129, 130, 133, 134, 135, 144]
CaO_10	6494	6496	3	[2, 65, 75, 81, 86, 87, 94, 111, 124, 129, 144]
CaO_11	6497	6515	19	[2, 65, 75, 81, 86, 87, 94, 111, 116, 124, 129, 144]
CaO_8	6499	6545	47	[1, 75, 83, 122, 129, 130, 133, 134, 144]
CaO_10	6516	6516	1	[2, 65, 75, 86, 87, 94, 111, 116, 124, 129, 144]
CaO_9	6517	6558	42	[2, 65, 75, 86, 87, 94, 111, 116, 129, 144]
CaO_7	6546	6604	59	[1, 75, 83, 122, 130, 133, 134, 144]
CaO_10	6559	6565	7	[2, 65, 75, 86, 87, 94, 101, 111, 116, 129, 144]
CaO_9	6566	6581	16	[2, 65, 75, 87, 94, 101, 111, 116, 129, 144]
CaO_8	6582	6614	33	[2, 65, 87, 94, 101, 111, 116, 129, 144]
CaO_6	6605	6619	15	[1, 75, 83, 122, 130, 134, 144]
CaO_9	6615	6642	28	[2, 65, 75, 87, 94, 101, 111, 116, 129, 144]
CaO_5	6620	6631	12	[1, 75, 83, 122, 130, 134]
CaO_6	6632	6674	43	[1, 75, 83, 122, 130, 133, 134]
CaO_8	6643	6644	2	[2, 65, 87, 94, 101, 111, 116, 129, 144]
CaO_7	6645	6647	3	[2, 65, 94, 101, 111, 116, 129, 144]
CaO_8	6648	6660	13	[2, 65, 86, 94, 101, 111, 116, 129, 144]
CaO_7	6661	6667	7	[2, 65, 86, 94, 101, 111, 116, 129]
CaO_6	6668	6691	24	[2, 65, 86, 94, 101, 116, 129]
CaO_7	6675	6683	9	[1, 75, 83, 122, 130, 133, 134, 144]
CaO_6	6684	6697	14	[1, 75, 83, 122, 130, 134, 144]
CaO_5	6692	6703	12	[2, 65, 86, 94, 116, 129]
CaO_5	6698	6708	11	[1, 75, 83, 122, 134, 144]
CaO_4	6704	6707	4	[2, 86, 94, 116, 129]
CaO_5	6708	6749	42	[2, 86, 94, 116, 124, 129]
CaO_6	6709	6717	9	[1, 75, 83, 122, 124, 134, 144]
CaO_5	6718	6722	5	[1, 75, 83, 122, 124, 144]
CaO_6	6723	6740	18	[1, 75, 83, 122, 124, 144, 151]
CaO_5	6741	6749	9	[1, 75, 83, 122, 144, 151]
CaO_6	6750	6750	1	[1, 65, 75, 83, 122, 144, 151]
CaO_6	6750	6750	1	[2, 86, 94, 95, 116, 124, 129]
