# Supplementary material for: Pressure‐Induced Coordination Changes in a Pyrolitic Silicate Melt From Ab Initio Molecular Dynamics Simulations
Source: J Geophys Res Solid Earth. 2019 Nov 29;124(11):11232–50. doi: 10.1029/2019JB018238 (PMC6988478; doi:10.1029/2019JB018238)
Supplement: Supplementary file 2 — Data Set S1 [file JGRB-124-11232-s002.zip › Data/4000K/CaO/a12.5-pyr-100-nvt.T4.outcar.umd.dat.r0.stat.dat]

Cluster	Time	Percent
CaO_9	1650	0.122204117908458	10
CaO_8	3335	0.24700044437861057	9
CaO_7	4134	0.30617686268700933	8
CaO_10	606	0.04488223966819731	11
CaO_6	2524	0.1869352688490594	7
CaO_5	1010	0.07480373278032884	6
CaO_4	144	0.010665086653829063	5
CaO_11	80	0.005925048141016145	12
CaO_12	5	0.0003703155088135091	13
CaO_3	14	0.0010368834246778254	4
