# Supplementary material for: Pressure‐Induced Coordination Changes in a Pyrolitic Silicate Melt From Ab Initio Molecular Dynamics Simulations
Source: J Geophys Res Solid Earth. 2019 Nov 29;124(11):11232–50. doi: 10.1029/2019JB018238 (PMC6988478; doi:10.1029/2019JB018238)
Supplement: Supplementary file 2 — Data Set S1 [file JGRB-124-11232-s002.zip › Data/4000K/CaO/a13.0-pyr-100-nvt.T4.outcar.umd.dat.r0.popul.dat]

Formula	Begin	End	Lifetime	[Composition]
CaO_5	0	7	8	[1, 74, 81, 83, 132, 139]
CaO_7	0	4	5	[2, 66, 79, 87, 102, 108, 140, 146]
CaO_6	5	18	14	[2, 66, 87, 102, 108, 140, 146]
CaO_6	8	19	12	[1, 66, 74, 81, 83, 132, 139]
CaO_7	19	22	4	[2, 66, 82, 87, 102, 108, 140, 146]
CaO_7	20	41	22	[1, 66, 74, 81, 83, 132, 139, 150]
CaO_8	23	52	30	[2, 66, 82, 87, 102, 108, 115, 140, 146]
CaO_8	42	43	2	[1, 66, 70, 74, 81, 83, 132, 139, 150]
CaO_9	44	57	14	[1, 66, 70, 74, 81, 83, 109, 132, 139, 150]
CaO_7	53	54	2	[2, 66, 87, 102, 108, 115, 140, 146]
CaO_6	55	74	20	[2, 66, 87, 102, 108, 115, 140]
CaO_8	58	74	17	[1, 66, 74, 81, 83, 109, 132, 139, 150]
CaO_7	75	82	8	[1, 66, 74, 81, 109, 132, 139, 150]
CaO_5	75	77	3	[2, 66, 87, 102, 108, 140]
CaO_6	78	79	2	[2, 66, 87, 102, 108, 129, 140]
CaO_7	80	82	3	[2, 66, 87, 102, 108, 115, 129, 140]
CaO_6	83	84	2	[1, 66, 74, 81, 109, 139, 150]
CaO_6	83	102	20	[2, 66, 87, 102, 108, 115, 140]
CaO_5	85	100	16	[1, 66, 74, 81, 109, 150]
CaO_6	101	147	47	[1, 66, 74, 81, 109, 132, 150]
CaO_6	103	115	13	[2, 66, 82, 87, 102, 115, 140]
CaO_7	116	124	9	[2, 66, 82, 87, 102, 115, 140, 146]
CaO_6	125	146	22	[2, 66, 82, 87, 115, 140, 146]
CaO_7	147	151	5	[2, 66, 82, 87, 115, 129, 140, 146]
CaO_7	148	172	25	[1, 66, 74, 81, 109, 132, 139, 150]
CaO_6	152	158	7	[2, 66, 87, 115, 129, 140, 146]
CaO_7	159	193	35	[2, 66, 87, 108, 115, 129, 140, 146]
CaO_6	173	180	8	[1, 66, 74, 81, 109, 139, 150]
CaO_7	181	193	13	[1, 66, 74, 81, 83, 109, 139, 150]
CaO_6	194	195	2	[1, 66, 74, 81, 83, 109, 150]
CaO_6	194	196	3	[2, 66, 87, 108, 115, 140, 146]
CaO_5	196	211	16	[1, 66, 74, 81, 83, 150]
CaO_5	197	201	5	[2, 87, 108, 115, 140, 146]
CaO_6	202	210	9	[2, 82, 87, 108, 115, 140, 146]
CaO_7	211	215	5	[2, 82, 87, 108, 114, 115, 140, 146]
CaO_6	212	236	25	[1, 66, 74, 81, 83, 132, 150]
CaO_8	216	216	1	[2, 82, 87, 98, 108, 114, 115, 140, 146]
CaO_9	217	223	7	[2, 66, 82, 87, 98, 108, 114, 115, 140, 146]
CaO_10	224	226	3	[2, 66, 82, 87, 98, 108, 114, 115, 129, 140, 146]
CaO_9	227	243	17	[2, 82, 87, 98, 108, 114, 115, 129, 140, 146]
CaO_5	237	260	24	[1, 66, 74, 81, 83, 150]
CaO_8	244	264	21	[2, 82, 87, 98, 114, 115, 129, 140, 146]
CaO_6	261	262	2	[1, 66, 74, 81, 83, 139, 150]
CaO_7	263	271	9	[1, 66, 74, 81, 83, 136, 139, 150]
CaO_7	265	291	27	[2, 82, 87, 98, 114, 115, 140, 146]
CaO_8	272	284	13	[1, 66, 70, 74, 81, 83, 136, 139, 150]
CaO_7	285	292	8	[1, 70, 74, 81, 83, 136, 139, 150]
CaO_6	292	298	7	[2, 87, 98, 114, 115, 140, 146]
CaO_6	293	333	41	[1, 74, 81, 83, 136, 139, 150]
CaO_7	299	305	7	[2, 87, 98, 114, 115, 127, 140, 146]
CaO_6	306	306	1	[2, 87, 98, 115, 127, 140, 146]
CaO_5	307	312	6	[2, 87, 98, 127, 140, 146]
CaO_6	313	314	2	[2, 87, 98, 127, 132, 140, 146]
CaO_7	315	402	88	[2, 82, 87, 98, 127, 132, 140, 146]
CaO_7	334	339	6	[1, 74, 81, 83, 123, 136, 139, 150]
CaO_6	340	354	15	[1, 74, 83, 123, 136, 139, 150]
CaO_5	355	368	14	[1, 74, 83, 136, 139, 150]
CaO_6	369	421	53	[1, 74, 81, 83, 136, 139, 150]
CaO_8	403	416	14	[2, 68, 82, 87, 98, 127, 132, 140, 146]
CaO_7	417	420	4	[2, 68, 82, 87, 127, 132, 140, 146]
CaO_6	421	442	22	[2, 68, 82, 87, 127, 132, 146]
CaO_5	422	427	6	[1, 74, 83, 136, 139, 150]
CaO_7	428	429	2	[1, 74, 76, 83, 131, 136, 139, 150]
CaO_8	430	435	6	[1, 74, 76, 83, 104, 131, 136, 139, 150]
CaO_9	436	448	13	[1, 74, 76, 83, 104, 123, 131, 136, 139, 150]
CaO_7	443	509	67	[2, 68, 82, 87, 107, 127, 132, 146]
CaO_8	449	499	51	[1, 74, 83, 104, 123, 131, 136, 139, 150]
CaO_7	500	517	18	[1, 74, 83, 104, 123, 136, 139, 150]
CaO_6	510	655	146	[2, 68, 82, 87, 127, 132, 146]
CaO_8	518	548	31	[1, 74, 81, 83, 104, 123, 136, 139, 150]
CaO_7	549	554	6	[1, 74, 83, 104, 123, 136, 139, 150]
CaO_8	555	563	9	[1, 69, 74, 83, 104, 123, 136, 139, 150]
CaO_7	564	602	39	[1, 69, 74, 83, 104, 136, 139, 150]
CaO_6	603	610	8	[1, 69, 74, 83, 104, 136, 150]
CaO_6	611	620	10	[1, 69, 74, 104, 113, 136, 150]
CaO_7	621	636	16	[1, 69, 74, 104, 113, 136, 138, 150]
CaO_6	637	650	14	[1, 69, 74, 104, 136, 138, 150]
CaO_7	651	664	14	[1, 69, 74, 104, 136, 138, 149, 150]
CaO_5	656	683	28	[2, 68, 87, 127, 132, 146]
CaO_8	665	673	9	[1, 66, 69, 74, 104, 136, 138, 149, 150]
CaO_7	674	700	27	[1, 66, 69, 74, 104, 136, 138, 150]
CaO_6	684	697	14	[2, 68, 82, 87, 127, 132, 146]
CaO_5	698	721	24	[2, 82, 87, 127, 132, 146]
CaO_6	701	710	10	[1, 66, 69, 104, 136, 138, 150]
CaO_5	711	748	38	[1, 66, 69, 136, 138, 150]
CaO_6	722	745	24	[2, 82, 87, 127, 132, 146, 152]
CaO_5	746	804	59	[2, 82, 87, 127, 132, 146]
CaO_4	749	759	11	[1, 69, 136, 138, 150]
CaO_5	760	772	13	[1, 69, 123, 136, 138, 150]
CaO_4	773	804	32	[1, 69, 123, 136, 150]
CaO_5	805	851	47	[1, 69, 123, 136, 142, 150]
CaO_6	805	824	20	[2, 82, 87, 127, 132, 146, 152]
CaO_5	825	834	10	[2, 87, 127, 132, 146, 152]
CaO_6	835	848	14	[2, 82, 87, 127, 132, 146, 152]
CaO_5	849	851	3	[2, 82, 87, 127, 146, 152]
CaO_4	852	859	8	[1, 69, 123, 136, 142]
CaO_6	852	871	20	[2, 82, 87, 117, 127, 146, 152]
CaO_5	860	869	10	[1, 69, 123, 128, 136, 142]
CaO_6	870	886	17	[1, 69, 88, 123, 128, 136, 142]
CaO_5	872	872	1	[2, 87, 117, 127, 146, 152]
CaO_6	873	892	20	[2, 83, 87, 117, 127, 146, 152]
CaO_7	887	896	10	[1, 69, 88, 117, 123, 128, 136, 142]
CaO_7	893	893	1	[2, 83, 87, 117, 123, 127, 146, 152]
CaO_8	894	898	5	[2, 83, 87, 117, 123, 127, 133, 146, 152]
CaO_8	897	897	1	[1, 69, 88, 98, 117, 123, 128, 136, 142]
CaO_9	898	911	14	[1, 69, 88, 98, 117, 123, 128, 134, 136, 142]
CaO_7	899	911	13	[2, 83, 117, 123, 127, 133, 146, 152]
CaO_8	912	973	62	[1, 69, 88, 98, 123, 128, 134, 136, 142]
CaO_8	912	932	21	[2, 82, 83, 117, 123, 127, 133, 146, 152]
CaO_8	933	951	19	[2, 83, 117, 123, 127, 133, 137, 146, 152]
CaO_6	952	954	3	[2, 83, 117, 123, 127, 133, 146]
CaO_5	955	964	10	[2, 83, 117, 127, 133, 146]
CaO_6	965	981	17	[2, 83, 117, 127, 133, 146, 152]
CaO_7	974	985	12	[1, 69, 88, 123, 128, 134, 136, 142]
CaO_5	982	1024	43	[2, 83, 127, 133, 146, 152]
CaO_8	986	1003	18	[1, 69, 88, 111, 123, 128, 134, 136, 142]
CaO_7	1004	1029	26	[1, 69, 88, 111, 128, 134, 136, 142]
CaO_6	1025	1034	10	[2, 83, 123, 127, 133, 146, 152]
CaO_6	1030	1050	21	[1, 69, 88, 128, 134, 136, 142]
CaO_7	1035	1051	17	[2, 82, 83, 123, 127, 133, 146, 152]
CaO_7	1051	1052	2	[1, 69, 75, 88, 128, 134, 136, 142]
CaO_6	1052	1061	10	[2, 82, 83, 123, 127, 146, 152]
CaO_8	1053	1053	1	[1, 69, 75, 88, 128, 134, 136, 138, 142]
CaO_9	1054	1069	16	[1, 69, 75, 84, 88, 128, 134, 136, 138, 142]
CaO_7	1062	1092	31	[2, 82, 83, 87, 123, 127, 146, 152]
CaO_10	1070	1074	5	[1, 69, 75, 84, 88, 96, 128, 134, 136, 138, 142]
CaO_9	1075	1079	5	[1, 69, 75, 84, 88, 96, 128, 134, 136, 142]
CaO_8	1080	1101	22	[1, 69, 75, 84, 88, 96, 128, 134, 142]
CaO_8	1093	1099	7	[2, 79, 82, 83, 87, 123, 127, 146, 152]
CaO_7	1100	1102	3	[2, 79, 83, 87, 123, 127, 146, 152]
CaO_9	1102	1123	22	[1, 69, 75, 84, 88, 96, 97, 128, 134, 142]
CaO_8	1103	1122	20	[2, 79, 83, 87, 123, 127, 140, 146, 152]
CaO_7	1123	1123	1	[2, 79, 83, 87, 123, 127, 140, 146]
CaO_8	1124	1157	34	[1, 69, 75, 88, 96, 97, 128, 134, 142]
CaO_6	1124	1131	8	[2, 83, 87, 123, 127, 140, 146]
CaO_7	1132	1140	9	[2, 83, 87, 117, 123, 127, 140, 146]
CaO_8	1141	1155	15	[2, 79, 83, 87, 117, 123, 127, 140, 146]
CaO_9	1156	1158	3	[2, 79, 83, 87, 117, 123, 127, 140, 146, 148]
CaO_7	1158	1158	1	[1, 69, 75, 88, 97, 128, 134, 142]
CaO_8	1159	1177	19	[1, 69, 75, 88, 97, 123, 128, 134, 142]
CaO_8	1159	1159	1	[2, 79, 83, 87, 117, 123, 127, 140, 146]
CaO_7	1160	1170	11	[2, 79, 83, 87, 117, 127, 140, 146]
CaO_8	1171	1186	16	[2, 79, 82, 83, 87, 117, 127, 140, 146]
CaO_7	1178	1183	6	[1, 69, 75, 88, 97, 123, 128, 142]
CaO_6	1184	1212	29	[1, 69, 75, 88, 97, 123, 142]
CaO_7	1187	1202	16	[2, 79, 82, 83, 117, 127, 140, 146]
CaO_8	1203	1215	13	[2, 68, 79, 82, 83, 117, 127, 140, 146]
CaO_7	1213	1252	40	[1, 69, 75, 88, 96, 97, 123, 142]
CaO_7	1216	1257	42	[2, 68, 79, 82, 83, 117, 127, 146]
CaO_6	1253	1261	9	[1, 69, 75, 96, 97, 123, 142]
CaO_8	1258	1269	12	[2, 68, 79, 82, 83, 117, 127, 140, 146]
CaO_5	1262	1265	4	[1, 69, 75, 97, 123, 142]
CaO_6	1266	1279	14	[1, 69, 75, 80, 97, 123, 142]
CaO_9	1270	1303	34	[2, 68, 79, 82, 83, 117, 127, 136, 140, 146]
CaO_5	1280	1282	3	[1, 75, 80, 97, 123, 142]
CaO_6	1283	1290	8	[1, 75, 80, 97, 108, 123, 142]
CaO_5	1291	1294	4	[1, 75, 97, 108, 123, 142]
CaO_6	1295	1327	33	[1, 75, 97, 108, 123, 129, 142]
CaO_8	1304	1309	6	[2, 79, 82, 83, 117, 127, 136, 140, 146]
CaO_7	1310	1317	8	[2, 79, 82, 83, 117, 127, 140, 146]
CaO_6	1318	1363	46	[2, 79, 82, 83, 117, 127, 146]
CaO_7	1328	1334	7	[1, 75, 84, 97, 108, 123, 129, 142]
CaO_8	1335	1338	4	[1, 75, 84, 97, 108, 123, 127, 129, 142]
CaO_9	1339	1346	8	[1, 75, 84, 97, 108, 123, 127, 129, 137, 142]
CaO_8	1347	1354	8	[1, 84, 97, 108, 123, 127, 129, 137, 142]
CaO_7	1355	1372	18	[1, 84, 97, 123, 127, 129, 137, 142]
CaO_5	1364	1374	11	[2, 79, 83, 117, 127, 146]
CaO_6	1373	1400	28	[1, 84, 97, 127, 129, 137, 142]
CaO_6	1375	1377	3	[2, 79, 83, 94, 117, 127, 146]
CaO_7	1378	1381	4	[2, 68, 79, 83, 94, 117, 127, 146]
CaO_8	1382	1399	18	[2, 68, 79, 83, 94, 117, 127, 136, 146]
CaO_7	1400	1425	26	[2, 68, 83, 94, 117, 127, 136, 146]
CaO_7	1401	1414	14	[1, 76, 84, 97, 127, 129, 137, 142]
CaO_6	1415	1416	2	[1, 76, 84, 97, 127, 137, 142]
CaO_7	1417	1436	20	[1, 76, 83, 84, 97, 127, 137, 142]
CaO_6	1426	1427	2	[2, 68, 83, 117, 127, 136, 146]
CaO_7	1428	1508	81	[2, 68, 83, 117, 127, 128, 136, 146]
CaO_8	1437	1447	11	[1, 68, 76, 83, 84, 97, 127, 137, 142]
CaO_7	1448	1453	6	[1, 76, 83, 84, 97, 127, 137, 142]
CaO_6	1454	1484	31	[1, 76, 84, 97, 127, 137, 142]
CaO_5	1485	1490	6	[1, 84, 97, 127, 137, 142]
CaO_6	1491	1505	15	[1, 84, 97, 123, 127, 137, 142]
CaO_7	1506	1508	3	[1, 80, 84, 97, 123, 127, 137, 142]
CaO_8	1509	1559	51	[1, 80, 84, 97, 123, 127, 133, 137, 142]
CaO_6	1509	1524	16	[2, 83, 117, 127, 128, 136, 146]
CaO_5	1525	1529	5	[2, 83, 127, 128, 136, 146]
CaO_6	1530	1530	1	[2, 83, 127, 128, 136, 146, 152]
CaO_7	1531	1562	32	[2, 80, 83, 127, 128, 136, 146, 152]
CaO_7	1560	1615	56	[1, 80, 84, 97, 123, 127, 137, 142]
CaO_8	1563	1594	32	[2, 80, 83, 117, 127, 128, 136, 146, 152]
CaO_7	1595	1598	4	[2, 80, 83, 117, 127, 128, 136, 146]
CaO_8	1599	1626	28	[2, 68, 80, 83, 117, 127, 128, 136, 146]
CaO_6	1616	1621	6	[1, 80, 84, 97, 127, 137, 142]
CaO_7	1622	1635	14	[1, 80, 84, 97, 127, 129, 137, 142]
CaO_7	1627	1632	6	[2, 68, 80, 83, 127, 128, 136, 146]
CaO_8	1633	1651	19	[2, 68, 80, 83, 84, 127, 128, 136, 146]
CaO_6	1636	1645	10	[1, 84, 97, 127, 129, 137, 142]
CaO_7	1646	1673	28	[1, 84, 97, 123, 127, 129, 137, 142]
CaO_7	1652	1662	11	[2, 68, 80, 83, 84, 127, 136, 146]
CaO_8	1663	1666	4	[2, 68, 80, 83, 84, 117, 127, 136, 146]
CaO_9	1667	1692	26	[2, 68, 80, 83, 84, 117, 127, 128, 136, 146]
CaO_6	1674	1722	49	[1, 84, 123, 127, 129, 137, 142]
CaO_10	1693	1705	13	[2, 68, 80, 83, 84, 88, 117, 127, 128, 136, 146]
CaO_9	1706	1709	4	[2, 68, 80, 83, 84, 88, 117, 127, 128, 136]
CaO_8	1710	1738	29	[2, 68, 80, 83, 84, 88, 117, 127, 136]
CaO_7	1723	1730	8	[1, 84, 97, 123, 127, 129, 137, 142]
CaO_8	1731	1738	8	[1, 84, 97, 109, 123, 127, 129, 137, 142]
CaO_7	1739	1759	21	[1, 97, 109, 123, 127, 129, 137, 142]
CaO_7	1739	1742	4	[2, 68, 80, 83, 84, 88, 117, 127]
CaO_6	1743	1753	11	[2, 80, 83, 84, 88, 117, 127]
CaO_5	1754	1795	42	[2, 83, 84, 88, 117, 127]
CaO_8	1760	1778	19	[1, 97, 109, 123, 127, 129, 132, 137, 142]
CaO_6	1779	1782	4	[1, 109, 123, 127, 129, 132, 137]
CaO_7	1783	1784	2	[1, 109, 123, 127, 129, 132, 134, 137]
CaO_6	1785	1788	4	[1, 123, 127, 129, 132, 134, 137]
CaO_7	1789	1795	7	[1, 123, 127, 129, 132, 134, 137, 142]
CaO_6	1796	1807	12	[1, 123, 127, 129, 134, 137, 142]
CaO_6	1796	1829	34	[2, 68, 83, 84, 88, 117, 127]
CaO_5	1808	1822	15	[1, 123, 127, 129, 137, 142]
CaO_6	1823	1839	17	[1, 76, 123, 127, 129, 137, 142]
CaO_7	1830	1830	1	[2, 68, 83, 84, 88, 117, 127, 137]
CaO_6	1831	1835	5	[2, 68, 83, 84, 88, 127, 137]
CaO_7	1836	1836	1	[2, 68, 83, 84, 88, 127, 137, 146]
CaO_8	1837	1858	22	[2, 68, 83, 84, 88, 127, 137, 146, 151]
CaO_7	1840	1847	8	[1, 76, 123, 127, 129, 130, 137, 142]
CaO_8	1848	1862	15	[1, 76, 84, 123, 127, 129, 130, 137, 142]
CaO_7	1859	1891	33	[2, 68, 83, 84, 88, 137, 146, 151]
CaO_9	1863	1874	12	[1, 76, 84, 123, 127, 129, 130, 132, 137, 142]
CaO_10	1875	1876	2	[1, 76, 84, 97, 123, 127, 129, 130, 132, 137, 142]
CaO_9	1877	1879	3	[1, 76, 97, 123, 127, 129, 130, 132, 137, 142]
CaO_8	1880	1882	3	[1, 76, 97, 123, 127, 129, 130, 137, 142]
CaO_7	1883	1886	4	[1, 76, 97, 127, 129, 130, 137, 142]
CaO_8	1887	1918	32	[1, 76, 84, 97, 127, 129, 130, 137, 142]
CaO_8	1892	1914	23	[2, 68, 83, 84, 88, 117, 137, 146, 151]
CaO_9	1915	1916	2	[2, 68, 73, 83, 84, 88, 117, 137, 146, 151]
CaO_10	1917	1919	3	[2, 68, 73, 83, 84, 88, 117, 118, 137, 146, 151]
CaO_7	1919	1947	29	[1, 76, 84, 97, 127, 129, 137, 142]
CaO_9	1920	1924	5	[2, 68, 73, 83, 88, 117, 118, 137, 146, 151]
CaO_8	1925	1933	9	[2, 68, 73, 83, 88, 117, 118, 137, 146]
CaO_7	1934	1957	24	[2, 68, 73, 83, 88, 117, 118, 137]
CaO_8	1948	1970	23	[1, 76, 84, 97, 127, 129, 130, 137, 142]
CaO_8	1958	1976	19	[2, 68, 73, 83, 84, 88, 117, 118, 137]
CaO_9	1971	1999	29	[1, 76, 84, 97, 127, 129, 130, 137, 142, 146]
CaO_7	1977	1997	21	[2, 68, 73, 83, 84, 88, 118, 137]
CaO_8	1998	2038	41	[2, 68, 73, 83, 84, 88, 93, 118, 137]
CaO_9	2000	2060	61	[1, 76, 84, 93, 97, 127, 129, 137, 142, 146]
CaO_9	2039	2039	1	[2, 68, 73, 83, 84, 88, 93, 118, 137, 146]
CaO_8	2040	2054	15	[2, 73, 83, 84, 88, 93, 118, 137, 146]
CaO_7	2055	2055	1	[2, 73, 83, 84, 88, 93, 137, 146]
CaO_6	2056	2068	13	[2, 73, 83, 84, 88, 93, 137]
CaO_8	2061	2070	10	[1, 84, 93, 97, 127, 129, 137, 142, 146]
CaO_5	2069	2075	7	[2, 73, 83, 84, 93, 137]
CaO_7	2071	2076	6	[1, 84, 93, 97, 127, 129, 137, 142]
CaO_4	2076	2084	9	[2, 73, 83, 84, 93]
CaO_7	2077	2110	34	[1, 76, 84, 93, 97, 127, 129, 142]
CaO_5	2085	2086	2	[2, 73, 83, 84, 93, 122]
CaO_6	2087	2096	10	[2, 73, 78, 83, 84, 93, 122]
CaO_5	2097	2124	28	[2, 73, 78, 84, 93, 122]
CaO_8	2111	2111	1	[1, 76, 84, 93, 97, 125, 127, 129, 142]
CaO_7	2112	2126	15	[1, 76, 84, 93, 97, 125, 127, 142]
CaO_6	2125	2137	13	[2, 73, 78, 84, 89, 93, 122]
CaO_8	2127	2130	4	[1, 76, 84, 93, 97, 125, 127, 142, 146]
CaO_7	2131	2157	27	[1, 76, 84, 93, 97, 127, 142, 146]
CaO_7	2138	2148	11	[2, 73, 78, 84, 89, 93, 122, 152]
CaO_6	2149	2170	22	[2, 73, 78, 84, 93, 122, 152]
CaO_8	2158	2159	2	[1, 76, 84, 93, 97, 127, 134, 142, 146]
CaO_7	2160	2198	39	[1, 76, 84, 93, 97, 127, 134, 142]
CaO_5	2171	2196	26	[2, 73, 78, 84, 122, 152]
CaO_6	2197	2206	10	[2, 73, 78, 84, 88, 122, 152]
CaO_8	2199	2226	28	[1, 65, 76, 84, 93, 97, 127, 134, 142]
CaO_7	2207	2224	18	[2, 73, 78, 84, 88, 118, 122, 152]
CaO_8	2225	2227	3	[2, 73, 78, 84, 88, 118, 122, 151, 152]
CaO_9	2227	2228	2	[1, 65, 76, 84, 93, 97, 125, 127, 134, 142]
CaO_7	2228	2232	5	[2, 73, 84, 88, 118, 122, 151, 152]
CaO_8	2229	2242	14	[1, 65, 76, 93, 97, 125, 127, 134, 142]
CaO_6	2233	2251	19	[2, 73, 84, 88, 118, 151, 152]
CaO_7	2243	2261	19	[1, 65, 76, 93, 97, 127, 134, 142]
CaO_7	2252	2269	18	[2, 73, 84, 88, 117, 118, 151, 152]
CaO_8	2262	2276	15	[1, 65, 76, 82, 93, 97, 127, 134, 142]
CaO_6	2270	2295	26	[2, 73, 88, 117, 118, 151, 152]
CaO_7	2277	2306	30	[1, 65, 76, 82, 93, 127, 134, 142]
CaO_7	2296	2360	65	[2, 70, 73, 88, 117, 118, 151, 152]
CaO_8	2307	2330	24	[1, 65, 76, 82, 93, 125, 127, 134, 142]
CaO_7	2331	2337	7	[1, 76, 82, 93, 125, 127, 134, 142]
CaO_6	2338	2360	23	[1, 76, 82, 125, 127, 134, 142]
CaO_5	2361	2370	10	[1, 76, 125, 127, 134, 142]
CaO_8	2361	2374	14	[2, 68, 70, 73, 88, 117, 118, 151, 152]
CaO_6	2371	2380	10	[1, 76, 84, 125, 127, 134, 142]
CaO_7	2375	2407	33	[2, 70, 73, 88, 117, 118, 151, 152]
CaO_7	2381	2426	46	[1, 76, 82, 84, 125, 127, 134, 142]
CaO_8	2408	2421	14	[2, 69, 70, 73, 88, 117, 118, 151, 152]
CaO_9	2422	2424	3	[2, 68, 69, 70, 73, 88, 117, 118, 151, 152]
CaO_8	2425	2429	5	[2, 68, 69, 70, 73, 88, 117, 118, 152]
CaO_8	2427	2451	25	[1, 76, 82, 84, 121, 125, 127, 134, 142]
CaO_7	2430	2462	33	[2, 68, 69, 70, 88, 117, 118, 152]
CaO_7	2452	2479	28	[1, 76, 82, 121, 125, 127, 134, 142]
CaO_8	2463	2466	4	[2, 68, 69, 70, 88, 117, 118, 151, 152]
CaO_9	2467	2476	10	[2, 68, 69, 70, 88, 98, 117, 118, 151, 152]
CaO_8	2477	2490	14	[2, 68, 69, 70, 98, 117, 118, 151, 152]
CaO_8	2480	2498	19	[1, 65, 76, 82, 121, 125, 127, 134, 142]
CaO_9	2491	2506	16	[2, 68, 69, 70, 98, 117, 118, 137, 151, 152]
CaO_7	2499	2514	16	[1, 65, 76, 82, 121, 127, 134, 142]
CaO_8	2507	2539	33	[2, 68, 70, 98, 117, 118, 137, 151, 152]
CaO_8	2515	2555	41	[1, 65, 76, 82, 109, 121, 127, 134, 142]
CaO_7	2540	2591	52	[2, 68, 70, 98, 117, 118, 137, 151]
CaO_7	2556	2559	4	[1, 65, 76, 82, 109, 127, 134, 142]
CaO_8	2560	2596	37	[1, 64, 65, 76, 82, 109, 127, 134, 142]
CaO_8	2592	2599	8	[2, 68, 70, 98, 117, 118, 137, 151, 152]
CaO_7	2597	2605	9	[1, 64, 65, 76, 82, 127, 134, 142]
CaO_7	2600	2622	23	[2, 68, 70, 98, 117, 118, 137, 152]
CaO_8	2606	2621	16	[1, 64, 65, 76, 82, 93, 127, 134, 142]
CaO_7	2622	2639	18	[1, 64, 65, 76, 82, 127, 134, 142]
CaO_8	2623	2640	18	[2, 68, 70, 98, 117, 118, 137, 151, 152]
CaO_8	2640	2645	6	[1, 64, 65, 76, 82, 125, 127, 134, 142]
CaO_7	2641	2645	5	[2, 68, 70, 117, 118, 137, 151, 152]
CaO_7	2646	2652	7	[1, 65, 76, 82, 125, 127, 134, 142]
CaO_6	2646	2652	7	[2, 68, 70, 117, 118, 137, 151]
CaO_8	2653	2659	7	[1, 65, 76, 82, 125, 127, 134, 142, 146]
CaO_7	2653	2679	27	[2, 68, 70, 117, 118, 137, 151, 152]
CaO_9	2660	2664	5	[1, 65, 76, 82, 125, 127, 134, 142, 146, 151]
CaO_8	2665	2665	1	[1, 65, 76, 82, 125, 127, 142, 146, 151]
CaO_9	2666	2683	18	[1, 65, 76, 80, 82, 125, 127, 142, 146, 151]
CaO_6	2680	2695	16	[2, 68, 70, 118, 137, 151, 152]
CaO_8	2684	2686	3	[1, 65, 76, 80, 82, 125, 127, 142, 146]
CaO_9	2687	2699	13	[1, 65, 76, 80, 82, 125, 127, 134, 142, 146]
CaO_7	2696	2706	11	[2, 68, 70, 86, 118, 137, 151, 152]
CaO_10	2700	2709	10	[1, 65, 76, 80, 82, 84, 125, 127, 134, 142, 146]
CaO_6	2707	2714	8	[2, 68, 70, 86, 118, 137, 152]
CaO_9	2710	2719	10	[1, 65, 76, 82, 84, 125, 127, 134, 142, 146]
CaO_7	2715	2757	43	[2, 68, 70, 86, 98, 118, 137, 152]
CaO_10	2720	2723	4	[1, 65, 76, 82, 84, 125, 127, 134, 142, 146, 151]
CaO_9	2724	2734	11	[1, 65, 76, 82, 84, 125, 134, 142, 146, 151]
CaO_8	2735	2752	18	[1, 76, 82, 84, 125, 134, 142, 146, 151]
CaO_9	2753	2753	1	[1, 76, 82, 84, 125, 129, 134, 142, 146, 151]
CaO_8	2754	2767	14	[1, 76, 82, 125, 129, 134, 142, 146, 151]
CaO_8	2758	2765	8	[2, 68, 70, 86, 98, 117, 118, 137, 152]
CaO_7	2766	2778	13	[2, 68, 70, 86, 98, 117, 118, 137]
CaO_7	2768	2771	4	[1, 76, 82, 125, 129, 134, 142, 146]
CaO_6	2772	2785	14	[1, 76, 82, 125, 129, 134, 142]
CaO_6	2779	2794	16	[2, 68, 70, 86, 98, 118, 137]
CaO_7	2786	2789	4	[1, 64, 76, 82, 125, 129, 134, 142]
CaO_8	2790	2809	20	[1, 64, 76, 82, 121, 125, 129, 134, 142]
CaO_7	2795	2825	31	[2, 68, 70, 86, 98, 117, 118, 137]
CaO_7	2810	2810	1	[1, 64, 76, 82, 121, 129, 134, 142]
CaO_8	2811	2829	19	[1, 64, 76, 82, 93, 121, 129, 134, 142]
CaO_8	2826	2827	2	[2, 68, 70, 86, 98, 117, 118, 124, 137]
CaO_9	2828	2869	42	[2, 67, 68, 70, 86, 98, 117, 118, 124, 137]
CaO_7	2830	2832	3	[1, 64, 76, 82, 121, 129, 134, 142]
CaO_7	2833	2893	61	[1, 64, 82, 114, 121, 129, 134, 142]
CaO_8	2870	2876	7	[2, 67, 68, 70, 86, 98, 117, 118, 124]
CaO_7	2877	2892	16	[2, 67, 68, 70, 86, 98, 118, 124]
CaO_8	2893	2896	4	[2, 67, 68, 70, 86, 94, 98, 118, 124]
CaO_8	2894	2936	43	[1, 64, 82, 108, 114, 121, 129, 134, 142]
CaO_7	2897	2962	66	[2, 67, 68, 70, 86, 94, 98, 124]
CaO_7	2937	2940	4	[1, 64, 82, 114, 121, 129, 134, 142]
CaO_8	2941	2945	5	[1, 64, 82, 110, 114, 121, 129, 134, 142]
CaO_7	2946	2950	5	[1, 64, 82, 110, 114, 129, 134, 142]
CaO_8	2951	2960	10	[1, 64, 65, 82, 110, 114, 129, 134, 142]
CaO_7	2961	2975	15	[1, 64, 65, 82, 110, 129, 134, 142]
CaO_9	2963	2976	14	[2, 67, 68, 70, 73, 86, 94, 98, 99, 124]
CaO_6	2976	2997	22	[1, 64, 82, 110, 129, 134, 142]
CaO_8	2977	3090	114	[2, 67, 68, 70, 73, 86, 94, 99, 124]
CaO_7	2998	3000	3	[1, 64, 82, 93, 110, 129, 134, 142]
CaO_6	3001	3012	12	[1, 64, 93, 110, 129, 134, 142]
CaO_7	3013	3016	4	[1, 64, 93, 110, 129, 134, 142, 151]
CaO_6	3017	3032	16	[1, 64, 93, 110, 134, 142, 151]
CaO_7	3033	3040	8	[1, 64, 65, 93, 110, 134, 142, 151]
CaO_6	3041	3049	9	[1, 64, 93, 110, 134, 142, 151]
CaO_7	3050	3056	7	[1, 64, 93, 110, 134, 142, 146, 151]
CaO_6	3057	3071	15	[1, 64, 110, 134, 142, 146, 151]
CaO_5	3072	3088	17	[1, 64, 134, 142, 146, 151]
CaO_6	3089	3089	1	[1, 64, 65, 134, 142, 146, 151]
CaO_7	3090	3145	56	[1, 64, 65, 76, 134, 142, 146, 151]
CaO_7	3091	3109	19	[2, 67, 68, 70, 73, 94, 99, 124]
CaO_8	3110	3157	48	[2, 67, 68, 70, 73, 94, 99, 117, 124]
CaO_6	3146	3166	21	[1, 64, 65, 134, 142, 146, 151]
CaO_7	3158	3210	53	[2, 67, 68, 70, 73, 94, 99, 124]
CaO_7	3167	3192	26	[1, 64, 65, 129, 134, 142, 146, 151]
CaO_8	3193	3194	2	[1, 64, 65, 110, 129, 134, 142, 146, 151]
CaO_7	3195	3211	17	[1, 64, 65, 110, 134, 142, 146, 151]
CaO_8	3211	3216	6	[2, 67, 68, 70, 73, 81, 94, 99, 124]
CaO_6	3212	3222	11	[1, 64, 65, 110, 142, 146, 151]
CaO_9	3217	3225	9	[2, 67, 68, 70, 73, 81, 86, 94, 99, 124]
CaO_5	3223	3241	19	[1, 64, 65, 142, 146, 151]
CaO_8	3226	3243	18	[2, 68, 70, 73, 81, 86, 94, 99, 124]
CaO_6	3242	3267	26	[1, 64, 65, 129, 142, 146, 151]
CaO_9	3244	3250	7	[2, 68, 70, 73, 81, 86, 94, 99, 124, 149]
CaO_8	3251	3266	16	[2, 68, 70, 73, 81, 94, 99, 124, 149]
CaO_7	3267	3276	10	[2, 68, 70, 73, 81, 94, 124, 149]
CaO_5	3268	3277	10	[1, 64, 65, 142, 146, 151]
CaO_8	3277	3282	6	[2, 68, 70, 73, 81, 94, 98, 124, 149]
CaO_4	3278	3294	17	[1, 64, 65, 142, 151]
CaO_7	3283	3287	5	[2, 68, 70, 73, 81, 94, 124, 149]
CaO_8	3288	3341	54	[2, 68, 70, 73, 81, 94, 99, 124, 149]
CaO_5	3295	3310	16	[1, 64, 65, 130, 142, 151]
CaO_6	3311	3313	3	[1, 64, 65, 129, 130, 142, 151]
CaO_5	3314	3336	23	[1, 65, 129, 130, 142, 151]
CaO_4	3337	3348	12	[1, 65, 129, 142, 151]
CaO_7	3342	3362	21	[2, 70, 73, 81, 94, 99, 124, 149]
CaO_5	3349	3352	4	[1, 65, 129, 130, 142, 151]
CaO_5	3353	3355	3	[1, 65, 109, 129, 130, 151]
CaO_6	3356	3364	9	[1, 65, 84, 109, 129, 130, 151]
CaO_6	3363	3418	56	[2, 70, 73, 81, 99, 124, 149]
CaO_7	3365	3391	27	[1, 65, 84, 109, 114, 129, 130, 151]
CaO_6	3392	3418	27	[1, 65, 84, 109, 129, 130, 151]
CaO_5	3419	3427	9	[1, 65, 84, 109, 129, 130]
CaO_5	3419	3426	8	[2, 70, 73, 81, 124, 149]
CaO_4	3427	3427	1	[2, 70, 73, 124, 149]
CaO_4	3428	3436	9	[1, 65, 84, 109, 129]
CaO_3	3428	3430	3	[2, 70, 124, 149]
CaO_4	3431	3440	10	[2, 67, 70, 124, 149]
CaO_5	3437	3439	3	[1, 65, 84, 109, 129, 151]
CaO_6	3440	3442	3	[1, 65, 84, 109, 129, 146, 151]
CaO_5	3441	3447	7	[2, 67, 70, 98, 124, 149]
CaO_7	3443	3460	18	[1, 64, 65, 84, 109, 129, 146, 151]
CaO_4	3448	3478	31	[2, 70, 98, 124, 149]
CaO_8	3461	3469	9	[1, 64, 65, 84, 109, 129, 132, 146, 151]
CaO_9	3470	3473	4	[1, 64, 65, 71, 84, 109, 129, 132, 146, 151]
CaO_8	3474	3478	5	[1, 64, 65, 71, 84, 109, 129, 132, 146]
CaO_9	3479	3492	14	[1, 64, 65, 71, 84, 109, 110, 129, 132, 146]
CaO_5	3479	3495	17	[2, 68, 70, 98, 124, 149]
CaO_8	3493	3527	35	[1, 64, 65, 71, 84, 109, 129, 132, 146]
CaO_6	3496	3504	9	[2, 68, 70, 98, 106, 124, 149]
CaO_7	3505	3514	10	[2, 68, 70, 98, 106, 117, 124, 149]
CaO_8	3515	3551	37	[2, 68, 69, 70, 98, 106, 117, 124, 149]
CaO_9	3528	3528	1	[1, 64, 65, 71, 84, 109, 129, 132, 146, 151]
CaO_8	3529	3556	28	[1, 64, 65, 84, 109, 129, 132, 146, 151]
CaO_7	3552	3557	6	[2, 68, 70, 98, 106, 117, 124, 149]
CaO_7	3557	3571	15	[1, 64, 84, 109, 129, 132, 146, 151]
CaO_8	3558	3560	3	[2, 68, 70, 98, 106, 117, 124, 137, 149]
CaO_7	3561	3561	1	[2, 70, 98, 106, 117, 124, 137, 149]
CaO_6	3562	3584	23	[2, 70, 98, 106, 117, 124, 137]
CaO_8	3572	3589	18	[1, 64, 84, 109, 129, 130, 132, 146, 151]
CaO_7	3585	3604	20	[2, 70, 98, 106, 117, 124, 137, 144]
CaO_9	3590	3595	6	[1, 64, 84, 109, 110, 129, 130, 132, 146, 151]
CaO_8	3596	3604	9	[1, 64, 84, 109, 110, 130, 132, 146, 151]
CaO_7	3605	3663	59	[1, 64, 109, 110, 130, 132, 146, 151]
CaO_8	3605	3636	32	[2, 70, 98, 101, 106, 117, 124, 137, 144]
CaO_9	3637	3641	5	[2, 70, 98, 101, 106, 117, 124, 137, 140, 144]
CaO_8	3642	3642	1	[2, 70, 101, 106, 117, 124, 137, 140, 144]
CaO_7	3643	3706	64	[2, 70, 101, 106, 117, 124, 137, 144]
CaO_8	3664	3681	18	[1, 64, 84, 109, 110, 130, 132, 146, 151]
CaO_9	3682	3707	26	[1, 64, 65, 84, 109, 110, 130, 132, 146, 151]
CaO_6	3707	3712	6	[2, 70, 106, 117, 124, 137, 144]
CaO_8	3708	3723	16	[1, 64, 65, 109, 110, 130, 132, 146, 151]
CaO_7	3713	3717	5	[2, 70, 98, 106, 117, 124, 137, 144]
CaO_6	3718	3724	7	[2, 70, 98, 117, 124, 137, 144]
CaO_7	3724	3741	18	[1, 64, 109, 110, 130, 132, 146, 151]
CaO_7	3725	3751	27	[2, 68, 70, 98, 117, 124, 137, 144]
CaO_6	3742	3754	13	[1, 64, 109, 110, 130, 146, 151]
CaO_6	3752	3795	44	[2, 68, 70, 98, 117, 124, 137]
CaO_7	3755	3811	57	[1, 64, 109, 110, 130, 146, 151, 152]
CaO_7	3796	3799	4	[2, 68, 70, 98, 109, 117, 124, 137]
CaO_8	3800	3830	31	[2, 68, 69, 70, 98, 109, 117, 124, 137]
CaO_6	3812	3828	17	[1, 109, 110, 130, 146, 151, 152]
CaO_7	3829	3842	14	[1, 64, 109, 110, 130, 146, 151, 152]
CaO_7	3831	3848	18	[2, 68, 69, 98, 109, 117, 124, 137]
CaO_8	3843	3880	38	[1, 64, 109, 110, 130, 132, 146, 151, 152]
CaO_6	3849	3941	93	[2, 68, 69, 98, 109, 117, 137]
CaO_7	3881	4005	125	[1, 64, 109, 110, 130, 146, 151, 152]
CaO_7	3942	3950	9	[2, 68, 69, 98, 109, 117, 124, 137]
CaO_8	3951	3981	31	[2, 68, 69, 70, 98, 109, 117, 124, 137]
CaO_7	3982	3993	12	[2, 68, 69, 70, 98, 117, 124, 137]
CaO_6	3994	4008	15	[2, 68, 69, 70, 98, 124, 137]
CaO_8	4006	4022	17	[1, 64, 109, 110, 130, 145, 146, 151, 152]
CaO_7	4009	4043	35	[2, 68, 69, 70, 93, 98, 124, 137]
CaO_7	4023	4039	17	[1, 64, 109, 110, 130, 146, 151, 152]
CaO_8	4040	4049	10	[1, 64, 109, 110, 130, 139, 146, 151, 152]
CaO_6	4044	4086	43	[2, 68, 69, 70, 98, 124, 137]
CaO_7	4050	4059	10	[1, 64, 110, 130, 139, 146, 151, 152]
CaO_8	4060	4083	24	[1, 64, 110, 130, 139, 145, 146, 151, 152]
CaO_9	4084	4084	1	[1, 64, 109, 110, 130, 139, 145, 146, 151, 152]
CaO_8	4085	4086	2	[1, 64, 109, 130, 139, 145, 146, 151, 152]
CaO_9	4087	4087	1	[1, 64, 93, 109, 130, 139, 145, 146, 151, 152]
CaO_7	4087	4097	11	[2, 68, 69, 70, 81, 98, 124, 137]
CaO_8	4088	4093	6	[1, 64, 93, 109, 130, 139, 146, 151, 152]
CaO_7	4094	4111	18	[1, 64, 109, 130, 139, 146, 151, 152]
CaO_6	4098	4115	18	[2, 68, 69, 70, 98, 124, 137]
CaO_8	4112	4135	24	[1, 64, 109, 110, 130, 139, 146, 151, 152]
CaO_7	4116	4118	3	[2, 68, 69, 70, 98, 113, 124, 137]
CaO_8	4119	4123	5	[2, 68, 69, 70, 98, 113, 117, 124, 137]
CaO_9	4124	4164	41	[2, 68, 69, 70, 98, 113, 117, 124, 136, 137]
CaO_9	4136	4151	16	[1, 64, 93, 109, 110, 130, 139, 146, 151, 152]
CaO_8	4152	4182	31	[1, 64, 93, 109, 110, 130, 146, 151, 152]
CaO_8	4165	4186	22	[2, 68, 69, 70, 98, 113, 124, 136, 137]
CaO_7	4183	4187	5	[1, 64, 109, 110, 130, 146, 151, 152]
CaO_9	4187	4201	15	[2, 68, 69, 70, 81, 98, 113, 124, 136, 137]
CaO_6	4188	4188	1	[1, 64, 109, 110, 146, 151, 152]
CaO_7	4189	4202	14	[1, 64, 80, 109, 110, 146, 151, 152]
CaO_8	4202	4202	1	[2, 68, 69, 81, 98, 113, 124, 136, 137]
CaO_8	4203	4212	10	[1, 64, 80, 109, 110, 132, 146, 151, 152]
CaO_7	4203	4204	2	[2, 68, 69, 98, 113, 124, 136, 137]
CaO_6	4205	4210	6	[2, 68, 69, 98, 124, 136, 137]
CaO_7	4211	4237	27	[2, 68, 69, 98, 109, 124, 136, 137]
CaO_7	4213	4218	6	[1, 64, 109, 110, 132, 146, 151, 152]
CaO_6	4219	4222	4	[1, 64, 110, 132, 146, 151, 152]
CaO_5	4223	4254	32	[1, 64, 110, 132, 146, 151]
CaO_8	4238	4239	2	[2, 68, 69, 70, 98, 109, 124, 136, 137]
CaO_7	4240	4267	28	[2, 68, 69, 70, 98, 109, 124, 137]
CaO_6	4255	4273	19	[1, 64, 109, 110, 132, 146, 151]
CaO_6	4268	4276	9	[2, 68, 69, 70, 98, 124, 137]
CaO_5	4274	4283	10	[1, 109, 110, 132, 146, 151]
CaO_7	4277	4346	70	[2, 68, 69, 70, 93, 98, 124, 137]
CaO_6	4284	4306	23	[1, 71, 109, 110, 132, 146, 151]
CaO_5	4307	4314	8	[1, 71, 109, 110, 146, 151]
CaO_4	4315	4324	10	[1, 71, 109, 110, 146]
CaO_3	4325	4328	4	[1, 109, 110, 146]
CaO_4	4329	4385	57	[1, 86, 109, 110, 146]
CaO_8	4347	4361	15	[2, 68, 69, 70, 93, 98, 124, 130, 137]
CaO_9	4362	4394	33	[2, 68, 69, 70, 79, 93, 98, 124, 130, 137]
CaO_5	4386	4405	20	[1, 86, 109, 110, 146, 151]
CaO_10	4395	4406	12	[2, 68, 69, 70, 79, 88, 93, 98, 124, 130, 137]
CaO_6	4406	4427	22	[1, 73, 86, 109, 110, 146, 151]
CaO_9	4407	4415	9	[2, 68, 69, 70, 79, 88, 93, 98, 124, 137]
CaO_8	4416	4445	30	[2, 68, 69, 70, 79, 93, 98, 124, 137]
CaO_7	4428	4435	8	[1, 73, 77, 86, 109, 110, 146, 151]
CaO_8	4436	4444	9	[1, 73, 77, 86, 109, 110, 130, 146, 151]
CaO_7	4445	4448	4	[1, 73, 77, 86, 109, 110, 130, 146]
CaO_7	4446	4456	11	[2, 68, 69, 79, 93, 98, 124, 137]
CaO_8	4449	4459	11	[1, 64, 73, 77, 86, 109, 110, 130, 146]
CaO_6	4457	4478	22	[2, 68, 69, 93, 98, 124, 137]
CaO_9	4460	4463	4	[1, 64, 71, 73, 77, 86, 109, 110, 130, 146]
CaO_8	4464	4464	1	[1, 64, 71, 73, 86, 109, 110, 130, 146]
CaO_7	4465	4482	18	[1, 64, 71, 73, 86, 109, 130, 146]
CaO_7	4479	4521	43	[2, 68, 69, 79, 93, 98, 124, 137]
CaO_6	4483	4489	7	[1, 64, 71, 73, 86, 109, 146]
CaO_7	4490	4529	40	[1, 64, 71, 73, 77, 86, 109, 146]
CaO_6	4522	4534	13	[2, 68, 69, 79, 98, 124, 137]
CaO_6	4530	4532	3	[1, 71, 73, 77, 86, 109, 146]
CaO_5	4533	4560	28	[1, 71, 73, 77, 86, 109]
CaO_5	4535	4539	5	[2, 69, 79, 98, 124, 137]
CaO_6	4540	4540	1	[2, 69, 70, 79, 98, 124, 137]
CaO_7	4541	4568	28	[2, 69, 70, 79, 98, 124, 137, 141]
CaO_6	4561	4645	85	[1, 71, 73, 77, 86, 109, 110]
CaO_8	4569	4589	21	[2, 69, 70, 79, 98, 124, 137, 141, 151]
CaO_9	4590	4610	21	[2, 69, 70, 79, 93, 98, 124, 137, 141, 151]
CaO_8	4611	4640	30	[2, 69, 70, 79, 93, 98, 124, 137, 141]
CaO_9	4641	4648	8	[2, 69, 70, 79, 93, 97, 98, 124, 137, 141]
CaO_5	4646	4646	1	[1, 71, 73, 77, 86, 110]
CaO_6	4647	4687	41	[1, 71, 73, 77, 86, 110, 134]
CaO_8	4649	4693	45	[2, 69, 70, 79, 93, 97, 98, 137, 141]
CaO_5	4688	4726	39	[1, 71, 73, 77, 86, 134]
CaO_9	4694	4696	3	[2, 69, 70, 79, 93, 97, 98, 137, 141, 151]
CaO_10	4697	4699	3	[2, 69, 70, 79, 93, 97, 98, 99, 137, 141, 151]
CaO_9	4700	4715	16	[2, 69, 70, 79, 93, 98, 99, 137, 141, 151]
CaO_8	4716	4752	37	[2, 69, 70, 79, 93, 98, 99, 137, 141]
CaO_6	4727	4728	2	[1, 71, 73, 77, 86, 110, 134]
CaO_7	4729	4731	3	[1, 71, 73, 77, 86, 92, 110, 134]
CaO_8	4732	4733	2	[1, 71, 73, 77, 80, 86, 92, 110, 134]
CaO_9	4734	4746	13	[1, 71, 73, 77, 80, 86, 92, 110, 119, 134]
CaO_8	4747	4789	43	[1, 71, 73, 77, 80, 86, 92, 110, 119]
CaO_9	4753	4753	1	[2, 69, 70, 79, 93, 98, 99, 124, 137, 141]
CaO_7	4754	4767	14	[2, 69, 93, 98, 99, 124, 137, 141]
CaO_6	4768	4800	33	[2, 69, 93, 98, 99, 124, 137]
CaO_7	4790	4837	48	[1, 71, 73, 77, 80, 92, 110, 119]
CaO_7	4801	4812	12	[2, 69, 79, 93, 98, 99, 124, 137]
CaO_6	4813	4822	10	[2, 69, 79, 93, 98, 99, 137]
CaO_5	4823	4824	2	[2, 69, 79, 93, 98, 99]
CaO_4	4825	4845	21	[2, 69, 93, 98, 99]
CaO_6	4838	4853	16	[1, 71, 73, 77, 92, 110, 119]
CaO_4	4846	4858	13	[2, 69, 82, 93, 98]
CaO_7	4854	4861	8	[1, 71, 73, 77, 92, 109, 110, 119]
CaO_5	4859	4859	1	[2, 69, 82, 93, 97, 98]
CaO_6	4860	4890	31	[2, 69, 70, 82, 93, 97, 98]
CaO_8	4862	4865	4	[1, 71, 73, 77, 86, 92, 109, 110, 119]
CaO_9	4866	4866	1	[1, 71, 73, 77, 86, 92, 105, 109, 110, 119]
CaO_8	4867	4870	4	[1, 71, 77, 86, 92, 105, 109, 110, 119]
CaO_7	4871	4872	2	[1, 71, 77, 86, 92, 105, 110, 119]
CaO_5	4873	4902	30	[1, 77, 92, 105, 110, 119]
CaO_5	4891	4905	15	[2, 69, 70, 93, 97, 98]
CaO_6	4903	4903	1	[1, 77, 92, 105, 109, 110, 119]
CaO_7	4904	4904	1	[1, 77, 92, 105, 106, 109, 110, 119]
CaO_6	4905	4909	5	[1, 77, 92, 105, 106, 109, 119]
CaO_6	4906	4906	1	[2, 69, 70, 87, 93, 97, 98]
CaO_7	4907	4922	16	[2, 69, 70, 87, 93, 97, 98, 113]
CaO_5	4910	4915	6	[1, 77, 92, 105, 106, 119]
CaO_4	4916	4927	12	[1, 77, 92, 105, 119]
CaO_6	4923	4926	4	[2, 69, 70, 93, 97, 98, 113]
CaO_5	4927	4930	4	[2, 69, 70, 93, 98, 113]
CaO_5	4928	4933	6	[1, 77, 92, 105, 119, 143]
CaO_6	4931	4940	10	[2, 69, 70, 87, 93, 98, 113]
CaO_6	4934	4943	10	[1, 77, 92, 105, 106, 119, 143]
CaO_5	4941	4958	18	[2, 69, 70, 87, 93, 98]
CaO_5	4944	4952	9	[1, 77, 92, 105, 106, 119]
CaO_4	4953	4969	17	[1, 77, 92, 105, 119]
CaO_6	4959	4966	8	[2, 69, 70, 79, 87, 93, 98]
CaO_7	4967	4986	20	[2, 69, 70, 79, 82, 87, 93, 98]
CaO_5	4970	4987	18	[1, 77, 86, 92, 105, 119]
CaO_8	4987	5036	50	[2, 69, 70, 79, 82, 87, 93, 98, 152]
CaO_6	4988	4989	2	[1, 71, 77, 86, 92, 105, 119]
CaO_7	4990	5008	19	[1, 71, 77, 86, 92, 105, 119, 132]
CaO_8	5009	5013	5	[1, 71, 77, 86, 92, 105, 110, 119, 132]
CaO_7	5014	5015	2	[1, 71, 86, 92, 105, 110, 119, 132]
CaO_6	5016	5016	1	[1, 71, 86, 92, 105, 110, 119]
CaO_5	5017	5018	2	[1, 71, 86, 105, 110, 119]
CaO_6	5019	5042	24	[1, 71, 86, 105, 110, 114, 119]
CaO_7	5037	5040	4	[2, 69, 70, 79, 82, 87, 98, 152]
CaO_8	5041	5062	22	[2, 69, 70, 79, 82, 87, 98, 137, 152]
CaO_5	5043	5049	7	[1, 71, 86, 105, 110, 119]
CaO_6	5050	5051	2	[1, 71, 86, 100, 105, 110, 119]
CaO_7	5052	5113	62	[1, 71, 86, 100, 103, 105, 110, 119]
CaO_7	5063	5066	4	[2, 69, 70, 82, 87, 98, 137, 152]
CaO_8	5067	5067	1	[2, 69, 70, 82, 87, 93, 98, 137, 152]
CaO_9	5068	5125	58	[2, 69, 70, 82, 87, 93, 98, 137, 145, 152]
CaO_6	5114	5116	3	[1, 71, 86, 100, 103, 110, 119]
CaO_5	5117	5125	9	[1, 71, 86, 100, 110, 119]
CaO_6	5126	5139	14	[1, 71, 80, 86, 100, 110, 119]
CaO_7	5126	5134	9	[2, 69, 70, 82, 98, 137, 145, 152]
CaO_8	5135	5136	2	[2, 69, 70, 82, 93, 98, 137, 145, 152]
CaO_9	5137	5159	23	[2, 69, 70, 82, 87, 93, 98, 137, 145, 152]
CaO_5	5140	5180	41	[1, 71, 80, 86, 110, 119]
CaO_8	5160	5174	15	[2, 69, 70, 87, 93, 98, 137, 145, 152]
CaO_7	5175	5181	7	[2, 69, 70, 87, 93, 98, 137, 145]
CaO_4	5181	5197	17	[1, 71, 80, 110, 119]
CaO_6	5182	5191	10	[2, 69, 70, 93, 98, 137, 145]
CaO_5	5192	5194	3	[2, 69, 70, 93, 98, 145]
CaO_6	5195	5199	5	[2, 69, 70, 79, 93, 98, 145]
CaO_5	5198	5217	20	[1, 71, 80, 110, 119, 146]
CaO_7	5200	5210	11	[2, 69, 70, 79, 87, 93, 98, 145]
CaO_8	5211	5244	34	[2, 69, 70, 79, 87, 93, 98, 145, 151]
CaO_6	5218	5223	6	[1, 71, 73, 80, 110, 119, 146]
CaO_5	5224	5246	23	[1, 71, 73, 80, 110, 146]
CaO_7	5245	5256	12	[2, 69, 70, 79, 87, 93, 98, 145]
CaO_6	5247	5263	17	[1, 71, 73, 80, 110, 132, 146]
CaO_8	5257	5262	6	[2, 69, 70, 79, 87, 93, 98, 145, 152]
CaO_7	5263	5271	9	[2, 69, 70, 79, 87, 93, 145, 152]
CaO_5	5264	5276	13	[1, 71, 73, 80, 110, 146]
CaO_8	5272	5276	5	[2, 69, 70, 79, 87, 93, 118, 145, 152]
CaO_6	5277	5280	4	[1, 71, 73, 80, 110, 136, 146]
CaO_7	5277	5300	24	[2, 69, 70, 79, 87, 93, 118, 145]
CaO_7	5281	5309	29	[1, 71, 73, 80, 110, 136, 146, 151]
CaO_6	5301	5318	18	[2, 69, 70, 79, 93, 118, 145]
CaO_6	5310	5322	13	[1, 71, 73, 80, 110, 146, 151]
CaO_7	5319	5319	1	[2, 69, 70, 79, 93, 118, 145, 152]
CaO_6	5320	5326	7	[2, 69, 70, 79, 118, 145, 152]
CaO_7	5323	5351	29	[1, 71, 73, 80, 110, 144, 146, 151]
CaO_5	5327	5334	8	[2, 69, 70, 79, 145, 152]
CaO_6	5335	5347	13	[2, 69, 70, 79, 82, 145, 152]
CaO_7	5348	5348	1	[2, 69, 70, 79, 82, 93, 145, 152]
CaO_6	5349	5371	23	[2, 69, 70, 82, 93, 145, 152]
CaO_6	5352	5356	5	[1, 71, 73, 80, 110, 144, 151]
CaO_5	5357	5405	49	[1, 71, 73, 110, 144, 151]
CaO_7	5372	5378	7	[2, 69, 70, 82, 93, 140, 145, 152]
CaO_8	5379	5384	6	[2, 69, 70, 82, 93, 118, 140, 145, 152]
CaO_7	5385	5407	23	[2, 69, 70, 82, 118, 140, 145, 152]
CaO_4	5406	5410	5	[1, 71, 110, 144, 151]
CaO_8	5408	5408	1	[2, 69, 70, 82, 93, 118, 140, 145, 152]
CaO_7	5409	5431	23	[2, 69, 70, 82, 93, 140, 145, 152]
CaO_5	5411	5426	16	[1, 71, 86, 110, 144, 151]
CaO_4	5427	5437	11	[1, 71, 86, 144, 151]
CaO_8	5432	5441	10	[2, 69, 70, 82, 87, 93, 140, 145, 152]
CaO_5	5438	5483	46	[1, 71, 86, 112, 144, 151]
CaO_7	5442	5442	1	[2, 69, 70, 82, 87, 93, 140, 152]
CaO_6	5443	5444	2	[2, 69, 70, 82, 87, 140, 152]
CaO_7	5445	5449	5	[2, 69, 70, 82, 87, 111, 140, 152]
CaO_8	5450	5454	5	[2, 69, 70, 82, 87, 111, 140, 148, 152]
CaO_7	5455	5528	74	[2, 69, 70, 82, 87, 111, 140, 148]
CaO_4	5484	5523	40	[1, 71, 112, 144, 151]
CaO_5	5524	5545	22	[1, 71, 80, 112, 144, 151]
CaO_6	5529	5533	5	[2, 69, 82, 87, 111, 140, 148]
CaO_7	5534	5562	29	[2, 69, 82, 87, 111, 140, 145, 148]
CaO_6	5546	5572	27	[1, 71, 80, 112, 136, 144, 151]
CaO_7	5563	5564	2	[2, 69, 82, 87, 111, 145, 148, 152]
CaO_8	5565	5598	34	[2, 69, 82, 87, 111, 118, 145, 148, 152]
CaO_7	5573	5595	23	[1, 71, 80, 112, 136, 144, 146, 151]
CaO_6	5596	5623	28	[1, 71, 80, 112, 136, 144, 151]
CaO_7	5599	5610	12	[2, 69, 82, 87, 111, 118, 145, 148]
CaO_6	5611	5635	25	[2, 69, 87, 111, 118, 145, 148]
CaO_7	5624	5655	32	[1, 71, 80, 101, 112, 136, 144, 151]
CaO_7	5636	5637	2	[2, 69, 82, 87, 111, 118, 145, 148]
CaO_8	5638	5643	6	[2, 69, 82, 87, 111, 118, 131, 145, 148]
CaO_9	5644	5650	7	[2, 69, 82, 87, 94, 111, 118, 131, 145, 148]
CaO_8	5651	5661	11	[2, 69, 82, 87, 94, 111, 118, 145, 148]
CaO_6	5656	5660	5	[1, 71, 80, 101, 112, 144, 151]
CaO_7	5661	5696	36	[1, 71, 80, 101, 111, 112, 144, 151]
CaO_9	5662	5662	1	[2, 69, 82, 87, 94, 111, 118, 145, 148, 152]
CaO_10	5663	5671	9	[2, 69, 82, 87, 94, 111, 118, 123, 145, 148, 152]
CaO_9	5672	5678	7	[2, 69, 82, 87, 94, 111, 118, 123, 145, 152]
CaO_10	5679	5679	1	[2, 69, 82, 87, 88, 94, 111, 118, 123, 145, 152]
CaO_11	5680	5683	4	[2, 69, 82, 87, 88, 94, 111, 118, 123, 145, 148, 152]
CaO_10	5684	5685	2	[2, 69, 82, 87, 88, 111, 118, 123, 145, 148, 152]
CaO_9	5686	5710	25	[2, 69, 82, 87, 111, 118, 123, 145, 148, 152]
CaO_6	5697	5698	2	[1, 71, 80, 101, 111, 144, 151]
CaO_5	5699	5703	5	[1, 71, 101, 111, 144, 151]
CaO_4	5704	5709	6	[1, 101, 111, 144, 151]
CaO_5	5710	5719	10	[1, 101, 111, 124, 144, 151]
CaO_8	5711	5718	8	[2, 69, 82, 87, 118, 123, 145, 148, 152]
CaO_9	5719	5723	5	[2, 69, 82, 87, 118, 123, 140, 145, 148, 152]
CaO_6	5720	5749	30	[1, 101, 111, 112, 124, 144, 151]
CaO_10	5724	5731	8	[2, 69, 82, 87, 116, 118, 123, 140, 145, 148, 152]
CaO_9	5732	5744	13	[2, 82, 87, 116, 118, 123, 140, 145, 148, 152]
CaO_8	5745	5751	7	[2, 82, 87, 118, 123, 140, 145, 148, 152]
CaO_7	5750	5777	28	[1, 74, 101, 111, 112, 124, 144, 151]
CaO_7	5752	5757	6	[2, 82, 87, 118, 123, 140, 145, 152]
CaO_8	5758	5762	5	[2, 82, 87, 116, 118, 123, 140, 145, 152]
CaO_7	5763	5769	7	[2, 82, 87, 116, 118, 123, 140, 145]
CaO_8	5770	5806	37	[2, 82, 87, 116, 118, 123, 140, 145, 148]
CaO_6	5778	5854	77	[1, 74, 101, 112, 124, 144, 151]
CaO_7	5807	5854	48	[2, 82, 87, 116, 118, 140, 145, 148]
CaO_7	5855	5885	31	[1, 74, 101, 111, 112, 124, 144, 151]
CaO_6	5855	5858	4	[2, 82, 116, 118, 140, 145, 148]
CaO_7	5859	5870	12	[2, 64, 82, 116, 118, 140, 145, 148]
CaO_7	5871	5871	1	[2, 64, 82, 118, 140, 145, 148, 152]
CaO_8	5872	5874	3	[2, 64, 82, 118, 123, 140, 145, 148, 152]
CaO_9	5875	5875	1	[2, 64, 82, 93, 118, 123, 140, 145, 148, 152]
CaO_8	5876	5916	41	[2, 64, 82, 93, 118, 140, 145, 148, 152]
CaO_8	5886	5933	48	[1, 74, 101, 111, 112, 124, 136, 144, 151]
CaO_7	5917	5933	17	[2, 82, 93, 118, 140, 145, 148, 152]
CaO_7	5934	5939	6	[1, 74, 101, 111, 112, 124, 136, 144]
CaO_8	5934	6004	71	[2, 64, 82, 93, 118, 140, 145, 148, 152]
CaO_6	5940	5940	1	[1, 74, 111, 112, 124, 136, 144]
CaO_7	5941	5949	9	[1, 74, 111, 112, 124, 136, 144, 151]
CaO_6	5950	5957	8	[1, 74, 112, 124, 136, 144, 151]
CaO_7	5958	5972	15	[1, 74, 111, 112, 124, 136, 144, 151]
CaO_8	5973	5980	8	[1, 73, 74, 111, 112, 124, 136, 144, 151]
CaO_7	5981	5989	9	[1, 73, 74, 112, 124, 136, 144, 151]
CaO_8	5990	5991	2	[1, 73, 74, 111, 112, 124, 136, 144, 151]
CaO_7	5992	6005	14	[1, 73, 74, 111, 112, 136, 144, 151]
CaO_8	6005	6014	10	[2, 64, 69, 82, 118, 140, 145, 148, 152]
CaO_6	6006	6019	14	[1, 73, 74, 111, 112, 136, 144]
CaO_9	6015	6043	29	[2, 64, 69, 82, 87, 118, 140, 145, 148, 152]
CaO_5	6020	6035	16	[1, 73, 74, 112, 136, 144]
CaO_6	6036	6043	8	[1, 73, 74, 111, 112, 136, 144]
CaO_7	6044	6048	5	[1, 73, 74, 111, 112, 124, 136, 144]
CaO_8	6044	6045	2	[2, 64, 69, 82, 87, 118, 140, 148, 152]
CaO_7	6046	6057	12	[2, 64, 82, 87, 118, 140, 148, 152]
CaO_8	6049	6065	17	[1, 73, 74, 103, 111, 112, 124, 136, 144]
CaO_8	6058	6070	13	[2, 64, 82, 87, 118, 127, 140, 148, 152]
CaO_7	6066	6074	9	[1, 73, 74, 103, 111, 112, 136, 144]
CaO_9	6071	6071	1	[2, 64, 82, 87, 116, 118, 127, 140, 148, 152]
CaO_10	6072	6073	2	[2, 64, 68, 82, 87, 116, 118, 127, 140, 148, 152]
CaO_9	6074	6122	49	[2, 68, 82, 87, 116, 118, 127, 140, 148, 152]
CaO_7	6075	6101	27	[1, 73, 74, 111, 112, 124, 136, 144]
CaO_6	6102	6119	18	[1, 73, 74, 112, 124, 136, 144]
CaO_7	6120	6122	3	[1, 73, 74, 112, 124, 136, 144, 151]
CaO_8	6123	6132	10	[1, 73, 74, 112, 124, 133, 136, 144, 151]
CaO_8	6123	6123	1	[2, 68, 82, 87, 116, 118, 127, 148, 152]
CaO_7	6124	6136	13	[2, 68, 87, 116, 118, 127, 148, 152]
CaO_7	6133	6138	6	[1, 73, 74, 112, 124, 133, 136, 151]
CaO_6	6137	6182	46	[2, 68, 87, 118, 127, 148, 152]
CaO_8	6139	6148	10	[1, 66, 73, 74, 112, 124, 133, 136, 151]
CaO_7	6149	6149	1	[1, 66, 73, 112, 124, 133, 136, 151]
CaO_7	6150	6161	12	[1, 66, 73, 124, 133, 136, 144, 151]
CaO_6	6162	6166	5	[1, 73, 124, 133, 136, 144, 151]
CaO_4	6167	6167	1	[1, 124, 133, 136, 151]
CaO_5	6168	6173	6	[1, 88, 124, 133, 136, 151]
CaO_6	6174	6178	5	[1, 88, 94, 124, 133, 136, 151]
CaO_5	6179	6204	26	[1, 88, 94, 124, 136, 151]
CaO_7	6183	6186	4	[2, 68, 82, 87, 118, 127, 148, 152]
CaO_6	6187	6199	13	[2, 68, 82, 87, 118, 127, 152]
CaO_5	6200	6221	22	[2, 68, 82, 87, 118, 127]
CaO_6	6205	6215	11	[1, 88, 94, 124, 136, 144, 151]
CaO_5	6216	6236	21	[1, 94, 124, 136, 144, 151]
CaO_6	6222	6224	3	[2, 68, 82, 87, 118, 127, 128]
CaO_7	6225	6253	29	[2, 68, 82, 87, 118, 123, 127, 128]
CaO_6	6237	6247	11	[1, 94, 111, 124, 136, 144, 151]
CaO_5	6248	6253	6	[1, 94, 111, 136, 144, 151]
CaO_6	6254	6318	65	[1, 94, 111, 112, 136, 144, 151]
CaO_6	6254	6282	29	[2, 68, 82, 87, 118, 127, 128]
CaO_5	6283	6287	5	[2, 68, 82, 118, 127, 128]
CaO_6	6288	6294	7	[2, 68, 82, 116, 118, 127, 128]
CaO_7	6295	6305	11	[2, 68, 82, 97, 116, 118, 127, 128]
CaO_6	6306	6330	25	[2, 68, 82, 116, 118, 127, 128]
CaO_7	6319	6329	11	[1, 73, 94, 111, 112, 136, 144, 151]
CaO_6	6330	6333	4	[1, 73, 94, 111, 136, 144, 151]
CaO_7	6331	6342	12	[2, 68, 82, 116, 118, 127, 128, 148]
CaO_7	6334	6339	6	[1, 73, 94, 111, 136, 144, 147, 151]
CaO_8	6340	6350	11	[1, 73, 94, 101, 111, 136, 144, 147, 151]
CaO_6	6343	6365	23	[2, 68, 82, 118, 127, 128, 148]
CaO_7	6351	6363	13	[1, 73, 94, 101, 136, 144, 147, 151]
CaO_6	6364	6376	13	[1, 73, 101, 136, 144, 147, 151]
CaO_7	6366	6371	6	[2, 68, 82, 97, 118, 127, 128, 148]
CaO_8	6372	6376	5	[2, 68, 82, 97, 118, 127, 128, 140, 148]
CaO_5	6377	6388	12	[1, 101, 136, 144, 147, 151]
CaO_7	6377	6398	22	[2, 68, 97, 118, 127, 128, 140, 148]
CaO_4	6389	6409	21	[1, 101, 136, 144, 151]
CaO_6	6399	6431	33	[2, 68, 118, 127, 128, 140, 148]
CaO_5	6410	6430	21	[1, 73, 101, 136, 144, 151]
CaO_4	6431	6463	33	[1, 101, 136, 144, 151]
CaO_7	6432	6434	3	[2, 68, 118, 127, 128, 140, 148, 152]
CaO_8	6435	6464	30	[2, 68, 116, 118, 127, 128, 140, 148, 152]
CaO_3	6464	6466	3	[1, 136, 144, 151]
CaO_9	6465	6476	12	[2, 68, 70, 116, 118, 127, 128, 140, 148, 152]
CaO_4	6467	6468	2	[1, 124, 136, 144, 151]
CaO_5	6469	6507	39	[1, 96, 124, 136, 144, 151]
CaO_8	6477	6478	2	[2, 68, 70, 116, 127, 128, 140, 148, 152]
CaO_7	6479	6481	3	[2, 68, 70, 116, 127, 128, 140, 148]
CaO_6	6482	6485	4	[2, 68, 116, 127, 128, 140, 148]
CaO_7	6486	6495	10	[2, 68, 87, 116, 127, 128, 140, 148]
CaO_6	6496	6514	19	[2, 68, 87, 127, 128, 140, 148]
CaO_4	6508	6514	7	[1, 124, 136, 144, 151]
