# Supplementary material for: Pressure‐Induced Coordination Changes in a Pyrolitic Silicate Melt From Ab Initio Molecular Dynamics Simulations
Source: J Geophys Res Solid Earth. 2019 Nov 29;124(11):11232–50. doi: 10.1029/2019JB018238 (PMC6988478; doi:10.1029/2019JB018238)
Supplement: Supplementary file 2 — Data Set S1 [file JGRB-124-11232-s002.zip › Data/4000K/CaO/a13.0-pyr-100-nvt.T4.outcar.umd.dat.r0.stat.dat]

Cluster	Time	Percent
CaO_5	1383	0.10613967766692249	6
CaO_7	4262	0.3270913277052955	8
CaO_6	2974	0.22824251726784345	7
CaO_8	2980	0.22870299309286263	9
CaO_9	927	0.07114351496546431	10
CaO_10	77	0.005909439754412893	11
CaO_4	413	0.031696085955487334	5
CaO_3	10	0.0007674597083653108	4
CaO_11	4	0.0003069838833461243	12
