# Supplementary material for: Pressure‐Induced Coordination Changes in a Pyrolitic Silicate Melt From Ab Initio Molecular Dynamics Simulations
Source: J Geophys Res Solid Earth. 2019 Nov 29;124(11):11232–50. doi: 10.1029/2019JB018238 (PMC6988478; doi:10.1029/2019JB018238)
Supplement: Supplementary file 2 — Data Set S1 [file JGRB-124-11232-s002.zip › Data/4000K/CaO/a14.0-pyr-100-nvt.T4.outcar.umd.dat.r0.popul.dat]

Formula	Begin	End	Lifetime	[Composition]
CaO_6	0	18	19	[1, 81, 96, 124, 126, 137, 147]
CaO_7	0	16	17	[2, 69, 88, 102, 116, 127, 148, 150]
CaO_6	17	18	2	[2, 69, 88, 102, 127, 148, 150]
CaO_5	19	39	21	[1, 81, 96, 124, 137, 147]
CaO_5	19	34	16	[2, 69, 88, 127, 148, 150]
CaO_4	35	47	13	[2, 69, 88, 148, 150]
CaO_4	40	40	1	[1, 81, 96, 137, 147]
CaO_5	41	43	3	[1, 81, 96, 137, 141, 147]
CaO_6	44	58	15	[1, 81, 96, 133, 137, 141, 147]
CaO_3	48	57	10	[2, 69, 88, 150]
CaO_4	58	144	87	[2, 69, 88, 126, 150]
CaO_7	59	80	22	[1, 81, 96, 114, 133, 137, 141, 147]
CaO_8	81	92	12	[1, 65, 81, 96, 114, 133, 137, 141, 147]
CaO_7	93	134	42	[1, 65, 81, 96, 133, 137, 141, 147]
CaO_6	135	173	39	[1, 65, 96, 133, 137, 141, 147]
CaO_3	145	170	26	[2, 69, 126, 150]
CaO_5	171	203	33	[2, 69, 102, 126, 128, 150]
CaO_5	174	180	7	[1, 96, 133, 137, 141, 147]
CaO_6	181	204	24	[1, 96, 101, 133, 137, 141, 147]
CaO_4	204	236	33	[2, 69, 102, 126, 150]
CaO_5	205	207	3	[1, 96, 101, 137, 141, 147]
CaO_4	208	240	33	[1, 96, 101, 137, 147]
CaO_5	237	259	23	[2, 69, 88, 102, 126, 150]
CaO_5	241	283	43	[1, 96, 101, 126, 137, 147]
CaO_4	260	314	55	[2, 69, 88, 126, 150]
CaO_6	284	299	16	[1, 96, 101, 124, 126, 137, 147]
CaO_7	300	302	3	[1, 96, 101, 124, 126, 137, 141, 147]
CaO_6	303	325	23	[1, 96, 101, 124, 126, 141, 147]
CaO_5	315	325	11	[2, 69, 88, 126, 145, 150]
CaO_5	326	359	34	[1, 96, 101, 124, 126, 147]
CaO_6	326	358	33	[2, 69, 88, 126, 128, 145, 150]
CaO_5	359	421	63	[2, 69, 88, 126, 145, 150]
CaO_6	360	386	27	[1, 96, 101, 124, 126, 141, 147]
CaO_7	387	412	26	[1, 96, 101, 124, 126, 135, 141, 147]
CaO_6	413	414	2	[1, 96, 124, 126, 135, 141, 147]
CaO_7	415	423	9	[1, 85, 96, 124, 126, 135, 141, 147]
CaO_4	422	432	11	[2, 88, 126, 145, 150]
CaO_8	424	429	6	[1, 85, 91, 96, 124, 126, 135, 141, 147]
CaO_7	430	455	26	[1, 85, 91, 96, 126, 135, 141, 147]
CaO_5	433	436	4	[2, 88, 126, 127, 145, 150]
CaO_6	437	437	1	[2, 88, 126, 127, 145, 148, 150]
CaO_7	438	456	19	[2, 88, 103, 126, 127, 145, 148, 150]
CaO_6	456	484	29	[1, 85, 91, 96, 135, 141, 147]
CaO_8	457	458	2	[2, 70, 88, 103, 126, 127, 145, 148, 150]
CaO_7	459	476	18	[2, 70, 88, 103, 127, 145, 148, 150]
CaO_6	477	550	74	[2, 88, 103, 127, 145, 148, 150]
CaO_5	485	485	1	[1, 85, 91, 96, 135, 147]
CaO_6	486	507	22	[1, 85, 91, 96, 129, 135, 147]
CaO_5	508	516	9	[1, 85, 91, 96, 129, 147]
CaO_6	517	520	4	[1, 85, 91, 96, 112, 129, 147]
CaO_5	521	526	6	[1, 85, 91, 96, 112, 147]
CaO_6	527	543	17	[1, 85, 91, 96, 112, 135, 147]
CaO_7	544	555	12	[1, 85, 91, 96, 112, 129, 135, 147]
CaO_5	551	561	11	[2, 88, 103, 127, 145, 148]
CaO_6	556	597	42	[1, 85, 91, 96, 112, 135, 147]
CaO_6	562	581	20	[2, 64, 88, 103, 127, 145, 148]
CaO_5	582	592	11	[2, 64, 88, 103, 145, 148]
CaO_6	593	666	74	[2, 64, 82, 88, 103, 145, 148]
CaO_7	598	634	37	[1, 73, 85, 91, 96, 112, 135, 147]
CaO_6	635	678	44	[1, 73, 85, 91, 96, 112, 147]
CaO_5	667	692	26	[2, 64, 88, 103, 145, 148]
CaO_5	679	690	12	[1, 73, 85, 91, 96, 147]
CaO_4	691	692	2	[1, 73, 91, 96, 147]
CaO_5	693	714	22	[1, 73, 91, 96, 112, 147]
CaO_6	693	706	14	[2, 64, 82, 88, 103, 145, 148]
CaO_5	707	736	30	[2, 64, 88, 103, 145, 148]
CaO_6	715	741	27	[1, 73, 91, 96, 112, 126, 147]
CaO_6	737	741	5	[2, 64, 88, 103, 145, 148, 151]
CaO_7	742	744	3	[1, 73, 91, 96, 112, 126, 135, 147]
CaO_5	742	768	27	[2, 64, 88, 103, 145, 151]
CaO_6	745	771	27	[1, 91, 96, 112, 126, 135, 147]
CaO_4	769	790	22	[2, 88, 103, 145, 151]
CaO_5	772	888	117	[1, 96, 112, 126, 135, 147]
CaO_3	791	795	5	[2, 88, 145, 151]
CaO_4	796	798	3	[2, 82, 88, 145, 151]
CaO_5	799	811	13	[2, 82, 88, 145, 148, 151]
CaO_6	812	829	18	[2, 82, 88, 103, 145, 148, 151]
CaO_5	830	854	25	[2, 82, 88, 103, 145, 151]
CaO_6	855	904	50	[2, 64, 82, 88, 103, 145, 151]
CaO_4	889	899	11	[1, 96, 112, 135, 147]
CaO_5	900	921	22	[1, 96, 112, 124, 135, 147]
CaO_7	905	942	38	[2, 64, 82, 88, 103, 117, 145, 151]
CaO_6	922	926	5	[1, 81, 96, 112, 124, 135, 147]
CaO_5	927	940	14	[1, 81, 112, 124, 135, 147]
CaO_6	941	968	28	[1, 81, 112, 113, 124, 135, 147]
CaO_6	943	964	22	[2, 64, 82, 88, 103, 117, 145]
CaO_5	965	969	5	[2, 64, 82, 88, 117, 145]
CaO_7	969	979	11	[1, 68, 81, 112, 113, 124, 135, 147]
CaO_6	970	983	14	[2, 64, 82, 88, 117, 145, 151]
CaO_8	980	988	9	[1, 68, 81, 96, 112, 113, 124, 135, 147]
CaO_7	984	1002	19	[2, 64, 82, 88, 117, 126, 145, 151]
CaO_7	989	997	9	[1, 68, 81, 96, 112, 124, 135, 147]
CaO_8	998	1028	31	[1, 68, 81, 96, 112, 113, 124, 135, 147]
CaO_6	1003	1013	11	[2, 82, 88, 117, 126, 145, 151]
CaO_5	1014	1058	45	[2, 82, 88, 117, 145, 151]
CaO_7	1029	1031	3	[1, 68, 81, 112, 113, 124, 135, 147]
CaO_6	1032	1039	8	[1, 68, 81, 113, 124, 135, 147]
CaO_5	1040	1052	13	[1, 68, 81, 113, 124, 147]
CaO_6	1053	1070	18	[1, 68, 81, 113, 124, 135, 147]
CaO_6	1059	1063	5	[2, 82, 88, 117, 126, 145, 151]
CaO_5	1064	1075	12	[2, 82, 88, 117, 126, 145]
CaO_7	1071	1074	4	[1, 68, 76, 81, 113, 124, 135, 147]
CaO_6	1075	1158	84	[1, 68, 76, 81, 113, 124, 147]
CaO_4	1076	1089	14	[2, 82, 88, 117, 145]
CaO_5	1090	1098	9	[2, 82, 88, 101, 117, 145]
CaO_6	1099	1116	18	[2, 82, 88, 101, 117, 126, 145]
CaO_5	1117	1142	26	[2, 82, 88, 101, 117, 145]
CaO_6	1143	1189	47	[2, 82, 88, 101, 117, 120, 145]
CaO_7	1159	1171	13	[1, 68, 73, 76, 81, 113, 124, 147]
CaO_6	1172	1179	8	[1, 68, 76, 81, 113, 124, 147]
CaO_7	1180	1182	3	[1, 68, 76, 81, 96, 113, 124, 147]
CaO_6	1183	1227	45	[1, 68, 76, 96, 113, 124, 147]
CaO_7	1190	1193	4	[2, 82, 88, 101, 108, 117, 120, 145]
CaO_6	1194	1213	20	[2, 88, 101, 108, 120, 126, 145]
CaO_5	1214	1260	47	[2, 88, 108, 120, 126, 145]
CaO_5	1228	1228	1	[1, 68, 96, 113, 124, 147]
CaO_6	1229	1237	9	[1, 68, 96, 99, 113, 124, 147]
CaO_5	1238	1250	13	[1, 68, 96, 99, 124, 147]
CaO_6	1251	1276	26	[1, 68, 73, 96, 99, 124, 147]
CaO_4	1261	1292	32	[2, 88, 120, 126, 145]
CaO_5	1277	1280	4	[1, 68, 73, 96, 99, 124]
CaO_6	1281	1317	37	[1, 68, 73, 96, 99, 124, 135]
CaO_5	1293	1314	22	[2, 88, 108, 120, 126, 145]
CaO_6	1315	1338	24	[2, 88, 101, 108, 120, 126, 145]
CaO_5	1318	1325	8	[1, 68, 73, 96, 99, 135]
CaO_4	1326	1326	1	[1, 73, 96, 99, 135]
CaO_5	1327	1361	35	[1, 73, 96, 99, 135, 145]
CaO_5	1339	1367	29	[2, 88, 101, 120, 126, 145]
CaO_6	1362	1370	9	[1, 73, 91, 96, 99, 135, 145]
CaO_4	1368	1378	11	[2, 88, 120, 126, 145]
CaO_7	1371	1392	22	[1, 73, 91, 96, 99, 112, 135, 145]
CaO_5	1379	1395	17	[2, 88, 108, 120, 126, 145]
CaO_6	1393	1435	43	[1, 73, 91, 96, 112, 135, 145]
CaO_6	1396	1411	16	[2, 79, 88, 108, 120, 126, 145]
CaO_7	1412	1438	27	[2, 79, 88, 108, 120, 126, 145, 151]
CaO_6	1436	1443	8	[1, 73, 96, 112, 135, 145, 151]
CaO_6	1439	1443	5	[2, 79, 88, 108, 120, 145, 151]
CaO_7	1444	1457	14	[1, 73, 74, 96, 112, 135, 145, 151]
CaO_7	1444	1491	48	[2, 79, 88, 108, 120, 128, 145, 151]
CaO_8	1458	1472	15	[1, 67, 73, 74, 96, 112, 135, 145, 151]
CaO_7	1473	1482	10	[1, 67, 73, 74, 96, 112, 135, 145]
CaO_6	1483	1499	17	[1, 73, 74, 96, 112, 135, 145]
CaO_6	1492	1554	63	[2, 79, 88, 108, 120, 145, 151]
CaO_6	1500	1526	27	[1, 74, 96, 112, 135, 145, 151]
CaO_7	1527	1530	4	[1, 73, 74, 96, 112, 135, 145, 151]
CaO_6	1531	1609	79	[1, 74, 96, 112, 135, 145, 151]
CaO_5	1555	1748	194	[2, 79, 88, 108, 120, 145]
CaO_5	1610	1634	25	[1, 74, 96, 135, 145, 151]
CaO_6	1635	1654	20	[1, 74, 84, 96, 135, 145, 151]
CaO_7	1655	1660	6	[1, 73, 74, 84, 96, 135, 145, 151]
CaO_8	1661	1691	31	[1, 73, 74, 84, 96, 111, 135, 145, 151]
CaO_7	1692	1732	41	[1, 73, 74, 84, 96, 135, 145, 151]
CaO_6	1733	1760	28	[1, 74, 84, 96, 135, 145, 151]
CaO_6	1749	1777	29	[2, 79, 88, 108, 120, 145, 151]
CaO_7	1761	1796	36	[1, 74, 84, 96, 99, 135, 145, 151]
CaO_5	1778	1788	11	[2, 79, 88, 108, 145, 151]
CaO_6	1789	1800	12	[2, 79, 88, 96, 108, 145, 151]
CaO_6	1797	1888	92	[1, 74, 84, 96, 99, 135, 151]
CaO_7	1801	1809	9	[2, 79, 88, 96, 102, 108, 145, 151]
CaO_8	1810	1816	7	[2, 79, 88, 96, 102, 108, 120, 145, 151]
CaO_7	1817	1866	50	[2, 79, 88, 96, 102, 108, 120, 151]
CaO_6	1867	1879	13	[2, 79, 88, 96, 102, 108, 151]
CaO_5	1880	1898	19	[2, 79, 96, 102, 108, 151]
CaO_5	1889	1916	28	[1, 74, 84, 99, 135, 151]
CaO_6	1899	1912	14	[2, 79, 88, 96, 102, 108, 151]
CaO_5	1913	1948	36	[2, 79, 96, 102, 108, 151]
CaO_6	1917	1931	15	[1, 74, 84, 87, 99, 135, 151]
CaO_5	1932	1961	30	[1, 74, 84, 87, 99, 135]
CaO_4	1949	1977	29	[2, 79, 96, 102, 108]
CaO_4	1962	1991	30	[1, 84, 87, 99, 135]
CaO_5	1978	1993	16	[2, 79, 88, 96, 102, 108]
CaO_5	1992	2022	31	[1, 84, 87, 96, 99, 135]
CaO_6	1994	2027	34	[2, 79, 88, 96, 102, 108, 151]
CaO_4	2023	2054	32	[1, 84, 87, 99, 135]
CaO_5	2028	2050	23	[2, 79, 88, 96, 108, 151]
CaO_6	2051	2121	71	[2, 79, 88, 96, 102, 108, 151]
CaO_3	2055	2131	77	[1, 84, 99, 135]
CaO_5	2122	2130	9	[2, 79, 88, 96, 102, 108]
CaO_6	2131	2144	14	[2, 79, 84, 88, 96, 102, 108]
CaO_4	2132	2202	71	[1, 84, 99, 135, 151]
CaO_7	2145	2192	48	[2, 79, 84, 88, 96, 102, 108, 120]
CaO_6	2193	2222	30	[2, 79, 84, 88, 96, 108, 120]
CaO_3	2203	2206	4	[1, 84, 99, 151]
CaO_4	2207	2209	3	[1, 84, 87, 99, 151]
CaO_5	2210	2256	47	[1, 84, 87, 88, 99, 151]
CaO_7	2223	2233	11	[2, 79, 84, 88, 96, 108, 120, 126]
CaO_6	2234	2244	11	[2, 79, 84, 88, 96, 108, 120]
CaO_5	2245	2340	96	[2, 84, 88, 96, 108, 120]
CaO_6	2257	2258	2	[1, 84, 87, 88, 99, 145, 151]
CaO_5	2259	2354	96	[1, 84, 88, 99, 145, 151]
CaO_6	2341	2362	22	[2, 84, 88, 96, 102, 108, 120]
CaO_6	2355	2373	19	[1, 84, 88, 99, 112, 145, 151]
CaO_5	2363	2380	18	[2, 84, 88, 96, 102, 108]
CaO_7	2374	2383	10	[1, 73, 84, 88, 99, 112, 145, 151]
CaO_6	2381	2403	23	[2, 79, 84, 88, 96, 102, 108]
CaO_6	2384	2386	3	[1, 73, 84, 88, 112, 145, 151]
CaO_5	2387	2396	10	[1, 84, 88, 112, 145, 151]
CaO_4	2397	2404	8	[1, 84, 88, 112, 145]
CaO_7	2404	2430	27	[2, 79, 84, 88, 96, 102, 108, 151]
CaO_5	2405	2407	3	[1, 73, 84, 88, 112, 145]
CaO_6	2408	2409	2	[1, 73, 84, 88, 100, 112, 145]
CaO_5	2410	2415	6	[1, 73, 84, 100, 112, 145]
CaO_4	2416	2423	8	[1, 73, 84, 112, 145]
CaO_5	2424	2451	28	[1, 73, 84, 91, 112, 145]
CaO_6	2431	2485	55	[2, 79, 84, 88, 102, 108, 151]
CaO_6	2452	2456	5	[1, 73, 84, 91, 100, 112, 145]
CaO_5	2457	2462	6	[1, 73, 84, 91, 100, 112]
CaO_4	2463	2473	11	[1, 73, 84, 91, 112]
CaO_5	2474	2491	18	[1, 73, 84, 91, 95, 112]
CaO_5	2486	2494	9	[2, 79, 84, 102, 108, 151]
CaO_6	2492	2546	55	[1, 73, 84, 91, 95, 112, 146]
CaO_4	2495	2505	11	[2, 79, 84, 108, 151]
CaO_5	2506	2547	42	[2, 79, 84, 108, 120, 151]
CaO_5	2547	2588	42	[1, 73, 84, 91, 95, 112]
CaO_6	2548	2577	30	[2, 79, 84, 108, 120, 135, 151]
CaO_7	2578	2606	29	[2, 79, 84, 97, 108, 120, 135, 151]
CaO_4	2589	2624	36	[1, 73, 84, 95, 112]
CaO_6	2607	2633	27	[2, 79, 84, 97, 108, 120, 135]
CaO_5	2625	2665	41	[1, 73, 84, 95, 112, 135]
CaO_5	2634	2647	14	[2, 79, 84, 97, 120, 135]
CaO_4	2648	2648	1	[2, 84, 97, 120, 135]
CaO_5	2649	2659	11	[2, 84, 97, 108, 120, 135]
CaO_6	2660	2729	70	[2, 84, 97, 108, 120, 126, 135]
CaO_6	2666	2712	47	[1, 71, 73, 84, 95, 112, 135]
CaO_5	2713	2749	37	[1, 71, 73, 84, 95, 135]
CaO_7	2730	2739	10	[2, 84, 97, 108, 120, 126, 131, 135]
CaO_8	2740	2756	17	[2, 84, 97, 99, 108, 120, 126, 131, 135]
CaO_6	2750	2777	28	[1, 71, 73, 84, 88, 95, 135]
CaO_7	2757	2759	3	[2, 84, 97, 108, 120, 126, 131, 135]
CaO_8	2760	2761	2	[2, 84, 97, 108, 120, 122, 126, 131, 135]
CaO_7	2762	2766	5	[2, 84, 97, 108, 122, 126, 131, 135]
CaO_6	2767	2794	28	[2, 84, 108, 122, 126, 131, 135]
CaO_6	2778	2786	9	[1, 71, 73, 84, 88, 135, 149]
CaO_5	2787	2790	4	[1, 71, 73, 84, 135, 149]
CaO_4	2791	2806	16	[1, 71, 73, 84, 135]
CaO_7	2795	2807	13	[2, 84, 108, 122, 124, 126, 131, 135]
CaO_6	2807	2833	27	[1, 71, 72, 73, 84, 99, 135]
CaO_8	2808	2811	4	[2, 72, 84, 108, 122, 124, 126, 131, 135]
CaO_7	2812	2825	14	[2, 72, 84, 122, 124, 126, 131, 135]
CaO_8	2826	2827	2	[2, 72, 84, 101, 122, 124, 126, 131, 135]
CaO_7	2828	2845	18	[2, 84, 101, 122, 124, 126, 131, 135]
CaO_5	2834	2838	5	[1, 71, 72, 73, 84, 135]
CaO_6	2839	2840	2	[1, 71, 72, 73, 84, 135, 140]
CaO_5	2841	2871	31	[1, 71, 73, 84, 135, 140]
CaO_8	2846	2871	26	[2, 84, 91, 101, 122, 124, 126, 131, 135]
CaO_4	2872	2872	1	[1, 71, 73, 84, 140]
CaO_7	2872	2872	1	[2, 84, 91, 101, 122, 124, 126, 131]
CaO_5	2873	2907	35	[1, 71, 73, 84, 88, 140]
CaO_8	2873	2890	18	[2, 84, 91, 101, 122, 124, 126, 131, 150]
CaO_7	2891	2912	22	[2, 84, 101, 122, 124, 126, 131, 150]
CaO_6	2908	2928	21	[1, 71, 73, 82, 84, 88, 140]
CaO_6	2913	2927	15	[2, 84, 101, 122, 126, 131, 150]
CaO_5	2928	2942	15	[2, 84, 122, 126, 131, 150]
CaO_7	2929	2937	9	[1, 71, 73, 82, 84, 88, 95, 140]
CaO_8	2938	2981	44	[1, 71, 73, 82, 84, 88, 95, 111, 140]
CaO_6	2943	2961	19	[2, 84, 91, 122, 126, 131, 150]
CaO_5	2962	3027	66	[2, 84, 91, 122, 126, 131]
CaO_7	2982	2988	7	[1, 71, 73, 82, 84, 88, 95, 111]
CaO_8	2989	2992	4	[1, 71, 72, 73, 82, 84, 88, 95, 111]
CaO_7	2993	2995	3	[1, 71, 72, 73, 82, 84, 88, 111]
CaO_6	2996	3006	11	[1, 71, 73, 82, 84, 88, 111]
CaO_7	3007	3020	14	[1, 71, 72, 73, 82, 84, 88, 111]
CaO_6	3021	3023	3	[1, 71, 72, 82, 84, 88, 111]
CaO_7	3024	3026	3	[1, 71, 72, 82, 84, 88, 111, 112]
CaO_8	3027	3030	4	[1, 71, 72, 82, 84, 88, 111, 112, 149]
CaO_4	3028	3035	8	[2, 84, 122, 126, 131]
CaO_9	3031	3054	24	[1, 71, 72, 82, 84, 88, 111, 112, 140, 149]
CaO_5	3036	3071	36	[2, 84, 91, 122, 126, 131]
CaO_8	3055	3055	1	[1, 71, 72, 82, 84, 111, 112, 140, 149]
CaO_7	3056	3112	57	[1, 71, 72, 82, 84, 111, 140, 149]
CaO_6	3072	3089	18	[2, 64, 84, 91, 122, 126, 131]
CaO_5	3090	3097	8	[2, 64, 84, 91, 122, 126]
CaO_4	3098	3101	4	[2, 64, 84, 91, 122]
CaO_3	3102	3104	3	[2, 64, 84, 122]
CaO_4	3105	3124	20	[2, 64, 84, 103, 122]
CaO_8	3113	3129	17	[1, 71, 72, 81, 82, 84, 111, 140, 149]
CaO_5	3125	3150	26	[2, 64, 72, 84, 103, 122]
CaO_7	3130	3131	2	[1, 72, 81, 82, 84, 111, 140, 149]
CaO_8	3132	3158	27	[1, 72, 81, 82, 84, 111, 138, 140, 149]
CaO_6	3151	3188	38	[2, 64, 72, 84, 96, 103, 122]
CaO_7	3159	3160	2	[1, 72, 81, 82, 84, 111, 140, 149]
CaO_6	3161	3168	8	[1, 72, 81, 82, 84, 111, 140]
CaO_5	3169	3176	8	[1, 81, 82, 84, 111, 140]
CaO_4	3177	3190	14	[1, 81, 84, 111, 140]
CaO_5	3189	3200	12	[2, 72, 84, 96, 103, 122]
CaO_5	3191	3216	26	[1, 81, 84, 111, 138, 140]
CaO_4	3201	3219	19	[2, 72, 84, 96, 122]
CaO_4	3217	3283	67	[1, 81, 84, 111, 140]
CaO_3	3220	3229	10	[2, 72, 84, 96]
CaO_4	3230	3303	74	[2, 72, 84, 96, 103]
CaO_5	3284	3302	19	[1, 72, 81, 84, 111, 140]
CaO_6	3303	3323	21	[1, 72, 81, 84, 111, 124, 140]
CaO_3	3304	3343	40	[2, 72, 84, 96]
CaO_7	3324	3327	4	[1, 72, 81, 84, 111, 124, 138, 140]
CaO_8	3328	3336	9	[1, 72, 81, 84, 111, 124, 138, 140, 152]
CaO_7	3337	3356	20	[1, 72, 81, 84, 111, 124, 140, 152]
CaO_4	3344	3346	3	[2, 72, 84, 96, 103]
CaO_5	3347	3370	24	[2, 64, 72, 84, 96, 103]
CaO_5	3357	3372	16	[1, 72, 81, 111, 124, 140]
CaO_4	3371	3421	51	[2, 64, 84, 96, 103]
CaO_6	3373	3374	2	[1, 72, 81, 111, 124, 140, 148]
CaO_7	3375	3398	24	[1, 72, 81, 111, 113, 124, 140, 148]
CaO_8	3399	3412	14	[1, 72, 81, 111, 113, 124, 140, 148, 152]
CaO_9	3413	3420	8	[1, 72, 81, 111, 113, 124, 138, 140, 148, 152]
CaO_10	3421	3421	1	[1, 72, 81, 84, 111, 113, 124, 138, 140, 148, 152]
CaO_9	3422	3439	18	[1, 72, 84, 111, 113, 124, 138, 140, 148, 152]
CaO_5	3422	3439	18	[2, 64, 84, 96, 103, 129]
CaO_8	3440	3467	28	[1, 72, 111, 113, 124, 138, 140, 148, 152]
CaO_4	3440	3445	6	[2, 64, 84, 96, 103]
CaO_3	3446	3485	40	[2, 64, 84, 103]
CaO_7	3468	3479	12	[1, 72, 111, 124, 138, 140, 148, 152]
CaO_5	3480	3496	17	[1, 72, 111, 138, 148, 152]
CaO_4	3486	3522	37	[2, 64, 84, 103, 129]
CaO_6	3497	3497	1	[1, 72, 111, 124, 138, 148, 152]
CaO_5	3498	3498	1	[1, 72, 111, 124, 138, 152]
CaO_4	3499	3524	26	[1, 72, 111, 124, 138]
CaO_5	3523	3533	11	[2, 64, 84, 96, 103, 129]
CaO_5	3525	3531	7	[1, 72, 81, 111, 124, 138]
CaO_6	3532	3561	30	[1, 72, 73, 81, 111, 124, 138]
CaO_4	3534	3539	6	[2, 64, 84, 96, 103]
CaO_5	3540	3541	2	[2, 64, 72, 84, 96, 103]
CaO_4	3542	3553	12	[2, 64, 72, 84, 103]
CaO_3	3554	3558	5	[2, 64, 84, 103]
CaO_4	3559	3569	11	[2, 64, 84, 96, 103]
CaO_7	3562	3564	3	[1, 72, 73, 81, 111, 113, 124, 138]
CaO_6	3565	3595	31	[1, 72, 81, 111, 113, 124, 138]
CaO_3	3570	3616	47	[2, 64, 84, 103]
CaO_7	3596	3626	31	[1, 72, 81, 111, 113, 124, 138, 140]
CaO_4	3617	3697	81	[2, 64, 84, 103, 115]
CaO_6	3627	3632	6	[1, 72, 111, 113, 124, 138, 140]
CaO_5	3633	3655	23	[1, 111, 113, 124, 138, 140]
CaO_6	3656	3667	12	[1, 111, 113, 124, 138, 140, 152]
CaO_5	3668	3703	36	[1, 111, 113, 124, 138, 140]
CaO_5	3698	3742	45	[2, 64, 84, 91, 103, 115]
CaO_6	3704	3716	13	[1, 111, 113, 116, 124, 138, 140]
CaO_5	3717	3748	32	[1, 111, 113, 116, 124, 138]
CaO_6	3743	3755	13	[2, 64, 84, 91, 103, 115, 129]
CaO_4	3749	3756	8	[1, 111, 116, 124, 138]
CaO_5	3756	3766	11	[2, 64, 91, 103, 115, 129]
CaO_3	3757	3761	5	[1, 111, 124, 138]
CaO_4	3762	3776	15	[1, 73, 111, 124, 138]
CaO_6	3767	3779	13	[2, 64, 91, 96, 103, 115, 129]
CaO_5	3777	3798	22	[1, 72, 73, 111, 124, 138]
CaO_5	3780	3834	55	[2, 64, 91, 103, 115, 129]
CaO_4	3799	3820	22	[1, 72, 111, 124, 138]
CaO_5	3821	3822	2	[1, 72, 111, 113, 124, 138]
CaO_4	3823	3839	17	[1, 111, 113, 124, 138]
CaO_6	3835	3837	3	[2, 64, 91, 96, 103, 115, 129]
CaO_7	3838	3873	36	[2, 64, 90, 91, 96, 103, 115, 129]
CaO_3	3840	3889	50	[1, 111, 124, 138]
CaO_6	3874	3898	25	[2, 64, 90, 96, 103, 115, 129]
CaO_4	3890	3904	15	[1, 111, 124, 138, 140]
CaO_5	3899	3921	23	[2, 90, 96, 103, 115, 129]
CaO_3	3905	3937	33	[1, 111, 124, 138]
CaO_6	3922	3922	1	[2, 64, 90, 96, 103, 115, 129]
CaO_7	3923	3939	17	[2, 64, 90, 96, 103, 115, 122, 129]
CaO_4	3938	3950	13	[1, 111, 113, 124, 138]
CaO_6	3940	3967	28	[2, 64, 90, 96, 103, 122, 129]
CaO_5	3951	4019	69	[1, 111, 113, 121, 124, 138]
CaO_7	3968	4004	37	[2, 64, 90, 96, 103, 115, 122, 129]
CaO_6	4005	4020	16	[2, 64, 90, 103, 115, 122, 129]
CaO_6	4020	4054	35	[1, 111, 113, 121, 124, 138, 140]
CaO_7	4021	4062	42	[2, 64, 90, 96, 103, 115, 122, 129]
CaO_5	4055	4083	29	[1, 111, 113, 121, 124, 138]
CaO_6	4063	4084	22	[2, 90, 96, 103, 115, 122, 129]
CaO_6	4084	4087	4	[1, 111, 113, 121, 124, 131, 138]
CaO_5	4085	4104	20	[2, 90, 96, 115, 122, 129]
CaO_5	4088	4094	7	[1, 111, 113, 124, 131, 138]
CaO_6	4095	4103	9	[1, 111, 113, 124, 131, 138, 152]
CaO_5	4104	4138	35	[1, 111, 113, 131, 138, 152]
CaO_6	4105	4115	11	[2, 90, 96, 103, 115, 122, 129]
CaO_7	4116	4137	22	[2, 90, 96, 103, 115, 122, 125, 129]
CaO_6	4138	4170	33	[2, 90, 103, 115, 122, 125, 129]
CaO_4	4139	4140	2	[1, 111, 113, 138, 152]
CaO_5	4141	4146	6	[1, 81, 111, 113, 138, 152]
CaO_4	4147	4195	49	[1, 111, 113, 138, 152]
CaO_7	4171	4177	7	[2, 64, 90, 103, 115, 122, 125, 129]
CaO_6	4178	4199	22	[2, 64, 90, 103, 115, 125, 129]
CaO_5	4196	4196	1	[1, 111, 113, 118, 138, 152]
CaO_4	4197	4219	23	[1, 111, 113, 118, 138]
CaO_7	4200	4233	34	[2, 64, 90, 103, 115, 122, 125, 129]
CaO_3	4220	4229	10	[1, 113, 118, 138]
CaO_4	4230	4279	50	[1, 113, 118, 131, 138]
CaO_8	4234	4239	6	[2, 64, 90, 96, 103, 115, 122, 125, 129]
CaO_7	4240	4247	8	[2, 64, 90, 96, 115, 122, 125, 129]
CaO_6	4248	4262	15	[2, 64, 90, 96, 122, 125, 129]
CaO_5	4263	4275	13	[2, 64, 90, 96, 122, 125]
CaO_6	4276	4301	26	[2, 64, 90, 96, 115, 122, 125]
CaO_5	4280	4288	9	[1, 111, 113, 118, 131, 138]
CaO_4	4289	4290	2	[1, 111, 113, 118, 131]
CaO_5	4291	4302	12	[1, 111, 113, 118, 128, 131]
CaO_7	4302	4335	34	[2, 64, 90, 96, 115, 122, 125, 143]
CaO_4	4303	4304	2	[1, 111, 113, 118, 131]
CaO_5	4305	4339	35	[1, 111, 113, 118, 121, 131]
CaO_8	4336	4383	48	[2, 64, 90, 96, 115, 122, 125, 143, 147]
CaO_6	4340	4357	18	[1, 72, 111, 113, 118, 121, 131]
CaO_7	4358	4370	13	[1, 72, 81, 111, 113, 118, 121, 131]
CaO_6	4371	4412	42	[1, 72, 81, 111, 113, 121, 131]
CaO_9	4384	4391	8	[2, 64, 68, 90, 96, 115, 122, 125, 143, 147]
CaO_8	4392	4402	11	[2, 64, 68, 90, 96, 115, 122, 125, 147]
CaO_7	4403	4407	5	[2, 68, 90, 96, 115, 122, 125, 147]
CaO_6	4408	4419	12	[2, 68, 90, 96, 115, 125, 147]
CaO_5	4413	4415	3	[1, 72, 81, 111, 113, 131]
CaO_6	4416	4421	6	[1, 72, 81, 111, 113, 118, 131]
CaO_7	4420	4428	9	[2, 64, 68, 90, 96, 115, 125, 147]
CaO_5	4422	4436	15	[1, 72, 81, 111, 118, 131]
CaO_6	4429	4440	12	[2, 64, 90, 96, 115, 125, 147]
CaO_3	4437	4453	17	[1, 72, 111, 131]
CaO_5	4441	4473	33	[2, 64, 90, 115, 125, 147]
CaO_5	4454	4459	6	[1, 72, 111, 113, 128, 131]
CaO_4	4460	4485	26	[1, 72, 111, 128, 131]
CaO_4	4474	4506	33	[2, 64, 90, 115, 125]
CaO_2	4486	4511	26	[1, 72, 111]
CaO_5	4507	4528	22	[2, 64, 90, 115, 122, 125]
CaO_3	4512	4528	17	[1, 72, 103, 111]
CaO_4	4529	4541	13	[1, 72, 76, 103, 111]
CaO_4	4529	4564	36	[2, 64, 90, 115, 125]
CaO_5	4542	4542	1	[1, 72, 76, 103, 111, 129]
CaO_6	4543	4589	47	[1, 72, 76, 91, 103, 111, 129]
CaO_2	4565	4572	8	[2, 90, 115]
CaO_3	4573	4641	69	[2, 90, 115, 122]
CaO_5	4590	4613	24	[1, 72, 76, 91, 103, 129]
CaO_4	4614	4617	4	[1, 72, 76, 103, 129]
CaO_5	4618	4621	4	[1, 72, 76, 80, 103, 129]
CaO_6	4622	4725	104	[1, 72, 76, 80, 81, 103, 129]
CaO_4	4642	4650	9	[2, 68, 90, 115, 122]
CaO_5	4651	4693	43	[2, 68, 90, 115, 122, 147]
CaO_6	4694	4729	36	[2, 68, 90, 98, 115, 122, 147]
CaO_7	4726	4753	28	[1, 72, 76, 80, 81, 103, 124, 129]
CaO_5	4730	4747	18	[2, 68, 90, 98, 115, 147]
CaO_6	4748	4751	4	[2, 68, 90, 98, 115, 143, 147]
CaO_7	4752	4762	11	[2, 66, 68, 90, 98, 115, 143, 147]
CaO_8	4754	4759	6	[1, 72, 76, 80, 81, 103, 111, 124, 129]
CaO_8	4760	4777	18	[1, 72, 76, 81, 91, 103, 111, 124, 129]
CaO_6	4763	4791	29	[2, 66, 68, 90, 115, 143, 147]
CaO_7	4778	4786	9	[1, 76, 81, 91, 103, 111, 124, 129]
CaO_9	4787	4799	13	[1, 76, 81, 82, 91, 103, 111, 124, 129, 133]
CaO_7	4792	4799	8	[2, 66, 68, 90, 98, 115, 143, 147]
CaO_8	4800	4807	8	[1, 76, 81, 82, 91, 103, 111, 124, 133]
CaO_6	4800	4817	18	[2, 66, 68, 90, 115, 143, 147]
CaO_9	4808	4818	11	[1, 72, 76, 81, 82, 91, 103, 111, 124, 133]
CaO_5	4818	4843	26	[2, 66, 68, 90, 115, 143]
CaO_8	4819	4841	23	[1, 72, 76, 81, 82, 91, 103, 124, 133]
CaO_7	4842	4842	1	[1, 72, 76, 81, 82, 103, 124, 133]
CaO_8	4843	4843	1	[1, 72, 76, 81, 82, 103, 124, 133, 152]
CaO_7	4844	4848	5	[1, 72, 76, 81, 82, 103, 124, 152]
CaO_6	4844	4876	33	[2, 66, 68, 90, 101, 115, 143]
CaO_8	4849	4865	17	[1, 72, 76, 81, 82, 103, 124, 138, 152]
CaO_7	4866	4873	8	[1, 72, 81, 82, 103, 124, 138, 152]
CaO_6	4874	4887	14	[1, 72, 81, 82, 103, 124, 152]
CaO_7	4877	4912	36	[2, 66, 68, 90, 96, 101, 115, 143]
CaO_5	4888	4893	6	[1, 72, 81, 103, 124, 152]
CaO_6	4894	4910	17	[1, 72, 76, 81, 103, 124, 152]
CaO_7	4911	4927	17	[1, 72, 76, 81, 103, 124, 133, 152]
CaO_6	4913	4952	40	[2, 66, 68, 90, 96, 101, 115]
CaO_8	4928	4950	23	[1, 72, 76, 81, 103, 124, 133, 135, 152]
CaO_7	4951	4986	36	[1, 72, 76, 81, 103, 133, 135, 152]
CaO_5	4953	4992	40	[2, 66, 68, 90, 101, 115]
CaO_8	4987	5032	46	[1, 72, 76, 81, 103, 113, 133, 135, 152]
CaO_4	4993	5025	33	[2, 68, 90, 101, 115]
CaO_3	5026	5057	32	[2, 68, 101, 115]
CaO_7	5033	5038	6	[1, 72, 76, 81, 103, 133, 135, 152]
CaO_7	5039	5050	12	[1, 72, 76, 81, 98, 103, 133, 152]
CaO_6	5051	5055	5	[1, 72, 76, 81, 103, 133, 152]
CaO_7	5056	5070	15	[1, 72, 76, 81, 103, 124, 133, 152]
CaO_4	5058	5125	68	[2, 68, 80, 101, 115]
CaO_6	5071	5105	35	[1, 76, 81, 103, 124, 133, 152]
CaO_5	5106	5197	92	[1, 76, 103, 124, 133, 152]
CaO_3	5126	5152	27	[2, 68, 80, 115]
CaO_4	5153	5201	49	[2, 68, 80, 115, 151]
CaO_6	5198	5215	18	[1, 72, 76, 103, 124, 133, 152]
CaO_5	5202	5215	14	[2, 68, 80, 115, 130, 151]
CaO_8	5216	5218	3	[1, 72, 76, 81, 82, 103, 124, 133, 152]
CaO_4	5216	5245	30	[2, 68, 80, 115, 151]
CaO_7	5219	5264	46	[1, 72, 76, 81, 82, 103, 133, 152]
CaO_5	5246	5251	6	[2, 68, 80, 101, 115, 151]
CaO_6	5252	5258	7	[2, 68, 80, 96, 101, 115, 151]
CaO_5	5259	5264	6	[2, 68, 80, 96, 115, 151]
CaO_6	5265	5283	19	[1, 72, 81, 82, 103, 133, 152]
CaO_4	5265	5269	5	[2, 68, 96, 115, 151]
CaO_5	5270	5286	17	[2, 68, 80, 96, 115, 151]
CaO_7	5284	5334	51	[1, 72, 81, 82, 103, 133, 135, 152]
CaO_6	5287	5310	24	[2, 68, 73, 80, 96, 115, 151]
CaO_5	5311	5312	2	[2, 68, 73, 96, 115, 151]
CaO_6	5313	5325	13	[2, 66, 68, 73, 96, 115, 151]
CaO_5	5326	5341	16	[2, 66, 68, 96, 115, 151]
CaO_6	5335	5360	26	[1, 72, 81, 82, 103, 135, 152]
CaO_6	5342	5358	17	[2, 66, 68, 73, 96, 115, 151]
CaO_7	5359	5368	10	[2, 66, 68, 73, 80, 96, 115, 151]
CaO_7	5361	5396	36	[1, 72, 81, 82, 103, 135, 138, 152]
CaO_6	5369	5410	42	[2, 66, 68, 80, 96, 115, 151]
CaO_8	5397	5398	2	[1, 72, 81, 82, 103, 133, 135, 138, 152]
CaO_7	5399	5420	22	[1, 72, 82, 103, 133, 135, 138, 152]
CaO_5	5411	5469	59	[2, 66, 68, 80, 115, 151]
CaO_6	5421	5469	49	[1, 72, 82, 103, 135, 138, 152]
CaO_7	5470	5471	2	[1, 72, 82, 103, 118, 135, 138, 152]
CaO_6	5470	5475	6	[2, 66, 68, 79, 80, 115, 151]
CaO_6	5472	5493	22	[1, 72, 82, 103, 135, 138, 152]
CaO_5	5476	5488	13	[2, 66, 68, 79, 115, 151]
CaO_6	5489	5675	187	[2, 66, 68, 79, 115, 130, 151]
CaO_7	5494	5499	6	[1, 72, 82, 103, 118, 135, 138, 152]
CaO_6	5500	5503	4	[1, 72, 82, 103, 118, 135, 152]
CaO_5	5504	5523	20	[1, 72, 82, 103, 135, 152]
CaO_4	5524	5533	10	[1, 72, 103, 135, 152]
CaO_3	5534	5562	29	[1, 72, 103, 135]
CaO_4	5563	5688	126	[1, 72, 103, 118, 135]
CaO_5	5676	5676	1	[2, 66, 68, 79, 130, 151]
CaO_4	5677	5707	31	[2, 66, 79, 130, 151]
CaO_3	5689	5738	50	[1, 72, 103, 118]
CaO_5	5708	5708	1	[2, 66, 79, 80, 130, 151]
CaO_4	5709	5756	48	[2, 79, 80, 130, 151]
CaO_4	5739	5759	21	[1, 71, 72, 103, 118]
CaO_4	5757	5759	3	[2, 66, 79, 130, 151]
CaO_5	5760	5771	12	[1, 71, 72, 103, 118, 135]
CaO_5	5760	5772	13	[2, 66, 79, 114, 130, 151]
CaO_4	5772	5783	12	[1, 71, 72, 103, 118]
CaO_6	5773	5793	21	[2, 66, 79, 105, 114, 130, 151]
CaO_5	5784	5832	49	[1, 71, 72, 103, 118, 128]
CaO_5	5794	5807	14	[2, 79, 105, 114, 130, 151]
CaO_6	5808	5827	20	[2, 79, 105, 114, 115, 130, 151]
CaO_5	5828	5857	30	[2, 79, 105, 115, 130, 151]
CaO_4	5833	5850	18	[1, 71, 72, 103, 118]
CaO_3	5851	5851	1	[1, 71, 72, 103]
CaO_4	5852	5905	54	[1, 71, 72, 103, 136]
CaO_6	5858	5868	11	[2, 79, 80, 105, 115, 130, 151]
CaO_7	5869	5889	21	[2, 79, 80, 105, 115, 130, 143, 151]
CaO_6	5890	5914	25	[2, 80, 105, 115, 130, 143, 151]
CaO_3	5906	5914	9	[1, 71, 103, 136]
CaO_4	5915	6019	105	[1, 71, 103, 128, 136]
CaO_5	5915	5937	23	[2, 80, 105, 115, 130, 143]
CaO_6	5938	5939	2	[2, 80, 105, 115, 130, 143, 151]
CaO_7	5940	5963	24	[2, 80, 102, 105, 115, 130, 143, 151]
CaO_6	5964	5971	8	[2, 80, 102, 105, 115, 130, 151]
CaO_7	5972	5975	4	[2, 80, 102, 105, 115, 125, 130, 151]
CaO_6	5976	5983	8	[2, 102, 105, 115, 125, 130, 151]
CaO_5	5984	6006	23	[2, 105, 115, 125, 130, 151]
CaO_4	6007	6021	15	[2, 105, 125, 130, 151]
CaO_3	6020	6048	29	[1, 71, 103, 128]
CaO_5	6022	6059	38	[2, 79, 105, 125, 130, 151]
CaO_4	6049	6059	11	[1, 71, 103, 128, 140]
CaO_3	6060	6074	15	[1, 71, 103, 128]
CaO_6	6060	6078	19	[2, 79, 105, 115, 125, 130, 151]
CaO_4	6075	6078	4	[1, 71, 103, 128, 135]
CaO_3	6079	6089	11	[1, 71, 103, 135]
CaO_7	6079	6088	10	[2, 79, 105, 115, 125, 130, 150, 151]
CaO_8	6089	6120	32	[2, 79, 105, 115, 117, 125, 130, 150, 151]
CaO_4	6090	6104	15	[1, 71, 103, 128, 135]
CaO_5	6105	6125	21	[1, 71, 93, 103, 128, 135]
CaO_7	6121	6128	8	[2, 105, 115, 117, 125, 130, 150, 151]
CaO_4	6126	6184	59	[1, 71, 93, 103, 135]
CaO_6	6129	6162	34	[2, 105, 117, 125, 130, 150, 151]
CaO_5	6163	6176	14	[2, 105, 117, 125, 150, 151]
CaO_4	6177	6194	18	[2, 105, 117, 125, 150]
CaO_5	6185	6206	22	[1, 71, 93, 103, 118, 135]
CaO_3	6195	6236	42	[2, 105, 117, 150]
CaO_4	6207	6224	18	[1, 71, 93, 103, 135]
CaO_5	6225	6237	13	[1, 71, 93, 103, 135, 152]
CaO_2	6237	6281	45	[2, 105, 117]
CaO_4	6238	6248	11	[1, 71, 93, 103, 135]
CaO_3	6249	6283	35	[1, 93, 103, 135]
CaO_3	6282	6298	17	[2, 105, 117, 150]
CaO_4	6284	6301	18	[1, 93, 97, 103, 135]
CaO_4	6299	6302	4	[2, 91, 105, 117, 150]
CaO_5	6302	6306	5	[1, 82, 93, 97, 103, 135]
CaO_3	6303	6326	24	[2, 91, 105, 117]
CaO_6	6307	6310	4	[1, 82, 93, 97, 103, 135, 152]
CaO_5	6311	6323	13	[1, 93, 97, 103, 135, 152]
CaO_6	6324	6341	18	[1, 71, 93, 97, 103, 135, 152]
CaO_4	6327	6347	21	[2, 91, 105, 117, 125]
CaO_7	6342	6367	26	[1, 71, 82, 93, 97, 103, 135, 152]
CaO_5	6348	6359	12	[2, 91, 105, 117, 125, 128]
CaO_6	6360	6390	31	[2, 91, 105, 117, 125, 128, 151]
CaO_6	6368	6375	8	[1, 71, 93, 97, 103, 135, 152]
CaO_5	6376	6415	40	[1, 71, 93, 97, 103, 152]
CaO_5	6391	6393	3	[2, 91, 105, 117, 125, 151]
CaO_6	6394	6400	7	[2, 91, 105, 109, 117, 125, 151]
CaO_5	6401	6411	11	[2, 91, 105, 109, 117, 125]
CaO_6	6412	6420	9	[2, 84, 91, 105, 109, 117, 125]
CaO_4	6416	6422	7	[1, 71, 93, 97, 103]
CaO_7	6421	6439	19	[2, 84, 88, 91, 105, 109, 117, 125]
CaO_3	6423	6429	7	[1, 71, 93, 103]
CaO_4	6430	6489	60	[1, 67, 71, 93, 103]
CaO_6	6440	6452	13	[2, 84, 91, 105, 109, 117, 125]
CaO_5	6453	6494	42	[2, 84, 91, 105, 109, 125]
CaO_5	6490	6491	2	[1, 67, 71, 93, 103, 108]
CaO_6	6492	6502	11	[1, 67, 71, 93, 97, 103, 108]
CaO_4	6495	6549	55	[2, 84, 105, 109, 125]
CaO_7	6503	6510	8	[1, 67, 71, 93, 97, 103, 108, 127]
CaO_6	6511	6513	3	[1, 67, 71, 93, 97, 108, 127]
CaO_5	6514	6514	1	[1, 71, 93, 97, 108, 127]
CaO_4	6515	6527	13	[1, 71, 93, 97, 127]
CaO_3	6528	6531	4	[1, 71, 93, 127]
CaO_4	6532	6566	35	[1, 71, 93, 108, 127]
CaO_3	6550	6566	17	[2, 84, 105, 109]
CaO_5	6567	6568	2	[1, 71, 81, 93, 108, 127]
CaO_4	6567	6605	39	[2, 84, 105, 109, 117]
CaO_6	6569	6635	67	[1, 69, 71, 81, 93, 108, 127]
CaO_3	6606	6662	57	[2, 105, 109, 117]
CaO_5	6636	6656	21	[1, 69, 71, 81, 93, 127]
CaO_4	6657	6687	31	[1, 69, 71, 81, 127]
CaO_4	6663	6663	1	[2, 105, 109, 117, 151]
CaO_3	6664	6666	3	[2, 105, 109, 117]
CaO_4	6667	6674	8	[2, 84, 105, 109, 117]
CaO_5	6675	6708	34	[2, 84, 105, 109, 117, 151]
CaO_3	6688	6695	8	[1, 69, 71, 81]
CaO_4	6696	6899	204	[1, 69, 71, 81, 118]
CaO_6	6709	6734	26	[2, 84, 95, 105, 109, 117, 151]
CaO_5	6735	6778	44	[2, 84, 95, 109, 117, 151]
CaO_6	6779	6779	1	[2, 84, 91, 95, 109, 117, 151]
CaO_5	6780	6786	7	[2, 91, 95, 109, 117, 151]
CaO_4	6787	6806	20	[2, 95, 109, 117, 151]
CaO_5	6807	6833	27	[2, 95, 109, 117, 125, 151]
CaO_6	6834	6841	8	[2, 91, 95, 109, 117, 125, 151]
CaO_7	6842	6888	47	[2, 64, 91, 95, 109, 117, 125, 151]
CaO_6	6889	6889	1	[2, 64, 91, 95, 117, 125, 151]
CaO_5	6890	6948	59	[2, 91, 95, 117, 125, 151]
CaO_5	6900	6932	33	[1, 69, 71, 81, 108, 118]
CaO_4	6933	6963	31	[1, 71, 81, 108, 118]
CaO_6	6949	6951	3	[2, 80, 91, 95, 117, 125, 151]
CaO_5	6952	7049	98	[2, 80, 95, 117, 125, 151]
CaO_5	6964	6968	5	[1, 67, 71, 81, 108, 118]
CaO_6	6969	7021	53	[1, 67, 71, 81, 108, 118, 126]
CaO_5	7022	7024	3	[1, 71, 81, 108, 118, 126]
CaO_6	7025	7037	13	[1, 71, 81, 108, 118, 126, 152]
CaO_7	7038	7041	4	[1, 71, 81, 108, 118, 123, 126, 152]
CaO_6	7042	7043	2	[1, 71, 81, 118, 123, 126, 152]
CaO_5	7044	7068	25	[1, 71, 81, 118, 126, 152]
CaO_4	7050	7056	7	[2, 80, 95, 117, 151]
CaO_5	7057	7099	43	[2, 80, 95, 112, 117, 151]
CaO_6	7069	7110	42	[1, 71, 81, 108, 118, 126, 152]
CaO_6	7100	7109	10	[2, 80, 95, 112, 117, 125, 151]
CaO_5	7110	7157	48	[2, 80, 95, 112, 117, 151]
CaO_7	7111	7131	21	[1, 71, 81, 108, 118, 126, 140, 152]
CaO_6	7132	7137	6	[1, 71, 81, 108, 118, 126, 152]
CaO_5	7138	7153	16	[1, 71, 81, 108, 118, 126]
CaO_7	7154	7164	11	[1, 71, 81, 82, 108, 118, 123, 126]
CaO_4	7158	7168	11	[2, 80, 95, 112, 117]
CaO_8	7165	7172	8	[1, 71, 81, 82, 108, 118, 123, 126, 135]
CaO_5	7169	7216	48	[2, 80, 95, 112, 117, 125]
CaO_7	7173	7177	5	[1, 71, 81, 108, 118, 123, 126, 135]
CaO_6	7178	7181	4	[1, 71, 81, 108, 118, 123, 135]
CaO_5	7182	7261	80	[1, 71, 81, 108, 118, 135]
CaO_6	7217	7230	14	[2, 80, 95, 110, 112, 117, 125]
CaO_5	7231	7273	43	[2, 80, 95, 112, 117, 125]
CaO_4	7262	7263	2	[1, 71, 81, 108, 135]
CaO_5	7264	7287	24	[1, 71, 81, 93, 108, 135]
CaO_6	7274	7296	23	[2, 80, 95, 112, 117, 125, 134]
CaO_4	7288	7311	24	[1, 71, 81, 93, 108]
CaO_5	7297	7394	98	[2, 80, 95, 112, 117, 125]
CaO_5	7312	7335	24	[1, 71, 81, 93, 108, 135]
CaO_6	7336	7337	2	[1, 71, 81, 93, 108, 114, 135]
CaO_7	7338	7351	14	[1, 71, 81, 93, 108, 114, 118, 135]
CaO_6	7352	7378	27	[1, 71, 81, 93, 108, 114, 135]
CaO_7	7379	7383	5	[1, 71, 81, 93, 108, 114, 135, 152]
CaO_6	7384	7412	29	[1, 71, 81, 93, 108, 114, 135]
CaO_4	7395	7503	109	[2, 80, 112, 117, 125]
CaO_5	7413	7446	34	[1, 81, 93, 108, 114, 135]
CaO_6	7447	7475	29	[1, 79, 81, 93, 108, 114, 135]
CaO_5	7476	7480	5	[1, 79, 81, 93, 114, 135]
CaO_4	7481	7544	64	[1, 79, 93, 114, 135]
CaO_5	7504	7535	32	[2, 80, 112, 117, 125, 151]
CaO_6	7536	7542	7	[2, 80, 112, 115, 117, 125, 151]
CaO_5	7543	7575	33	[2, 80, 112, 115, 117, 151]
CaO_5	7545	7584	40	[1, 79, 93, 108, 114, 135]
CaO_6	7576	7618	43	[2, 80, 112, 115, 117, 125, 151]
CaO_4	7585	7617	33	[1, 79, 93, 114, 135]
CaO_5	7618	7639	22	[1, 79, 93, 108, 114, 135]
CaO_5	7619	7667	49	[2, 80, 112, 115, 117, 125]
CaO_4	7640	7717	78	[1, 79, 93, 114, 135]
CaO_4	7668	7691	24	[2, 80, 112, 115, 117]
CaO_5	7692	7694	3	[2, 80, 97, 112, 115, 117]
CaO_4	7695	7699	5	[2, 80, 97, 115, 117]
CaO_5	7700	7715	16	[2, 80, 97, 115, 117, 125]
CaO_4	7716	7754	39	[2, 80, 115, 117, 125]
CaO_5	7718	7758	41	[1, 79, 93, 108, 114, 135]
CaO_5	7755	7759	5	[2, 80, 115, 117, 120, 125]
CaO_6	7759	7764	6	[1, 79, 81, 93, 108, 114, 135]
CaO_4	7760	7793	34	[2, 80, 115, 120, 125]
CaO_7	7765	7795	31	[1, 66, 79, 81, 93, 108, 114, 135]
CaO_5	7794	7814	21	[2, 80, 115, 117, 120, 125]
CaO_6	7796	7836	41	[1, 66, 79, 81, 93, 114, 135]
CaO_4	7815	7826	12	[2, 80, 117, 120, 125]
CaO_5	7827	7831	5	[2, 80, 97, 117, 120, 125]
CaO_6	7832	7859	28	[2, 80, 97, 115, 117, 120, 125]
CaO_7	7837	7894	58	[1, 66, 79, 81, 93, 114, 126, 135]
CaO_5	7860	7869	10	[2, 80, 97, 117, 120, 125]
CaO_6	7870	7886	17	[2, 75, 80, 97, 117, 120, 125]
CaO_5	7887	7904	18	[2, 75, 80, 117, 120, 125]
CaO_8	7895	7898	4	[1, 66, 79, 81, 93, 114, 126, 127, 135]
CaO_9	7899	7903	5	[1, 66, 71, 79, 81, 93, 114, 126, 127, 135]
CaO_8	7904	7923	20	[1, 66, 79, 81, 93, 114, 126, 127, 135]
CaO_4	7905	7916	12	[2, 75, 80, 120, 125]
CaO_5	7917	7922	6	[2, 75, 80, 115, 120, 125]
CaO_6	7923	7928	6	[2, 75, 80, 94, 115, 120, 125]
CaO_7	7924	7929	6	[1, 66, 79, 81, 93, 114, 126, 127]
CaO_7	7929	7951	23	[2, 75, 80, 94, 115, 117, 120, 125]
CaO_8	7930	7937	8	[1, 66, 67, 79, 81, 93, 114, 126, 127]
CaO_9	7938	7939	2	[1, 66, 67, 79, 81, 93, 104, 114, 126, 127]
CaO_8	7940	7945	6	[1, 67, 79, 81, 93, 104, 114, 126, 127]
CaO_7	7946	7954	9	[1, 79, 81, 93, 104, 114, 126, 127]
CaO_6	7952	7988	37	[2, 75, 80, 94, 115, 120, 125]
CaO_6	7955	7976	22	[1, 79, 81, 93, 114, 126, 127]
CaO_7	7977	7978	2	[1, 79, 81, 93, 97, 114, 126, 127]
CaO_6	7979	7999	21	[1, 79, 81, 93, 97, 114, 126]
CaO_5	7989	7991	3	[2, 80, 94, 115, 120, 125]
CaO_6	7992	7993	2	[2, 65, 80, 94, 115, 120, 125]
CaO_5	7994	7997	4	[2, 65, 80, 94, 115, 120]
CaO_4	7998	8004	7	[2, 65, 80, 115, 120]
CaO_5	8000	8004	5	[1, 79, 81, 97, 114, 126]
CaO_6	8005	8006	2	[1, 66, 79, 81, 97, 114, 126]
CaO_3	8005	8007	3	[2, 80, 115, 120]
CaO_7	8007	8061	55	[1, 66, 79, 81, 97, 114, 126, 135]
CaO_2	8008	8060	53	[2, 80, 120]
CaO_2	8061	8063	3	[2, 120, 125]
CaO_6	8062	8080	19	[1, 66, 79, 81, 97, 126, 135]
CaO_3	8064	8141	78	[2, 117, 120, 125]
CaO_5	8081	8098	18	[1, 66, 81, 97, 126, 135]
CaO_4	8099	8117	19	[1, 66, 81, 126, 135]
CaO_5	8118	8132	15	[1, 66, 79, 81, 126, 135]
CaO_4	8133	8138	6	[1, 66, 79, 81, 135]
CaO_5	8139	8165	27	[1, 66, 79, 81, 97, 135]
CaO_4	8142	8147	6	[2, 117, 120, 125, 151]
CaO_5	8148	8148	1	[2, 80, 117, 120, 125, 151]
CaO_4	8149	8158	10	[2, 80, 117, 120, 125]
CaO_5	8159	8168	10	[2, 80, 85, 117, 120, 125]
CaO_6	8166	8170	5	[1, 66, 79, 81, 97, 108, 135]
CaO_4	8169	8189	21	[2, 80, 117, 120, 125]
CaO_5	8171	8198	28	[1, 66, 79, 81, 108, 135]
CaO_5	8190	8217	28	[2, 80, 92, 117, 120, 125]
CaO_6	8199	8202	4	[1, 66, 79, 81, 97, 108, 135]
CaO_5	8203	8245	43	[1, 66, 81, 97, 108, 135]
CaO_4	8218	8244	27	[2, 80, 117, 120, 125]
CaO_5	8245	8282	38	[2, 80, 117, 120, 125, 151]
CaO_4	8246	8298	53	[1, 66, 81, 108, 135]
CaO_4	8283	8304	22	[2, 80, 117, 120, 125]
CaO_3	8299	8310	12	[1, 81, 108, 135]
CaO_5	8305	8316	12	[2, 80, 85, 117, 120, 125]
CaO_4	8311	8314	4	[1, 81, 108, 112, 135]
CaO_5	8315	8345	31	[1, 81, 108, 112, 126, 135]
CaO_4	8317	8336	20	[2, 85, 117, 120, 125]
CaO_5	8337	8365	29	[2, 85, 117, 119, 120, 125]
CaO_6	8346	8354	9	[1, 81, 93, 108, 112, 126, 135]
CaO_7	8355	8390	36	[1, 81, 93, 108, 112, 126, 127, 135]
CaO_4	8366	8405	40	[2, 117, 119, 120, 125]
CaO_6	8391	8427	37	[1, 81, 93, 108, 126, 127, 135]
CaO_5	8406	8443	38	[2, 117, 119, 120, 125, 151]
CaO_5	8428	8448	21	[1, 81, 93, 108, 126, 135]
CaO_4	8444	8449	6	[2, 119, 120, 125, 151]
CaO_6	8449	8467	19	[1, 81, 93, 108, 112, 126, 135]
CaO_5	8450	8454	5	[2, 119, 120, 125, 137, 151]
CaO_4	8455	8472	18	[2, 119, 125, 137, 151]
CaO_7	8468	8472	5	[1, 81, 93, 108, 112, 114, 126, 135]
CaO_8	8473	8474	2	[1, 66, 81, 93, 108, 112, 114, 126, 135]
CaO_5	8473	8476	4	[2, 119, 120, 125, 137, 151]
CaO_9	8475	8480	6	[1, 66, 81, 93, 97, 108, 112, 114, 126, 135]
CaO_6	8477	8502	26	[2, 80, 119, 120, 125, 137, 151]
CaO_8	8481	8483	3	[1, 66, 81, 93, 97, 108, 114, 126, 135]
CaO_7	8484	8501	18	[1, 66, 81, 93, 97, 108, 114, 126]
CaO_6	8502	8506	5	[1, 66, 81, 97, 108, 114, 126]
CaO_5	8503	8504	2	[2, 80, 119, 125, 137, 151]
CaO_4	8505	8521	17	[2, 119, 125, 137, 151]
CaO_5	8507	8508	2	[1, 66, 97, 108, 114, 126]
CaO_4	8509	8527	19	[1, 97, 108, 114, 126]
CaO_5	8522	8581	60	[2, 117, 119, 125, 137, 151]
CaO_5	8528	8542	15	[1, 66, 97, 108, 114, 126]
CaO_4	8543	8577	35	[1, 97, 108, 114, 126]
CaO_5	8578	8583	6	[1, 97, 108, 114, 126, 135]
CaO_6	8582	8596	15	[2, 90, 117, 119, 125, 137, 151]
CaO_4	8584	8588	5	[1, 97, 108, 126, 135]
CaO_5	8589	8644	56	[1, 79, 97, 108, 126, 135]
CaO_5	8597	8606	10	[2, 90, 117, 119, 125, 151]
CaO_6	8607	8611	5	[2, 78, 90, 117, 119, 125, 151]
CaO_7	8612	8625	14	[2, 78, 90, 117, 119, 125, 131, 151]
CaO_8	8626	8636	11	[2, 78, 90, 117, 119, 125, 131, 145, 151]
CaO_7	8637	8680	44	[2, 78, 90, 119, 125, 131, 145, 151]
CaO_4	8645	8661	17	[1, 79, 97, 108, 126]
CaO_5	8662	8717	56	[1, 79, 97, 108, 126, 135]
CaO_6	8681	8698	18	[2, 78, 90, 119, 125, 131, 151]
CaO_5	8699	8706	8	[2, 78, 119, 125, 131, 151]
CaO_4	8707	8811	105	[2, 119, 125, 131, 151]
CaO_6	8718	8726	9	[1, 66, 79, 97, 108, 126, 135]
CaO_5	8727	8734	8	[1, 66, 97, 108, 126, 135]
CaO_4	8735	8744	10	[1, 66, 97, 108, 126]
CaO_5	8745	8760	16	[1, 66, 79, 97, 108, 126]
CaO_6	8761	8765	5	[1, 66, 79, 97, 108, 114, 126]
CaO_7	8766	8772	7	[1, 66, 79, 81, 97, 108, 114, 126]
CaO_6	8773	8812	40	[1, 66, 79, 81, 97, 108, 126]
CaO_5	8812	8828	17	[2, 119, 125, 131, 139, 151]
CaO_7	8813	8828	16	[1, 66, 79, 81, 97, 108, 109, 126]
CaO_6	8829	8838	10	[1, 66, 79, 97, 108, 109, 126]
CaO_4	8829	8862	34	[2, 119, 131, 139, 151]
CaO_5	8839	8841	3	[1, 66, 79, 97, 109, 126]
CaO_4	8842	8874	33	[1, 66, 79, 109, 126]
CaO_5	8863	8949	87	[2, 119, 131, 139, 148, 151]
CaO_5	8875	8916	42	[1, 66, 79, 81, 109, 126]
CaO_6	8917	8918	2	[1, 66, 79, 81, 109, 114, 126]
CaO_7	8919	8947	29	[1, 66, 79, 81, 97, 109, 114, 126]
CaO_6	8948	8954	7	[1, 66, 79, 81, 97, 109, 126]
CaO_6	8950	8984	35	[2, 74, 119, 131, 139, 148, 151]
CaO_5	8955	8979	25	[1, 66, 79, 81, 97, 126]
CaO_4	8980	9035	56	[1, 66, 79, 97, 126]
CaO_5	8985	9001	17	[2, 119, 131, 139, 148, 151]
CaO_4	9002	9018	17	[2, 119, 139, 148, 151]
CaO_5	9019	9025	7	[2, 119, 131, 139, 148, 151]
CaO_4	9026	9038	13	[2, 119, 131, 148, 151]
CaO_5	9036	9051	16	[1, 66, 79, 81, 97, 126]
CaO_5	9039	9092	54	[2, 74, 119, 131, 148, 151]
CaO_6	9052	9071	20	[1, 66, 70, 79, 81, 97, 126]
CaO_5	9072	9076	5	[1, 66, 70, 79, 81, 97]
CaO_4	9077	9083	7	[1, 66, 79, 81, 97]
CaO_5	9084	9144	61	[1, 66, 79, 81, 97, 126]
CaO_6	9093	9103	11	[2, 74, 119, 131, 139, 148, 151]
CaO_7	9104	9104	1	[2, 74, 105, 119, 131, 139, 148, 151]
CaO_6	9105	9128	24	[2, 105, 119, 131, 139, 148, 151]
CaO_7	9129	9144	16	[2, 74, 105, 119, 131, 139, 148, 151]
CaO_6	9145	9182	38	[1, 66, 79, 81, 97, 126, 142]
CaO_6	9145	9160	16	[2, 74, 105, 119, 131, 139, 151]
CaO_5	9161	9172	12	[2, 105, 119, 131, 139, 151]
CaO_6	9173	9183	11	[2, 105, 119, 131, 139, 145, 151]
CaO_5	9183	9187	5	[1, 66, 79, 81, 126, 142]
CaO_5	9184	9190	7	[2, 105, 119, 131, 145, 151]
CaO_6	9188	9195	8	[1, 66, 79, 81, 93, 126, 142]
CaO_6	9191	9244	54	[2, 105, 119, 122, 131, 145, 151]
CaO_7	9196	9228	33	[1, 66, 79, 81, 93, 104, 126, 142]
CaO_8	9229	9252	24	[1, 66, 79, 81, 93, 104, 126, 142, 152]
CaO_7	9245	9247	3	[2, 69, 105, 119, 122, 131, 145, 151]
CaO_8	9248	9284	37	[2, 69, 105, 119, 122, 131, 145, 148, 151]
CaO_9	9253	9265	13	[1, 66, 79, 81, 93, 101, 104, 126, 142, 152]
CaO_8	9266	9272	7	[1, 66, 79, 81, 93, 101, 104, 126, 142]
CaO_7	9273	9277	5	[1, 66, 79, 81, 93, 104, 126, 142]
CaO_6	9278	9293	16	[1, 66, 79, 93, 104, 126, 142]
CaO_9	9285	9304	20	[2, 69, 74, 105, 119, 122, 131, 145, 148, 151]
CaO_7	9294	9304	11	[1, 66, 70, 79, 93, 104, 126, 142]
CaO_8	9305	9313	9	[1, 66, 70, 79, 93, 101, 104, 126, 142]
CaO_8	9305	9313	9	[2, 69, 74, 105, 119, 122, 131, 148, 151]
CaO_7	9314	9368	55	[1, 66, 70, 79, 101, 104, 126, 142]
CaO_7	9314	9321	8	[2, 69, 74, 105, 119, 122, 131, 151]
CaO_6	9322	9328	7	[2, 69, 74, 105, 119, 122, 151]
CaO_5	9329	9343	15	[2, 69, 74, 105, 119, 122]
CaO_4	9344	9444	101	[2, 69, 105, 119, 122]
CaO_6	9369	9404	36	[1, 66, 70, 101, 104, 126, 142]
CaO_7	9405	9422	18	[1, 66, 70, 93, 101, 104, 126, 142]
CaO_6	9423	9455	33	[1, 66, 70, 101, 104, 126, 142]
CaO_3	9445	9478	34	[2, 105, 119, 122]
CaO_7	9456	9500	45	[1, 66, 70, 93, 101, 104, 126, 142]
CaO_4	9479	9480	2	[2, 69, 105, 119, 122]
CaO_5	9481	9491	11	[2, 69, 74, 105, 119, 122]
CaO_6	9492	9496	5	[2, 69, 74, 105, 119, 120, 122]
CaO_7	9497	9501	5	[2, 69, 74, 105, 119, 120, 122, 124]
CaO_8	9501	9502	2	[1, 66, 70, 90, 93, 101, 104, 126, 142]
CaO_6	9502	9511	10	[2, 69, 74, 105, 120, 122, 124]
CaO_7	9503	9511	9	[1, 66, 90, 93, 101, 104, 126, 142]
CaO_6	9512	9553	42	[1, 66, 90, 93, 101, 104, 126]
CaO_5	9512	9516	5	[2, 74, 105, 120, 122, 124]
CaO_6	9517	9547	31	[2, 74, 81, 105, 120, 122, 124]
CaO_5	9548	9561	14	[2, 74, 81, 105, 120, 122]
CaO_5	9554	9580	27	[1, 66, 90, 93, 104, 126]
CaO_6	9562	9563	2	[2, 74, 81, 105, 120, 122, 139]
CaO_7	9564	9592	29	[2, 74, 81, 105, 111, 120, 122, 139]
CaO_4	9581	9643	63	[1, 66, 90, 93, 104]
CaO_6	9593	9603	11	[2, 74, 81, 105, 111, 120, 139]
CaO_7	9604	9635	32	[2, 74, 81, 105, 111, 120, 124, 139]
CaO_6	9636	9636	1	[2, 74, 81, 105, 111, 124, 139]
CaO_5	9637	9671	35	[2, 81, 105, 111, 124, 139]
CaO_5	9644	9649	6	[1, 66, 90, 93, 104, 125]
CaO_6	9650	9653	4	[1, 66, 89, 90, 93, 104, 125]
CaO_7	9654	9663	10	[1, 66, 89, 90, 93, 97, 104, 125]
CaO_6	9664	9680	17	[1, 66, 90, 93, 97, 104, 125]
CaO_6	9672	9674	3	[2, 81, 105, 111, 112, 124, 139]
CaO_7	9675	9681	7	[2, 81, 105, 111, 112, 122, 124, 139]
CaO_5	9681	9701	21	[1, 66, 90, 93, 97, 104]
CaO_6	9682	9686	5	[2, 81, 105, 111, 112, 122, 139]
CaO_5	9687	9693	7	[2, 81, 105, 111, 112, 139]
CaO_4	9694	9695	2	[2, 81, 105, 111, 139]
CaO_3	9696	9700	5	[2, 81, 111, 139]
CaO_4	9701	9718	18	[2, 75, 81, 111, 139]
CaO_6	9702	9708	7	[1, 66, 90, 93, 97, 104, 126]
CaO_7	9709	9714	6	[1, 66, 90, 93, 97, 104, 125, 126]
CaO_8	9715	9716	2	[1, 66, 78, 90, 93, 97, 104, 125, 126]
CaO_7	9717	9720	4	[1, 66, 78, 93, 97, 104, 125, 126]
CaO_5	9719	9735	17	[2, 75, 81, 111, 124, 139]
CaO_6	9721	9733	13	[1, 78, 93, 97, 104, 125, 126]
CaO_5	9734	9757	24	[1, 78, 93, 97, 125, 126]
CaO_6	9736	9758	23	[2, 75, 81, 111, 124, 139, 142]
CaO_6	9758	9767	10	[1, 78, 90, 93, 97, 125, 126]
CaO_7	9759	9766	8	[2, 75, 81, 111, 120, 124, 139, 142]
CaO_6	9767	9822	56	[2, 75, 81, 111, 124, 139, 142]
CaO_5	9768	9771	4	[1, 78, 90, 97, 125, 126]
CaO_6	9772	9779	8	[1, 78, 90, 97, 120, 125, 126]
CaO_5	9780	9817	38	[1, 78, 97, 120, 125, 126]
CaO_4	9818	9818	1	[1, 97, 120, 125, 126]
CaO_5	9819	9869	51	[1, 90, 97, 120, 125, 126]
CaO_5	9823	9832	10	[2, 75, 81, 111, 139, 142]
CaO_4	9833	9840	8	[2, 75, 111, 139, 142]
CaO_5	9841	9849	9	[2, 75, 94, 111, 139, 142]
CaO_4	9850	9861	12	[2, 75, 94, 111, 139]
CaO_5	9862	9863	2	[2, 75, 94, 109, 111, 139]
CaO_6	9864	9873	10	[2, 75, 94, 109, 111, 131, 139]
CaO_4	9870	9879	10	[1, 90, 97, 120, 125]
CaO_5	9874	9885	12	[2, 75, 94, 109, 111, 139]
CaO_5	9880	9882	3	[1, 90, 97, 120, 125, 126]
CaO_6	9883	9883	1	[1, 85, 90, 97, 120, 125, 126]
CaO_5	9884	9895	12	[1, 85, 90, 97, 125, 126]
CaO_4	9886	9897	12	[2, 75, 109, 111, 139]
CaO_4	9896	9901	6	[1, 85, 90, 97, 125]
CaO_5	9898	9899	2	[2, 75, 109, 111, 131, 139]
CaO_6	9900	9908	9	[2, 75, 109, 111, 129, 131, 139]
CaO_5	9902	9914	13	[1, 85, 90, 97, 104, 125]
CaO_7	9909	9909	1	[2, 75, 109, 111, 122, 129, 131, 139]
CaO_6	9910	9914	5	[2, 75, 109, 111, 122, 129, 139]
CaO_4	9915	9921	7	[1, 90, 97, 104, 125]
CaO_7	9915	9932	18	[2, 64, 75, 109, 111, 122, 129, 139]
CaO_5	9922	9929	8	[1, 85, 90, 97, 104, 125]
CaO_6	9930	9974	45	[1, 70, 85, 90, 97, 104, 125]
CaO_6	9933	9936	4	[2, 64, 75, 111, 122, 129, 139]
CaO_7	9937	9945	9	[2, 64, 75, 84, 111, 122, 129, 139]
CaO_6	9946	9954	9	[2, 64, 84, 111, 122, 129, 139]
CaO_5	9955	9976	22	[2, 64, 111, 122, 129, 139]
CaO_5	9975	9976	2	[1, 70, 85, 97, 104, 125]
CaO_6	9977	10009	33	[1, 66, 70, 85, 97, 104, 125]
CaO_6	9977	10022	46	[2, 64, 74, 111, 122, 129, 139]
CaO_5	10010	10015	6	[1, 66, 70, 97, 104, 125]
CaO_6	10016	10055	40	[1, 66, 70, 97, 104, 125, 126]
CaO_5	10023	10038	16	[2, 64, 74, 111, 122, 139]
CaO_6	10039	10075	37	[2, 64, 74, 111, 122, 124, 139]
CaO_7	10056	10057	2	[1, 66, 70, 93, 97, 104, 125, 126]
CaO_6	10058	10063	6	[1, 66, 70, 93, 97, 104, 126]
CaO_7	10064	10065	2	[1, 66, 70, 79, 93, 97, 104, 126]
CaO_8	10066	10076	11	[1, 66, 70, 79, 87, 93, 97, 104, 126]
CaO_6	10076	10083	8	[2, 64, 74, 111, 122, 129, 139]
CaO_7	10077	10080	4	[1, 66, 70, 79, 87, 97, 104, 126]
CaO_6	10081	10094	14	[1, 66, 70, 87, 97, 104, 126]
CaO_5	10084	10126	43	[2, 64, 74, 111, 122, 129]
CaO_7	10095	10113	19	[1, 66, 70, 79, 87, 97, 104, 126]
CaO_6	10114	10122	9	[1, 70, 79, 87, 97, 104, 126]
CaO_5	10123	10158	36	[1, 79, 87, 97, 104, 126]
CaO_4	10127	10164	38	[2, 64, 74, 111, 122]
CaO_4	10159	10193	35	[1, 79, 87, 104, 126]
CaO_5	10165	10235	71	[2, 64, 74, 111, 118, 122]
CaO_5	10194	10213	20	[1, 79, 87, 90, 104, 126]
CaO_4	10214	10220	7	[1, 79, 87, 90, 126]
CaO_3	10221	10233	13	[1, 79, 87, 90]
CaO_4	10234	10258	25	[1, 79, 87, 90, 143]
CaO_6	10236	10263	28	[2, 64, 74, 111, 118, 122, 129]
CaO_5	10259	10276	18	[1, 67, 79, 87, 90, 143]
CaO_5	10264	10275	12	[2, 64, 74, 111, 122, 129]
CaO_6	10276	10292	17	[2, 64, 74, 111, 122, 129, 139]
CaO_4	10277	10297	21	[1, 67, 79, 87, 90]
CaO_7	10293	10310	18	[2, 64, 74, 111, 122, 129, 132, 139]
CaO_5	10298	10304	7	[1, 67, 79, 87, 90, 110]
CaO_6	10305	10314	10	[1, 67, 72, 79, 87, 90, 110]
CaO_6	10311	10342	32	[2, 64, 74, 111, 129, 132, 139]
CaO_5	10315	10344	30	[1, 67, 72, 79, 90, 110]
CaO_5	10343	10343	1	[2, 64, 74, 111, 129, 139]
CaO_4	10344	10348	5	[2, 64, 74, 111, 139]
CaO_4	10345	10349	5	[1, 67, 79, 90, 110]
CaO_5	10349	10353	5	[2, 64, 74, 91, 111, 139]
CaO_5	10350	10366	17	[1, 67, 79, 87, 90, 110]
CaO_6	10354	10375	22	[2, 64, 74, 91, 111, 132, 139]
CaO_6	10367	10394	28	[1, 67, 72, 79, 87, 90, 110]
CaO_5	10376	10380	5	[2, 64, 74, 91, 111, 132]
CaO_6	10381	10386	6	[2, 64, 74, 91, 111, 129, 132]
CaO_5	10387	10395	9	[2, 64, 74, 91, 111, 129]
CaO_5	10395	10395	1	[1, 72, 79, 87, 90, 110]
CaO_4	10396	10413	18	[1, 79, 87, 90, 110]
CaO_6	10396	10421	26	[2, 64, 74, 91, 111, 129, 132]
CaO_5	10414	10436	23	[1, 79, 87, 90, 109, 110]
CaO_8	10422	10441	20	[2, 64, 74, 77, 91, 111, 113, 129, 132]
CaO_4	10437	10445	9	[1, 87, 90, 109, 110]
CaO_7	10442	10449	8	[2, 74, 77, 91, 111, 113, 129, 132]
CaO_5	10446	10480	35	[1, 79, 87, 90, 109, 110]
CaO_6	10450	10454	5	[2, 74, 91, 111, 113, 129, 132]
CaO_5	10455	10514	60	[2, 74, 111, 113, 129, 132]
CaO_4	10481	10558	78	[1, 79, 87, 90, 110]
CaO_6	10515	10559	45	[2, 74, 91, 111, 113, 129, 132]
CaO_3	10559	10577	19	[1, 79, 87, 90]
CaO_7	10560	10608	49	[2, 74, 91, 111, 113, 121, 129, 132]
CaO_4	10578	10625	48	[1, 79, 87, 90, 110]
CaO_6	10609	10626	18	[2, 74, 111, 113, 121, 129, 132]
CaO_5	10626	10643	18	[1, 67, 79, 87, 90, 110]
CaO_5	10627	10698	72	[2, 74, 111, 113, 121, 132]
CaO_6	10644	10654	11	[1, 67, 72, 79, 87, 90, 110]
CaO_5	10655	10684	30	[1, 72, 79, 87, 90, 110]
CaO_6	10685	10843	159	[1, 67, 72, 79, 87, 90, 110]
CaO_6	10699	10718	20	[2, 74, 111, 113, 121, 132, 136]
CaO_5	10719	10722	4	[2, 74, 111, 113, 132, 136]
CaO_6	10723	10749	27	[2, 74, 111, 113, 129, 132, 136]
CaO_5	10750	10753	4	[2, 74, 111, 113, 129, 132]
CaO_6	10754	10755	2	[2, 74, 92, 111, 113, 129, 132]
CaO_7	10756	10762	7	[2, 74, 92, 111, 113, 129, 132, 141]
CaO_8	10763	10790	28	[2, 74, 92, 111, 113, 120, 129, 132, 141]
CaO_9	10791	10797	7	[2, 74, 92, 111, 113, 120, 122, 129, 132, 141]
CaO_8	10798	10843	46	[2, 74, 92, 113, 120, 122, 129, 132, 141]
CaO_5	10844	10866	23	[1, 67, 72, 79, 87, 110]
CaO_7	10844	10851	8	[2, 74, 92, 120, 122, 129, 132, 141]
CaO_6	10852	10857	6	[2, 74, 92, 120, 122, 129, 132]
CaO_5	10858	10896	39	[2, 74, 92, 120, 122, 129]
CaO_4	10867	10878	12	[1, 67, 79, 87, 110]
CaO_5	10879	10920	42	[1, 67, 79, 87, 90, 110]
CaO_6	10897	10898	2	[2, 70, 74, 92, 120, 122, 129]
CaO_7	10899	10918	20	[2, 70, 74, 92, 111, 120, 122, 129]
CaO_8	10919	10932	14	[2, 70, 74, 92, 111, 120, 122, 129, 132]
CaO_4	10921	10942	22	[1, 67, 79, 87, 110]
CaO_7	10933	10969	37	[2, 70, 74, 92, 120, 122, 129, 132]
CaO_5	10943	10970	28	[1, 67, 79, 87, 90, 110]
CaO_6	10970	10975	6	[2, 70, 92, 120, 122, 129, 132]
CaO_6	10971	10985	15	[1, 67, 79, 87, 90, 110, 145]
CaO_5	10976	10985	10	[2, 70, 92, 120, 129, 132]
CaO_5	10986	10994	9	[1, 79, 87, 90, 110, 145]
CaO_5	10986	10996	11	[2, 70, 92, 129, 132, 141]
CaO_6	10995	11031	37	[1, 79, 87, 90, 110, 114, 145]
CaO_6	10997	11008	12	[2, 70, 74, 92, 129, 132, 141]
CaO_5	11009	11015	7	[2, 74, 92, 129, 132, 141]
CaO_6	11016	11030	15	[2, 74, 92, 120, 129, 132, 141]
CaO_5	11031	11083	53	[2, 74, 92, 120, 129, 132]
CaO_5	11032	11050	19	[1, 79, 87, 90, 114, 145]
CaO_4	11051	11071	21	[1, 79, 87, 90, 145]
CaO_3	11072	11083	12	[1, 79, 87, 90]
CaO_4	11084	11148	65	[1, 79, 81, 87, 90]
CaO_4	11084	11091	8	[2, 74, 92, 120, 129]
CaO_5	11092	11110	19	[2, 70, 74, 92, 120, 129]
CaO_6	11111	11134	24	[2, 70, 74, 92, 113, 120, 129]
CaO_5	11135	11141	7	[2, 70, 74, 92, 113, 120]
CaO_6	11142	11156	15	[2, 70, 74, 92, 113, 120, 132]
CaO_3	11149	11151	3	[1, 79, 87, 90]
CaO_2	11152	11154	3	[1, 79, 90]
CaO_3	11155	11169	15	[1, 79, 90, 144]
CaO_7	11157	11198	42	[2, 70, 74, 92, 113, 118, 120, 132]
CaO_4	11170	11184	15	[1, 79, 90, 143, 144]
CaO_5	11185	11206	22	[1, 79, 90, 114, 143, 144]
CaO_6	11199	11199	1	[2, 70, 74, 92, 113, 118, 132]
CaO_7	11200	11205	6	[2, 70, 74, 92, 113, 118, 129, 132]
CaO_8	11206	11217	12	[2, 70, 74, 92, 113, 118, 129, 132, 141]
CaO_6	11207	11237	31	[1, 79, 87, 90, 114, 143, 144]
CaO_7	11218	11238	21	[2, 70, 74, 92, 113, 118, 132, 141]
CaO_7	11238	11259	22	[1, 79, 87, 90, 104, 114, 143, 144]
CaO_6	11239	11247	9	[2, 70, 74, 92, 113, 132, 141]
CaO_7	11248	11267	20	[2, 70, 74, 92, 113, 120, 132, 141]
CaO_6	11260	11316	57	[1, 79, 87, 90, 104, 114, 144]
CaO_6	11268	11295	28	[2, 74, 92, 113, 120, 132, 141]
CaO_7	11296	11305	10	[2, 74, 92, 113, 120, 132, 136, 141]
CaO_6	11306	11306	1	[2, 74, 92, 113, 120, 132, 136]
CaO_7	11307	11317	11	[2, 74, 92, 113, 120, 132, 136, 139]
CaO_5	11317	11323	7	[1, 79, 87, 90, 104, 114]
CaO_8	11318	11323	6	[2, 74, 92, 113, 120, 129, 132, 136, 139]
CaO_6	11324	11361	38	[1, 79, 87, 90, 104, 114, 143]
CaO_7	11324	11364	41	[2, 92, 113, 120, 129, 132, 136, 139]
CaO_5	11362	11365	4	[1, 79, 87, 90, 104, 143]
CaO_8	11365	11367	3	[2, 70, 92, 113, 120, 129, 132, 136, 139]
CaO_4	11366	11467	102	[1, 79, 87, 90, 143]
CaO_7	11368	11386	19	[2, 70, 113, 120, 129, 132, 136, 139]
CaO_6	11387	11420	34	[2, 70, 120, 129, 132, 136, 139]
CaO_7	11421	11425	5	[2, 70, 92, 120, 129, 132, 136, 139]
CaO_8	11426	11428	3	[2, 70, 75, 92, 120, 129, 132, 136, 139]
CaO_7	11429	11434	6	[2, 70, 92, 120, 129, 132, 136, 139]
CaO_8	11435	11456	22	[2, 70, 92, 113, 120, 129, 132, 136, 139]
CaO_9	11457	11464	8	[2, 70, 75, 92, 113, 120, 129, 132, 136, 139]
CaO_10	11465	11465	1	[2, 70, 75, 77, 92, 113, 120, 129, 132, 136, 139]
CaO_9	11466	11476	11	[2, 70, 75, 77, 92, 113, 120, 129, 132, 139]
CaO_5	11468	11472	5	[1, 79, 87, 90, 143, 152]
CaO_5	11473	11476	4	[1, 79, 87, 90, 144, 152]
CaO_4	11477	11496	20	[1, 79, 87, 90, 144]
CaO_8	11477	11479	3	[2, 70, 75, 77, 113, 120, 129, 132, 139]
CaO_7	11480	11488	9	[2, 70, 75, 113, 120, 129, 132, 139]
CaO_6	11489	11492	4	[2, 70, 113, 120, 129, 132, 139]
CaO_7	11493	11507	15	[2, 70, 113, 120, 129, 131, 132, 139]
CaO_5	11497	11529	33	[1, 79, 87, 90, 104, 144]
CaO_7	11508	11543	36	[2, 92, 113, 120, 129, 131, 132, 139]
CaO_6	11530	11541	12	[1, 79, 87, 90, 104, 143, 144]
CaO_5	11542	11575	34	[1, 79, 87, 90, 104, 144]
CaO_6	11544	11562	19	[2, 92, 113, 120, 129, 132, 139]
CaO_7	11563	11569	7	[2, 92, 105, 113, 120, 129, 132, 139]
CaO_6	11570	11595	26	[2, 92, 113, 120, 129, 132, 139]
CaO_4	11576	11576	1	[1, 79, 87, 90, 104]
CaO_5	11577	11578	2	[1, 78, 79, 87, 90, 104]
CaO_6	11579	11607	29	[1, 78, 79, 87, 90, 104, 114]
CaO_5	11596	11613	18	[2, 92, 113, 120, 129, 132]
CaO_5	11608	11624	17	[1, 78, 87, 90, 104, 114]
CaO_6	11614	11633	20	[2, 92, 113, 120, 129, 132, 136]
CaO_6	11625	11655	31	[1, 78, 87, 90, 104, 114, 152]
CaO_7	11634	11635	2	[2, 92, 113, 120, 121, 129, 132, 136]
CaO_6	11636	11640	5	[2, 92, 113, 121, 129, 132, 136]
CaO_7	11641	11658	18	[2, 92, 113, 121, 129, 132, 136, 139]
CaO_5	11656	11682	27	[1, 87, 90, 104, 114, 152]
CaO_8	11659	11673	15	[2, 92, 105, 113, 121, 129, 132, 136, 139]
CaO_7	11674	11700	27	[2, 92, 105, 113, 121, 129, 132, 139]
CaO_6	11683	11704	22	[1, 78, 87, 90, 104, 114, 152]
CaO_8	11701	11725	25	[2, 92, 105, 113, 121, 129, 131, 132, 139]
CaO_5	11705	11727	23	[1, 87, 90, 104, 114, 152]
CaO_7	11726	11766	41	[2, 92, 105, 113, 129, 131, 132, 139]
CaO_6	11728	11728	1	[1, 87, 90, 104, 114, 145, 152]
CaO_5	11729	11762	34	[1, 87, 90, 114, 145, 152]
CaO_6	11763	11768	6	[1, 87, 90, 108, 114, 145, 152]
CaO_8	11767	11781	15	[2, 92, 105, 113, 121, 129, 131, 132, 139]
CaO_5	11769	11782	14	[1, 87, 90, 114, 145, 152]
CaO_7	11782	11806	25	[2, 92, 105, 113, 121, 129, 131, 132]
CaO_6	11783	11804	22	[1, 87, 90, 114, 124, 145, 152]
CaO_5	11805	11807	3	[1, 87, 90, 124, 145, 152]
CaO_6	11807	11821	15	[2, 92, 105, 113, 121, 129, 132]
CaO_6	11808	11848	41	[1, 87, 90, 124, 127, 145, 152]
CaO_5	11822	11845	24	[2, 92, 105, 113, 129, 132]
CaO_6	11846	11868	23	[2, 92, 105, 113, 129, 132, 136]
CaO_5	11849	11849	1	[1, 87, 90, 124, 145, 152]
CaO_6	11850	11851	2	[1, 68, 87, 90, 124, 145, 152]
CaO_7	11852	11895	44	[1, 68, 87, 90, 124, 142, 145, 152]
CaO_5	11869	11882	14	[2, 92, 105, 113, 129, 132]
CaO_4	11883	11890	8	[2, 92, 105, 129, 132]
CaO_3	11891	11901	11	[2, 105, 129, 132]
CaO_6	11896	11949	54	[1, 68, 87, 90, 142, 145, 152]
CaO_4	11902	11903	2	[2, 77, 105, 129, 132]
CaO_5	11904	11906	3	[2, 77, 79, 105, 129, 132]
CaO_6	11907	11907	1	[2, 77, 79, 105, 120, 129, 132]
CaO_7	11908	11911	4	[2, 77, 79, 105, 120, 124, 129, 132]
CaO_8	11912	11950	39	[2, 77, 79, 92, 105, 120, 124, 129, 132]
CaO_5	11950	11969	20	[1, 68, 87, 142, 145, 152]
CaO_9	11951	11960	10	[2, 75, 77, 79, 92, 105, 120, 124, 129, 132]
CaO_8	11961	11971	11	[2, 77, 79, 92, 105, 120, 124, 129, 132]
CaO_4	11970	12028	59	[1, 87, 142, 145, 152]
CaO_9	11972	11980	9	[2, 64, 77, 79, 92, 105, 120, 124, 129, 132]
CaO_8	11981	11986	6	[2, 64, 77, 79, 105, 120, 124, 129, 132]
CaO_7	11987	11995	9	[2, 64, 77, 79, 120, 124, 129, 132]
CaO_6	11996	12015	20	[2, 64, 77, 79, 120, 129, 132]
CaO_7	12016	12041	26	[2, 64, 77, 79, 120, 124, 129, 132]
CaO_5	12029	12044	16	[1, 87, 90, 142, 145, 152]
CaO_8	12042	12051	10	[2, 64, 77, 79, 92, 120, 124, 129, 132]
CaO_6	12045	12115	71	[1, 75, 87, 90, 142, 145, 152]
CaO_7	12052	12059	8	[2, 64, 77, 79, 120, 124, 129, 132]
CaO_8	12060	12075	16	[2, 64, 69, 77, 79, 120, 124, 129, 132]
CaO_7	12076	12084	9	[2, 64, 69, 79, 120, 124, 129, 132]
CaO_6	12085	12155	71	[2, 69, 79, 120, 124, 129, 132]
CaO_5	12116	12128	13	[1, 75, 90, 142, 145, 152]
CaO_6	12129	12136	8	[1, 75, 87, 90, 142, 145, 152]
CaO_5	12137	12156	20	[1, 75, 87, 90, 142, 152]
CaO_5	12156	12173	18	[2, 79, 120, 124, 129, 132]
CaO_6	12157	12189	33	[1, 75, 87, 90, 119, 142, 152]
CaO_6	12174	12195	22	[2, 79, 120, 124, 129, 132, 136]
CaO_5	12190	12225	36	[1, 75, 87, 119, 142, 152]
CaO_5	12196	12197	2	[2, 79, 120, 129, 132, 136]
CaO_6	12198	12198	1	[2, 79, 120, 124, 129, 132, 136]
CaO_6	12199	12203	5	[2, 79, 120, 122, 124, 129, 132]
CaO_7	12204	12217	14	[2, 69, 79, 120, 122, 124, 129, 132]
CaO_8	12218	12236	19	[2, 69, 79, 106, 120, 122, 124, 129, 132]
CaO_4	12226	12263	38	[1, 75, 87, 119, 152]
CaO_7	12237	12257	21	[2, 69, 79, 106, 120, 122, 129, 132]
CaO_8	12258	12275	18	[2, 69, 79, 106, 120, 122, 124, 129, 132]
CaO_6	12264	12294	31	[1, 75, 87, 119, 124, 145, 152]
CaO_7	12276	12276	1	[2, 69, 79, 106, 120, 124, 129, 132]
CaO_6	12277	12280	4	[2, 69, 79, 106, 120, 129, 132]
CaO_7	12281	12311	31	[2, 69, 77, 79, 106, 120, 129, 132]
CaO_7	12295	12337	43	[1, 75, 87, 90, 119, 124, 145, 152]
CaO_6	12312	12383	72	[2, 69, 77, 79, 106, 129, 132]
CaO_6	12338	12339	2	[1, 75, 87, 90, 124, 145, 152]
CaO_5	12340	12356	17	[1, 75, 90, 124, 145, 152]
CaO_6	12357	12403	47	[1, 75, 78, 90, 124, 145, 152]
CaO_7	12384	12405	22	[2, 64, 69, 77, 79, 106, 129, 132]
CaO_5	12404	12455	52	[1, 75, 90, 124, 145, 152]
CaO_6	12406	12415	10	[2, 64, 69, 77, 106, 129, 132]
CaO_5	12416	12441	26	[2, 64, 69, 106, 129, 132]
CaO_4	12442	12455	14	[2, 64, 106, 129, 132]
CaO_6	12456	12479	24	[1, 75, 90, 119, 124, 145, 152]
CaO_5	12456	12471	16	[2, 64, 106, 129, 132, 137]
CaO_4	12472	12483	12	[2, 64, 106, 129, 132]
CaO_7	12480	12492	13	[1, 64, 75, 90, 119, 124, 145, 152]
CaO_3	12484	12507	24	[2, 64, 106, 129]
CaO_6	12493	12498	6	[1, 64, 75, 90, 119, 124, 145]
CaO_5	12499	12529	31	[1, 64, 75, 119, 124, 145]
CaO_4	12508	12524	17	[2, 64, 105, 106, 129]
CaO_5	12525	12556	32	[2, 64, 105, 106, 129, 131]
CaO_4	12530	12555	26	[1, 64, 119, 124, 145]
CaO_5	12556	12556	1	[1, 64, 119, 124, 145, 152]
CaO_6	12557	12562	6	[1, 64, 87, 119, 124, 145, 152]
CaO_4	12557	12579	23	[2, 105, 106, 129, 131]
CaO_7	12563	12567	5	[1, 64, 87, 97, 119, 124, 145, 152]
CaO_8	12568	12576	9	[1, 64, 76, 87, 97, 119, 124, 145, 152]
CaO_7	12577	12578	2	[1, 64, 87, 97, 119, 124, 145, 152]
CaO_6	12579	12593	15	[1, 64, 97, 119, 124, 145, 152]
CaO_5	12580	12580	1	[2, 105, 106, 129, 131, 137]
CaO_6	12581	12594	14	[2, 91, 105, 106, 129, 131, 137]
CaO_5	12594	12609	16	[1, 97, 119, 124, 145, 152]
CaO_5	12595	12603	9	[2, 91, 105, 106, 129, 131]
CaO_6	12604	12611	8	[2, 64, 91, 105, 106, 129, 131]
CaO_4	12610	12621	12	[1, 97, 124, 145, 152]
CaO_5	12612	12646	35	[2, 91, 105, 106, 129, 131]
CaO_5	12622	12634	13	[1, 89, 97, 124, 145, 152]
CaO_4	12635	12640	6	[1, 97, 124, 145, 152]
CaO_3	12641	12643	3	[1, 97, 145, 152]
CaO_4	12644	12686	43	[1, 76, 97, 145, 152]
CaO_4	12647	12670	24	[2, 91, 106, 129, 131]
CaO_5	12671	12685	15	[2, 91, 106, 129, 131, 132]
CaO_6	12686	12705	20	[2, 80, 91, 106, 129, 131, 132]
CaO_5	12687	12690	4	[1, 76, 87, 97, 145, 152]
CaO_6	12691	12726	36	[1, 76, 87, 97, 125, 145, 152]
CaO_5	12706	12727	22	[2, 91, 106, 129, 131, 132]
CaO_5	12727	12732	6	[1, 76, 97, 125, 145, 152]
CaO_6	12728	12756	29	[2, 80, 91, 106, 129, 131, 132]
CaO_6	12733	12862	130	[1, 66, 76, 97, 125, 145, 152]
CaO_5	12757	12765	9	[2, 80, 106, 129, 131, 132]
CaO_4	12766	12789	24	[2, 80, 129, 131, 132]
CaO_3	12790	12797	8	[2, 80, 129, 131]
CaO_4	12798	12826	29	[2, 67, 80, 129, 131]
CaO_5	12827	12833	7	[2, 67, 80, 116, 129, 131]
CaO_6	12834	12836	3	[2, 67, 79, 80, 116, 129, 131]
CaO_7	12837	12874	38	[2, 67, 79, 80, 116, 122, 129, 131]
CaO_5	12863	12865	3	[1, 66, 97, 125, 145, 152]
CaO_6	12866	12867	2	[1, 66, 97, 125, 127, 145, 152]
CaO_5	12868	12890	23	[1, 97, 125, 127, 145, 152]
CaO_6	12875	12933	59	[2, 67, 79, 80, 122, 129, 131]
CaO_6	12891	12903	13	[1, 89, 97, 125, 127, 145, 152]
CaO_5	12904	12911	8	[1, 89, 97, 125, 145, 152]
CaO_4	12912	12933	22	[1, 89, 97, 125, 145]
CaO_5	12934	12938	5	[1, 66, 89, 97, 125, 145]
CaO_7	12934	12946	13	[2, 67, 77, 79, 80, 122, 129, 131]
CaO_6	12939	12953	15	[1, 66, 85, 89, 97, 125, 145]
CaO_6	12947	12952	6	[2, 67, 77, 79, 80, 129, 131]
CaO_7	12953	12988	36	[2, 67, 77, 79, 80, 129, 131, 132]
CaO_5	12954	12958	5	[1, 85, 89, 97, 125, 145]
CaO_6	12959	12968	10	[1, 85, 89, 97, 125, 145, 151]
CaO_7	12969	13009	41	[1, 85, 89, 97, 125, 145, 151, 152]
CaO_8	12989	13009	21	[2, 67, 77, 79, 80, 91, 129, 131, 132]
