# Supplementary material for: Pressure‐Induced Coordination Changes in a Pyrolitic Silicate Melt From Ab Initio Molecular Dynamics Simulations
Source: J Geophys Res Solid Earth. 2019 Nov 29;124(11):11232–50. doi: 10.1029/2019JB018238 (PMC6988478; doi:10.1029/2019JB018238)
Supplement: Supplementary file 2 — Data Set S1 [file JGRB-124-11232-s002.zip › Data/4000K/CaO/a14.0-pyr-100-nvt.T4.outcar.umd.dat.r0.stat.dat]

Cluster	Time	Percent
CaO_6	7457	0.286587240584166	7
CaO_7	3486	0.13397386625672558	8
CaO_5	7629	0.29319754035357415	6
CaO_4	4912	0.18877786318216758	5
CaO_3	1125	0.04323597232897771	4
CaO_8	1098	0.042198308993082245	9
CaO_9	173	0.006648731744811683	10
CaO_10	2	7.686395080707149e-05	11
CaO_2	138	0.005303612605687932	3
