# Supplementary material for: Pressure‐Induced Coordination Changes in a Pyrolitic Silicate Melt From Ab Initio Molecular Dynamics Simulations
Source: J Geophys Res Solid Earth. 2019 Nov 29;124(11):11232–50. doi: 10.1029/2019JB018238 (PMC6988478; doi:10.1029/2019JB018238)
Supplement: Supplementary file 2 — Data Set S1 [file JGRB-124-11232-s002.zip › Data/4000K/FeO/a10.0-pyr-100-nvt.T4.outcar.umd.dat.r0.popul.dat]

Formula	Begin	End	Lifetime	[Composition]
FeO_6	0	5	6	[3, 75, 91, 100, 128, 143, 145]
FeO_7	0	16	17	[4, 82, 93, 107, 108, 121, 139, 143]
FeO_7	0	31	32	[5, 94, 97, 105, 114, 122, 144, 147]
FeO_7	0	2	3	[6, 75, 91, 95, 125, 131, 134, 145]
FeO_6	3	5	3	[6, 75, 91, 95, 125, 131, 145]
FeO_7	6	23	18	[3, 75, 91, 100, 128, 142, 143, 145]
FeO_7	6	15	10	[6, 75, 91, 95, 125, 131, 145, 147]
FeO_6	16	28	13	[6, 75, 91, 95, 125, 131, 145]
FeO_8	17	27	11	[4, 78, 82, 93, 107, 108, 121, 139, 143]
FeO_6	24	120	97	[3, 75, 91, 100, 128, 143, 145]
FeO_9	28	44	17	[4, 78, 82, 93, 107, 108, 117, 121, 139, 143]
FeO_7	29	29	1	[6, 75, 84, 91, 95, 125, 131, 145]
FeO_8	30	31	2	[6, 75, 84, 91, 95, 114, 125, 131, 145]
FeO_6	32	97	66	[5, 97, 105, 114, 122, 144, 147]
FeO_9	32	33	2	[6, 75, 84, 91, 95, 114, 125, 131, 145, 147]
FeO_8	34	51	18	[6, 75, 91, 95, 114, 125, 131, 145, 147]
FeO_8	45	64	20	[4, 78, 82, 93, 107, 117, 121, 139, 143]
FeO_7	52	69	18	[6, 75, 91, 95, 114, 125, 131, 145]
FeO_7	65	81	17	[4, 82, 93, 107, 117, 121, 139, 143]
FeO_6	70	77	8	[6, 75, 91, 95, 114, 131, 145]
FeO_7	78	78	1	[6, 75, 91, 95, 114, 125, 131, 145]
FeO_8	79	101	23	[6, 75, 91, 95, 114, 125, 131, 145, 147]
FeO_6	82	95	14	[4, 82, 93, 117, 121, 139, 143]
FeO_7	96	109	14	[4, 82, 93, 108, 117, 121, 139, 143]
FeO_7	98	129	32	[5, 94, 97, 105, 114, 122, 144, 147]
FeO_7	102	130	29	[6, 75, 91, 95, 114, 125, 131, 145]
FeO_6	110	117	8	[4, 82, 93, 108, 117, 121, 143]
FeO_7	118	124	7	[4, 82, 93, 107, 108, 117, 121, 143]
FeO_7	121	130	10	[3, 75, 91, 100, 128, 131, 143, 145]
FeO_8	125	137	13	[4, 82, 93, 107, 108, 117, 121, 139, 143]
FeO_8	130	150	21	[5, 79, 94, 97, 105, 114, 122, 144, 147]
FeO_8	131	148	18	[3, 67, 75, 91, 100, 128, 131, 143, 145]
FeO_8	131	131	1	[6, 75, 84, 91, 95, 114, 125, 131, 145]
FeO_9	132	155	24	[6, 75, 84, 91, 95, 114, 125, 131, 134, 145]
FeO_7	138	150	13	[4, 82, 93, 107, 108, 117, 121, 143]
FeO_7	149	160	12	[3, 67, 75, 91, 100, 128, 143, 145]
FeO_8	151	155	5	[4, 78, 82, 93, 107, 108, 117, 121, 143]
FeO_7	151	162	12	[5, 94, 97, 105, 114, 122, 144, 147]
FeO_9	156	163	8	[4, 71, 78, 82, 93, 107, 108, 117, 121, 143]
FeO_8	156	158	3	[6, 75, 84, 91, 95, 114, 125, 131, 134]
FeO_9	159	168	10	[6, 75, 84, 91, 95, 114, 125, 131, 134, 147]
FeO_6	161	176	16	[3, 75, 91, 100, 128, 143, 145]
FeO_9	163	189	27	[5, 79, 80, 94, 97, 105, 114, 122, 144, 147]
FeO_8	164	166	3	[4, 71, 78, 82, 93, 107, 108, 121, 143]
FeO_9	167	168	2	[4, 71, 78, 82, 93, 107, 108, 117, 121, 143]
FeO_8	169	197	29	[4, 78, 82, 93, 107, 108, 117, 121, 143]
FeO_10	169	169	1	[6, 75, 84, 91, 95, 114, 125, 131, 134, 145, 147]
FeO_9	170	187	18	[6, 75, 91, 95, 114, 125, 131, 134, 145, 147]
FeO_7	177	194	18	[3, 75, 91, 100, 128, 131, 143, 145]
FeO_7	188	193	6	[6, 75, 91, 95, 125, 131, 134, 145]
FeO_8	190	191	2	[5, 79, 94, 97, 105, 114, 122, 144, 147]
FeO_7	192	211	20	[5, 94, 97, 105, 114, 122, 144, 147]
FeO_8	194	194	1	[6, 75, 91, 95, 125, 131, 134, 145, 147]
FeO_6	195	198	4	[3, 75, 91, 100, 128, 131, 145]
FeO_7	195	200	6	[6, 75, 91, 95, 125, 131, 145, 147]
FeO_7	198	200	3	[4, 82, 93, 107, 108, 117, 121, 143]
FeO_7	199	203	5	[3, 75, 91, 100, 128, 131, 143, 145]
FeO_8	201	251	51	[4, 82, 93, 107, 108, 117, 121, 139, 143]
FeO_6	201	211	11	[6, 75, 91, 95, 131, 145, 147]
FeO_6	204	243	40	[3, 75, 91, 100, 128, 143, 145]
FeO_6	212	266	55	[5, 97, 105, 114, 122, 144, 147]
FeO_7	212	215	4	[6, 75, 91, 95, 114, 131, 145, 147]
FeO_6	216	232	17	[6, 75, 91, 95, 114, 131, 145]
FeO_7	233	242	10	[6, 75, 91, 95, 114, 125, 131, 145]
FeO_8	243	262	20	[6, 75, 91, 95, 114, 125, 131, 134, 145]
FeO_5	244	254	11	[3, 75, 91, 100, 143, 145]
FeO_7	252	260	9	[4, 82, 93, 108, 117, 121, 139, 143]
FeO_6	255	261	7	[3, 75, 91, 100, 131, 143, 145]
FeO_8	261	261	1	[4, 69, 82, 93, 108, 117, 121, 139, 143]
FeO_7	262	279	18	[3, 75, 91, 100, 128, 131, 143, 145]
FeO_9	262	284	23	[4, 69, 82, 93, 107, 108, 117, 121, 139, 143]
FeO_9	263	266	4	[6, 75, 84, 91, 95, 114, 125, 131, 134, 145]
FeO_7	267	343	77	[5, 94, 97, 105, 114, 122, 144, 147]
FeO_8	267	279	13	[6, 75, 84, 95, 114, 125, 131, 134, 145]
FeO_8	280	293	14	[3, 67, 75, 91, 100, 128, 131, 143, 145]
FeO_7	280	286	7	[6, 75, 84, 95, 114, 125, 131, 134]
FeO_8	285	288	4	[4, 69, 82, 93, 107, 108, 121, 139, 143]
FeO_8	287	299	13	[6, 75, 84, 95, 114, 125, 131, 134, 147]
FeO_7	289	306	18	[4, 82, 93, 107, 108, 121, 139, 143]
FeO_7	294	298	5	[3, 75, 91, 100, 128, 131, 143, 145]
FeO_6	299	376	78	[3, 75, 91, 100, 128, 143, 145]
FeO_9	300	302	3	[6, 75, 84, 95, 114, 125, 131, 134, 145, 147]
FeO_8	303	358	56	[6, 75, 84, 95, 114, 125, 131, 134, 145]
FeO_8	307	308	2	[4, 74, 82, 93, 107, 108, 121, 139, 143]
FeO_9	309	314	6	[4, 74, 78, 82, 93, 107, 108, 121, 139, 143]
FeO_10	315	315	1	[4, 74, 78, 82, 93, 107, 108, 117, 121, 139, 143]
FeO_9	316	316	1	[4, 78, 82, 93, 107, 108, 117, 121, 139, 143]
FeO_8	317	330	14	[4, 78, 82, 93, 107, 117, 121, 139, 143]
FeO_9	331	342	12	[4, 74, 78, 82, 93, 107, 117, 121, 139, 143]
FeO_7	343	343	1	[4, 78, 82, 93, 107, 117, 121, 143]
FeO_6	344	360	17	[4, 82, 93, 107, 117, 121, 143]
FeO_8	344	346	3	[5, 94, 95, 97, 105, 114, 122, 144, 147]
FeO_7	347	351	5	[5, 95, 97, 105, 114, 122, 144, 147]
FeO_6	352	363	12	[5, 97, 105, 114, 122, 144, 147]
FeO_9	359	361	3	[6, 75, 84, 91, 95, 114, 125, 131, 134, 145]
FeO_7	361	366	6	[4, 82, 93, 107, 117, 121, 139, 143]
FeO_8	362	366	5	[6, 75, 84, 91, 95, 125, 131, 134, 145]
FeO_7	364	368	5	[5, 79, 97, 105, 114, 122, 144, 147]
FeO_8	367	387	21	[4, 69, 82, 93, 107, 117, 121, 139, 143]
FeO_7	367	419	53	[6, 75, 91, 95, 125, 131, 134, 145]
FeO_8	369	379	11	[5, 79, 80, 97, 105, 114, 122, 144, 147]
FeO_7	377	392	16	[3, 75, 91, 100, 113, 128, 143, 145]
FeO_7	380	427	48	[5, 79, 97, 105, 114, 122, 144, 147]
FeO_9	388	423	36	[4, 69, 78, 82, 93, 107, 117, 121, 139, 143]
FeO_6	393	461	69	[3, 75, 91, 100, 128, 143, 145]
FeO_8	420	431	12	[6, 75, 91, 95, 125, 131, 134, 145, 147]
FeO_8	424	578	155	[4, 69, 82, 93, 107, 117, 121, 139, 143]
FeO_8	428	428	1	[5, 79, 97, 105, 106, 114, 122, 144, 147]
FeO_7	429	456	28	[5, 97, 105, 106, 114, 122, 144, 147]
FeO_7	432	436	5	[6, 75, 91, 95, 125, 131, 134, 145]
FeO_6	437	453	17	[6, 75, 91, 95, 125, 134, 145]
FeO_5	454	459	6	[6, 75, 95, 125, 134, 145]
FeO_6	457	467	11	[5, 97, 105, 114, 122, 144, 147]
FeO_6	460	463	4	[6, 75, 95, 125, 131, 134, 145]
FeO_7	462	465	4	[3, 75, 91, 100, 119, 128, 143, 145]
FeO_5	464	469	6	[6, 75, 95, 125, 131, 145]
FeO_6	466	504	39	[3, 75, 91, 100, 128, 143, 145]
FeO_7	468	510	43	[5, 94, 97, 105, 114, 122, 144, 147]
FeO_6	470	540	71	[6, 75, 91, 95, 125, 131, 145]
FeO_7	505	537	33	[3, 75, 91, 100, 128, 139, 143, 145]
FeO_6	511	556	46	[5, 97, 105, 114, 122, 144, 147]
FeO_8	538	545	8	[3, 75, 91, 100, 128, 139, 142, 143, 145]
FeO_7	541	547	7	[6, 75, 91, 95, 125, 131, 145, 147]
FeO_9	546	548	3	[3, 75, 91, 100, 119, 128, 139, 142, 143, 145]
FeO_6	548	571	24	[6, 75, 91, 95, 125, 131, 145]
FeO_8	549	563	15	[3, 75, 91, 100, 119, 128, 139, 143, 145]
FeO_7	557	576	20	[5, 94, 97, 105, 114, 122, 144, 147]
FeO_7	564	570	7	[3, 75, 100, 119, 128, 139, 143, 145]
FeO_6	571	573	3	[3, 75, 100, 128, 139, 143, 145]
FeO_7	572	579	8	[6, 75, 91, 95, 125, 131, 145, 147]
FeO_7	574	586	13	[3, 75, 100, 113, 128, 139, 143, 145]
FeO_6	577	590	14	[5, 97, 105, 114, 122, 144, 147]
FeO_9	579	635	57	[4, 69, 78, 82, 93, 107, 117, 121, 139, 143]
FeO_8	580	594	15	[6, 75, 91, 95, 125, 131, 142, 145, 147]
FeO_8	587	589	3	[3, 75, 91, 100, 113, 128, 139, 143, 145]
FeO_7	590	682	93	[3, 75, 91, 100, 128, 139, 143, 145]
FeO_7	591	593	3	[5, 79, 97, 105, 114, 122, 144, 147]
FeO_8	594	599	6	[5, 79, 94, 97, 105, 114, 122, 144, 147]
FeO_7	595	607	13	[6, 75, 91, 125, 131, 142, 145, 147]
FeO_7	600	611	12	[5, 94, 97, 105, 114, 122, 144, 147]
FeO_8	608	620	13	[6, 75, 91, 95, 125, 131, 142, 145, 147]
FeO_8	612	625	14	[5, 79, 94, 97, 105, 114, 122, 144, 147]
FeO_7	621	665	45	[6, 75, 91, 95, 125, 131, 145, 147]
FeO_7	626	629	4	[5, 79, 97, 105, 114, 122, 144, 147]
FeO_6	630	653	24	[5, 97, 105, 114, 122, 144, 147]
FeO_8	636	642	7	[4, 69, 82, 93, 107, 117, 121, 139, 143]
FeO_9	643	657	15	[4, 69, 78, 82, 93, 107, 117, 121, 139, 143]
FeO_7	654	715	62	[5, 94, 97, 105, 114, 122, 144, 147]
FeO_8	658	685	28	[4, 69, 78, 82, 93, 107, 117, 121, 143]
FeO_8	666	671	6	[6, 75, 91, 95, 125, 131, 134, 145, 147]
FeO_7	672	679	8	[6, 75, 91, 95, 125, 131, 134, 145]
FeO_6	680	688	9	[6, 75, 95, 125, 131, 134, 145]
FeO_8	683	707	25	[3, 75, 91, 100, 119, 128, 139, 143, 145]
FeO_9	686	710	25	[4, 69, 78, 82, 93, 107, 117, 121, 139, 143]
FeO_5	689	689	1	[6, 75, 95, 125, 134, 145]
FeO_6	690	692	3	[6, 75, 95, 125, 134, 138, 145]
FeO_7	693	708	16	[6, 75, 95, 104, 125, 134, 138, 145]
FeO_7	708	717	10	[3, 75, 91, 100, 128, 139, 143, 145]
FeO_8	709	718	10	[6, 75, 95, 104, 125, 131, 134, 138, 145]
FeO_8	711	723	13	[4, 78, 82, 93, 107, 117, 121, 139, 143]
FeO_8	716	727	12	[5, 79, 94, 97, 105, 114, 122, 144, 147]
FeO_8	718	755	38	[3, 75, 91, 100, 119, 128, 139, 143, 145]
FeO_7	719	719	1	[6, 75, 95, 104, 125, 134, 138, 145]
FeO_6	720	737	18	[6, 75, 95, 104, 125, 134, 145]
FeO_9	724	726	3	[4, 78, 82, 93, 107, 108, 117, 121, 139, 143]
FeO_10	727	730	4	[4, 69, 78, 82, 93, 107, 108, 117, 121, 139, 143]
FeO_7	728	736	9	[5, 79, 97, 105, 114, 122, 144, 147]
FeO_9	731	736	6	[4, 69, 78, 93, 107, 108, 117, 121, 139, 143]
FeO_10	737	790	54	[4, 69, 78, 82, 93, 107, 108, 117, 121, 139, 143]
FeO_6	737	745	9	[5, 97, 105, 114, 122, 144, 147]
FeO_7	738	743	6	[6, 75, 95, 104, 114, 125, 134, 145]
FeO_6	744	754	11	[6, 75, 95, 104, 125, 134, 145]
FeO_5	746	748	3	[5, 105, 114, 122, 144, 147]
FeO_6	749	801	53	[5, 79, 105, 114, 122, 144, 147]
FeO_7	755	764	10	[6, 75, 95, 104, 125, 134, 145, 147]
FeO_7	756	761	6	[3, 75, 91, 100, 119, 139, 143, 145]
FeO_8	762	774	13	[3, 75, 91, 100, 119, 128, 139, 143, 145]
FeO_8	765	765	1	[6, 75, 91, 95, 104, 125, 134, 145, 147]
FeO_9	766	784	19	[6, 75, 91, 95, 104, 114, 125, 134, 145, 147]
FeO_8	775	785	11	[3, 75, 91, 100, 128, 139, 143, 145, 146]
FeO_8	785	793	9	[6, 75, 91, 95, 104, 114, 125, 145, 147]
FeO_7	786	853	68	[3, 75, 91, 100, 128, 139, 143, 145]
FeO_8	791	794	4	[4, 78, 93, 107, 108, 117, 121, 139, 143]
FeO_7	794	820	27	[6, 75, 95, 104, 114, 125, 145, 147]
FeO_7	795	802	8	[4, 78, 93, 107, 117, 121, 139, 143]
FeO_6	802	815	14	[5, 79, 97, 105, 114, 122, 144]
FeO_8	803	809	7	[4, 78, 82, 93, 107, 117, 121, 139, 143]
FeO_10	810	831	22	[4, 69, 78, 82, 93, 107, 108, 117, 121, 139, 143]
FeO_7	816	817	2	[5, 79, 96, 97, 105, 114, 122, 144]
FeO_8	818	818	1	[5, 79, 94, 96, 97, 105, 114, 122, 144]
FeO_7	819	822	4	[5, 94, 96, 97, 105, 114, 122, 144]
FeO_8	821	824	4	[6, 75, 95, 104, 114, 125, 134, 145, 147]
FeO_6	823	835	13	[5, 94, 97, 105, 114, 122, 144]
FeO_9	825	835	11	[6, 75, 95, 104, 114, 125, 131, 134, 145, 147]
FeO_9	832	842	11	[4, 69, 78, 93, 107, 108, 117, 121, 139, 143]
FeO_7	836	864	29	[5, 94, 97, 105, 114, 122, 144, 147]
FeO_8	836	861	26	[6, 75, 95, 104, 114, 125, 131, 145, 147]
FeO_10	843	849	7	[4, 69, 78, 82, 93, 107, 108, 117, 121, 139, 143]
FeO_9	850	850	1	[4, 69, 78, 93, 107, 108, 117, 121, 139, 143]
FeO_8	851	875	25	[4, 69, 78, 93, 107, 108, 121, 139, 143]
FeO_6	854	892	39	[3, 75, 91, 100, 128, 143, 145]
FeO_9	862	866	5	[6, 75, 91, 95, 104, 114, 125, 131, 145, 147]
FeO_6	865	894	30	[5, 97, 105, 114, 122, 144, 147]
FeO_8	867	875	9	[6, 75, 91, 95, 114, 125, 131, 145, 147]
FeO_9	876	878	3	[4, 69, 78, 82, 93, 107, 108, 121, 139, 143]
FeO_7	876	884	9	[6, 75, 95, 114, 125, 131, 145, 147]
FeO_8	879	897	19	[4, 69, 78, 82, 93, 108, 121, 139, 143]
FeO_8	885	906	22	[6, 75, 95, 104, 114, 125, 131, 145, 147]
FeO_7	893	897	5	[3, 67, 75, 91, 100, 128, 143, 145]
FeO_7	895	908	14	[5, 95, 97, 105, 114, 122, 144, 147]
FeO_6	898	988	91	[3, 75, 91, 100, 128, 143, 145]
FeO_7	898	905	8	[4, 78, 82, 93, 108, 121, 139, 143]
FeO_8	906	914	9	[4, 74, 78, 82, 93, 108, 121, 139, 143]
FeO_7	907	917	11	[6, 75, 104, 114, 125, 131, 145, 147]
FeO_6	909	910	2	[5, 97, 105, 114, 122, 144, 147]
FeO_7	911	919	9	[5, 94, 97, 105, 114, 122, 144, 147]
FeO_9	915	924	10	[4, 69, 74, 78, 82, 93, 108, 121, 139, 143]
FeO_6	918	918	1	[6, 75, 104, 114, 125, 145, 147]
FeO_7	919	1002	84	[6, 75, 104, 114, 125, 134, 145, 147]
FeO_8	920	932	13	[5, 94, 95, 97, 105, 114, 122, 144, 147]
FeO_8	925	939	15	[4, 74, 78, 82, 93, 108, 121, 139, 143]
FeO_7	933	955	23	[5, 94, 97, 105, 114, 122, 144, 147]
FeO_9	940	944	5	[4, 74, 78, 82, 93, 107, 108, 121, 139, 143]
FeO_8	945	957	13	[4, 74, 78, 82, 93, 108, 121, 139, 143]
FeO_6	956	964	9	[5, 97, 105, 114, 122, 144, 147]
FeO_7	958	958	1	[4, 74, 78, 82, 93, 121, 139, 143]
FeO_8	959	960	2	[4, 74, 78, 82, 93, 117, 121, 139, 143]
FeO_7	961	967	7	[4, 74, 78, 93, 117, 121, 139, 143]
FeO_7	965	975	11	[5, 95, 97, 105, 114, 122, 144, 147]
FeO_8	968	968	1	[4, 69, 74, 78, 93, 117, 121, 139, 143]
FeO_9	969	978	10	[4, 69, 74, 78, 93, 107, 117, 121, 139, 143]
FeO_6	976	1054	79	[5, 97, 105, 114, 122, 144, 147]
FeO_8	979	981	3	[4, 69, 74, 78, 93, 107, 121, 139, 143]
FeO_9	982	1003	22	[4, 69, 74, 78, 82, 93, 107, 121, 139, 143]
FeO_7	989	1002	14	[3, 75, 91, 100, 119, 128, 143, 145]
FeO_6	1003	1044	42	[3, 75, 100, 119, 128, 143, 145]
FeO_6	1003	1004	2	[6, 75, 104, 114, 125, 145, 147]
FeO_8	1004	1016	13	[4, 69, 78, 82, 93, 107, 121, 139, 143]
FeO_5	1005	1031	27	[6, 104, 114, 125, 145, 147]
FeO_9	1017	1037	21	[4, 69, 74, 78, 82, 93, 107, 121, 139, 143]
FeO_6	1032	1038	7	[6, 104, 114, 125, 134, 145, 147]
FeO_8	1038	1040	3	[4, 69, 74, 82, 93, 107, 121, 139, 143]
FeO_7	1039	1063	25	[6, 104, 114, 125, 131, 134, 145, 147]
FeO_7	1041	1061	21	[4, 69, 74, 82, 107, 121, 139, 143]
FeO_7	1045	1057	13	[3, 75, 91, 100, 119, 128, 143, 145]
FeO_7	1055	1055	1	[5, 94, 97, 105, 114, 122, 144, 147]
FeO_8	1056	1073	18	[5, 88, 94, 97, 105, 114, 122, 144, 147]
FeO_8	1058	1077	20	[3, 75, 91, 100, 119, 128, 139, 143, 145]
FeO_8	1062	1073	12	[4, 69, 74, 82, 107, 108, 121, 139, 143]
FeO_6	1064	1072	9	[6, 104, 114, 125, 134, 145, 147]
FeO_7	1073	1077	5	[6, 104, 114, 125, 131, 134, 145, 147]
FeO_7	1074	1087	14	[4, 69, 74, 82, 107, 121, 139, 143]
FeO_9	1074	1075	2	[5, 88, 94, 96, 97, 105, 114, 122, 144, 147]
FeO_8	1076	1077	2	[5, 94, 96, 97, 105, 114, 122, 144, 147]
FeO_7	1078	1101	24	[3, 75, 100, 119, 128, 139, 143, 145]
FeO_7	1078	1137	60	[5, 96, 97, 105, 114, 122, 144, 147]
FeO_8	1078	1086	9	[6, 84, 104, 114, 125, 131, 134, 145, 147]
FeO_7	1087	1106	20	[6, 84, 104, 114, 125, 134, 145, 147]
FeO_8	1088	1088	1	[4, 69, 74, 82, 107, 108, 121, 139, 143]
FeO_9	1089	1092	4	[4, 69, 74, 78, 82, 107, 108, 121, 139, 143]
FeO_8	1093	1106	14	[4, 74, 78, 82, 107, 108, 121, 139, 143]
FeO_6	1102	1107	6	[3, 75, 100, 119, 128, 139, 143]
FeO_9	1107	1130	24	[4, 74, 78, 82, 93, 107, 108, 121, 139, 143]
FeO_8	1107	1141	35	[6, 84, 104, 114, 125, 131, 134, 145, 147]
FeO_7	1108	1136	29	[3, 75, 100, 119, 128, 139, 143, 145]
FeO_8	1131	1134	4	[4, 74, 78, 93, 107, 108, 121, 139, 143]
FeO_7	1135	1145	11	[4, 74, 93, 107, 108, 121, 139, 143]
FeO_8	1137	1158	22	[3, 75, 91, 100, 119, 128, 139, 143, 145]
FeO_8	1138	1138	1	[5, 95, 96, 97, 105, 114, 122, 144, 147]
FeO_7	1139	1150	12	[5, 95, 97, 105, 114, 122, 144, 147]
FeO_7	1142	1173	32	[6, 84, 104, 114, 125, 131, 145, 147]
FeO_6	1146	1179	34	[4, 74, 93, 108, 121, 139, 143]
FeO_8	1151	1151	1	[5, 94, 95, 97, 105, 114, 122, 144, 147]
FeO_7	1152	1156	5	[5, 94, 97, 105, 114, 122, 144, 147]
FeO_6	1157	1184	28	[5, 97, 105, 114, 122, 144, 147]
FeO_7	1159	1172	14	[3, 75, 91, 100, 119, 139, 143, 145]
FeO_8	1173	1173	1	[3, 75, 91, 100, 119, 139, 143, 145, 146]
FeO_7	1174	1190	17	[3, 75, 91, 100, 119, 139, 145, 146]
FeO_6	1174	1181	8	[6, 104, 114, 125, 131, 145, 147]
FeO_7	1180	1227	48	[4, 74, 93, 108, 119, 121, 139, 143]
FeO_7	1182	1195	14	[6, 75, 104, 114, 125, 131, 145, 147]
FeO_7	1185	1200	16	[5, 94, 97, 105, 114, 122, 144, 147]
FeO_8	1191	1214	24	[3, 75, 91, 100, 113, 119, 139, 145, 146]
FeO_8	1196	1200	5	[6, 75, 104, 114, 125, 131, 134, 145, 147]
FeO_6	1201	1215	15	[5, 97, 105, 114, 122, 144, 147]
FeO_9	1201	1218	18	[6, 75, 84, 104, 114, 125, 131, 134, 145, 147]
FeO_7	1215	1235	21	[3, 75, 100, 113, 119, 139, 145, 146]
FeO_7	1216	1245	30	[5, 94, 97, 105, 114, 122, 144, 147]
FeO_8	1219	1247	29	[6, 75, 104, 114, 125, 131, 134, 145, 147]
FeO_8	1228	1232	5	[4, 71, 74, 93, 108, 119, 121, 139, 143]
FeO_7	1233	1234	2	[4, 71, 74, 93, 108, 121, 139, 143]
FeO_8	1235	1243	9	[4, 71, 74, 93, 107, 108, 121, 139, 143]
FeO_6	1236	1243	8	[3, 75, 100, 113, 139, 145, 146]
FeO_7	1244	1253	10	[3, 75, 100, 113, 128, 139, 145, 146]
FeO_9	1244	1249	6	[4, 71, 74, 82, 93, 107, 108, 121, 139, 143]
FeO_6	1246	1263	18	[5, 97, 105, 114, 122, 144, 147]
FeO_7	1248	1270	23	[6, 75, 104, 114, 125, 131, 145, 147]
FeO_8	1250	1256	7	[4, 74, 82, 93, 107, 108, 121, 139, 143]
FeO_8	1254	1266	13	[3, 75, 91, 100, 113, 128, 139, 145, 146]
FeO_7	1257	1264	8	[4, 74, 93, 107, 108, 121, 139, 143]
FeO_7	1264	1277	14	[5, 94, 97, 105, 114, 122, 144, 147]
FeO_6	1265	1278	14	[4, 74, 93, 107, 108, 121, 143]
FeO_7	1267	1267	1	[3, 75, 91, 100, 113, 128, 139, 145]
FeO_8	1268	1276	9	[3, 75, 91, 100, 113, 119, 128, 139, 145]
FeO_8	1271	1292	22	[6, 75, 84, 104, 114, 125, 131, 145, 147]
FeO_9	1277	1289	13	[3, 75, 91, 100, 113, 119, 128, 139, 143, 145]
FeO_8	1278	1281	4	[5, 94, 95, 97, 105, 114, 122, 144, 147]
FeO_7	1279	1321	43	[4, 74, 82, 93, 107, 108, 121, 143]
FeO_7	1282	1288	7	[5, 95, 97, 105, 114, 122, 144, 147]
FeO_6	1289	1298	10	[5, 97, 105, 114, 122, 144, 147]
FeO_8	1290	1336	47	[3, 75, 91, 100, 119, 128, 139, 143, 145]
FeO_9	1293	1293	1	[6, 75, 84, 91, 104, 114, 125, 131, 145, 147]
FeO_8	1294	1312	19	[6, 75, 84, 91, 114, 125, 131, 145, 147]
FeO_7	1299	1302	4	[5, 79, 97, 105, 114, 122, 144, 147]
FeO_8	1303	1318	16	[5, 79, 95, 97, 105, 114, 122, 144, 147]
FeO_7	1313	1339	27	[6, 75, 84, 114, 125, 131, 145, 147]
FeO_7	1319	1330	12	[5, 79, 97, 105, 114, 122, 144, 147]
FeO_6	1322	1325	4	[4, 74, 93, 107, 108, 121, 143]
FeO_7	1326	1328	3	[4, 74, 78, 93, 107, 108, 121, 143]
FeO_8	1329	1347	19	[4, 74, 78, 93, 107, 108, 121, 139, 143]
FeO_6	1331	1337	7	[5, 97, 105, 114, 122, 144, 147]
FeO_7	1337	1340	4	[3, 75, 100, 119, 128, 139, 143, 145]
FeO_7	1338	1387	50	[5, 94, 97, 105, 114, 122, 144, 147]
FeO_8	1340	1346	7	[6, 75, 84, 114, 125, 131, 134, 145, 147]
FeO_6	1341	1355	15	[3, 75, 100, 119, 128, 139, 143]
FeO_7	1347	1354	8	[6, 84, 114, 125, 131, 134, 145, 147]
FeO_7	1348	1356	9	[4, 78, 93, 107, 108, 121, 139, 143]
FeO_6	1355	1362	8	[6, 114, 125, 131, 134, 145, 147]
FeO_7	1356	1369	14	[3, 75, 100, 119, 128, 139, 143, 145]
FeO_8	1357	1359	3	[4, 78, 93, 107, 108, 119, 121, 139, 143]
FeO_7	1360	1368	9	[4, 78, 93, 108, 119, 121, 139, 143]
FeO_5	1363	1371	9	[6, 114, 125, 131, 145, 147]
FeO_8	1369	1383	15	[4, 74, 78, 93, 108, 119, 121, 139, 143]
FeO_6	1370	1383	14	[3, 75, 100, 119, 128, 139, 143]
FeO_6	1372	1385	14	[6, 75, 114, 125, 131, 145, 147]
FeO_7	1384	1409	26	[3, 75, 91, 100, 119, 128, 139, 143]
FeO_7	1384	1395	12	[4, 78, 93, 108, 119, 121, 139, 143]
FeO_7	1386	1388	3	[6, 75, 104, 114, 125, 131, 145, 147]
FeO_8	1388	1396	9	[5, 94, 97, 105, 106, 114, 122, 144, 147]
FeO_8	1389	1435	47	[6, 75, 91, 104, 114, 125, 131, 145, 147]
FeO_6	1396	1410	15	[4, 78, 93, 108, 121, 139, 143]
FeO_9	1397	1401	5	[5, 94, 96, 97, 105, 106, 114, 122, 144, 147]
FeO_10	1402	1406	5	[5, 94, 95, 96, 97, 105, 106, 114, 122, 144, 147]
FeO_8	1407	1417	11	[5, 94, 95, 97, 105, 114, 122, 144, 147]
FeO_6	1410	1410	1	[3, 75, 100, 119, 128, 139, 143]
FeO_7	1411	1417	7	[3, 75, 100, 119, 128, 139, 143, 145]
FeO_7	1411	1414	4	[4, 78, 93, 107, 108, 121, 139, 143]
FeO_8	1415	1424	10	[4, 69, 78, 93, 107, 108, 121, 139, 143]
FeO_8	1418	1458	41	[3, 75, 100, 113, 119, 128, 139, 143, 145]
FeO_7	1418	1432	15	[5, 95, 97, 105, 114, 122, 144, 147]
FeO_9	1425	1426	2	[4, 69, 74, 78, 93, 107, 108, 121, 139, 143]
FeO_10	1427	1448	22	[4, 69, 74, 78, 82, 93, 107, 108, 121, 139, 143]
FeO_6	1433	1435	3	[5, 97, 105, 114, 122, 144, 147]
FeO_7	1436	1459	24	[5, 94, 97, 105, 114, 122, 144, 147]
FeO_7	1436	1436	1	[6, 75, 104, 114, 125, 131, 145, 147]
FeO_6	1437	1474	38	[6, 75, 104, 114, 125, 145, 147]
FeO_9	1449	1454	6	[4, 74, 78, 82, 93, 107, 108, 121, 139, 143]
FeO_8	1455	1457	3	[4, 74, 78, 82, 93, 107, 121, 139, 143]
FeO_7	1458	1459	2	[4, 78, 82, 93, 107, 121, 139, 143]
FeO_9	1459	1468	10	[3, 75, 91, 100, 113, 119, 128, 139, 143, 145]
FeO_8	1460	1470	11	[4, 69, 78, 82, 93, 107, 121, 139, 143]
FeO_6	1460	1462	3	[5, 97, 105, 114, 122, 144, 147]
FeO_7	1463	1473	11	[5, 95, 97, 105, 114, 122, 144, 147]
FeO_8	1469	1472	4	[3, 75, 91, 100, 113, 128, 139, 143, 145]
FeO_9	1471	1494	24	[4, 69, 74, 78, 82, 93, 107, 121, 139, 143]
FeO_7	1473	1479	7	[3, 75, 91, 100, 128, 139, 143, 145]
FeO_8	1474	1486	13	[5, 79, 95, 97, 105, 114, 122, 144, 147]
FeO_7	1475	1519	45	[6, 75, 104, 114, 125, 134, 145, 147]
FeO_6	1480	1483	4	[3, 75, 91, 100, 128, 139, 143]
FeO_7	1484	1488	5	[3, 75, 91, 100, 128, 139, 142, 143]
FeO_7	1487	1513	27	[5, 95, 97, 105, 114, 122, 144, 147]
FeO_8	1489	1501	13	[3, 75, 91, 100, 113, 128, 139, 142, 143]
FeO_8	1495	1501	7	[4, 69, 74, 78, 93, 107, 121, 139, 143]
FeO_9	1502	1502	1	[3, 75, 91, 100, 113, 128, 139, 142, 143, 146]
FeO_9	1502	1535	34	[4, 69, 74, 78, 93, 107, 108, 121, 139, 143]
FeO_8	1503	1503	1	[3, 75, 91, 100, 113, 128, 139, 143, 146]
FeO_7	1504	1520	17	[3, 75, 91, 100, 113, 128, 143, 146]
FeO_6	1514	1534	21	[5, 97, 105, 114, 122, 144, 147]
FeO_6	1520	1535	16	[6, 75, 104, 114, 125, 134, 145]
FeO_8	1521	1521	1	[3, 75, 91, 100, 113, 128, 142, 143, 146]
FeO_7	1522	1534	13	[3, 91, 100, 113, 128, 142, 143, 146]
FeO_6	1535	1555	21	[3, 91, 100, 113, 128, 143, 146]
FeO_7	1535	1637	103	[5, 94, 97, 105, 114, 122, 144, 147]
FeO_7	1536	1546	11	[4, 69, 93, 107, 108, 121, 139, 143]
FeO_7	1536	1550	15	[6, 75, 104, 114, 125, 134, 138, 145]
FeO_8	1547	1556	10	[4, 69, 78, 93, 107, 108, 121, 139, 143]
FeO_6	1551	1572	22	[6, 75, 104, 125, 134, 138, 145]
FeO_7	1556	1560	5	[3, 75, 91, 100, 113, 128, 143, 146]
FeO_7	1557	1560	4	[4, 78, 93, 107, 108, 121, 139, 143]
FeO_8	1561	1561	1	[3, 75, 91, 100, 113, 128, 139, 143, 146]
FeO_8	1561	1563	3	[4, 74, 78, 93, 107, 108, 121, 139, 143]
FeO_7	1562	1583	22	[3, 75, 91, 100, 113, 128, 139, 146]
FeO_9	1564	1585	22	[4, 69, 74, 78, 93, 107, 108, 121, 139, 143]
FeO_5	1573	1589	17	[6, 75, 104, 125, 134, 145]
FeO_6	1584	1602	19	[3, 75, 91, 100, 113, 128, 146]
FeO_8	1586	1589	4	[4, 69, 78, 93, 107, 108, 121, 139, 143]
FeO_9	1590	1595	6	[4, 69, 78, 82, 93, 107, 108, 121, 139, 143]
FeO_6	1590	1607	18	[6, 75, 104, 114, 125, 134, 145]
FeO_10	1596	1600	5	[4, 69, 74, 78, 82, 93, 107, 108, 121, 139, 143]
FeO_9	1601	1611	11	[4, 74, 78, 82, 93, 107, 108, 121, 139, 143]
FeO_7	1603	1624	22	[3, 75, 91, 100, 113, 128, 139, 146]
FeO_7	1608	1620	13	[6, 75, 104, 114, 125, 131, 134, 145]
FeO_10	1612	1613	2	[4, 74, 78, 82, 93, 107, 108, 117, 121, 139, 143]
FeO_11	1614	1618	5	[4, 69, 74, 78, 82, 93, 107, 108, 117, 121, 139, 143]
FeO_10	1619	1622	4	[4, 69, 74, 78, 82, 93, 108, 117, 121, 139, 143]
FeO_8	1621	1650	30	[6, 75, 104, 114, 125, 131, 134, 145, 147]
FeO_9	1623	1630	8	[4, 69, 74, 78, 93, 108, 117, 121, 139, 143]
FeO_8	1625	1664	40	[3, 75, 91, 100, 113, 128, 139, 143, 146]
FeO_8	1631	1646	16	[4, 69, 74, 78, 93, 108, 117, 121, 143]
FeO_7	1638	1660	23	[5, 95, 97, 105, 114, 122, 144, 147]
FeO_9	1647	1679	33	[4, 69, 74, 78, 82, 93, 108, 117, 121, 143]
FeO_7	1651	1663	13	[6, 75, 104, 114, 125, 131, 145, 147]
FeO_8	1661	1662	2	[5, 94, 95, 97, 105, 114, 122, 144, 147]
FeO_7	1663	1682	20	[5, 94, 97, 105, 114, 122, 144, 147]
FeO_6	1664	1668	5	[6, 75, 114, 125, 131, 145, 147]
FeO_6	1665	1688	24	[3, 91, 100, 113, 128, 139, 143]
FeO_7	1669	1690	22	[6, 75, 84, 114, 125, 131, 145, 147]
FeO_8	1680	1701	22	[4, 69, 74, 78, 82, 93, 117, 121, 143]
FeO_6	1683	1695	13	[5, 97, 105, 114, 122, 144, 147]
FeO_7	1689	1703	15	[3, 75, 91, 100, 113, 128, 139, 143]
FeO_8	1691	1694	4	[6, 75, 84, 91, 114, 125, 131, 145, 147]
FeO_7	1695	1728	34	[6, 75, 91, 114, 125, 131, 145, 147]
FeO_7	1696	1722	27	[5, 79, 97, 105, 114, 122, 144, 147]
FeO_9	1702	1715	14	[4, 69, 74, 78, 82, 93, 107, 117, 121, 143]
FeO_8	1704	1711	8	[3, 75, 91, 100, 113, 128, 139, 143, 145]
FeO_7	1712	1742	31	[3, 75, 91, 100, 128, 139, 143, 145]
FeO_10	1716	1728	13	[4, 69, 74, 78, 82, 93, 107, 108, 117, 121, 143]
FeO_8	1723	1726	4	[5, 79, 95, 97, 105, 114, 122, 144, 147]
FeO_7	1727	1744	18	[5, 95, 97, 105, 114, 122, 144, 147]
FeO_9	1729	1749	21	[4, 69, 74, 78, 82, 93, 107, 108, 121, 143]
FeO_6	1729	1752	24	[6, 75, 91, 114, 125, 145, 147]
FeO_6	1743	1762	20	[3, 75, 91, 100, 128, 139, 143]
FeO_8	1745	1758	14	[5, 94, 95, 97, 105, 114, 122, 144, 147]
FeO_8	1750	1751	2	[4, 74, 78, 82, 93, 107, 108, 121, 143]
FeO_9	1752	1757	6	[4, 74, 78, 82, 93, 107, 108, 117, 121, 143]
FeO_7	1753	1755	3	[6, 75, 91, 114, 125, 131, 145, 147]
FeO_6	1756	1761	6	[6, 75, 114, 125, 131, 145, 147]
FeO_8	1758	1760	3	[4, 74, 78, 82, 93, 107, 108, 121, 143]
FeO_9	1759	1762	4	[5, 94, 95, 96, 97, 105, 114, 122, 144, 147]
FeO_7	1761	1840	80	[4, 74, 78, 93, 107, 108, 121, 143]
FeO_7	1762	1797	36	[6, 75, 104, 114, 125, 131, 145, 147]
FeO_7	1763	1770	8	[3, 75, 91, 100, 128, 139, 143, 145]
FeO_8	1763	1782	20	[5, 95, 96, 97, 105, 114, 122, 144, 147]
FeO_8	1771	1780	10	[3, 75, 91, 100, 128, 139, 143, 145, 146]
FeO_7	1781	1806	26	[3, 75, 91, 100, 128, 139, 143, 146]
FeO_7	1783	1858	76	[5, 95, 97, 105, 114, 122, 144, 147]
FeO_6	1798	1800	3	[6, 75, 104, 114, 125, 145, 147]
FeO_7	1801	1824	24	[6, 75, 104, 114, 125, 134, 145, 147]
FeO_6	1807	1821	15	[3, 75, 91, 100, 128, 139, 143]
FeO_7	1822	1829	8	[3, 75, 91, 100, 113, 128, 139, 143]
FeO_6	1825	1844	20	[6, 75, 104, 114, 125, 134, 145]
FeO_8	1830	1833	4	[3, 75, 91, 100, 113, 128, 139, 143, 145]
FeO_9	1834	1847	14	[3, 75, 91, 100, 113, 128, 139, 143, 145, 146]
FeO_8	1841	1842	2	[4, 74, 78, 82, 93, 107, 108, 121, 143]
FeO_9	1843	1864	22	[4, 74, 78, 82, 93, 107, 108, 117, 121, 143]
FeO_7	1845	1863	19	[6, 75, 99, 104, 114, 125, 134, 145]
FeO_8	1848	1883	36	[3, 75, 91, 100, 113, 128, 139, 143, 146]
FeO_8	1859	1880	22	[5, 94, 95, 97, 105, 114, 122, 144, 147]
FeO_6	1864	1868	5	[6, 75, 104, 114, 125, 134, 145]
FeO_8	1865	1869	5	[4, 74, 78, 82, 93, 107, 108, 121, 143]
FeO_7	1869	1875	7	[6, 75, 99, 104, 114, 125, 134, 145]
FeO_7	1870	1872	3	[4, 74, 78, 82, 93, 108, 121, 143]
FeO_8	1873	1891	19	[4, 69, 74, 78, 82, 93, 108, 121, 143]
FeO_8	1876	1881	6	[6, 75, 99, 104, 114, 125, 134, 145, 147]
FeO_7	1881	1895	15	[5, 95, 97, 105, 114, 122, 144, 147]
FeO_7	1882	1893	12	[6, 75, 99, 104, 114, 125, 145, 147]
FeO_7	1884	1894	11	[3, 75, 91, 100, 113, 128, 139, 146]
FeO_7	1892	1925	34	[4, 69, 74, 78, 93, 108, 121, 143]
FeO_6	1894	1926	33	[6, 75, 104, 114, 125, 145, 147]
FeO_6	1895	1904	10	[3, 91, 100, 113, 128, 139, 146]
FeO_8	1896	1923	28	[5, 94, 95, 97, 105, 114, 122, 144, 147]
FeO_7	1905	1911	7	[3, 75, 91, 100, 113, 128, 139, 146]
FeO_8	1912	1920	9	[3, 75, 91, 100, 113, 128, 139, 143, 146]
FeO_7	1921	1921	1	[3, 75, 91, 100, 113, 128, 139, 146]
FeO_6	1922	1942	21	[3, 75, 91, 100, 113, 139, 146]
FeO_7	1924	1944	21	[5, 94, 97, 105, 114, 122, 144, 147]
FeO_8	1926	1932	7	[4, 69, 74, 78, 82, 93, 108, 121, 143]
FeO_7	1927	1946	20	[6, 75, 104, 114, 125, 131, 145, 147]
FeO_7	1933	1942	10	[4, 74, 78, 82, 93, 108, 121, 143]
FeO_7	1943	1956	14	[3, 75, 91, 100, 113, 128, 139, 146]
FeO_6	1943	1951	9	[4, 74, 78, 93, 108, 121, 143]
FeO_6	1945	1952	8	[5, 97, 105, 114, 122, 144, 147]
FeO_8	1947	1951	5	[6, 75, 104, 114, 125, 131, 138, 145, 147]
FeO_7	1952	1955	4	[4, 69, 74, 78, 93, 108, 121, 143]
FeO_7	1952	1952	1	[6, 75, 104, 114, 125, 138, 145, 147]
FeO_7	1953	1977	25	[5, 95, 97, 105, 114, 122, 144, 147]
FeO_6	1953	1980	28	[6, 75, 104, 114, 125, 145, 147]
FeO_8	1956	1960	5	[4, 69, 74, 78, 93, 107, 108, 121, 143]
FeO_8	1957	1963	7	[3, 75, 80, 91, 100, 113, 128, 139, 146]
FeO_9	1961	1961	1	[4, 69, 74, 78, 82, 93, 107, 108, 121, 143]
FeO_8	1962	1972	11	[4, 69, 74, 78, 82, 93, 108, 121, 143]
FeO_7	1964	1988	25	[3, 75, 91, 100, 113, 128, 139, 146]
FeO_9	1973	1984	12	[4, 69, 74, 78, 82, 93, 108, 117, 121, 143]
FeO_8	1978	2007	30	[5, 79, 95, 97, 105, 114, 122, 144, 147]
FeO_7	1981	2002	22	[6, 75, 104, 114, 125, 134, 145, 147]
FeO_8	1985	1985	1	[4, 69, 74, 78, 82, 93, 108, 121, 143]
FeO_7	1986	2008	23	[4, 69, 74, 78, 93, 108, 121, 143]
FeO_8	1989	2002	14	[3, 75, 91, 100, 113, 128, 139, 143, 146]
FeO_9	2003	2032	30	[3, 75, 91, 100, 113, 128, 139, 143, 145, 146]
FeO_6	2003	2076	74	[6, 75, 104, 114, 125, 145, 147]
FeO_7	2008	2017	10	[5, 95, 97, 105, 114, 122, 144, 147]
FeO_8	2009	2014	6	[4, 69, 74, 78, 82, 93, 108, 121, 143]
FeO_9	2015	2021	7	[4, 69, 74, 78, 82, 93, 107, 108, 121, 143]
FeO_8	2018	2027	10	[5, 94, 95, 97, 105, 114, 122, 144, 147]
FeO_8	2022	2030	9	[4, 69, 74, 78, 82, 93, 108, 121, 143]
FeO_7	2028	2047	20	[5, 95, 97, 105, 114, 122, 144, 147]
FeO_7	2031	2041	11	[4, 69, 74, 78, 93, 108, 121, 143]
FeO_8	2033	2041	9	[3, 91, 100, 113, 128, 139, 143, 145, 146]
FeO_9	2042	2082	41	[3, 75, 91, 100, 113, 128, 139, 143, 145, 146]
FeO_8	2042	2061	20	[4, 69, 74, 78, 93, 107, 108, 121, 143]
FeO_8	2048	2061	14	[5, 79, 95, 97, 105, 114, 122, 144, 147]
FeO_7	2062	2096	35	[4, 74, 78, 93, 107, 108, 121, 143]
FeO_7	2062	2099	38	[5, 79, 97, 105, 114, 122, 144, 147]
FeO_7	2077	2083	7	[6, 75, 104, 114, 125, 138, 145, 147]
FeO_8	2083	2097	15	[3, 75, 91, 100, 113, 128, 139, 143, 146]
FeO_6	2084	2086	3	[6, 75, 104, 114, 125, 145, 147]
FeO_7	2087	2097	11	[6, 75, 104, 114, 125, 131, 145, 147]
FeO_8	2097	2099	3	[4, 69, 74, 78, 93, 107, 108, 121, 143]
FeO_7	2098	2101	4	[3, 75, 91, 100, 128, 139, 143, 146]
FeO_6	2098	2160	63	[6, 75, 104, 114, 125, 145, 147]
FeO_9	2100	2125	26	[4, 69, 74, 78, 93, 107, 108, 117, 121, 143]
FeO_6	2100	2101	2	[5, 97, 105, 114, 122, 144, 147]
FeO_8	2102	2126	25	[3, 75, 91, 100, 128, 139, 143, 145, 146]
FeO_7	2102	2102	1	[5, 95, 97, 105, 114, 122, 144, 147]
FeO_8	2103	2119	17	[5, 79, 95, 97, 105, 114, 122, 144, 147]
FeO_7	2120	2147	28	[5, 79, 95, 97, 105, 122, 144, 147]
FeO_8	2126	2131	6	[4, 69, 74, 78, 93, 107, 108, 121, 143]
FeO_7	2127	2132	6	[3, 75, 91, 100, 128, 139, 143, 146]
FeO_7	2132	2140	9	[4, 69, 74, 78, 93, 108, 121, 143]
FeO_8	2133	2174	42	[3, 75, 91, 100, 113, 128, 139, 143, 146]
FeO_8	2141	2142	2	[4, 69, 74, 78, 82, 93, 108, 121, 143]
FeO_9	2143	2147	5	[4, 69, 74, 78, 82, 93, 108, 117, 121, 143]
FeO_8	2148	2157	10	[4, 69, 78, 82, 93, 108, 117, 121, 143]
FeO_6	2148	2176	29	[5, 79, 95, 97, 105, 122, 144]
FeO_7	2158	2186	29	[4, 69, 78, 93, 108, 117, 121, 143]
FeO_7	2161	2207	47	[6, 75, 104, 114, 125, 131, 145, 147]
FeO_7	2175	2306	132	[3, 75, 91, 100, 113, 128, 139, 146]
FeO_7	2177	2214	38	[5, 79, 95, 97, 105, 122, 144, 147]
FeO_8	2187	2199	13	[4, 69, 78, 82, 93, 108, 117, 121, 143]
FeO_7	2200	2216	17	[4, 69, 78, 93, 108, 117, 121, 143]
FeO_8	2208	2208	1	[6, 75, 91, 104, 114, 125, 131, 145, 147]
FeO_7	2209	2217	9	[6, 75, 91, 104, 114, 125, 131, 145]
FeO_6	2215	2228	14	[5, 79, 97, 105, 122, 144, 147]
FeO_8	2217	2229	13	[4, 69, 74, 78, 93, 108, 117, 121, 143]
FeO_8	2218	2241	24	[6, 75, 91, 104, 114, 125, 131, 145, 147]
FeO_7	2229	2239	11	[5, 79, 97, 105, 114, 122, 144, 147]
FeO_9	2230	2237	8	[4, 69, 74, 78, 82, 93, 108, 117, 121, 143]
FeO_10	2238	2241	4	[4, 69, 74, 78, 82, 93, 107, 108, 117, 121, 143]
FeO_6	2240	2245	6	[5, 79, 97, 105, 122, 144, 147]
FeO_9	2242	2245	4	[4, 74, 78, 82, 93, 107, 108, 117, 121, 143]
FeO_7	2242	2257	16	[6, 75, 104, 114, 125, 131, 145, 147]
FeO_8	2246	2249	4	[4, 74, 78, 93, 107, 108, 117, 121, 143]
FeO_7	2246	2253	8	[5, 79, 94, 97, 105, 122, 144, 147]
FeO_7	2250	2254	5	[4, 74, 93, 107, 108, 117, 121, 143]
FeO_8	2254	2267	14	[5, 79, 94, 97, 105, 114, 122, 144, 147]
FeO_6	2255	2269	15	[4, 74, 93, 107, 108, 121, 143]
FeO_8	2258	2281	24	[6, 75, 91, 104, 114, 125, 131, 145, 147]
FeO_7	2268	2309	42	[5, 79, 94, 97, 105, 122, 144, 147]
FeO_7	2270	2273	4	[4, 74, 82, 93, 107, 108, 121, 143]
FeO_8	2274	2281	8	[4, 74, 78, 82, 93, 107, 108, 121, 143]
FeO_9	2282	2287	6	[4, 69, 74, 78, 82, 93, 107, 108, 121, 143]
FeO_7	2282	2287	6	[6, 75, 91, 114, 125, 131, 145, 147]
FeO_8	2288	2302	15	[4, 69, 74, 78, 93, 107, 108, 121, 143]
FeO_6	2288	2289	2	[6, 75, 114, 125, 131, 145, 147]
FeO_7	2290	2292	3	[6, 75, 104, 114, 125, 131, 145, 147]
FeO_8	2293	2335	43	[6, 75, 91, 104, 114, 125, 131, 145, 147]
FeO_9	2303	2316	14	[4, 69, 74, 78, 82, 93, 107, 108, 121, 143]
FeO_8	2307	2327	21	[3, 75, 91, 100, 113, 128, 139, 143, 146]
FeO_6	2310	2315	6	[5, 79, 97, 105, 122, 144, 147]
FeO_6	2316	2335	20	[5, 95, 97, 105, 122, 144, 147]
FeO_8	2317	2362	46	[4, 74, 78, 82, 93, 107, 108, 121, 143]
FeO_9	2328	2339	12	[3, 75, 91, 100, 113, 128, 139, 143, 145, 146]
FeO_7	2336	2371	36	[5, 79, 95, 97, 105, 122, 144, 147]
FeO_7	2336	2396	61	[6, 75, 104, 114, 125, 131, 145, 147]
FeO_8	2340	2341	2	[3, 75, 91, 100, 113, 128, 139, 145, 146]
FeO_7	2342	2344	3	[3, 75, 91, 100, 113, 128, 139, 146]
FeO_6	2345	2355	11	[3, 75, 91, 100, 113, 139, 146]
FeO_7	2356	2356	1	[3, 75, 91, 100, 113, 128, 139, 146]
FeO_7	2357	2357	1	[3, 75, 91, 100, 128, 139, 143, 146]
FeO_8	2358	2384	27	[3, 75, 91, 100, 113, 128, 139, 143, 146]
FeO_7	2363	2415	53	[4, 74, 78, 93, 107, 108, 121, 143]
FeO_8	2372	2376	5	[5, 79, 95, 96, 97, 105, 122, 144, 147]
FeO_7	2377	2382	6	[5, 95, 96, 97, 105, 122, 144, 147]
FeO_8	2383	2420	38	[5, 88, 95, 96, 97, 105, 122, 144, 147]
FeO_7	2385	2458	74	[3, 75, 91, 100, 113, 128, 139, 146]
FeO_8	2397	2417	21	[6, 75, 91, 104, 114, 125, 131, 145, 147]
FeO_8	2416	2444	29	[4, 69, 74, 78, 93, 107, 108, 121, 143]
FeO_7	2418	2501	84	[6, 75, 104, 114, 125, 131, 145, 147]
FeO_7	2421	2442	22	[5, 88, 95, 96, 105, 122, 144, 147]
FeO_8	2443	2447	5	[5, 88, 95, 96, 97, 105, 122, 144, 147]
FeO_9	2445	2448	4	[4, 69, 74, 78, 93, 107, 108, 117, 121, 143]
FeO_7	2448	2491	44	[5, 88, 95, 97, 105, 122, 144, 147]
FeO_10	2449	2464	16	[4, 69, 74, 78, 82, 93, 107, 108, 117, 121, 143]
FeO_8	2459	2473	15	[3, 75, 91, 100, 113, 128, 139, 142, 146]
FeO_9	2465	2493	29	[4, 69, 74, 78, 82, 93, 108, 117, 121, 143]
FeO_7	2474	2498	25	[3, 75, 91, 100, 113, 128, 139, 146]
FeO_6	2492	2499	8	[5, 88, 95, 97, 122, 144, 147]
FeO_8	2494	2500	7	[4, 69, 74, 78, 82, 93, 117, 121, 143]
FeO_8	2499	2540	42	[3, 75, 91, 100, 113, 128, 139, 143, 146]
FeO_5	2500	2508	9	[5, 88, 95, 122, 144, 147]
FeO_7	2501	2507	7	[4, 69, 74, 78, 93, 117, 121, 143]
FeO_8	2502	2527	26	[6, 75, 84, 104, 114, 125, 131, 145, 147]
FeO_6	2508	2532	25	[4, 69, 78, 93, 117, 121, 143]
FeO_6	2509	2537	29	[5, 88, 95, 96, 122, 144, 147]
FeO_7	2528	2549	22	[6, 75, 104, 114, 125, 131, 145, 147]
FeO_7	2533	2534	2	[4, 69, 78, 93, 117, 121, 139, 143]
FeO_8	2535	2548	14	[4, 69, 78, 93, 108, 117, 121, 139, 143]
FeO_7	2538	2553	16	[5, 88, 95, 96, 111, 122, 144, 147]
FeO_7	2541	2567	27	[3, 75, 91, 100, 113, 128, 139, 146]
FeO_7	2549	2557	9	[4, 69, 78, 93, 108, 117, 121, 143]
FeO_8	2550	2557	8	[6, 75, 91, 104, 114, 125, 131, 145, 147]
FeO_6	2554	2562	9	[5, 95, 96, 111, 122, 144, 147]
FeO_8	2558	2578	21	[4, 69, 78, 82, 93, 108, 117, 121, 143]
FeO_7	2558	2626	69	[6, 75, 104, 114, 125, 131, 145, 147]
FeO_5	2563	2580	18	[5, 95, 96, 122, 144, 147]
FeO_8	2568	2591	24	[3, 75, 91, 100, 113, 128, 139, 143, 146]
FeO_9	2579	2581	3	[4, 69, 78, 82, 93, 107, 108, 117, 121, 143]
FeO_6	2581	2583	3	[5, 95, 96, 97, 122, 144, 147]
FeO_10	2582	2594	13	[4, 69, 74, 78, 82, 93, 107, 108, 117, 121, 143]
FeO_7	2584	2612	29	[5, 88, 95, 96, 97, 122, 144, 147]
FeO_9	2592	2592	1	[3, 75, 91, 100, 113, 128, 139, 143, 145, 146]
FeO_8	2593	2594	2	[3, 75, 91, 100, 128, 139, 143, 145, 146]
FeO_7	2595	2599	5	[3, 75, 91, 100, 128, 139, 145, 146]
FeO_9	2595	2611	17	[4, 69, 74, 78, 82, 93, 107, 117, 121, 143]
FeO_6	2600	2601	2	[3, 75, 91, 100, 139, 145, 146]
FeO_5	2602	2604	3	[3, 75, 91, 100, 139, 146]
FeO_6	2605	2623	19	[3, 75, 91, 100, 139, 143, 146]
FeO_10	2612	2620	9	[4, 69, 74, 78, 82, 93, 107, 108, 117, 121, 143]
FeO_8	2613	2616	4	[5, 88, 95, 96, 97, 105, 122, 144, 147]
FeO_7	2617	2645	29	[5, 88, 95, 97, 105, 122, 144, 147]
FeO_9	2621	2623	3	[4, 69, 74, 78, 82, 93, 107, 108, 121, 143]
FeO_7	2624	2655	32	[3, 75, 91, 100, 113, 139, 143, 146]
FeO_8	2624	2627	4	[4, 69, 74, 78, 82, 93, 107, 108, 121]
FeO_8	2627	2662	36	[6, 75, 91, 104, 114, 125, 131, 145, 147]
FeO_7	2628	2654	27	[4, 69, 74, 78, 82, 93, 107, 121]
FeO_8	2646	2651	6	[5, 88, 95, 96, 97, 105, 122, 144, 147]
FeO_7	2652	2687	36	[5, 88, 95, 97, 105, 122, 144, 147]
FeO_8	2655	2655	1	[4, 69, 74, 78, 82, 93, 107, 108, 121]
FeO_8	2656	2673	18	[3, 75, 91, 100, 113, 128, 139, 143, 146]
FeO_9	2656	2659	4	[4, 69, 74, 78, 82, 93, 107, 108, 121, 143]
FeO_8	2660	2664	5	[4, 69, 74, 78, 82, 93, 107, 121, 143]
FeO_7	2663	2680	18	[6, 75, 91, 104, 125, 131, 145, 147]
FeO_9	2665	2684	20	[4, 69, 74, 78, 82, 93, 107, 117, 121, 143]
FeO_7	2674	2703	30	[3, 75, 91, 100, 113, 128, 139, 146]
FeO_8	2681	2684	4	[6, 75, 91, 104, 114, 125, 131, 145, 147]
FeO_8	2685	2688	4	[4, 69, 74, 78, 82, 93, 117, 121, 143]
FeO_7	2685	2694	10	[6, 75, 91, 114, 125, 131, 145, 147]
FeO_6	2688	2698	11	[5, 88, 95, 97, 122, 144, 147]
FeO_7	2689	2703	15	[4, 69, 74, 78, 82, 93, 121, 143]
FeO_6	2695	2715	21	[6, 75, 114, 125, 131, 145, 147]
FeO_7	2699	2708	10	[5, 88, 95, 97, 114, 122, 144, 147]
FeO_6	2704	2712	9	[3, 75, 91, 100, 128, 139, 146]
FeO_6	2704	2704	1	[4, 69, 74, 82, 93, 121, 143]
FeO_8	2705	2712	8	[4, 69, 74, 82, 93, 107, 108, 121, 143]
FeO_6	2709	2724	16	[5, 88, 95, 97, 122, 144, 147]
FeO_7	2713	2721	9	[3, 75, 91, 100, 128, 139, 143, 146]
FeO_7	2713	2728	16	[4, 69, 82, 93, 107, 108, 121, 143]
FeO_7	2716	2719	4	[6, 75, 104, 114, 125, 131, 145, 147]
FeO_8	2720	2725	6	[6, 75, 84, 104, 114, 125, 131, 145, 147]
FeO_6	2722	2729	8	[3, 75, 91, 100, 128, 139, 146]
FeO_7	2725	2817	93	[5, 88, 95, 96, 97, 122, 144, 147]
FeO_7	2726	2775	50	[6, 75, 104, 114, 125, 131, 145, 147]
FeO_8	2729	2736	8	[4, 69, 78, 82, 93, 107, 108, 121, 143]
FeO_5	2730	2735	6	[3, 75, 91, 100, 139, 146]
FeO_6	2736	2738	3	[3, 75, 91, 100, 139, 143, 146]
FeO_7	2737	2738	2	[4, 69, 78, 82, 93, 108, 121, 143]
FeO_7	2739	2782	44	[3, 75, 91, 100, 128, 139, 143, 146]
FeO_6	2739	2742	4	[4, 69, 78, 93, 108, 121, 143]
FeO_5	2743	2745	3	[4, 69, 93, 108, 121, 143]
FeO_6	2746	2746	1	[4, 69, 93, 108, 119, 121, 143]
FeO_5	2747	2750	4	[4, 69, 93, 108, 121, 143]
FeO_6	2751	2790	40	[4, 69, 93, 107, 108, 121, 143]
FeO_8	2776	2783	8	[6, 75, 91, 104, 114, 125, 131, 145, 147]
FeO_6	2783	2791	9	[3, 75, 91, 100, 128, 139, 143]
FeO_7	2784	2786	3	[6, 75, 104, 114, 125, 131, 145, 147]
FeO_6	2787	2805	19	[6, 75, 104, 114, 125, 145, 147]
FeO_5	2791	2794	4	[4, 69, 93, 108, 121, 143]
FeO_7	2792	2805	14	[3, 75, 91, 100, 119, 128, 139, 143]
FeO_6	2795	2805	11	[4, 69, 82, 93, 108, 121, 143]
FeO_6	2806	2853	48	[3, 75, 100, 119, 128, 139, 143]
FeO_7	2806	2807	2	[4, 69, 82, 93, 107, 108, 121, 143]
FeO_7	2806	2824	19	[6, 75, 85, 104, 114, 125, 145, 147]
FeO_8	2808	2816	9	[4, 69, 78, 82, 93, 107, 108, 121, 143]
FeO_7	2817	2821	5	[4, 69, 78, 82, 93, 108, 121, 143]
FeO_8	2818	2824	7	[5, 88, 95, 96, 97, 105, 122, 144, 147]
FeO_6	2822	2823	2	[4, 69, 78, 82, 93, 121, 143]
FeO_7	2824	2826	3	[4, 69, 74, 78, 82, 93, 121, 143]
FeO_7	2825	2834	10	[5, 88, 95, 97, 105, 122, 144, 147]
FeO_6	2825	2866	42	[6, 75, 104, 114, 125, 145, 147]
FeO_8	2827	2879	53	[4, 69, 74, 78, 82, 93, 107, 121, 143]
FeO_6	2835	2838	4	[5, 88, 95, 97, 122, 144, 147]
FeO_7	2839	2875	37	[5, 88, 95, 96, 97, 122, 144, 147]
FeO_7	2854	2875	22	[3, 75, 91, 100, 119, 128, 139, 143]
FeO_7	2867	2867	1	[6, 75, 104, 114, 125, 134, 145, 147]
FeO_8	2868	2880	13	[6, 75, 85, 104, 114, 125, 134, 145, 147]
FeO_8	2876	2889	14	[3, 75, 91, 100, 119, 128, 139, 143, 146]
FeO_8	2876	2884	9	[5, 88, 95, 96, 97, 105, 122, 144, 147]
FeO_9	2880	2887	8	[4, 69, 74, 78, 82, 93, 107, 108, 121, 143]
FeO_7	2881	2882	2	[6, 75, 85, 104, 114, 125, 145, 147]
FeO_6	2883	2885	3	[6, 75, 104, 114, 125, 145, 147]
FeO_7	2885	2885	1	[5, 88, 95, 97, 105, 122, 144, 147]
FeO_8	2886	2886	1	[5, 79, 88, 95, 97, 105, 122, 144, 147]
FeO_7	2886	2912	27	[6, 75, 104, 114, 125, 138, 145, 147]
FeO_7	2887	2963	77	[5, 79, 95, 97, 105, 122, 144, 147]
FeO_8	2888	2910	23	[4, 69, 74, 78, 82, 93, 107, 121, 143]
FeO_9	2890	2900	11	[3, 75, 91, 100, 113, 119, 128, 139, 143, 146]
FeO_8	2901	2903	3	[3, 75, 100, 113, 119, 128, 139, 143, 146]
FeO_7	2904	2919	16	[3, 75, 100, 119, 128, 139, 143, 146]
FeO_7	2911	2913	3	[4, 69, 74, 78, 93, 107, 121, 143]
FeO_6	2913	2917	5	[6, 75, 104, 114, 125, 145, 147]
FeO_8	2914	2919	6	[4, 69, 74, 78, 93, 117, 121, 139, 143]
FeO_7	2918	2930	13	[6, 75, 104, 114, 125, 131, 145, 147]
FeO_6	2920	2922	3	[3, 75, 100, 128, 139, 143, 146]
FeO_7	2920	2951	32	[4, 69, 74, 78, 93, 121, 139, 143]
FeO_7	2923	2928	6	[3, 75, 91, 100, 128, 139, 143, 146]
FeO_6	2929	2964	36	[3, 75, 100, 128, 139, 143, 146]
FeO_6	2931	2967	37	[6, 75, 104, 114, 125, 145, 147]
FeO_8	2952	2958	7	[4, 69, 74, 78, 82, 93, 121, 139, 143]
FeO_7	2959	2959	1	[4, 69, 74, 78, 82, 93, 121, 143]
FeO_6	2960	2972	13	[4, 69, 74, 78, 93, 121, 143]
FeO_8	2964	2985	22	[5, 79, 95, 96, 97, 105, 122, 144, 147]
FeO_7	2965	2980	16	[3, 75, 100, 128, 139, 143, 145, 146]
FeO_7	2968	2987	20	[6, 75, 85, 104, 114, 125, 145, 147]
FeO_7	2973	2988	16	[4, 69, 74, 78, 93, 121, 139, 143]
FeO_6	2981	2981	1	[3, 75, 100, 128, 139, 143, 146]
FeO_6	2982	3002	21	[3, 75, 91, 100, 128, 139, 143]
FeO_9	2986	2999	14	[5, 79, 88, 95, 96, 97, 105, 122, 144, 147]
FeO_6	2988	3008	21	[6, 75, 104, 114, 125, 145, 147]
FeO_8	2989	2992	4	[4, 69, 74, 78, 93, 107, 121, 139, 143]
FeO_9	2993	2993	1	[4, 69, 74, 78, 93, 107, 108, 121, 139, 143]
FeO_8	2994	2997	4	[4, 69, 74, 78, 93, 107, 108, 121, 143]
FeO_6	2998	3013	16	[4, 69, 74, 78, 93, 121, 143]
FeO_8	3000	3001	2	[5, 79, 95, 96, 97, 105, 122, 144, 147]
FeO_7	3002	3035	34	[5, 79, 95, 97, 105, 122, 144, 147]
FeO_7	3003	3007	5	[3, 75, 91, 100, 128, 139, 143, 146]
FeO_8	3008	3042	35	[3, 75, 91, 100, 119, 128, 139, 143, 146]
FeO_7	3009	3031	23	[6, 75, 104, 114, 125, 131, 145, 147]
FeO_7	3014	3042	29	[4, 69, 74, 78, 93, 121, 139, 143]
FeO_6	3032	3034	3	[6, 75, 104, 114, 125, 131, 145]
FeO_5	3035	3051	17	[6, 75, 104, 114, 125, 145]
FeO_6	3036	3042	7	[5, 79, 95, 105, 122, 144, 147]
FeO_7	3043	3052	10	[3, 75, 91, 100, 119, 139, 143, 146]
FeO_8	3043	3059	17	[4, 69, 74, 78, 82, 93, 121, 139, 143]
FeO_7	3043	3044	2	[5, 79, 95, 96, 105, 122, 144, 147]
FeO_8	3045	3081	37	[5, 79, 95, 96, 97, 105, 122, 144, 147]
FeO_6	3052	3054	3	[6, 75, 104, 114, 125, 145, 147]
FeO_6	3053	3058	6	[3, 75, 100, 119, 139, 143, 146]
FeO_7	3055	3109	55	[6, 75, 104, 114, 125, 131, 145, 147]
FeO_7	3059	3072	14	[3, 75, 100, 119, 128, 139, 143, 146]
FeO_9	3060	3064	5	[4, 69, 74, 78, 82, 93, 117, 121, 139, 143]
FeO_8	3065	3066	2	[4, 69, 74, 78, 93, 117, 121, 139, 143]
FeO_7	3067	3082	16	[4, 69, 78, 93, 117, 121, 139, 143]
FeO_9	3073	3073	1	[3, 75, 91, 100, 119, 128, 139, 143, 145, 146]
FeO_8	3074	3102	29	[3, 75, 91, 100, 128, 139, 143, 145, 146]
FeO_7	3082	3091	10	[5, 79, 95, 96, 97, 105, 122, 144]
FeO_6	3083	3092	10	[4, 69, 78, 93, 121, 139, 143]
FeO_6	3092	3176	85	[5, 79, 95, 97, 105, 122, 144]
FeO_5	3093	3095	3	[4, 69, 78, 93, 121, 143]
FeO_6	3096	3099	4	[4, 69, 78, 93, 117, 121, 143]
FeO_5	3100	3103	4	[4, 69, 78, 93, 121, 143]
FeO_9	3103	3113	11	[3, 75, 91, 100, 113, 128, 139, 143, 145, 146]
FeO_6	3104	3125	22	[4, 69, 78, 93, 121, 139, 143]
FeO_6	3110	3120	11	[6, 75, 104, 114, 125, 145, 147]
FeO_8	3114	3127	14	[3, 75, 91, 100, 113, 128, 139, 143, 146]
FeO_7	3121	3146	26	[6, 75, 104, 114, 125, 131, 145, 147]
FeO_5	3126	3133	8	[4, 69, 78, 93, 121, 143]
FeO_7	3128	3135	8	[3, 75, 91, 100, 128, 139, 143, 146]
FeO_6	3134	3141	8	[4, 69, 78, 82, 93, 121, 143]
FeO_6	3136	3142	7	[3, 75, 91, 100, 128, 139, 146]
FeO_7	3142	3150	9	[4, 69, 78, 82, 93, 121, 143, 148]
FeO_7	3143	3191	49	[3, 75, 91, 100, 113, 128, 139, 146]
FeO_6	3147	3184	38	[6, 75, 104, 114, 125, 145, 147]
FeO_6	3151	3151	1	[4, 69, 78, 82, 93, 121, 143]
FeO_7	3152	3156	5	[4, 69, 74, 78, 82, 93, 121, 143]
FeO_8	3157	3163	7	[4, 69, 74, 78, 82, 93, 107, 121, 143]
FeO_7	3164	3168	5	[4, 69, 78, 82, 93, 107, 121, 143]
FeO_8	3169	3276	108	[4, 69, 74, 78, 82, 93, 107, 121, 143]
FeO_7	3177	3268	92	[5, 79, 95, 97, 105, 122, 144, 147]
FeO_7	3185	3195	11	[6, 75, 104, 114, 125, 138, 145, 147]
FeO_8	3192	3221	30	[3, 75, 91, 100, 113, 128, 139, 145, 146]
FeO_6	3196	3203	8	[6, 75, 104, 114, 125, 145, 147]
FeO_7	3204	3214	11	[6, 75, 104, 114, 125, 134, 145, 147]
FeO_6	3215	3255	41	[6, 75, 104, 114, 125, 145, 147]
FeO_7	3222	3260	39	[3, 75, 91, 100, 113, 128, 139, 146]
FeO_7	3256	3265	10	[6, 75, 104, 114, 125, 134, 145, 147]
FeO_8	3261	3265	5	[3, 75, 91, 100, 113, 119, 128, 139, 146]
FeO_9	3266	3291	26	[3, 75, 91, 100, 113, 119, 128, 139, 143, 146]
FeO_6	3266	3268	3	[6, 75, 104, 114, 125, 145, 147]
FeO_6	3269	3272	4	[5, 95, 97, 105, 122, 144, 147]
FeO_7	3269	3297	29	[6, 75, 104, 114, 125, 131, 145, 147]
FeO_7	3273	3280	8	[5, 95, 96, 97, 105, 122, 144, 147]
FeO_7	3277	3323	47	[4, 69, 78, 82, 93, 107, 121, 143]
FeO_8	3281	3288	8	[5, 88, 95, 96, 97, 105, 122, 144, 147]
FeO_7	3289	3296	8	[5, 88, 95, 96, 97, 122, 144, 147]
FeO_8	3292	3304	13	[3, 75, 91, 100, 119, 128, 139, 143, 146]
FeO_6	3297	3307	11	[5, 95, 96, 97, 122, 144, 147]
FeO_8	3298	3309	12	[6, 75, 91, 104, 114, 125, 131, 145, 147]
FeO_7	3305	3307	3	[3, 75, 91, 100, 119, 128, 139, 146]
FeO_6	3308	3324	17	[3, 75, 91, 100, 119, 139, 146]
FeO_7	3308	3342	35	[5, 95, 96, 97, 105, 122, 144, 147]
FeO_7	3310	3324	15	[6, 75, 104, 114, 125, 131, 145, 147]
FeO_8	3324	3347	24	[4, 69, 78, 82, 93, 107, 108, 121, 143]
FeO_5	3325	3329	5	[3, 75, 100, 119, 139, 146]
FeO_8	3325	3337	13	[6, 75, 91, 104, 114, 125, 131, 145, 147]
FeO_6	3330	3331	2	[3, 75, 100, 119, 128, 139, 146]
FeO_7	3332	3343	12	[3, 75, 100, 119, 128, 139, 143, 146]
FeO_7	3338	3382	45	[6, 75, 104, 114, 125, 131, 145, 147]
FeO_6	3343	3389	47	[5, 95, 96, 97, 122, 144, 147]
FeO_8	3344	3367	24	[3, 75, 91, 100, 119, 128, 139, 143, 146]
FeO_7	3348	3361	14	[4, 69, 78, 82, 93, 108, 121, 143]
FeO_8	3362	3363	2	[4, 69, 78, 82, 93, 107, 108, 121, 143]
FeO_9	3364	3371	8	[4, 69, 78, 82, 93, 107, 108, 121, 139, 143]
FeO_7	3368	3380	13	[3, 75, 91, 100, 119, 128, 143, 146]
FeO_8	3372	3381	10	[4, 69, 78, 82, 93, 108, 121, 139, 143]
FeO_8	3381	3394	14	[3, 75, 91, 100, 119, 128, 143, 145, 146]
FeO_7	3382	3419	38	[4, 69, 78, 93, 108, 121, 139, 143]
FeO_8	3383	3396	14	[6, 75, 84, 104, 114, 125, 131, 145, 147]
FeO_7	3390	3413	24	[5, 88, 95, 96, 97, 122, 144, 147]
FeO_7	3395	3395	1	[3, 75, 91, 100, 128, 143, 145, 146]
FeO_8	3396	3397	2	[3, 75, 91, 100, 128, 139, 143, 145, 146]
FeO_7	3397	3436	40	[6, 75, 104, 114, 125, 131, 145, 147]
FeO_7	3398	3411	14	[3, 75, 91, 100, 128, 139, 143, 145]
FeO_6	3412	3414	3	[3, 75, 91, 100, 128, 143, 145]
FeO_6	3414	3418	5	[5, 95, 96, 97, 122, 144, 147]
FeO_7	3415	3420	6	[3, 75, 91, 100, 119, 128, 143, 145]
FeO_7	3419	3439	21	[5, 89, 95, 96, 97, 122, 144, 147]
FeO_8	3420	3430	11	[4, 69, 74, 78, 93, 108, 121, 139, 143]
FeO_6	3421	3428	8	[3, 75, 91, 100, 119, 128, 143]
FeO_7	3429	3439	11	[3, 75, 91, 100, 119, 128, 143, 146]
FeO_7	3431	3441	11	[4, 69, 74, 78, 93, 121, 139, 143]
FeO_6	3437	3493	57	[6, 75, 104, 114, 125, 145, 147]
FeO_7	3440	3442	3	[3, 75, 91, 100, 119, 128, 143, 145]
FeO_6	3440	3472	33	[5, 95, 96, 97, 122, 144, 147]
FeO_8	3442	3442	1	[4, 69, 74, 78, 93, 107, 121, 139, 143]
FeO_6	3443	3527	85	[3, 75, 91, 100, 128, 143, 145]
FeO_7	3443	3448	6	[4, 69, 78, 93, 107, 121, 139, 143]
FeO_6	3449	3462	14	[4, 69, 78, 93, 121, 139, 143]
FeO_7	3463	3471	9	[4, 69, 78, 93, 117, 121, 139, 143]
FeO_6	3472	3477	6	[4, 69, 78, 93, 121, 139, 143]
FeO_7	3473	3475	3	[5, 95, 96, 97, 105, 122, 144, 147]
FeO_8	3476	3492	17	[5, 88, 95, 96, 97, 105, 122, 144, 147]
FeO_5	3478	3484	7	[4, 69, 78, 93, 121, 143]
FeO_6	3485	3512	28	[4, 69, 78, 93, 121, 139, 143]
FeO_9	3493	3502	10	[5, 79, 88, 95, 96, 97, 105, 122, 144, 147]
FeO_7	3494	3504	11	[6, 75, 85, 104, 114, 125, 145, 147]
FeO_8	3503	3504	2	[5, 79, 88, 95, 97, 105, 122, 144, 147]
FeO_7	3505	3507	3	[5, 79, 88, 95, 97, 105, 122, 147]
FeO_6	3505	3512	8	[6, 75, 104, 114, 125, 145, 147]
FeO_6	3508	3510	3	[5, 79, 95, 97, 105, 122, 147]
FeO_7	3511	3642	132	[5, 79, 95, 97, 105, 122, 144, 147]
FeO_7	3513	3514	2	[4, 69, 78, 93, 107, 121, 139, 143]
FeO_7	3513	3533	21	[6, 75, 104, 114, 125, 131, 145, 147]
FeO_6	3515	3521	7	[4, 69, 78, 93, 107, 121, 143]
FeO_7	3522	3522	1	[4, 69, 74, 78, 93, 107, 121, 143]
FeO_9	3523	3526	4	[4, 69, 74, 78, 93, 107, 108, 121, 139, 143]
FeO_8	3527	3534	8	[4, 69, 78, 93, 107, 108, 121, 139, 143]
FeO_7	3528	3541	14	[3, 75, 91, 100, 119, 128, 143, 145]
FeO_6	3534	3540	7	[6, 75, 104, 114, 125, 145, 147]
FeO_7	3535	3535	1	[4, 69, 78, 93, 108, 121, 139, 143]
FeO_6	3536	3546	11	[4, 69, 78, 93, 121, 139, 143]
FeO_7	3541	3542	2	[6, 75, 85, 104, 114, 125, 145, 147]
FeO_6	3542	3582	41	[3, 75, 91, 100, 128, 143, 145]
FeO_6	3543	3559	17	[6, 75, 104, 114, 125, 145, 147]
FeO_7	3547	3548	2	[4, 69, 74, 78, 93, 121, 139, 143]
FeO_7	3549	3557	9	[4, 69, 74, 78, 82, 93, 121, 143]
FeO_6	3558	3567	10	[4, 69, 74, 78, 93, 121, 143]
FeO_7	3560	3568	9	[6, 75, 85, 104, 114, 125, 145, 147]
FeO_7	3568	3575	8	[4, 69, 74, 78, 93, 121, 139, 143]
FeO_8	3569	3600	32	[6, 75, 85, 104, 114, 125, 131, 145, 147]
FeO_6	3576	3611	36	[4, 69, 78, 93, 121, 139, 143]
FeO_7	3583	3604	22	[3, 75, 91, 100, 119, 128, 143, 145]
FeO_7	3601	3636	36	[6, 75, 85, 104, 114, 125, 145, 147]
FeO_8	3605	3620	16	[3, 75, 91, 100, 119, 128, 139, 143, 145]
FeO_7	3612	3618	7	[4, 69, 74, 78, 93, 121, 139, 143]
FeO_8	3619	3619	1	[4, 69, 74, 78, 82, 93, 121, 139, 143]
FeO_7	3620	3659	40	[4, 69, 78, 82, 93, 121, 139, 143]
FeO_7	3621	3635	15	[3, 75, 91, 100, 119, 128, 143, 145]
FeO_6	3636	3647	12	[3, 75, 91, 100, 128, 143, 145]
FeO_8	3637	3637	1	[6, 75, 85, 104, 114, 125, 131, 145, 147]
FeO_7	3638	3692	55	[6, 75, 104, 114, 125, 131, 145, 147]
FeO_6	3643	3654	12	[5, 95, 97, 105, 122, 144, 147]
FeO_7	3648	3660	13	[3, 75, 91, 100, 128, 143, 145, 146]
FeO_7	3655	3694	40	[5, 79, 95, 97, 105, 122, 144, 147]
FeO_8	3660	3666	7	[4, 69, 78, 82, 93, 121, 139, 143, 148]
FeO_8	3661	3688	28	[3, 75, 91, 100, 113, 128, 143, 145, 146]
FeO_7	3667	3670	4	[4, 69, 78, 82, 93, 121, 139, 143]
FeO_6	3671	3675	5	[4, 69, 78, 93, 121, 139, 143]
FeO_7	3676	3683	8	[4, 69, 78, 93, 108, 121, 139, 143]
FeO_6	3684	3688	5	[4, 69, 78, 93, 108, 121, 143]
FeO_7	3689	3689	1	[3, 75, 91, 100, 113, 128, 145, 146]
FeO_7	3689	3696	8	[4, 69, 78, 93, 108, 121, 143, 148]
FeO_6	3690	3704	15	[3, 75, 91, 100, 113, 128, 146]
FeO_8	3693	3701	9	[6, 75, 91, 104, 114, 125, 131, 145, 147]
FeO_8	3695	3717	23	[5, 79, 95, 96, 97, 105, 122, 144, 147]
FeO_6	3697	3702	6	[4, 69, 78, 93, 108, 121, 143]
FeO_7	3702	3770	69	[6, 75, 104, 114, 125, 131, 145, 147]
FeO_5	3703	3708	6	[4, 69, 78, 93, 121, 143]
FeO_7	3705	3717	13	[3, 75, 91, 100, 113, 128, 142, 146]
FeO_6	3709	3726	18	[4, 69, 78, 93, 121, 139, 143]
FeO_6	3718	3719	2	[3, 75, 91, 100, 113, 128, 146]
FeO_7	3718	3748	31	[5, 95, 96, 97, 105, 122, 144, 147]
FeO_7	3720	3736	17	[3, 75, 88, 91, 100, 113, 128, 146]
FeO_7	3727	3728	2	[4, 69, 78, 93, 108, 121, 139, 143]
FeO_8	3729	3732	4	[4, 69, 78, 82, 93, 108, 121, 139, 143]
FeO_7	3733	3745	13	[4, 69, 78, 82, 93, 108, 121, 143]
FeO_6	3737	3800	64	[3, 75, 91, 100, 113, 128, 146]
FeO_8	3746	3751	6	[4, 69, 78, 82, 93, 108, 121, 139, 143]
FeO_8	3749	3754	6	[5, 88, 95, 96, 97, 105, 122, 144, 147]
FeO_9	3752	3761	10	[4, 69, 78, 82, 93, 107, 108, 121, 139, 143]
FeO_7	3755	3758	4	[5, 88, 95, 97, 105, 122, 144, 147]
FeO_7	3759	3841	83	[5, 79, 95, 97, 105, 122, 144, 147]
FeO_8	3762	3767	6	[4, 69, 78, 82, 93, 107, 108, 121, 143]
FeO_7	3768	3777	10	[4, 69, 78, 82, 93, 107, 121, 143]
FeO_8	3771	3777	7	[6, 75, 91, 104, 114, 125, 131, 145, 147]
FeO_5	3778	3789	12	[4, 69, 78, 93, 121, 143]
FeO_9	3778	3796	19	[6, 75, 84, 91, 104, 114, 125, 131, 145, 147]
FeO_6	3790	3792	3	[4, 69, 78, 93, 117, 121, 143]
FeO_7	3793	3802	10	[4, 69, 78, 93, 117, 121, 139, 143]
FeO_8	3797	3800	4	[6, 75, 91, 104, 114, 125, 131, 145, 147]
FeO_7	3801	3805	5	[3, 75, 91, 100, 113, 128, 139, 146]
FeO_7	3801	3804	4	[6, 75, 104, 114, 125, 131, 145, 147]
FeO_5	3803	3850	48	[4, 69, 78, 93, 121, 143]
FeO_8	3805	3907	103	[6, 75, 91, 104, 114, 125, 131, 145, 147]
FeO_8	3806	3885	80	[3, 75, 91, 100, 113, 128, 139, 143, 146]
FeO_8	3842	3862	21	[5, 79, 94, 95, 97, 105, 122, 144, 147]
FeO_6	3851	3852	2	[4, 69, 78, 93, 121, 139, 143]
FeO_7	3853	3860	8	[4, 69, 78, 93, 107, 121, 139, 143]
FeO_6	3861	3873	13	[4, 78, 93, 107, 121, 139, 143]
FeO_7	3863	3875	13	[5, 79, 95, 97, 105, 122, 144, 147]
FeO_7	3874	3874	1	[4, 69, 78, 93, 107, 121, 139, 143]
FeO_8	3875	3880	6	[4, 69, 78, 82, 93, 107, 121, 139, 143]
FeO_8	3876	3956	81	[5, 68, 79, 95, 97, 105, 122, 144, 147]
FeO_7	3881	3912	32	[4, 69, 78, 82, 93, 121, 139, 143]
FeO_9	3886	3888	3	[3, 75, 91, 100, 113, 119, 128, 139, 143, 146]
FeO_8	3889	3898	10	[3, 75, 91, 100, 113, 119, 128, 143, 146]
FeO_7	3899	3907	9	[3, 75, 100, 113, 119, 128, 143, 146]
FeO_8	3908	3917	10	[3, 75, 91, 100, 113, 119, 128, 143, 146]
FeO_7	3908	3923	16	[6, 75, 91, 104, 125, 131, 145, 147]
FeO_8	3913	3932	20	[4, 69, 78, 82, 93, 107, 121, 139, 143]
FeO_7	3918	3954	37	[3, 75, 91, 100, 113, 119, 128, 146]
FeO_6	3924	3934	11	[6, 75, 104, 125, 131, 145, 147]
FeO_7	3933	3949	17	[4, 69, 78, 82, 93, 121, 139, 143]
FeO_7	3935	3950	16	[6, 75, 91, 104, 125, 131, 145, 147]
FeO_6	3950	3964	15	[4, 69, 78, 93, 121, 139, 143]
FeO_8	3951	3994	44	[6, 75, 91, 104, 114, 125, 131, 145, 147]
FeO_8	3955	3958	4	[3, 75, 91, 100, 113, 119, 128, 143, 146]
FeO_7	3957	4165	209	[5, 79, 95, 97, 105, 122, 144, 147]
FeO_7	3959	3975	17	[3, 75, 100, 113, 119, 128, 143, 146]
FeO_7	3965	3984	20	[4, 69, 78, 93, 107, 121, 139, 143]
FeO_6	3976	3984	9	[3, 75, 100, 113, 128, 143, 146]
FeO_7	3985	3987	3	[3, 75, 100, 113, 119, 128, 143, 146]
FeO_8	3985	3997	13	[4, 69, 78, 93, 107, 117, 121, 139, 143]
FeO_8	3988	4009	22	[3, 75, 91, 100, 113, 119, 128, 143, 146]
FeO_7	3995	4045	51	[6, 75, 91, 104, 125, 131, 145, 147]
FeO_7	3998	3998	1	[4, 69, 78, 93, 107, 121, 139, 143]
FeO_6	3999	4020	22	[4, 78, 93, 107, 121, 139, 143]
FeO_7	4010	4013	4	[3, 75, 91, 100, 113, 119, 128, 146]
FeO_6	4014	4015	2	[3, 75, 91, 100, 113, 128, 146]
FeO_7	4016	4042	27	[3, 75, 91, 100, 113, 128, 145, 146]
FeO_7	4021	4033	13	[4, 69, 78, 93, 107, 121, 139, 143]
FeO_8	4034	4043	10	[4, 69, 78, 82, 93, 107, 121, 139, 143]
FeO_6	4043	4051	9	[3, 75, 91, 100, 113, 128, 146]
FeO_9	4044	4068	25	[4, 69, 74, 78, 82, 93, 107, 121, 139, 143]
FeO_6	4046	4058	13	[6, 75, 91, 104, 125, 145, 147]
FeO_7	4052	4066	15	[3, 75, 91, 100, 113, 128, 143, 146]
FeO_7	4059	4067	9	[6, 75, 91, 104, 125, 131, 145, 147]
FeO_8	4067	4089	23	[3, 75, 91, 100, 113, 128, 143, 145, 146]
FeO_6	4068	4099	32	[6, 75, 91, 104, 125, 145, 147]
FeO_8	4069	4070	2	[4, 69, 74, 78, 82, 93, 107, 121, 143]
FeO_7	4071	4071	1	[4, 74, 78, 82, 93, 107, 121, 143]
FeO_6	4072	4081	10	[4, 78, 82, 93, 107, 121, 143]
FeO_7	4082	4088	7	[4, 78, 82, 93, 107, 121, 139, 143]
FeO_8	4089	4092	4	[4, 69, 78, 82, 93, 107, 121, 139, 143]
FeO_9	4090	4114	25	[3, 75, 91, 100, 113, 128, 139, 143, 145, 146]
FeO_7	4093	4097	5	[4, 69, 78, 82, 93, 107, 121, 143]
FeO_6	4098	4107	10	[4, 69, 78, 93, 107, 121, 143]
FeO_7	4100	4131	32	[6, 75, 91, 104, 125, 131, 145, 147]
FeO_5	4108	4110	3	[4, 78, 93, 107, 121, 143]
FeO_6	4111	4115	5	[4, 78, 93, 107, 121, 143, 148]
FeO_8	4115	4116	2	[3, 75, 91, 100, 113, 128, 143, 145, 146]
FeO_7	4116	4134	19	[4, 78, 93, 107, 121, 139, 143, 148]
FeO_7	4117	4134	18	[3, 75, 91, 100, 128, 143, 145, 146]
FeO_8	4132	4139	8	[6, 75, 91, 104, 114, 125, 131, 145, 147]
FeO_6	4135	4147	13	[3, 75, 91, 100, 128, 143, 145]
FeO_6	4135	4137	3	[4, 78, 93, 107, 121, 139, 143]
FeO_7	4138	4143	6	[4, 78, 93, 107, 108, 121, 139, 143]
FeO_7	4140	4207	68	[6, 75, 91, 104, 125, 131, 145, 147]
FeO_6	4144	4152	9	[4, 78, 93, 107, 121, 139, 143]
FeO_5	4148	4150	3	[3, 75, 91, 100, 128, 143]
FeO_6	4151	4156	6	[3, 75, 91, 100, 113, 128, 143]
FeO_7	4153	4159	7	[4, 78, 93, 107, 121, 139, 143, 148]
FeO_5	4157	4158	2	[3, 75, 91, 100, 128, 143]
FeO_6	4159	4173	15	[3, 75, 91, 100, 128, 143, 145]
FeO_8	4160	4188	29	[4, 69, 78, 93, 107, 121, 139, 143, 148]
FeO_8	4166	4248	83	[5, 68, 79, 95, 97, 105, 122, 144, 147]
FeO_7	4174	4184	11	[3, 75, 91, 100, 113, 128, 143, 145]
FeO_8	4185	4190	6	[3, 75, 91, 100, 113, 128, 143, 145, 146]
FeO_7	4189	4190	2	[4, 69, 78, 93, 107, 121, 139, 143]
FeO_7	4191	4194	4	[3, 75, 91, 100, 128, 143, 145, 146]
FeO_8	4191	4202	12	[4, 69, 78, 93, 107, 117, 121, 139, 143]
FeO_8	4195	4244	50	[3, 75, 91, 100, 128, 139, 143, 145, 146]
FeO_9	4203	4203	1	[4, 69, 78, 93, 107, 117, 121, 139, 143, 148]
FeO_8	4204	4206	3	[4, 69, 78, 93, 107, 117, 121, 139, 148]
FeO_9	4207	4215	9	[4, 69, 78, 82, 93, 107, 117, 121, 139, 148]
FeO_8	4208	4218	11	[6, 75, 91, 104, 114, 125, 131, 145, 147]
FeO_10	4216	4231	16	[4, 69, 78, 82, 93, 107, 117, 121, 139, 143, 148]
FeO_7	4219	4230	12	[6, 75, 91, 114, 125, 131, 145, 147]
FeO_8	4231	4256	26	[6, 75, 91, 104, 114, 125, 131, 145, 147]
FeO_9	4232	4257	26	[4, 69, 78, 82, 107, 117, 121, 139, 143, 148]
FeO_7	4245	4257	13	[3, 75, 91, 100, 128, 139, 143, 146]
FeO_8	4249	4279	31	[5, 79, 88, 95, 97, 105, 122, 144, 147]
FeO_7	4257	4272	16	[6, 75, 91, 104, 125, 131, 145, 147]
FeO_8	4258	4270	13	[3, 75, 91, 100, 113, 128, 139, 143, 146]
FeO_8	4258	4270	13	[4, 69, 78, 82, 107, 117, 121, 139, 143]
FeO_7	4271	4273	3	[3, 75, 91, 100, 113, 139, 143, 146]
FeO_7	4271	4274	4	[4, 69, 78, 107, 117, 121, 139, 143]
FeO_6	4273	4295	23	[6, 75, 91, 125, 131, 145, 147]
FeO_6	4274	4278	5	[3, 75, 91, 100, 139, 143, 146]
FeO_6	4275	4292	18	[4, 69, 107, 117, 121, 139, 143]
FeO_7	4279	4295	17	[3, 75, 91, 100, 139, 143, 145, 146]
FeO_7	4280	4288	9	[5, 79, 88, 97, 105, 122, 144, 147]
FeO_6	4289	4358	70	[5, 79, 97, 105, 122, 144, 147]
FeO_7	4293	4294	2	[4, 69, 93, 107, 117, 121, 139, 143]
FeO_8	4295	4303	9	[4, 69, 93, 107, 117, 121, 139, 143, 148]
FeO_6	4296	4325	30	[3, 75, 91, 100, 139, 143, 146]
FeO_7	4296	4299	4	[6, 75, 91, 104, 125, 131, 145, 147]
FeO_8	4300	4318	19	[6, 75, 91, 104, 114, 125, 131, 145, 147]
FeO_9	4304	4308	5	[4, 69, 78, 93, 107, 117, 121, 139, 143, 148]
FeO_8	4309	4314	6	[4, 69, 78, 107, 117, 121, 139, 143, 148]
FeO_9	4315	4318	4	[4, 69, 78, 82, 107, 117, 121, 139, 143, 148]
FeO_8	4319	4323	5	[4, 69, 78, 82, 107, 117, 121, 139, 143]
FeO_9	4319	4341	23	[6, 75, 91, 104, 114, 125, 131, 138, 145, 147]
FeO_9	4324	4350	27	[4, 69, 78, 82, 93, 107, 117, 121, 139, 143]
FeO_7	4326	4328	3	[3, 75, 91, 100, 139, 143, 145, 146]
FeO_8	4329	4339	11	[3, 75, 91, 100, 128, 139, 143, 145, 146]
FeO_7	4340	4369	30	[3, 75, 91, 100, 128, 139, 143, 146]
FeO_8	4342	4353	12	[6, 91, 104, 114, 125, 131, 138, 145, 147]
FeO_8	4351	4351	1	[4, 69, 78, 82, 93, 107, 117, 139, 143]
FeO_9	4352	4355	4	[4, 69, 78, 82, 93, 107, 117, 139, 143, 148]
FeO_7	4354	4354	1	[6, 91, 104, 114, 125, 131, 145, 147]
FeO_6	4355	4357	3	[6, 104, 114, 125, 131, 145, 147]
FeO_8	4356	4364	9	[4, 69, 78, 93, 107, 117, 139, 143, 148]
FeO_8	4358	4383	26	[6, 75, 91, 104, 114, 125, 131, 145, 147]
FeO_7	4359	4367	9	[5, 79, 95, 97, 105, 122, 144, 147]
FeO_7	4365	4367	3	[4, 69, 78, 93, 107, 117, 139, 143]
FeO_8	4368	4392	25	[4, 69, 78, 93, 107, 117, 121, 139, 143]
FeO_8	4368	4392	25	[5, 79, 88, 95, 97, 105, 122, 144, 147]
FeO_8	4370	4386	17	[3, 75, 91, 100, 119, 128, 139, 143, 146]
FeO_8	4384	4401	18	[6, 75, 84, 104, 114, 125, 131, 145, 147]
FeO_7	4387	4388	2	[3, 75, 100, 119, 128, 139, 143, 146]
FeO_6	4389	4389	1	[3, 75, 100, 128, 139, 143, 146]
FeO_7	4390	4411	22	[3, 75, 100, 113, 128, 139, 143, 146]
FeO_7	4393	4410	18	[4, 69, 78, 93, 107, 121, 139, 143]
FeO_7	4393	4438	46	[5, 79, 95, 97, 105, 122, 144, 147]
FeO_9	4402	4403	2	[6, 75, 84, 104, 114, 125, 131, 138, 145, 147]
FeO_8	4404	4414	11	[6, 75, 84, 104, 114, 125, 131, 145, 147]
FeO_8	4411	4430	20	[4, 69, 78, 93, 107, 117, 121, 139, 143]
FeO_8	4412	4485	74	[3, 75, 91, 100, 113, 128, 139, 143, 146]
FeO_9	4415	4418	4	[6, 75, 84, 91, 104, 114, 125, 131, 145, 147]
FeO_8	4419	4424	6	[6, 75, 84, 91, 104, 114, 125, 145, 147]
FeO_9	4425	4425	1	[6, 75, 84, 91, 104, 114, 125, 131, 145, 147]
FeO_8	4426	4434	9	[6, 75, 84, 104, 114, 125, 131, 145, 147]
FeO_7	4431	4464	34	[4, 69, 78, 93, 107, 121, 139, 143]
FeO_7	4435	4444	10	[6, 84, 104, 114, 125, 131, 145, 147]
FeO_8	4439	4440	2	[5, 68, 79, 95, 97, 105, 122, 144, 147]
FeO_9	4441	4446	6	[5, 68, 79, 88, 95, 97, 105, 122, 144, 147]
FeO_6	4445	4463	19	[6, 84, 114, 125, 131, 145, 147]
FeO_8	4447	4448	2	[5, 68, 79, 95, 97, 105, 122, 144, 147]
FeO_7	4449	4484	36	[5, 68, 79, 97, 105, 122, 144, 147]
FeO_5	4464	4465	2	[6, 114, 125, 131, 145, 147]
FeO_8	4465	4482	18	[4, 69, 78, 82, 93, 107, 121, 139, 143]
FeO_6	4466	4478	13	[6, 91, 114, 125, 131, 145, 147]
FeO_7	4479	4479	1	[6, 91, 104, 114, 125, 131, 145, 147]
FeO_8	4480	4480	1	[6, 75, 91, 104, 114, 125, 131, 145, 147]
FeO_9	4481	4497	17	[6, 75, 91, 95, 104, 114, 125, 131, 145, 147]
FeO_7	4483	4505	23	[4, 69, 82, 93, 107, 121, 139, 143]
FeO_8	4485	4491	7	[5, 68, 79, 95, 97, 105, 122, 144, 147]
FeO_9	4486	4527	42	[3, 75, 91, 100, 113, 119, 128, 139, 143, 146]
FeO_7	4492	4559	68	[5, 68, 79, 97, 105, 122, 144, 147]
FeO_8	4498	4508	11	[6, 75, 91, 95, 114, 125, 131, 145, 147]
FeO_8	4506	4536	31	[4, 69, 78, 82, 93, 107, 121, 139, 143]
FeO_7	4509	4521	13	[6, 75, 91, 95, 114, 131, 145, 147]
FeO_6	4522	4585	64	[6, 75, 91, 95, 131, 145, 147]
FeO_8	4528	4528	1	[3, 75, 91, 100, 119, 128, 139, 143, 146]
FeO_7	4529	4540	12	[3, 75, 91, 100, 128, 139, 143, 146]
FeO_9	4537	4546	10	[4, 69, 78, 82, 93, 107, 121, 139, 143, 148]
FeO_6	4541	4541	1	[3, 75, 91, 100, 128, 139, 143]
FeO_7	4542	4547	6	[3, 75, 91, 100, 128, 139, 143, 145]
FeO_8	4547	4550	4	[4, 69, 78, 82, 93, 107, 121, 143, 148]
FeO_8	4548	4559	12	[3, 75, 91, 100, 119, 128, 139, 143, 145]
FeO_9	4551	4595	45	[4, 69, 78, 82, 93, 107, 121, 139, 143, 148]
FeO_7	4560	4560	1	[3, 75, 91, 100, 119, 128, 143, 145]
FeO_8	4560	4592	33	[5, 68, 79, 97, 105, 106, 122, 144, 147]
FeO_6	4561	4570	10	[3, 75, 91, 100, 128, 143, 145]
FeO_7	4571	4618	48	[3, 75, 91, 100, 128, 139, 143, 145]
FeO_7	4586	4625	40	[6, 75, 91, 95, 125, 131, 145, 147]
FeO_7	4593	4593	1	[5, 68, 97, 105, 106, 122, 144, 147]
FeO_6	4594	4610	17	[5, 68, 97, 105, 122, 144, 147]
FeO_8	4596	4603	8	[4, 69, 78, 82, 93, 121, 139, 143, 148]
FeO_9	4604	4604	1	[4, 69, 78, 82, 93, 117, 121, 139, 143, 148]
FeO_10	4605	4623	19	[4, 69, 78, 82, 93, 107, 117, 121, 139, 143, 148]
FeO_7	4611	4624	14	[5, 68, 95, 97, 105, 122, 144, 147]
FeO_6	4619	4631	13	[3, 75, 91, 100, 128, 143, 145]
FeO_9	4624	4628	5	[4, 69, 78, 82, 93, 107, 121, 139, 143, 148]
FeO_8	4625	4637	13	[5, 68, 88, 95, 97, 105, 122, 144, 147]
FeO_8	4626	4650	25	[6, 75, 91, 95, 114, 125, 131, 145, 147]
FeO_8	4629	4646	18	[4, 69, 78, 93, 107, 121, 139, 143, 148]
FeO_7	4632	4653	22	[3, 75, 91, 100, 128, 143, 145, 146]
FeO_7	4638	4649	12	[5, 68, 88, 97, 105, 122, 144, 147]
FeO_9	4647	4660	14	[4, 69, 78, 82, 93, 107, 121, 139, 143, 148]
FeO_8	4650	4671	22	[5, 68, 79, 88, 97, 105, 122, 144, 147]
FeO_7	4651	4652	2	[6, 91, 95, 114, 125, 131, 145, 147]
FeO_8	4653	4699	47	[6, 84, 91, 95, 114, 125, 131, 145, 147]
FeO_8	4654	4666	13	[3, 75, 91, 100, 113, 128, 143, 145, 146]
FeO_8	4661	4667	7	[4, 69, 78, 82, 93, 107, 121, 139, 143]
FeO_7	4667	4670	4	[3, 75, 91, 100, 113, 128, 143, 146]
FeO_7	4668	4681	14	[4, 69, 82, 93, 107, 121, 139, 143]
FeO_6	4671	4675	5	[3, 75, 91, 100, 128, 143, 146]
FeO_7	4672	4708	37	[5, 68, 79, 97, 105, 122, 144, 147]
FeO_7	4676	4696	21	[3, 75, 91, 100, 113, 128, 143, 146]
FeO_8	4682	4747	66	[4, 69, 78, 82, 93, 107, 121, 139, 143]
FeO_8	4697	4700	4	[3, 75, 91, 100, 113, 128, 139, 143, 146]
FeO_7	4700	4706	7	[6, 84, 91, 95, 125, 131, 145, 147]
FeO_9	4701	4713	13	[3, 75, 91, 100, 113, 119, 128, 139, 143, 146]
FeO_8	4707	4778	72	[6, 84, 91, 95, 114, 125, 131, 145, 147]
FeO_8	4709	4726	18	[5, 68, 79, 97, 105, 106, 122, 144, 147]
FeO_7	4714	4718	5	[3, 75, 100, 113, 119, 128, 143, 146]
FeO_8	4719	4750	32	[3, 75, 91, 100, 113, 119, 128, 143, 146]
FeO_7	4727	4750	24	[5, 68, 79, 105, 106, 122, 144, 147]
FeO_9	4748	4754	7	[4, 69, 78, 82, 93, 96, 107, 121, 139, 143]
FeO_7	4751	4767	17	[3, 75, 91, 100, 113, 119, 128, 146]
FeO_6	4751	4764	14	[5, 68, 79, 105, 122, 144, 147]
FeO_8	4755	4771	17	[4, 69, 78, 82, 93, 107, 121, 139, 143]
FeO_7	4765	4780	16	[5, 68, 79, 97, 105, 122, 144, 147]
FeO_6	4768	4794	27	[3, 75, 91, 100, 113, 128, 146]
FeO_9	4772	4784	13	[4, 69, 78, 82, 93, 107, 121, 139, 143, 148]
FeO_9	4779	4785	7	[6, 79, 84, 91, 95, 114, 125, 131, 145, 147]
FeO_8	4781	4814	34	[5, 68, 79, 95, 97, 105, 122, 144, 147]
FeO_8	4785	4795	11	[4, 78, 82, 93, 107, 121, 139, 143, 148]
FeO_8	4786	4803	18	[6, 79, 84, 91, 95, 114, 125, 145, 147]
FeO_7	4795	4808	14	[3, 75, 91, 100, 113, 128, 143, 146]
FeO_9	4796	4806	11	[4, 69, 78, 82, 93, 107, 121, 139, 143, 148]
FeO_9	4804	4817	14	[6, 79, 84, 91, 95, 114, 125, 131, 145, 147]
FeO_8	4807	4830	24	[4, 69, 78, 82, 93, 107, 139, 143, 148]
FeO_6	4809	4830	22	[3, 75, 91, 100, 113, 128, 146]
FeO_7	4815	4822	8	[5, 68, 79, 97, 105, 122, 144, 147]
FeO_8	4818	4823	6	[6, 84, 91, 95, 114, 125, 131, 145, 147]
FeO_8	4823	4828	6	[5, 68, 79, 97, 105, 122, 140, 144, 147]
FeO_7	4824	4844	21	[6, 91, 95, 114, 125, 131, 145, 147]
FeO_7	4829	4829	1	[5, 68, 79, 97, 105, 122, 140, 147]
FeO_6	4830	4845	16	[5, 68, 79, 97, 105, 122, 147]
FeO_7	4831	4841	11	[3, 75, 91, 100, 113, 119, 128, 146]
FeO_7	4831	4832	2	[4, 69, 78, 93, 107, 139, 143, 148]
FeO_8	4833	4851	19	[4, 69, 78, 93, 107, 121, 139, 143, 148]
FeO_8	4842	4843	2	[3, 75, 91, 99, 100, 113, 119, 128, 146]
FeO_7	4844	4852	9	[3, 75, 91, 99, 100, 113, 128, 146]
FeO_8	4845	4849	5	[6, 79, 91, 95, 114, 125, 131, 145, 147]
FeO_7	4846	4898	53	[5, 68, 79, 95, 97, 105, 122, 147]
FeO_9	4850	4851	2	[6, 79, 84, 91, 95, 114, 125, 131, 145, 147]
FeO_9	4852	4858	7	[4, 69, 78, 82, 93, 107, 121, 139, 143, 148]
FeO_8	4852	4864	13	[6, 84, 91, 95, 114, 125, 131, 145, 147]
FeO_6	4853	4859	7	[3, 75, 91, 100, 113, 128, 146]
FeO_8	4859	4862	4	[4, 69, 78, 82, 93, 107, 121, 139, 143]
FeO_7	4860	4873	14	[3, 75, 91, 100, 113, 128, 142, 146]
FeO_9	4863	4871	9	[4, 69, 78, 82, 93, 107, 121, 139, 143, 148]
FeO_9	4865	4866	2	[6, 84, 91, 95, 104, 114, 125, 131, 145, 147]
FeO_8	4867	4956	90	[6, 84, 91, 95, 114, 125, 131, 145, 147]
FeO_8	4872	4875	4	[4, 69, 78, 93, 107, 121, 139, 143, 148]
FeO_8	4874	4900	27	[3, 75, 88, 91, 100, 113, 128, 142, 146]
FeO_9	4876	4877	2	[4, 69, 78, 82, 93, 107, 121, 139, 143, 148]
FeO_8	4878	4887	10	[4, 69, 82, 93, 107, 121, 139, 143, 148]
FeO_9	4888	4938	51	[4, 69, 78, 82, 93, 107, 121, 139, 143, 148]
FeO_8	4899	4928	30	[5, 68, 79, 95, 97, 105, 122, 144, 147]
FeO_7	4901	4911	11	[3, 75, 88, 91, 100, 113, 128, 146]
FeO_6	4912	4981	70	[3, 75, 91, 100, 113, 128, 146]
FeO_7	4929	4964	36	[5, 68, 79, 95, 97, 105, 122, 144]
FeO_8	4939	4970	32	[4, 69, 78, 82, 93, 107, 121, 139, 143]
FeO_7	4957	4964	8	[6, 91, 95, 114, 125, 131, 145, 147]
FeO_8	4965	4978	14	[5, 68, 79, 95, 97, 105, 106, 122, 144]
FeO_6	4965	4972	8	[6, 91, 95, 125, 131, 145, 147]
FeO_9	4971	4982	12	[4, 69, 78, 82, 93, 107, 121, 139, 143, 148]
FeO_7	4973	4983	11	[6, 91, 95, 104, 125, 131, 145, 147]
FeO_7	4979	5039	61	[5, 68, 79, 95, 97, 105, 122, 144]
FeO_7	4982	4984	3	[3, 75, 88, 91, 100, 113, 128, 146]
FeO_8	4983	4992	10	[4, 69, 78, 82, 93, 107, 121, 139, 143]
FeO_8	4984	5005	22	[6, 91, 95, 104, 114, 125, 131, 145, 147]
FeO_6	4985	5019	35	[3, 75, 91, 100, 113, 128, 146]
FeO_7	4993	5020	28	[4, 69, 78, 93, 107, 121, 139, 143]
FeO_7	5006	5021	16	[6, 91, 95, 114, 125, 131, 145, 147]
FeO_7	5020	5039	20	[3, 75, 91, 100, 113, 128, 143, 146]
FeO_8	5021	5031	11	[4, 69, 78, 82, 93, 107, 121, 139, 143]
FeO_8	5022	5035	14	[6, 91, 95, 104, 114, 125, 131, 145, 147]
FeO_9	5032	5049	18	[4, 69, 75, 78, 82, 93, 107, 121, 139, 143]
FeO_7	5036	5042	7	[6, 91, 95, 114, 125, 131, 145, 147]
FeO_8	5040	5046	7	[3, 75, 91, 100, 113, 119, 128, 143, 146]
FeO_8	5040	5147	108	[5, 68, 79, 95, 97, 105, 122, 144, 147]
FeO_6	5043	5044	2	[6, 91, 95, 114, 131, 145, 147]
FeO_5	5045	5059	15	[6, 91, 95, 131, 145, 147]
FeO_7	5047	5062	16	[3, 75, 91, 100, 113, 119, 128, 146]
FeO_8	5050	5095	46	[4, 69, 78, 82, 93, 107, 121, 139, 143]
FeO_6	5060	5064	5	[6, 91, 95, 125, 131, 145, 147]
FeO_6	5063	5074	12	[3, 75, 91, 100, 113, 128, 146]
FeO_7	5065	5069	5	[6, 84, 91, 95, 125, 131, 145, 147]
FeO_8	5070	5099	30	[6, 84, 91, 95, 114, 125, 131, 145, 147]
FeO_5	5075	5081	7	[3, 75, 91, 100, 113, 146]
FeO_6	5082	5087	6	[3, 75, 91, 100, 113, 119, 146]
FeO_7	5088	5090	3	[3, 75, 91, 100, 113, 119, 143, 146]
FeO_8	5091	5092	2	[3, 75, 91, 100, 113, 119, 128, 143, 146]
FeO_7	5093	5097	5	[3, 75, 91, 100, 113, 128, 143, 146]
FeO_9	5096	5103	8	[4, 69, 78, 82, 93, 96, 107, 121, 139, 143]
FeO_6	5098	5234	137	[3, 75, 91, 100, 113, 128, 146]
FeO_7	5100	5117	18	[6, 84, 95, 114, 125, 131, 145, 147]
FeO_10	5104	5114	11	[4, 69, 78, 82, 93, 96, 107, 121, 139, 143, 148]
FeO_9	5115	5121	7	[4, 69, 78, 82, 93, 96, 107, 121, 139, 143]
FeO_8	5118	5119	2	[6, 84, 91, 95, 114, 125, 131, 145, 147]
FeO_9	5120	5121	2	[6, 84, 91, 95, 104, 114, 125, 131, 145, 147]
FeO_8	5122	5168	47	[4, 69, 78, 82, 93, 107, 121, 139, 143]
FeO_8	5122	5131	10	[6, 91, 95, 104, 114, 125, 131, 145, 147]
FeO_7	5132	5139	8	[6, 95, 104, 114, 125, 131, 145, 147]
FeO_6	5140	5153	14	[6, 104, 114, 125, 131, 145, 147]
FeO_9	5148	5164	17	[5, 68, 79, 95, 97, 105, 106, 122, 144, 147]
FeO_8	5154	5177	24	[6, 91, 95, 104, 114, 125, 131, 145, 147]
FeO_8	5165	5213	49	[5, 68, 79, 95, 97, 105, 122, 144, 147]
FeO_7	5169	5179	11	[4, 69, 78, 93, 107, 121, 139, 143]
FeO_9	5178	5189	12	[6, 84, 91, 95, 104, 114, 125, 131, 145, 147]
FeO_8	5180	5183	4	[4, 69, 75, 78, 93, 107, 121, 139, 143]
FeO_9	5184	5192	9	[4, 69, 75, 78, 93, 107, 121, 139, 143, 148]
FeO_8	5190	5271	82	[6, 84, 91, 95, 114, 125, 131, 145, 147]
FeO_8	5193	5195	3	[4, 69, 78, 93, 107, 121, 139, 143, 148]
FeO_7	5196	5200	5	[4, 69, 78, 93, 107, 121, 139, 143]
FeO_8	5201	5215	15	[4, 69, 78, 82, 93, 107, 121, 139, 143]
FeO_7	5214	5225	12	[5, 79, 95, 97, 105, 122, 144, 147]
FeO_9	5216	5225	10	[4, 69, 75, 78, 82, 93, 107, 121, 139, 143]
FeO_8	5226	5267	42	[4, 69, 78, 82, 93, 107, 121, 139, 143]
FeO_8	5226	5238	13	[5, 68, 79, 95, 97, 105, 122, 144, 147]
FeO_7	5235	5252	18	[3, 75, 91, 100, 113, 128, 143, 146]
FeO_7	5239	5241	3	[5, 68, 95, 97, 105, 122, 144, 147]
FeO_6	5242	5242	1	[5, 68, 95, 97, 105, 122, 144]
FeO_7	5243	5255	13	[5, 68, 79, 95, 97, 105, 122, 144]
FeO_6	5253	5271	19	[3, 75, 91, 100, 113, 128, 146]
FeO_6	5256	5259	4	[5, 79, 95, 97, 105, 122, 144]
FeO_7	5260	5262	3	[5, 79, 95, 97, 105, 106, 122, 144]
FeO_8	5263	5274	12	[5, 68, 79, 95, 97, 105, 106, 122, 144]
FeO_9	5268	5331	64	[4, 69, 78, 82, 93, 107, 121, 139, 143, 148]
FeO_5	5272	5296	25	[3, 75, 91, 100, 113, 146]
FeO_7	5272	5278	7	[6, 84, 95, 114, 125, 131, 145, 147]
FeO_7	5275	5280	6	[5, 68, 79, 95, 97, 105, 122, 144]
FeO_8	5279	5284	6	[6, 84, 95, 104, 114, 125, 131, 145, 147]
FeO_6	5281	5345	65	[5, 79, 95, 97, 105, 122, 144]
FeO_9	5285	5294	10	[6, 84, 91, 95, 104, 114, 125, 131, 145, 147]
FeO_8	5295	5310	16	[6, 84, 91, 95, 114, 125, 131, 145, 147]
FeO_6	5297	5315	19	[3, 75, 91, 100, 113, 146, 147]
FeO_7	5311	5319	9	[6, 84, 95, 114, 125, 131, 145, 147]
FeO_7	5316	5334	19	[3, 75, 91, 100, 113, 128, 146, 147]
FeO_8	5320	5332	13	[6, 84, 95, 99, 114, 125, 131, 145, 147]
FeO_8	5332	5339	8	[4, 69, 78, 82, 93, 121, 139, 143, 148]
FeO_7	5333	5355	23	[6, 84, 95, 99, 114, 125, 131, 147]
FeO_6	5335	5363	29	[3, 75, 91, 100, 113, 128, 146]
FeO_7	5340	5348	9	[4, 69, 78, 93, 121, 139, 143, 148]
FeO_7	5346	5354	9	[5, 79, 80, 95, 97, 105, 122, 144]
FeO_6	5349	5351	3	[4, 69, 78, 93, 139, 143, 148]
FeO_7	5352	5372	21	[4, 69, 78, 93, 107, 139, 143, 148]
FeO_6	5355	5419	65	[5, 79, 95, 97, 105, 122, 144]
FeO_8	5356	5372	17	[6, 84, 91, 95, 99, 114, 125, 131, 147]
FeO_7	5364	5371	8	[3, 75, 88, 91, 100, 113, 128, 146]
FeO_6	5372	5399	28	[3, 75, 91, 100, 113, 128, 146]
FeO_6	5373	5389	17	[4, 69, 78, 93, 139, 143, 148]
FeO_7	5373	5462	90	[6, 84, 95, 99, 114, 125, 131, 147]
FeO_7	5390	5404	15	[4, 69, 78, 93, 107, 139, 143, 148]
FeO_7	5400	5413	14	[3, 75, 91, 100, 113, 119, 128, 146]
FeO_6	5405	5415	11	[4, 69, 78, 93, 139, 143, 148]
FeO_6	5414	5502	89	[3, 75, 91, 100, 113, 128, 146]
FeO_7	5416	5423	8	[4, 69, 78, 82, 93, 139, 143, 148]
FeO_7	5420	5452	33	[5, 79, 95, 97, 105, 122, 144, 147]
FeO_8	5424	5439	16	[4, 69, 78, 82, 93, 117, 139, 143, 148]
FeO_9	5440	5440	1	[4, 69, 78, 82, 93, 117, 121, 139, 143, 148]
FeO_8	5441	5447	7	[4, 69, 78, 82, 93, 121, 139, 143, 148]
FeO_7	5448	5477	30	[4, 69, 78, 93, 121, 139, 143, 148]
FeO_6	5453	5519	67	[5, 79, 95, 97, 105, 122, 144]
FeO_8	5463	5493	31	[6, 79, 84, 95, 99, 114, 125, 131, 147]
FeO_8	5478	5478	1	[4, 69, 78, 93, 107, 121, 139, 143, 148]
FeO_9	5479	5492	14	[4, 69, 78, 82, 93, 107, 121, 139, 143, 148]
FeO_8	5493	5496	4	[4, 78, 82, 93, 107, 121, 139, 143, 148]
FeO_7	5494	5511	18	[6, 84, 95, 99, 114, 125, 131, 147]
FeO_7	5497	5506	10	[4, 78, 93, 107, 121, 139, 143, 148]
FeO_7	5503	5512	10	[3, 75, 91, 100, 113, 128, 142, 146]
FeO_8	5507	5510	4	[4, 69, 78, 93, 107, 121, 139, 143, 148]
FeO_9	5511	5547	37	[4, 69, 78, 82, 93, 107, 121, 139, 143, 148]
FeO_9	5512	5516	5	[6, 79, 84, 91, 95, 99, 114, 125, 131, 147]
FeO_6	5513	5552	40	[3, 75, 91, 100, 113, 128, 146]
FeO_8	5517	5529	13	[6, 79, 84, 91, 95, 99, 114, 125, 147]
FeO_7	5520	5535	16	[5, 79, 95, 97, 105, 106, 122, 144]
FeO_7	5530	5533	4	[6, 79, 84, 95, 99, 114, 125, 147]
FeO_8	5534	5544	11	[6, 79, 84, 95, 99, 114, 125, 145, 147]
FeO_6	5536	5573	38	[5, 79, 95, 97, 105, 122, 144]
FeO_7	5545	5562	18	[6, 79, 84, 95, 99, 114, 125, 147]
FeO_8	5548	5579	32	[4, 69, 78, 82, 93, 107, 121, 139, 143]
FeO_7	5553	5560	8	[3, 75, 88, 91, 100, 113, 128, 146]
FeO_6	5561	5579	19	[3, 75, 91, 100, 113, 128, 146]
FeO_8	5563	5606	44	[6, 79, 84, 95, 99, 114, 125, 131, 147]
FeO_7	5574	5586	13	[5, 68, 79, 95, 97, 105, 122, 144]
FeO_7	5580	5584	5	[3, 75, 80, 91, 100, 113, 128, 146]
FeO_9	5580	5585	6	[4, 69, 75, 78, 82, 93, 107, 121, 139, 143]
FeO_6	5585	5633	49	[3, 75, 91, 100, 113, 128, 146]
FeO_8	5586	5606	21	[4, 69, 75, 78, 93, 107, 121, 139, 143]
FeO_8	5587	5599	13	[5, 68, 79, 95, 97, 105, 122, 144, 147]
FeO_7	5600	5605	6	[5, 68, 79, 95, 97, 105, 122, 144]
FeO_6	5606	5719	114	[5, 79, 95, 97, 105, 122, 144]
FeO_7	5607	5622	16	[4, 69, 75, 78, 93, 121, 139, 143]
FeO_7	5607	5615	9	[6, 79, 84, 95, 114, 125, 131, 147]
FeO_6	5616	5632	17	[6, 84, 95, 114, 125, 131, 147]
FeO_8	5623	5643	21	[4, 69, 75, 78, 93, 107, 121, 139, 143]
FeO_7	5633	5642	10	[6, 84, 95, 99, 114, 125, 131, 147]
FeO_5	5634	5637	4	[3, 75, 91, 100, 113, 146]
FeO_6	5638	5686	49	[3, 75, 91, 100, 113, 128, 146]
FeO_6	5643	5648	6	[6, 84, 95, 114, 125, 131, 147]
FeO_9	5644	5656	13	[4, 69, 75, 78, 93, 107, 121, 139, 143, 148]
FeO_7	5649	5658	10	[6, 84, 95, 114, 125, 131, 145, 147]
FeO_8	5657	5677	21	[4, 69, 75, 78, 93, 107, 121, 139, 143]
FeO_8	5659	5688	30	[6, 84, 91, 95, 114, 125, 131, 145, 147]
FeO_7	5678	5678	1	[4, 69, 78, 93, 107, 121, 139, 143]
FeO_8	5679	5680	2	[4, 69, 78, 82, 93, 107, 121, 139, 143]
FeO_9	5681	5700	20	[4, 69, 75, 78, 82, 93, 107, 121, 139, 143]
FeO_7	5687	5696	10	[3, 75, 88, 91, 100, 113, 128, 146]
FeO_7	5689	5706	18	[6, 91, 95, 114, 125, 131, 145, 147]
FeO_6	5697	5717	21	[3, 75, 88, 91, 100, 113, 146]
FeO_8	5701	5705	5	[4, 69, 78, 82, 93, 107, 121, 139, 143]
FeO_7	5706	5731	26	[4, 69, 82, 93, 107, 121, 139, 143]
FeO_8	5707	5724	18	[6, 84, 91, 95, 114, 125, 131, 145, 147]
FeO_7	5718	5723	6	[3, 75, 88, 91, 100, 113, 128, 146]
FeO_7	5720	5724	5	[5, 79, 88, 95, 97, 105, 122, 144]
FeO_6	5724	5746	23	[3, 75, 91, 100, 113, 128, 146]
FeO_8	5725	5738	14	[5, 79, 88, 95, 97, 105, 122, 144, 147]
FeO_7	5725	5733	9	[6, 84, 91, 95, 125, 131, 145, 147]
FeO_8	5732	5779	48	[4, 69, 78, 82, 93, 107, 121, 139, 143]
FeO_6	5734	5785	52	[6, 91, 95, 125, 131, 145, 147]
FeO_7	5739	5756	18	[5, 79, 88, 95, 97, 105, 122, 144]
FeO_7	5747	5766	20	[3, 75, 91, 100, 113, 119, 128, 146]
FeO_6	5757	5765	9	[5, 79, 95, 97, 105, 122, 144]
FeO_7	5766	5842	77	[5, 79, 95, 97, 105, 122, 144, 147]
FeO_6	5767	5786	20	[3, 75, 91, 100, 113, 128, 146]
FeO_9	5780	5784	5	[4, 69, 78, 82, 93, 107, 121, 139, 143, 148]
FeO_8	5785	5858	74	[4, 69, 78, 82, 93, 107, 121, 139, 143]
FeO_5	5786	5790	5	[6, 91, 95, 125, 131, 147]
FeO_7	5787	5798	12	[3, 75, 91, 100, 113, 119, 128, 146]
FeO_6	5791	5796	6	[6, 84, 91, 95, 125, 131, 147]
FeO_5	5797	5815	19	[6, 91, 95, 125, 131, 147]
FeO_6	5799	5842	44	[3, 75, 91, 100, 113, 128, 146]
FeO_6	5816	5816	1	[6, 91, 95, 125, 131, 145, 147]
FeO_7	5817	5843	27	[6, 84, 91, 95, 125, 131, 145, 147]
FeO_5	5843	5846	4	[3, 75, 91, 100, 113, 146]
FeO_6	5843	5849	7	[5, 79, 95, 97, 105, 122, 144]
FeO_6	5844	5868	25	[6, 91, 95, 125, 131, 145, 147]
FeO_6	5847	5854	8	[3, 75, 88, 91, 100, 113, 146]
FeO_5	5850	5856	7	[5, 95, 97, 105, 122, 144]
FeO_5	5855	5857	3	[3, 75, 91, 100, 113, 146]
FeO_4	5857	5860	4	[5, 95, 97, 122, 144]
FeO_6	5858	5868	11	[3, 75, 80, 91, 100, 113, 146]
FeO_9	5859	5862	4	[4, 69, 78, 82, 93, 107, 121, 139, 143, 148]
FeO_5	5861	5884	24	[5, 88, 95, 97, 122, 144]
FeO_8	5863	5880	18	[4, 69, 82, 93, 107, 121, 139, 143, 148]
FeO_7	5869	5870	2	[3, 75, 80, 91, 100, 113, 128, 146]
FeO_7	5869	5883	15	[6, 91, 95, 104, 125, 131, 145, 147]
FeO_6	5871	5926	56	[3, 75, 91, 100, 113, 128, 146]
FeO_7	5881	5913	33	[4, 69, 82, 93, 107, 121, 139, 143]
FeO_8	5884	5894	11	[6, 91, 95, 104, 114, 125, 131, 145, 147]
FeO_6	5885	5890	6	[5, 88, 95, 96, 97, 122, 144]
FeO_7	5891	5891	1	[5, 88, 95, 96, 97, 122, 144, 147]
FeO_8	5892	5898	7	[5, 79, 88, 95, 96, 97, 122, 144, 147]
FeO_7	5895	5905	11	[6, 91, 95, 104, 114, 125, 145, 147]
FeO_9	5899	5899	1	[5, 79, 88, 95, 96, 97, 115, 122, 144, 147]
FeO_8	5900	5903	4	[5, 79, 88, 95, 97, 115, 122, 144, 147]
FeO_7	5904	5922	19	[5, 79, 88, 95, 97, 122, 144, 147]
FeO_6	5906	5924	19	[6, 95, 104, 114, 125, 145, 147]
FeO_8	5914	5935	22	[4, 69, 78, 82, 93, 107, 121, 139, 143]
FeO_6	5923	5929	7	[5, 79, 95, 97, 122, 144, 147]
FeO_7	5925	5927	3	[6, 95, 104, 114, 125, 131, 145, 147]
FeO_7	5927	5940	14	[3, 75, 91, 100, 113, 128, 142, 146]
FeO_6	5928	5936	9	[6, 95, 104, 114, 125, 131, 147]
FeO_5	5930	5951	22	[5, 79, 95, 97, 144, 147]
FeO_9	5936	5941	6	[4, 69, 75, 78, 82, 93, 107, 121, 139, 143]
FeO_7	5937	5941	5	[6, 84, 95, 104, 114, 125, 131, 147]
FeO_6	5941	5952	12	[3, 75, 91, 100, 113, 128, 146]
FeO_8	5942	5960	19	[4, 69, 78, 82, 93, 107, 121, 139, 143]
FeO_6	5942	5942	1	[6, 84, 95, 104, 114, 125, 147]
FeO_7	5943	5960	18	[6, 84, 95, 104, 114, 125, 145, 147]
FeO_6	5952	5952	1	[5, 79, 95, 97, 122, 144, 147]
FeO_7	5953	5969	17	[3, 75, 88, 91, 100, 113, 128, 146]
FeO_7	5953	5969	17	[5, 79, 95, 97, 105, 122, 144, 147]
FeO_8	5961	5968	8	[4, 69, 75, 78, 93, 107, 121, 139, 143]
FeO_6	5961	5968	8	[6, 95, 104, 114, 125, 145, 147]
FeO_9	5969	5971	3	[4, 69, 75, 78, 93, 107, 121, 139, 143, 148]
FeO_7	5969	5976	8	[6, 91, 95, 104, 114, 125, 145, 147]
FeO_6	5970	5983	14	[3, 75, 88, 91, 100, 113, 146]
FeO_6	5970	5974	5	[5, 79, 95, 97, 122, 144, 147]
FeO_8	5972	5975	4	[4, 69, 78, 93, 107, 121, 139, 143, 148]
FeO_7	5975	5981	7	[5, 79, 95, 97, 105, 122, 144, 147]
FeO_9	5976	5981	6	[4, 69, 78, 82, 93, 107, 121, 139, 143, 148]
FeO_6	5977	5977	1	[6, 91, 95, 114, 125, 145, 147]
FeO_7	5978	5980	3	[6, 91, 95, 114, 125, 131, 145, 147]
FeO_8	5981	6005	25	[6, 84, 91, 95, 114, 125, 131, 145, 147]
FeO_8	5982	5997	16	[4, 69, 78, 82, 107, 121, 139, 143, 148]
FeO_6	5982	6029	48	[5, 79, 95, 97, 105, 122, 144]
FeO_7	5984	6006	23	[3, 75, 88, 91, 100, 113, 128, 146]
FeO_9	5998	6037	40	[4, 69, 78, 82, 93, 107, 121, 139, 143, 148]
FeO_7	6006	6023	18	[6, 91, 95, 114, 125, 131, 145, 147]
FeO_6	6007	6023	17	[3, 75, 91, 100, 113, 128, 146]
FeO_7	6024	6027	4	[3, 75, 91, 100, 113, 128, 142, 146]
FeO_8	6024	6104	81	[6, 84, 91, 95, 114, 125, 131, 145, 147]
FeO_8	6028	6047	20	[3, 75, 80, 91, 100, 113, 128, 142, 146]
FeO_7	6030	6072	43	[5, 79, 95, 97, 105, 106, 122, 144]
FeO_8	6038	6044	7	[4, 69, 78, 82, 93, 107, 121, 139, 143]
FeO_9	6045	6055	11	[4, 69, 78, 82, 93, 107, 121, 139, 143, 148]
FeO_7	6048	6087	40	[3, 75, 80, 91, 100, 113, 128, 146]
FeO_8	6056	6062	7	[4, 78, 82, 93, 107, 121, 139, 143, 148]
FeO_9	6063	6071	9	[4, 69, 78, 82, 93, 107, 121, 139, 143, 148]
FeO_8	6072	6089	18	[4, 69, 78, 82, 93, 107, 121, 143, 148]
FeO_6	6073	6075	3	[5, 79, 95, 97, 105, 122, 144]
FeO_7	6076	6099	24	[5, 68, 79, 95, 97, 105, 122, 144]
FeO_6	6088	6120	33	[3, 75, 91, 100, 113, 128, 146]
FeO_9	6090	6137	48	[4, 69, 78, 82, 93, 107, 121, 139, 143, 148]
FeO_6	6100	6214	115	[5, 79, 95, 97, 105, 122, 144]
FeO_9	6105	6107	3	[6, 84, 91, 95, 99, 114, 125, 131, 145, 147]
FeO_8	6108	6126	19	[6, 84, 91, 95, 114, 125, 131, 145, 147]
FeO_7	6121	6142	22	[3, 75, 91, 100, 113, 128, 142, 146]
FeO_7	6127	6141	15	[6, 91, 95, 114, 125, 131, 145, 147]
FeO_8	6138	6146	9	[4, 78, 82, 93, 107, 121, 139, 143, 148]
FeO_8	6142	6195	54	[6, 91, 95, 104, 114, 125, 131, 145, 147]
FeO_6	6143	6149	7	[3, 75, 91, 100, 113, 128, 146]
FeO_7	6147	6152	6	[4, 78, 93, 107, 121, 139, 143, 148]
FeO_7	6150	6163	14	[3, 75, 91, 100, 113, 119, 128, 146]
FeO_6	6153	6165	13	[4, 93, 107, 121, 139, 143, 148]
FeO_6	6164	6210	47	[3, 75, 91, 100, 113, 128, 146]
FeO_7	6166	6172	7	[4, 78, 93, 107, 121, 139, 143, 148]
FeO_8	6173	6178	6	[4, 78, 93, 107, 108, 121, 139, 143, 148]
FeO_7	6179	6190	12	[4, 78, 93, 107, 121, 139, 143, 148]
FeO_8	6191	6193	3	[4, 69, 78, 93, 107, 121, 139, 143, 148]
FeO_9	6194	6206	13	[4, 69, 78, 82, 93, 107, 121, 139, 143, 148]
FeO_9	6196	6206	11	[6, 84, 91, 95, 104, 114, 125, 131, 145, 147]
FeO_8	6207	6224	18	[4, 69, 78, 82, 93, 107, 121, 139, 143]
FeO_8	6207	6220	14	[6, 91, 95, 104, 114, 125, 131, 145, 147]
FeO_7	6211	6223	13	[3, 75, 91, 100, 113, 128, 142, 146]
FeO_7	6215	6238	24	[5, 68, 79, 95, 97, 105, 122, 144]
FeO_7	6221	6231	11	[6, 91, 95, 104, 114, 125, 145, 147]
FeO_6	6224	6234	11	[3, 75, 91, 100, 113, 128, 146]
FeO_9	6225	6255	31	[4, 69, 78, 82, 93, 107, 121, 139, 143, 148]
FeO_7	6232	6245	14	[6, 84, 91, 95, 114, 125, 145, 147]
FeO_7	6235	6239	5	[3, 75, 88, 91, 100, 113, 128, 146]
FeO_8	6239	6241	3	[5, 68, 79, 95, 97, 105, 106, 122, 144]
FeO_6	6240	6260	21	[3, 75, 91, 100, 113, 128, 146]
FeO_7	6242	6269	28	[5, 79, 95, 97, 105, 106, 122, 144]
FeO_8	6246	6305	60	[6, 84, 91, 95, 114, 125, 131, 145, 147]
FeO_8	6256	6271	16	[4, 69, 78, 82, 93, 107, 121, 139, 143]
FeO_7	6261	6262	2	[3, 75, 88, 91, 100, 113, 128, 146]
FeO_6	6263	6333	71	[3, 75, 91, 100, 113, 128, 146]
FeO_8	6270	6273	4	[5, 79, 95, 97, 105, 106, 122, 144, 147]
FeO_7	6272	6292	21	[4, 69, 78, 93, 107, 121, 139, 143]
FeO_9	6274	6279	6	[5, 68, 79, 95, 97, 105, 106, 122, 144, 147]
FeO_8	6280	6321	42	[5, 68, 79, 95, 97, 105, 122, 144, 147]
FeO_8	6293	6307	15	[4, 69, 75, 78, 93, 107, 121, 139, 143]
FeO_7	6306	6318	13	[6, 84, 91, 95, 125, 131, 145, 147]
FeO_9	6308	6310	3	[4, 69, 75, 78, 85, 93, 107, 121, 139, 143]
FeO_8	6311	6335	25	[4, 69, 78, 85, 93, 107, 121, 139, 143]
FeO_6	6319	6333	15	[6, 84, 95, 125, 131, 145, 147]
FeO_7	6322	6350	29	[5, 68, 79, 95, 97, 105, 144, 147]
FeO_7	6334	6342	9	[3, 75, 80, 91, 100, 113, 128, 146]
FeO_7	6334	6335	2	[6, 84, 95, 114, 125, 131, 145, 147]
FeO_7	6336	6363	28	[4, 69, 78, 85, 93, 121, 139, 143]
FeO_8	6336	6337	2	[6, 84, 95, 104, 114, 125, 131, 145, 147]
FeO_9	6338	6359	22	[6, 84, 91, 95, 104, 114, 125, 131, 145, 147]
FeO_6	6343	6350	8	[3, 75, 91, 100, 113, 128, 146]
FeO_7	6351	6374	24	[3, 75, 91, 100, 113, 128, 142, 146]
FeO_6	6351	6355	5	[5, 68, 79, 95, 97, 144, 147]
FeO_7	6356	6369	14	[5, 68, 79, 95, 97, 122, 144, 147]
FeO_10	6360	6364	5	[6, 79, 84, 91, 95, 104, 114, 125, 131, 145, 147]
FeO_6	6364	6375	12	[4, 69, 78, 93, 121, 139, 143]
FeO_9	6365	6365	1	[6, 79, 84, 91, 95, 104, 114, 125, 131, 147]
FeO_8	6366	6382	17	[6, 79, 84, 95, 104, 114, 125, 131, 147]
FeO_8	6370	6457	88	[5, 68, 79, 95, 97, 105, 122, 144, 147]
FeO_6	6375	6439	65	[3, 75, 91, 100, 113, 128, 146]
FeO_8	6376	6380	5	[4, 69, 78, 82, 93, 107, 121, 139, 143]
FeO_9	6381	6393	13	[4, 69, 75, 78, 82, 93, 107, 121, 139, 143]
FeO_9	6383	6383	1	[6, 79, 84, 91, 95, 104, 114, 125, 131, 147]
FeO_10	6384	6396	13	[6, 79, 84, 91, 95, 104, 114, 125, 131, 145, 147]
FeO_8	6394	6409	16	[4, 69, 78, 82, 93, 107, 121, 139, 143]
FeO_9	6397	6400	4	[6, 79, 84, 91, 95, 114, 125, 131, 145, 147]
FeO_8	6401	6430	30	[6, 84, 91, 95, 114, 125, 131, 145, 147]
FeO_9	6410	6444	35	[4, 69, 78, 82, 93, 107, 121, 139, 143, 148]
FeO_7	6431	6444	14	[6, 84, 91, 95, 125, 131, 145, 147]
FeO_7	6440	6445	6	[3, 75, 88, 91, 100, 113, 128, 146]
FeO_8	6445	6466	22	[4, 69, 82, 93, 107, 121, 139, 143, 148]
FeO_8	6445	6449	5	[6, 84, 91, 95, 104, 125, 131, 145, 147]
FeO_6	6446	6472	27	[3, 75, 91, 100, 113, 128, 146]
FeO_9	6450	6457	8	[6, 84, 91, 95, 104, 114, 125, 131, 145, 147]
FeO_7	6458	6472	15	[5, 68, 79, 95, 97, 105, 122, 144]
FeO_8	6458	6477	20	[6, 84, 91, 95, 114, 125, 131, 145, 147]
FeO_9	6467	6483	17	[4, 69, 78, 82, 93, 107, 121, 139, 143, 148]
FeO_7	6473	6478	6	[3, 75, 91, 100, 113, 128, 142, 146]
FeO_6	6473	6483	11	[5, 79, 95, 97, 105, 122, 144]
FeO_7	6478	6482	5	[6, 84, 91, 95, 114, 125, 131, 147]
FeO_6	6479	6483	5	[3, 75, 91, 100, 113, 128, 146]
FeO_8	6483	6483	1	[6, 84, 91, 95, 114, 125, 131, 145, 147]
