# Supplementary material for: Pressure‐Induced Coordination Changes in a Pyrolitic Silicate Melt From Ab Initio Molecular Dynamics Simulations
Source: J Geophys Res Solid Earth. 2019 Nov 29;124(11):11232–50. doi: 10.1029/2019JB018238 (PMC6988478; doi:10.1029/2019JB018238)
Supplement: Supplementary file 2 — Data Set S1 [file JGRB-124-11232-s002.zip › Data/4000K/FeO/a10.0-pyr-100-nvt.T4.outcar.umd.dat.r0.stat.dat]

Cluster	Time	Percent
FeO_6	5982	0.2306446637877853	7
FeO_7	9957	0.38390653917334977	8
FeO_8	7248	0.2794571252313387	9
FeO_9	2112	0.08143121529919803	10
FeO_10	246	0.009484885872917952	11
FeO_5	382	0.01472856261566934	6
FeO_11	5	0.00019278223318938928	12
FeO_4	4	0.00015422578655151142	5
