# Supplementary material for: Pressure‐Induced Coordination Changes in a Pyrolitic Silicate Melt From Ab Initio Molecular Dynamics Simulations
Source: J Geophys Res Solid Earth. 2019 Nov 29;124(11):11232–50. doi: 10.1029/2019JB018238 (PMC6988478; doi:10.1029/2019JB018238)
Supplement: Supplementary file 2 — Data Set S1 [file JGRB-124-11232-s002.zip › Data/4000K/FeO/a10.5-pyr-100-nvt.T4.outcar.umd.dat.r0.popul.dat]

Formula	Begin	End	Lifetime	[Composition]
FeO_6	0	20	21	[3, 68, 75, 80, 82, 138, 146]
FeO_6	0	30	31	[4, 67, 72, 107, 115, 133, 137]
FeO_6	0	153	154	[5, 87, 92, 100, 106, 111, 134]
FeO_6	0	22	23	[6, 78, 84, 122, 135, 142, 143]
FeO_7	21	36	16	[3, 68, 75, 80, 82, 83, 138, 146]
FeO_5	23	43	21	[6, 84, 122, 135, 142, 143]
FeO_7	31	36	6	[4, 67, 72, 73, 107, 115, 133, 137]
FeO_6	37	41	5	[3, 68, 80, 82, 83, 138, 146]
FeO_6	37	49	13	[4, 67, 72, 107, 115, 133, 137]
FeO_5	42	58	17	[3, 68, 80, 82, 83, 146]
FeO_6	44	52	9	[6, 84, 115, 122, 135, 142, 143]
FeO_7	50	50	1	[4, 67, 72, 107, 115, 133, 137, 152]
FeO_8	51	60	10	[4, 67, 72, 73, 107, 115, 133, 137, 152]
FeO_5	53	54	2	[6, 84, 122, 135, 142, 143]
FeO_6	55	58	4	[6, 84, 122, 129, 135, 142, 143]
FeO_6	59	91	33	[3, 68, 75, 80, 82, 83, 146]
FeO_7	59	71	13	[6, 84, 122, 129, 135, 142, 143, 147]
FeO_7	61	103	43	[4, 67, 72, 107, 115, 133, 137, 152]
FeO_8	72	78	7	[6, 78, 84, 122, 129, 135, 142, 143, 147]
FeO_7	79	112	34	[6, 78, 84, 122, 135, 142, 143, 147]
FeO_7	92	108	17	[3, 68, 75, 80, 82, 83, 134, 146]
FeO_6	104	108	5	[4, 67, 72, 107, 115, 133, 137]
FeO_6	109	109	1	[3, 68, 75, 82, 83, 134, 146]
FeO_7	109	110	2	[4, 67, 72, 107, 115, 131, 133, 137]
FeO_5	110	133	24	[3, 75, 82, 83, 134, 146]
FeO_6	111	151	41	[4, 67, 72, 107, 115, 131, 133]
FeO_6	113	117	5	[6, 84, 122, 135, 142, 143, 147]
FeO_7	118	133	16	[6, 84, 122, 135, 142, 143, 145, 147]
FeO_4	134	143	10	[3, 75, 82, 134, 146]
FeO_8	134	174	41	[6, 84, 115, 122, 135, 142, 143, 145, 147]
FeO_5	144	151	8	[3, 75, 82, 132, 134, 146]
FeO_4	152	160	9	[3, 75, 82, 132, 146]
FeO_7	152	157	6	[4, 67, 72, 107, 115, 128, 131, 133]
FeO_5	154	167	14	[5, 92, 100, 106, 111, 134]
FeO_8	158	161	4	[4, 67, 72, 73, 107, 115, 128, 131, 133]
FeO_5	161	162	2	[3, 75, 82, 83, 132, 146]
FeO_7	162	162	1	[4, 67, 72, 73, 107, 115, 128, 133]
FeO_6	163	168	6	[3, 75, 82, 83, 102, 132, 146]
FeO_6	163	189	27	[4, 67, 72, 73, 107, 115, 133]
FeO_4	168	168	1	[5, 92, 100, 111, 134]
FeO_5	169	177	9	[3, 75, 82, 83, 102, 146]
FeO_5	169	188	20	[5, 87, 92, 100, 111, 134]
FeO_7	175	194	20	[6, 84, 115, 135, 142, 143, 145, 147]
FeO_6	178	182	5	[3, 75, 80, 82, 83, 102, 146]
FeO_7	183	186	4	[3, 75, 80, 82, 83, 102, 117, 146]
FeO_8	187	198	12	[3, 68, 75, 80, 82, 83, 102, 117, 146]
FeO_6	189	207	19	[5, 87, 92, 100, 111, 134, 139]
FeO_7	190	200	11	[4, 67, 72, 73, 107, 115, 133, 152]
FeO_6	195	212	18	[6, 84, 115, 135, 143, 145, 147]
FeO_7	199	234	36	[3, 68, 75, 80, 82, 83, 117, 146]
FeO_8	201	236	36	[4, 67, 72, 73, 107, 115, 133, 138, 152]
FeO_5	208	214	7	[5, 87, 92, 100, 111, 134]
FeO_5	213	214	2	[6, 84, 135, 143, 145, 147]
FeO_6	215	268	54	[5, 87, 92, 100, 106, 111, 134]
FeO_6	215	250	36	[6, 78, 84, 135, 143, 145, 147]
FeO_6	235	263	29	[3, 68, 75, 80, 82, 83, 146]
FeO_7	237	240	4	[4, 67, 72, 73, 107, 115, 133, 152]
FeO_8	241	278	38	[4, 67, 72, 73, 107, 115, 133, 138, 152]
FeO_7	251	257	7	[6, 78, 84, 135, 142, 143, 145, 147]
FeO_8	258	351	94	[6, 78, 84, 122, 135, 142, 143, 145, 147]
FeO_5	264	346	83	[3, 68, 80, 82, 83, 146]
FeO_7	269	284	16	[5, 87, 92, 100, 106, 111, 114, 134]
FeO_7	279	294	16	[4, 67, 72, 73, 107, 115, 133, 152]
FeO_6	285	287	3	[5, 87, 100, 106, 111, 114, 134]
FeO_7	288	304	17	[5, 64, 87, 100, 106, 111, 114, 134]
FeO_8	295	353	59	[4, 67, 72, 73, 107, 115, 133, 138, 152]
FeO_6	305	340	36	[5, 87, 100, 106, 111, 114, 134]
FeO_7	341	351	11	[5, 87, 100, 106, 110, 111, 114, 134]
FeO_6	347	376	30	[3, 68, 80, 82, 83, 117, 146]
FeO_6	352	353	2	[5, 87, 100, 106, 110, 111, 114]
FeO_7	352	396	45	[6, 78, 84, 122, 135, 142, 143, 147]
FeO_7	354	354	1	[4, 67, 72, 73, 115, 133, 138, 152]
FeO_5	354	359	6	[5, 100, 106, 110, 111, 114]
FeO_8	355	415	61	[4, 67, 72, 73, 112, 115, 133, 138, 152]
FeO_6	360	371	12	[5, 100, 106, 110, 111, 114, 139]
FeO_5	372	386	15	[5, 100, 106, 111, 114, 139]
FeO_5	377	383	7	[3, 80, 82, 83, 117, 146]
FeO_6	384	453	70	[3, 75, 80, 82, 83, 117, 146]
FeO_6	387	431	45	[5, 100, 106, 111, 114, 134, 139]
FeO_6	397	426	30	[6, 78, 84, 122, 135, 143, 147]
FeO_7	416	421	6	[4, 67, 72, 73, 115, 133, 138, 152]
FeO_8	422	435	14	[4, 67, 72, 73, 112, 115, 133, 138, 152]
FeO_5	427	447	21	[6, 84, 122, 135, 143, 147]
FeO_5	432	436	5	[5, 100, 106, 111, 134, 139]
FeO_9	436	464	29	[4, 67, 72, 73, 107, 112, 115, 133, 138, 152]
FeO_6	437	437	1	[5, 87, 100, 106, 111, 134, 139]
FeO_5	438	454	17	[5, 87, 100, 106, 111, 134]
FeO_4	448	453	6	[6, 84, 122, 143, 147]
FeO_7	454	474	21	[3, 75, 80, 82, 83, 117, 134, 146]
FeO_5	454	466	13	[6, 84, 115, 122, 143, 147]
FeO_6	455	461	7	[5, 87, 100, 106, 111, 134, 139]
FeO_5	462	466	5	[5, 87, 100, 106, 111, 134]
FeO_8	465	489	25	[4, 67, 72, 73, 112, 115, 133, 138, 152]
FeO_6	467	468	2	[5, 87, 100, 106, 111, 134, 139]
FeO_4	467	472	6	[6, 84, 122, 143, 147]
FeO_7	469	491	23	[5, 87, 92, 100, 106, 111, 134, 139]
FeO_5	473	485	13	[6, 84, 122, 135, 143, 147]
FeO_6	475	493	19	[3, 75, 80, 82, 83, 117, 146]
FeO_6	486	503	18	[6, 84, 122, 135, 143, 145, 147]
FeO_9	490	521	32	[4, 67, 72, 73, 107, 112, 115, 133, 138, 152]
FeO_6	492	525	34	[5, 87, 92, 100, 106, 111, 134]
FeO_7	494	519	26	[3, 75, 80, 82, 83, 117, 134, 146]
FeO_7	504	504	1	[6, 84, 122, 128, 135, 143, 145, 147]
FeO_8	505	514	10	[6, 78, 84, 122, 128, 135, 143, 145, 147]
FeO_6	515	526	12	[6, 84, 122, 135, 143, 145, 147]
FeO_8	520	534	15	[3, 75, 80, 82, 83, 85, 117, 134, 146]
FeO_8	522	551	30	[4, 67, 72, 73, 112, 115, 133, 138, 152]
FeO_7	526	535	10	[5, 75, 87, 92, 100, 106, 111, 134]
FeO_7	527	533	7	[6, 78, 84, 122, 135, 143, 145, 147]
FeO_8	534	542	9	[6, 78, 84, 122, 128, 135, 143, 145, 147]
FeO_7	535	560	26	[3, 75, 80, 82, 83, 117, 134, 146]
FeO_6	536	678	143	[5, 87, 92, 100, 106, 111, 134]
FeO_7	543	557	15	[6, 78, 84, 122, 128, 135, 143, 147]
FeO_9	552	560	9	[4, 67, 72, 73, 107, 112, 115, 133, 138, 152]
FeO_6	558	640	83	[6, 78, 84, 122, 128, 135, 147]
FeO_6	561	564	4	[3, 75, 80, 82, 83, 134, 146]
FeO_8	561	637	77	[4, 67, 72, 73, 112, 115, 133, 138, 152]
FeO_7	565	606	42	[3, 75, 80, 82, 83, 92, 134, 146]
FeO_6	607	610	4	[3, 75, 82, 83, 92, 134, 146]
FeO_7	611	611	1	[3, 75, 82, 83, 92, 132, 134, 146]
FeO_6	612	644	33	[3, 75, 82, 83, 132, 134, 146]
FeO_9	638	668	31	[4, 67, 72, 73, 107, 112, 115, 133, 138, 152]
FeO_7	641	690	50	[6, 78, 84, 122, 128, 135, 143, 147]
FeO_7	645	654	10	[3, 75, 82, 83, 117, 132, 134, 146]
FeO_6	655	682	28	[3, 75, 82, 83, 117, 134, 146]
FeO_8	669	693	25	[4, 67, 72, 73, 112, 115, 133, 138, 152]
FeO_7	679	685	7	[5, 87, 92, 100, 106, 111, 123, 134]
FeO_5	683	685	3	[3, 75, 82, 83, 134, 146]
FeO_4	686	705	20	[3, 75, 82, 83, 146]
FeO_6	686	710	25	[5, 87, 92, 100, 106, 111, 134]
FeO_8	691	708	18	[6, 78, 84, 122, 128, 135, 142, 143, 147]
FeO_9	694	706	13	[4, 67, 72, 73, 107, 112, 115, 133, 138, 152]
FeO_6	706	717	12	[3, 75, 80, 82, 83, 132, 146]
FeO_8	707	726	20	[4, 67, 72, 73, 107, 112, 133, 138, 152]
FeO_7	709	717	9	[6, 78, 122, 128, 135, 142, 143, 147]
FeO_7	711	728	18	[5, 87, 92, 100, 106, 111, 123, 134]
FeO_7	718	732	15	[3, 75, 80, 82, 83, 117, 132, 146]
FeO_6	718	728	11	[6, 78, 122, 135, 142, 143, 147]
FeO_7	727	739	13	[4, 72, 73, 107, 112, 133, 138, 152]
FeO_6	729	816	88	[5, 87, 92, 100, 106, 111, 134]
FeO_7	729	742	14	[6, 78, 122, 128, 135, 142, 143, 147]
FeO_6	733	748	16	[3, 75, 82, 83, 117, 132, 146]
FeO_6	740	755	16	[4, 72, 73, 107, 112, 138, 152]
FeO_6	743	761	19	[6, 78, 122, 128, 135, 143, 147]
FeO_5	749	753	5	[3, 75, 82, 83, 117, 132]
FeO_7	754	768	15	[3, 75, 80, 82, 83, 102, 117, 132]
FeO_7	756	793	38	[4, 67, 72, 73, 107, 112, 138, 152]
FeO_7	762	771	10	[6, 78, 88, 122, 128, 135, 143, 147]
FeO_6	769	774	6	[3, 75, 80, 82, 83, 117, 132]
FeO_6	772	791	20	[6, 78, 122, 128, 135, 143, 147]
FeO_5	775	795	21	[3, 75, 82, 83, 117, 132]
FeO_7	792	833	42	[6, 78, 115, 122, 128, 135, 143, 147]
FeO_8	794	854	61	[4, 67, 72, 73, 107, 112, 138, 145, 152]
FeO_4	796	840	45	[3, 75, 82, 83, 132]
FeO_7	817	826	10	[5, 75, 87, 92, 100, 106, 111, 134]
FeO_6	827	891	65	[5, 87, 92, 100, 106, 111, 134]
FeO_8	834	870	37	[6, 78, 84, 115, 122, 128, 135, 143, 147]
FeO_5	841	846	6	[3, 75, 82, 83, 102, 132]
FeO_6	847	890	44	[3, 75, 82, 83, 102, 117, 132]
FeO_7	855	865	11	[4, 67, 72, 73, 107, 112, 138, 152]
FeO_8	866	885	20	[4, 67, 72, 73, 107, 112, 115, 138, 152]
FeO_7	871	915	45	[6, 78, 84, 115, 122, 128, 143, 147]
FeO_7	886	912	27	[4, 67, 72, 73, 107, 112, 138, 152]
FeO_5	891	961	71	[3, 75, 82, 83, 102, 117]
FeO_5	892	899	8	[5, 87, 92, 100, 106, 134]
FeO_6	900	949	50	[5, 75, 87, 92, 100, 106, 134]
FeO_8	913	932	20	[4, 67, 68, 72, 73, 107, 112, 138, 152]
FeO_6	916	920	5	[6, 78, 84, 115, 122, 143, 147]
FeO_7	921	928	8	[6, 78, 84, 115, 122, 135, 143, 147]
FeO_8	929	951	23	[6, 78, 84, 115, 122, 128, 135, 143, 147]
FeO_7	933	943	11	[4, 67, 72, 73, 107, 112, 138, 152]
FeO_8	944	952	9	[4, 67, 72, 73, 107, 112, 115, 138, 152]
FeO_5	950	958	9	[5, 75, 87, 92, 100, 134]
FeO_7	952	957	6	[6, 78, 84, 115, 122, 135, 143, 147]
FeO_7	953	1005	53	[4, 67, 72, 73, 107, 115, 138, 152]
FeO_8	958	972	15	[6, 78, 84, 115, 122, 135, 142, 143, 147]
FeO_4	959	979	21	[5, 87, 92, 100, 134]
FeO_6	962	974	13	[3, 75, 80, 82, 83, 102, 117]
FeO_7	973	980	8	[6, 78, 84, 115, 122, 135, 143, 147]
FeO_7	975	983	9	[3, 75, 80, 82, 83, 102, 117, 132]
FeO_5	980	986	7	[5, 87, 92, 100, 111, 134]
FeO_6	981	1004	24	[6, 78, 84, 122, 135, 143, 147]
FeO_6	984	1049	66	[3, 75, 82, 83, 102, 117, 132]
FeO_6	987	988	2	[5, 87, 92, 100, 106, 111, 134]
FeO_7	989	1054	66	[5, 87, 92, 100, 106, 111, 134, 144]
FeO_7	1005	1014	10	[6, 70, 78, 84, 122, 135, 143, 147]
FeO_6	1006	1009	4	[4, 67, 72, 73, 115, 138, 152]
FeO_7	1010	1053	44	[4, 67, 72, 73, 112, 115, 138, 152]
FeO_6	1015	1021	7	[6, 70, 78, 84, 122, 143, 147]
FeO_5	1022	1047	26	[6, 78, 84, 122, 143, 147]
FeO_6	1048	1067	20	[6, 78, 84, 122, 135, 143, 147]
FeO_5	1050	1065	16	[3, 75, 82, 83, 102, 132]
FeO_8	1054	1073	20	[4, 67, 72, 73, 107, 112, 115, 138, 152]
FeO_6	1055	1064	10	[5, 87, 92, 100, 111, 134, 144]
FeO_5	1065	1089	25	[5, 87, 92, 100, 111, 144]
FeO_4	1066	1090	25	[3, 75, 82, 83, 132]
FeO_7	1068	1123	56	[6, 78, 84, 122, 135, 142, 143, 147]
FeO_7	1074	1115	42	[4, 67, 72, 73, 107, 115, 138, 152]
FeO_6	1090	1113	24	[5, 87, 92, 100, 111, 113, 144]
FeO_5	1091	1122	32	[3, 75, 82, 83, 102, 132]
FeO_7	1114	1135	22	[5, 87, 92, 99, 100, 111, 113, 144]
FeO_8	1116	1116	1	[4, 67, 72, 73, 107, 115, 116, 138, 152]
FeO_7	1117	1127	11	[4, 67, 72, 73, 107, 115, 116, 152]
FeO_6	1123	1138	16	[3, 75, 82, 83, 102, 117, 132]
FeO_6	1124	1159	36	[6, 78, 84, 122, 135, 142, 143]
FeO_8	1128	1139	12	[4, 67, 72, 73, 107, 115, 116, 127, 152]
FeO_6	1136	1144	9	[5, 87, 92, 99, 111, 113, 144]
FeO_7	1139	1155	17	[3, 75, 82, 83, 102, 117, 132, 146]
FeO_9	1140	1161	22	[4, 67, 72, 73, 107, 115, 116, 127, 138, 152]
FeO_5	1145	1159	15	[5, 87, 92, 99, 111, 113]
FeO_6	1156	1185	30	[3, 75, 82, 83, 102, 117, 132]
FeO_6	1160	1173	14	[5, 87, 92, 99, 111, 113, 144]
FeO_7	1160	1164	5	[6, 78, 84, 115, 122, 135, 142, 143]
FeO_8	1162	1164	3	[4, 67, 72, 73, 107, 115, 116, 138, 152]
FeO_7	1165	1169	5	[4, 67, 72, 73, 107, 116, 138, 152]
FeO_6	1165	1201	37	[6, 78, 84, 115, 122, 142, 143]
FeO_8	1170	1171	2	[4, 67, 72, 73, 107, 116, 127, 138, 152]
FeO_9	1172	1172	1	[4, 67, 68, 72, 73, 107, 116, 127, 138, 152]
FeO_8	1173	1174	2	[4, 67, 68, 72, 107, 116, 127, 138, 152]
FeO_5	1174	1202	29	[5, 87, 92, 111, 113, 144]
FeO_7	1175	1181	7	[4, 67, 68, 72, 107, 127, 138, 152]
FeO_6	1182	1209	28	[4, 67, 72, 107, 127, 138, 152]
FeO_7	1186	1186	1	[3, 75, 82, 83, 102, 103, 117, 132]
FeO_6	1187	1220	34	[3, 75, 82, 83, 102, 103, 132]
FeO_5	1202	1212	11	[6, 84, 115, 122, 142, 143]
FeO_6	1203	1227	25	[5, 87, 92, 100, 111, 113, 144]
FeO_7	1210	1211	2	[4, 67, 72, 107, 115, 127, 138, 152]
FeO_8	1212	1213	2	[4, 67, 72, 73, 107, 115, 127, 138, 152]
FeO_6	1213	1213	1	[6, 84, 115, 122, 135, 142, 143]
FeO_7	1214	1219	6	[4, 67, 72, 73, 107, 115, 138, 152]
FeO_7	1214	1214	1	[6, 84, 115, 122, 135, 142, 143, 147]
FeO_8	1215	1220	6	[6, 84, 115, 122, 128, 135, 142, 143, 147]
FeO_8	1220	1231	12	[4, 67, 68, 72, 73, 107, 115, 138, 152]
FeO_5	1221	1225	5	[3, 75, 82, 83, 102, 132]
FeO_9	1221	1228	8	[6, 78, 84, 115, 122, 128, 135, 142, 143, 147]
FeO_6	1226	1237	12	[3, 75, 82, 83, 102, 103, 132]
FeO_5	1228	1239	12	[5, 87, 92, 111, 113, 144]
FeO_10	1229	1248	20	[6, 70, 78, 84, 115, 122, 128, 135, 142, 143, 147]
FeO_7	1232	1239	8	[4, 67, 72, 73, 107, 115, 138, 152]
FeO_7	1238	1244	7	[3, 75, 82, 83, 102, 103, 117, 132]
FeO_8	1240	1257	18	[4, 67, 72, 73, 107, 115, 131, 138, 152]
FeO_6	1240	1268	29	[5, 87, 92, 99, 111, 113, 144]
FeO_6	1245	1343	99	[3, 75, 82, 83, 102, 117, 132]
FeO_9	1249	1260	12	[6, 78, 84, 115, 122, 128, 135, 142, 143, 147]
FeO_7	1258	1280	23	[4, 67, 72, 73, 107, 115, 138, 152]
FeO_8	1261	1285	25	[6, 78, 84, 115, 122, 128, 135, 143, 147]
FeO_7	1269	1280	12	[5, 87, 92, 99, 106, 111, 113, 144]
FeO_8	1281	1293	13	[4, 67, 72, 73, 107, 112, 115, 138, 152]
FeO_6	1281	1281	1	[5, 87, 99, 106, 111, 113, 144]
FeO_7	1282	1286	5	[5, 87, 99, 100, 106, 111, 113, 144]
FeO_7	1286	1366	81	[6, 78, 84, 115, 122, 128, 143, 147]
FeO_6	1287	1296	10	[5, 87, 99, 106, 111, 113, 144]
FeO_7	1294	1324	31	[4, 67, 72, 73, 107, 115, 138, 152]
FeO_7	1297	1298	2	[5, 87, 99, 100, 106, 111, 113, 144]
FeO_8	1299	1326	28	[5, 87, 92, 99, 100, 106, 111, 113, 144]
FeO_8	1325	1365	41	[4, 67, 72, 73, 107, 112, 115, 138, 152]
FeO_6	1327	1329	3	[5, 87, 92, 99, 100, 111, 113]
FeO_7	1330	1338	9	[5, 87, 92, 99, 100, 106, 111, 113]
FeO_6	1339	1377	39	[5, 87, 92, 99, 100, 106, 111]
FeO_5	1344	1370	27	[3, 75, 82, 83, 117, 132]
FeO_7	1366	1389	24	[4, 67, 72, 73, 107, 115, 138, 152]
FeO_8	1367	1376	10	[6, 78, 84, 115, 122, 128, 142, 143, 147]
FeO_6	1371	1380	10	[3, 75, 82, 83, 103, 117, 132]
FeO_9	1377	1377	1	[6, 78, 84, 115, 122, 128, 135, 142, 143, 147]
FeO_7	1378	1387	10	[5, 87, 92, 99, 100, 106, 111, 139]
FeO_8	1378	1383	6	[6, 78, 84, 115, 122, 135, 142, 143, 147]
FeO_6	1381	1495	115	[3, 75, 82, 83, 102, 117, 132]
FeO_7	1384	1402	19	[6, 78, 84, 115, 122, 135, 143, 147]
FeO_6	1388	1395	8	[5, 87, 92, 99, 100, 106, 111]
FeO_8	1390	1403	14	[4, 67, 72, 73, 107, 115, 131, 138, 152]
FeO_6	1396	1404	9	[5, 87, 92, 100, 106, 111, 144]
FeO_8	1403	1413	11	[6, 78, 84, 115, 122, 135, 142, 143, 147]
FeO_7	1404	1447	44	[4, 67, 72, 73, 107, 115, 138, 152]
FeO_5	1405	1408	4	[5, 87, 92, 100, 106, 111]
FeO_6	1409	1461	53	[5, 87, 92, 100, 106, 111, 134]
FeO_9	1414	1418	5	[6, 78, 84, 115, 122, 128, 135, 142, 143, 147]
FeO_10	1419	1429	11	[6, 70, 78, 84, 115, 122, 128, 135, 142, 143, 147]
FeO_9	1430	1430	1	[6, 70, 78, 84, 115, 122, 128, 135, 143, 147]
FeO_8	1431	1439	9	[6, 78, 84, 115, 122, 128, 135, 143, 147]
FeO_7	1440	1461	22	[6, 78, 84, 122, 128, 135, 143, 147]
FeO_6	1448	1449	2	[4, 67, 72, 107, 115, 138, 152]
FeO_5	1450	1458	9	[4, 67, 72, 107, 138, 152]
FeO_6	1459	1465	7	[4, 67, 72, 107, 116, 138, 152]
FeO_5	1462	1462	1	[5, 87, 92, 100, 106, 111]
FeO_6	1462	1464	3	[6, 78, 84, 122, 128, 143, 147]
FeO_6	1463	1470	8	[5, 87, 92, 100, 106, 111, 144]
FeO_7	1465	1466	2	[6, 78, 84, 122, 128, 142, 143, 147]
FeO_7	1466	1471	6	[4, 67, 72, 107, 112, 116, 138, 152]
FeO_8	1467	1480	14	[6, 78, 84, 115, 122, 128, 142, 143, 147]
FeO_5	1471	1479	9	[5, 87, 92, 100, 106, 111]
FeO_8	1472	1487	16	[4, 67, 72, 73, 107, 112, 116, 138, 152]
FeO_6	1480	1518	39	[5, 87, 92, 100, 106, 111, 144]
FeO_7	1481	1499	19	[6, 78, 84, 115, 122, 128, 142, 143]
FeO_7	1488	1500	13	[4, 67, 72, 73, 107, 112, 138, 152]
FeO_7	1496	1503	8	[3, 75, 80, 82, 83, 102, 117, 132]
FeO_6	1500	1503	4	[6, 78, 84, 122, 128, 142, 143]
FeO_6	1501	1502	2	[4, 67, 72, 73, 107, 138, 152]
FeO_7	1503	1540	38	[4, 67, 72, 73, 107, 115, 138, 152]
FeO_6	1504	1518	15	[3, 75, 80, 82, 83, 117, 132]
FeO_5	1504	1515	12	[6, 78, 122, 128, 142, 143]
FeO_6	1516	1518	3	[6, 78, 122, 128, 135, 142, 143]
FeO_5	1519	1520	2	[3, 75, 82, 83, 117, 132]
FeO_5	1519	1570	52	[5, 87, 92, 100, 106, 111]
FeO_5	1519	1537	19	[6, 78, 122, 128, 142, 143]
FeO_6	1521	1625	105	[3, 75, 82, 83, 102, 117, 132]
FeO_6	1538	1540	3	[6, 78, 122, 128, 142, 143, 147]
FeO_8	1541	1565	25	[4, 67, 72, 73, 107, 112, 115, 138, 152]
FeO_7	1541	1542	2	[6, 78, 115, 122, 128, 142, 143, 147]
FeO_6	1543	1543	1	[6, 78, 115, 122, 128, 142, 143]
FeO_8	1544	1568	25	[6, 78, 84, 115, 122, 128, 135, 142, 143]
FeO_7	1566	1626	61	[4, 67, 72, 73, 107, 112, 138, 152]
FeO_7	1569	1576	8	[6, 78, 84, 115, 122, 128, 142, 143]
FeO_6	1571	1571	1	[5, 75, 87, 92, 100, 106, 111]
FeO_7	1572	1572	1	[5, 75, 87, 92, 100, 106, 111, 134]
FeO_6	1573	1575	3	[5, 75, 87, 92, 100, 106, 134]
FeO_7	1576	1582	7	[5, 75, 87, 92, 100, 106, 134, 144]
FeO_8	1577	1580	4	[6, 78, 84, 115, 122, 128, 142, 143, 147]
FeO_7	1581	1589	9	[6, 78, 84, 115, 122, 128, 143, 147]
FeO_6	1583	1595	13	[5, 87, 92, 100, 106, 134, 144]
FeO_6	1590	1640	51	[6, 78, 84, 115, 122, 128, 143]
FeO_5	1596	1622	27	[5, 87, 92, 100, 106, 144]
FeO_6	1623	1664	42	[5, 87, 92, 100, 106, 134, 144]
FeO_7	1626	1636	11	[3, 75, 80, 82, 83, 102, 117, 132]
FeO_8	1627	1640	14	[4, 67, 72, 73, 107, 112, 116, 138, 152]
FeO_6	1637	1646	10	[3, 75, 82, 83, 102, 117, 132]
FeO_7	1641	1671	31	[4, 67, 72, 107, 112, 116, 138, 152]
FeO_7	1641	1653	13	[6, 78, 84, 115, 122, 128, 143, 147]
FeO_5	1647	1657	11	[3, 75, 82, 83, 102, 117]
FeO_8	1654	1655	2	[6, 70, 78, 84, 115, 122, 128, 143, 147]
FeO_7	1656	1693	38	[6, 78, 84, 115, 122, 128, 143, 147]
FeO_6	1658	1682	25	[3, 75, 82, 83, 102, 117, 132]
FeO_5	1665	1676	12	[5, 87, 92, 100, 106, 144]
FeO_6	1672	1685	14	[4, 67, 72, 107, 112, 138, 152]
FeO_6	1677	1689	13	[5, 87, 92, 100, 106, 111, 144]
FeO_5	1683	1686	4	[3, 75, 82, 102, 117, 132]
FeO_7	1686	1699	14	[4, 67, 72, 107, 112, 116, 138, 152]
FeO_6	1687	1693	7	[3, 75, 82, 102, 103, 117, 132]
FeO_7	1690	1705	16	[5, 87, 92, 99, 100, 106, 111, 144]
FeO_7	1694	1698	5	[3, 75, 82, 102, 103, 117, 132, 133]
FeO_6	1694	1731	38	[6, 78, 84, 115, 122, 143, 147]
FeO_8	1699	1707	9	[3, 75, 82, 83, 102, 103, 117, 132, 133]
FeO_6	1700	1700	1	[4, 72, 107, 112, 116, 138, 152]
FeO_7	1701	1701	1	[4, 72, 73, 107, 112, 116, 138, 152]
FeO_6	1702	1703	2	[4, 72, 73, 107, 116, 138, 152]
FeO_5	1704	1708	5	[4, 72, 73, 107, 116, 152]
FeO_6	1706	1706	1	[5, 87, 99, 100, 106, 111, 144]
FeO_5	1707	1716	10	[5, 99, 100, 106, 111, 144]
FeO_7	1708	1719	12	[3, 75, 82, 83, 102, 103, 117, 132]
FeO_6	1709	1714	6	[4, 72, 73, 107, 116, 127, 152]
FeO_6	1715	1724	10	[4, 72, 73, 115, 116, 127, 152]
FeO_6	1717	1755	39	[5, 99, 100, 106, 111, 139, 144]
FeO_6	1720	1790	71	[3, 75, 82, 83, 102, 103, 132]
FeO_7	1725	1728	4	[4, 67, 72, 73, 115, 116, 127, 152]
FeO_7	1729	1739	11	[4, 67, 72, 73, 115, 116, 138, 152]
FeO_5	1732	1738	7	[6, 78, 84, 122, 143, 147]
FeO_6	1739	1751	13	[6, 78, 84, 122, 135, 143, 147]
FeO_8	1740	1757	18	[4, 67, 72, 73, 107, 115, 116, 138, 152]
FeO_7	1752	1767	16	[6, 78, 84, 115, 122, 135, 143, 147]
FeO_7	1756	1800	45	[5, 92, 99, 100, 106, 111, 139, 144]
FeO_9	1758	1779	22	[4, 67, 72, 73, 107, 112, 115, 116, 138, 152]
FeO_8	1768	1834	67	[6, 78, 84, 115, 122, 135, 142, 143, 147]
FeO_8	1780	1783	4	[4, 67, 72, 73, 107, 112, 115, 138, 152]
FeO_7	1784	1785	2	[4, 67, 72, 73, 107, 112, 138, 152]
FeO_6	1786	1804	19	[4, 67, 72, 73, 107, 138, 152]
FeO_7	1791	1813	23	[3, 75, 82, 83, 102, 103, 117, 132]
FeO_6	1801	1815	15	[5, 92, 100, 106, 111, 139, 144]
FeO_7	1805	1811	7	[4, 67, 72, 73, 107, 112, 138, 152]
FeO_8	1812	1830	19	[4, 67, 72, 73, 107, 112, 115, 138, 152]
FeO_6	1814	1823	10	[3, 75, 82, 83, 102, 117, 132]
FeO_5	1816	1834	19	[5, 100, 106, 111, 139, 144]
FeO_7	1824	1890	67	[3, 75, 82, 83, 102, 117, 132, 133]
FeO_9	1831	1838	8	[4, 67, 72, 73, 107, 112, 115, 116, 138, 152]
FeO_6	1835	1855	21	[5, 99, 100, 106, 111, 139, 144]
FeO_7	1835	1860	26	[6, 78, 84, 122, 135, 142, 143, 147]
FeO_8	1839	1845	7	[4, 67, 72, 73, 107, 112, 115, 116, 138]
FeO_7	1846	1852	7	[4, 67, 72, 73, 107, 115, 116, 138]
FeO_6	1853	1877	25	[4, 67, 72, 73, 107, 115, 138]
FeO_7	1856	1868	13	[5, 92, 99, 100, 106, 111, 139, 144]
FeO_6	1861	1877	17	[6, 78, 84, 122, 135, 142, 143]
FeO_6	1869	1876	8	[5, 87, 92, 100, 106, 111, 144]
FeO_7	1877	1884	8	[5, 87, 92, 100, 106, 111, 134, 144]
FeO_7	1878	1915	38	[4, 67, 72, 73, 107, 115, 138, 152]
FeO_5	1878	1885	8	[6, 78, 84, 122, 135, 143]
FeO_8	1885	1911	27	[5, 87, 92, 99, 100, 106, 111, 134, 144]
FeO_6	1886	1892	7	[6, 78, 84, 115, 122, 135, 143]
FeO_6	1891	1963	73	[3, 75, 82, 83, 102, 117, 132]
FeO_8	1893	1918	26	[6, 78, 84, 115, 122, 128, 135, 142, 143]
FeO_7	1912	1936	25	[5, 87, 92, 99, 100, 106, 111, 144]
FeO_8	1916	1929	14	[4, 67, 68, 72, 73, 107, 115, 138, 152]
FeO_7	1919	1924	6	[6, 78, 84, 115, 122, 128, 135, 143]
FeO_8	1925	1929	5	[6, 78, 84, 115, 122, 128, 135, 143, 147]
FeO_9	1930	1941	12	[4, 67, 68, 72, 73, 107, 115, 131, 138, 152]
FeO_7	1930	1936	7	[6, 78, 84, 115, 122, 135, 143, 147]
FeO_7	1937	1951	15	[5, 92, 99, 100, 106, 111, 139, 144]
FeO_8	1937	1955	19	[6, 78, 84, 115, 122, 128, 135, 143, 147]
FeO_8	1942	1943	2	[4, 67, 68, 72, 73, 107, 115, 138, 152]
FeO_7	1944	1944	1	[4, 67, 68, 72, 107, 115, 138, 152]
FeO_6	1945	1945	1	[4, 67, 68, 72, 107, 115, 152]
FeO_5	1946	1951	6	[4, 67, 72, 107, 115, 152]
FeO_7	1952	1960	9	[4, 67, 72, 107, 115, 127, 131, 152]
FeO_6	1952	1953	2	[5, 92, 99, 100, 106, 111, 144]
FeO_7	1954	1963	10	[5, 87, 92, 99, 100, 106, 111, 144]
FeO_7	1956	1995	40	[6, 78, 84, 115, 122, 128, 143, 147]
FeO_6	1961	1981	21	[4, 67, 72, 107, 115, 131, 152]
FeO_5	1964	2004	41	[3, 75, 82, 83, 117, 132]
FeO_8	1964	1965	2	[5, 87, 92, 96, 99, 100, 106, 111, 144]
FeO_7	1966	1968	3	[5, 87, 92, 96, 99, 100, 106, 111]
FeO_6	1969	1987	19	[5, 87, 92, 99, 100, 106, 111]
FeO_7	1982	2010	29	[4, 67, 72, 73, 107, 115, 131, 152]
FeO_7	1988	2004	17	[5, 87, 92, 99, 100, 106, 111, 139]
FeO_6	1996	2000	5	[6, 78, 84, 115, 122, 143, 147]
FeO_7	2001	2055	55	[6, 78, 84, 115, 122, 135, 143, 147]
FeO_6	2005	2064	60	[3, 75, 82, 83, 102, 117, 132]
FeO_8	2005	2018	14	[5, 87, 92, 99, 100, 106, 111, 139, 144]
FeO_6	2011	2034	24	[4, 67, 72, 107, 115, 131, 152]
FeO_9	2019	2040	22	[5, 87, 92, 96, 99, 100, 106, 111, 139, 144]
FeO_5	2035	2126	92	[4, 67, 72, 107, 131, 152]
FeO_8	2041	2076	36	[5, 92, 96, 99, 100, 106, 111, 139, 144]
FeO_6	2056	2096	41	[6, 78, 84, 115, 122, 135, 147]
FeO_7	2065	2080	16	[3, 75, 82, 83, 102, 117, 132, 133]
FeO_7	2077	2080	4	[5, 92, 96, 99, 100, 106, 111, 144]
FeO_8	2081	2083	3	[3, 69, 75, 82, 83, 102, 117, 132, 133]
FeO_6	2081	2083	3	[5, 92, 96, 99, 100, 106, 111]
FeO_7	2084	2084	1	[3, 69, 75, 82, 83, 102, 117, 132]
FeO_7	2084	2085	2	[5, 92, 96, 99, 100, 106, 111, 139]
FeO_6	2085	2090	6	[3, 69, 75, 82, 83, 117, 132]
FeO_6	2086	2088	3	[5, 92, 99, 100, 106, 111, 139]
FeO_7	2089	2144	56	[5, 92, 99, 100, 106, 111, 139, 144]
FeO_5	2091	2099	9	[3, 69, 75, 82, 83, 132]
FeO_7	2097	2161	65	[6, 78, 84, 115, 122, 128, 135, 147]
FeO_4	2100	2106	7	[3, 75, 82, 83, 132]
FeO_5	2107	2149	43	[3, 75, 82, 83, 102, 132]
FeO_6	2127	2127	1	[4, 67, 72, 107, 127, 131, 152]
FeO_7	2128	2131	4	[4, 67, 72, 107, 115, 127, 131, 152]
FeO_6	2132	2136	5	[4, 67, 72, 107, 115, 131, 152]
FeO_7	2137	2144	8	[4, 67, 72, 73, 107, 115, 131, 152]
FeO_6	2145	2149	5	[4, 67, 72, 73, 107, 115, 152]
FeO_6	2145	2188	44	[5, 92, 99, 100, 106, 111, 144]
FeO_6	2150	2159	10	[3, 69, 75, 82, 83, 102, 132]
FeO_7	2150	2153	4	[4, 67, 72, 73, 107, 115, 137, 152]
FeO_6	2154	2178	25	[4, 67, 72, 73, 107, 115, 152]
FeO_5	2160	2170	11	[3, 75, 82, 83, 102, 132]
FeO_6	2162	2178	17	[6, 78, 84, 115, 122, 128, 135]
FeO_6	2171	2181	11	[3, 75, 82, 83, 102, 117, 132]
FeO_8	2179	2197	19	[4, 67, 72, 73, 107, 115, 127, 138, 152]
FeO_5	2179	2179	1	[6, 78, 84, 122, 128, 135]
FeO_6	2180	2183	4	[6, 78, 84, 122, 128, 135, 146]
FeO_7	2182	2185	4	[3, 74, 75, 82, 83, 102, 117, 132]
FeO_7	2184	2207	24	[6, 78, 84, 122, 128, 135, 146, 147]
FeO_6	2186	2218	33	[3, 75, 82, 83, 102, 117, 132]
FeO_7	2189	2210	22	[5, 87, 92, 99, 100, 106, 111, 144]
FeO_7	2198	2218	21	[4, 67, 72, 73, 107, 115, 127, 152]
FeO_8	2208	2218	11	[6, 78, 84, 115, 122, 128, 135, 146, 147]
FeO_6	2211	2237	27	[5, 92, 99, 100, 106, 111, 144]
FeO_5	2219	2243	25	[3, 75, 82, 83, 117, 132]
FeO_6	2219	2227	9	[4, 67, 72, 73, 107, 115, 152]
FeO_7	2219	2223	5	[6, 78, 84, 115, 122, 128, 135, 147]
FeO_8	2224	2231	8	[6, 78, 84, 115, 122, 128, 135, 143, 147]
FeO_5	2228	2232	5	[4, 67, 72, 73, 107, 115]
FeO_7	2232	2250	19	[6, 78, 84, 115, 122, 128, 135, 143]
FeO_4	2233	2233	1	[4, 67, 72, 73, 107]
FeO_5	2234	2245	12	[4, 67, 72, 73, 107, 138]
FeO_7	2238	2332	95	[5, 87, 92, 99, 100, 106, 111, 144]
FeO_6	2244	2275	32	[3, 75, 82, 83, 102, 117, 132]
FeO_6	2246	2249	4	[4, 67, 72, 73, 107, 115, 138]
FeO_5	2250	2278	29	[4, 67, 72, 73, 107, 115]
FeO_6	2251	2256	6	[6, 78, 84, 115, 122, 128, 135]
FeO_7	2257	2269	13	[6, 78, 84, 115, 122, 128, 135, 142]
FeO_6	2270	2270	1	[6, 78, 84, 115, 122, 128, 135]
FeO_7	2271	2314	44	[6, 78, 84, 115, 122, 128, 135, 147]
FeO_7	2276	2294	19	[3, 74, 75, 82, 83, 102, 117, 132]
FeO_6	2279	2282	4	[4, 67, 72, 73, 107, 115, 131]
FeO_7	2283	2287	5	[4, 67, 70, 72, 73, 107, 115, 131]
FeO_6	2288	2300	13	[4, 67, 70, 72, 73, 115, 131]
FeO_8	2295	2313	19	[3, 69, 74, 75, 82, 83, 102, 117, 132]
FeO_7	2301	2301	1	[4, 67, 70, 72, 73, 107, 115, 131]
FeO_8	2302	2303	2	[4, 67, 70, 72, 73, 107, 115, 127, 131]
FeO_7	2304	2312	9	[4, 67, 70, 73, 107, 115, 127, 131]
FeO_8	2313	2321	9	[4, 67, 70, 73, 101, 107, 115, 127, 131]
FeO_7	2314	2316	3	[3, 74, 75, 82, 83, 102, 117, 132]
FeO_8	2315	2333	19	[6, 78, 84, 115, 122, 128, 135, 146, 147]
FeO_6	2317	2421	105	[3, 75, 82, 83, 102, 117, 132]
FeO_7	2322	2323	2	[4, 67, 70, 73, 101, 107, 115, 127]
FeO_5	2324	2330	7	[4, 67, 70, 73, 101, 115]
FeO_6	2331	2356	26	[4, 67, 70, 73, 101, 115, 131]
FeO_6	2333	2338	6	[5, 87, 92, 99, 100, 111, 144]
FeO_7	2334	2349	16	[6, 78, 84, 115, 122, 128, 135, 146]
FeO_5	2339	2376	38	[5, 87, 92, 99, 111, 144]
FeO_6	2350	2363	14	[6, 78, 84, 115, 122, 128, 135]
FeO_5	2357	2378	22	[4, 67, 70, 73, 101, 115]
FeO_7	2364	2394	31	[6, 78, 84, 115, 122, 128, 135, 147]
FeO_6	2377	2392	16	[5, 87, 92, 99, 100, 111, 144]
FeO_6	2379	2382	4	[4, 67, 70, 72, 73, 101, 115]
FeO_5	2383	2383	1	[4, 67, 70, 72, 73, 115]
FeO_6	2384	2385	2	[4, 67, 70, 72, 73, 107, 115]
FeO_7	2386	2405	20	[4, 67, 70, 72, 73, 107, 115, 127]
FeO_7	2393	2406	14	[5, 87, 92, 99, 100, 111, 137, 144]
FeO_8	2395	2402	8	[6, 78, 84, 115, 122, 128, 135, 143, 147]
FeO_7	2403	2420	18	[6, 78, 84, 115, 122, 128, 135, 147]
FeO_8	2406	2409	4	[4, 67, 70, 72, 73, 107, 115, 127, 152]
FeO_6	2407	2419	13	[5, 87, 92, 99, 100, 111, 144]
FeO_7	2410	2435	26	[4, 67, 72, 73, 107, 115, 127, 152]
FeO_5	2420	2426	7	[5, 87, 92, 99, 111, 144]
FeO_8	2421	2438	18	[6, 78, 84, 115, 122, 128, 135, 146, 147]
FeO_5	2422	2427	6	[3, 75, 83, 102, 117, 132]
FeO_6	2427	2453	27	[5, 87, 92, 99, 100, 111, 144]
FeO_6	2428	2437	10	[3, 75, 82, 83, 102, 117, 132]
FeO_6	2436	2440	5	[4, 72, 73, 107, 115, 127, 152]
FeO_7	2438	2441	4	[3, 75, 82, 83, 102, 117, 132, 133]
FeO_7	2439	2526	88	[6, 78, 84, 115, 122, 128, 135, 147]
FeO_7	2441	2470	30	[4, 72, 73, 107, 115, 127, 131, 152]
FeO_6	2442	2449	8	[3, 75, 82, 83, 117, 132, 133]
FeO_5	2450	2466	17	[3, 75, 83, 117, 132, 133]
FeO_7	2454	2465	12	[5, 87, 89, 92, 99, 100, 111, 144]
FeO_6	2466	2469	4	[5, 87, 92, 99, 100, 111, 144]
FeO_6	2467	2489	23	[3, 75, 82, 83, 117, 132, 133]
FeO_7	2470	2501	32	[5, 87, 92, 99, 100, 106, 111, 144]
FeO_8	2471	2477	7	[4, 72, 73, 84, 107, 115, 127, 131, 152]
FeO_7	2478	2486	9	[4, 72, 73, 84, 107, 115, 127, 131]
FeO_8	2487	2510	24	[4, 72, 73, 84, 101, 107, 115, 127, 131]
FeO_7	2490	2503	14	[3, 69, 75, 82, 83, 117, 132, 133]
FeO_6	2502	2502	1	[5, 87, 92, 99, 100, 111, 144]
FeO_7	2503	2504	2	[5, 87, 92, 99, 100, 106, 111, 144]
FeO_6	2504	2506	3	[3, 69, 75, 83, 117, 132, 133]
FeO_6	2505	2526	22	[5, 87, 92, 99, 100, 111, 144]
FeO_7	2507	2508	2	[3, 69, 75, 83, 102, 117, 132, 133]
FeO_8	2509	2509	1	[3, 69, 75, 82, 83, 102, 117, 132, 133]
FeO_7	2510	2553	44	[3, 75, 82, 83, 102, 117, 132, 133]
FeO_9	2511	2513	3	[4, 72, 73, 84, 101, 107, 115, 127, 131, 147]
FeO_7	2514	2523	10	[4, 72, 73, 84, 107, 115, 127, 131]
FeO_6	2524	2525	2	[4, 72, 84, 107, 115, 127, 131]
FeO_5	2526	2543	18	[4, 72, 84, 107, 115, 131]
FeO_7	2527	2547	21	[5, 76, 87, 92, 99, 100, 111, 144]
FeO_6	2527	2549	23	[6, 78, 84, 115, 122, 128, 135]
FeO_6	2544	2545	2	[4, 72, 84, 107, 115, 127, 131]
FeO_7	2546	2589	44	[4, 72, 84, 107, 115, 127, 131, 147]
FeO_4	2548	2549	2	[5, 92, 99, 100, 111]
FeO_5	2550	2558	9	[5, 92, 96, 99, 100, 111]
FeO_7	2550	2582	33	[6, 78, 84, 115, 122, 128, 135, 147]
FeO_6	2554	2560	7	[3, 75, 82, 83, 117, 132, 133]
FeO_6	2559	2585	27	[5, 76, 92, 96, 99, 100, 111]
FeO_5	2561	2576	16	[3, 75, 83, 117, 132, 133]
FeO_6	2577	2577	1	[3, 75, 83, 102, 117, 132, 133]
FeO_7	2578	2597	20	[3, 74, 75, 83, 102, 117, 132, 133]
FeO_8	2583	2585	3	[6, 78, 84, 115, 122, 128, 135, 146, 147]
FeO_5	2586	2598	13	[5, 76, 96, 99, 100, 111]
FeO_7	2586	2607	22	[6, 78, 84, 115, 122, 128, 146, 147]
FeO_6	2590	2600	11	[4, 72, 84, 107, 115, 127, 147]
FeO_6	2598	2600	3	[3, 75, 83, 102, 117, 132, 133]
FeO_6	2599	2603	5	[5, 76, 96, 99, 100, 111, 144]
FeO_7	2601	2608	8	[3, 75, 83, 102, 103, 117, 132, 133]
FeO_5	2601	2603	3	[4, 72, 107, 115, 127, 147]
FeO_4	2604	2656	53	[4, 72, 107, 115, 147]
FeO_5	2604	2606	3	[5, 96, 99, 100, 111, 144]
FeO_6	2607	2608	2	[5, 76, 96, 99, 100, 111, 144]
FeO_6	2608	2633	26	[6, 78, 84, 115, 122, 128, 147]
FeO_6	2609	2639	31	[3, 75, 102, 103, 117, 132, 133]
FeO_7	2609	2631	23	[5, 76, 96, 99, 100, 111, 139, 144]
FeO_6	2632	2641	10	[5, 76, 96, 99, 100, 111, 139]
FeO_7	2634	2669	36	[6, 78, 84, 115, 122, 128, 135, 147]
FeO_5	2640	2641	2	[3, 75, 102, 117, 132, 133]
FeO_6	2642	2679	38	[3, 75, 83, 102, 117, 132, 133]
FeO_5	2642	2676	35	[5, 76, 99, 100, 111, 139]
FeO_5	2657	2661	5	[4, 72, 107, 115, 127, 147]
FeO_4	2662	2668	7	[4, 72, 107, 115, 147]
FeO_6	2669	2682	14	[4, 72, 107, 115, 127, 145, 147]
FeO_6	2670	2679	10	[6, 78, 84, 115, 128, 135, 147]
FeO_6	2677	2680	4	[5, 76, 92, 99, 100, 111, 144]
FeO_7	2680	2696	17	[3, 69, 75, 83, 102, 117, 132, 133]
FeO_7	2680	2681	2	[6, 78, 84, 115, 122, 128, 135, 147]
FeO_7	2681	2682	2	[5, 76, 87, 92, 99, 100, 111, 144]
FeO_8	2682	2697	16	[6, 78, 84, 115, 122, 128, 135, 146, 147]
FeO_7	2683	2685	3	[4, 72, 107, 115, 127, 131, 145, 147]
FeO_6	2683	2695	13	[5, 76, 87, 92, 99, 100, 111]
FeO_6	2686	2697	12	[4, 72, 107, 115, 127, 131, 147]
FeO_7	2696	2717	22	[5, 76, 87, 89, 92, 99, 100, 111]
FeO_6	2697	2717	21	[3, 69, 75, 83, 117, 132, 133]
FeO_5	2698	2736	39	[4, 72, 107, 115, 127, 131]
FeO_7	2698	2702	5	[6, 78, 84, 115, 122, 128, 135, 147]
FeO_6	2703	2709	7	[6, 78, 84, 115, 122, 135, 147]
FeO_7	2710	2721	12	[6, 78, 84, 115, 122, 128, 135, 147]
FeO_5	2718	2766	49	[3, 75, 83, 117, 132, 133]
FeO_6	2718	2748	31	[5, 76, 87, 92, 99, 100, 111]
FeO_6	2722	2726	5	[6, 78, 84, 115, 122, 135, 147]
FeO_5	2727	2732	6	[6, 78, 115, 122, 135, 147]
FeO_6	2733	2733	1	[6, 78, 115, 122, 128, 135, 147]
FeO_5	2734	2734	1	[6, 78, 115, 122, 128, 135]
FeO_6	2735	2742	8	[6, 70, 78, 115, 122, 128, 135]
FeO_6	2737	2738	2	[4, 72, 107, 115, 127, 131, 137]
FeO_7	2739	2781	43	[4, 72, 101, 107, 115, 127, 131, 137]
FeO_5	2743	2747	5	[6, 78, 115, 122, 128, 135]
FeO_6	2748	2782	35	[6, 78, 84, 115, 122, 128, 135]
FeO_7	2749	2759	11	[5, 76, 87, 92, 99, 100, 111, 144]
FeO_6	2760	2767	8	[5, 87, 92, 99, 100, 111, 144]
FeO_6	2767	2786	20	[3, 75, 83, 117, 132, 133, 149]
FeO_7	2768	2770	3	[5, 78, 87, 92, 99, 100, 111, 144]
FeO_6	2771	2784	14	[5, 78, 87, 92, 100, 111, 144]
FeO_6	2782	2796	15	[4, 72, 101, 107, 115, 131, 137]
FeO_7	2783	2795	13	[6, 78, 84, 115, 122, 128, 135, 146]
FeO_5	2785	2785	1	[5, 87, 92, 100, 111, 144]
FeO_4	2786	2801	16	[5, 87, 92, 100, 111]
FeO_7	2787	2790	4	[3, 75, 83, 102, 117, 132, 133, 149]
FeO_6	2791	2810	20	[3, 75, 102, 117, 132, 133, 149]
FeO_8	2796	2831	36	[6, 78, 84, 115, 122, 128, 135, 146, 147]
FeO_5	2797	2801	5	[4, 101, 107, 115, 131, 137]
FeO_4	2802	2802	1	[4, 107, 115, 131, 137]
FeO_5	2802	2807	6	[5, 87, 92, 99, 100, 111]
FeO_5	2803	2810	8	[4, 107, 115, 127, 131, 137]
FeO_6	2808	2821	14	[5, 87, 92, 99, 100, 106, 111]
FeO_7	2811	2823	13	[3, 75, 102, 103, 117, 132, 133, 149]
FeO_6	2811	2811	1	[4, 107, 115, 127, 131, 137, 147]
FeO_5	2812	2812	1	[4, 107, 115, 131, 137, 147]
FeO_6	2813	2824	12	[4, 72, 107, 115, 131, 137, 147]
FeO_7	2822	2835	14	[5, 87, 92, 99, 100, 106, 111, 144]
FeO_6	2824	2850	27	[3, 75, 102, 117, 132, 133, 149]
FeO_7	2825	2826	2	[4, 72, 96, 107, 115, 131, 137, 147]
FeO_8	2827	2828	2	[4, 72, 96, 107, 115, 127, 131, 137, 147]
FeO_7	2829	2831	3	[4, 96, 107, 115, 127, 131, 137, 147]
FeO_6	2832	2841	10	[4, 96, 107, 115, 127, 131, 137]
FeO_7	2832	2864	33	[6, 78, 115, 122, 128, 135, 146, 147]
FeO_6	2836	2836	1	[5, 87, 92, 99, 100, 111, 144]
FeO_7	2837	2844	8	[5, 87, 92, 99, 100, 106, 111, 144]
FeO_5	2842	2857	16	[4, 107, 115, 127, 131, 137]
FeO_6	2845	2850	6	[5, 92, 99, 100, 106, 111, 144]
FeO_7	2851	2852	2	[3, 75, 102, 103, 117, 132, 133, 149]
FeO_7	2851	2866	16	[5, 78, 92, 99, 100, 106, 111, 144]
FeO_6	2853	2853	1	[3, 75, 102, 117, 132, 133, 149]
FeO_7	2854	2879	26	[3, 75, 102, 103, 117, 132, 133, 149]
FeO_6	2858	2907	50	[4, 101, 107, 115, 127, 131, 137]
FeO_8	2865	2865	1	[6, 78, 115, 122, 128, 135, 142, 146, 147]
FeO_9	2866	2879	14	[6, 78, 115, 122, 128, 135, 142, 146, 147, 150]
FeO_8	2867	2882	16	[5, 78, 87, 92, 99, 100, 106, 111, 144]
FeO_8	2880	2887	8	[3, 75, 83, 102, 103, 117, 132, 133, 149]
FeO_8	2880	2883	4	[6, 78, 115, 122, 128, 135, 146, 147, 150]
FeO_7	2883	2900	18	[5, 78, 92, 99, 100, 106, 111, 144]
FeO_7	2884	2891	8	[6, 78, 115, 122, 128, 135, 146, 147]
FeO_7	2888	2889	2	[3, 75, 83, 102, 103, 117, 132, 133]
FeO_6	2890	2893	4	[3, 75, 102, 103, 117, 132, 133]
FeO_6	2892	2903	12	[6, 78, 115, 122, 128, 135, 146]
FeO_5	2894	2904	11	[3, 75, 102, 117, 132, 133]
FeO_8	2901	2922	22	[5, 78, 87, 92, 99, 100, 106, 111, 144]
FeO_5	2904	2914	11	[6, 78, 122, 128, 135, 146]
FeO_6	2905	2916	12	[3, 75, 82, 102, 117, 132, 133]
FeO_7	2908	2926	19	[4, 72, 101, 107, 115, 127, 131, 137]
FeO_6	2915	2933	19	[6, 78, 115, 122, 128, 135, 146]
FeO_5	2917	2921	5	[3, 75, 82, 117, 132, 133]
FeO_6	2922	2922	1	[3, 69, 75, 82, 117, 132, 133]
FeO_7	2923	2942	20	[3, 69, 75, 82, 83, 117, 132, 133]
FeO_7	2923	2934	12	[5, 78, 87, 92, 99, 100, 111, 144]
FeO_6	2927	2937	11	[4, 72, 101, 107, 115, 127, 137]
FeO_7	2934	2957	24	[6, 73, 78, 115, 122, 128, 135, 146]
FeO_8	2935	2937	3	[5, 78, 87, 92, 99, 100, 106, 111, 144]
FeO_7	2938	2994	57	[4, 72, 101, 107, 115, 127, 131, 137]
FeO_7	2938	2938	1	[5, 78, 87, 92, 99, 100, 111, 144]
FeO_6	2939	2956	18	[5, 87, 92, 99, 100, 111, 144]
FeO_6	2943	2952	10	[3, 75, 82, 83, 117, 132, 133]
FeO_7	2953	2970	18	[3, 75, 80, 82, 83, 117, 132, 133]
FeO_7	2957	2992	36	[5, 78, 87, 92, 99, 100, 111, 144]
FeO_8	2958	2959	2	[6, 73, 78, 115, 122, 128, 135, 146, 147]
FeO_7	2960	2968	9	[6, 78, 115, 122, 128, 135, 146, 147]
FeO_8	2969	3018	50	[6, 73, 78, 115, 122, 128, 135, 146, 147]
FeO_8	2971	2974	4	[3, 69, 75, 80, 82, 83, 117, 132, 133]
FeO_7	2975	2991	17	[3, 69, 75, 82, 83, 117, 132, 133]
FeO_6	2992	3012	21	[3, 75, 82, 83, 117, 132, 133]
FeO_6	2993	3013	21	[5, 78, 87, 92, 99, 111, 144]
FeO_8	2995	3031	37	[4, 72, 101, 107, 115, 127, 131, 137, 147]
FeO_5	3013	3015	3	[3, 75, 83, 117, 132, 133]
FeO_7	3014	3049	36	[5, 78, 87, 92, 99, 100, 111, 144]
FeO_6	3016	3028	13	[3, 75, 82, 83, 117, 132, 133]
FeO_7	3019	3040	22	[6, 73, 78, 115, 122, 128, 135, 146]
FeO_7	3029	3034	6	[3, 69, 75, 82, 83, 117, 132, 133]
FeO_7	3032	3035	4	[4, 101, 107, 115, 127, 131, 137, 147]
FeO_6	3035	3048	14	[3, 69, 75, 83, 117, 132, 133]
FeO_6	3036	3058	23	[4, 101, 107, 115, 127, 131, 147]
FeO_6	3041	3048	8	[6, 78, 115, 122, 128, 135, 146]
FeO_7	3049	3052	4	[3, 69, 75, 83, 103, 117, 132, 133]
FeO_7	3049	3070	22	[6, 78, 115, 122, 128, 135, 146, 147]
FeO_6	3050	3082	33	[5, 87, 92, 99, 100, 111, 144]
FeO_8	3053	3058	6	[3, 69, 75, 83, 102, 103, 117, 132, 133]
FeO_7	3059	3071	13	[3, 75, 83, 102, 103, 117, 132, 133]
FeO_7	3059	3079	21	[4, 72, 101, 107, 115, 127, 131, 147]
FeO_8	3071	3126	56	[6, 78, 84, 115, 122, 128, 135, 146, 147]
FeO_6	3072	3083	12	[3, 75, 83, 102, 117, 132, 133]
FeO_6	3080	3114	35	[4, 101, 107, 115, 127, 131, 147]
FeO_7	3083	3089	7	[5, 87, 92, 99, 100, 106, 111, 144]
FeO_5	3084	3099	16	[3, 75, 83, 102, 132, 133]
FeO_6	3090	3107	18	[5, 87, 92, 99, 100, 111, 144]
FeO_6	3100	3100	1	[3, 75, 83, 102, 117, 132, 133]
FeO_5	3101	3104	4	[3, 75, 102, 117, 132, 133]
FeO_6	3105	3127	23	[3, 75, 102, 117, 132, 133, 149]
FeO_7	3108	3129	22	[5, 87, 92, 99, 100, 106, 111, 144]
FeO_7	3115	3134	20	[4, 70, 101, 107, 115, 127, 131, 147]
FeO_7	3127	3189	63	[6, 78, 84, 115, 122, 128, 135, 146]
FeO_7	3128	3136	9	[3, 75, 102, 103, 117, 132, 133, 149]
FeO_6	3130	3137	8	[5, 87, 92, 99, 100, 111, 144]
FeO_6	3135	3192	58	[4, 70, 107, 115, 127, 131, 147]
FeO_6	3137	3138	2	[3, 75, 102, 103, 117, 133, 149]
FeO_5	3138	3145	8	[5, 87, 92, 99, 100, 111]
FeO_5	3139	3146	8	[3, 75, 102, 103, 117, 133]
FeO_6	3146	3156	11	[5, 87, 92, 99, 100, 111, 144]
FeO_4	3147	3155	9	[3, 75, 102, 117, 133]
FeO_5	3156	3159	4	[3, 75, 102, 117, 133, 149]
FeO_7	3157	3183	27	[5, 87, 92, 96, 99, 100, 111, 144]
FeO_6	3160	3161	2	[3, 75, 102, 117, 132, 133, 149]
FeO_7	3162	3179	18	[3, 75, 102, 103, 117, 132, 133, 149]
FeO_6	3180	3199	20	[3, 75, 102, 103, 132, 133, 149]
FeO_6	3184	3207	24	[5, 87, 92, 96, 99, 100, 111]
FeO_8	3190	3219	30	[6, 78, 84, 115, 122, 128, 135, 146, 147]
FeO_7	3193	3241	49	[4, 70, 101, 107, 115, 127, 131, 147]
FeO_7	3200	3222	23	[3, 75, 102, 103, 117, 132, 133, 149]
FeO_7	3208	3210	3	[5, 87, 92, 96, 99, 100, 111, 144]
FeO_8	3211	3223	13	[5, 87, 92, 96, 99, 100, 106, 111, 144]
FeO_7	3220	3268	49	[6, 78, 84, 115, 122, 128, 135, 146]
FeO_6	3223	3227	5	[3, 75, 102, 117, 132, 133, 149]
FeO_6	3224	3246	23	[5, 87, 92, 96, 100, 111, 144]
FeO_7	3228	3228	1	[3, 75, 82, 102, 117, 132, 133, 149]
FeO_5	3229	3229	1	[3, 75, 82, 102, 132, 133]
FeO_6	3230	3233	4	[3, 75, 82, 83, 102, 132, 133]
FeO_7	3234	3235	2	[3, 75, 82, 83, 102, 103, 132, 133]
FeO_6	3236	3252	17	[3, 75, 82, 83, 103, 132, 133]
FeO_8	3242	3242	1	[4, 67, 70, 101, 107, 115, 127, 131, 147]
FeO_7	3243	3248	6	[4, 67, 101, 107, 115, 127, 131, 147]
FeO_7	3247	3250	4	[5, 87, 92, 96, 99, 100, 111, 144]
FeO_6	3249	3260	12	[4, 67, 101, 115, 127, 131, 147]
FeO_8	3251	3273	23	[5, 76, 87, 92, 96, 99, 100, 111, 144]
FeO_7	3253	3263	11	[3, 69, 75, 82, 83, 103, 132, 133]
FeO_7	3261	3267	7	[4, 67, 101, 107, 115, 127, 131, 147]
FeO_8	3264	3265	2	[3, 69, 75, 82, 83, 102, 103, 132, 133]
FeO_7	3266	3288	23	[3, 75, 82, 83, 102, 103, 132, 133]
FeO_8	3268	3274	7	[4, 67, 70, 101, 107, 115, 127, 131, 147]
FeO_8	3269	3318	50	[6, 78, 84, 115, 122, 128, 135, 146, 147]
FeO_7	3274	3282	9	[5, 76, 87, 92, 96, 99, 100, 111]
FeO_7	3275	3290	16	[4, 67, 70, 101, 115, 127, 131, 147]
FeO_6	3283	3286	4	[5, 87, 92, 96, 99, 100, 111]
FeO_5	3287	3305	19	[5, 87, 92, 99, 100, 111]
FeO_6	3289	3294	6	[3, 75, 83, 102, 103, 132, 133]
FeO_6	3291	3301	11	[4, 67, 70, 101, 115, 127, 147]
FeO_7	3295	3296	2	[3, 69, 75, 83, 102, 103, 132, 133]
FeO_6	3297	3306	10	[3, 69, 75, 83, 102, 132, 133]
FeO_7	3302	3322	21	[4, 67, 70, 101, 115, 127, 131, 147]
FeO_6	3306	3309	4	[5, 87, 92, 96, 99, 100, 111]
FeO_7	3307	3332	26	[3, 69, 75, 82, 83, 102, 132, 133]
FeO_7	3310	3317	8	[5, 87, 92, 96, 99, 100, 111, 144]
FeO_8	3318	3326	9	[5, 87, 92, 96, 99, 100, 106, 111, 144]
FeO_7	3319	3374	56	[6, 84, 115, 122, 128, 135, 146, 147]
FeO_6	3323	3329	7	[4, 70, 101, 115, 127, 131, 147]
FeO_7	3327	3345	19	[5, 87, 92, 96, 99, 100, 111, 144]
FeO_5	3330	3344	15	[4, 70, 101, 115, 127, 147]
FeO_6	3333	3348	16	[3, 69, 75, 82, 83, 102, 132]
FeO_6	3345	3349	5	[4, 70, 101, 115, 126, 127, 147]
FeO_6	3346	3349	4	[5, 87, 92, 96, 99, 111, 144]
FeO_7	3349	3392	44	[3, 69, 75, 82, 83, 102, 132, 133]
FeO_5	3350	3358	9	[4, 70, 115, 126, 127, 147]
FeO_7	3350	3351	2	[5, 87, 92, 96, 99, 100, 111, 144]
FeO_6	3352	3372	21	[5, 87, 92, 99, 100, 111, 144]
FeO_6	3359	3361	3	[4, 70, 73, 115, 126, 127, 147]
FeO_7	3362	3371	10	[4, 70, 73, 115, 126, 127, 128, 147]
FeO_8	3372	3381	10	[4, 67, 70, 73, 115, 126, 127, 128, 147]
FeO_5	3373	3381	9	[5, 92, 99, 100, 111, 144]
FeO_8	3375	3393	19	[6, 78, 84, 115, 122, 128, 135, 146, 147]
FeO_9	3382	3402	21	[4, 67, 70, 72, 73, 115, 126, 127, 128, 147]
FeO_6	3382	3386	5	[5, 76, 92, 99, 100, 111, 144]
FeO_7	3387	3395	9	[5, 76, 87, 92, 99, 100, 111, 144]
FeO_6	3393	3444	52	[3, 75, 82, 83, 102, 132, 133]
FeO_7	3394	3394	1	[6, 78, 84, 115, 122, 128, 146, 147]
FeO_6	3395	3409	15	[6, 84, 115, 122, 128, 146, 147]
FeO_8	3396	3404	9	[5, 76, 87, 92, 96, 99, 100, 111, 144]
FeO_8	3403	3422	20	[4, 67, 70, 73, 115, 126, 127, 128, 147]
FeO_7	3405	3415	11	[5, 87, 92, 96, 99, 100, 111, 144]
FeO_7	3410	3415	6	[6, 84, 115, 122, 128, 135, 146, 147]
FeO_6	3416	3436	21	[5, 87, 96, 99, 100, 111, 144]
FeO_8	3416	3433	18	[6, 78, 84, 115, 122, 128, 135, 146, 147]
FeO_7	3423	3430	8	[4, 67, 70, 115, 126, 127, 128, 147]
FeO_8	3431	3443	13	[4, 67, 70, 73, 115, 126, 127, 128, 147]
FeO_7	3434	3459	26	[6, 84, 115, 122, 128, 135, 146, 147]
FeO_7	3437	3443	7	[5, 87, 92, 96, 99, 100, 111, 144]
FeO_9	3444	3462	19	[4, 67, 70, 73, 101, 115, 126, 127, 128, 147]
FeO_6	3444	3483	40	[5, 87, 92, 99, 100, 111, 144]
FeO_7	3445	3462	18	[3, 69, 75, 82, 83, 102, 132, 133]
FeO_8	3460	3464	5	[6, 78, 84, 115, 122, 128, 135, 146, 147]
FeO_6	3463	3478	16	[3, 75, 82, 83, 102, 132, 133]
FeO_8	3463	3466	4	[4, 67, 70, 101, 115, 126, 127, 128, 147]
FeO_7	3465	3478	14	[6, 78, 84, 115, 122, 128, 146, 147]
FeO_7	3467	3474	8	[4, 67, 70, 101, 115, 126, 128, 147]
FeO_6	3475	3522	48	[4, 67, 70, 115, 126, 128, 147]
FeO_7	3479	3500	22	[3, 69, 75, 82, 83, 102, 132, 133]
FeO_8	3479	3481	3	[6, 73, 78, 84, 115, 122, 128, 146, 147]
FeO_7	3482	3499	18	[6, 73, 78, 84, 115, 122, 128, 146]
FeO_7	3484	3565	82	[5, 87, 92, 99, 100, 111, 134, 144]
FeO_8	3500	3509	10	[6, 73, 78, 84, 115, 122, 128, 146, 147]
FeO_6	3501	3516	16	[3, 75, 82, 83, 102, 132, 133]
FeO_7	3510	3525	16	[6, 73, 78, 84, 115, 122, 128, 146]
FeO_7	3517	3524	8	[3, 75, 82, 83, 102, 117, 132, 133]
FeO_7	3523	3529	7	[4, 67, 70, 101, 115, 126, 128, 147]
FeO_6	3525	3559	35	[3, 75, 83, 102, 117, 132, 133]
FeO_8	3526	3526	1	[6, 73, 78, 84, 115, 122, 128, 146, 147]
FeO_9	3527	3528	2	[6, 73, 78, 84, 115, 122, 128, 135, 146, 147]
FeO_8	3529	3531	3	[6, 73, 78, 84, 115, 122, 128, 135, 147]
FeO_8	3530	3550	21	[4, 67, 70, 73, 101, 115, 126, 128, 147]
FeO_7	3532	3560	29	[6, 73, 78, 84, 115, 122, 128, 135]
FeO_7	3551	3578	28	[4, 70, 73, 101, 115, 126, 128, 147]
FeO_7	3560	3581	22	[3, 75, 82, 83, 102, 117, 132, 133]
FeO_6	3561	3590	30	[6, 73, 78, 84, 115, 122, 135]
FeO_6	3566	3587	22	[5, 87, 92, 99, 100, 111, 134]
FeO_6	3579	3609	31	[4, 70, 73, 101, 115, 128, 147]
FeO_6	3582	3583	2	[3, 75, 83, 102, 117, 132, 133]
FeO_7	3584	3596	13	[3, 75, 80, 83, 102, 117, 132, 133]
FeO_5	3588	3602	15	[5, 87, 92, 99, 100, 134]
FeO_7	3591	3603	13	[6, 70, 73, 78, 84, 115, 122, 135]
FeO_8	3597	3598	2	[3, 75, 80, 82, 83, 102, 117, 132, 133]
FeO_7	3599	3615	17	[3, 75, 82, 83, 102, 117, 132, 133]
FeO_6	3603	3607	5	[5, 87, 92, 99, 100, 111, 134]
FeO_6	3604	3610	7	[6, 70, 78, 84, 115, 122, 135]
FeO_5	3608	3612	5	[5, 87, 92, 100, 111, 134]
FeO_7	3610	3632	23	[4, 70, 73, 101, 115, 126, 128, 147]
FeO_7	3611	3611	1	[6, 70, 73, 78, 84, 115, 122, 135]
FeO_8	3612	3616	5	[6, 70, 73, 78, 84, 115, 122, 129, 135]
FeO_6	3613	3649	37	[5, 75, 87, 92, 100, 111, 134]
FeO_6	3616	3635	20	[3, 75, 83, 102, 117, 132, 133]
FeO_7	3617	3621	5	[6, 73, 78, 84, 115, 122, 129, 135]
FeO_6	3622	3646	25	[6, 73, 78, 84, 115, 122, 135]
FeO_6	3633	3642	10	[4, 70, 73, 115, 126, 128, 147]
FeO_7	3636	3637	2	[3, 69, 75, 83, 102, 117, 132, 133]
FeO_8	3638	3641	4	[3, 69, 75, 82, 83, 102, 117, 132, 133]
FeO_7	3642	3651	10	[3, 69, 82, 83, 102, 117, 132, 133]
FeO_7	3643	3653	11	[4, 70, 73, 115, 122, 126, 128, 147]
FeO_7	3647	3654	8	[6, 70, 73, 78, 84, 115, 122, 135]
FeO_7	3650	3651	2	[5, 75, 87, 92, 100, 105, 111, 134]
FeO_8	3652	3656	5	[3, 69, 75, 82, 83, 102, 117, 132, 133]
FeO_6	3652	3665	14	[5, 75, 87, 92, 100, 111, 134]
FeO_6	3654	3687	34	[4, 70, 73, 122, 126, 128, 147]
FeO_8	3655	3659	5	[6, 70, 73, 78, 84, 115, 122, 135, 147]
FeO_6	3657	3714	58	[3, 75, 82, 83, 102, 132, 133]
FeO_7	3660	3663	4	[6, 73, 78, 84, 115, 122, 135, 147]
FeO_6	3664	3671	8	[6, 78, 84, 115, 122, 135, 147]
FeO_5	3666	3672	7	[5, 87, 92, 100, 111, 134]
FeO_5	3672	3672	1	[6, 78, 84, 115, 122, 135]
FeO_6	3673	3686	14	[5, 87, 92, 99, 100, 111, 134]
FeO_6	3673	3706	34	[6, 78, 84, 115, 122, 135, 146]
FeO_5	3687	3693	7	[5, 87, 92, 99, 100, 134]
FeO_7	3688	3692	5	[4, 70, 73, 115, 122, 126, 128, 147]
FeO_6	3693	3722	30	[4, 70, 73, 115, 122, 128, 147]
FeO_6	3694	3708	15	[5, 87, 92, 99, 100, 134, 144]
FeO_5	3707	3767	61	[6, 78, 84, 115, 122, 135]
FeO_7	3709	3728	20	[5, 87, 92, 99, 100, 111, 134, 144]
FeO_5	3715	3715	1	[3, 75, 82, 102, 132, 133]
FeO_6	3716	3726	11	[3, 69, 75, 82, 102, 132, 133]
FeO_7	3723	3729	7	[4, 70, 73, 115, 122, 128, 143, 147]
FeO_5	3727	3737	11	[3, 75, 82, 102, 132, 133]
FeO_6	3729	3786	58	[5, 87, 92, 99, 100, 111, 144]
FeO_6	3730	3772	43	[4, 70, 73, 115, 122, 128, 147]
FeO_6	3738	3738	1	[3, 75, 82, 83, 102, 132, 133]
FeO_5	3739	3750	12	[3, 75, 82, 83, 102, 132]
FeO_6	3751	3791	41	[3, 75, 82, 83, 102, 132, 133]
FeO_6	3768	3786	19	[6, 78, 84, 115, 122, 135, 147]
FeO_7	3773	3789	17	[4, 70, 73, 84, 115, 122, 128, 147]
FeO_7	3787	3823	37	[5, 87, 92, 99, 100, 111, 134, 144]
FeO_5	3787	3805	19	[6, 78, 84, 115, 122, 135]
FeO_6	3790	3800	11	[4, 70, 73, 115, 122, 128, 147]
FeO_7	3792	3820	29	[3, 75, 82, 83, 102, 103, 132, 133]
FeO_5	3801	3811	11	[4, 70, 73, 122, 128, 147]
FeO_6	3806	3815	10	[6, 73, 78, 84, 115, 122, 135]
FeO_6	3812	3813	2	[4, 70, 73, 115, 122, 128, 147]
FeO_5	3814	3834	21	[4, 70, 73, 115, 128, 147]
FeO_7	3816	3824	9	[6, 73, 78, 84, 115, 117, 122, 135]
FeO_6	3821	3842	22	[3, 75, 82, 83, 102, 103, 132]
FeO_8	3824	3828	5	[5, 87, 92, 99, 100, 106, 111, 134, 144]
FeO_6	3825	3835	11	[6, 78, 84, 115, 117, 122, 135]
FeO_7	3829	3848	20	[5, 87, 92, 99, 100, 111, 134, 144]
FeO_6	3835	3837	3	[4, 70, 73, 115, 122, 128, 147]
FeO_5	3836	3841	6	[6, 78, 84, 115, 122, 135]
FeO_5	3838	3841	4	[4, 70, 73, 122, 128, 147]
FeO_6	3842	3848	7	[4, 70, 73, 122, 128, 143, 147]
FeO_6	3842	3853	12	[6, 73, 78, 84, 115, 122, 135]
FeO_7	3843	3902	60	[3, 75, 82, 83, 102, 103, 132, 133]
FeO_7	3849	3852	4	[4, 70, 73, 122, 126, 128, 143, 147]
FeO_6	3849	3855	7	[5, 87, 92, 99, 100, 111, 144]
FeO_6	3853	3863	11	[4, 70, 73, 122, 126, 128, 147]
FeO_5	3854	3876	23	[6, 78, 84, 115, 122, 135]
FeO_5	3856	3867	12	[5, 87, 92, 99, 100, 111]
FeO_5	3864	3876	13	[4, 70, 73, 126, 128, 147]
FeO_6	3868	3896	29	[5, 87, 92, 99, 100, 111, 144]
FeO_6	3877	3892	16	[4, 67, 70, 73, 126, 128, 147]
FeO_6	3877	3883	7	[6, 73, 78, 84, 115, 122, 135]
FeO_7	3884	3893	10	[6, 73, 78, 84, 115, 122, 135, 147]
FeO_5	3893	3901	9	[4, 70, 73, 126, 128, 147]
FeO_9	3894	3900	7	[6, 70, 73, 78, 84, 115, 122, 128, 135, 147]
FeO_7	3897	3914	18	[5, 87, 92, 99, 100, 111, 134, 144]
FeO_8	3901	3905	5	[6, 70, 73, 78, 84, 115, 122, 135, 147]
FeO_6	3902	3916	15	[4, 67, 70, 73, 126, 128, 147]
FeO_6	3903	3907	5	[3, 75, 82, 83, 103, 132, 133]
FeO_7	3906	3922	17	[6, 70, 73, 78, 84, 115, 122, 135]
FeO_5	3908	3922	15	[3, 75, 82, 83, 132, 133]
FeO_6	3915	3918	4	[5, 87, 92, 100, 111, 134, 144]
FeO_7	3917	3972	56	[4, 67, 70, 73, 122, 126, 128, 147]
FeO_7	3919	3924	6	[5, 87, 92, 100, 106, 111, 134, 144]
FeO_6	3923	3930	8	[3, 75, 82, 83, 102, 132, 133]
FeO_8	3923	3933	11	[6, 70, 73, 78, 84, 115, 122, 135, 147]
FeO_6	3925	3930	6	[5, 87, 92, 100, 106, 111, 134]
FeO_7	3931	3939	9	[3, 75, 82, 83, 102, 103, 132, 133]
FeO_7	3931	3931	1	[5, 76, 87, 92, 100, 106, 111, 134]
FeO_8	3932	3964	33	[5, 76, 87, 92, 99, 100, 106, 111, 134]
FeO_7	3934	3941	8	[6, 73, 78, 84, 115, 122, 135, 147]
FeO_7	3940	3955	16	[3, 75, 82, 102, 103, 132, 133, 149]
FeO_6	3942	3983	42	[6, 78, 84, 115, 122, 135, 147]
FeO_6	3956	4015	60	[3, 82, 102, 103, 132, 133, 149]
FeO_7	3965	3971	7	[5, 76, 87, 92, 99, 100, 111, 134]
FeO_6	3972	3995	24	[5, 87, 92, 99, 100, 111, 134]
FeO_6	3973	4025	53	[4, 67, 70, 73, 122, 128, 147]
FeO_5	3984	4056	73	[6, 78, 84, 115, 122, 135]
FeO_5	3996	4018	23	[5, 87, 92, 99, 100, 134]
FeO_6	4016	4022	7	[3, 75, 82, 102, 103, 132, 149]
FeO_6	4019	4033	15	[5, 87, 92, 99, 100, 106, 134]
FeO_7	4023	4024	2	[3, 75, 82, 102, 103, 132, 133, 149]
FeO_8	4025	4047	23	[3, 75, 82, 83, 102, 103, 132, 133, 149]
FeO_7	4026	4034	9	[4, 67, 70, 73, 115, 122, 128, 147]
FeO_7	4034	4039	6	[5, 87, 92, 99, 100, 106, 111, 134]
FeO_8	4035	4038	4	[4, 67, 70, 73, 78, 115, 122, 128, 147]
FeO_7	4039	4039	1	[4, 67, 70, 73, 78, 115, 122, 147]
FeO_6	4040	4040	1	[4, 70, 73, 78, 115, 122, 147]
FeO_6	4040	4040	1	[5, 87, 92, 99, 100, 111, 134]
FeO_5	4041	4060	20	[4, 70, 73, 115, 122, 147]
FeO_7	4041	4041	1	[5, 87, 92, 99, 100, 111, 134, 144]
FeO_6	4042	4049	8	[5, 87, 92, 100, 111, 134, 144]
FeO_7	4048	4059	12	[3, 75, 82, 83, 102, 103, 132, 133]
FeO_7	4050	4055	6	[5, 87, 92, 99, 100, 111, 134, 144]
FeO_6	4056	4185	130	[5, 87, 92, 99, 100, 111, 144]
FeO_6	4057	4077	21	[6, 78, 84, 115, 122, 135, 147]
FeO_6	4060	4094	35	[3, 75, 82, 83, 102, 103, 132]
FeO_4	4061	4077	17	[4, 70, 73, 122, 147]
FeO_5	4078	4091	14	[4, 67, 70, 73, 122, 147]
FeO_5	4078	4098	21	[6, 78, 84, 115, 122, 135]
FeO_6	4092	4104	13	[4, 67, 70, 73, 122, 128, 147]
FeO_5	4095	4107	13	[3, 75, 82, 83, 102, 132]
FeO_6	4099	4123	25	[6, 78, 84, 115, 122, 135, 150]
FeO_7	4105	4106	2	[4, 67, 70, 73, 115, 122, 128, 147]
FeO_6	4107	4116	10	[4, 67, 70, 73, 115, 122, 147]
FeO_6	4108	4115	8	[3, 75, 82, 83, 102, 103, 132]
FeO_7	4116	4120	5	[3, 75, 82, 83, 102, 103, 117, 132]
FeO_5	4117	4120	4	[4, 67, 70, 73, 122, 147]
FeO_6	4121	4142	22	[3, 75, 82, 83, 102, 117, 132]
FeO_6	4121	4130	10	[4, 67, 70, 73, 115, 122, 147]
FeO_5	4124	4140	17	[6, 78, 84, 115, 122, 135]
FeO_7	4131	4131	1	[4, 67, 70, 73, 78, 115, 122, 147]
FeO_8	4132	4143	12	[4, 67, 70, 73, 78, 108, 115, 122, 147]
FeO_6	4141	4247	107	[6, 78, 84, 115, 122, 135, 147]
FeO_7	4143	4152	10	[3, 75, 82, 83, 102, 103, 117, 132]
FeO_7	4144	4157	14	[4, 67, 70, 73, 78, 108, 122, 147]
FeO_8	4153	4159	7	[3, 75, 82, 83, 102, 103, 117, 132, 149]
FeO_6	4158	4161	4	[4, 67, 70, 73, 108, 122, 147]
FeO_7	4160	4188	29	[3, 75, 82, 83, 102, 103, 132, 149]
FeO_5	4162	4171	10	[4, 67, 73, 108, 122, 147]
FeO_6	4172	4185	14	[4, 67, 70, 73, 108, 122, 147]
FeO_5	4186	4202	17	[4, 67, 73, 108, 122, 147]
FeO_7	4186	4197	12	[5, 87, 92, 99, 100, 111, 134, 144]
FeO_6	4189	4208	20	[3, 75, 82, 102, 103, 132, 149]
FeO_6	4198	4229	32	[5, 87, 92, 99, 100, 111, 144]
FeO_4	4203	4206	4	[4, 67, 73, 108, 147]
FeO_5	4207	4222	16	[4, 67, 73, 108, 145, 147]
FeO_7	4209	4238	30	[3, 75, 82, 83, 102, 103, 132, 149]
FeO_6	4223	4232	10	[4, 67, 70, 73, 108, 145, 147]
FeO_7	4230	4250	21	[5, 87, 92, 96, 99, 100, 111, 144]
FeO_7	4233	4238	6	[4, 67, 70, 73, 108, 143, 145, 147]
FeO_6	4239	4266	28	[3, 75, 82, 102, 103, 132, 149]
FeO_6	4239	4245	7	[4, 67, 70, 73, 108, 143, 147]
FeO_7	4246	4278	33	[4, 67, 70, 73, 78, 108, 143, 147]
FeO_7	4248	4260	13	[6, 70, 78, 84, 115, 122, 135, 147]
FeO_6	4251	4282	32	[5, 87, 96, 99, 100, 111, 144]
FeO_6	4261	4279	19	[6, 70, 78, 84, 115, 135, 147]
FeO_7	4267	4273	7	[3, 75, 82, 102, 103, 117, 132, 149]
FeO_6	4274	4288	15	[3, 75, 82, 102, 103, 117, 149]
FeO_6	4279	4300	22	[4, 67, 70, 73, 78, 108, 147]
FeO_5	4280	4319	40	[6, 78, 84, 115, 135, 147]
FeO_7	4283	4293	11	[5, 87, 92, 96, 99, 100, 111, 144]
FeO_5	4289	4290	2	[3, 82, 102, 103, 117, 149]
FeO_4	4291	4293	3	[3, 82, 102, 103, 149]
FeO_6	4294	4385	92	[3, 75, 82, 102, 103, 132, 149]
FeO_6	4294	4319	26	[5, 87, 92, 99, 100, 111, 144]
FeO_5	4301	4302	2	[4, 67, 70, 73, 78, 147]
FeO_4	4303	4364	62	[4, 67, 70, 73, 147]
FeO_7	4320	4343	24	[5, 76, 87, 92, 99, 100, 111, 144]
FeO_6	4320	4324	5	[6, 78, 84, 115, 122, 135, 147]
FeO_7	4325	4345	21	[6, 73, 78, 84, 115, 122, 135, 147]
FeO_6	4344	4346	3	[5, 76, 87, 92, 99, 100, 111]
FeO_6	4346	4366	21	[6, 73, 78, 84, 115, 122, 135]
FeO_6	4347	4370	24	[5, 87, 92, 99, 100, 111, 144]
FeO_6	4365	4375	11	[4, 67, 70, 73, 84, 115, 147]
FeO_5	4367	4402	36	[6, 78, 84, 115, 122, 135]
FeO_7	4371	4374	4	[5, 87, 92, 96, 99, 100, 111, 144]
FeO_6	4375	4380	6	[5, 87, 92, 96, 100, 111, 144]
FeO_7	4376	4383	8	[4, 67, 70, 73, 78, 84, 115, 147]
FeO_5	4381	4390	10	[5, 87, 96, 100, 111, 144]
FeO_8	4384	4394	11	[4, 67, 70, 73, 78, 84, 115, 146, 147]
FeO_7	4386	4396	11	[3, 69, 75, 82, 102, 103, 132, 149]
FeO_6	4391	4406	16	[5, 87, 96, 99, 100, 111, 144]
FeO_7	4395	4406	12	[4, 67, 70, 73, 78, 84, 146, 147]
FeO_6	4397	4406	10	[3, 69, 75, 82, 102, 132, 149]
FeO_6	4403	4406	4	[6, 78, 84, 115, 122, 135, 147]
