# Supplementary material for: Pressure‐Induced Coordination Changes in a Pyrolitic Silicate Melt From Ab Initio Molecular Dynamics Simulations
Source: J Geophys Res Solid Earth. 2019 Nov 29;124(11):11232–50. doi: 10.1029/2019JB018238 (PMC6988478; doi:10.1029/2019JB018238)
Supplement: Supplementary file 2 — Data Set S1 [file JGRB-124-11232-s002.zip › Data/4000K/FeO/a10.5-pyr-100-nvt.T4.outcar.umd.dat.r0.stat.dat]

Cluster	Time	Percent
FeO_6	6944	0.3939187656001815	7
FeO_7	5662	0.32119355570683006	8
FeO_5	2157	0.12236215112321307	6
FeO_8	2215	0.12565237122759246	9
FeO_4	325	0.018436578171091445	5
FeO_9	294	0.016678012253233492	10
FeO_10	31	0.0017585659178579532	11
