# Supplementary material for: Pressure‐Induced Coordination Changes in a Pyrolitic Silicate Melt From Ab Initio Molecular Dynamics Simulations
Source: J Geophys Res Solid Earth. 2019 Nov 29;124(11):11232–50. doi: 10.1029/2019JB018238 (PMC6988478; doi:10.1029/2019JB018238)
Supplement: Supplementary file 2 — Data Set S1 [file JGRB-124-11232-s002.zip › Data/4000K/FeO/a11.0-pyr-100-nvt.T4.outcar.umd.dat.r0.popul.dat]

Formula	Begin	End	Lifetime	[Composition]
FeO_7	0	18	19	[3, 67, 69, 75, 122, 135, 142, 150]
FeO_6	0	19	20	[4, 69, 70, 116, 122, 127, 150]
FeO_5	0	13	14	[5, 80, 90, 92, 121, 152]
FeO_6	0	3	4	[6, 73, 81, 94, 96, 120, 133]
FeO_5	4	10	7	[6, 73, 81, 94, 96, 120]
FeO_6	11	18	8	[6, 73, 81, 94, 95, 96, 120]
FeO_7	14	24	11	[5, 78, 80, 90, 92, 121, 123, 152]
FeO_6	19	20	2	[3, 67, 69, 75, 135, 142, 150]
FeO_5	19	37	19	[6, 81, 94, 95, 96, 120]
FeO_7	20	26	7	[4, 69, 70, 83, 116, 122, 127, 150]
FeO_7	21	25	5	[3, 67, 69, 75, 135, 142, 144, 150]
FeO_6	25	39	15	[5, 78, 80, 92, 121, 123, 152]
FeO_6	26	29	4	[3, 67, 69, 75, 135, 142, 150]
FeO_8	27	40	14	[4, 69, 70, 83, 99, 116, 122, 127, 150]
FeO_7	30	33	4	[3, 67, 69, 75, 107, 135, 142, 150]
FeO_8	34	51	18	[3, 67, 69, 75, 107, 122, 135, 142, 150]
FeO_6	38	56	19	[6, 73, 81, 94, 95, 96, 120]
FeO_7	40	92	53	[5, 78, 80, 92, 109, 121, 123, 152]
FeO_7	41	77	37	[4, 69, 70, 99, 116, 122, 127, 150]
FeO_7	52	63	12	[3, 67, 69, 75, 122, 135, 142, 150]
FeO_7	57	83	27	[6, 73, 81, 94, 95, 96, 120, 133]
FeO_6	64	88	25	[3, 67, 69, 75, 135, 142, 150]
FeO_6	78	88	11	[4, 69, 70, 99, 122, 127, 150]
FeO_6	84	85	2	[6, 81, 94, 95, 96, 120, 133]
FeO_7	86	116	31	[6, 64, 81, 94, 95, 96, 120, 133]
FeO_5	89	108	20	[3, 67, 69, 75, 135, 150]
FeO_7	89	90	2	[4, 69, 70, 76, 99, 122, 127, 150]
FeO_6	91	128	38	[4, 69, 70, 99, 122, 127, 150]
FeO_6	93	93	1	[5, 78, 80, 92, 121, 123, 152]
FeO_5	94	103	10	[5, 78, 80, 92, 121, 152]
FeO_6	104	114	11	[5, 78, 80, 92, 119, 121, 152]
FeO_4	109	109	1	[3, 67, 69, 75, 135]
FeO_5	110	115	6	[3, 67, 69, 75, 107, 135]
FeO_7	115	117	3	[5, 78, 80, 92, 109, 119, 121, 152]
FeO_6	116	122	7	[3, 67, 69, 75, 107, 135, 142]
FeO_8	117	121	5	[6, 64, 73, 81, 94, 95, 96, 120, 133]
FeO_6	118	135	18	[5, 78, 80, 92, 119, 121, 152]
FeO_7	122	125	4	[6, 64, 73, 81, 94, 96, 120, 133]
FeO_7	123	124	2	[3, 67, 69, 75, 107, 134, 135, 142]
FeO_6	125	145	21	[3, 67, 69, 75, 107, 134, 135]
FeO_6	126	154	29	[6, 73, 81, 94, 96, 120, 133]
FeO_7	129	156	28	[4, 69, 70, 76, 99, 122, 127, 150]
FeO_7	136	141	6	[5, 78, 80, 92, 119, 121, 123, 152]
FeO_8	142	159	18	[5, 78, 80, 92, 109, 119, 121, 123, 152]
FeO_4	146	147	2	[3, 67, 69, 134, 135]
FeO_3	148	161	14	[3, 67, 69, 135]
FeO_5	155	163	9	[6, 73, 81, 94, 120, 133]
FeO_6	157	157	1	[4, 69, 70, 76, 122, 127, 150]
FeO_5	158	170	13	[4, 69, 70, 76, 122, 150]
FeO_9	160	165	6	[5, 78, 80, 92, 109, 119, 121, 123, 149, 152]
FeO_4	162	186	25	[3, 67, 69, 75, 135]
FeO_6	164	167	4	[6, 73, 81, 94, 120, 121, 133]
FeO_8	166	174	9	[5, 80, 92, 109, 119, 121, 123, 149, 152]
FeO_5	168	191	24	[6, 81, 94, 120, 121, 133]
FeO_6	171	173	3	[4, 69, 70, 76, 122, 127, 150]
FeO_5	174	213	40	[4, 69, 70, 122, 127, 150]
FeO_9	175	182	8	[5, 80, 92, 109, 119, 120, 121, 123, 149, 152]
FeO_8	183	187	5	[5, 80, 92, 109, 119, 120, 121, 123, 152]
FeO_5	187	188	2	[3, 67, 69, 75, 135, 150]
FeO_7	188	189	2	[5, 80, 109, 119, 120, 121, 123, 152]
FeO_6	189	192	4	[3, 67, 69, 75, 135, 142, 150]
FeO_6	190	209	20	[5, 80, 109, 119, 121, 123, 152]
FeO_6	192	231	40	[6, 81, 94, 120, 121, 123, 133]
FeO_7	193	199	7	[3, 67, 69, 75, 134, 135, 142, 150]
FeO_6	200	261	62	[3, 67, 69, 75, 134, 135, 142]
FeO_7	210	249	40	[5, 80, 109, 119, 121, 123, 149, 152]
FeO_6	214	233	20	[4, 69, 70, 75, 122, 127, 150]
FeO_5	232	284	53	[6, 81, 120, 121, 123, 133]
FeO_7	234	254	21	[4, 69, 70, 75, 116, 122, 127, 150]
FeO_8	250	255	6	[5, 80, 96, 109, 119, 121, 123, 149, 152]
FeO_6	255	266	12	[4, 69, 70, 75, 116, 122, 150]
FeO_7	256	277	22	[5, 80, 109, 119, 121, 123, 149, 152]
FeO_5	262	317	56	[3, 67, 69, 75, 134, 135]
FeO_7	267	289	23	[4, 69, 70, 75, 76, 116, 122, 150]
FeO_6	278	282	5	[5, 80, 109, 119, 121, 123, 149]
FeO_5	283	287	5	[5, 80, 119, 121, 123, 149]
FeO_6	285	295	11	[6, 81, 96, 120, 121, 123, 133]
FeO_6	288	310	23	[5, 77, 80, 119, 121, 123, 149]
FeO_6	290	301	12	[4, 69, 70, 75, 76, 122, 150]
FeO_5	296	324	29	[6, 81, 96, 120, 121, 123]
FeO_7	302	303	2	[4, 69, 70, 75, 76, 122, 127, 150]
FeO_8	304	309	6	[4, 69, 70, 75, 76, 99, 122, 127, 150]
FeO_7	310	313	4	[4, 69, 70, 75, 76, 122, 127, 150]
FeO_5	311	315	5	[5, 80, 119, 121, 123, 149]
FeO_8	314	314	1	[4, 69, 70, 75, 76, 101, 122, 127, 150]
FeO_7	315	323	9	[4, 69, 70, 76, 101, 122, 127, 150]
FeO_6	316	376	61	[5, 80, 96, 119, 121, 123, 149]
FeO_6	318	363	46	[3, 65, 67, 69, 75, 134, 135]
FeO_8	324	345	22	[4, 69, 70, 76, 99, 101, 122, 127, 150]
FeO_6	325	366	42	[6, 81, 96, 120, 121, 123, 133]
FeO_7	346	352	7	[4, 70, 76, 99, 101, 122, 127, 150]
FeO_6	353	356	4	[4, 70, 76, 99, 101, 127, 150]
FeO_7	357	375	19	[4, 70, 76, 99, 101, 122, 127, 150]
FeO_5	364	376	13	[3, 67, 69, 75, 134, 135]
FeO_5	367	389	23	[6, 81, 96, 120, 121, 133]
FeO_8	376	425	50	[4, 69, 70, 76, 99, 101, 122, 127, 150]
FeO_6	377	384	8	[3, 67, 69, 75, 134, 135, 142]
FeO_7	377	412	36	[5, 80, 96, 119, 121, 123, 149, 152]
FeO_8	385	392	8	[3, 67, 69, 75, 107, 134, 135, 139, 142]
FeO_6	390	390	1	[6, 81, 96, 120, 121, 123, 133]
FeO_5	391	399	9	[6, 96, 120, 121, 123, 133]
FeO_7	393	407	15	[3, 67, 69, 75, 107, 134, 135, 142]
FeO_6	400	409	10	[6, 95, 96, 120, 121, 123, 133]
FeO_8	408	458	51	[3, 67, 69, 75, 107, 134, 135, 139, 142]
FeO_7	410	433	24	[6, 95, 96, 120, 121, 123, 129, 133]
FeO_6	413	456	44	[5, 80, 96, 119, 121, 123, 149]
FeO_7	426	456	31	[4, 69, 70, 76, 101, 122, 127, 150]
FeO_6	434	435	2	[6, 95, 96, 120, 121, 129, 133]
FeO_5	436	449	14	[6, 95, 96, 120, 121, 133]
FeO_6	450	458	9	[6, 95, 96, 120, 121, 129, 133]
FeO_8	457	482	26	[4, 69, 70, 76, 101, 116, 122, 127, 150]
FeO_5	457	461	5	[5, 80, 96, 119, 121, 149]
FeO_7	459	508	50	[3, 67, 75, 107, 134, 135, 139, 142]
FeO_5	459	483	25	[6, 95, 96, 120, 121, 129]
FeO_6	462	471	10	[5, 80, 96, 109, 119, 121, 149]
FeO_5	472	486	15	[5, 80, 96, 119, 121, 149]
FeO_7	483	490	8	[4, 69, 70, 76, 116, 122, 127, 150]
FeO_6	484	511	28	[6, 94, 95, 96, 120, 121, 129]
FeO_6	487	495	9	[5, 80, 96, 119, 121, 123, 149]
FeO_8	491	499	9	[4, 69, 70, 76, 101, 116, 122, 127, 150]
FeO_7	496	500	5	[5, 80, 96, 119, 120, 121, 123, 149]
FeO_7	500	523	24	[4, 69, 70, 101, 116, 122, 127, 150]
FeO_6	501	511	11	[5, 80, 96, 119, 120, 121, 149]
FeO_6	509	520	12	[3, 67, 107, 134, 135, 139, 142]
FeO_7	512	544	33	[5, 80, 96, 119, 120, 121, 137, 149]
FeO_7	512	536	25	[6, 81, 94, 95, 96, 120, 121, 129]
FeO_5	521	555	35	[3, 67, 107, 134, 139, 142]
FeO_6	524	531	8	[4, 69, 70, 116, 122, 127, 150]
FeO_7	532	550	19	[4, 69, 70, 116, 122, 127, 136, 150]
FeO_8	537	546	10	[6, 81, 94, 95, 96, 120, 121, 129, 133]
FeO_6	545	553	9	[5, 80, 96, 119, 120, 121, 149]
FeO_7	547	555	9	[6, 81, 94, 95, 120, 121, 129, 133]
FeO_6	551	577	27	[4, 69, 70, 116, 122, 127, 150]
FeO_5	554	574	21	[5, 96, 119, 120, 121, 149]
FeO_6	556	594	39	[3, 67, 87, 107, 134, 139, 142]
FeO_8	556	564	9	[6, 64, 81, 94, 95, 120, 121, 129, 133]
FeO_7	565	570	6	[6, 64, 81, 94, 95, 120, 121, 133]
FeO_6	571	577	7	[6, 64, 81, 95, 120, 121, 133]
FeO_4	575	589	15	[5, 96, 120, 121, 149]
FeO_7	578	591	14	[4, 69, 70, 76, 116, 122, 127, 150]
FeO_5	578	582	5	[6, 81, 95, 120, 121, 133]
FeO_6	583	593	11	[6, 81, 95, 120, 121, 123, 133]
FeO_5	590	626	37	[5, 96, 119, 120, 121, 149]
FeO_6	592	611	20	[4, 69, 70, 116, 122, 127, 150]
FeO_5	594	604	11	[6, 81, 120, 121, 123, 133]
FeO_7	595	649	55	[3, 67, 75, 87, 107, 134, 139, 142]
FeO_6	605	628	24	[6, 81, 119, 120, 121, 123, 133]
FeO_5	612	633	22	[4, 69, 70, 122, 127, 150]
FeO_6	627	646	20	[5, 96, 119, 120, 121, 130, 149]
FeO_5	629	655	27	[6, 81, 120, 121, 123, 133]
FeO_6	634	696	63	[4, 69, 70, 76, 122, 127, 150]
FeO_5	647	712	66	[5, 96, 119, 120, 121, 149]
FeO_6	650	666	17	[3, 67, 75, 87, 107, 134, 139]
FeO_6	656	688	33	[6, 81, 95, 120, 121, 123, 133]
FeO_7	667	684	18	[3, 67, 75, 78, 87, 107, 134, 139]
FeO_8	685	700	16	[3, 67, 75, 78, 87, 107, 134, 139, 142]
FeO_5	689	711	23	[6, 81, 95, 120, 121, 133]
FeO_7	697	703	7	[4, 69, 70, 76, 99, 122, 127, 150]
FeO_7	701	713	13	[3, 67, 78, 87, 107, 134, 139, 142]
FeO_8	704	788	85	[4, 69, 70, 76, 99, 101, 122, 127, 150]
FeO_6	712	757	46	[6, 81, 95, 96, 120, 121, 133]
FeO_6	713	715	3	[5, 96, 115, 119, 120, 121, 149]
FeO_6	714	723	10	[3, 67, 78, 87, 107, 134, 139]
FeO_7	716	746	31	[5, 96, 115, 119, 120, 121, 130, 149]
FeO_7	724	736	13	[3, 67, 75, 78, 87, 107, 134, 139]
FeO_6	737	757	21	[3, 67, 75, 78, 87, 107, 134]
FeO_8	747	776	30	[5, 72, 96, 115, 119, 120, 121, 130, 149]
FeO_7	758	777	20	[3, 67, 75, 78, 87, 107, 134, 139]
FeO_5	758	766	9	[6, 95, 96, 120, 121, 133]
FeO_7	767	771	5	[6, 64, 72, 95, 96, 120, 121, 133]
FeO_6	772	774	3	[6, 64, 95, 96, 120, 121, 133]
FeO_5	775	777	3	[6, 64, 95, 96, 120, 133]
FeO_7	777	814	38	[5, 96, 115, 119, 120, 121, 130, 149]
FeO_8	778	813	36	[3, 67, 75, 78, 87, 107, 111, 134, 139]
FeO_6	778	817	40	[6, 64, 81, 95, 96, 120, 133]
FeO_7	789	865	77	[4, 69, 70, 76, 99, 101, 127, 150]
FeO_7	814	817	4	[3, 67, 75, 78, 87, 107, 134, 139]
FeO_7	815	826	12	[5, 72, 96, 115, 119, 120, 121, 149]
FeO_6	818	829	12	[3, 67, 75, 78, 87, 134, 139]
FeO_7	818	875	58	[6, 64, 72, 81, 95, 96, 120, 133]
FeO_8	827	839	13	[5, 66, 72, 96, 115, 119, 120, 121, 149]
FeO_5	830	841	12	[3, 75, 78, 87, 134, 139]
FeO_9	840	849	10	[5, 66, 72, 96, 115, 119, 120, 121, 130, 149]
FeO_6	842	847	6	[3, 75, 78, 87, 111, 134, 139]
FeO_5	848	965	118	[3, 78, 87, 111, 134, 139]
FeO_8	850	857	8	[5, 72, 96, 115, 119, 120, 121, 130, 149]
FeO_7	858	903	46	[5, 72, 115, 119, 120, 121, 130, 149]
FeO_8	866	905	40	[4, 69, 70, 76, 99, 101, 122, 127, 150]
FeO_6	876	904	29	[6, 64, 72, 95, 96, 120, 133]
FeO_6	904	905	2	[5, 72, 115, 119, 120, 121, 149]
FeO_7	905	923	19	[6, 64, 72, 95, 96, 120, 121, 133]
FeO_7	906	925	20	[4, 70, 76, 99, 101, 122, 127, 150]
FeO_5	906	909	4	[5, 72, 115, 120, 121, 149]
FeO_6	910	916	7	[5, 72, 96, 115, 120, 121, 149]
FeO_7	917	917	1	[5, 66, 72, 96, 115, 120, 121, 149]
FeO_8	918	924	7	[5, 66, 72, 96, 109, 115, 120, 121, 149]
FeO_6	924	968	45	[6, 64, 72, 96, 120, 121, 133]
FeO_7	925	928	4	[5, 66, 72, 96, 115, 120, 121, 149]
FeO_6	926	929	4	[4, 70, 76, 101, 122, 127, 150]
FeO_8	929	934	6	[5, 66, 72, 96, 109, 115, 120, 121, 149]
FeO_7	930	935	6	[4, 70, 76, 101, 122, 127, 148, 150]
FeO_7	935	935	1	[5, 66, 72, 109, 115, 120, 121, 149]
FeO_6	936	939	4	[4, 70, 76, 101, 127, 148, 150]
FeO_6	936	941	6	[5, 66, 72, 109, 115, 121, 149]
FeO_7	940	973	34	[4, 70, 76, 99, 101, 127, 148, 150]
FeO_7	942	946	5	[5, 66, 72, 96, 109, 115, 121, 149]
FeO_6	947	969	23	[5, 66, 72, 96, 115, 121, 149]
FeO_4	966	999	34	[3, 78, 87, 111, 134]
FeO_7	969	979	11	[6, 64, 72, 77, 96, 120, 121, 133]
FeO_5	970	971	2	[5, 66, 72, 115, 121, 149]
FeO_6	972	1012	41	[5, 66, 72, 115, 121, 130, 149]
FeO_6	974	1003	30	[4, 70, 76, 101, 127, 148, 150]
FeO_6	980	980	1	[6, 64, 72, 77, 120, 121, 133]
FeO_5	981	984	4	[6, 64, 72, 120, 121, 133]
FeO_6	985	1004	20	[6, 64, 72, 120, 121, 123, 133]
FeO_5	1000	1083	84	[3, 67, 78, 87, 111, 134]
FeO_5	1004	1011	8	[4, 76, 101, 127, 148, 150]
FeO_5	1005	1008	4	[6, 72, 120, 121, 123, 133]
FeO_6	1009	1011	3	[6, 72, 96, 120, 121, 123, 133]
FeO_6	1012	1016	5	[4, 76, 99, 101, 127, 148, 150]
FeO_7	1012	1018	7	[6, 72, 96, 120, 121, 123, 130, 133]
FeO_7	1013	1023	11	[5, 66, 72, 96, 115, 121, 130, 149]
FeO_7	1017	1020	4	[4, 76, 99, 101, 122, 127, 148, 150]
FeO_8	1019	1030	12	[6, 72, 77, 96, 120, 121, 123, 130, 133]
FeO_6	1021	1021	1	[4, 76, 99, 101, 127, 148, 150]
FeO_5	1022	1059	38	[4, 76, 99, 101, 127, 150]
FeO_8	1024	1038	15	[5, 66, 72, 96, 110, 115, 121, 130, 149]
FeO_6	1031	1052	22	[6, 72, 77, 96, 120, 121, 130]
FeO_7	1039	1039	1	[5, 72, 96, 110, 115, 121, 130, 149]
FeO_5	1040	1053	14	[5, 72, 96, 110, 115, 149]
FeO_5	1053	1071	19	[6, 72, 77, 96, 120, 121]
FeO_4	1054	1065	12	[5, 72, 96, 115, 149]
FeO_6	1060	1085	26	[4, 76, 99, 101, 116, 127, 150]
FeO_5	1066	1119	54	[5, 72, 96, 115, 125, 149]
FeO_6	1072	1073	2	[6, 72, 77, 86, 96, 120, 121]
FeO_6	1074	1084	11	[6, 72, 77, 86, 120, 121, 130]
FeO_4	1084	1139	56	[3, 67, 78, 111, 134]
FeO_5	1085	1094	10	[6, 72, 77, 120, 121, 130]
FeO_5	1086	1086	1	[4, 76, 99, 116, 127, 150]
FeO_6	1087	1097	11	[4, 76, 99, 116, 122, 127, 150]
FeO_6	1095	1131	37	[6, 72, 77, 120, 121, 130, 133]
FeO_5	1098	1102	5	[4, 76, 99, 116, 127, 150]
FeO_6	1103	1139	37	[4, 76, 99, 116, 127, 136, 150]
FeO_6	1120	1142	23	[5, 66, 72, 96, 115, 125, 149]
FeO_7	1132	1135	4	[6, 72, 77, 120, 121, 130, 133, 149]
FeO_6	1136	1147	12	[6, 72, 77, 120, 121, 130, 149]
FeO_3	1140	1177	38	[3, 67, 78, 134]
FeO_7	1140	1185	46	[4, 76, 88, 99, 116, 127, 136, 150]
FeO_7	1143	1143	1	[5, 66, 72, 96, 109, 115, 125, 149]
FeO_6	1144	1155	12	[5, 66, 72, 109, 115, 125, 149]
FeO_5	1148	1149	2	[6, 72, 77, 120, 121, 149]
FeO_6	1150	1165	16	[6, 72, 77, 120, 121, 133, 149]
FeO_7	1156	1186	31	[5, 66, 72, 96, 109, 115, 125, 149]
FeO_5	1166	1168	3	[6, 72, 120, 121, 133, 149]
FeO_6	1169	1169	1	[6, 72, 96, 120, 121, 133, 149]
FeO_7	1170	1178	9	[6, 72, 96, 112, 120, 121, 133, 149]
FeO_4	1178	1188	11	[3, 67, 69, 78, 134]
FeO_8	1179	1220	42	[6, 72, 96, 112, 120, 121, 123, 133, 149]
FeO_8	1186	1196	11	[4, 75, 76, 88, 99, 116, 127, 136, 150]
FeO_6	1187	1255	69	[5, 66, 72, 96, 115, 125, 149]
FeO_5	1189	1191	3	[3, 67, 69, 78, 132, 134]
FeO_6	1192	1206	15	[3, 67, 69, 78, 132, 134, 139]
FeO_7	1197	1225	29	[4, 75, 76, 88, 99, 116, 127, 136]
FeO_5	1207	1212	6	[3, 67, 69, 78, 132, 134]
FeO_6	1213	1269	57	[3, 67, 69, 78, 132, 134, 146]
FeO_7	1221	1221	1	[6, 96, 112, 120, 121, 123, 133, 149]
FeO_8	1222	1223	2	[6, 64, 96, 112, 120, 121, 123, 133, 149]
FeO_7	1224	1248	25	[6, 64, 96, 112, 120, 121, 123, 133]
FeO_6	1226	1228	3	[4, 75, 88, 99, 116, 127, 136]
FeO_5	1229	1242	14	[4, 75, 88, 116, 127, 136]
FeO_6	1243	1253	11	[4, 75, 88, 91, 116, 127, 136]
FeO_6	1249	1250	2	[6, 96, 112, 120, 121, 123, 133]
FeO_5	1251	1253	3	[6, 96, 120, 121, 123, 133]
FeO_5	1254	1257	4	[4, 75, 88, 116, 127, 136]
FeO_6	1254	1277	24	[6, 96, 120, 121, 123, 133, 149]
FeO_5	1256	1267	12	[5, 66, 72, 96, 115, 149]
FeO_6	1258	1289	32	[4, 75, 76, 88, 116, 127, 136]
FeO_6	1268	1386	119	[5, 66, 72, 96, 115, 125, 149]
FeO_7	1270	1300	31	[3, 67, 69, 78, 92, 132, 134, 146]
FeO_5	1278	1293	16	[6, 96, 120, 121, 133, 149]
FeO_7	1290	1299	10	[4, 75, 76, 88, 100, 116, 127, 136]
FeO_6	1294	1327	34	[6, 64, 96, 120, 121, 133, 149]
FeO_6	1300	1339	40	[4, 75, 76, 88, 100, 116, 127]
FeO_6	1301	1309	9	[3, 69, 78, 92, 132, 134, 146]
FeO_5	1310	1310	1	[3, 69, 78, 132, 134, 146]
FeO_6	1311	1322	12	[3, 69, 78, 122, 132, 134, 146]
FeO_5	1323	1325	3	[3, 69, 122, 132, 134, 146]
FeO_6	1326	1337	12	[3, 69, 75, 122, 132, 134, 146]
FeO_7	1328	1329	2	[6, 64, 96, 120, 121, 123, 133, 149]
FeO_8	1330	1340	11	[6, 64, 95, 96, 120, 121, 123, 133, 149]
FeO_7	1338	1364	27	[3, 69, 75, 78, 122, 132, 134, 146]
FeO_7	1340	1357	18	[4, 75, 76, 88, 91, 100, 116, 127]
FeO_7	1341	1360	20	[6, 64, 96, 120, 121, 123, 133, 149]
FeO_6	1358	1373	16	[4, 76, 88, 91, 100, 116, 127]
FeO_6	1361	1373	13	[6, 64, 96, 120, 121, 133, 149]
FeO_8	1365	1372	8	[3, 69, 75, 78, 107, 122, 132, 134, 146]
FeO_7	1373	1392	20	[3, 69, 75, 107, 122, 132, 134, 146]
FeO_7	1374	1374	1	[4, 76, 83, 88, 91, 100, 116, 127]
FeO_7	1374	1387	14	[6, 64, 96, 120, 121, 123, 133, 149]
FeO_8	1375	1379	5	[4, 70, 76, 83, 88, 91, 100, 116, 127]
FeO_9	1380	1389	10	[4, 70, 75, 76, 83, 88, 91, 100, 116, 127]
FeO_5	1387	1397	11	[5, 72, 96, 115, 125, 149]
FeO_8	1388	1403	16	[6, 64, 96, 112, 120, 121, 123, 133, 149]
FeO_8	1390	1408	19	[4, 70, 75, 76, 88, 91, 100, 116, 127]
FeO_6	1393	1445	53	[3, 69, 75, 107, 132, 134, 146]
FeO_6	1398	1419	22	[5, 72, 96, 109, 115, 125, 149]
FeO_7	1404	1416	13	[6, 96, 112, 120, 121, 123, 133, 149]
FeO_7	1409	1452	44	[4, 70, 75, 76, 88, 91, 116, 127]
FeO_6	1417	1452	36	[6, 96, 112, 120, 121, 123, 133]
FeO_5	1420	1424	5	[5, 72, 96, 115, 125, 149]
FeO_6	1425	1434	10	[5, 72, 96, 112, 115, 125, 149]
FeO_5	1435	1455	21	[5, 72, 96, 115, 125, 149]
FeO_7	1446	1464	19	[3, 69, 75, 78, 107, 132, 134, 146]
FeO_6	1453	1469	17	[4, 70, 75, 76, 88, 91, 116]
FeO_7	1453	1540	88	[6, 96, 112, 120, 121, 123, 133, 149]
FeO_6	1456	1511	56	[5, 72, 96, 110, 115, 125, 149]
FeO_6	1465	1467	3	[3, 69, 78, 107, 132, 134, 146]
FeO_5	1468	1492	25	[3, 78, 107, 132, 134, 146]
FeO_7	1470	1476	7	[4, 70, 75, 76, 88, 91, 116, 127]
FeO_8	1477	1502	26	[4, 70, 75, 76, 88, 91, 100, 116, 127]
FeO_6	1493	1508	16	[3, 75, 78, 107, 132, 134, 146]
FeO_7	1503	1515	13	[4, 70, 75, 88, 91, 100, 116, 127]
FeO_5	1509	1511	3	[3, 75, 78, 132, 134, 146]
FeO_4	1512	1571	60	[3, 78, 132, 134, 146]
FeO_5	1512	1525	14	[5, 72, 96, 115, 125, 149]
FeO_8	1516	1539	24	[4, 70, 75, 76, 88, 91, 100, 116, 127]
FeO_6	1526	1569	44	[5, 72, 79, 96, 115, 125, 149]
FeO_7	1540	1540	1	[4, 70, 75, 88, 91, 100, 116, 127]
FeO_8	1541	1546	6	[4, 70, 75, 88, 91, 99, 100, 116, 127]
FeO_6	1541	1542	2	[6, 96, 112, 120, 121, 133, 149]
FeO_7	1543	1552	10	[6, 96, 112, 120, 121, 130, 133, 149]
FeO_7	1547	1596	50	[4, 70, 75, 91, 99, 100, 116, 127]
FeO_6	1553	1595	43	[6, 96, 112, 120, 121, 130, 149]
FeO_5	1570	1580	11	[5, 72, 79, 96, 125, 149]
FeO_5	1572	1572	1	[3, 67, 78, 132, 134, 146]
FeO_6	1573	1658	86	[3, 67, 78, 107, 132, 134, 146]
FeO_6	1581	1589	9	[5, 72, 79, 96, 115, 125, 149]
FeO_5	1590	1599	10	[5, 72, 79, 96, 115, 125]
FeO_5	1596	1628	33	[6, 96, 120, 121, 130, 149]
FeO_6	1597	1634	38	[4, 70, 75, 91, 100, 116, 127]
FeO_6	1600	1608	9	[5, 72, 79, 96, 115, 125, 135]
FeO_5	1609	1650	42	[5, 72, 79, 96, 115, 125]
FeO_6	1629	1645	17	[6, 96, 120, 121, 130, 133, 149]
FeO_7	1635	1652	18	[4, 70, 75, 76, 91, 100, 116, 127]
FeO_5	1646	1652	7	[6, 96, 120, 130, 133, 149]
FeO_6	1651	1681	31	[5, 72, 79, 96, 115, 125, 135]
FeO_6	1653	1672	20	[4, 70, 75, 76, 91, 100, 127]
FeO_4	1653	1696	44	[6, 96, 120, 130, 149]
FeO_7	1659	1666	8	[3, 67, 75, 78, 107, 132, 134, 146]
FeO_6	1667	1678	12	[3, 67, 75, 78, 107, 132, 134]
FeO_5	1673	1674	2	[4, 70, 76, 91, 100, 127]
FeO_6	1675	1714	40	[4, 70, 76, 88, 91, 100, 127]
FeO_5	1679	1683	5	[3, 67, 75, 78, 107, 132]
FeO_5	1682	1683	2	[5, 72, 79, 96, 115, 135]
FeO_6	1684	1688	5	[3, 67, 75, 78, 107, 132, 146]
FeO_4	1684	1692	9	[5, 72, 79, 96, 115]
FeO_5	1689	1696	8	[3, 67, 75, 78, 107, 146]
FeO_5	1693	1693	1	[5, 72, 79, 96, 115, 135]
FeO_6	1694	1720	27	[5, 72, 79, 96, 115, 125, 135]
FeO_6	1697	1740	44	[3, 67, 75, 78, 107, 134, 146]
FeO_5	1697	1707	11	[6, 72, 96, 120, 130, 149]
FeO_6	1708	1760	53	[6, 72, 77, 96, 120, 130, 149]
FeO_7	1715	1739	25	[4, 70, 75, 76, 88, 91, 100, 127]
FeO_7	1721	1721	1	[5, 72, 79, 96, 115, 125, 135, 149]
FeO_6	1722	1766	45	[5, 72, 79, 96, 115, 135, 149]
FeO_6	1740	1744	5	[4, 70, 76, 88, 91, 100, 127]
FeO_7	1741	1761	21	[3, 67, 75, 78, 107, 122, 134, 146]
FeO_7	1745	1752	8	[4, 70, 75, 76, 88, 91, 100, 127]
FeO_8	1753	1753	1	[4, 70, 75, 76, 88, 91, 100, 116, 127]
FeO_7	1754	1790	37	[4, 70, 75, 76, 91, 100, 116, 127]
FeO_7	1761	1815	55	[6, 72, 77, 86, 96, 120, 130, 149]
FeO_6	1762	1766	5	[3, 67, 75, 78, 107, 134, 146]
FeO_5	1767	1774	8	[3, 67, 75, 78, 107, 134]
FeO_5	1767	1780	14	[5, 72, 79, 96, 115, 135]
FeO_6	1775	1783	9	[3, 67, 75, 78, 107, 122, 134]
FeO_4	1781	1781	1	[5, 72, 79, 96, 135]
FeO_5	1782	1795	14	[5, 72, 79, 85, 96, 135]
FeO_7	1784	1792	9	[3, 67, 75, 78, 107, 122, 134, 146]
FeO_6	1791	1791	1	[4, 70, 75, 91, 100, 116, 127]
FeO_5	1792	1797	6	[4, 70, 75, 91, 100, 127]
FeO_6	1793	1801	9	[3, 67, 75, 78, 107, 122, 146]
FeO_6	1796	1797	2	[5, 72, 79, 85, 96, 98, 135]
FeO_6	1798	1811	14	[4, 70, 75, 76, 91, 100, 127]
FeO_5	1798	1798	1	[5, 72, 79, 96, 98, 135]
FeO_6	1799	1802	4	[5, 64, 72, 79, 96, 98, 135]
FeO_5	1802	1829	28	[3, 67, 75, 78, 122, 146]
FeO_7	1803	1820	18	[5, 64, 72, 79, 95, 96, 98, 135]
FeO_5	1812	1815	4	[4, 70, 75, 91, 100, 127]
FeO_4	1816	1823	8	[4, 70, 75, 91, 127]
FeO_6	1816	1840	25	[6, 72, 77, 86, 96, 120, 149]
FeO_8	1821	1850	30	[5, 64, 65, 72, 79, 95, 96, 98, 135]
FeO_5	1824	1843	20	[4, 70, 75, 76, 91, 127]
FeO_6	1830	1835	6	[3, 67, 75, 78, 91, 122, 146]
FeO_7	1836	1867	32	[3, 67, 75, 78, 91, 107, 122, 146]
FeO_5	1841	1866	26	[6, 72, 77, 96, 120, 149]
FeO_4	1844	1869	26	[4, 70, 75, 91, 127]
FeO_6	1851	1856	6	[5, 64, 72, 79, 96, 98, 135]
FeO_5	1857	1860	4	[5, 64, 72, 79, 96, 98]
FeO_6	1861	1895	35	[5, 64, 72, 79, 95, 96, 98]
FeO_6	1867	1870	4	[6, 72, 77, 96, 110, 120, 149]
FeO_6	1868	1879	12	[3, 75, 78, 91, 107, 122, 146]
FeO_5	1870	1902	33	[4, 70, 75, 76, 91, 127]
FeO_7	1871	1872	2	[6, 72, 77, 96, 110, 120, 130, 149]
FeO_8	1873	1883	11	[6, 72, 77, 96, 110, 115, 120, 130, 149]
FeO_5	1880	1899	20	[3, 75, 78, 107, 122, 146]
FeO_9	1884	1897	14	[6, 72, 77, 96, 110, 115, 120, 125, 130, 149]
FeO_7	1896	1912	17	[5, 64, 72, 79, 85, 95, 96, 98]
FeO_8	1898	1903	6	[6, 72, 77, 96, 110, 115, 120, 125, 149]
FeO_4	1900	1914	15	[3, 75, 78, 122, 146]
FeO_6	1903	1912	10	[4, 70, 75, 76, 91, 127, 136]
FeO_8	1904	1911	8	[6, 72, 77, 79, 96, 110, 115, 120, 149]
FeO_9	1912	1936	25	[6, 72, 77, 79, 96, 110, 115, 120, 125, 149]
FeO_5	1913	1947	35	[4, 70, 75, 76, 91, 127]
FeO_6	1913	1942	30	[5, 64, 72, 79, 85, 95, 96]
FeO_5	1915	1920	6	[3, 67, 75, 78, 122, 146]
FeO_6	1921	1952	32	[3, 67, 75, 78, 91, 122, 146]
FeO_8	1937	1941	5	[6, 72, 77, 96, 110, 115, 120, 125, 149]
FeO_7	1942	1950	9	[6, 72, 77, 96, 115, 120, 125, 149]
FeO_5	1943	1952	10	[5, 64, 72, 79, 95, 96]
FeO_4	1948	1954	7	[4, 70, 75, 76, 127]
FeO_8	1951	1957	7	[6, 72, 77, 79, 96, 115, 120, 125, 149]
FeO_5	1953	1960	8	[3, 67, 75, 78, 122, 146]
FeO_7	1953	1987	35	[5, 64, 72, 79, 95, 96, 98, 135]
FeO_5	1955	1976	22	[4, 70, 75, 76, 127, 136]
FeO_7	1958	1978	21	[6, 72, 77, 79, 96, 115, 120, 125]
FeO_7	1961	1964	4	[3, 67, 75, 78, 91, 107, 122, 146]
FeO_6	1965	2008	44	[3, 67, 75, 78, 107, 122, 146]
FeO_6	1977	1992	16	[4, 70, 75, 76, 127, 136, 147]
FeO_6	1979	1992	14	[6, 72, 77, 79, 96, 115, 120]
FeO_8	1988	1989	2	[5, 64, 72, 79, 85, 95, 96, 98, 135]
FeO_7	1990	1992	3	[5, 64, 79, 85, 95, 96, 98, 135]
FeO_5	1993	1999	7	[4, 70, 75, 76, 127, 147]
FeO_6	1993	1997	5	[5, 64, 79, 85, 95, 96, 98]
FeO_5	1993	1997	5	[6, 72, 77, 79, 96, 120]
FeO_5	1998	2030	33	[5, 64, 79, 95, 96, 98]
FeO_4	1998	2000	3	[6, 72, 77, 96, 120]
FeO_6	2000	2001	2	[4, 70, 75, 76, 91, 127, 147]
FeO_5	2001	2011	11	[6, 72, 77, 96, 120, 149]
FeO_7	2002	2011	10	[4, 70, 75, 76, 91, 122, 127, 147]
FeO_5	2009	2014	6	[3, 67, 78, 107, 122, 146]
FeO_8	2012	2013	2	[4, 70, 75, 76, 91, 122, 127, 146, 147]
FeO_4	2012	2026	15	[6, 77, 96, 120, 149]
FeO_7	2014	2021	8	[4, 70, 75, 91, 122, 127, 146, 147]
FeO_6	2015	2027	13	[3, 67, 78, 91, 107, 122, 146]
FeO_8	2022	2036	15	[4, 70, 75, 76, 91, 122, 127, 146, 147]
FeO_5	2027	2073	47	[6, 77, 86, 96, 120, 149]
FeO_7	2028	2031	4	[3, 67, 69, 78, 91, 107, 122, 146]
FeO_4	2031	2037	7	[5, 64, 95, 96, 98]
FeO_6	2032	2036	5	[3, 67, 69, 91, 107, 122, 146]
FeO_7	2037	2037	1	[3, 67, 69, 75, 91, 107, 122, 146]
FeO_7	2037	2037	1	[4, 70, 75, 76, 91, 122, 127, 146]
FeO_6	2038	2040	3	[3, 67, 69, 75, 107, 122, 146]
FeO_8	2038	2045	8	[4, 69, 70, 75, 76, 91, 122, 127, 146]
FeO_5	2038	2047	10	[5, 64, 86, 95, 96, 98]
FeO_7	2041	2052	12	[3, 67, 69, 75, 84, 107, 122, 146]
FeO_7	2046	2058	13	[4, 69, 70, 75, 91, 122, 127, 146]
FeO_6	2048	2069	22	[5, 64, 79, 86, 95, 96, 98]
FeO_6	2053	2054	2	[3, 67, 69, 75, 107, 122, 146]
FeO_5	2055	2068	14	[3, 67, 69, 107, 122, 146]
FeO_5	2059	2059	1	[4, 70, 75, 91, 122, 146]
FeO_6	2060	2076	17	[4, 70, 75, 91, 122, 146, 147]
FeO_4	2069	2074	6	[3, 67, 107, 122, 146]
FeO_7	2070	2129	60	[5, 64, 72, 79, 86, 95, 96, 98]
FeO_6	2074	2109	36	[6, 72, 77, 86, 96, 120, 149]
FeO_5	2075	2094	20	[3, 67, 78, 107, 122, 146]
FeO_7	2077	2077	1	[4, 70, 75, 91, 122, 127, 146, 147]
FeO_6	2078	2088	11	[4, 75, 91, 122, 127, 146, 147]
FeO_7	2089	2093	5	[4, 70, 75, 91, 122, 127, 146, 147]
FeO_6	2094	2097	4	[4, 70, 75, 91, 127, 146, 147]
FeO_6	2095	2101	7	[3, 67, 75, 78, 107, 122, 146]
FeO_7	2098	2115	18	[4, 70, 75, 91, 99, 127, 146, 147]
FeO_7	2102	2112	11	[3, 67, 69, 75, 78, 107, 122, 146]
FeO_7	2110	2115	6	[6, 72, 77, 86, 96, 120, 125, 149]
FeO_6	2113	2121	9	[3, 67, 75, 78, 107, 122, 146]
FeO_7	2116	2118	3	[4, 70, 75, 91, 99, 127, 136, 146]
FeO_6	2116	2153	38	[6, 72, 77, 86, 96, 120, 149]
FeO_8	2119	2149	31	[4, 70, 75, 91, 99, 122, 127, 136, 146]
FeO_5	2122	2147	26	[3, 67, 75, 78, 122, 146]
FeO_6	2130	2201	72	[5, 72, 79, 86, 95, 96, 98]
FeO_4	2148	2154	7	[3, 67, 78, 122, 146]
FeO_7	2150	2152	3	[4, 70, 75, 91, 99, 122, 136, 146]
FeO_6	2153	2167	15	[4, 70, 75, 91, 99, 122, 146]
FeO_7	2154	2156	3	[6, 72, 77, 86, 96, 120, 125, 149]
FeO_5	2155	2157	3	[3, 67, 78, 85, 122, 146]
FeO_8	2157	2162	6	[6, 72, 77, 86, 96, 110, 120, 125, 149]
FeO_6	2158	2169	12	[3, 67, 78, 84, 85, 122, 146]
FeO_7	2163	2174	12	[6, 72, 77, 86, 110, 120, 125, 149]
FeO_5	2168	2176	9	[4, 70, 91, 99, 122, 146]
FeO_7	2170	2184	15	[3, 67, 78, 84, 85, 91, 122, 146]
FeO_6	2175	2180	6	[6, 72, 77, 86, 110, 125, 149]
FeO_6	2177	2180	4	[4, 70, 91, 99, 122, 146, 147]
FeO_7	2181	2196	16	[4, 70, 75, 91, 99, 122, 146, 147]
FeO_7	2181	2194	14	[6, 72, 77, 86, 110, 125, 130, 149]
FeO_8	2185	2188	4	[3, 67, 78, 84, 85, 91, 122, 134, 146]
FeO_7	2189	2198	10	[3, 67, 78, 84, 85, 122, 134, 146]
FeO_6	2195	2210	16	[6, 72, 77, 110, 125, 130, 149]
FeO_8	2197	2201	5	[4, 70, 75, 91, 99, 122, 127, 146, 147]
FeO_8	2199	2204	6	[3, 67, 78, 84, 85, 91, 122, 134, 146]
FeO_7	2202	2207	6	[4, 75, 91, 99, 122, 127, 146, 147]
FeO_7	2202	2220	19	[5, 72, 79, 86, 95, 96, 98, 106]
FeO_7	2205	2238	34	[3, 67, 78, 84, 85, 91, 134, 146]
FeO_5	2208	2222	15	[4, 75, 91, 99, 127, 146]
FeO_5	2211	2218	8	[6, 72, 77, 110, 125, 149]
FeO_6	2219	2272	54	[6, 72, 77, 110, 115, 125, 149]
FeO_6	2221	2249	29	[5, 72, 79, 86, 95, 96, 98]
FeO_6	2223	2237	15	[4, 67, 75, 91, 99, 127, 146]
FeO_7	2238	2262	25	[4, 67, 75, 91, 99, 127, 146, 147]
FeO_6	2239	2259	21	[3, 67, 78, 84, 85, 134, 146]
FeO_7	2250	2266	17	[5, 72, 79, 86, 95, 96, 98, 149]
FeO_7	2260	2273	14	[3, 67, 78, 84, 85, 91, 134, 146]
FeO_6	2263	2311	49	[4, 75, 91, 99, 127, 146, 147]
FeO_6	2267	2287	21	[5, 72, 79, 86, 95, 96, 149]
FeO_7	2273	2294	22	[6, 72, 77, 79, 110, 115, 125, 149]
FeO_8	2274	2284	11	[3, 67, 78, 84, 85, 90, 91, 134, 146]
FeO_7	2285	2336	52	[3, 67, 78, 84, 85, 91, 134, 146]
FeO_5	2288	2311	24	[5, 72, 79, 86, 95, 96]
FeO_8	2295	2295	1	[6, 72, 77, 79, 110, 115, 125, 130, 149]
FeO_7	2296	2296	1	[6, 72, 77, 79, 110, 125, 130, 149]
FeO_8	2297	2305	9	[6, 72, 77, 79, 86, 110, 125, 130, 149]
FeO_7	2306	2314	9	[6, 72, 77, 79, 110, 125, 130, 149]
FeO_7	2312	2338	27	[4, 75, 91, 99, 127, 136, 146, 147]
FeO_6	2312	2315	4	[5, 72, 74, 79, 86, 95, 96]
FeO_8	2315	2324	10	[6, 72, 77, 79, 96, 110, 125, 130, 149]
FeO_7	2316	2322	7	[5, 72, 74, 79, 86, 95, 96, 133]
FeO_6	2323	2323	1	[5, 72, 79, 86, 95, 96, 133]
FeO_5	2324	2336	13	[5, 72, 79, 95, 96, 133]
FeO_7	2325	2337	13	[6, 72, 77, 79, 96, 110, 130, 149]
FeO_8	2337	2345	9	[3, 67, 78, 84, 85, 91, 134, 140, 146]
FeO_4	2337	2351	15	[5, 72, 79, 95, 96]
FeO_8	2338	2353	16	[6, 72, 77, 79, 96, 110, 125, 130, 149]
FeO_6	2339	2350	12	[4, 91, 99, 127, 136, 146, 147]
FeO_7	2346	2348	3	[3, 67, 78, 84, 85, 134, 140, 146]
FeO_8	2349	2378	30	[3, 67, 78, 84, 85, 92, 134, 140, 146]
FeO_7	2351	2394	44	[4, 70, 91, 99, 127, 136, 146, 147]
FeO_5	2352	2354	3	[5, 72, 74, 79, 95, 96]
FeO_7	2354	2359	6	[6, 72, 77, 79, 110, 125, 130, 149]
FeO_7	2355	2357	3	[5, 72, 74, 79, 86, 87, 95, 96]
FeO_8	2358	2359	2	[5, 72, 74, 79, 86, 87, 95, 96, 98]
FeO_7	2360	2374	15	[5, 72, 74, 79, 86, 87, 95, 96]
FeO_6	2360	2369	10	[6, 72, 77, 110, 125, 130, 149]
FeO_4	2370	2390	21	[6, 72, 110, 130, 149]
FeO_8	2375	2380	6	[5, 72, 74, 79, 86, 87, 95, 96, 149]
FeO_7	2379	2397	19	[3, 67, 84, 85, 92, 134, 140, 146]
FeO_7	2381	2389	9	[5, 72, 74, 79, 86, 87, 95, 96]
FeO_8	2390	2391	2	[5, 72, 74, 79, 86, 87, 95, 96, 106]
FeO_5	2391	2394	4	[6, 72, 107, 110, 130, 149]
FeO_7	2392	2392	1	[5, 72, 74, 79, 87, 95, 96, 106]
FeO_6	2393	2406	14	[5, 72, 74, 79, 95, 96, 106]
FeO_8	2395	2417	23	[4, 69, 70, 91, 99, 127, 136, 146, 147]
FeO_6	2395	2395	1	[6, 72, 77, 107, 110, 130, 149]
FeO_7	2396	2515	120	[6, 72, 77, 86, 107, 110, 130, 149]
FeO_6	2398	2462	65	[3, 67, 84, 85, 134, 140, 146]
FeO_5	2407	2508	102	[5, 72, 74, 79, 95, 96]
FeO_7	2418	2433	16	[4, 69, 70, 91, 99, 127, 136, 146]
FeO_8	2434	2439	6	[4, 69, 70, 91, 99, 122, 127, 136, 146]
FeO_7	2440	2440	1	[4, 69, 70, 91, 99, 127, 136, 146]
FeO_6	2441	2459	19	[4, 69, 70, 99, 127, 136, 146]
FeO_5	2460	2495	36	[4, 69, 70, 99, 127, 146]
FeO_5	2463	2488	26	[3, 67, 85, 134, 140, 146]
FeO_6	2489	2490	2	[3, 67, 85, 92, 134, 140, 146]
FeO_7	2491	2492	2	[3, 67, 85, 92, 122, 134, 140, 146]
FeO_6	2493	2508	16	[3, 67, 85, 92, 134, 140, 146]
FeO_6	2496	2505	10	[4, 69, 70, 99, 127, 136, 146]
FeO_5	2506	2511	6	[4, 69, 99, 127, 136, 146]
FeO_7	2509	2555	47	[3, 67, 85, 92, 134, 140, 142, 146]
FeO_6	2509	2520	12	[5, 72, 74, 79, 95, 96, 149]
FeO_4	2512	2543	32	[4, 69, 99, 127, 146]
FeO_6	2516	2551	36	[6, 72, 77, 86, 107, 110, 149]
FeO_7	2521	2540	20	[5, 72, 74, 79, 95, 96, 106, 149]
FeO_6	2541	2541	1	[5, 72, 74, 79, 96, 106, 149]
FeO_7	2542	2543	2	[5, 72, 74, 79, 86, 96, 106, 149]
FeO_5	2544	2551	8	[4, 69, 76, 99, 127, 146]
FeO_6	2544	2546	3	[5, 72, 74, 79, 86, 96, 149]
FeO_7	2547	2554	8	[5, 72, 74, 79, 86, 96, 125, 149]
FeO_6	2552	2553	2	[4, 69, 70, 76, 99, 127, 146]
FeO_7	2552	2581	30	[6, 72, 77, 86, 107, 110, 125, 149]
FeO_6	2554	2561	8	[4, 69, 70, 76, 99, 127, 147]
FeO_6	2555	2564	10	[5, 72, 74, 86, 96, 125, 149]
FeO_6	2556	2585	30	[3, 67, 85, 92, 134, 140, 146]
FeO_7	2562	2562	1	[4, 69, 70, 76, 93, 99, 127, 147]
FeO_8	2563	2583	21	[4, 69, 70, 76, 93, 99, 127, 128, 147]
FeO_7	2565	2571	7	[5, 72, 74, 86, 96, 123, 125, 149]
FeO_8	2572	2585	14	[5, 72, 74, 86, 95, 96, 123, 125, 149]
FeO_8	2582	2599	18	[6, 72, 77, 86, 107, 110, 115, 125, 149]
FeO_7	2584	2588	5	[4, 69, 70, 76, 99, 127, 128, 147]
FeO_7	2586	2612	27	[3, 67, 85, 92, 134, 140, 142, 146]
FeO_7	2586	2610	25	[5, 72, 74, 86, 95, 96, 123, 149]
FeO_6	2589	2598	10	[4, 69, 70, 76, 99, 127, 147]
FeO_7	2599	2602	4	[4, 69, 70, 76, 99, 127, 128, 147]
FeO_7	2600	2605	6	[6, 72, 77, 86, 107, 110, 115, 149]
FeO_8	2603	2619	17	[4, 69, 70, 76, 93, 99, 127, 128, 147]
FeO_6	2606	2623	18	[6, 72, 77, 86, 107, 110, 149]
FeO_6	2611	2641	31	[5, 72, 86, 95, 96, 123, 149]
FeO_6	2613	2634	22	[3, 67, 85, 134, 140, 142, 146]
FeO_7	2620	2633	14	[4, 69, 70, 76, 99, 127, 128, 147]
FeO_5	2624	2634	11	[6, 72, 77, 86, 107, 149]
FeO_6	2634	2650	17	[4, 69, 70, 76, 99, 127, 147]
FeO_7	2635	2664	30	[3, 67, 85, 92, 134, 140, 142, 146]
FeO_6	2635	2686	52	[6, 72, 77, 86, 107, 110, 149]
FeO_5	2642	2647	6	[5, 72, 86, 95, 96, 123]
FeO_6	2648	2689	42	[5, 72, 86, 95, 96, 98, 123]
FeO_5	2651	2660	10	[4, 69, 70, 99, 127, 147]
FeO_6	2661	2665	5	[4, 69, 70, 99, 127, 146, 147]
FeO_6	2665	2677	13	[3, 67, 85, 134, 140, 142, 146]
FeO_6	2666	2678	13	[4, 69, 70, 99, 113, 146, 147]
FeO_7	2678	2715	38	[3, 67, 85, 122, 134, 140, 142, 146]
FeO_5	2679	2685	7	[4, 69, 70, 99, 113, 147]
FeO_6	2686	2711	26	[4, 69, 70, 93, 99, 113, 147]
FeO_5	2687	2693	7	[6, 72, 77, 86, 110, 149]
FeO_6	2690	2709	20	[5, 72, 86, 95, 96, 123, 149]
FeO_6	2694	2743	50	[6, 72, 77, 86, 107, 110, 149]
FeO_5	2710	2759	50	[5, 72, 86, 95, 96, 123]
FeO_6	2712	2718	7	[4, 69, 70, 93, 99, 146, 147]
FeO_6	2716	2721	6	[3, 67, 85, 134, 140, 142, 146]
FeO_7	2719	2729	11	[4, 69, 70, 93, 99, 127, 146, 147]
FeO_5	2722	2732	11	[3, 67, 85, 134, 140, 146]
FeO_8	2730	2734	5	[4, 69, 70, 93, 99, 127, 128, 146, 147]
FeO_6	2733	2801	69	[3, 67, 85, 134, 140, 142, 146]
FeO_7	2735	2760	26	[4, 69, 70, 93, 99, 127, 128, 147]
FeO_7	2744	2744	1	[6, 72, 77, 86, 107, 110, 130, 149]
FeO_6	2745	2760	16	[6, 72, 77, 86, 107, 110, 149]
FeO_6	2760	2764	5	[5, 72, 86, 95, 96, 112, 123]
FeO_6	2761	2762	2	[4, 69, 70, 93, 99, 127, 147]
FeO_7	2761	2785	25	[6, 72, 77, 86, 107, 110, 125, 149]
FeO_5	2763	2767	5	[4, 69, 70, 99, 127, 147]
FeO_5	2765	2769	5	[5, 72, 86, 95, 96, 123]
FeO_6	2768	2772	5	[4, 69, 70, 91, 99, 127, 147]
FeO_6	2770	2800	31	[5, 72, 86, 95, 96, 123, 149]
FeO_7	2773	2806	34	[4, 69, 70, 91, 93, 99, 127, 147]
FeO_6	2786	2787	2	[6, 72, 86, 107, 110, 125, 149]
FeO_7	2788	2796	9	[6, 72, 86, 107, 110, 125, 130, 149]
FeO_6	2797	2840	44	[6, 86, 107, 110, 125, 130, 149]
FeO_7	2801	2816	16	[5, 72, 86, 95, 96, 112, 123, 149]
FeO_7	2802	2818	17	[3, 67, 85, 122, 134, 140, 142, 146]
FeO_6	2807	2824	18	[4, 69, 70, 91, 93, 99, 147]
FeO_6	2817	2819	3	[5, 86, 95, 96, 112, 123, 149]
FeO_6	2819	2831	13	[3, 67, 85, 134, 140, 142, 146]
FeO_5	2820	2825	6	[5, 86, 95, 96, 112, 149]
FeO_5	2825	2833	9	[4, 69, 70, 93, 99, 147]
FeO_6	2826	2878	53	[5, 86, 95, 96, 112, 123, 149]
FeO_7	2832	2867	36	[3, 67, 85, 92, 134, 140, 142, 146]
FeO_6	2834	2838	5	[4, 69, 70, 93, 99, 127, 147]
FeO_7	2839	2890	52	[4, 69, 70, 93, 99, 113, 127, 147]
FeO_5	2841	2854	14	[6, 107, 110, 125, 130, 149]
FeO_4	2855	2867	13	[6, 107, 110, 125, 149]
FeO_6	2868	2879	12	[3, 67, 85, 92, 134, 140, 146]
FeO_5	2868	2891	24	[6, 107, 110, 125, 130, 149]
FeO_7	2879	2890	12	[5, 72, 86, 95, 96, 112, 123, 149]
FeO_5	2880	2889	10	[3, 67, 85, 134, 140, 146]
FeO_6	2890	2916	27	[3, 67, 84, 85, 134, 140, 146]
FeO_6	2891	2892	2	[4, 69, 93, 99, 113, 127, 147]
FeO_6	2891	2933	43	[5, 72, 86, 95, 96, 123, 149]
FeO_6	2892	2903	12	[6, 86, 107, 110, 125, 130, 149]
FeO_7	2893	2910	18	[4, 69, 93, 99, 113, 127, 128, 147]
FeO_7	2904	2924	21	[6, 72, 86, 107, 110, 125, 130, 149]
FeO_6	2911	2918	8	[4, 93, 99, 113, 127, 128, 147]
FeO_5	2917	2930	14	[3, 67, 85, 134, 140, 146]
FeO_5	2919	2939	21	[4, 93, 99, 127, 128, 147]
FeO_6	2925	2942	18	[6, 72, 86, 110, 125, 130, 149]
FeO_6	2931	2941	11	[3, 67, 84, 85, 134, 140, 146]
FeO_7	2934	2962	29	[5, 72, 74, 86, 95, 96, 123, 149]
FeO_6	2940	2953	14	[4, 69, 93, 99, 127, 128, 147]
FeO_7	2942	2948	7	[3, 67, 84, 85, 92, 134, 140, 146]
FeO_7	2943	2959	17	[6, 72, 86, 107, 110, 125, 130, 149]
FeO_8	2949	2969	21	[3, 67, 78, 84, 85, 92, 134, 140, 146]
FeO_7	2954	2978	25	[4, 69, 93, 99, 113, 127, 128, 147]
FeO_6	2960	3018	59	[6, 72, 86, 107, 110, 125, 149]
FeO_6	2963	2966	4	[5, 72, 86, 95, 96, 123, 149]
FeO_7	2967	2987	21	[5, 72, 79, 86, 95, 96, 123, 149]
FeO_7	2970	2975	6	[3, 67, 78, 85, 92, 134, 140, 146]
FeO_6	2976	3051	76	[3, 67, 85, 92, 134, 140, 146]
FeO_6	2979	2990	12	[4, 69, 93, 99, 127, 128, 147]
FeO_6	2988	3008	21	[5, 72, 79, 86, 95, 96, 149]
FeO_5	2991	3002	12	[4, 69, 93, 99, 127, 147]
FeO_6	3003	3026	24	[4, 69, 70, 93, 99, 127, 147]
FeO_5	3009	3016	8	[5, 72, 79, 95, 96, 149]
FeO_6	3017	3034	18	[5, 72, 79, 95, 96, 123, 149]
FeO_5	3019	3030	12	[6, 72, 107, 110, 125, 149]
FeO_7	3027	3028	2	[4, 69, 70, 75, 93, 99, 127, 147]
FeO_8	3029	3032	4	[4, 69, 70, 75, 93, 99, 127, 146, 147]
FeO_6	3031	3040	10	[6, 72, 107, 110, 125, 139, 149]
FeO_7	3033	3036	4	[4, 70, 75, 93, 99, 127, 146, 147]
FeO_7	3035	3130	96	[5, 72, 79, 86, 95, 96, 123, 149]
FeO_6	3037	3085	49	[4, 70, 93, 99, 127, 146, 147]
FeO_7	3041	3073	33	[6, 72, 107, 110, 115, 125, 139, 149]
FeO_7	3052	3108	57	[3, 67, 74, 85, 92, 134, 140, 146]
FeO_5	3074	3084	11	[6, 107, 110, 115, 125, 149]
FeO_6	3085	3109	25	[6, 107, 110, 115, 125, 131, 149]
FeO_5	3086	3146	61	[4, 70, 93, 99, 146, 147]
FeO_6	3109	3119	11	[3, 67, 74, 85, 92, 134, 146]
FeO_7	3110	3111	2	[6, 86, 107, 110, 115, 125, 131, 149]
FeO_8	3112	3114	3	[6, 72, 86, 107, 110, 115, 125, 131, 149]
FeO_9	3115	3118	4	[6, 72, 86, 107, 110, 115, 125, 131, 139, 149]
FeO_9	3119	3173	55	[6, 72, 77, 86, 107, 110, 125, 131, 139, 149]
FeO_7	3120	3125	6	[3, 67, 74, 84, 85, 92, 134, 146]
FeO_8	3126	3146	21	[3, 67, 74, 84, 85, 92, 134, 140, 146]
FeO_8	3131	3154	24	[5, 64, 72, 79, 86, 95, 96, 123, 149]
FeO_9	3147	3154	8	[3, 67, 74, 84, 85, 92, 132, 134, 140, 146]
FeO_6	3147	3172	26	[4, 70, 93, 99, 128, 146, 147]
FeO_8	3155	3163	9	[3, 67, 74, 85, 92, 132, 134, 140, 146]
FeO_7	3155	3200	46	[5, 72, 79, 86, 95, 96, 123, 149]
FeO_7	3164	3172	9	[3, 67, 74, 92, 132, 134, 140, 146]
FeO_6	3173	3181	9	[3, 67, 74, 132, 134, 140, 146]
FeO_7	3173	3174	2	[4, 70, 93, 99, 127, 128, 146, 147]
FeO_8	3174	3195	22	[6, 77, 86, 107, 110, 125, 131, 139, 149]
FeO_6	3175	3265	91	[4, 70, 93, 99, 127, 146, 147]
FeO_7	3182	3199	18	[3, 67, 74, 85, 132, 134, 140, 146]
FeO_7	3196	3201	6	[6, 77, 107, 110, 125, 131, 139, 149]
FeO_8	3200	3223	24	[3, 67, 74, 85, 90, 132, 134, 140, 146]
FeO_6	3201	3215	15	[5, 72, 86, 95, 96, 123, 149]
FeO_6	3202	3231	30	[6, 107, 110, 125, 131, 139, 149]
FeO_7	3216	3227	12	[5, 72, 79, 86, 95, 96, 123, 149]
FeO_7	3224	3226	3	[3, 74, 85, 90, 132, 134, 140, 146]
FeO_6	3227	3234	8	[3, 74, 85, 90, 132, 134, 146]
FeO_6	3228	3236	9	[5, 72, 79, 86, 95, 96, 123]
FeO_5	3232	3242	11	[6, 107, 125, 131, 139, 149]
FeO_5	3235	3248	14	[3, 74, 85, 90, 132, 134]
FeO_7	3237	3248	12	[5, 72, 79, 86, 95, 96, 123, 149]
FeO_6	3243	3250	8	[6, 107, 110, 125, 131, 139, 149]
FeO_6	3249	3273	25	[3, 74, 85, 90, 132, 134, 146]
FeO_8	3249	3250	2	[5, 64, 72, 79, 86, 95, 96, 123, 149]
FeO_7	3251	3329	79	[5, 64, 79, 86, 95, 96, 123, 149]
FeO_7	3251	3272	22	[6, 107, 110, 115, 125, 131, 139, 149]
FeO_7	3266	3277	12	[4, 70, 84, 93, 99, 127, 146, 147]
FeO_8	3273	3275	3	[6, 72, 107, 110, 115, 125, 131, 139, 149]
FeO_7	3274	3298	25	[3, 74, 85, 90, 119, 132, 134, 146]
FeO_7	3276	3281	6	[6, 72, 107, 110, 125, 131, 139, 149]
FeO_6	3278	3303	26	[4, 70, 93, 99, 127, 146, 147]
FeO_8	3282	3286	5	[6, 72, 107, 110, 115, 125, 131, 139, 149]
FeO_7	3287	3289	3	[6, 107, 110, 115, 125, 131, 139, 149]
FeO_6	3290	3300	11	[6, 107, 110, 115, 125, 139, 149]
FeO_8	3299	3346	48	[3, 74, 84, 85, 90, 119, 132, 134, 146]
FeO_5	3301	3309	9	[6, 107, 110, 115, 125, 139]
FeO_5	3304	3356	53	[4, 70, 99, 127, 146, 147]
FeO_6	3310	3321	12	[6, 86, 107, 110, 115, 125, 139]
FeO_5	3322	3323	2	[6, 86, 110, 115, 125, 139]
FeO_6	3324	3324	1	[6, 86, 110, 115, 125, 131, 139]
FeO_7	3325	3334	10	[6, 86, 110, 115, 125, 131, 139, 149]
FeO_6	3330	3353	24	[5, 79, 86, 95, 96, 123, 149]
FeO_8	3335	3340	6	[6, 72, 86, 110, 115, 125, 131, 139, 149]
FeO_7	3341	3345	5	[6, 72, 86, 110, 115, 125, 131, 149]
FeO_6	3346	3348	3	[6, 86, 110, 115, 125, 131, 149]
FeO_9	3347	3361	15	[3, 74, 84, 85, 90, 92, 119, 132, 134, 146]
FeO_5	3349	3356	8	[6, 86, 110, 115, 125, 149]
FeO_7	3354	3356	3	[5, 72, 79, 86, 95, 96, 123, 149]
FeO_6	3357	3368	12	[4, 70, 99, 113, 127, 146, 147]
FeO_6	3357	3362	6	[5, 72, 79, 86, 95, 123, 149]
FeO_6	3357	3385	29	[6, 86, 109, 110, 115, 125, 149]
FeO_8	3362	3367	6	[3, 74, 85, 90, 92, 119, 132, 134, 146]
FeO_7	3363	3373	11	[5, 72, 79, 86, 95, 96, 123, 149]
FeO_7	3368	3377	10	[3, 74, 85, 90, 92, 119, 132, 134]
FeO_7	3369	3376	8	[4, 70, 99, 113, 117, 127, 146, 147]
FeO_6	3374	3374	1	[5, 72, 79, 86, 95, 123, 149]
FeO_7	3375	3398	24	[5, 72, 79, 82, 86, 95, 123, 149]
FeO_6	3377	3379	3	[4, 70, 99, 117, 127, 146, 147]
FeO_6	3378	3418	41	[3, 74, 85, 90, 119, 132, 134]
FeO_7	3380	3393	14	[4, 70, 84, 99, 117, 127, 146, 147]
FeO_5	3386	3404	19	[6, 86, 109, 110, 125, 149]
FeO_6	3394	3421	28	[4, 70, 84, 99, 127, 146, 147]
FeO_6	3399	3410	12	[5, 72, 79, 82, 86, 123, 149]
FeO_6	3405	3414	10	[6, 86, 109, 110, 125, 131, 149]
FeO_7	3411	3442	32	[5, 72, 79, 82, 86, 123, 125, 149]
FeO_7	3415	3423	9	[6, 86, 109, 110, 125, 131, 139, 149]
FeO_7	3419	3450	32	[3, 74, 85, 90, 92, 119, 132, 134]
FeO_7	3422	3431	10	[4, 70, 84, 99, 117, 127, 146, 147]
FeO_6	3424	3455	32	[6, 86, 110, 125, 131, 139, 149]
FeO_6	3432	3460	29	[4, 70, 99, 117, 127, 146, 147]
FeO_6	3443	3450	8	[5, 72, 79, 82, 86, 123, 149]
FeO_8	3451	3463	13	[3, 74, 85, 90, 92, 101, 119, 132, 134]
FeO_5	3451	3467	17	[5, 72, 79, 82, 123, 149]
FeO_5	3456	3477	22	[6, 86, 110, 131, 139, 149]
FeO_5	3461	3492	32	[4, 70, 99, 117, 127, 147]
FeO_7	3464	3491	28	[3, 74, 85, 90, 92, 119, 132, 134]
FeO_6	3468	3501	34	[5, 72, 79, 82, 95, 123, 149]
FeO_6	3478	3479	2	[6, 86, 110, 125, 131, 139, 149]
FeO_7	3480	3511	32	[6, 73, 86, 110, 125, 131, 139, 149]
FeO_6	3492	3516	25	[3, 74, 85, 92, 119, 132, 134]
FeO_6	3493	3534	42	[4, 70, 84, 99, 117, 127, 147]
FeO_5	3502	3523	22	[5, 72, 79, 95, 123, 149]
FeO_6	3512	3535	24	[6, 73, 86, 110, 131, 139, 149]
FeO_5	3517	3520	4	[3, 74, 85, 92, 119, 134]
FeO_6	3521	3534	14	[3, 74, 85, 92, 119, 132, 134]
FeO_6	3524	3543	20	[5, 72, 79, 87, 95, 123, 149]
FeO_7	3535	3574	40	[3, 67, 74, 85, 92, 119, 132, 134]
FeO_7	3535	3558	24	[4, 70, 84, 99, 117, 127, 146, 147]
FeO_5	3536	3538	3	[6, 86, 110, 131, 139, 149]
FeO_6	3539	3579	41	[6, 86, 110, 125, 131, 139, 149]
FeO_7	3544	3556	13	[5, 72, 79, 87, 95, 123, 125, 149]
FeO_6	3557	3571	15	[5, 72, 79, 95, 123, 125, 149]
FeO_8	3559	3570	12	[4, 70, 84, 99, 113, 117, 127, 146, 147]
FeO_7	3571	3584	14	[4, 70, 99, 113, 117, 127, 146, 147]
FeO_5	3572	3589	18	[5, 72, 95, 123, 125, 149]
FeO_6	3575	3589	15	[3, 67, 74, 85, 92, 119, 134]
FeO_7	3580	3582	3	[6, 72, 86, 110, 125, 131, 139, 149]
FeO_6	3583	3603	21	[6, 72, 86, 110, 125, 131, 149]
FeO_8	3585	3650	66	[4, 70, 84, 99, 113, 117, 127, 146, 147]
FeO_5	3590	3602	13	[3, 74, 85, 92, 119, 134]
FeO_4	3590	3611	22	[5, 72, 95, 123, 149]
FeO_6	3603	3651	49	[3, 74, 85, 92, 119, 132, 134]
FeO_5	3604	3635	32	[6, 86, 110, 125, 131, 149]
FeO_5	3612	3617	6	[5, 72, 79, 95, 123, 149]
FeO_6	3618	3653	36	[5, 72, 79, 95, 123, 131, 149]
FeO_6	3636	3648	13	[6, 86, 109, 110, 125, 131, 149]
FeO_7	3649	3660	12	[6, 86, 109, 110, 125, 131, 139, 149]
FeO_7	3651	3661	11	[4, 70, 84, 99, 117, 127, 146, 147]
FeO_5	3652	3652	1	[3, 74, 85, 119, 132, 134]
FeO_4	3653	3657	5	[3, 74, 85, 119, 134]
FeO_5	3654	3660	7	[5, 72, 79, 95, 123, 149]
FeO_5	3658	3661	4	[3, 74, 84, 85, 119, 134]
FeO_6	3661	3679	19	[5, 72, 79, 95, 123, 131, 149]
FeO_6	3661	3692	32	[6, 86, 110, 125, 131, 139, 149]
FeO_6	3662	3667	6	[3, 67, 74, 84, 85, 119, 134]
FeO_6	3662	3667	6	[4, 70, 84, 99, 127, 146, 147]
FeO_5	3668	3668	1	[3, 67, 74, 85, 119, 134]
FeO_7	3668	3671	4	[4, 70, 78, 84, 99, 127, 146, 147]
FeO_6	3669	3670	2	[3, 67, 74, 85, 92, 119, 134]
FeO_7	3671	3688	18	[3, 67, 74, 85, 92, 119, 132, 134]
FeO_8	3672	3687	16	[4, 70, 78, 84, 99, 113, 127, 146, 147]
FeO_7	3680	3681	2	[5, 72, 79, 95, 123, 125, 131, 149]
FeO_6	3682	3706	25	[5, 72, 79, 95, 123, 125, 149]
FeO_7	3688	3689	2	[4, 70, 84, 99, 113, 127, 146, 147]
FeO_6	3689	3692	4	[3, 74, 85, 92, 119, 132, 134]
FeO_6	3690	3714	25	[4, 70, 84, 99, 127, 146, 147]
FeO_5	3693	3701	9	[3, 74, 85, 92, 119, 134]
FeO_7	3693	3693	1	[6, 73, 86, 110, 125, 131, 139, 149]
FeO_6	3694	3694	1	[6, 73, 86, 110, 125, 139, 149]
FeO_5	3695	3704	10	[6, 73, 86, 110, 125, 139]
FeO_6	3702	3707	6	[3, 74, 85, 92, 119, 134, 146]
FeO_6	3705	3827	123	[6, 73, 86, 110, 125, 131, 139]
FeO_7	3707	3758	52	[5, 72, 79, 95, 123, 125, 131, 149]
FeO_5	3708	3728	21	[3, 85, 92, 119, 134, 146]
FeO_7	3715	3726	12	[4, 70, 78, 84, 99, 127, 146, 147]
FeO_6	3727	3779	53	[4, 70, 84, 99, 127, 146, 147]
FeO_4	3729	3739	11	[3, 85, 92, 119, 134]
FeO_5	3740	3740	1	[3, 67, 85, 92, 119, 134]
FeO_6	3741	3754	14	[3, 67, 84, 85, 92, 119, 134]
FeO_7	3755	3783	29	[3, 67, 84, 85, 92, 119, 132, 134]
FeO_8	3759	3775	17	[5, 72, 79, 95, 98, 123, 125, 131, 149]
FeO_7	3776	3797	22	[5, 72, 79, 95, 98, 123, 125, 149]
FeO_7	3780	3785	6	[4, 70, 84, 99, 127, 145, 146, 147]
FeO_8	3784	3797	14	[3, 67, 84, 85, 92, 119, 132, 134, 146]
FeO_6	3786	3850	65	[4, 70, 84, 99, 127, 145, 147]
FeO_7	3798	3800	3	[3, 67, 84, 85, 92, 132, 134, 146]
FeO_6	3798	3811	14	[5, 72, 79, 95, 98, 123, 125]
FeO_8	3801	3803	3	[3, 67, 84, 85, 90, 92, 132, 134, 146]
FeO_9	3804	3805	2	[3, 67, 84, 85, 90, 92, 119, 132, 134, 146]
FeO_8	3806	3808	3	[3, 67, 84, 85, 90, 92, 119, 132, 134]
FeO_7	3809	3822	14	[3, 67, 84, 85, 90, 119, 132, 134]
FeO_7	3812	3816	5	[5, 65, 72, 79, 95, 98, 123, 125]
FeO_6	3817	3839	23	[5, 65, 72, 79, 98, 123, 125]
FeO_6	3823	3825	3	[3, 84, 85, 90, 119, 132, 134]
FeO_7	3826	3845	20	[3, 84, 85, 90, 92, 119, 132, 134]
FeO_5	3828	3869	42	[6, 86, 110, 125, 131, 139]
FeO_7	3840	3854	15	[5, 65, 72, 79, 95, 98, 123, 125]
FeO_8	3846	3849	4	[3, 84, 85, 90, 92, 119, 132, 134, 146]
FeO_9	3850	3859	10	[3, 67, 84, 85, 90, 92, 119, 132, 134, 146]
FeO_7	3851	3867	17	[4, 70, 84, 99, 117, 127, 145, 147]
FeO_8	3855	3863	9	[5, 65, 72, 79, 87, 95, 98, 123, 125]
FeO_8	3860	3875	16	[3, 67, 84, 85, 90, 92, 132, 134, 146]
FeO_6	3864	3864	1	[5, 65, 72, 79, 95, 98, 123]
FeO_5	3865	3879	15	[5, 65, 72, 79, 98, 123]
FeO_6	3868	3874	7	[4, 70, 99, 117, 127, 145, 147]
FeO_6	3870	3872	3	[6, 86, 110, 120, 125, 131, 139]
FeO_7	3873	3896	24	[6, 73, 86, 110, 120, 125, 131, 139]
FeO_7	3875	3885	11	[4, 70, 99, 117, 127, 141, 145, 147]
FeO_7	3876	3881	6	[3, 84, 85, 90, 92, 132, 134, 146]
FeO_6	3880	3883	4	[5, 65, 72, 79, 98, 123, 125]
FeO_6	3882	3952	71	[3, 84, 85, 92, 132, 134, 146]
FeO_7	3884	3905	22	[5, 65, 72, 79, 87, 98, 123, 125]
FeO_8	3886	3892	7	[4, 70, 84, 99, 117, 127, 141, 145, 147]
FeO_7	3893	3903	11	[4, 70, 84, 99, 117, 127, 145, 147]
FeO_6	3897	3906	10	[6, 73, 86, 110, 120, 125, 139]
FeO_8	3904	3931	28	[4, 70, 84, 99, 117, 127, 141, 145, 147]
FeO_8	3906	3933	28	[5, 65, 72, 79, 86, 87, 98, 123, 125]
FeO_7	3907	3910	4	[6, 73, 86, 110, 120, 125, 131, 139]
FeO_8	3911	3918	8	[6, 73, 86, 109, 110, 120, 125, 131, 139]
FeO_7	3919	3930	12	[6, 86, 109, 110, 120, 125, 131, 139]
FeO_6	3931	3961	31	[6, 86, 110, 120, 125, 131, 139]
FeO_7	3932	3963	32	[4, 70, 84, 99, 117, 141, 145, 147]
FeO_9	3934	3934	1	[5, 65, 72, 79, 86, 87, 95, 98, 123, 125]
FeO_8	3935	3954	20	[5, 65, 72, 79, 86, 95, 98, 123, 125]
FeO_7	3953	3962	10	[3, 84, 85, 92, 119, 132, 134, 146]
FeO_7	3955	3968	14	[5, 65, 72, 79, 95, 98, 123, 125]
FeO_5	3962	4000	39	[6, 110, 120, 125, 131, 139]
FeO_8	3963	3970	8	[3, 67, 84, 85, 92, 119, 132, 134, 146]
FeO_8	3964	3974	11	[4, 70, 84, 99, 117, 127, 141, 145, 147]
FeO_6	3969	3969	1	[5, 65, 72, 79, 98, 123, 125]
FeO_5	3970	3979	10	[5, 65, 72, 98, 123, 125]
FeO_7	3971	3980	10	[3, 67, 84, 85, 92, 132, 134, 146]
FeO_7	3975	3983	9	[4, 70, 84, 99, 117, 141, 145, 147]
FeO_4	3980	3982	3	[5, 72, 98, 123, 125]
FeO_6	3981	3991	11	[3, 67, 85, 92, 132, 134, 146]
FeO_5	3983	3988	6	[5, 72, 87, 98, 123, 125]
FeO_6	3984	3988	5	[4, 84, 99, 117, 141, 145, 147]
FeO_7	3989	4004	16	[4, 70, 84, 99, 117, 141, 145, 147]
FeO_6	3989	3995	7	[5, 72, 79, 87, 98, 123, 125]
FeO_7	3992	4000	9	[3, 67, 84, 85, 92, 132, 134, 146]
FeO_7	3996	4030	35	[5, 72, 79, 87, 95, 98, 123, 125]
FeO_8	4001	4036	36	[3, 67, 69, 84, 85, 92, 132, 134, 146]
FeO_6	4001	4041	41	[6, 86, 110, 120, 125, 131, 139]
FeO_8	4005	4084	80	[4, 70, 84, 99, 117, 127, 141, 145, 147]
FeO_6	4031	4047	17	[5, 72, 79, 95, 98, 123, 125]
FeO_7	4037	4042	6	[3, 67, 69, 84, 85, 92, 132, 134]
FeO_7	4042	4051	10	[6, 73, 86, 110, 120, 125, 131, 139]
FeO_6	4043	4063	21	[3, 67, 84, 85, 92, 132, 134]
FeO_5	4048	4070	23	[5, 72, 79, 95, 123, 125]
FeO_8	4052	4060	9	[6, 73, 86, 110, 120, 125, 131, 137, 139]
FeO_7	4061	4063	3	[6, 86, 110, 120, 125, 131, 137, 139]
FeO_7	4064	4078	15	[3, 67, 84, 85, 92, 132, 134, 146]
FeO_6	4064	4065	2	[6, 86, 110, 120, 125, 131, 139]
FeO_5	4066	4126	61	[6, 86, 120, 125, 131, 139]
FeO_4	4071	4126	56	[5, 79, 95, 123, 125]
FeO_6	4079	4091	13	[3, 67, 84, 85, 92, 132, 146]
FeO_9	4085	4086	2	[4, 70, 78, 84, 99, 117, 127, 141, 145, 147]
FeO_8	4087	4088	2	[4, 70, 78, 84, 99, 127, 141, 145, 147]
FeO_7	4089	4117	29	[4, 70, 78, 84, 99, 141, 145, 147]
FeO_7	4092	4112	21	[3, 67, 78, 84, 85, 92, 132, 146]
FeO_6	4113	4123	11	[3, 78, 84, 85, 92, 132, 146]
FeO_6	4118	4125	8	[4, 70, 78, 84, 99, 141, 147]
FeO_7	4124	4140	17	[3, 78, 84, 85, 92, 99, 132, 146]
FeO_7	4126	4142	17	[4, 70, 76, 78, 84, 99, 141, 147]
FeO_5	4127	4162	36	[5, 79, 95, 123, 125, 126]
FeO_6	4127	4149	23	[6, 86, 120, 125, 131, 139, 151]
FeO_6	4141	4151	11	[3, 78, 84, 85, 99, 132, 146]
FeO_8	4143	4163	21	[4, 70, 76, 78, 84, 99, 141, 146, 147]
FeO_7	4150	4192	43	[6, 86, 109, 120, 125, 131, 139, 151]
FeO_5	4152	4181	30	[3, 78, 84, 99, 132, 146]
FeO_6	4163	4204	42	[5, 79, 95, 98, 123, 125, 126]
FeO_7	4164	4170	7	[4, 70, 76, 78, 84, 99, 141, 147]
FeO_6	4171	4188	18	[4, 70, 76, 78, 99, 141, 147]
FeO_6	4182	4243	62	[3, 69, 78, 84, 99, 132, 146]
FeO_5	4189	4215	27	[4, 70, 76, 99, 141, 147]
FeO_8	4193	4201	9	[6, 86, 109, 110, 120, 125, 131, 139, 151]
FeO_7	4202	4206	5	[6, 86, 109, 110, 120, 125, 131, 139]
FeO_7	4205	4208	4	[5, 79, 87, 95, 98, 123, 125, 126]
FeO_8	4207	4212	6	[6, 86, 109, 110, 115, 120, 125, 131, 139]
FeO_8	4209	4213	5	[5, 72, 79, 87, 95, 98, 123, 125, 126]
FeO_7	4213	4218	6	[6, 86, 110, 115, 120, 125, 131, 139]
FeO_7	4214	4219	6	[5, 72, 79, 87, 95, 98, 125, 126]
FeO_6	4216	4258	43	[4, 70, 76, 99, 128, 141, 147]
FeO_6	4219	4219	1	[6, 86, 110, 120, 125, 131, 139]
FeO_6	4220	4234	15	[5, 72, 79, 95, 98, 125, 126]
FeO_5	4220	4227	8	[6, 86, 110, 125, 131, 139]
FeO_6	4228	4238	11	[6, 86, 110, 120, 125, 131, 139]
FeO_7	4235	4261	27	[5, 72, 79, 95, 98, 123, 125, 126]
FeO_7	4239	4249	11	[6, 86, 110, 120, 125, 131, 139, 151]
FeO_7	4244	4259	16	[3, 69, 70, 78, 84, 99, 132, 146]
FeO_8	4250	4278	29	[6, 86, 109, 110, 120, 125, 131, 139, 151]
FeO_5	4259	4292	34	[4, 70, 76, 128, 141, 147]
FeO_6	4260	4260	1	[3, 69, 78, 84, 99, 132, 146]
FeO_4	4261	4277	17	[3, 84, 99, 132, 146]
FeO_6	4262	4350	89	[5, 79, 95, 98, 123, 125, 126]
FeO_5	4278	4322	45	[3, 84, 99, 132, 141, 146]
FeO_7	4279	4322	44	[6, 86, 110, 120, 125, 131, 139, 151]
FeO_4	4293	4293	1	[4, 70, 76, 141, 147]
FeO_5	4294	4322	29	[4, 70, 76, 128, 141, 147]
FeO_4	4323	4415	93	[3, 84, 99, 132, 146]
FeO_6	4323	4327	5	[4, 70, 76, 84, 128, 141, 147]
FeO_8	4323	4334	12	[6, 86, 110, 120, 125, 131, 139, 140, 151]
FeO_5	4328	4348	21	[4, 70, 76, 84, 141, 147]
FeO_7	4335	4338	4	[6, 86, 110, 120, 125, 131, 139, 151]
FeO_6	4339	4369	31	[6, 86, 110, 125, 131, 139, 151]
FeO_6	4349	4374	26	[4, 70, 76, 84, 128, 141, 147]
FeO_7	4351	4356	6	[5, 79, 95, 98, 109, 123, 125, 126]
FeO_8	4357	4368	12	[5, 79, 87, 95, 98, 109, 123, 125, 126]
FeO_7	4369	4371	3	[5, 79, 95, 98, 109, 123, 125, 126]
FeO_7	4370	4406	37	[6, 86, 110, 120, 125, 131, 139, 151]
FeO_8	4372	4376	5	[5, 72, 79, 95, 98, 109, 123, 125, 126]
FeO_5	4375	4415	41	[4, 70, 76, 128, 141, 147]
FeO_7	4377	4419	43	[5, 72, 79, 95, 98, 123, 125, 126]
FeO_8	4407	4436	30	[6, 86, 110, 120, 125, 131, 139, 149, 151]
FeO_5	4416	4442	27	[3, 84, 99, 132, 141, 146]
FeO_6	4416	4447	32	[4, 70, 76, 113, 128, 141, 147]
FeO_6	4420	4425	6	[5, 72, 79, 95, 98, 125, 126]
FeO_7	4426	4453	28	[5, 72, 79, 87, 95, 98, 125, 126]
FeO_7	4437	4455	19	[6, 86, 110, 120, 125, 131, 139, 151]
FeO_4	4443	4460	18	[3, 84, 99, 132, 146]
FeO_6	4448	4452	5	[4, 76, 113, 124, 128, 141, 147]
FeO_5	4453	4459	7	[4, 76, 113, 124, 141, 147]
FeO_6	4454	4465	12	[5, 72, 79, 87, 98, 125, 126]
FeO_6	4456	4464	9	[6, 86, 120, 125, 131, 139, 151]
FeO_4	4460	4470	11	[4, 76, 113, 141, 147]
FeO_5	4461	4464	4	[3, 84, 85, 99, 132, 146]
FeO_6	4465	4471	7	[3, 84, 85, 99, 132, 141, 146]
FeO_7	4465	4490	26	[6, 86, 109, 120, 125, 131, 139, 151]
FeO_7	4466	4472	7	[5, 72, 79, 87, 98, 123, 125, 126]
FeO_5	4471	4478	8	[4, 70, 76, 113, 141, 147]
FeO_5	4472	4472	1	[3, 84, 99, 132, 141, 146]
FeO_6	4473	4485	13	[3, 78, 84, 99, 132, 141, 146]
FeO_6	4473	4486	14	[5, 72, 79, 87, 98, 125, 126]
FeO_6	4479	4520	42	[4, 70, 76, 113, 128, 141, 147]
FeO_5	4486	4502	17	[3, 78, 84, 99, 132, 146]
FeO_5	4487	4524	38	[5, 72, 79, 87, 125, 126]
FeO_6	4491	4492	2	[6, 86, 109, 120, 125, 131, 139]
FeO_7	4493	4513	21	[6, 86, 109, 110, 120, 125, 131, 139]
FeO_6	4503	4507	5	[3, 78, 84, 99, 132, 141, 146]
FeO_7	4508	4516	9	[3, 70, 78, 84, 99, 132, 141, 146]
FeO_8	4514	4517	4	[6, 86, 109, 110, 120, 125, 131, 139, 151]
FeO_8	4517	4521	5	[3, 67, 70, 78, 84, 99, 132, 141, 146]
FeO_7	4518	4545	28	[6, 86, 109, 120, 125, 131, 139, 151]
FeO_5	4521	4546	26	[4, 70, 76, 113, 141, 147]
FeO_7	4522	4528	7	[3, 67, 70, 78, 84, 99, 141, 146]
FeO_6	4525	4599	75	[5, 72, 79, 87, 106, 125, 126]
FeO_8	4529	4534	6	[3, 67, 70, 78, 84, 99, 132, 141, 146]
FeO_7	4535	4544	10	[3, 67, 70, 78, 84, 99, 132, 146]
FeO_6	4545	4549	5	[3, 67, 78, 84, 99, 132, 146]
FeO_6	4546	4546	1	[6, 86, 109, 120, 125, 131, 139]
FeO_6	4547	4575	29	[4, 70, 76, 113, 141, 146, 147]
FeO_5	4547	4561	15	[6, 86, 120, 125, 131, 139]
FeO_7	4550	4567	18	[3, 67, 70, 78, 84, 99, 132, 146]
FeO_6	4562	4566	5	[6, 73, 86, 120, 125, 131, 139]
FeO_7	4567	4571	5	[6, 73, 86, 109, 120, 125, 131, 139]
FeO_6	4568	4585	18	[3, 67, 78, 84, 99, 132, 146]
FeO_6	4572	4574	3	[6, 73, 86, 120, 125, 131, 139]
FeO_7	4575	4581	7	[6, 73, 86, 110, 120, 125, 131, 139]
FeO_7	4576	4605	30	[4, 70, 76, 99, 113, 141, 146, 147]
FeO_6	4582	4582	1	[6, 73, 86, 110, 125, 131, 139]
FeO_5	4583	4586	4	[6, 73, 86, 110, 125, 139]
FeO_7	4586	4595	10	[3, 67, 78, 84, 92, 99, 132, 146]
FeO_6	4587	4592	6	[6, 73, 86, 109, 110, 125, 139]
FeO_7	4593	4598	6	[6, 73, 86, 109, 110, 125, 131, 139]
FeO_6	4596	4596	1	[3, 67, 78, 84, 92, 99, 132]
FeO_5	4597	4614	18	[3, 67, 78, 92, 99, 132]
FeO_6	4599	4620	22	[6, 73, 86, 109, 125, 131, 139]
FeO_7	4600	4601	2	[5, 72, 79, 87, 106, 123, 125, 126]
FeO_6	4602	4610	9	[5, 72, 79, 87, 123, 125, 126]
FeO_6	4606	4631	26	[4, 70, 76, 113, 141, 146, 147]
FeO_7	4611	4615	5	[5, 72, 79, 87, 95, 123, 125, 126]
FeO_6	4615	4646	32	[3, 67, 78, 92, 99, 132, 146]
FeO_6	4616	4622	7	[5, 72, 79, 87, 95, 125, 126]
FeO_5	4621	4629	9	[6, 73, 86, 125, 131, 139]
FeO_7	4623	4664	42	[5, 72, 79, 87, 95, 123, 125, 126]
FeO_6	4630	4639	10	[6, 73, 86, 125, 131, 139, 151]
FeO_5	4632	4633	2	[4, 70, 76, 113, 141, 147]
FeO_4	4634	4637	4	[4, 70, 76, 113, 147]
FeO_5	4638	4641	4	[4, 70, 76, 99, 113, 147]
FeO_7	4640	4644	5	[6, 73, 86, 120, 125, 131, 139, 151]
FeO_4	4642	4648	7	[4, 76, 99, 113, 147]
FeO_8	4645	4652	8	[6, 73, 86, 109, 120, 125, 131, 139, 151]
FeO_7	4647	4672	26	[3, 67, 78, 92, 99, 130, 132, 146]
FeO_5	4649	4667	19	[4, 76, 99, 113, 147, 150]
FeO_7	4653	4659	7	[6, 73, 86, 109, 120, 125, 131, 139]
FeO_6	4660	4834	175	[6, 73, 86, 120, 125, 131, 139]
FeO_8	4665	4669	5	[5, 72, 79, 87, 95, 98, 123, 125, 126]
FeO_6	4668	4670	3	[4, 76, 99, 113, 146, 147, 150]
FeO_7	4670	4703	34	[5, 72, 79, 87, 95, 98, 125, 126]
FeO_7	4671	4681	11	[4, 70, 76, 99, 113, 146, 147, 150]
FeO_6	4673	4693	21	[3, 67, 78, 92, 99, 132, 146]
FeO_8	4682	4711	30	[4, 70, 76, 99, 113, 128, 146, 147, 150]
FeO_7	4694	4711	18	[3, 67, 78, 84, 92, 99, 132, 146]
FeO_6	4704	4729	26	[5, 72, 87, 95, 98, 125, 126]
FeO_8	4712	4715	4	[3, 67, 70, 78, 84, 92, 99, 132, 146]
FeO_7	4712	4713	2	[4, 70, 76, 99, 113, 128, 146, 147]
FeO_6	4714	4718	5	[4, 70, 76, 99, 113, 128, 146]
FeO_7	4716	4726	11	[3, 67, 78, 84, 92, 99, 132, 146]
FeO_5	4719	4740	22	[4, 70, 76, 99, 113, 128]
FeO_8	4727	4764	38	[3, 67, 78, 84, 92, 99, 130, 132, 146]
FeO_5	4730	4748	19	[5, 72, 87, 98, 125, 126]
FeO_4	4741	4743	3	[4, 70, 99, 113, 128]
FeO_5	4744	4759	16	[4, 70, 99, 113, 128, 147]
FeO_6	4749	4752	4	[5, 72, 86, 87, 98, 125, 126]
FeO_7	4753	4799	47	[5, 65, 72, 86, 87, 98, 125, 126]
FeO_6	4760	4770	11	[4, 70, 84, 99, 113, 128, 147]
FeO_7	4765	4792	28	[3, 67, 78, 92, 99, 130, 132, 146]
FeO_7	4771	4786	16	[4, 70, 84, 99, 113, 128, 146, 147]
FeO_6	4787	4803	17	[4, 70, 84, 99, 113, 128, 146]
FeO_6	4793	4796	4	[3, 67, 78, 92, 130, 132, 146]
FeO_7	4797	4807	11	[3, 67, 78, 92, 130, 132, 146, 147]
FeO_8	4800	4800	1	[5, 65, 72, 73, 86, 87, 98, 125, 126]
FeO_7	4801	4802	2	[5, 65, 72, 73, 86, 87, 125, 126]
FeO_6	4803	4891	89	[5, 72, 73, 86, 87, 125, 126]
FeO_7	4804	4821	18	[4, 70, 84, 99, 113, 128, 146, 147]
FeO_8	4808	4823	16	[3, 67, 78, 92, 99, 130, 132, 146, 147]
FeO_6	4822	4824	3	[4, 70, 84, 99, 113, 128, 147]
FeO_7	4824	4829	6	[3, 67, 78, 92, 99, 132, 146, 147]
FeO_5	4825	4843	19	[4, 70, 84, 99, 113, 128]
FeO_8	4830	4836	7	[3, 67, 78, 84, 92, 99, 132, 146, 147]
FeO_7	4835	4842	8	[6, 73, 86, 120, 125, 131, 139, 151]
FeO_6	4837	4850	14	[3, 78, 84, 92, 132, 146, 147]
FeO_8	4843	4858	16	[6, 73, 86, 110, 120, 125, 131, 139, 151]
FeO_6	4844	4848	5	[4, 70, 81, 84, 99, 113, 128]
FeO_5	4849	4853	5	[4, 70, 81, 84, 99, 128]
FeO_5	4851	4860	10	[3, 78, 92, 132, 146, 147]
FeO_6	4854	4892	39	[4, 70, 81, 84, 99, 128, 147]
FeO_7	4859	4869	11	[6, 73, 86, 110, 120, 125, 131, 151]
FeO_6	4861	4875	15	[3, 78, 92, 99, 132, 146, 147]
FeO_6	4870	4881	12	[6, 73, 86, 110, 120, 125, 131]
FeO_7	4876	4889	14	[3, 78, 88, 92, 99, 132, 146, 147]
FeO_7	4882	4888	7	[6, 73, 86, 110, 115, 120, 125, 131]
FeO_5	4889	4937	49	[6, 73, 86, 110, 125, 131]
FeO_8	4890	4898	9	[3, 78, 88, 92, 99, 124, 132, 146, 147]
FeO_5	4892	4910	19	[5, 72, 73, 86, 125, 126]
FeO_5	4893	4945	53	[4, 70, 84, 99, 128, 147]
FeO_7	4899	4919	21	[3, 78, 88, 92, 124, 132, 146, 147]
FeO_6	4911	4916	6	[5, 72, 73, 86, 95, 125, 126]
FeO_7	4917	4920	4	[5, 72, 73, 79, 86, 95, 125, 126]
FeO_6	4920	4928	9	[3, 88, 92, 124, 132, 146, 147]
FeO_8	4921	4921	1	[5, 72, 73, 79, 86, 87, 95, 125, 126]
FeO_7	4922	4978	57	[5, 73, 79, 86, 87, 95, 125, 126]
FeO_5	4929	4976	48	[3, 88, 92, 124, 146, 147]
FeO_6	4938	4938	1	[6, 73, 86, 110, 125, 131, 151]
FeO_7	4939	4943	5	[6, 73, 86, 109, 110, 125, 131, 151]
FeO_8	4944	4947	4	[6, 73, 86, 90, 109, 110, 125, 131, 151]
FeO_4	4946	4981	36	[4, 84, 99, 128, 147]
FeO_8	4948	4951	4	[6, 73, 90, 109, 110, 120, 125, 131, 151]
FeO_9	4952	4959	8	[6, 73, 90, 109, 110, 120, 123, 125, 131, 151]
FeO_8	4960	4974	15	[6, 73, 90, 109, 110, 120, 125, 131, 151]
FeO_7	4975	4977	3	[6, 73, 90, 109, 120, 125, 131, 151]
FeO_6	4977	4980	4	[3, 88, 92, 99, 124, 146, 147]
FeO_6	4978	5011	34	[6, 73, 90, 109, 120, 125, 151]
FeO_6	4979	5021	43	[5, 73, 86, 87, 95, 125, 126]
FeO_7	4981	4984	4	[3, 88, 92, 99, 113, 124, 146, 147]
FeO_5	4982	5002	21	[4, 70, 84, 99, 128, 147]
FeO_6	4985	5050	66	[3, 92, 99, 113, 124, 146, 147]
FeO_6	5003	5022	20	[4, 70, 84, 99, 100, 128, 147]
FeO_5	5012	5042	31	[6, 73, 109, 120, 125, 151]
FeO_5	5022	5037	16	[5, 86, 87, 95, 125, 126]
FeO_7	5023	5057	35	[4, 70, 78, 84, 99, 100, 128, 147]
FeO_6	5038	5045	8	[5, 79, 86, 87, 95, 125, 126]
FeO_6	5043	5046	4	[6, 73, 109, 120, 125, 149, 151]
FeO_7	5046	5092	47	[5, 79, 86, 87, 89, 95, 125, 126]
FeO_5	5047	5052	6	[6, 73, 109, 125, 149, 151]
FeO_7	5051	5071	21	[3, 67, 92, 99, 113, 124, 146, 147]
FeO_6	5053	5089	37	[6, 73, 109, 125, 131, 149, 151]
FeO_8	5058	5084	27	[4, 70, 78, 84, 99, 100, 128, 132, 147]
FeO_6	5072	5125	54	[3, 67, 92, 99, 113, 146, 147]
FeO_7	5085	5116	32	[4, 78, 84, 99, 100, 128, 132, 147]
FeO_5	5090	5093	4	[6, 73, 109, 125, 131, 151]
FeO_6	5093	5110	18	[5, 86, 87, 89, 95, 125, 126]
FeO_6	5094	5096	3	[6, 73, 109, 123, 125, 131, 151]
FeO_5	5097	5111	15	[6, 73, 109, 123, 125, 151]
FeO_5	5111	5129	19	[5, 87, 89, 95, 125, 126]
FeO_6	5112	5116	5	[6, 73, 109, 123, 125, 149, 151]
FeO_6	5117	5125	9	[4, 78, 84, 99, 128, 132, 147]
FeO_7	5117	5127	11	[6, 73, 109, 123, 125, 131, 149, 151]
FeO_5	5126	5129	4	[3, 67, 92, 99, 113, 147]
FeO_5	5126	5137	12	[4, 78, 84, 99, 132, 147]
FeO_6	5128	5130	3	[6, 73, 109, 123, 125, 131, 151]
FeO_6	5130	5153	24	[3, 67, 92, 99, 113, 130, 147]
FeO_4	5130	5142	13	[5, 87, 95, 125, 126]
FeO_5	5131	5152	22	[6, 73, 109, 123, 125, 151]
FeO_6	5138	5195	58	[4, 78, 84, 99, 100, 132, 147]
FeO_5	5143	5151	9	[5, 72, 87, 95, 125, 126]
FeO_6	5152	5182	31	[5, 72, 87, 95, 97, 125, 126]
FeO_6	5153	5159	7	[6, 73, 109, 123, 125, 126, 151]
FeO_5	5154	5169	16	[3, 67, 92, 99, 113, 130]
FeO_7	5160	5186	27	[6, 73, 86, 109, 123, 125, 126, 151]
FeO_6	5170	5174	5	[3, 67, 92, 99, 113, 130, 132]
FeO_5	5175	5178	4	[3, 67, 92, 113, 130, 132]
FeO_6	5179	5184	6	[3, 67, 92, 113, 130, 132, 146]
FeO_7	5183	5189	7	[5, 72, 86, 87, 95, 97, 125, 126]
FeO_7	5185	5186	2	[3, 67, 92, 113, 119, 130, 132, 146]
FeO_6	5187	5224	38	[3, 67, 92, 113, 119, 130, 132]
FeO_6	5187	5200	14	[6, 73, 86, 109, 125, 126, 151]
FeO_6	5190	5215	26	[5, 72, 86, 87, 95, 97, 126]
FeO_7	5196	5209	14	[4, 78, 84, 99, 100, 113, 132, 147]
FeO_7	5201	5203	3	[6, 73, 86, 109, 115, 125, 126, 151]
FeO_6	5204	5218	15	[6, 73, 86, 115, 125, 126, 151]
FeO_8	5210	5214	5	[4, 78, 84, 99, 100, 113, 128, 132, 147]
FeO_7	5215	5220	6	[4, 78, 84, 99, 100, 113, 128, 147]
FeO_5	5216	5230	15	[5, 86, 87, 95, 97, 126]
FeO_7	5219	5237	19	[6, 73, 86, 115, 125, 126, 131, 151]
FeO_8	5221	5252	32	[4, 78, 84, 99, 100, 113, 128, 132, 147]
FeO_7	5225	5230	6	[3, 67, 92, 113, 119, 130, 132, 152]
FeO_6	5231	5241	11	[3, 67, 92, 113, 130, 132, 152]
FeO_6	5231	5243	13	[5, 86, 87, 95, 97, 125, 126]
FeO_8	5238	5244	7	[6, 73, 86, 115, 122, 125, 126, 131, 151]
FeO_5	5242	5260	19	[3, 67, 92, 113, 130, 132]
FeO_7	5244	5252	9	[5, 72, 86, 87, 95, 97, 125, 126]
FeO_7	5245	5274	30	[6, 73, 86, 115, 122, 125, 131, 151]
FeO_9	5253	5253	1	[4, 76, 78, 84, 99, 100, 113, 128, 132, 147]
FeO_6	5253	5318	66	[5, 72, 86, 87, 97, 125, 126]
FeO_7	5254	5257	4	[4, 76, 84, 99, 100, 128, 132, 147]
FeO_6	5258	5278	21	[4, 76, 84, 99, 100, 128, 147]
FeO_6	5261	5272	12	[3, 67, 92, 99, 113, 130, 132]
FeO_5	5273	5295	23	[3, 67, 92, 99, 113, 132]
FeO_7	5275	5327	53	[6, 73, 86, 110, 115, 122, 131, 151]
FeO_7	5279	5306	28	[4, 76, 84, 99, 100, 113, 128, 147]
FeO_6	5296	5315	20	[3, 67, 92, 99, 113, 132, 146]
FeO_6	5307	5334	28	[4, 76, 99, 100, 113, 128, 147]
FeO_5	5316	5390	75	[3, 67, 92, 99, 113, 132]
FeO_5	5319	5319	1	[5, 72, 86, 87, 125, 126]
FeO_6	5320	5322	3	[5, 72, 86, 87, 89, 125, 126]
FeO_7	5323	5331	9	[5, 72, 86, 87, 89, 109, 125, 126]
FeO_6	5328	5345	18	[6, 73, 86, 110, 115, 131, 151]
FeO_6	5332	5341	10	[5, 72, 86, 87, 89, 125, 126]
FeO_7	5335	5351	17	[4, 76, 99, 100, 113, 124, 128, 147]
FeO_6	5342	5479	138	[5, 72, 86, 87, 98, 125, 126]
FeO_5	5346	5351	6	[6, 73, 86, 115, 131, 151]
FeO_6	5352	5409	58	[4, 76, 99, 100, 124, 128, 147]
FeO_6	5352	5375	24	[6, 73, 86, 110, 115, 131, 151]
FeO_7	5376	5376	1	[6, 73, 86, 110, 115, 122, 131, 151]
FeO_6	5377	5389	13	[6, 73, 86, 115, 122, 131, 151]
FeO_5	5390	5406	17	[6, 73, 86, 122, 131, 151]
FeO_6	5391	5417	27	[3, 67, 92, 99, 113, 124, 132]
FeO_6	5407	5438	32	[6, 73, 86, 122, 131, 146, 151]
FeO_5	5410	5465	56	[4, 76, 99, 100, 128, 147]
FeO_5	5418	5430	13	[3, 67, 92, 113, 124, 132]
FeO_5	5431	5443	13	[3, 67, 69, 92, 113, 132]
FeO_5	5439	5442	4	[6, 73, 86, 122, 131, 151]
FeO_6	5443	5456	14	[6, 73, 86, 122, 126, 131, 151]
FeO_4	5444	5454	11	[3, 67, 92, 113, 132]
FeO_5	5455	5456	2	[3, 67, 92, 113, 132, 150]
FeO_6	5457	5476	20	[3, 67, 92, 99, 113, 132, 150]
FeO_7	5457	5479	23	[6, 73, 86, 122, 123, 126, 131, 151]
FeO_6	5466	5479	14	[4, 76, 99, 100, 113, 128, 147]
FeO_5	5477	5479	3	[3, 67, 92, 99, 113, 132]
