# Supplementary material for: Pressure‐Induced Coordination Changes in a Pyrolitic Silicate Melt From Ab Initio Molecular Dynamics Simulations
Source: J Geophys Res Solid Earth. 2019 Nov 29;124(11):11232–50. doi: 10.1029/2019JB018238 (PMC6988478; doi:10.1029/2019JB018238)
Supplement: Supplementary file 2 — Data Set S1 [file JGRB-124-11232-s002.zip › Data/4000K/FeO/a11.0-pyr-100-nvt.T4.outcar.umd.dat.r0.stat.dat]

Cluster	Time	Percent
FeO_7	6129	0.27960766423357664	8
FeO_6	8739	0.3986770072992701	7
FeO_5	4032	0.18394160583941604	6
FeO_8	2033	0.09274635036496351	9
FeO_4	756	0.03448905109489051	5
FeO_3	52	0.0023722627737226276	4
FeO_9	179	0.008166058394160585	10
