# Supplementary material for: Pressure‐Induced Coordination Changes in a Pyrolitic Silicate Melt From Ab Initio Molecular Dynamics Simulations
Source: J Geophys Res Solid Earth. 2019 Nov 29;124(11):11232–50. doi: 10.1029/2019JB018238 (PMC6988478; doi:10.1029/2019JB018238)
Supplement: Supplementary file 2 — Data Set S1 [file JGRB-124-11232-s002.zip › Data/4000K/FeO/a11.5-pyr-100-nvt.T4.outcar.umd.dat.r0.popul.dat]

Formula	Begin	End	Lifetime	[Composition]
FeO_6	0	40	41	[3, 65, 87, 116, 126, 137, 141]
FeO_6	0	12	13	[4, 89, 101, 109, 117, 119, 120]
FeO_6	0	33	34	[5, 68, 81, 97, 99, 108, 148]
FeO_6	0	83	84	[6, 89, 112, 115, 119, 121, 145]
FeO_5	13	51	39	[4, 101, 109, 117, 119, 120]
FeO_5	34	62	29	[5, 68, 97, 99, 108, 148]
FeO_7	41	58	18	[3, 65, 87, 97, 116, 126, 137, 141]
FeO_6	52	71	20	[4, 101, 109, 117, 119, 120, 139]
FeO_6	59	84	26	[3, 65, 87, 116, 126, 137, 141]
FeO_6	63	90	28	[5, 68, 91, 97, 99, 108, 148]
FeO_5	72	82	11	[4, 101, 117, 119, 120, 139]
FeO_6	83	85	3	[4, 101, 117, 119, 120, 124, 139]
FeO_5	84	118	35	[6, 112, 115, 119, 121, 145]
FeO_7	85	95	11	[3, 65, 87, 97, 116, 126, 137, 141]
FeO_7	86	92	7	[4, 83, 101, 117, 119, 120, 124, 139]
FeO_5	91	103	13	[5, 68, 97, 99, 108, 148]
FeO_6	93	99	7	[4, 83, 101, 117, 119, 120, 124]
FeO_6	96	116	21	[3, 65, 87, 97, 116, 137, 141]
FeO_6	100	102	3	[4, 83, 101, 105, 117, 120, 124]
FeO_5	103	110	8	[4, 83, 101, 105, 120, 124]
FeO_6	104	108	5	[5, 68, 97, 99, 108, 113, 148]
FeO_7	109	121	13	[5, 68, 87, 97, 99, 108, 113, 148]
FeO_6	111	111	1	[4, 83, 101, 105, 117, 120, 124]
FeO_7	112	137	26	[4, 83, 101, 105, 117, 120, 124, 139]
FeO_5	117	125	9	[3, 65, 87, 116, 137, 141]
FeO_4	119	130	12	[6, 112, 115, 119, 145]
FeO_6	122	125	4	[5, 68, 87, 97, 99, 108, 148]
FeO_6	126	129	4	[3, 65, 87, 97, 116, 137, 141]
FeO_5	126	174	49	[5, 68, 97, 99, 108, 148]
FeO_7	130	137	8	[3, 65, 87, 97, 116, 137, 141, 142]
FeO_3	131	141	11	[6, 112, 119, 145]
FeO_6	138	143	6	[3, 65, 87, 97, 116, 137, 142]
FeO_6	138	172	35	[4, 83, 101, 105, 117, 120, 139]
FeO_4	142	151	10	[6, 112, 119, 132, 145]
FeO_4	144	160	17	[3, 65, 87, 97, 142]
FeO_5	152	195	44	[6, 89, 112, 119, 132, 145]
FeO_5	161	167	7	[3, 65, 87, 97, 113, 142]
FeO_6	168	266	99	[3, 65, 87, 97, 113, 131, 142]
FeO_5	173	177	5	[4, 83, 101, 117, 120, 139]
FeO_6	175	188	14	[5, 68, 77, 97, 99, 108, 148]
FeO_6	178	213	36	[4, 83, 101, 105, 117, 120, 139]
FeO_5	189	205	17	[5, 68, 97, 99, 108, 148]
FeO_6	196	201	6	[6, 89, 112, 119, 121, 132, 145]
FeO_7	202	236	35	[6, 89, 112, 115, 119, 121, 132, 145]
FeO_4	206	219	14	[5, 68, 97, 99, 148]
FeO_7	214	222	9	[4, 83, 101, 105, 109, 117, 120, 139]
FeO_5	220	348	129	[5, 68, 87, 97, 99, 148]
FeO_6	223	262	40	[4, 83, 101, 109, 117, 120, 139]
FeO_6	237	265	29	[6, 89, 112, 115, 119, 132, 145]
FeO_5	263	280	18	[4, 101, 109, 117, 120, 139]
FeO_5	266	272	7	[6, 89, 112, 115, 119, 145]
FeO_5	267	280	14	[3, 65, 87, 113, 131, 142]
FeO_6	273	285	13	[6, 89, 112, 115, 119, 121, 145]
FeO_6	281	306	26	[3, 65, 87, 90, 113, 131, 142]
FeO_6	281	315	35	[4, 101, 108, 109, 117, 120, 139]
FeO_5	286	308	23	[6, 89, 112, 115, 119, 145]
FeO_7	307	307	1	[3, 65, 87, 90, 113, 126, 131, 142]
FeO_6	308	320	13	[3, 65, 87, 90, 126, 131, 142]
FeO_4	309	317	9	[6, 89, 112, 119, 145]
FeO_5	316	339	24	[4, 101, 109, 117, 120, 139]
FeO_5	318	354	37	[6, 89, 112, 119, 128, 145]
FeO_7	321	329	9	[3, 65, 87, 90, 113, 126, 131, 142]
FeO_6	330	408	79	[3, 65, 87, 90, 113, 131, 142]
FeO_6	340	345	6	[4, 101, 109, 117, 119, 120, 139]
FeO_7	346	357	12	[4, 101, 105, 109, 117, 119, 120, 139]
FeO_6	349	466	118	[5, 68, 87, 97, 99, 121, 148]
FeO_6	355	360	6	[6, 74, 89, 112, 119, 128, 145]
FeO_8	358	368	11	[4, 66, 101, 105, 109, 117, 119, 120, 139]
FeO_5	361	366	6	[6, 74, 89, 112, 119, 128]
FeO_6	367	374	8	[6, 74, 89, 112, 119, 128, 132]
FeO_7	369	384	16	[4, 66, 101, 105, 109, 119, 120, 139]
FeO_7	375	391	17	[6, 74, 89, 112, 115, 119, 128, 132]
FeO_8	385	416	32	[4, 66, 83, 101, 105, 109, 119, 120, 139]
FeO_6	392	392	1	[6, 74, 112, 115, 119, 128, 132]
FeO_5	393	400	8	[6, 74, 112, 119, 128, 132]
FeO_6	401	427	27	[6, 74, 112, 119, 128, 132, 145]
FeO_5	409	489	81	[3, 65, 87, 113, 131, 142]
FeO_7	417	426	10	[4, 83, 101, 105, 109, 119, 120, 139]
FeO_6	427	448	22	[4, 83, 101, 109, 119, 120, 139]
FeO_5	428	449	22	[6, 112, 119, 128, 132, 145]
FeO_7	449	473	25	[4, 83, 101, 109, 117, 119, 120, 139]
FeO_4	450	457	8	[6, 112, 119, 128, 132]
FeO_3	458	475	18	[6, 112, 119, 132]
FeO_7	467	490	24	[5, 68, 87, 97, 99, 121, 129, 148]
FeO_6	474	480	7	[4, 83, 101, 117, 119, 120, 139]
FeO_4	476	485	10	[6, 112, 119, 132, 145]
FeO_5	481	491	11	[4, 83, 117, 119, 120, 139]
FeO_3	486	507	22	[6, 119, 132, 145]
FeO_6	490	502	13	[3, 65, 87, 113, 131, 142, 143]
FeO_6	491	495	5	[5, 68, 87, 97, 99, 121, 148]
FeO_6	492	523	32	[4, 83, 109, 117, 119, 120, 139]
FeO_5	496	513	18	[5, 87, 97, 99, 121, 148]
FeO_5	503	583	81	[3, 65, 87, 113, 131, 143]
FeO_2	508	517	10	[6, 119, 145]
FeO_6	514	550	37	[5, 87, 97, 99, 102, 121, 148]
FeO_3	518	518	1	[6, 112, 119, 145]
FeO_4	519	593	75	[6, 112, 119, 128, 145]
FeO_5	524	553	30	[4, 109, 117, 119, 120, 139]
FeO_5	551	633	83	[5, 87, 99, 102, 121, 148]
FeO_6	554	587	34	[4, 109, 112, 117, 119, 120, 139]
FeO_4	584	584	1	[3, 65, 87, 113, 131]
FeO_5	585	585	1	[3, 65, 87, 113, 131, 141]
FeO_6	586	610	25	[3, 65, 87, 113, 118, 131, 141]
FeO_5	588	589	2	[4, 109, 117, 119, 120, 139]
FeO_6	590	599	10	[4, 83, 109, 117, 119, 120, 139]
FeO_3	594	595	2	[6, 112, 119, 145]
FeO_4	596	606	11	[6, 88, 112, 119, 145]
FeO_7	600	604	5	[4, 83, 109, 117, 119, 120, 139, 147]
FeO_6	605	638	34	[4, 83, 109, 117, 119, 120, 139]
FeO_5	607	650	44	[6, 88, 109, 112, 119, 145]
FeO_5	611	647	37	[3, 65, 87, 113, 118, 131]
FeO_7	634	635	2	[5, 77, 87, 97, 99, 102, 121, 148]
FeO_6	636	673	38	[5, 87, 97, 99, 102, 121, 148]
FeO_7	639	644	6	[4, 83, 109, 117, 119, 120, 139, 147]
FeO_6	645	651	7	[4, 83, 109, 117, 120, 139, 147]
FeO_6	648	657	10	[3, 65, 87, 113, 118, 131, 141]
FeO_6	651	667	17	[6, 88, 109, 112, 115, 119, 145]
FeO_5	652	668	17	[4, 83, 117, 120, 139, 147]
FeO_5	658	699	42	[3, 65, 87, 118, 131, 141]
FeO_5	668	692	25	[6, 88, 109, 112, 119, 145]
FeO_4	669	714	46	[4, 83, 117, 120, 147]
FeO_5	674	694	21	[5, 97, 99, 102, 121, 148]
FeO_4	693	702	10	[6, 109, 112, 119, 145]
FeO_6	695	700	6	[5, 87, 97, 99, 102, 121, 148]
FeO_4	700	704	5	[3, 65, 87, 118, 141]
FeO_5	701	733	33	[5, 87, 97, 99, 102, 148]
FeO_3	703	714	12	[6, 109, 119, 145]
FeO_5	705	711	7	[3, 65, 87, 118, 126, 141]
FeO_4	712	749	38	[3, 65, 87, 118, 141]
FeO_5	715	717	3	[4, 83, 108, 117, 120, 147]
FeO_4	715	715	1	[6, 109, 112, 119, 145]
FeO_5	716	739	24	[6, 74, 109, 112, 119, 145]
FeO_4	718	718	1	[4, 83, 108, 117, 120]
FeO_5	719	735	17	[4, 83, 108, 109, 117, 120]
FeO_6	734	750	17	[5, 87, 97, 99, 102, 121, 148]
FeO_6	736	762	27	[4, 83, 108, 109, 117, 119, 120]
FeO_4	740	780	41	[6, 109, 112, 119, 145]
FeO_5	750	777	28	[3, 65, 87, 118, 141, 146]
FeO_5	751	813	63	[5, 87, 97, 102, 121, 148]
FeO_5	763	767	5	[4, 83, 109, 117, 119, 120]
FeO_6	768	792	25	[4, 83, 109, 117, 119, 120, 136]
FeO_6	778	783	6	[3, 65, 87, 118, 131, 141, 146]
FeO_5	781	795	15	[6, 88, 109, 112, 119, 145]
FeO_5	784	850	67	[3, 65, 87, 118, 131, 141]
FeO_5	793	813	21	[4, 83, 117, 119, 120, 136]
FeO_6	796	822	27	[6, 67, 88, 109, 112, 119, 145]
FeO_6	814	844	31	[4, 83, 108, 117, 119, 120, 136]
FeO_6	814	826	13	[5, 87, 97, 101, 102, 121, 148]
FeO_5	823	832	10	[6, 88, 109, 112, 119, 145]
FeO_5	827	844	18	[5, 87, 97, 102, 121, 148]
FeO_6	833	839	7	[6, 67, 88, 109, 112, 119, 145]
FeO_5	840	857	18	[6, 67, 88, 109, 112, 119]
FeO_5	845	873	29	[4, 108, 117, 119, 120, 136]
FeO_4	845	847	3	[5, 87, 97, 102, 148]
FeO_5	848	858	11	[5, 87, 97, 101, 102, 148]
FeO_4	851	854	4	[3, 65, 87, 118, 141]
FeO_5	855	869	15	[3, 65, 87, 118, 141, 146]
FeO_4	858	885	28	[6, 88, 109, 112, 119]
FeO_4	859	893	35	[5, 87, 101, 102, 148]
FeO_4	870	887	18	[3, 65, 87, 118, 141]
FeO_6	874	876	3	[4, 108, 109, 117, 119, 120, 136]
FeO_5	877	911	35	[4, 109, 117, 119, 120, 136]
FeO_5	886	887	2	[6, 88, 109, 112, 119, 136]
FeO_5	888	940	53	[3, 65, 87, 118, 141, 146]
FeO_6	888	897	10	[6, 88, 109, 112, 119, 132, 136]
FeO_5	894	897	4	[5, 87, 101, 102, 121, 148]
FeO_6	898	913	16	[5, 87, 97, 101, 102, 121, 148]
FeO_5	898	901	4	[6, 88, 109, 112, 119, 136]
FeO_6	902	910	9	[6, 88, 109, 112, 119, 120, 136]
FeO_7	911	913	3	[6, 88, 109, 112, 119, 120, 132, 136]
FeO_6	912	945	34	[4, 83, 109, 117, 119, 120, 136]
FeO_5	914	938	25	[5, 87, 97, 101, 102, 148]
FeO_6	914	916	3	[6, 88, 109, 112, 119, 120, 132]
FeO_7	917	924	8	[6, 88, 109, 112, 115, 119, 120, 132]
FeO_6	925	927	3	[6, 88, 109, 112, 115, 119, 120]
FeO_5	928	931	4	[6, 88, 109, 112, 119, 120]
FeO_6	932	938	7	[6, 88, 109, 112, 119, 120, 136]
FeO_4	939	963	25	[5, 87, 97, 102, 148]
FeO_5	939	943	5	[6, 88, 109, 112, 119, 136]
FeO_5	941	955	15	[3, 65, 87, 118, 131, 146]
FeO_4	944	948	5	[6, 88, 109, 112, 119]
FeO_5	946	955	10	[4, 109, 117, 119, 120, 136]
FeO_5	949	960	12	[6, 67, 88, 109, 112, 119]
FeO_6	956	961	6	[3, 65, 87, 118, 131, 141, 146]
FeO_4	956	969	14	[4, 109, 117, 120, 136]
FeO_6	961	976	16	[6, 67, 88, 109, 112, 119, 120]
FeO_5	962	982	21	[3, 65, 118, 131, 141, 146]
FeO_5	964	992	29	[5, 87, 97, 102, 137, 148]
FeO_5	970	990	21	[4, 83, 109, 117, 120, 136]
FeO_5	977	1008	32	[6, 88, 109, 112, 119, 120]
FeO_6	983	1008	26	[3, 65, 118, 131, 138, 141, 146]
FeO_6	991	1008	18	[4, 66, 83, 109, 117, 120, 136]
FeO_6	993	1029	37	[5, 87, 97, 102, 121, 137, 148]
FeO_5	1009	1043	35	[3, 65, 118, 138, 141, 146]
FeO_5	1009	1045	37	[4, 66, 109, 117, 120, 136]
FeO_6	1009	1020	12	[6, 67, 88, 109, 112, 119, 120]
FeO_7	1021	1022	2	[6, 67, 74, 88, 109, 112, 119, 120]
FeO_8	1023	1025	3	[6, 67, 74, 88, 109, 112, 119, 120, 145]
FeO_7	1026	1071	46	[6, 74, 88, 109, 112, 119, 120, 145]
FeO_7	1030	1052	23	[5, 81, 87, 97, 102, 121, 137, 148]
FeO_6	1044	1049	6	[3, 65, 75, 118, 138, 141, 146]
FeO_4	1046	1061	16	[4, 66, 109, 120, 136]
FeO_5	1050	1053	4	[3, 65, 75, 118, 138, 141]
FeO_6	1053	1090	38	[5, 81, 87, 97, 102, 137, 148]
FeO_4	1054	1067	14	[3, 65, 118, 138, 141]
FeO_5	1062	1064	3	[4, 66, 83, 109, 120, 136]
FeO_6	1065	1065	1	[4, 66, 83, 109, 117, 120, 136]
FeO_7	1066	1118	53	[4, 66, 83, 109, 117, 119, 120, 136]
FeO_5	1068	1075	8	[3, 65, 118, 138, 139, 141]
FeO_6	1072	1077	6	[6, 74, 88, 109, 112, 119, 120]
FeO_6	1076	1092	17	[3, 65, 87, 118, 138, 139, 141]
FeO_5	1078	1108	31	[6, 88, 109, 112, 119, 120]
FeO_5	1091	1094	4	[5, 81, 87, 102, 137, 148]
FeO_7	1093	1147	55	[3, 65, 87, 118, 131, 138, 139, 141]
FeO_6	1095	1128	34	[5, 81, 87, 102, 121, 137, 148]
FeO_6	1109	1128	20	[6, 88, 101, 109, 112, 119, 120]
FeO_8	1119	1128	10	[4, 66, 83, 108, 109, 117, 119, 120, 136]
FeO_7	1129	1149	21	[4, 66, 108, 109, 117, 119, 120, 136]
FeO_5	1129	1142	14	[5, 81, 87, 102, 121, 148]
FeO_5	1129	1142	14	[6, 88, 101, 112, 119, 120]
FeO_6	1143	1152	10	[5, 81, 87, 97, 102, 121, 148]
FeO_4	1143	1143	1	[6, 88, 112, 119, 120]
FeO_5	1144	1166	23	[6, 88, 112, 115, 119, 120]
FeO_6	1148	1186	39	[3, 65, 87, 118, 131, 138, 141]
FeO_6	1150	1153	4	[4, 66, 109, 117, 119, 120, 136]
FeO_5	1153	1171	19	[5, 81, 87, 97, 121, 148]
FeO_7	1154	1156	3	[4, 66, 109, 117, 119, 120, 136, 147]
FeO_7	1157	1172	16	[4, 66, 83, 109, 117, 119, 120, 147]
FeO_4	1167	1184	18	[6, 88, 112, 119, 120]
FeO_6	1172	1182	11	[5, 67, 81, 87, 97, 121, 148]
FeO_6	1173	1173	1	[4, 66, 109, 117, 119, 120, 147]
FeO_5	1174	1175	2	[4, 109, 117, 119, 120, 147]
FeO_4	1176	1188	13	[4, 109, 117, 119, 120]
FeO_7	1183	1192	10	[5, 67, 81, 87, 97, 102, 121, 148]
FeO_5	1185	1190	6	[6, 88, 109, 112, 119, 120]
FeO_5	1187	1197	11	[3, 65, 118, 131, 138, 141]
FeO_5	1189	1197	9	[4, 109, 117, 119, 120, 136]
FeO_6	1191	1209	19	[6, 88, 109, 112, 115, 119, 120]
FeO_8	1193	1216	24	[5, 67, 81, 87, 97, 102, 121, 134, 148]
FeO_6	1198	1214	17	[3, 65, 87, 118, 131, 138, 141]
FeO_6	1198	1202	5	[4, 109, 117, 119, 120, 136, 147]
FeO_5	1203	1203	1	[4, 109, 117, 119, 120, 147]
FeO_6	1204	1214	11	[4, 66, 109, 117, 119, 120, 147]
FeO_5	1210	1228	19	[6, 88, 109, 112, 119, 120]
FeO_7	1215	1224	10	[3, 65, 87, 118, 131, 138, 139, 141]
FeO_5	1215	1222	8	[4, 66, 109, 117, 119, 120]
FeO_7	1217	1227	11	[5, 67, 81, 87, 97, 102, 121, 148]
FeO_6	1223	1260	38	[4, 66, 83, 109, 117, 119, 120]
FeO_6	1225	1266	42	[3, 65, 118, 131, 138, 139, 141]
FeO_6	1228	1234	7	[5, 67, 81, 87, 102, 121, 148]
FeO_6	1229	1265	37	[6, 88, 109, 112, 115, 119, 120]
FeO_5	1235	1237	3	[5, 67, 81, 87, 102, 148]
FeO_4	1238	1251	14	[5, 67, 87, 102, 148]
FeO_5	1252	1272	21	[5, 67, 87, 102, 121, 148]
FeO_7	1261	1267	7	[4, 66, 83, 109, 117, 119, 120, 136]
FeO_5	1266	1274	9	[6, 88, 109, 112, 115, 120]
FeO_5	1267	1271	5	[3, 65, 118, 138, 139, 141]
FeO_6	1268	1300	33	[4, 83, 109, 117, 119, 120, 136]
FeO_5	1272	1277	6	[3, 65, 126, 138, 139, 141]
FeO_6	1273	1285	13	[5, 67, 87, 102, 121, 134, 148]
FeO_6	1275	1387	113	[6, 88, 109, 112, 115, 119, 120]
FeO_4	1278	1290	13	[3, 65, 126, 138, 139]
FeO_5	1286	1293	8	[5, 67, 87, 121, 134, 148]
FeO_3	1291	1293	3	[3, 65, 138, 139]
FeO_4	1294	1297	4	[3, 65, 138, 139, 146]
FeO_6	1294	1316	23	[5, 67, 81, 87, 121, 134, 148]
FeO_3	1298	1343	46	[3, 65, 138, 146]
FeO_5	1301	1301	1	[4, 83, 117, 119, 120, 136]
FeO_6	1302	1303	2	[4, 66, 83, 117, 119, 120, 136]
FeO_7	1304	1335	32	[4, 66, 83, 88, 117, 119, 120, 136]
FeO_5	1317	1334	18	[5, 67, 81, 87, 121, 134]
FeO_4	1335	1384	50	[5, 67, 81, 87, 134]
FeO_6	1336	1344	9	[4, 66, 83, 88, 117, 119, 136]
FeO_4	1344	1345	2	[3, 65, 126, 138, 146]
FeO_5	1345	1357	13	[4, 66, 83, 88, 117, 136]
FeO_3	1346	1372	27	[3, 65, 126, 138]
FeO_4	1358	1402	45	[4, 83, 88, 117, 136]
FeO_4	1373	1383	11	[3, 65, 126, 138, 146]
FeO_5	1384	1423	40	[3, 65, 126, 131, 138, 146]
FeO_5	1385	1441	57	[5, 67, 81, 87, 134, 148]
FeO_5	1388	1505	118	[6, 88, 109, 112, 119, 120]
FeO_5	1403	1469	67	[4, 83, 88, 105, 117, 136]
FeO_4	1424	1450	27	[3, 65, 131, 138, 146]
FeO_6	1442	1490	49	[5, 67, 81, 87, 101, 134, 148]
FeO_3	1451	1500	50	[3, 65, 138, 146]
FeO_4	1470	1474	5	[4, 88, 105, 117, 136]
FeO_5	1475	1495	21	[4, 88, 101, 105, 117, 136]
FeO_5	1491	1532	42	[5, 67, 81, 87, 134, 148]
FeO_6	1496	1542	47	[4, 88, 101, 105, 108, 117, 136]
FeO_4	1501	1503	3	[3, 65, 126, 138, 146]
FeO_5	1504	1554	51	[3, 65, 126, 138, 139, 146]
FeO_6	1506	1514	9	[6, 88, 109, 112, 117, 119, 120]
FeO_5	1515	1532	18	[6, 88, 109, 112, 117, 120]
FeO_6	1533	1543	11	[5, 67, 81, 87, 101, 134, 148]
FeO_6	1533	1579	47	[6, 88, 109, 112, 115, 117, 120]
FeO_5	1543	1596	54	[4, 88, 105, 108, 117, 136]
FeO_5	1544	1566	23	[5, 67, 87, 101, 134, 148]
FeO_4	1555	1634	80	[3, 65, 126, 139, 146]
FeO_6	1567	1575	9	[5, 67, 81, 87, 101, 134, 148]
FeO_7	1576	1590	15	[5, 67, 78, 81, 87, 101, 134, 148]
FeO_5	1580	1582	3	[6, 88, 109, 112, 115, 117]
FeO_4	1583	1587	5	[6, 88, 109, 112, 117]
FeO_5	1588	1603	16	[6, 88, 109, 112, 117, 120]
FeO_6	1591	1595	5	[5, 78, 81, 87, 101, 134, 148]
FeO_5	1596	1672	77	[5, 78, 81, 87, 134, 148]
FeO_6	1597	1647	51	[4, 88, 101, 105, 108, 117, 136]
FeO_6	1604	1604	1	[6, 83, 88, 109, 112, 117, 120]
FeO_5	1605	1614	10	[6, 83, 88, 109, 112, 117]
FeO_6	1615	1646	32	[6, 83, 88, 109, 112, 117, 120]
FeO_5	1635	1672	38	[3, 65, 108, 126, 139, 146]
FeO_5	1647	1647	1	[6, 83, 88, 112, 117, 120]
FeO_5	1648	1657	10	[4, 88, 101, 108, 117, 136]
FeO_6	1648	1667	20	[6, 83, 88, 112, 117, 119, 120]
FeO_4	1658	1659	2	[4, 101, 108, 117, 136]
FeO_5	1660	1670	11	[4, 101, 105, 108, 117, 136]
FeO_5	1668	1675	8	[6, 83, 88, 112, 117, 120]
FeO_6	1671	1701	31	[4, 88, 101, 105, 108, 117, 136]
FeO_6	1673	1717	45	[3, 65, 108, 117, 126, 139, 146]
FeO_6	1673	1686	14	[5, 78, 81, 87, 121, 134, 148]
FeO_4	1676	1707	32	[6, 83, 88, 112, 117]
FeO_5	1687	1695	9	[5, 81, 87, 121, 134, 148]
FeO_4	1696	1722	27	[5, 81, 87, 134, 148]
FeO_5	1702	1738	37	[4, 88, 101, 105, 108, 117]
FeO_5	1708	1708	1	[6, 83, 88, 112, 117, 119]
FeO_6	1709	1733	25	[6, 83, 88, 105, 112, 117, 119]
FeO_5	1718	1806	89	[3, 65, 108, 126, 139, 146]
FeO_6	1723	1735	13	[5, 75, 81, 87, 121, 134, 148]
FeO_5	1734	1760	27	[6, 83, 88, 112, 117, 119]
FeO_5	1736	1740	5	[5, 81, 87, 121, 134, 148]
FeO_4	1739	1759	21	[4, 88, 101, 108, 117]
FeO_4	1741	1754	14	[5, 87, 121, 134, 148]
FeO_5	1755	1798	44	[5, 67, 87, 121, 134, 148]
FeO_3	1760	1763	4	[4, 101, 108, 117]
FeO_4	1761	1795	35	[6, 88, 112, 117, 119]
FeO_4	1764	1778	15	[4, 96, 101, 108, 117]
FeO_3	1779	1796	18	[4, 96, 101, 108]
FeO_5	1796	1796	1	[6, 88, 105, 112, 117, 119]
FeO_4	1797	1803	7	[4, 96, 101, 105, 108]
FeO_6	1797	1833	37	[6, 88, 101, 105, 112, 117, 119]
FeO_6	1799	1807	9	[5, 67, 78, 87, 121, 134, 148]
FeO_5	1804	1820	17	[4, 96, 101, 105, 108, 150]
FeO_6	1807	1816	10	[3, 65, 108, 126, 139, 141, 146]
FeO_7	1808	1821	14	[5, 67, 78, 87, 102, 121, 134, 148]
FeO_5	1817	1840	24	[3, 65, 126, 139, 141, 146]
FeO_4	1821	1834	14	[4, 96, 101, 108, 150]
FeO_6	1822	1877	56	[5, 67, 78, 87, 102, 134, 148]
FeO_5	1834	1837	4	[6, 88, 101, 105, 117, 119]
FeO_5	1835	1880	46	[4, 96, 101, 108, 126, 150]
FeO_4	1838	1839	2	[6, 88, 101, 117, 119]
FeO_5	1840	1867	28	[6, 88, 101, 117, 119, 126]
FeO_6	1841	1936	96	[3, 65, 108, 126, 139, 141, 146]
FeO_4	1868	1874	7	[6, 88, 101, 117, 126]
FeO_3	1875	1881	7	[6, 101, 117, 126]
FeO_5	1878	1895	18	[5, 67, 78, 87, 134, 148]
FeO_5	1881	1902	22	[4, 65, 96, 101, 108, 150]
FeO_5	1882	1884	3	[6, 101, 108, 117, 119, 126]
FeO_6	1885	1916	32	[6, 65, 101, 108, 117, 119, 126]
FeO_6	1896	1912	17	[5, 67, 78, 87, 134, 135, 148]
FeO_6	1903	1907	5	[4, 65, 96, 97, 101, 108, 150]
FeO_5	1908	1916	9	[4, 65, 96, 97, 101, 108]
FeO_7	1913	1913	1	[5, 67, 78, 87, 102, 134, 135, 148]
FeO_6	1914	1998	85	[5, 67, 78, 87, 102, 134, 148]
FeO_6	1917	1938	22	[4, 65, 96, 97, 101, 108, 116]
FeO_7	1917	1932	16	[6, 65, 101, 108, 117, 119, 126, 143]
FeO_6	1933	1937	5	[6, 65, 101, 108, 117, 126, 143]
FeO_5	1937	1941	5	[3, 65, 108, 126, 139, 146]
FeO_7	1938	1955	18	[6, 65, 101, 105, 108, 117, 126, 143]
FeO_7	1939	1953	15	[4, 65, 96, 97, 101, 108, 116, 127]
FeO_6	1942	2015	74	[3, 65, 108, 126, 139, 143, 146]
FeO_6	1954	2000	47	[4, 65, 96, 101, 108, 116, 127]
FeO_6	1956	1961	6	[6, 101, 105, 108, 117, 126, 143]
FeO_5	1962	1963	2	[6, 101, 108, 117, 126, 143]
FeO_6	1964	1970	7	[6, 101, 108, 117, 126, 143, 150]
FeO_7	1971	1975	5	[6, 101, 105, 108, 117, 126, 143, 150]
FeO_8	1976	1994	19	[6, 101, 105, 108, 117, 119, 126, 143, 150]
FeO_7	1995	2010	16	[6, 101, 108, 117, 119, 126, 143, 150]
FeO_7	1999	1999	1	[5, 67, 78, 87, 102, 110, 134, 148]
FeO_6	2000	2010	11	[5, 67, 78, 87, 110, 134, 148]
FeO_5	2001	2010	10	[4, 65, 96, 101, 108, 116]
FeO_6	2011	2076	66	[4, 65, 70, 96, 101, 108, 116]
FeO_5	2011	2022	12	[5, 67, 78, 87, 110, 134]
FeO_6	2011	2039	29	[6, 101, 108, 119, 126, 143, 150]
FeO_5	2016	2027	12	[3, 65, 126, 139, 143, 146]
FeO_6	2023	2087	65	[5, 67, 78, 87, 102, 110, 134]
FeO_4	2028	2035	8	[3, 65, 139, 143, 146]
FeO_5	2036	2158	123	[3, 65, 123, 139, 143, 146]
FeO_6	2040	2042	3	[6, 101, 115, 119, 126, 143, 150]
FeO_7	2043	2056	14	[6, 65, 101, 115, 119, 126, 143, 150]
FeO_8	2057	2080	24	[6, 65, 101, 115, 117, 119, 126, 143, 150]
FeO_7	2077	2094	18	[4, 65, 70, 91, 96, 101, 108, 116]
FeO_7	2081	2089	9	[6, 65, 115, 117, 119, 126, 143, 150]
FeO_5	2088	2089	2	[5, 67, 78, 87, 102, 134]
FeO_4	2090	2104	15	[5, 67, 87, 102, 134]
FeO_6	2090	2090	1	[6, 65, 115, 119, 126, 143, 150]
FeO_5	2091	2118	28	[6, 65, 119, 126, 143, 150]
FeO_8	2095	2097	3	[4, 65, 70, 91, 96, 101, 108, 116, 150]
FeO_7	2098	2106	9	[4, 65, 70, 91, 96, 101, 108, 150]
FeO_5	2105	2114	10	[5, 67, 87, 102, 113, 134]
FeO_6	2107	2142	36	[4, 65, 70, 96, 101, 108, 150]
FeO_4	2115	2186	72	[5, 67, 87, 102, 134]
FeO_6	2119	2153	35	[6, 65, 115, 119, 126, 143, 150]
FeO_5	2143	2189	47	[4, 70, 96, 101, 108, 150]
FeO_7	2154	2161	8	[6, 65, 101, 115, 119, 126, 143, 150]
FeO_5	2159	2167	9	[3, 65, 108, 123, 139, 146]
FeO_6	2162	2170	9	[6, 65, 101, 119, 126, 143, 150]
FeO_6	2168	2200	33	[3, 65, 108, 123, 138, 139, 146]
FeO_5	2171	2233	63	[6, 65, 101, 119, 126, 150]
FeO_5	2187	2200	14	[5, 67, 87, 102, 134, 143]
FeO_6	2190	2194	5	[4, 70, 96, 101, 108, 129, 150]
FeO_7	2195	2205	11	[4, 70, 96, 97, 101, 108, 129, 150]
FeO_7	2201	2219	19	[3, 65, 108, 123, 126, 138, 139, 146]
FeO_6	2201	2226	26	[5, 67, 87, 102, 122, 134, 143]
FeO_6	2206	2220	15	[4, 70, 96, 97, 101, 129, 150]
FeO_6	2220	2228	9	[3, 65, 108, 126, 138, 139, 146]
FeO_5	2221	2292	72	[4, 70, 96, 97, 101, 150]
FeO_7	2227	2290	64	[5, 67, 87, 102, 122, 134, 143, 148]
FeO_5	2229	2234	6	[3, 65, 108, 138, 139, 146]
FeO_6	2234	2240	7	[6, 65, 101, 108, 119, 126, 150]
FeO_4	2235	2251	17	[3, 65, 108, 138, 139]
FeO_5	2241	2255	15	[6, 65, 101, 108, 119, 126]
FeO_3	2252	2273	22	[3, 65, 108, 139]
FeO_6	2256	2277	22	[6, 65, 101, 108, 119, 126, 127]
FeO_4	2274	2333	60	[3, 65, 108, 138, 139]
FeO_5	2278	2283	6	[6, 65, 101, 119, 126, 127]
FeO_6	2284	2300	17	[6, 65, 101, 115, 119, 126, 127]
FeO_6	2291	2291	1	[5, 67, 87, 102, 122, 143, 148]
FeO_5	2292	2325	34	[5, 67, 87, 122, 143, 148]
FeO_6	2293	2298	6	[4, 70, 96, 97, 100, 101, 150]
FeO_5	2299	2339	41	[4, 70, 96, 100, 101, 150]
FeO_5	2301	2417	117	[6, 65, 115, 119, 126, 127]
FeO_6	2326	2332	7	[5, 67, 87, 102, 122, 143, 148]
FeO_7	2333	2355	23	[5, 67, 87, 102, 110, 122, 143, 148]
FeO_3	2334	2339	6	[3, 65, 108, 139]
FeO_4	2340	2343	4	[3, 65, 108, 137, 139]
FeO_6	2340	2348	9	[4, 70, 96, 100, 101, 132, 150]
FeO_5	2344	2364	21	[3, 65, 108, 126, 137, 139]
FeO_5	2349	2367	19	[4, 96, 100, 101, 132, 150]
FeO_8	2356	2359	4	[5, 67, 87, 88, 102, 110, 122, 143, 148]
FeO_7	2360	2363	4	[5, 67, 87, 88, 102, 110, 122, 143]
FeO_8	2364	2370	7	[5, 67, 87, 88, 102, 110, 113, 122, 143]
FeO_4	2365	2381	17	[3, 65, 108, 126, 139]
FeO_6	2368	2368	1	[4, 96, 100, 101, 115, 132, 150]
FeO_7	2369	2387	19	[4, 70, 96, 100, 101, 115, 132, 150]
FeO_7	2371	2377	7	[5, 67, 87, 102, 110, 113, 122, 143]
FeO_8	2378	2384	7	[5, 67, 87, 102, 110, 113, 122, 134, 143]
FeO_5	2382	2391	10	[3, 65, 108, 126, 138, 139]
FeO_7	2385	2401	17	[5, 67, 87, 110, 113, 122, 134, 143]
FeO_6	2388	2400	13	[4, 70, 96, 101, 115, 132, 150]
FeO_4	2392	2415	24	[3, 65, 108, 138, 139]
FeO_5	2401	2412	12	[4, 70, 96, 115, 132, 150]
FeO_6	2402	2414	13	[5, 67, 110, 113, 122, 134, 143]
FeO_4	2413	2425	13	[4, 70, 96, 132, 150]
FeO_5	2415	2451	37	[5, 67, 113, 122, 134, 143]
FeO_3	2416	2424	9	[3, 65, 138, 139]
FeO_6	2418	2436	19	[6, 65, 76, 115, 119, 126, 127]
FeO_2	2425	2425	1	[3, 65, 139]
FeO_3	2426	2439	14	[3, 65, 139, 143]
FeO_5	2426	2449	24	[4, 70, 96, 100, 132, 150]
FeO_7	2437	2440	4	[6, 65, 76, 115, 119, 126, 127, 147]
FeO_4	2440	2444	5	[3, 65, 126, 139, 143]
FeO_8	2441	2452	12	[6, 65, 76, 115, 119, 126, 127, 143, 147]
FeO_5	2445	2456	12	[3, 65, 108, 126, 139, 143]
FeO_6	2450	2474	25	[4, 70, 96, 100, 101, 132, 150]
FeO_6	2452	2480	29	[5, 67, 113, 122, 134, 143, 147]
FeO_7	2453	2460	8	[6, 65, 76, 115, 119, 126, 127, 143]
FeO_6	2457	2468	12	[3, 65, 108, 113, 126, 139, 143]
FeO_6	2461	2461	1	[6, 65, 76, 115, 119, 126, 143]
FeO_5	2462	2521	60	[6, 65, 115, 119, 126, 143]
FeO_7	2469	2474	6	[3, 65, 108, 113, 126, 138, 139, 143]
FeO_6	2475	2481	7	[3, 65, 108, 126, 138, 139, 143]
FeO_5	2475	2524	50	[4, 70, 96, 100, 132, 150]
FeO_5	2481	2494	14	[5, 67, 113, 122, 134, 143]
FeO_5	2482	2492	11	[3, 65, 108, 126, 139, 143]
FeO_4	2493	2524	32	[3, 65, 108, 126, 139]
FeO_6	2495	2515	21	[5, 67, 113, 122, 134, 143, 147]
FeO_6	2516	2525	10	[5, 67, 113, 122, 134, 137, 143]
FeO_6	2522	2556	35	[6, 65, 115, 119, 126, 139, 143]
FeO_3	2525	2533	9	[3, 65, 108, 139]
FeO_4	2525	2537	13	[4, 70, 96, 100, 150]
FeO_7	2526	2529	4	[5, 65, 67, 113, 122, 134, 137, 143]
FeO_6	2530	2551	22	[5, 65, 113, 122, 134, 137, 143]
FeO_4	2534	2545	12	[3, 65, 108, 139, 146]
FeO_3	2538	2539	2	[4, 70, 96, 150]
FeO_4	2540	2545	6	[4, 68, 70, 96, 150]
FeO_5	2546	2549	4	[3, 65, 108, 138, 139, 146]
FeO_5	2546	2546	1	[4, 68, 70, 96, 132, 150]
FeO_4	2547	2575	29	[4, 68, 96, 132, 150]
FeO_6	2550	2554	5	[3, 65, 108, 115, 138, 139, 146]
FeO_6	2552	2579	28	[5, 65, 67, 113, 122, 134, 137]
FeO_5	2555	2563	9	[3, 65, 108, 115, 138, 146]
FeO_5	2557	2617	61	[6, 65, 115, 119, 126, 143]
FeO_6	2564	2567	4	[3, 65, 108, 115, 138, 141, 146]
FeO_5	2568	2573	6	[3, 65, 108, 115, 141, 146]
FeO_6	2574	2588	15	[3, 65, 108, 115, 126, 141, 146]
FeO_5	2576	2598	23	[4, 68, 96, 125, 132, 150]
FeO_5	2580	2605	26	[5, 65, 67, 113, 134, 137]
FeO_5	2589	2591	3	[3, 65, 108, 115, 141, 146]
FeO_6	2592	2600	9	[3, 65, 108, 115, 139, 141, 146]
FeO_4	2599	2610	12	[4, 68, 96, 132, 150]
FeO_5	2601	2604	4	[3, 65, 108, 115, 139, 141]
FeO_6	2605	2636	32	[3, 65, 108, 115, 139, 141, 146]
FeO_4	2606	2614	9	[5, 65, 67, 113, 134]
FeO_5	2611	2617	7	[4, 68, 96, 125, 132, 150]
FeO_5	2615	2622	8	[5, 65, 67, 87, 113, 134]
FeO_6	2618	2625	8	[4, 68, 96, 125, 129, 132, 150]
FeO_4	2618	2684	67	[6, 115, 119, 126, 143]
FeO_6	2623	2639	17	[5, 65, 67, 87, 110, 113, 134]
FeO_5	2626	2652	27	[4, 68, 96, 129, 132, 150]
FeO_4	2637	2637	1	[3, 65, 108, 115, 139]
FeO_5	2638	2660	23	[3, 65, 108, 113, 115, 139]
FeO_7	2640	2645	6	[5, 65, 67, 87, 110, 113, 122, 134]
FeO_6	2646	2649	4	[5, 65, 67, 110, 113, 122, 134]
FeO_7	2650	2674	25	[5, 65, 67, 87, 110, 113, 122, 134]
FeO_4	2653	2653	1	[4, 96, 129, 132, 150]
FeO_5	2654	2665	12	[4, 96, 125, 129, 132, 150]
FeO_4	2661	2688	28	[3, 108, 113, 115, 139]
FeO_6	2666	2673	8	[4, 70, 96, 125, 129, 132, 150]
FeO_7	2674	2677	4	[4, 70, 96, 100, 125, 129, 132, 150]
FeO_6	2675	2733	59	[5, 67, 87, 110, 113, 122, 134]
FeO_6	2678	2680	3	[4, 70, 96, 100, 129, 132, 150]
FeO_7	2681	2695	15	[4, 70, 96, 97, 100, 129, 132, 150]
FeO_5	2685	2705	21	[6, 88, 115, 119, 126, 143]
FeO_5	2689	2693	5	[3, 108, 113, 115, 126, 139]
FeO_6	2694	2705	12	[3, 108, 113, 115, 119, 126, 139]
FeO_6	2696	2727	32	[4, 70, 96, 100, 129, 132, 150]
FeO_7	2706	2707	2	[3, 108, 113, 115, 119, 126, 139, 146]
FeO_6	2706	2732	27	[6, 88, 105, 115, 119, 126, 143]
FeO_6	2708	2732	25	[3, 108, 113, 115, 126, 139, 146]
FeO_7	2728	2758	31	[4, 70, 96, 97, 100, 129, 132, 150]
FeO_5	2733	2743	11	[3, 108, 113, 115, 139, 146]
FeO_5	2733	2740	8	[6, 88, 105, 119, 126, 143]
FeO_7	2734	2751	18	[5, 67, 87, 102, 110, 113, 122, 134]
FeO_4	2741	2763	23	[6, 88, 105, 119, 143]
FeO_4	2744	2775	32	[3, 108, 115, 139, 146]
FeO_8	2752	2753	2	[5, 67, 87, 102, 110, 113, 122, 134, 148]
FeO_7	2754	2760	7	[5, 67, 87, 110, 113, 122, 134, 148]
FeO_8	2759	2768	10	[4, 70, 76, 96, 97, 100, 129, 132, 150]
FeO_6	2761	2794	34	[5, 67, 87, 110, 113, 122, 134]
FeO_5	2764	2764	1	[6, 88, 105, 119, 120, 143]
FeO_6	2765	2769	5	[6, 88, 105, 115, 119, 120, 143]
FeO_7	2769	2769	1	[4, 70, 76, 97, 100, 129, 132, 150]
FeO_6	2770	2782	13	[4, 70, 76, 97, 100, 129, 150]
FeO_7	2770	2773	4	[6, 88, 105, 115, 119, 120, 126, 143]
FeO_6	2774	2783	10	[6, 88, 105, 115, 120, 126, 143]
FeO_5	2776	2790	15	[3, 108, 115, 139, 141, 146]
FeO_5	2783	2787	5	[4, 70, 76, 97, 129, 150]
FeO_7	2784	2790	7	[6, 88, 105, 115, 120, 126, 140, 143]
FeO_6	2788	2809	22	[4, 70, 76, 96, 97, 129, 150]
FeO_6	2791	2812	22	[3, 108, 115, 126, 139, 141, 146]
FeO_6	2791	2819	29	[6, 88, 105, 115, 126, 140, 143]
FeO_7	2795	2832	38	[5, 67, 87, 102, 110, 113, 122, 134]
FeO_7	2810	2819	10	[4, 70, 76, 96, 97, 100, 129, 150]
FeO_5	2813	2857	45	[3, 108, 115, 139, 141, 146]
FeO_6	2820	2827	8	[4, 70, 76, 96, 97, 100, 129]
FeO_5	2820	2832	13	[6, 105, 115, 126, 140, 143]
FeO_5	2828	2867	40	[4, 70, 76, 96, 97, 129]
FeO_8	2833	2833	1	[5, 67, 87, 102, 110, 113, 119, 122, 134]
FeO_6	2833	2882	50	[6, 105, 115, 126, 139, 140, 143]
FeO_7	2834	2838	5	[5, 67, 87, 110, 113, 119, 122, 134]
FeO_8	2839	2847	9	[5, 67, 87, 102, 110, 113, 119, 122, 134]
FeO_6	2848	2858	11	[5, 67, 87, 102, 113, 122, 134]
FeO_4	2858	2858	1	[3, 108, 139, 141, 146]
FeO_6	2859	2869	11	[3, 65, 108, 115, 139, 141, 146]
FeO_7	2859	2869	11	[5, 67, 87, 102, 113, 122, 134, 147]
FeO_6	2868	2874	7	[4, 70, 76, 96, 97, 129, 146]
FeO_5	2870	2886	17	[3, 108, 115, 139, 141, 146]
FeO_6	2870	2881	12	[5, 67, 87, 113, 122, 134, 147]
FeO_5	2875	2883	9	[4, 70, 96, 97, 129, 146]
FeO_5	2882	2889	8	[5, 67, 87, 113, 122, 147]
FeO_5	2883	2893	11	[6, 105, 115, 126, 139, 143]
FeO_6	2884	2884	1	[4, 70, 96, 97, 100, 129, 146]
FeO_5	2885	2936	52	[4, 70, 97, 100, 129, 146]
FeO_6	2887	2914	28	[3, 108, 115, 123, 139, 141, 146]
FeO_6	2890	3018	129	[5, 67, 87, 113, 122, 134, 147]
FeO_4	2894	2918	25	[6, 115, 126, 139, 143]
FeO_5	2915	2915	1	[3, 115, 123, 139, 141, 146]
FeO_6	2916	2988	73	[3, 65, 115, 123, 139, 141, 146]
FeO_3	2919	2937	19	[6, 115, 126, 139]
FeO_6	2937	2987	51	[4, 70, 96, 97, 100, 129, 146]
FeO_4	2938	2938	1	[6, 115, 126, 139, 141]
FeO_5	2939	2971	33	[6, 115, 126, 131, 139, 141]
FeO_6	2972	2992	21	[6, 105, 115, 126, 131, 139, 141]
FeO_5	2988	2996	9	[4, 70, 96, 97, 100, 146]
FeO_7	2989	2990	2	[3, 65, 108, 115, 123, 139, 141, 146]
FeO_6	2991	3015	25	[3, 108, 115, 123, 139, 141, 146]
FeO_5	2993	2996	4	[6, 105, 115, 126, 139, 141]
FeO_4	2997	2997	1	[4, 70, 96, 97, 100]
FeO_4	2997	2997	1	[6, 105, 115, 126, 141]
FeO_5	2998	3019	22	[4, 70, 96, 97, 100, 129]
FeO_5	2998	2999	2	[6, 105, 108, 115, 126, 141]
FeO_4	3000	3001	2	[6, 105, 115, 126, 141]
FeO_5	3002	3026	25	[6, 105, 115, 126, 140, 141]
FeO_5	3016	3017	2	[3, 108, 115, 123, 141, 146]
FeO_6	3018	3048	31	[3, 89, 108, 115, 123, 141, 146]
FeO_5	3019	3030	12	[5, 67, 87, 113, 122, 147]
FeO_4	3020	3024	5	[4, 70, 96, 97, 129]
FeO_5	3025	3035	11	[4, 70, 96, 97, 129, 150]
FeO_6	3027	3039	13	[6, 105, 115, 126, 131, 140, 141]
FeO_4	3031	3038	8	[5, 67, 113, 122, 147]
FeO_5	3036	3103	68	[4, 96, 97, 129, 132, 150]
FeO_5	3039	3079	41	[5, 67, 93, 113, 122, 147]
FeO_5	3040	3063	24	[6, 105, 115, 126, 140, 141]
FeO_7	3049	3058	10	[3, 89, 108, 115, 123, 139, 141, 146]
FeO_6	3059	3070	12	[3, 89, 115, 123, 139, 141, 146]
FeO_6	3064	3068	5	[6, 105, 115, 117, 126, 140, 141]
FeO_7	3069	3077	9	[6, 105, 115, 117, 119, 126, 140, 141]
FeO_7	3071	3073	3	[3, 89, 108, 115, 123, 139, 141, 146]
FeO_6	3074	3099	26	[3, 89, 108, 115, 123, 141, 146]
FeO_6	3078	3078	1	[6, 105, 115, 117, 119, 126, 141]
FeO_7	3079	3086	8	[6, 94, 105, 115, 117, 119, 126, 141]
FeO_6	3080	3085	6	[5, 67, 93, 113, 122, 134, 147]
FeO_7	3086	3088	3	[5, 67, 78, 93, 113, 122, 134, 147]
FeO_6	3087	3089	3	[6, 105, 115, 117, 119, 126, 141]
FeO_6	3089	3108	20	[5, 67, 78, 93, 122, 134, 147]
FeO_5	3090	3140	51	[6, 105, 115, 117, 119, 126]
FeO_7	3100	3124	25	[3, 89, 108, 115, 123, 139, 141, 146]
FeO_4	3104	3157	54	[4, 96, 97, 129, 150]
FeO_7	3109	3112	4	[5, 67, 78, 87, 93, 122, 134, 147]
FeO_6	3113	3143	31	[5, 78, 87, 93, 122, 134, 147]
FeO_6	3125	3166	42	[3, 89, 108, 115, 123, 141, 146]
FeO_4	3141	3145	5	[6, 105, 115, 119, 126]
FeO_7	3144	3158	15	[5, 67, 78, 87, 93, 122, 134, 147]
FeO_5	3146	3151	6	[6, 88, 105, 115, 119, 126]
FeO_6	3152	3176	25	[6, 88, 105, 115, 119, 126, 140]
FeO_5	3158	3164	7	[4, 70, 96, 97, 129, 150]
FeO_6	3159	3160	2	[5, 67, 78, 87, 122, 134, 147]
FeO_7	3161	3185	25	[5, 67, 78, 87, 102, 122, 134, 147]
FeO_6	3165	3166	2	[4, 70, 96, 97, 119, 129, 150]
FeO_5	3167	3184	18	[3, 108, 115, 123, 141, 146]
FeO_5	3167	3175	9	[4, 70, 96, 97, 119, 129]
FeO_4	3176	3190	15	[4, 96, 97, 119, 129]
FeO_7	3177	3188	12	[6, 88, 105, 115, 119, 126, 140, 143]
FeO_6	3185	3201	17	[3, 89, 108, 115, 123, 141, 146]
FeO_6	3186	3233	48	[5, 67, 78, 87, 102, 134, 147]
FeO_6	3189	3244	56	[6, 88, 105, 115, 126, 140, 143]
FeO_5	3191	3196	6	[4, 96, 97, 119, 129, 148]
FeO_6	3197	3227	31	[4, 96, 97, 119, 129, 148, 150]
FeO_5	3202	3208	7	[3, 89, 108, 115, 123, 146]
FeO_4	3209	3228	20	[3, 108, 115, 123, 146]
FeO_5	3228	3242	15	[4, 96, 119, 129, 148, 150]
FeO_5	3229	3246	18	[3, 65, 108, 115, 123, 146]
FeO_7	3234	3248	15	[5, 67, 78, 87, 102, 122, 134, 147]
FeO_4	3243	3283	41	[4, 96, 119, 129, 148]
FeO_7	3245	3270	26	[6, 83, 88, 105, 115, 126, 140, 143]
FeO_6	3247	3279	33	[3, 65, 108, 113, 115, 123, 146]
FeO_6	3249	3255	7	[5, 67, 78, 87, 102, 122, 147]
FeO_7	3256	3257	2	[5, 67, 78, 87, 102, 122, 134, 147]
FeO_6	3258	3270	13	[5, 67, 78, 87, 102, 134, 147]
FeO_5	3271	3320	50	[5, 67, 87, 102, 134, 147]
FeO_6	3271	3340	70	[6, 83, 88, 105, 115, 126, 140]
FeO_5	3280	3284	5	[3, 65, 113, 115, 123, 146]
FeO_3	3284	3331	48	[4, 96, 119, 148]
FeO_6	3285	3295	11	[3, 65, 85, 113, 115, 123, 146]
FeO_7	3296	3304	9	[3, 65, 85, 108, 113, 115, 123, 146]
FeO_6	3305	3305	1	[3, 65, 108, 113, 115, 123, 146]
FeO_5	3306	3318	13	[3, 65, 108, 115, 123, 146]
FeO_6	3319	3373	55	[3, 65, 96, 108, 115, 123, 146]
FeO_6	3321	3324	4	[5, 67, 87, 102, 122, 134, 147]
FeO_7	3325	3358	34	[5, 67, 81, 87, 102, 122, 134, 147]
FeO_4	3332	3338	7	[4, 96, 119, 129, 148]
FeO_5	3339	3363	25	[4, 88, 96, 119, 129, 148]
FeO_7	3341	3357	17	[6, 83, 88, 105, 115, 117, 126, 140]
FeO_6	3358	3395	38	[6, 83, 88, 105, 115, 126, 140]
FeO_6	3359	3364	6	[5, 81, 87, 102, 122, 134, 147]
FeO_4	3364	3383	20	[4, 96, 119, 129, 148]
FeO_5	3365	3375	11	[5, 87, 102, 122, 134, 147]
FeO_5	3374	3396	23	[3, 65, 96, 108, 115, 146]
FeO_4	3376	3411	36	[5, 87, 122, 134, 147]
FeO_5	3384	3421	38	[4, 67, 96, 119, 129, 148]
FeO_7	3396	3414	19	[6, 83, 88, 105, 115, 117, 126, 140]
FeO_4	3397	3403	7	[3, 96, 108, 115, 146]
FeO_3	3404	3417	14	[3, 96, 108, 146]
FeO_5	3412	3417	6	[5, 87, 102, 122, 134, 147]
FeO_6	3415	3482	68	[6, 83, 88, 105, 115, 126, 140]
FeO_5	3418	3436	19	[3, 65, 77, 96, 108, 146]
FeO_4	3418	3427	10	[5, 87, 102, 122, 134]
FeO_4	3422	3423	2	[4, 67, 96, 119, 129]
FeO_5	3424	3435	12	[4, 67, 96, 119, 129, 132]
FeO_5	3428	3432	5	[5, 86, 87, 102, 122, 134]
FeO_6	3433	3437	5	[5, 86, 87, 102, 122, 134, 143]
FeO_4	3436	3494	59	[4, 96, 119, 129, 132]
FeO_4	3437	3457	21	[3, 65, 96, 108, 146]
FeO_7	3438	3439	2	[5, 86, 87, 102, 110, 122, 134, 143]
FeO_6	3440	3447	8	[5, 86, 87, 110, 122, 134, 143]
FeO_5	3448	3450	3	[5, 86, 87, 110, 122, 143]
FeO_6	3451	3451	1	[5, 86, 87, 93, 110, 122, 143]
FeO_7	3452	3470	19	[5, 86, 87, 93, 98, 110, 122, 143]
FeO_5	3458	3467	10	[3, 65, 96, 108, 115, 146]
FeO_6	3468	3469	2	[3, 65, 96, 108, 115, 119, 146]
FeO_5	3470	3497	28	[3, 65, 96, 108, 115, 119]
FeO_6	3471	3485	15	[5, 86, 87, 98, 110, 122, 143]
FeO_5	3483	3490	8	[6, 88, 105, 115, 126, 140]
FeO_7	3486	3488	3	[5, 86, 87, 93, 98, 110, 122, 143]
FeO_6	3489	3546	58	[5, 86, 87, 93, 110, 122, 143]
FeO_4	3491	3512	22	[6, 88, 115, 126, 140]
FeO_5	3495	3498	4	[4, 96, 119, 129, 132, 140]
FeO_6	3498	3536	39	[3, 65, 70, 96, 108, 115, 119]
FeO_4	3499	3501	3	[4, 96, 119, 129, 140]
FeO_5	3502	3518	17	[4, 70, 96, 119, 129, 140]
FeO_5	3513	3521	9	[6, 88, 115, 119, 126, 140]
FeO_6	3519	3535	17	[4, 70, 96, 119, 129, 132, 140]
FeO_6	3522	3548	27	[6, 88, 115, 119, 126, 140, 143]
FeO_5	3536	3573	38	[4, 70, 96, 119, 129, 132]
FeO_5	3537	3548	12	[3, 70, 96, 108, 115, 119]
FeO_5	3547	3549	3	[5, 86, 87, 110, 122, 143]
FeO_4	3549	3561	13	[3, 70, 96, 108, 115]
FeO_5	3549	3555	7	[6, 88, 115, 119, 126, 140]
FeO_4	3550	3563	14	[5, 86, 87, 122, 143]
FeO_4	3556	3568	13	[6, 88, 119, 126, 140]
FeO_5	3562	3599	38	[3, 70, 96, 108, 115, 126]
FeO_5	3564	3571	8	[5, 86, 87, 113, 122, 143]
FeO_5	3569	3713	145	[6, 88, 115, 119, 126, 140]
FeO_4	3572	3576	5	[5, 86, 87, 122, 143]
FeO_4	3574	3598	25	[4, 70, 96, 119, 129]
FeO_5	3577	3595	19	[5, 86, 87, 93, 122, 143]
FeO_6	3596	3600	5	[5, 86, 87, 93, 98, 122, 143]
FeO_5	3599	3614	16	[4, 70, 96, 119, 129, 132]
FeO_4	3600	3602	3	[3, 70, 96, 108, 115]
FeO_5	3601	3610	10	[5, 86, 87, 93, 122, 143]
FeO_5	3603	3608	6	[3, 70, 96, 108, 115, 146]
FeO_6	3609	3659	51	[3, 65, 70, 96, 108, 115, 146]
FeO_4	3611	3641	31	[5, 86, 87, 122, 143]
FeO_6	3615	3648	34	[4, 70, 96, 115, 119, 129, 132]
FeO_5	3642	3748	107	[5, 86, 87, 110, 122, 143]
FeO_5	3649	3659	11	[4, 70, 96, 115, 119, 129]
FeO_5	3660	3664	5	[3, 70, 96, 108, 115, 146]
FeO_4	3660	3688	29	[4, 96, 115, 119, 129]
FeO_4	3665	3679	15	[3, 96, 108, 115, 146]
FeO_3	3680	3700	21	[3, 96, 115, 146]
FeO_3	3689	3711	23	[4, 96, 119, 129]
FeO_4	3701	3710	10	[3, 96, 115, 126, 146]
FeO_5	3711	3726	16	[3, 96, 115, 126, 141, 146]
FeO_4	3712	3771	60	[4, 70, 96, 119, 129]
FeO_6	3714	3718	5	[6, 69, 88, 115, 119, 126, 140]
FeO_5	3719	3722	4	[6, 69, 88, 119, 126, 140]
FeO_4	3723	3735	13	[6, 88, 119, 126, 140]
FeO_4	3727	3730	4	[3, 96, 115, 126, 141]
FeO_5	3731	3738	8	[3, 96, 108, 115, 126, 141]
FeO_5	3736	3760	25	[6, 88, 96, 119, 126, 140]
FeO_6	3739	3779	41	[3, 96, 108, 115, 123, 126, 141]
FeO_6	3749	3756	8	[5, 86, 87, 110, 120, 122, 143]
FeO_5	3757	3777	21	[5, 86, 87, 110, 120, 143]
FeO_6	3761	3769	9	[6, 88, 96, 115, 119, 126, 140]
FeO_5	3770	3801	32	[6, 88, 96, 115, 126, 140]
FeO_5	3772	3807	36	[4, 70, 96, 119, 129, 139]
FeO_4	3778	3783	6	[5, 86, 87, 110, 143]
FeO_5	3780	3804	25	[3, 96, 115, 123, 126, 141]
FeO_5	3784	3784	1	[5, 86, 87, 110, 122, 143]
FeO_4	3785	3793	9	[5, 87, 110, 122, 143]
FeO_5	3794	3803	10	[5, 87, 110, 113, 122, 143]
FeO_4	3802	3805	4	[6, 96, 115, 126, 140]
FeO_6	3804	3804	1	[5, 87, 110, 113, 120, 122, 143]
FeO_4	3805	3830	26	[3, 96, 115, 123, 141]
FeO_7	3805	3809	5	[5, 86, 87, 110, 113, 120, 122, 143]
FeO_5	3806	3819	14	[6, 96, 115, 119, 126, 140]
FeO_4	3808	3822	15	[4, 96, 119, 129, 139]
FeO_6	3810	3817	8	[5, 86, 87, 110, 113, 122, 143]
FeO_7	3818	3820	3	[5, 86, 87, 110, 113, 122, 143, 147]
FeO_6	3820	3834	15	[6, 88, 96, 115, 119, 126, 140]
FeO_6	3821	3845	25	[5, 86, 87, 110, 122, 143, 147]
FeO_3	3823	3827	5	[4, 96, 119, 129]
FeO_4	3828	3914	87	[4, 70, 96, 119, 129]
FeO_5	3831	3875	45	[3, 65, 96, 115, 123, 141]
FeO_5	3835	3841	7	[6, 96, 115, 119, 126, 140]
FeO_4	3842	3863	22	[6, 96, 115, 126, 140]
FeO_5	3846	3866	21	[5, 86, 87, 110, 143, 147]
FeO_5	3864	3889	26	[6, 96, 115, 126, 140, 141]
FeO_6	3867	3884	18	[5, 86, 87, 110, 120, 143, 147]
FeO_6	3876	3942	67	[3, 65, 96, 115, 123, 141, 146]
FeO_5	3885	3892	8	[5, 87, 110, 120, 143, 147]
FeO_6	3890	3891	2	[6, 75, 96, 115, 126, 140, 141]
FeO_5	3892	3912	21	[6, 75, 96, 115, 140, 141]
FeO_4	3893	3917	25	[5, 110, 120, 143, 147]
FeO_6	3913	3938	26	[6, 75, 96, 103, 115, 140, 141]
FeO_5	3915	3947	33	[4, 70, 96, 119, 129, 140]
FeO_5	3918	3940	23	[5, 86, 110, 120, 143, 147]
FeO_5	3939	4018	80	[6, 75, 96, 115, 140, 141]
FeO_6	3941	3944	4	[5, 86, 87, 110, 120, 143, 147]
FeO_7	3943	4005	63	[3, 65, 70, 96, 115, 123, 141, 146]
FeO_7	3945	3974	30	[5, 86, 87, 110, 120, 122, 143, 147]
FeO_6	3948	3949	2	[4, 70, 96, 119, 129, 138, 140]
FeO_7	3950	3975	26	[4, 70, 96, 115, 119, 129, 138, 140]
FeO_6	3975	3978	4	[5, 86, 87, 110, 122, 143, 147]
FeO_6	3976	3987	12	[4, 70, 96, 115, 129, 138, 140]
FeO_5	3979	3996	18	[5, 86, 87, 110, 143, 147]
FeO_5	3988	4003	16	[4, 70, 96, 115, 129, 138]
FeO_4	3997	4016	20	[5, 86, 87, 143, 147]
FeO_4	4004	4042	39	[4, 70, 96, 115, 138]
FeO_6	4006	4018	13	[3, 65, 70, 96, 115, 141, 146]
FeO_5	4017	4073	57	[5, 86, 87, 110, 143, 147]
FeO_5	4019	4048	30	[3, 65, 70, 115, 141, 146]
FeO_5	4019	4029	11	[6, 75, 115, 126, 140, 141]
FeO_6	4030	4073	44	[6, 75, 103, 115, 126, 140, 141]
FeO_5	4043	4052	10	[4, 70, 96, 115, 138, 146]
FeO_7	4049	4061	13	[3, 65, 70, 96, 115, 117, 141, 146]
FeO_4	4053	4059	7	[4, 70, 96, 138, 146]
FeO_3	4060	4084	25	[4, 70, 96, 138]
FeO_6	4062	4067	6	[3, 65, 70, 115, 117, 141, 146]
FeO_5	4068	4072	5	[3, 65, 70, 115, 117, 141]
FeO_6	4073	4097	25	[3, 65, 70, 96, 115, 117, 141]
FeO_4	4074	4078	5	[5, 86, 110, 143, 147]
FeO_5	4074	4102	29	[6, 103, 115, 126, 140, 141]
FeO_5	4079	4099	21	[5, 86, 110, 113, 143, 147]
FeO_4	4085	4105	21	[4, 70, 91, 96, 138]
FeO_5	4098	4144	47	[3, 65, 96, 115, 117, 141]
FeO_6	4100	4103	4	[5, 86, 110, 113, 122, 143, 147]
FeO_4	4103	4103	1	[6, 103, 115, 126, 140]
FeO_7	4104	4118	15	[5, 86, 110, 113, 122, 134, 143, 147]
FeO_5	4104	4108	5	[6, 75, 103, 115, 126, 140]
FeO_5	4106	4116	11	[4, 70, 91, 96, 138, 150]
FeO_4	4109	4114	6	[6, 75, 115, 126, 140]
FeO_5	4115	4131	17	[6, 75, 103, 115, 126, 140]
FeO_6	4117	4130	14	[4, 70, 91, 96, 100, 138, 150]
FeO_8	4119	4126	8	[5, 86, 87, 110, 113, 122, 134, 143, 147]
FeO_7	4127	4127	1	[5, 86, 87, 110, 113, 122, 143, 147]
FeO_6	4128	4163	36	[5, 86, 87, 110, 113, 143, 147]
FeO_7	4131	4132	2	[4, 70, 75, 91, 96, 100, 138, 150]
FeO_6	4132	4169	38	[6, 75, 103, 115, 126, 140, 141]
FeO_6	4133	4140	8	[4, 70, 91, 96, 100, 138, 150]
FeO_5	4141	4149	9	[4, 70, 91, 96, 138, 150]
FeO_6	4145	4148	4	[3, 65, 75, 96, 115, 117, 141]
FeO_5	4149	4159	11	[3, 65, 75, 115, 117, 141]
FeO_4	4150	4154	5	[4, 70, 91, 96, 138]
FeO_5	4155	4178	24	[4, 70, 91, 96, 132, 138]
FeO_6	4160	4167	8	[3, 65, 75, 96, 115, 117, 141]
FeO_7	4164	4173	10	[5, 86, 87, 110, 113, 127, 143, 147]
FeO_5	4168	4172	5	[3, 65, 96, 115, 117, 141]
FeO_7	4170	4183	14	[6, 75, 103, 115, 126, 140, 141, 143]
FeO_6	4173	4182	10	[3, 65, 96, 115, 117, 141, 143]
FeO_8	4174	4189	16	[5, 86, 87, 110, 113, 127, 134, 143, 147]
FeO_4	4179	4180	2	[4, 70, 91, 96, 138]
FeO_3	4181	4194	14	[4, 91, 96, 138]
FeO_5	4183	4223	41	[3, 65, 115, 117, 141, 143]
FeO_6	4184	4190	7	[6, 75, 103, 115, 126, 140, 141]
FeO_6	4190	4193	4	[5, 86, 87, 127, 134, 143, 147]
FeO_7	4191	4201	11	[6, 75, 103, 115, 124, 126, 140, 141]
FeO_5	4194	4198	5	[5, 86, 87, 134, 143, 147]
FeO_4	4195	4197	3	[4, 91, 96, 132, 138]
FeO_5	4198	4215	18	[4, 91, 96, 132, 138, 150]
FeO_4	4199	4211	13	[5, 86, 87, 143, 147]
FeO_6	4202	4211	10	[6, 75, 103, 115, 126, 140, 141]
FeO_5	4212	4225	14	[5, 86, 87, 120, 143, 147]
FeO_5	4212	4229	18	[6, 75, 103, 115, 126, 140]
FeO_6	4216	4223	8	[4, 70, 91, 96, 132, 138, 150]
FeO_4	4224	4226	3	[3, 65, 115, 141, 143]
FeO_5	4224	4233	10	[4, 70, 91, 96, 132, 138]
FeO_6	4226	4228	3	[5, 86, 87, 113, 120, 143, 147]
FeO_5	4227	4252	26	[3, 65, 115, 137, 141, 143]
FeO_5	4229	4252	24	[5, 86, 87, 113, 143, 147]
FeO_4	4230	4237	8	[6, 75, 115, 126, 140]
FeO_4	4234	4278	45	[4, 70, 96, 132, 138]
FeO_5	4238	4245	8	[6, 75, 103, 115, 126, 140]
FeO_6	4246	4261	16	[6, 75, 103, 115, 124, 126, 140]
FeO_6	4253	4297	45	[3, 65, 115, 131, 137, 141, 143]
FeO_4	4253	4285	33	[5, 86, 87, 143, 147]
FeO_5	4262	4318	57	[6, 75, 115, 124, 126, 140]
FeO_3	4279	4353	75	[4, 70, 96, 138]
FeO_5	4286	4298	13	[5, 86, 87, 113, 143, 147]
FeO_7	4298	4313	16	[3, 65, 103, 115, 131, 137, 141, 143]
FeO_6	4299	4303	5	[5, 86, 87, 113, 127, 143, 147]
FeO_7	4304	4308	5	[5, 86, 87, 110, 113, 127, 143, 147]
FeO_6	4309	4328	20	[5, 86, 87, 110, 127, 143, 147]
FeO_6	4314	4344	31	[3, 65, 103, 115, 131, 137, 143]
FeO_6	4319	4341	23	[6, 75, 96, 115, 124, 126, 140]
FeO_7	4329	4335	7	[5, 86, 87, 110, 113, 127, 143, 147]
FeO_6	4336	4341	6	[5, 87, 110, 113, 127, 143, 147]
FeO_5	4342	4362	21	[5, 110, 113, 127, 143, 147]
FeO_5	4342	4374	33	[6, 96, 115, 124, 126, 140]
FeO_7	4345	4346	2	[3, 65, 96, 103, 115, 131, 137, 143]
FeO_6	4347	4367	21	[3, 96, 103, 115, 131, 137, 143]
FeO_4	4354	4355	2	[4, 70, 91, 96, 138]
FeO_3	4356	4360	5	[4, 70, 91, 96]
FeO_4	4361	4365	5	[4, 70, 91, 96, 129]
FeO_4	4363	4445	83	[5, 113, 127, 143, 147]
FeO_5	4366	4372	7	[4, 70, 91, 96, 108, 129]
FeO_5	4368	4409	42	[3, 96, 115, 131, 137, 143]
FeO_4	4373	4380	8	[4, 70, 91, 108, 129]
FeO_4	4375	4386	12	[6, 96, 115, 126, 140]
FeO_5	4381	4410	30	[4, 70, 91, 108, 129, 132]
FeO_4	4387	4400	14	[6, 115, 124, 126, 140]
FeO_5	4401	4438	38	[6, 75, 115, 124, 126, 140]
FeO_6	4410	4423	14	[3, 75, 96, 115, 131, 137, 143]
FeO_3	4411	4424	14	[4, 91, 129, 132]
FeO_6	4424	4424	1	[3, 96, 115, 131, 137, 141, 143]
FeO_5	4425	4445	21	[3, 115, 131, 137, 141, 143]
FeO_4	4425	4440	16	[4, 91, 129, 132, 150]
FeO_4	4439	4452	14	[6, 115, 124, 126, 140]
FeO_6	4441	4450	10	[4, 70, 91, 108, 129, 132, 150]
FeO_6	4446	4468	23	[3, 115, 131, 137, 140, 141, 143]
FeO_5	4446	4505	60	[5, 81, 113, 127, 143, 147]
FeO_6	4451	4452	2	[4, 70, 91, 108, 114, 129, 150]
FeO_7	4453	4464	12	[4, 70, 91, 96, 108, 114, 129, 150]
FeO_5	4453	4464	12	[6, 75, 115, 124, 126, 140]
FeO_6	4465	4482	18	[4, 70, 91, 96, 108, 129, 150]
FeO_4	4465	4479	15	[6, 75, 115, 126, 140]
FeO_7	4469	4472	4	[3, 75, 115, 131, 137, 140, 141, 143]
FeO_6	4473	4494	22	[3, 75, 115, 131, 140, 141, 143]
FeO_5	4480	4495	16	[6, 75, 94, 115, 126, 140]
FeO_7	4483	4527	45	[4, 70, 91, 96, 108, 114, 129, 150]
FeO_5	4495	4518	24	[3, 115, 131, 140, 141, 143]
FeO_6	4496	4496	1	[6, 75, 94, 115, 124, 126, 140]
FeO_6	4497	4500	4	[6, 75, 94, 105, 115, 124, 126]
FeO_6	4501	4506	6	[6, 75, 94, 103, 105, 124, 126]
FeO_4	4506	4548	43	[5, 81, 113, 127, 143]
FeO_5	4507	4511	5	[6, 75, 94, 103, 105, 126]
FeO_4	4512	4568	57	[6, 75, 94, 103, 105]
FeO_4	4519	4523	5	[3, 115, 131, 140, 143]
FeO_5	4524	4562	39	[3, 75, 115, 131, 140, 143]
FeO_6	4528	4538	11	[4, 70, 91, 96, 108, 114, 150]
FeO_7	4539	4549	11	[4, 70, 91, 96, 108, 114, 141, 150]
FeO_5	4549	4552	4	[5, 81, 113, 127, 143, 147]
FeO_8	4550	4556	7	[4, 70, 77, 91, 96, 108, 114, 141, 150]
FeO_6	4553	4599	47	[5, 81, 87, 113, 127, 143, 147]
FeO_7	4557	4561	5	[4, 70, 77, 91, 96, 108, 114, 150]
FeO_6	4562	4564	3	[4, 70, 77, 91, 96, 114, 150]
FeO_4	4563	4570	8	[3, 75, 115, 131, 140]
FeO_5	4565	4601	37	[4, 70, 91, 96, 114, 150]
FeO_5	4569	4576	8	[6, 75, 94, 103, 105, 126]
FeO_5	4571	4590	20	[3, 75, 115, 131, 140, 143]
FeO_4	4577	4586	10	[6, 75, 103, 105, 126]
FeO_5	4587	4606	20	[6, 75, 103, 105, 126, 131]
FeO_6	4591	4609	19	[3, 75, 115, 126, 131, 140, 143]
FeO_5	4600	4613	14	[5, 81, 87, 113, 127, 147]
FeO_6	4602	4605	4	[4, 70, 91, 96, 114, 138, 150]
FeO_5	4606	4606	1	[4, 70, 91, 96, 138, 150]
FeO_4	4607	4632	26	[4, 70, 96, 138, 150]
FeO_6	4607	4633	27	[6, 75, 92, 103, 105, 126, 131]
FeO_5	4610	4624	15	[3, 75, 126, 131, 140, 143]
FeO_4	4614	4632	19	[5, 81, 113, 127, 147]
FeO_6	4625	4628	4	[3, 65, 75, 126, 131, 140, 143]
FeO_5	4629	4648	20	[3, 65, 126, 131, 140, 143]
FeO_5	4633	4643	11	[4, 70, 91, 96, 138, 150]
FeO_5	4633	4656	24	[5, 81, 87, 113, 127, 147]
FeO_7	4634	4636	3	[6, 75, 92, 103, 105, 126, 131, 143]
FeO_6	4637	4637	1	[6, 92, 103, 105, 126, 131, 143]
FeO_5	4638	4646	9	[6, 92, 103, 105, 126, 143]
FeO_4	4644	4653	10	[4, 70, 96, 138, 150]
FeO_5	4647	4697	51	[6, 75, 103, 105, 126, 143]
FeO_6	4649	4668	20	[3, 65, 75, 126, 131, 140, 143]
FeO_5	4654	4740	87	[4, 70, 96, 114, 138, 150]
FeO_4	4657	4671	15	[5, 81, 113, 127, 147]
FeO_7	4669	4674	6	[3, 65, 75, 126, 131, 140, 141, 143]
FeO_5	4672	4694	23	[5, 81, 113, 127, 147, 151]
FeO_5	4675	4691	17	[3, 75, 131, 140, 141, 143]
FeO_6	4692	4733	42	[3, 65, 75, 131, 140, 141, 143]
FeO_6	4695	4699	5	[5, 81, 113, 127, 136, 147, 151]
FeO_6	4698	4780	83	[6, 75, 92, 103, 105, 126, 143]
FeO_5	4700	4776	77	[5, 81, 127, 136, 147, 151]
FeO_7	4734	4741	8	[3, 65, 75, 126, 131, 140, 141, 143]
FeO_4	4741	4763	23	[4, 70, 96, 114, 138]
FeO_6	4742	4769	28	[3, 65, 75, 131, 140, 141, 143]
FeO_5	4764	4780	17	[4, 70, 96, 114, 138, 150]
FeO_7	4770	4780	11	[3, 65, 75, 131, 137, 140, 141, 143]
FeO_3	4777	4810	34	[5, 81, 127, 151]
FeO_6	4781	4847	67	[3, 65, 131, 137, 140, 141, 143]
FeO_6	4781	4787	7	[4, 69, 70, 96, 114, 138, 150]
FeO_5	4781	4793	13	[6, 92, 103, 105, 126, 143]
FeO_7	4788	4795	8	[4, 69, 70, 91, 96, 114, 138, 150]
FeO_4	4794	4797	4	[6, 103, 105, 126, 143]
FeO_8	4796	4805	10	[4, 69, 70, 91, 96, 114, 138, 140, 150]
FeO_5	4798	4831	34	[6, 75, 103, 105, 126, 143]
FeO_7	4806	4816	11	[4, 69, 70, 96, 114, 138, 140, 150]
FeO_4	4811	4814	4	[5, 81, 127, 136, 151]
FeO_5	4815	4826	12	[5, 81, 113, 127, 136, 151]
FeO_6	4817	4897	81	[4, 69, 70, 96, 114, 138, 150]
FeO_6	4827	4846	20	[5, 81, 113, 127, 136, 147, 151]
FeO_6	4832	4842	11	[6, 75, 103, 105, 126, 131, 143]
FeO_5	4843	4863	21	[6, 75, 103, 105, 126, 143]
FeO_5	4847	4852	6	[5, 81, 127, 136, 147, 151]
FeO_5	4848	4862	15	[3, 65, 131, 137, 141, 143]
FeO_6	4853	4859	7	[5, 81, 127, 134, 136, 147, 151]
FeO_7	4860	4888	29	[5, 81, 113, 127, 134, 136, 147, 151]
FeO_6	4863	4871	9	[3, 65, 113, 131, 137, 141, 143]
FeO_4	4864	4898	35	[6, 103, 105, 126, 143]
FeO_7	4872	4882	11	[3, 65, 113, 131, 137, 140, 141, 143]
FeO_8	4883	4895	13	[3, 65, 96, 113, 131, 137, 140, 141, 143]
FeO_6	4889	4940	52	[5, 81, 113, 127, 136, 147, 151]
FeO_7	4896	4904	9	[3, 65, 96, 113, 131, 140, 141, 143]
FeO_5	4898	4975	78	[4, 69, 70, 96, 114, 138]
FeO_5	4899	4901	3	[6, 75, 103, 105, 126, 143]
FeO_6	4902	4920	19	[6, 75, 83, 103, 105, 126, 143]
FeO_6	4905	4915	11	[3, 65, 113, 131, 140, 141, 143]
FeO_5	4916	4931	16	[3, 65, 131, 140, 141, 143]
FeO_5	4921	4952	32	[6, 83, 103, 105, 126, 143]
FeO_6	4932	4937	6	[3, 65, 75, 131, 140, 141, 143]
FeO_7	4938	4960	23	[3, 65, 75, 119, 131, 140, 141, 143]
FeO_5	4941	4976	36	[5, 81, 127, 136, 147, 151]
FeO_4	4953	4963	11	[6, 83, 103, 126, 143]
FeO_6	4961	4967	7	[3, 65, 75, 131, 140, 141, 143]
FeO_5	4964	5047	84	[6, 83, 103, 105, 126, 143]
FeO_6	4968	4987	20	[3, 65, 75, 126, 131, 140, 141]
FeO_6	4976	5016	41	[4, 69, 70, 96, 114, 138, 150]
FeO_6	4977	5032	56	[5, 81, 127, 133, 136, 147, 151]
FeO_7	4988	4988	1	[3, 65, 75, 105, 126, 131, 140, 141]
FeO_6	4989	4992	4	[3, 75, 105, 126, 131, 140, 141]
FeO_7	4993	5001	9	[3, 75, 105, 126, 131, 140, 141, 143]
FeO_6	5002	5017	16	[3, 75, 126, 131, 140, 141, 143]
FeO_5	5017	5071	55	[4, 69, 70, 114, 138, 150]
FeO_7	5018	5023	6	[3, 75, 108, 126, 131, 140, 141, 143]
FeO_6	5024	5060	37	[3, 75, 108, 126, 131, 140, 141]
FeO_5	5033	5061	29	[5, 81, 127, 136, 147, 151]
FeO_6	5048	5053	6	[6, 83, 92, 103, 105, 126, 143]
FeO_7	5054	5062	9	[6, 83, 92, 103, 105, 126, 131, 143]
FeO_5	5061	5074	14	[3, 75, 108, 126, 140, 141]
FeO_6	5062	5087	26	[5, 81, 113, 127, 136, 147, 151]
FeO_6	5063	5073	11	[6, 83, 103, 105, 126, 131, 143]
FeO_7	5072	5092	21	[4, 69, 70, 114, 129, 132, 138, 150]
FeO_7	5074	5077	4	[6, 75, 83, 103, 105, 126, 131, 143]
FeO_4	5075	5084	10	[3, 75, 126, 140, 141]
FeO_8	5078	5094	17	[6, 75, 83, 86, 103, 105, 126, 131, 143]
FeO_5	5085	5106	22	[3, 75, 126, 140, 141, 143]
FeO_5	5088	5099	12	[5, 81, 113, 136, 147, 151]
FeO_6	5093	5099	7	[4, 69, 70, 129, 132, 138, 150]
FeO_7	5095	5104	10	[6, 83, 86, 103, 105, 126, 131, 143]
FeO_5	5100	5112	13	[4, 70, 129, 132, 138, 150]
FeO_6	5100	5128	29	[5, 81, 113, 127, 136, 147, 151]
FeO_6	5105	5137	33	[6, 83, 86, 103, 105, 131, 143]
FeO_6	5107	5122	16	[3, 65, 75, 126, 140, 141, 143]
FeO_6	5113	5113	1	[4, 69, 70, 129, 132, 138, 150]
FeO_7	5114	5134	21	[4, 69, 70, 72, 129, 132, 138, 150]
FeO_7	5123	5144	22	[3, 65, 75, 119, 126, 140, 141, 143]
FeO_7	5129	5130	2	[5, 81, 113, 118, 127, 136, 147, 151]
FeO_6	5131	5182	52	[5, 81, 118, 127, 136, 147, 151]
FeO_6	5135	5152	18	[4, 69, 70, 72, 129, 138, 150]
FeO_7	5138	5140	3	[6, 75, 83, 86, 103, 105, 131, 143]
FeO_6	5141	5200	60	[6, 75, 83, 86, 103, 131, 143]
FeO_8	5145	5150	6	[3, 65, 75, 119, 126, 131, 140, 141, 143]
FeO_7	5151	5172	22	[3, 65, 75, 126, 131, 140, 141, 143]
FeO_7	5153	5158	6	[4, 69, 70, 72, 129, 132, 138, 150]
FeO_6	5159	5214	56	[4, 70, 72, 129, 132, 138, 150]
FeO_6	5173	5179	7	[3, 65, 75, 126, 131, 140, 143]
FeO_7	5180	5184	5	[3, 65, 75, 113, 126, 131, 140, 143]
FeO_5	5183	5187	5	[5, 81, 118, 127, 136, 147]
FeO_6	5185	5194	10	[3, 65, 75, 113, 126, 140, 143]
FeO_6	5188	5193	6	[5, 81, 113, 118, 127, 136, 147]
FeO_5	5194	5207	14	[5, 81, 113, 118, 136, 147]
FeO_5	5195	5213	19	[3, 65, 75, 113, 140, 143]
FeO_5	5201	5249	49	[6, 75, 83, 86, 103, 143]
FeO_6	5208	5244	37	[5, 81, 113, 118, 136, 139, 147]
FeO_6	5214	5239	26	[3, 65, 75, 113, 137, 140, 143]
FeO_5	5215	5226	12	[4, 70, 72, 129, 132, 150]
FeO_6	5227	5253	27	[4, 70, 72, 129, 132, 138, 150]
FeO_5	5240	5242	3	[3, 65, 75, 137, 140, 143]
FeO_6	5243	5247	5	[3, 65, 75, 137, 140, 141, 143]
FeO_7	5245	5253	9	[5, 81, 113, 117, 118, 136, 139, 147]
FeO_5	5248	5284	37	[3, 65, 75, 140, 141, 143]
FeO_6	5250	5256	7	[6, 75, 83, 86, 103, 105, 143]
FeO_7	5254	5254	1	[4, 70, 72, 82, 129, 132, 138, 150]
FeO_6	5254	5294	41	[5, 81, 113, 117, 118, 136, 139]
FeO_6	5255	5265	11	[4, 72, 82, 129, 132, 138, 150]
FeO_5	5257	5265	9	[6, 75, 83, 86, 103, 143]
FeO_7	5266	5283	18	[4, 70, 72, 82, 129, 132, 138, 150]
FeO_6	5266	5268	3	[6, 75, 83, 86, 103, 126, 143]
FeO_5	5269	5290	22	[6, 75, 83, 86, 126, 143]
FeO_6	5284	5288	5	[4, 72, 82, 129, 132, 138, 150]
FeO_6	5285	5288	4	[3, 65, 75, 108, 140, 141, 143]
FeO_5	5289	5290	2	[3, 65, 75, 140, 141, 143]
FeO_5	5289	5309	21	[4, 82, 129, 132, 138, 150]
FeO_4	5291	5341	51	[3, 65, 75, 140, 141]
FeO_6	5291	5305	15	[6, 75, 83, 86, 113, 126, 143]
FeO_5	5295	5316	22	[5, 81, 117, 118, 136, 139]
FeO_5	5306	5310	5	[6, 75, 86, 113, 126, 143]
FeO_6	5310	5310	1	[4, 70, 82, 129, 132, 138, 150]
FeO_5	5311	5349	39	[4, 70, 129, 132, 138, 150]
FeO_4	5311	5366	56	[6, 75, 86, 126, 143]
FeO_6	5317	5318	2	[5, 81, 113, 117, 118, 136, 139]
FeO_7	5319	5347	29	[5, 68, 81, 113, 117, 118, 136, 139]
FeO_5	5342	5372	31	[3, 65, 75, 89, 140, 141]
FeO_6	5348	5360	13	[5, 68, 81, 113, 118, 136, 139]
FeO_6	5350	5354	5	[4, 70, 129, 132, 138, 149, 150]
FeO_5	5355	5427	73	[4, 70, 129, 132, 138, 150]
FeO_5	5361	5370	10	[5, 81, 113, 118, 136, 139]
FeO_5	5367	5367	1	[6, 75, 86, 126, 140, 143]
FeO_6	5368	5376	9	[6, 75, 83, 86, 126, 140, 143]
FeO_6	5371	5372	2	[5, 68, 81, 113, 118, 136, 139]
FeO_4	5373	5375	3	[3, 65, 75, 140, 141]
FeO_5	5373	5405	33	[5, 68, 113, 118, 136, 139]
FeO_5	5376	5397	22	[3, 65, 75, 86, 140, 141]
FeO_7	5377	5390	14	[6, 75, 83, 86, 105, 126, 140, 143]
FeO_6	5391	5391	1	[6, 75, 83, 86, 126, 140, 143]
FeO_5	5392	5397	6	[6, 75, 86, 126, 140, 143]
FeO_6	5398	5407	10	[3, 65, 75, 86, 89, 140, 141]
FeO_4	5398	5410	13	[6, 86, 126, 140, 143]
FeO_6	5406	5417	12	[5, 68, 81, 113, 118, 136, 139]
FeO_5	5408	5433	26	[3, 65, 75, 86, 140, 141]
FeO_5	5411	5419	9	[6, 86, 119, 126, 140, 143]
FeO_5	5418	5426	9	[5, 81, 113, 118, 136, 139]
FeO_6	5420	5427	8	[6, 83, 86, 119, 126, 140, 143]
FeO_4	5427	5439	13	[5, 81, 118, 136, 139]
FeO_6	5428	5430	3	[4, 70, 72, 129, 132, 138, 150]
FeO_5	5428	5447	20	[6, 86, 119, 126, 140, 143]
FeO_7	5431	5449	19	[4, 70, 72, 129, 132, 138, 149, 150]
FeO_4	5434	5436	3	[3, 65, 86, 140, 141]
FeO_5	5437	5457	21	[3, 65, 86, 131, 140, 141]
FeO_5	5440	5449	10	[5, 81, 98, 118, 136, 139]
FeO_4	5448	5471	24	[6, 86, 126, 140, 143]
FeO_6	5450	5517	68	[4, 70, 72, 129, 132, 149, 150]
FeO_4	5450	5524	75	[5, 81, 118, 136, 139]
FeO_6	5458	5460	3	[3, 65, 75, 86, 131, 140, 141]
FeO_5	5461	5461	1	[3, 65, 75, 86, 140, 141]
FeO_6	5462	5490	29	[3, 65, 75, 86, 113, 140, 141]
FeO_5	5472	5477	6	[6, 86, 119, 126, 140, 143]
FeO_6	5478	5481	4	[6, 86, 113, 119, 126, 140, 143]
FeO_5	5482	5492	11	[6, 86, 113, 119, 126, 143]
FeO_5	5491	5503	13	[3, 65, 75, 113, 140, 141]
FeO_5	5493	5554	62	[6, 83, 86, 113, 126, 143]
FeO_6	5504	5509	6	[3, 65, 75, 113, 126, 140, 141]
FeO_5	5510	5515	6	[3, 75, 113, 126, 140, 141]
FeO_4	5516	5525	10	[3, 75, 126, 140, 141]
FeO_5	5518	5541	24	[4, 70, 72, 132, 149, 150]
FeO_5	5525	5568	44	[5, 81, 111, 118, 136, 139]
FeO_5	5526	5630	105	[3, 75, 91, 126, 140, 141]
FeO_6	5542	5562	21	[4, 70, 72, 132, 138, 149, 150]
FeO_4	5555	5662	108	[6, 86, 113, 126, 143]
FeO_7	5563	5567	5	[4, 70, 72, 129, 132, 138, 149, 150]
FeO_6	5568	5626	59	[4, 70, 72, 129, 138, 149, 150]
FeO_6	5569	5580	12	[5, 67, 81, 111, 118, 136, 139]
FeO_7	5581	5594	14	[5, 67, 81, 111, 118, 136, 139, 152]
FeO_6	5595	5596	2	[5, 67, 81, 111, 118, 136, 139]
FeO_5	5597	5612	16	[5, 81, 111, 118, 136, 139]
FeO_6	5613	5633	21	[5, 81, 98, 111, 118, 136, 139]
FeO_7	5627	5632	6	[4, 70, 72, 129, 132, 138, 149, 150]
FeO_6	5631	5637	7	[3, 75, 91, 124, 126, 140, 141]
FeO_6	5633	5644	12	[4, 72, 129, 132, 138, 149, 150]
FeO_5	5634	5685	52	[5, 81, 98, 118, 136, 139]
FeO_5	5638	5650	13	[3, 75, 91, 124, 140, 141]
FeO_7	5645	5666	22	[4, 70, 72, 129, 132, 138, 149, 150]
FeO_4	5651	5678	28	[3, 75, 124, 140, 141]
FeO_3	5663	5671	9	[6, 86, 126, 143]
FeO_6	5667	5689	23	[4, 70, 129, 132, 138, 149, 150]
FeO_4	5672	5696	25	[6, 86, 113, 126, 143]
FeO_5	5679	5719	41	[3, 75, 86, 124, 140, 141]
FeO_6	5686	5697	12	[5, 81, 98, 111, 118, 136, 139]
FeO_5	5690	5696	7	[4, 70, 129, 132, 138, 150]
FeO_6	5697	5705	9	[4, 66, 70, 129, 132, 138, 150]
FeO_5	5697	5716	20	[6, 86, 113, 119, 126, 143]
FeO_5	5698	5738	41	[5, 81, 98, 118, 136, 139]
FeO_5	5706	5722	17	[4, 66, 70, 132, 138, 150]
FeO_4	5717	5738	22	[6, 113, 119, 126, 143]
FeO_4	5720	5731	12	[3, 86, 124, 140, 141]
FeO_4	5723	5734	12	[4, 70, 132, 138, 150]
FeO_5	5732	5757	26	[3, 75, 86, 124, 140, 141]
FeO_5	5735	5764	30	[4, 70, 82, 132, 138, 150]
FeO_6	5739	5768	30	[5, 81, 98, 111, 118, 136, 139]
FeO_3	5739	5740	2	[6, 113, 126, 143]
FeO_4	5741	5754	14	[6, 113, 120, 126, 143]
FeO_6	5755	5755	1	[6, 113, 120, 126, 137, 140, 143]
FeO_6	5756	5805	50	[6, 113, 119, 126, 137, 140, 143]
FeO_6	5758	5773	16	[3, 75, 86, 113, 124, 140, 141]
FeO_4	5765	5771	7	[4, 70, 132, 138, 150]
FeO_5	5769	5770	2	[5, 98, 111, 118, 136, 139]
FeO_4	5771	5775	5	[5, 98, 118, 136, 139]
FeO_5	5772	5828	57	[4, 66, 70, 132, 138, 150]
FeO_5	5774	5801	28	[3, 75, 86, 124, 140, 141]
FeO_3	5776	5793	18	[5, 98, 136, 139]
FeO_4	5794	5816	23	[5, 98, 118, 136, 139]
FeO_4	5802	5812	11	[3, 86, 124, 140, 141]
FeO_5	5806	5825	20	[6, 113, 119, 137, 140, 143]
FeO_6	5813	5813	1	[3, 75, 86, 113, 124, 140, 141]
FeO_5	5814	5834	21	[3, 75, 86, 113, 140, 141]
FeO_5	5817	5828	12	[5, 98, 118, 136, 139, 152]
FeO_6	5826	5834	9	[6, 113, 119, 123, 137, 140, 143]
FeO_4	5829	5839	11	[4, 70, 132, 138, 150]
FeO_4	5829	5873	45	[5, 98, 118, 139, 152]
FeO_6	5835	5836	2	[3, 75, 86, 113, 117, 140, 141]
FeO_5	5835	5843	9	[6, 119, 123, 137, 140, 143]
FeO_7	5837	5841	5	[3, 75, 86, 113, 117, 124, 140, 141]
FeO_5	5840	5862	23	[4, 70, 129, 132, 138, 150]
FeO_6	5842	5845	4	[3, 75, 86, 113, 117, 140, 141]
FeO_6	5844	5864	21	[6, 119, 120, 123, 137, 140, 143]
FeO_5	5846	5861	16	[3, 75, 86, 113, 140, 141]
FeO_4	5862	5865	4	[3, 75, 86, 113, 140]
FeO_6	5863	5873	11	[4, 70, 100, 129, 132, 138, 150]
FeO_5	5865	5885	21	[6, 119, 120, 137, 140, 143]
FeO_3	5866	5897	32	[3, 86, 113, 140]
FeO_5	5874	5879	6	[4, 70, 129, 132, 138, 150]
FeO_5	5874	5893	20	[5, 98, 118, 136, 139, 152]
FeO_6	5880	5889	10	[4, 70, 129, 132, 135, 138, 150]
FeO_4	5886	5886	1	[6, 119, 137, 140, 143]
FeO_6	5887	5891	5	[6, 113, 119, 123, 137, 140, 143]
FeO_6	5890	5939	50	[4, 70, 100, 129, 132, 138, 150]
FeO_7	5892	5919	28	[6, 113, 119, 123, 126, 137, 140, 143]
FeO_4	5894	5910	17	[5, 98, 118, 136, 139]
FeO_4	5898	5910	13	[3, 86, 113, 117, 140]
FeO_5	5911	5917	7	[3, 86, 113, 117, 140, 141]
FeO_5	5911	5918	8	[5, 98, 111, 118, 136, 139]
FeO_6	5918	5921	4	[3, 75, 86, 113, 117, 140, 141]
FeO_6	5919	5939	21	[5, 81, 98, 111, 118, 136, 139]
FeO_6	5920	5930	11	[6, 113, 119, 126, 137, 140, 143]
FeO_5	5922	5968	47	[3, 75, 86, 113, 140, 141]
FeO_5	5931	5966	36	[6, 113, 119, 137, 140, 143]
FeO_5	5940	5942	3	[4, 70, 100, 129, 138, 150]
FeO_5	5940	5978	39	[5, 81, 98, 111, 118, 139]
FeO_6	5943	5947	5	[4, 70, 100, 115, 129, 138, 150]
FeO_5	5948	5989	42	[4, 70, 100, 129, 138, 150]
FeO_6	5967	5980	14	[6, 65, 113, 119, 137, 140, 143]
FeO_6	5969	5972	4	[3, 75, 86, 92, 113, 140, 141]
FeO_5	5973	5979	7	[3, 75, 86, 92, 113, 140]
FeO_6	5979	6012	34	[5, 81, 98, 111, 118, 136, 139]
FeO_6	5980	5983	4	[3, 65, 75, 86, 92, 113, 140]
FeO_7	5981	6000	20	[6, 65, 113, 119, 126, 137, 140, 143]
FeO_5	5984	5984	1	[3, 75, 86, 92, 113, 140]
FeO_6	5985	6077	93	[3, 75, 86, 92, 113, 140, 141]
FeO_6	5990	6001	12	[4, 70, 100, 107, 129, 138, 150]
FeO_6	6001	6003	3	[6, 113, 119, 126, 137, 140, 143]
FeO_7	6002	6035	34	[4, 70, 100, 107, 129, 132, 138, 150]
FeO_7	6004	6025	22	[6, 92, 113, 119, 126, 137, 140, 143]
FeO_5	6013	6025	13	[5, 81, 98, 118, 136, 139]
FeO_4	6026	6029	4	[5, 81, 98, 118, 139]
FeO_6	6026	6043	18	[6, 113, 119, 126, 137, 140, 143]
FeO_5	6030	6065	36	[5, 81, 85, 98, 118, 139]
FeO_6	6036	6050	15	[4, 70, 107, 129, 132, 138, 150]
FeO_7	6044	6061	18	[6, 92, 113, 119, 126, 137, 140, 143]
FeO_7	6051	6068	18	[4, 70, 107, 115, 129, 132, 138, 150]
FeO_8	6062	6085	24	[6, 92, 100, 113, 119, 126, 137, 140, 143]
FeO_6	6066	6109	44	[5, 81, 85, 98, 118, 131, 139]
FeO_6	6069	6117	49	[4, 70, 107, 115, 129, 132, 150]
FeO_5	6078	6110	33	[3, 75, 92, 113, 140, 141]
FeO_7	6086	6087	2	[6, 92, 100, 119, 126, 137, 140, 143]
FeO_6	6088	6099	12	[6, 92, 119, 126, 137, 140, 143]
FeO_7	6100	6156	57	[6, 92, 100, 119, 126, 137, 140, 143]
FeO_5	6110	6111	2	[5, 81, 85, 98, 118, 131]
FeO_6	6111	6123	13	[3, 75, 92, 113, 124, 140, 141]
FeO_4	6112	6113	2	[5, 81, 85, 98, 118]
FeO_5	6114	6137	24	[5, 81, 85, 98, 118, 123]
FeO_5	6118	6149	32	[4, 70, 107, 129, 132, 150]
FeO_7	6124	6152	29	[3, 75, 92, 108, 113, 124, 140, 141]
FeO_6	6138	6154	17	[5, 81, 85, 98, 118, 123, 131]
FeO_4	6150	6153	4	[4, 70, 107, 129, 150]
FeO_8	6153	6171	19	[3, 64, 75, 92, 108, 113, 124, 140, 141]
FeO_5	6154	6168	15	[4, 70, 107, 115, 129, 150]
FeO_5	6155	6180	26	[5, 81, 85, 118, 123, 131]
FeO_6	6157	6189	33	[6, 92, 100, 126, 137, 140, 143]
FeO_6	6169	6210	42	[4, 70, 107, 115, 129, 132, 150]
FeO_7	6172	6176	5	[3, 64, 75, 92, 113, 124, 140, 141]
FeO_6	6177	6224	48	[3, 64, 75, 92, 124, 140, 141]
FeO_6	6181	6197	17	[5, 81, 85, 98, 118, 123, 131]
FeO_7	6190	6205	16	[6, 92, 100, 119, 126, 137, 140, 143]
FeO_7	6198	6201	4	[5, 81, 85, 98, 113, 118, 123, 131]
FeO_8	6202	6214	13	[5, 81, 85, 98, 113, 117, 118, 123, 131]
FeO_6	6206	6208	3	[6, 92, 100, 119, 137, 140, 143]
FeO_5	6209	6238	30	[6, 100, 119, 137, 140, 143]
FeO_7	6211	6251	41	[4, 70, 107, 115, 129, 132, 138, 150]
FeO_7	6215	6226	12	[5, 81, 85, 113, 117, 118, 123, 131]
FeO_5	6225	6228	4	[3, 64, 75, 124, 140, 141]
FeO_6	6227	6230	4	[5, 81, 85, 113, 117, 118, 123]
FeO_4	6229	6247	19	[3, 64, 75, 140, 141]
FeO_7	6231	6243	13	[5, 81, 85, 113, 117, 118, 123, 146]
FeO_6	6239	6260	22	[6, 92, 100, 119, 137, 140, 143]
FeO_6	6244	6256	13	[5, 85, 113, 117, 118, 123, 146]
FeO_5	6248	6328	81	[3, 64, 75, 108, 140, 141]
FeO_6	6252	6259	8	[4, 70, 107, 115, 129, 138, 150]
FeO_5	6257	6263	7	[5, 113, 117, 118, 123, 146]
FeO_5	6260	6280	21	[4, 70, 107, 115, 129, 138]
FeO_7	6261	6292	32	[6, 92, 100, 119, 126, 137, 140, 143]
FeO_6	6264	6363	100	[5, 81, 113, 117, 118, 123, 146]
FeO_6	6281	6295	15	[4, 70, 90, 107, 115, 129, 138]
FeO_6	6293	6295	3	[6, 100, 119, 126, 137, 140, 143]
FeO_5	6296	6308	13	[4, 70, 90, 115, 129, 138]
FeO_5	6296	6313	18	[6, 100, 126, 137, 140, 143]
FeO_6	6309	6328	20	[4, 70, 90, 107, 115, 129, 138]
FeO_4	6314	6333	20	[6, 100, 126, 140, 143]
FeO_4	6329	6347	19	[3, 64, 75, 140, 141]
FeO_5	6329	6354	26	[4, 70, 90, 115, 129, 138]
FeO_5	6334	6345	12	[6, 100, 119, 126, 140, 143]
FeO_6	6346	6367	22	[6, 100, 119, 126, 137, 140, 143]
FeO_3	6348	6356	9	[3, 64, 75, 140]
FeO_6	6355	6379	25	[4, 70, 90, 115, 129, 132, 138]
FeO_4	6357	6389	33	[3, 64, 75, 140, 141]
FeO_5	6364	6376	13	[5, 113, 117, 118, 123, 146]
FeO_5	6368	6389	22	[6, 100, 126, 137, 140, 143]
FeO_6	6377	6378	2	[5, 85, 113, 117, 118, 123, 146]
FeO_7	6379	6389	11	[5, 85, 86, 113, 117, 118, 123, 146]
FeO_5	6380	6389	10	[4, 70, 90, 115, 129, 138]
