# Supplementary material for: Pressure‐Induced Coordination Changes in a Pyrolitic Silicate Melt From Ab Initio Molecular Dynamics Simulations
Source: J Geophys Res Solid Earth. 2019 Nov 29;124(11):11232–50. doi: 10.1029/2019JB018238 (PMC6988478; doi:10.1029/2019JB018238)
Supplement: Supplementary file 2 — Data Set S1 [file JGRB-124-11232-s002.zip › Data/4000K/FeO/a11.5-pyr-100-nvt.T4.outcar.umd.dat.r0.stat.dat]

Cluster	Time	Percent
FeO_6	8778	0.34342723004694836	7
FeO_5	9801	0.3834507042253521	6
FeO_7	2409	0.0942488262910798	8
FeO_4	3600	0.14084507042253522	5
FeO_3	650	0.02543035993740219	4
FeO_8	311	0.012167449139280126	9
FeO_2	11	0.0004303599374021909	3
