# Supplementary material for: Pressure‐Induced Coordination Changes in a Pyrolitic Silicate Melt From Ab Initio Molecular Dynamics Simulations
Source: J Geophys Res Solid Earth. 2019 Nov 29;124(11):11232–50. doi: 10.1029/2019JB018238 (PMC6988478; doi:10.1029/2019JB018238)
Supplement: Supplementary file 2 — Data Set S1 [file JGRB-124-11232-s002.zip › Data/4000K/FeO/a12.0-pyr-100-nvt.T4.outcar.umd.dat.r0.popul.dat]

Formula	Begin	End	Lifetime	[Composition]
FeO_7	0	18	19	[3, 69, 102, 113, 120, 128, 141, 147]
FeO_5	0	0	1	[4, 64, 88, 94, 106, 110]
FeO_4	0	15	16	[5, 80, 94, 101, 145]
FeO_5	0	17	18	[6, 74, 99, 100, 126, 136]
FeO_4	1	20	20	[4, 64, 88, 106, 110]
FeO_3	16	24	9	[5, 94, 101, 145]
FeO_4	18	21	4	[6, 74, 100, 126, 136]
FeO_6	19	24	6	[3, 102, 113, 120, 128, 141, 147]
FeO_5	21	26	6	[4, 64, 88, 106, 110, 121]
FeO_5	22	41	20	[6, 71, 74, 100, 126, 136]
FeO_5	25	86	62	[3, 102, 113, 120, 128, 141]
FeO_4	25	43	19	[5, 89, 94, 101, 145]
FeO_6	27	63	37	[4, 64, 88, 106, 110, 121, 130]
FeO_6	42	113	72	[6, 71, 74, 100, 111, 126, 136]
FeO_5	44	94	51	[5, 83, 89, 94, 101, 145]
FeO_5	64	83	20	[4, 64, 88, 106, 110, 121]
FeO_4	84	87	4	[4, 88, 106, 110, 121]
FeO_6	87	87	1	[3, 102, 113, 120, 128, 134, 141]
FeO_5	88	119	32	[3, 102, 120, 128, 134, 141]
FeO_3	88	89	2	[4, 88, 106, 121]
FeO_4	90	109	20	[4, 88, 94, 106, 121]
FeO_6	95	123	29	[5, 83, 89, 94, 101, 132, 145]
FeO_3	110	119	10	[4, 88, 94, 106]
FeO_5	114	115	2	[6, 71, 100, 111, 126, 136]
FeO_6	116	124	9	[6, 71, 100, 108, 111, 126, 136]
FeO_4	120	120	1	[3, 102, 128, 134, 141]
FeO_4	120	143	24	[4, 88, 94, 101, 106]
FeO_5	121	133	13	[3, 64, 102, 128, 134, 141]
FeO_7	124	143	20	[5, 83, 89, 94, 101, 132, 145, 149]
FeO_5	125	129	5	[6, 71, 100, 108, 111, 126]
FeO_6	130	140	11	[6, 71, 74, 100, 108, 111, 126]
FeO_4	134	152	19	[3, 64, 128, 134, 141]
FeO_5	141	171	31	[6, 71, 100, 108, 111, 126]
FeO_5	144	151	8	[4, 64, 88, 94, 101, 106]
FeO_6	144	172	29	[5, 83, 89, 94, 101, 132, 145]
FeO_4	152	164	13	[4, 64, 94, 101, 106]
FeO_5	153	157	5	[3, 64, 102, 128, 134, 141]
FeO_6	158	163	6	[3, 64, 102, 113, 128, 134, 141]
FeO_7	164	167	4	[3, 64, 102, 113, 128, 133, 134, 141]
FeO_5	165	221	57	[4, 64, 94, 101, 106, 112]
FeO_6	168	170	3	[3, 64, 113, 128, 133, 134, 141]
FeO_5	171	243	73	[3, 64, 128, 133, 134, 141]
FeO_6	172	174	3	[6, 71, 81, 100, 108, 111, 126]
FeO_5	173	237	65	[5, 89, 94, 101, 132, 145]
FeO_5	175	196	22	[6, 81, 100, 108, 111, 126]
FeO_4	197	205	9	[6, 100, 108, 111, 126]
FeO_5	206	217	12	[6, 81, 100, 108, 111, 126]
FeO_6	218	242	25	[6, 74, 81, 100, 108, 111, 126]
FeO_6	222	242	21	[4, 64, 83, 94, 101, 106, 112]
FeO_4	238	246	9	[5, 94, 101, 132, 145]
FeO_5	243	248	6	[4, 64, 83, 101, 106, 112]
FeO_5	243	244	2	[6, 74, 100, 108, 111, 126]
FeO_4	244	250	7	[3, 64, 128, 133, 134]
FeO_6	245	249	5	[6, 74, 100, 108, 111, 126, 136]
FeO_5	247	253	7	[5, 80, 94, 101, 132, 145]
FeO_4	249	251	3	[4, 64, 83, 106, 112]
FeO_5	250	263	14	[6, 74, 100, 108, 111, 126]
FeO_5	251	260	10	[3, 64, 86, 128, 133, 134]
FeO_5	252	271	20	[4, 64, 83, 106, 112, 128]
FeO_6	254	275	22	[5, 80, 89, 94, 101, 132, 145]
FeO_6	261	275	15	[3, 64, 86, 128, 133, 134, 135]
FeO_4	264	265	2	[6, 74, 100, 111, 126]
FeO_3	266	276	11	[6, 74, 111, 126]
FeO_6	272	278	7	[4, 64, 83, 94, 106, 112, 128]
FeO_5	276	292	17	[3, 64, 86, 128, 133, 135]
FeO_5	276	290	15	[5, 80, 89, 94, 101, 145]
FeO_4	277	284	8	[6, 74, 81, 111, 126]
FeO_7	279	332	54	[4, 64, 83, 94, 106, 112, 116, 128]
FeO_6	285	311	27	[6, 74, 81, 99, 100, 111, 126]
FeO_6	291	298	8	[5, 80, 89, 94, 101, 132, 145]
FeO_6	293	299	7	[3, 64, 86, 116, 128, 133, 135]
FeO_5	299	299	1	[5, 89, 94, 101, 132, 145]
FeO_7	300	338	39	[3, 64, 86, 106, 116, 128, 133, 135]
FeO_4	300	323	24	[5, 89, 94, 101, 145]
FeO_5	312	318	7	[6, 74, 81, 100, 111, 126]
FeO_6	319	333	15	[6, 74, 81, 100, 108, 111, 126]
FeO_5	324	329	6	[5, 83, 89, 94, 101, 145]
FeO_4	330	340	11	[5, 83, 94, 101, 145]
FeO_6	333	365	33	[4, 64, 83, 106, 112, 116, 128]
FeO_7	334	339	6	[6, 71, 74, 81, 100, 108, 111, 126]
FeO_6	339	377	39	[3, 64, 86, 106, 128, 133, 135]
FeO_6	340	375	36	[6, 71, 74, 100, 108, 111, 126]
FeO_5	341	367	27	[5, 83, 89, 94, 101, 145]
FeO_5	366	424	59	[4, 64, 83, 106, 112, 128]
FeO_6	368	379	12	[5, 69, 83, 89, 94, 101, 145]
FeO_7	376	406	31	[6, 71, 74, 100, 108, 111, 126, 136]
FeO_7	378	399	22	[3, 64, 86, 106, 128, 133, 135, 141]
FeO_5	380	399	20	[5, 83, 89, 94, 101, 145]
FeO_8	400	403	4	[3, 64, 86, 106, 116, 128, 133, 135, 141]
FeO_4	400	407	8	[5, 89, 94, 101, 145]
FeO_7	404	418	15	[3, 86, 106, 116, 128, 133, 135, 141]
FeO_6	407	408	2	[6, 71, 74, 100, 111, 126, 136]
FeO_5	408	415	8	[5, 69, 89, 94, 101, 145]
FeO_5	409	498	90	[6, 71, 100, 111, 126, 136]
FeO_6	416	487	72	[5, 69, 83, 89, 94, 101, 145]
FeO_6	419	420	2	[3, 86, 106, 116, 128, 133, 135]
FeO_5	421	439	19	[3, 86, 106, 116, 128, 135]
FeO_4	425	432	8	[4, 64, 106, 112, 128]
FeO_5	433	437	5	[4, 64, 101, 106, 112, 128]
FeO_4	438	460	23	[4, 64, 101, 112, 128]
FeO_6	440	460	21	[3, 64, 86, 106, 116, 128, 135]
FeO_7	461	510	50	[3, 64, 86, 106, 116, 128, 135, 141]
FeO_5	461	540	80	[4, 64, 94, 101, 112, 128]
FeO_5	488	492	5	[5, 69, 83, 89, 94, 145]
FeO_6	493	502	10	[5, 65, 69, 83, 89, 94, 145]
FeO_6	499	518	20	[6, 71, 100, 108, 111, 126, 136]
FeO_5	503	536	34	[5, 65, 69, 89, 94, 145]
FeO_6	511	511	1	[3, 64, 86, 106, 116, 128, 141]
FeO_5	512	514	3	[3, 64, 86, 116, 128, 141]
FeO_4	515	561	47	[3, 64, 86, 128, 141]
FeO_5	519	551	33	[6, 100, 108, 111, 126, 136]
FeO_4	537	543	7	[5, 65, 69, 94, 145]
FeO_4	541	635	95	[4, 94, 101, 112, 128]
FeO_5	544	548	5	[5, 65, 69, 89, 94, 145]
FeO_6	549	560	12	[5, 65, 69, 83, 89, 94, 145]
FeO_6	552	555	4	[6, 81, 100, 108, 111, 126, 136]
FeO_7	556	574	19	[6, 71, 81, 100, 108, 111, 126, 136]
FeO_7	561	584	24	[5, 65, 67, 69, 83, 89, 94, 145]
FeO_5	562	589	28	[3, 64, 86, 128, 135, 141]
FeO_6	575	575	1	[6, 81, 100, 108, 111, 126, 136]
FeO_5	576	599	24	[6, 81, 100, 108, 111, 126]
FeO_6	585	619	35	[5, 65, 67, 69, 83, 94, 145]
FeO_6	590	615	26	[3, 64, 86, 106, 128, 135, 141]
FeO_6	600	638	39	[6, 81, 100, 108, 111, 126, 138]
FeO_5	616	643	28	[3, 64, 86, 106, 128, 135]
FeO_5	620	620	1	[5, 67, 69, 83, 94, 145]
FeO_6	621	625	5	[5, 67, 69, 83, 89, 94, 145]
FeO_7	626	626	1	[5, 67, 69, 83, 89, 94, 101, 145]
FeO_6	627	661	35	[5, 69, 83, 89, 94, 101, 145]
FeO_5	636	671	36	[4, 94, 101, 106, 112, 128]
FeO_5	639	639	1	[6, 81, 100, 108, 126, 138]
FeO_4	640	660	21	[6, 100, 108, 126, 138]
FeO_6	644	680	37	[3, 64, 86, 106, 128, 135, 141]
FeO_5	661	665	5	[6, 81, 100, 108, 126, 138]
FeO_7	662	667	6	[5, 67, 69, 83, 89, 94, 101, 145]
FeO_6	666	676	11	[6, 81, 100, 108, 111, 126, 138]
FeO_8	668	668	1	[5, 65, 67, 69, 83, 89, 94, 101, 145]
FeO_7	669	681	13	[5, 65, 67, 69, 83, 89, 94, 145]
FeO_5	672	720	49	[4, 64, 94, 101, 112, 128]
FeO_5	677	743	67	[6, 81, 100, 108, 126, 138]
FeO_5	681	718	38	[3, 64, 86, 128, 135, 141]
FeO_6	682	691	10	[5, 65, 67, 69, 83, 94, 145]
FeO_5	692	692	1	[5, 67, 69, 83, 94, 145]
FeO_6	693	708	16	[5, 67, 69, 83, 89, 94, 145]
FeO_5	709	720	12	[5, 67, 83, 89, 94, 145]
FeO_6	719	727	9	[3, 64, 84, 86, 128, 135, 141]
FeO_6	721	797	77	[4, 64, 83, 94, 101, 112, 128]
FeO_6	721	724	4	[5, 65, 67, 83, 89, 94, 145]
FeO_5	725	726	2	[5, 67, 83, 89, 94, 145]
FeO_4	727	742	16	[5, 67, 83, 89, 94]
FeO_7	728	737	10	[3, 64, 66, 84, 86, 128, 135, 141]
FeO_6	738	739	2	[3, 64, 66, 86, 128, 135, 141]
FeO_5	740	795	56	[3, 64, 86, 128, 135, 141]
FeO_3	743	743	1	[5, 83, 89, 94]
FeO_4	744	761	18	[5, 83, 89, 94, 101]
FeO_4	744	745	2	[6, 81, 100, 108, 126]
FeO_5	746	753	8	[6, 74, 81, 100, 108, 126]
FeO_6	754	764	11	[6, 74, 78, 81, 100, 108, 126]
FeO_6	762	797	36	[5, 67, 69, 83, 89, 94, 101]
FeO_5	765	785	21	[6, 74, 81, 100, 108, 126]
FeO_4	786	810	25	[6, 74, 81, 100, 126]
FeO_6	796	824	29	[3, 64, 86, 99, 128, 135, 141]
FeO_5	798	801	4	[4, 83, 94, 101, 112, 128]
FeO_5	798	814	17	[5, 67, 69, 83, 89, 101]
FeO_4	802	827	26	[4, 83, 101, 112, 128]
FeO_5	811	850	40	[6, 74, 81, 100, 126, 134]
FeO_4	815	826	12	[5, 67, 83, 89, 101]
FeO_5	825	850	26	[3, 64, 86, 128, 135, 141]
FeO_5	827	872	46	[5, 67, 80, 83, 89, 101]
FeO_5	828	859	32	[4, 83, 94, 101, 112, 128]
FeO_6	851	889	39	[3, 64, 86, 99, 128, 135, 141]
FeO_4	851	866	16	[6, 74, 81, 100, 134]
FeO_6	860	894	35	[4, 83, 86, 94, 101, 112, 128]
FeO_5	867	870	4	[6, 74, 81, 100, 116, 134]
FeO_6	871	881	11	[6, 74, 81, 100, 111, 116, 134]
FeO_6	873	880	8	[5, 67, 69, 80, 83, 89, 101]
FeO_5	881	894	14	[5, 67, 69, 80, 83, 89]
FeO_5	882	885	4	[6, 74, 81, 100, 111, 116]
FeO_6	886	889	4	[6, 74, 81, 100, 111, 116, 121]
FeO_5	890	918	29	[3, 64, 99, 128, 135, 141]
FeO_5	890	904	15	[6, 74, 81, 100, 111, 121]
FeO_7	895	921	27	[4, 64, 83, 86, 94, 101, 112, 128]
FeO_4	895	910	16	[5, 67, 69, 83, 89]
FeO_6	905	966	62	[6, 74, 81, 100, 111, 121, 124]
FeO_5	911	912	2	[5, 67, 69, 83, 89, 145]
FeO_6	913	959	47	[5, 65, 67, 69, 83, 89, 145]
FeO_4	919	923	5	[3, 99, 128, 135, 141]
FeO_6	922	1037	116	[4, 64, 83, 86, 94, 112, 128]
FeO_5	924	929	6	[3, 99, 128, 135, 141, 147]
FeO_4	930	956	27	[3, 128, 135, 141, 147]
FeO_5	957	964	8	[3, 128, 133, 135, 141, 147]
FeO_5	960	962	3	[5, 65, 67, 83, 89, 145]
FeO_4	963	976	14	[5, 65, 67, 89, 145]
FeO_6	965	988	24	[3, 84, 128, 133, 135, 141, 147]
FeO_5	967	973	7	[6, 81, 100, 111, 121, 124]
FeO_4	974	984	11	[6, 81, 100, 111, 124]
FeO_5	977	1013	37	[5, 65, 67, 89, 138, 145]
FeO_5	985	985	1	[6, 74, 81, 100, 111, 124]
FeO_6	986	998	13	[6, 70, 74, 81, 100, 111, 124]
FeO_5	989	997	9	[3, 84, 128, 133, 135, 147]
FeO_4	998	1001	4	[3, 84, 128, 135, 147]
FeO_5	999	1014	16	[6, 70, 74, 100, 111, 124]
FeO_5	1002	1011	10	[3, 84, 117, 128, 135, 147]
FeO_3	1012	1017	6	[3, 117, 135, 147]
FeO_4	1014	1033	20	[5, 67, 89, 138, 145]
FeO_6	1015	1028	14	[6, 70, 74, 81, 100, 111, 124]
FeO_4	1018	1035	18	[3, 84, 117, 135, 147]
FeO_5	1029	1033	5	[6, 70, 81, 100, 111, 124]
FeO_5	1034	1076	43	[5, 65, 67, 89, 138, 145]
FeO_4	1034	1062	29	[6, 70, 100, 111, 124]
FeO_5	1036	1043	8	[3, 84, 117, 128, 135, 147]
FeO_5	1038	1118	81	[4, 64, 83, 86, 94, 128]
FeO_6	1044	1050	7	[3, 84, 117, 127, 128, 135, 147]
FeO_5	1051	1057	7	[3, 84, 117, 127, 135, 147]
FeO_6	1058	1062	5	[3, 84, 117, 127, 131, 135, 147]
FeO_4	1063	1080	18	[3, 117, 127, 135, 147]
FeO_3	1063	1070	8	[6, 70, 111, 124]
FeO_4	1071	1071	1	[6, 68, 70, 111, 124]
FeO_3	1072	1119	48	[6, 68, 70, 124]
FeO_4	1077	1081	5	[5, 65, 89, 138, 145]
FeO_3	1081	1090	10	[3, 117, 135, 147]
FeO_3	1082	1097	16	[5, 89, 138, 145]
FeO_4	1091	1113	23	[3, 117, 128, 135, 147]
FeO_4	1098	1146	49	[5, 65, 89, 138, 145]
FeO_5	1114	1155	42	[3, 117, 128, 135, 147, 149]
FeO_6	1119	1121	3	[4, 64, 83, 86, 94, 102, 128]
FeO_4	1120	1144	25	[6, 68, 70, 124, 152]
FeO_5	1122	1205	84	[4, 64, 83, 94, 102, 128]
FeO_3	1145	1153	9	[6, 68, 70, 124]
FeO_3	1147	1165	19	[5, 89, 138, 145]
FeO_4	1154	1156	3	[6, 68, 70, 124, 131]
FeO_6	1156	1187	32	[3, 105, 117, 128, 135, 147, 149]
FeO_5	1157	1167	11	[6, 68, 70, 88, 124, 131]
FeO_4	1166	1177	12	[5, 65, 89, 138, 145]
FeO_4	1168	1175	8	[6, 68, 70, 88, 124]
FeO_5	1176	1184	9	[6, 68, 70, 88, 124, 131]
FeO_5	1178	1315	138	[5, 65, 89, 99, 138, 145]
FeO_4	1185	1197	13	[6, 68, 70, 124, 131]
FeO_5	1188	1196	9	[3, 117, 128, 135, 147, 149]
FeO_4	1197	1228	32	[3, 117, 128, 135, 147]
FeO_5	1198	1206	9	[6, 68, 70, 88, 124, 131]
FeO_4	1206	1230	25	[4, 64, 83, 94, 102]
FeO_6	1207	1210	4	[6, 68, 70, 88, 111, 124, 131]
FeO_5	1211	1233	23	[6, 68, 70, 88, 124, 131]
FeO_5	1229	1239	11	[3, 117, 127, 128, 135, 147]
FeO_5	1231	1291	61	[4, 64, 72, 83, 94, 102]
FeO_4	1234	1243	10	[6, 68, 70, 124, 131]
FeO_4	1240	1323	84	[3, 117, 128, 135, 147]
FeO_3	1244	1252	9	[6, 68, 70, 124]
FeO_2	1253	1256	4	[6, 68, 70]
FeO_3	1257	1262	6	[6, 68, 70, 88]
FeO_4	1263	1263	1	[6, 68, 70, 88, 111]
FeO_5	1264	1282	19	[6, 68, 70, 88, 95, 111]
FeO_4	1283	1288	6	[6, 68, 70, 95, 111]
FeO_5	1289	1297	9	[6, 68, 70, 95, 111, 140]
FeO_4	1292	1327	36	[4, 64, 72, 94, 102]
FeO_4	1298	1299	2	[6, 68, 70, 95, 111]
FeO_3	1300	1316	17	[6, 68, 70, 95]
FeO_6	1316	1334	19	[5, 65, 80, 89, 99, 138, 145]
FeO_4	1317	1321	5	[6, 68, 70, 88, 95]
FeO_5	1322	1375	54	[6, 68, 70, 88, 95, 111]
FeO_5	1324	1341	18	[3, 105, 117, 128, 135, 147]
FeO_5	1328	1343	16	[4, 64, 72, 94, 102, 103]
FeO_5	1335	1354	20	[5, 65, 89, 99, 138, 145]
FeO_4	1342	1367	26	[3, 105, 117, 128, 135]
FeO_6	1344	1353	10	[4, 64, 72, 94, 102, 103, 144]
FeO_5	1354	1357	4	[4, 64, 72, 94, 102, 144]
FeO_6	1355	1374	20	[5, 65, 81, 89, 99, 138, 145]
FeO_6	1358	1370	13	[4, 64, 72, 85, 94, 102, 144]
FeO_5	1368	1406	39	[3, 105, 112, 117, 128, 135]
FeO_5	1371	1434	64	[4, 72, 85, 94, 102, 144]
FeO_5	1375	1375	1	[5, 65, 81, 99, 138, 145]
FeO_6	1376	1380	5	[5, 65, 81, 99, 134, 138, 145]
FeO_6	1376	1382	7	[6, 68, 70, 88, 95, 111, 130]
FeO_5	1381	1396	16	[5, 65, 81, 99, 138, 145]
FeO_5	1383	1384	2	[6, 68, 70, 88, 95, 130]
FeO_4	1385	1393	9	[6, 68, 70, 88, 95]
FeO_5	1394	1420	27	[6, 68, 70, 88, 95, 131]
FeO_4	1397	1441	45	[5, 65, 81, 99, 145]
FeO_6	1407	1446	40	[3, 105, 112, 116, 117, 128, 135]
FeO_6	1421	1425	5	[6, 68, 70, 88, 95, 131, 144]
FeO_5	1426	1433	8	[6, 70, 88, 95, 131, 144]
FeO_6	1434	1456	23	[6, 70, 88, 95, 130, 131, 144]
FeO_4	1435	1437	3	[4, 72, 85, 94, 144]
FeO_3	1438	1440	3	[4, 72, 85, 144]
FeO_4	1441	1468	28	[4, 72, 85, 102, 144]
FeO_3	1442	1503	62	[5, 65, 81, 145]
FeO_5	1447	1457	11	[3, 105, 112, 116, 117, 128]
FeO_5	1457	1467	11	[6, 70, 88, 95, 131, 144]
FeO_6	1458	1495	38	[3, 105, 112, 116, 117, 128, 150]
FeO_4	1468	1523	56	[6, 70, 88, 95, 131]
FeO_5	1469	1470	2	[4, 72, 85, 94, 102, 144]
FeO_4	1471	1491	21	[4, 72, 85, 94, 144]
FeO_3	1492	1516	25	[4, 72, 94, 144]
FeO_5	1496	1506	11	[3, 105, 112, 116, 117, 150]
FeO_4	1504	1512	9	[5, 65, 81, 139, 145]
FeO_4	1507	1516	10	[3, 105, 112, 116, 150]
FeO_5	1513	1532	20	[5, 65, 81, 109, 139, 145]
FeO_5	1517	1529	13	[3, 105, 112, 116, 117, 150]
FeO_4	1517	1519	3	[4, 72, 94, 134, 144]
FeO_5	1520	1520	1	[4, 72, 84, 94, 134, 144]
FeO_4	1521	1537	17	[4, 72, 84, 134, 144]
FeO_3	1524	1535	12	[6, 88, 95, 131]
FeO_6	1530	1530	1	[3, 105, 112, 116, 117, 148, 150]
FeO_7	1531	1549	19	[3, 105, 112, 116, 117, 132, 148, 150]
FeO_6	1533	1544	12	[5, 65, 81, 89, 109, 139, 145]
FeO_4	1536	1540	5	[6, 88, 95, 131, 136]
FeO_3	1538	1543	6	[4, 72, 84, 144]
FeO_5	1541	1547	7	[6, 88, 95, 130, 131, 136]
FeO_4	1544	1546	3	[4, 64, 72, 84, 144]
FeO_7	1545	1553	9	[5, 65, 81, 87, 89, 109, 139, 145]
FeO_5	1547	1557	11	[4, 64, 72, 84, 94, 144]
FeO_4	1548	1548	1	[6, 88, 95, 131, 136]
FeO_3	1549	1559	11	[6, 88, 95, 136]
FeO_6	1550	1580	31	[3, 105, 112, 116, 117, 132, 150]
FeO_6	1554	1557	4	[5, 65, 81, 87, 109, 139, 145]
FeO_6	1558	1559	2	[4, 64, 72, 84, 94, 103, 144]
FeO_5	1558	1559	2	[5, 65, 81, 87, 109, 139]
FeO_7	1560	1566	7	[4, 64, 72, 84, 94, 103, 144, 145]
FeO_4	1560	1565	6	[5, 65, 81, 87, 139]
FeO_4	1560	1568	9	[6, 88, 95, 115, 136]
FeO_3	1566	1597	32	[5, 65, 81, 87]
FeO_6	1567	1567	1	[4, 72, 84, 94, 103, 144, 145]
FeO_7	1568	1579	12	[4, 70, 72, 84, 94, 103, 144, 145]
FeO_5	1569	1651	83	[6, 88, 95, 115, 131, 136]
FeO_6	1580	1604	25	[4, 70, 72, 84, 94, 144, 145]
FeO_5	1581	1602	22	[3, 105, 112, 116, 117, 150]
FeO_4	1598	1598	1	[5, 65, 81, 87, 148]
FeO_3	1599	1616	18	[5, 65, 87, 148]
FeO_4	1603	1656	54	[3, 105, 112, 116, 117]
FeO_5	1605	1607	3	[4, 72, 84, 94, 144, 145]
FeO_4	1608	1620	13	[4, 84, 94, 144, 145]
FeO_4	1617	1620	4	[5, 65, 87, 148, 151]
FeO_3	1621	1636	16	[4, 84, 144, 145]
FeO_5	1621	1642	22	[5, 65, 87, 139, 148, 151]
FeO_4	1637	1652	16	[4, 84, 94, 144, 145]
FeO_6	1643	1669	27	[5, 65, 87, 123, 139, 148, 151]
FeO_6	1652	1667	16	[6, 88, 95, 115, 131, 136, 140]
FeO_3	1653	1666	14	[4, 84, 144, 145]
FeO_5	1657	1690	34	[3, 67, 105, 112, 116, 117]
FeO_4	1667	1677	11	[4, 84, 91, 144, 145]
FeO_5	1668	1668	1	[6, 88, 95, 115, 131, 140]
FeO_6	1669	1674	6	[6, 88, 95, 115, 127, 131, 140]
FeO_5	1670	1678	9	[5, 65, 87, 139, 148, 151]
FeO_5	1675	1686	12	[6, 88, 95, 115, 127, 131]
FeO_5	1678	1689	12	[4, 70, 84, 91, 144, 145]
FeO_4	1679	1697	19	[5, 65, 87, 148, 151]
FeO_4	1687	1714	28	[6, 88, 95, 115, 131]
FeO_6	1690	1716	27	[4, 70, 72, 84, 91, 144, 145]
FeO_4	1691	1707	17	[3, 67, 112, 116, 117]
FeO_5	1698	1818	121	[5, 65, 87, 123, 148, 151]
FeO_3	1708	1771	64	[3, 67, 116, 117]
FeO_3	1715	1730	16	[6, 88, 95, 131]
FeO_5	1717	1743	27	[4, 70, 84, 91, 144, 145]
FeO_4	1731	1739	9	[6, 88, 95, 127, 131]
FeO_5	1740	1756	17	[6, 88, 95, 127, 131, 142]
FeO_6	1744	1764	21	[4, 70, 84, 91, 127, 144, 145]
FeO_4	1757	1807	51	[6, 88, 95, 131, 142]
FeO_7	1765	1768	4	[4, 70, 84, 91, 127, 135, 144, 145]
FeO_6	1769	1778	10	[4, 70, 84, 91, 127, 135, 144]
FeO_4	1772	1778	7	[3, 67, 116, 117, 132]
FeO_5	1779	1791	13	[3, 67, 92, 116, 117, 132]
FeO_5	1779	1782	4	[4, 70, 84, 91, 127, 144]
FeO_6	1783	1789	7	[4, 70, 84, 91, 127, 144, 145]
FeO_5	1790	1800	11	[4, 70, 84, 127, 144, 145]
FeO_6	1792	1801	10	[3, 67, 92, 116, 117, 132, 141]
FeO_6	1801	1816	16	[4, 70, 81, 84, 127, 144, 145]
FeO_5	1802	1810	9	[3, 67, 116, 117, 132, 141]
FeO_5	1808	1827	20	[6, 88, 95, 115, 131, 142]
FeO_6	1811	1827	17	[3, 67, 116, 117, 128, 132, 141]
FeO_5	1817	1838	22	[4, 70, 84, 127, 144, 145]
FeO_4	1819	1840	22	[5, 65, 87, 123, 151]
FeO_5	1828	1839	12	[3, 67, 116, 117, 128, 132]
FeO_6	1828	1837	10	[6, 88, 95, 102, 115, 131, 142]
FeO_7	1838	1843	6	[6, 88, 95, 102, 115, 131, 140, 142]
FeO_6	1839	1846	8	[4, 70, 74, 84, 127, 144, 145]
FeO_6	1840	1850	11	[3, 67, 112, 116, 117, 128, 132]
FeO_5	1841	1932	92	[5, 65, 87, 123, 145, 151]
FeO_6	1844	1880	37	[6, 88, 95, 102, 131, 140, 142]
FeO_5	1847	1860	14	[4, 70, 74, 84, 127, 144]
FeO_5	1851	1904	54	[3, 67, 112, 116, 117, 128]
FeO_6	1861	1875	15	[4, 70, 74, 84, 91, 127, 144]
FeO_7	1876	1885	10	[4, 70, 74, 84, 91, 127, 135, 144]
FeO_5	1881	1889	9	[6, 88, 95, 102, 131, 140]
FeO_6	1886	1889	4	[4, 70, 74, 84, 91, 127, 135]
FeO_5	1890	1942	53	[4, 70, 74, 84, 91, 135]
FeO_6	1890	1895	6	[6, 68, 88, 95, 102, 131, 140]
FeO_5	1896	1897	2	[6, 68, 95, 102, 131, 140]
FeO_4	1898	1905	8	[6, 68, 95, 102, 140]
FeO_4	1905	1924	20	[3, 67, 112, 116, 128]
FeO_5	1906	1945	40	[6, 68, 95, 102, 131, 140]
FeO_3	1925	1932	8	[3, 67, 112, 116]
FeO_4	1933	1945	13	[3, 67, 112, 116, 128]
FeO_6	1933	1939	7	[5, 65, 82, 87, 123, 145, 151]
FeO_5	1940	1946	7	[5, 82, 87, 123, 145, 151]
FeO_6	1943	1958	16	[4, 70, 74, 84, 91, 135, 144]
FeO_5	1946	2006	61	[3, 67, 112, 116, 128, 132]
FeO_4	1946	1977	32	[6, 95, 102, 131, 140]
FeO_6	1947	1991	45	[5, 82, 85, 87, 123, 145, 151]
FeO_5	1959	1974	16	[4, 70, 74, 84, 91, 135]
FeO_4	1975	1976	2	[4, 70, 74, 84, 91]
FeO_5	1977	1995	19	[4, 70, 74, 84, 91, 144]
FeO_5	1978	2007	30	[6, 95, 102, 127, 131, 140]
FeO_5	1992	2055	64	[5, 85, 87, 123, 145, 151]
FeO_6	1996	2003	8	[4, 70, 74, 84, 85, 91, 144]
FeO_5	2004	2039	36	[4, 70, 74, 84, 85, 91]
FeO_4	2007	2008	2	[3, 67, 112, 116, 128]
FeO_4	2008	2025	18	[6, 95, 102, 131, 140]
FeO_5	2009	2016	8	[3, 67, 112, 113, 116, 128]
FeO_6	2017	2028	12	[3, 67, 105, 112, 113, 116, 128]
FeO_5	2026	2029	4	[6, 95, 102, 115, 131, 140]
FeO_5	2029	2041	13	[3, 67, 105, 112, 116, 128]
FeO_4	2030	2031	2	[6, 95, 102, 115, 131]
FeO_5	2032	2039	8	[6, 88, 95, 102, 115, 131]
FeO_4	2040	2057	18	[4, 70, 74, 84, 91]
FeO_6	2040	2050	11	[6, 88, 95, 102, 115, 131, 140]
FeO_6	2042	2053	12	[3, 67, 83, 105, 112, 116, 128]
FeO_5	2051	2052	2	[6, 88, 95, 102, 115, 131]
FeO_6	2053	2066	14	[6, 88, 95, 102, 115, 131, 142]
FeO_7	2054	2056	3	[3, 67, 83, 105, 112, 116, 117, 128]
FeO_6	2056	2098	43	[5, 85, 87, 123, 139, 145, 151]
FeO_6	2057	2135	79	[3, 67, 83, 112, 116, 117, 128]
FeO_5	2058	2068	11	[4, 70, 74, 84, 85, 91]
FeO_5	2067	2138	72	[6, 88, 95, 102, 131, 142]
FeO_6	2069	2079	11	[4, 70, 74, 84, 85, 91, 135]
FeO_5	2080	2104	25	[4, 70, 74, 84, 91, 135]
FeO_5	2099	2106	8	[5, 85, 87, 123, 145, 151]
FeO_6	2105	2114	10	[4, 70, 74, 84, 91, 135, 144]
FeO_6	2107	2132	26	[5, 85, 87, 123, 145, 148, 151]
FeO_7	2115	2161	47	[4, 70, 74, 84, 91, 127, 135, 144]
FeO_5	2133	2134	2	[5, 85, 87, 123, 145, 151]
FeO_4	2135	2137	3	[5, 85, 87, 123, 145]
FeO_5	2136	2170	35	[3, 67, 112, 116, 117, 128]
FeO_5	2138	2158	21	[5, 75, 85, 87, 123, 145]
FeO_4	2139	2151	13	[6, 88, 95, 102, 131]
FeO_4	2152	2160	9	[6, 95, 102, 124, 131]
FeO_4	2159	2162	4	[5, 75, 87, 123, 145]
FeO_5	2161	2188	28	[6, 95, 102, 124, 131, 140]
FeO_8	2162	2187	26	[4, 70, 74, 84, 91, 109, 127, 135, 144]
FeO_3	2163	2193	31	[5, 75, 87, 145]
FeO_4	2171	2180	10	[3, 67, 112, 116, 117]
FeO_5	2181	2211	31	[3, 67, 92, 112, 116, 117]
FeO_7	2188	2197	10	[4, 70, 74, 84, 91, 127, 135, 144]
FeO_6	2189	2254	66	[6, 88, 95, 102, 124, 131, 140]
FeO_4	2194	2198	5	[5, 75, 85, 87, 145]
FeO_6	2198	2200	3	[4, 70, 74, 84, 127, 135, 144]
FeO_5	2199	2210	12	[5, 75, 85, 87, 115, 145]
FeO_5	2201	2218	18	[4, 70, 74, 84, 127, 144]
FeO_4	2211	2213	3	[5, 75, 85, 87, 145]
FeO_4	2212	2228	17	[3, 67, 112, 116, 117]
FeO_5	2214	2282	69	[5, 75, 82, 85, 87, 145]
FeO_4	2219	2230	12	[4, 70, 74, 84, 127]
FeO_5	2229	2315	87	[3, 67, 105, 112, 116, 117]
FeO_5	2231	2236	6	[4, 70, 74, 84, 103, 127]
FeO_6	2237	2263	27	[4, 70, 74, 84, 103, 127, 142]
FeO_7	2255	2258	4	[6, 88, 95, 102, 107, 124, 131, 140]
FeO_8	2259	2278	20	[6, 73, 88, 95, 102, 107, 124, 131, 140]
FeO_7	2264	2266	3	[4, 70, 74, 81, 84, 103, 127, 142]
FeO_6	2267	2296	30	[4, 70, 74, 81, 84, 103, 127]
FeO_7	2279	2305	27	[6, 88, 95, 102, 107, 124, 131, 140]
FeO_6	2283	2291	9	[5, 75, 82, 85, 87, 145, 151]
FeO_7	2292	2295	4	[5, 65, 75, 82, 85, 87, 145, 151]
FeO_6	2296	2317	22	[5, 65, 75, 82, 87, 145, 151]
FeO_5	2297	2337	41	[4, 70, 74, 81, 84, 103]
FeO_6	2306	2352	47	[6, 88, 95, 102, 107, 124, 131]
FeO_4	2316	2348	33	[3, 67, 112, 116, 117]
FeO_5	2318	2427	110	[5, 75, 82, 87, 145, 151]
FeO_6	2338	2344	7	[4, 70, 74, 81, 84, 103, 145]
FeO_7	2345	2351	7	[4, 70, 74, 81, 84, 103, 135, 145]
FeO_3	2349	2355	7	[3, 67, 116, 117]
FeO_6	2352	2359	8	[4, 70, 81, 84, 103, 135, 145]
FeO_7	2353	2354	2	[6, 88, 95, 102, 107, 124, 131, 140]
FeO_6	2355	2391	37	[6, 88, 95, 107, 124, 131, 140]
FeO_4	2356	2442	87	[3, 67, 112, 116, 117]
FeO_7	2360	2366	7	[4, 70, 81, 84, 103, 135, 139, 145]
FeO_6	2367	2374	8	[4, 70, 81, 84, 103, 135, 139]
FeO_7	2375	2404	30	[4, 70, 81, 84, 103, 135, 139, 145]
FeO_5	2392	2448	57	[6, 88, 95, 124, 131, 140]
FeO_6	2405	2414	10	[4, 70, 84, 103, 135, 139, 145]
FeO_7	2415	2416	2	[4, 70, 84, 103, 135, 139, 145, 148]
FeO_6	2417	2427	11	[4, 70, 84, 103, 135, 139, 148]
FeO_7	2428	2429	2	[4, 70, 84, 103, 135, 139, 145, 148]
FeO_6	2428	2437	10	[5, 75, 82, 85, 87, 145, 151]
FeO_6	2430	2441	12	[4, 70, 103, 135, 139, 145, 148]
FeO_7	2438	2495	58	[5, 75, 82, 85, 87, 145, 148, 151]
FeO_5	2442	2475	34	[4, 70, 135, 139, 145, 148]
FeO_5	2443	2457	15	[3, 67, 112, 116, 117, 125]
FeO_6	2449	2452	4	[6, 88, 95, 100, 124, 131, 140]
FeO_5	2453	2454	2	[6, 88, 95, 100, 131, 140]
FeO_4	2455	2475	21	[6, 88, 95, 131, 140]
FeO_4	2458	2469	12	[3, 112, 116, 117, 125]
FeO_5	2470	2479	10	[3, 112, 113, 116, 117, 125]
FeO_4	2476	2520	45	[4, 70, 135, 139, 148]
FeO_5	2476	2649	174	[6, 88, 95, 100, 131, 140]
FeO_6	2480	2503	24	[3, 98, 112, 113, 116, 117, 125]
FeO_6	2496	2512	17	[5, 75, 82, 87, 145, 148, 151]
FeO_5	2504	2589	86	[3, 98, 112, 113, 116, 117]
FeO_5	2513	2526	14	[5, 75, 82, 87, 145, 148]
FeO_5	2521	2555	35	[4, 70, 81, 135, 139, 148]
FeO_6	2527	2550	24	[5, 75, 82, 87, 145, 148, 151]
FeO_5	2551	2577	27	[5, 75, 82, 87, 145, 151]
FeO_4	2556	2560	5	[4, 70, 81, 135, 148]
FeO_5	2561	2581	21	[4, 64, 70, 81, 135, 148]
FeO_6	2578	2716	139	[5, 75, 82, 87, 102, 145, 151]
FeO_4	2582	2608	27	[4, 70, 81, 135, 148]
FeO_4	2590	2641	52	[3, 112, 113, 116, 117]
FeO_5	2609	2628	20	[4, 70, 81, 104, 135, 148]
FeO_6	2629	2640	12	[4, 70, 81, 104, 135, 145, 148]
FeO_7	2641	2647	7	[4, 70, 81, 104, 135, 139, 145, 148]
FeO_5	2642	2666	25	[3, 112, 113, 116, 117, 150]
FeO_6	2648	2716	69	[4, 70, 81, 135, 139, 145, 148]
FeO_6	2650	2700	51	[6, 88, 91, 95, 100, 131, 140]
FeO_4	2667	2738	72	[3, 113, 116, 117, 150]
FeO_5	2701	2718	18	[6, 88, 91, 95, 100, 131]
FeO_5	2717	2722	6	[4, 70, 81, 139, 145, 148]
FeO_5	2717	2726	10	[5, 75, 87, 102, 145, 151]
FeO_6	2719	2732	14	[6, 88, 91, 95, 100, 102, 131]
FeO_6	2723	2745	23	[4, 70, 81, 139, 145, 148, 151]
FeO_4	2727	2756	30	[5, 75, 87, 145, 151]
FeO_5	2733	2766	34	[6, 88, 91, 100, 102, 131]
FeO_5	2739	2761	23	[3, 112, 113, 116, 117, 150]
FeO_7	2746	2759	14	[4, 70, 75, 81, 139, 145, 148, 151]
FeO_5	2757	2762	6	[5, 64, 75, 87, 145, 151]
FeO_6	2760	2778	19	[4, 70, 75, 81, 139, 145, 148]
FeO_4	2762	2869	108	[3, 112, 113, 116, 117]
FeO_6	2763	2764	2	[5, 64, 75, 87, 99, 145, 151]
FeO_5	2765	2776	12	[5, 64, 75, 87, 99, 151]
FeO_6	2767	2768	2	[6, 88, 91, 95, 100, 102, 131]
FeO_7	2769	2801	33	[6, 88, 91, 95, 100, 102, 107, 131]
FeO_6	2777	2792	16	[5, 64, 75, 87, 99, 148, 151]
FeO_5	2779	2794	16	[4, 70, 75, 81, 139, 145]
FeO_5	2793	2801	9	[5, 64, 75, 99, 148, 151]
FeO_4	2795	2813	19	[4, 70, 81, 139, 145]
FeO_4	2802	2810	9	[5, 64, 99, 148, 151]
FeO_6	2802	2826	25	[6, 88, 91, 95, 100, 102, 131]
FeO_5	2811	2835	25	[5, 64, 87, 99, 148, 151]
FeO_3	2814	2817	4	[4, 70, 81, 145]
FeO_4	2818	2818	1	[4, 70, 81, 145, 151]
FeO_5	2819	2838	20	[4, 70, 75, 81, 145, 151]
FeO_5	2827	2848	22	[6, 88, 91, 95, 100, 131]
FeO_4	2836	2841	6	[5, 64, 99, 148, 151]
FeO_4	2839	2850	12	[4, 70, 75, 81, 151]
FeO_5	2842	2843	2	[5, 64, 87, 99, 148, 151]
FeO_6	2844	2855	12	[5, 64, 75, 87, 99, 148, 151]
FeO_4	2849	2851	3	[6, 88, 91, 95, 100]
FeO_5	2851	2870	20	[4, 70, 75, 81, 148, 151]
FeO_5	2852	2863	12	[6, 88, 91, 95, 100, 131]
FeO_5	2856	2876	21	[5, 64, 87, 99, 148, 151]
FeO_6	2864	2871	8	[6, 88, 91, 95, 100, 131, 152]
FeO_5	2870	2871	2	[3, 112, 113, 116, 117, 124]
FeO_6	2871	2877	7	[4, 70, 75, 81, 99, 148, 151]
FeO_4	2872	2877	6	[3, 113, 116, 117, 124]
FeO_5	2872	2877	6	[6, 88, 91, 100, 131, 152]
FeO_4	2877	2878	2	[5, 64, 87, 99, 148]
FeO_5	2878	2887	10	[3, 113, 116, 117, 124, 150]
FeO_7	2878	2888	11	[4, 70, 75, 81, 99, 145, 148, 151]
FeO_6	2878	2899	22	[6, 88, 91, 100, 131, 140, 152]
FeO_3	2879	2881	3	[5, 64, 99, 148]
FeO_4	2882	2885	4	[5, 64, 99, 138, 148]
FeO_5	2886	2941	56	[5, 64, 99, 110, 138, 148]
FeO_4	2888	2908	21	[3, 113, 117, 124, 150]
FeO_6	2889	2902	14	[4, 70, 75, 81, 99, 145, 151]
FeO_5	2900	2935	36	[6, 91, 100, 131, 140, 152]
FeO_5	2903	2915	13	[4, 70, 75, 81, 99, 145]
FeO_5	2909	2932	24	[3, 113, 114, 117, 124, 150]
FeO_6	2916	2953	38	[4, 70, 75, 81, 99, 145, 148]
FeO_4	2933	2950	18	[3, 113, 117, 124, 150]
FeO_4	2936	2941	6	[6, 91, 100, 131, 140]
FeO_6	2942	2964	23	[5, 64, 99, 110, 138, 145, 148]
FeO_5	2942	2951	10	[6, 73, 91, 100, 131, 140]
FeO_5	2951	2965	15	[3, 98, 113, 117, 124, 150]
FeO_6	2952	2958	7	[6, 73, 74, 91, 100, 131, 140]
FeO_5	2954	2955	2	[4, 70, 75, 81, 99, 145]
FeO_4	2956	2964	9	[4, 70, 75, 81, 99]
FeO_7	2959	3002	44	[6, 73, 74, 91, 100, 122, 131, 140]
FeO_5	2965	2976	12	[4, 70, 75, 81, 85, 99]
FeO_7	2965	2967	3	[5, 64, 87, 99, 110, 138, 145, 148]
FeO_6	2966	2976	11	[3, 98, 113, 114, 117, 124, 150]
FeO_6	2968	2975	8	[5, 64, 87, 99, 110, 138, 145]
FeO_7	2976	2980	5	[5, 64, 87, 99, 110, 138, 145, 148]
FeO_7	2977	2981	5	[3, 71, 98, 113, 114, 117, 124, 150]
FeO_4	2977	2982	6	[4, 70, 75, 81, 99]
FeO_8	2981	3006	26	[5, 64, 81, 87, 99, 110, 138, 145, 148]
FeO_6	2982	2993	12	[3, 71, 98, 113, 117, 124, 150]
FeO_5	2983	3019	37	[4, 70, 75, 81, 99, 148]
FeO_5	2994	3053	60	[3, 71, 98, 113, 117, 150]
FeO_6	3003	3007	5	[6, 73, 74, 91, 100, 131, 140]
FeO_7	3007	3032	26	[5, 64, 81, 87, 99, 110, 138, 145]
FeO_5	3008	3013	6	[6, 73, 74, 100, 131, 140]
FeO_4	3014	3034	21	[6, 73, 100, 131, 140]
FeO_6	3020	3082	63	[4, 70, 75, 81, 99, 148, 151]
FeO_8	3033	3038	6	[5, 64, 81, 87, 99, 110, 138, 145, 148]
FeO_5	3035	3044	10	[6, 73, 89, 100, 131, 140]
FeO_6	3039	3046	8	[5, 64, 81, 87, 99, 138, 148]
FeO_4	3045	3050	6	[6, 73, 100, 131, 140]
FeO_5	3047	3136	90	[5, 81, 87, 99, 138, 148]
FeO_3	3051	3061	11	[6, 73, 100, 140]
FeO_4	3054	3059	6	[3, 98, 113, 117, 150]
FeO_5	3060	3088	29	[3, 98, 113, 117, 124, 150]
FeO_4	3062	3063	2	[6, 73, 100, 105, 140]
FeO_5	3064	3081	18	[6, 73, 89, 100, 105, 140]
FeO_6	3082	3119	38	[6, 73, 74, 89, 100, 105, 140]
FeO_5	3083	3085	3	[4, 70, 75, 81, 99, 148]
FeO_4	3086	3099	14	[4, 70, 75, 81, 99]
FeO_6	3089	3089	1	[3, 98, 113, 114, 117, 124, 150]
FeO_7	3090	3095	6	[3, 98, 113, 114, 115, 117, 124, 150]
FeO_6	3096	3108	13	[3, 98, 113, 114, 117, 124, 150]
FeO_5	3100	3122	23	[4, 70, 75, 81, 99, 111]
FeO_5	3109	3198	90	[3, 98, 113, 114, 124, 150]
FeO_5	3120	3154	35	[6, 73, 74, 89, 100, 105]
FeO_4	3123	3163	41	[4, 70, 75, 81, 99]
FeO_4	3137	3138	2	[5, 81, 87, 99, 148]
FeO_5	3139	3158	20	[5, 81, 87, 99, 148, 151]
FeO_4	3155	3157	3	[6, 73, 89, 100, 105]
FeO_5	3158	3159	2	[6, 73, 74, 89, 100, 105]
FeO_6	3159	3164	6	[5, 75, 81, 87, 99, 148, 151]
FeO_6	3160	3167	8	[6, 73, 74, 89, 100, 105, 136]
FeO_3	3164	3188	25	[4, 75, 81, 99]
FeO_5	3165	3185	21	[5, 75, 87, 99, 148, 151]
FeO_5	3168	3198	31	[6, 73, 74, 89, 105, 136]
FeO_6	3186	3212	27	[5, 75, 87, 99, 102, 148, 151]
FeO_4	3189	3195	7	[4, 75, 81, 85, 99]
FeO_5	3196	3204	9	[4, 75, 81, 85, 99, 111]
FeO_6	3199	3207	9	[3, 98, 113, 114, 124, 125, 150]
FeO_4	3199	3207	9	[6, 73, 74, 105, 136]
FeO_4	3205	3267	63	[4, 75, 81, 85, 99]
FeO_5	3208	3219	12	[3, 98, 113, 114, 124, 150]
FeO_5	3208	3222	15	[6, 73, 74, 91, 105, 136]
FeO_5	3213	3224	12	[5, 75, 87, 99, 102, 151]
FeO_4	3220	3257	38	[3, 98, 113, 114, 124]
FeO_6	3223	3232	10	[6, 73, 74, 91, 105, 131, 136]
FeO_4	3225	3316	92	[5, 75, 99, 102, 151]
FeO_5	3233	3271	39	[6, 73, 74, 105, 131, 136]
FeO_3	3258	3282	25	[3, 98, 114, 124]
FeO_5	3268	3272	5	[4, 70, 75, 81, 85, 99]
FeO_4	3272	3287	16	[6, 73, 74, 131, 136]
FeO_6	3273	3291	19	[4, 70, 75, 81, 85, 99, 111]
FeO_4	3283	3287	5	[3, 98, 114, 124, 143]
FeO_5	3288	3295	8	[3, 98, 113, 114, 124, 143]
FeO_5	3288	3314	27	[6, 73, 74, 131, 136, 140]
FeO_5	3292	3306	15	[4, 75, 81, 85, 99, 111]
FeO_6	3296	3307	12	[3, 98, 113, 114, 124, 134, 143]
FeO_6	3307	3357	51	[4, 75, 81, 85, 99, 111, 151]
FeO_5	3308	3335	28	[3, 98, 114, 124, 134, 143]
FeO_4	3315	3317	3	[6, 73, 74, 136, 140]
FeO_5	3317	3343	27	[5, 75, 99, 101, 102, 151]
FeO_5	3318	3346	29	[6, 73, 74, 122, 136, 140]
FeO_4	3336	3368	33	[3, 98, 114, 124, 134]
FeO_4	3344	3366	23	[5, 75, 99, 101, 102]
FeO_6	3347	3358	12	[6, 73, 74, 122, 123, 136, 140]
FeO_5	3358	3373	16	[4, 75, 81, 85, 99, 151]
FeO_5	3359	3372	14	[6, 73, 74, 122, 123, 140]
FeO_5	3367	3374	8	[5, 75, 99, 101, 102, 123]
FeO_5	3369	3377	9	[3, 98, 113, 114, 124, 134]
FeO_4	3373	3394	22	[6, 73, 74, 122, 140]
FeO_6	3374	3374	1	[4, 75, 81, 85, 99, 110, 151]
FeO_5	3375	3393	19	[4, 75, 81, 99, 110, 151]
FeO_6	3375	3376	2	[5, 75, 99, 101, 102, 123, 151]
FeO_5	3377	3402	26	[5, 75, 99, 102, 123, 151]
FeO_5	3378	3400	23	[3, 98, 114, 124, 134, 143]
FeO_6	3394	3394	1	[4, 75, 81, 99, 110, 111, 151]
FeO_5	3395	3414	20	[4, 75, 81, 99, 111, 151]
FeO_5	3395	3426	32	[6, 73, 74, 122, 124, 140]
FeO_6	3401	3426	26	[3, 73, 74, 98, 114, 124, 134]
FeO_4	3403	3516	114	[5, 75, 99, 102, 151]
FeO_4	3415	3439	25	[4, 75, 81, 99, 111]
FeO_4	3427	3456	30	[3, 74, 98, 114, 124]
FeO_4	3427	3445	19	[6, 73, 74, 122, 140]
FeO_5	3440	3470	31	[4, 75, 81, 99, 110, 111]
FeO_3	3446	3463	18	[6, 73, 122, 140]
FeO_5	3457	3487	31	[3, 74, 98, 114, 124, 125]
FeO_4	3464	3467	4	[6, 73, 122, 124, 140]
FeO_5	3468	3513	46	[6, 73, 74, 122, 124, 140]
FeO_4	3471	3478	8	[4, 75, 81, 99, 110]
FeO_6	3479	3522	44	[4, 64, 75, 81, 85, 99, 110]
FeO_6	3488	3513	26	[3, 74, 98, 114, 124, 125, 138]
FeO_5	3514	3519	6	[3, 74, 98, 114, 124, 138]
FeO_4	3514	3588	75	[6, 73, 74, 122, 140]
FeO_5	3517	3543	27	[5, 75, 99, 101, 102, 151]
FeO_4	3520	3568	49	[3, 74, 98, 124, 138]
FeO_5	3523	3524	2	[4, 64, 75, 81, 99, 110]
FeO_4	3525	3530	6	[4, 64, 75, 81, 110]
FeO_3	3531	3575	45	[4, 75, 81, 110]
FeO_6	3544	3548	5	[5, 73, 75, 99, 101, 102, 151]
FeO_5	3549	3683	135	[5, 73, 75, 99, 102, 151]
FeO_5	3569	3583	15	[3, 74, 98, 124, 125, 138]
FeO_4	3576	3579	4	[4, 75, 81, 82, 110]
FeO_5	3580	3593	14	[4, 75, 81, 82, 110, 151]
FeO_6	3584	3598	15	[3, 74, 87, 98, 124, 125, 138]
FeO_5	3589	3626	38	[6, 73, 74, 122, 131, 140]
FeO_6	3594	3597	4	[4, 75, 81, 82, 93, 110, 151]
FeO_5	3598	3601	4	[4, 75, 81, 82, 93, 110]
FeO_5	3599	3600	2	[3, 74, 98, 124, 125, 138]
FeO_6	3601	3605	5	[3, 74, 98, 118, 124, 125, 138]
FeO_6	3602	3608	7	[4, 67, 75, 81, 82, 93, 110]
FeO_5	3606	3606	1	[3, 74, 98, 118, 124, 138]
FeO_6	3607	3653	47	[3, 74, 87, 98, 118, 124, 138]
FeO_5	3609	3621	13	[4, 75, 81, 82, 93, 110]
FeO_6	3622	3653	32	[4, 75, 81, 82, 85, 93, 110]
FeO_6	3627	3650	24	[6, 73, 74, 122, 124, 131, 140]
FeO_5	3651	3654	4	[6, 73, 74, 122, 124, 140]
FeO_5	3654	3668	15	[3, 74, 87, 98, 118, 138]
FeO_5	3654	3668	15	[4, 75, 81, 82, 93, 110]
FeO_6	3655	3665	11	[6, 68, 73, 74, 122, 124, 140]
FeO_5	3666	3717	52	[6, 73, 74, 122, 124, 140]
FeO_6	3669	3681	13	[3, 74, 87, 98, 118, 124, 138]
FeO_6	3669	3681	13	[4, 67, 75, 81, 82, 93, 110]
FeO_7	3682	3693	12	[3, 74, 87, 98, 118, 124, 138, 144]
FeO_5	3682	3708	27	[4, 67, 75, 81, 82, 93]
FeO_4	3684	3701	18	[5, 73, 99, 102, 151]
FeO_6	3694	3737	44	[3, 74, 87, 98, 118, 138, 144]
FeO_6	3702	3724	23	[5, 73, 99, 102, 122, 140, 151]
FeO_6	3709	3714	6	[4, 67, 75, 81, 82, 93, 110]
FeO_7	3715	3729	15	[4, 67, 75, 81, 82, 93, 109, 110]
FeO_6	3718	3734	17	[6, 73, 74, 122, 124, 131, 140]
FeO_7	3725	3760	36	[5, 73, 99, 102, 114, 122, 140, 151]
FeO_6	3730	3749	20	[4, 67, 75, 81, 93, 109, 110]
FeO_5	3735	3735	1	[6, 73, 74, 124, 131, 140]
FeO_4	3736	3759	24	[6, 73, 74, 124, 140]
FeO_5	3738	3740	3	[3, 74, 87, 98, 118, 144]
FeO_4	3741	3807	67	[3, 74, 87, 98, 118]
FeO_7	3750	3764	15	[4, 67, 75, 81, 82, 93, 109, 110]
FeO_3	3760	3766	7	[6, 73, 74, 140]
FeO_6	3761	3787	27	[5, 73, 99, 102, 122, 140, 151]
FeO_6	3765	3784	20	[4, 67, 75, 81, 93, 109, 110]
FeO_4	3767	3815	49	[6, 68, 73, 74, 140]
FeO_5	3785	3786	2	[4, 75, 81, 93, 109, 110]
FeO_6	3787	3820	34	[4, 75, 81, 82, 93, 109, 110]
FeO_5	3788	3791	4	[5, 73, 99, 102, 140, 151]
FeO_6	3792	3810	19	[5, 73, 99, 102, 114, 140, 151]
FeO_5	3808	3854	47	[3, 74, 87, 98, 118, 138]
FeO_5	3811	3860	50	[5, 73, 99, 102, 114, 151]
FeO_3	3816	3816	1	[6, 73, 74, 140]
FeO_4	3817	3828	12	[6, 73, 74, 127, 140]
FeO_5	3821	3824	4	[4, 75, 81, 82, 109, 110]
FeO_4	3825	3892	68	[4, 75, 81, 82, 110]
FeO_5	3829	3848	20	[6, 73, 74, 127, 131, 140]
FeO_6	3849	3851	3	[6, 73, 74, 124, 127, 131, 140]
FeO_7	3852	3866	15	[6, 73, 74, 102, 124, 127, 131, 140]
FeO_4	3855	3912	58	[3, 74, 98, 118, 138]
FeO_6	3861	3875	15	[5, 73, 99, 102, 114, 123, 151]
FeO_6	3867	3882	16	[6, 73, 74, 102, 127, 131, 140]
FeO_7	3876	3879	4	[5, 73, 99, 102, 114, 122, 123, 151]
FeO_6	3880	3880	1	[5, 73, 102, 114, 122, 123, 151]
FeO_5	3881	3906	26	[5, 73, 114, 122, 123, 151]
FeO_5	3883	3986	104	[6, 73, 74, 102, 131, 140]
FeO_5	3893	3943	51	[4, 75, 81, 82, 93, 110]
FeO_4	3907	3908	2	[5, 73, 114, 123, 151]
FeO_5	3909	3909	1	[5, 73, 114, 123, 134, 151]
FeO_4	3910	3926	17	[5, 73, 114, 134, 151]
FeO_5	3913	3917	5	[3, 74, 98, 118, 138, 150]
FeO_4	3918	3934	17	[3, 74, 98, 118, 138]
FeO_3	3927	3933	7	[5, 73, 134, 151]
FeO_4	3934	3934	1	[5, 73, 99, 134, 151]
FeO_5	3935	3969	35	[3, 74, 98, 118, 124, 138]
FeO_5	3935	3942	8	[5, 73, 99, 114, 134, 151]
FeO_4	3943	3960	18	[5, 73, 99, 114, 151]
FeO_6	3944	3967	24	[4, 75, 81, 82, 93, 109, 110]
FeO_5	3961	3968	8	[5, 73, 99, 114, 122, 151]
FeO_5	3968	3978	11	[4, 75, 81, 82, 93, 110]
FeO_6	3969	3978	10	[5, 73, 78, 99, 114, 122, 151]
FeO_4	3970	4008	39	[3, 74, 98, 118, 138]
FeO_4	3979	4032	54	[4, 81, 82, 93, 110]
FeO_7	3979	3980	2	[5, 73, 75, 78, 99, 114, 122, 151]
FeO_6	3981	4028	48	[5, 73, 75, 78, 99, 122, 151]
FeO_6	3987	3997	11	[6, 73, 74, 99, 102, 131, 140]
FeO_5	3998	4029	32	[6, 73, 74, 99, 102, 131]
FeO_5	4009	4018	10	[3, 74, 87, 98, 118, 138]
FeO_6	4019	4026	8	[3, 74, 87, 98, 118, 138, 150]
FeO_5	4027	4064	38	[3, 87, 98, 118, 138, 150]
FeO_7	4029	4033	5	[5, 73, 75, 78, 99, 122, 134, 151]
FeO_6	4030	4102	73	[6, 73, 74, 99, 102, 123, 131]
FeO_3	4033	4063	31	[4, 81, 82, 110]
FeO_8	4034	4041	8	[5, 73, 75, 78, 99, 122, 134, 139, 151]
FeO_7	4042	4060	19	[5, 73, 78, 99, 122, 134, 139, 151]
FeO_6	4061	4117	57	[5, 73, 78, 99, 122, 139, 151]
FeO_4	4064	4253	190	[4, 67, 81, 82, 110]
FeO_4	4065	4065	1	[3, 98, 118, 138, 150]
FeO_5	4066	4089	24	[3, 80, 98, 118, 138, 150]
FeO_4	4090	4113	24	[3, 80, 98, 118, 138]
FeO_7	4103	4114	12	[6, 73, 74, 75, 99, 102, 123, 131]
FeO_5	4114	4120	7	[3, 80, 98, 118, 131, 138]
FeO_6	4115	4121	7	[6, 73, 74, 75, 99, 102, 123]
FeO_5	4118	4125	8	[5, 73, 78, 99, 122, 151]
FeO_6	4121	4137	17	[3, 80, 87, 98, 118, 131, 138]
FeO_5	4122	4172	51	[6, 73, 74, 75, 102, 123]
FeO_6	4126	4130	5	[5, 73, 78, 99, 122, 146, 151]
FeO_5	4131	4143	13	[5, 73, 78, 99, 146, 151]
FeO_5	4138	4173	36	[3, 80, 87, 98, 131, 138]
FeO_4	4144	4145	2	[5, 73, 78, 99, 151]
FeO_3	4146	4185	40	[5, 73, 78, 151]
FeO_4	4173	4188	16	[6, 73, 74, 75, 102]
FeO_4	4174	4203	30	[3, 80, 87, 98, 138]
FeO_2	4186	4188	3	[5, 78, 151]
FeO_3	4189	4189	1	[5, 78, 99, 151]
FeO_5	4189	4192	4	[6, 73, 74, 75, 78, 102]
FeO_4	4190	4205	16	[5, 78, 99, 143, 151]
FeO_6	4193	4214	22	[6, 73, 74, 75, 78, 99, 102]
FeO_3	4204	4204	1	[3, 80, 98, 138]
FeO_4	4205	4247	43	[3, 73, 80, 98, 138]
FeO_3	4206	4209	4	[5, 78, 143, 151]
FeO_4	4210	4230	21	[5, 78, 129, 143, 151]
FeO_7	4215	4217	3	[6, 73, 74, 75, 78, 99, 102, 151]
FeO_6	4218	4220	3	[6, 73, 74, 75, 78, 102, 151]
FeO_5	4221	4232	12	[6, 73, 75, 78, 102, 151]
FeO_5	4231	4244	14	[5, 78, 129, 139, 143, 151]
FeO_6	4233	4245	13	[6, 73, 75, 78, 102, 134, 151]
FeO_6	4245	4253	9	[5, 78, 129, 139, 143, 146, 151]
FeO_5	4246	4253	8	[6, 73, 75, 78, 102, 151]
FeO_5	4248	4250	3	[3, 73, 80, 87, 98, 138]
FeO_6	4251	4253	3	[3, 73, 80, 87, 98, 131, 138]
