# Supplementary material for: Pressure‐Induced Coordination Changes in a Pyrolitic Silicate Melt From Ab Initio Molecular Dynamics Simulations
Source: J Geophys Res Solid Earth. 2019 Nov 29;124(11):11232–50. doi: 10.1029/2019JB018238 (PMC6988478; doi:10.1029/2019JB018238)
Supplement: Supplementary file 2 — Data Set S1 [file JGRB-124-11232-s002.zip › Data/4000K/FeO/a12.0-pyr-100-nvt.T4.outcar.umd.dat.r0.stat.dat]

Cluster	Time	Percent
FeO_7	925	0.05436060178655383	8
FeO_5	7140	0.41960507757404797	6
FeO_4	3874	0.22766807710390222	5
FeO_3	729	0.042842031029619185	4
FeO_6	4250	0.2497649271274095	7
FeO_8	91	0.005347907851433945	9
FeO_2	7	0.00041137752703338036	3
