# Supplementary material for: Pressure‐Induced Coordination Changes in a Pyrolitic Silicate Melt From Ab Initio Molecular Dynamics Simulations
Source: J Geophys Res Solid Earth. 2019 Nov 29;124(11):11232–50. doi: 10.1029/2019JB018238 (PMC6988478; doi:10.1029/2019JB018238)
Supplement: Supplementary file 2 — Data Set S1 [file JGRB-124-11232-s002.zip › Data/4000K/FeO/a12.5-pyr-100-nvt.T4.outcar.umd.dat.r0.popul.dat]

Formula	Begin	End	Lifetime	[Composition]
FeO_4	0	3	4	[3, 90, 130, 133, 144]
FeO_4	0	19	20	[4, 91, 96, 100, 144]
FeO_4	0	1	2	[5, 76, 88, 102, 115]
FeO_4	0	22	23	[6, 101, 111, 116, 122]
FeO_5	2	12	11	[5, 76, 88, 102, 115, 148]
FeO_5	4	68	65	[3, 90, 122, 130, 133, 144]
FeO_4	13	23	11	[5, 76, 102, 115, 148]
FeO_3	20	78	59	[4, 91, 96, 100]
FeO_5	23	26	4	[6, 101, 104, 111, 116, 122]
FeO_3	24	34	11	[5, 76, 102, 115]
FeO_4	27	34	8	[6, 104, 111, 116, 122]
FeO_4	35	52	18	[5, 68, 76, 102, 115]
FeO_5	35	83	49	[6, 72, 104, 111, 116, 122]
FeO_3	53	76	24	[5, 76, 102, 115]
FeO_6	69	84	16	[3, 90, 122, 127, 130, 133, 144]
FeO_4	77	96	20	[5, 73, 76, 102, 115]
FeO_4	79	91	13	[4, 91, 96, 100, 101]
FeO_4	84	122	39	[6, 104, 111, 116, 122]
FeO_5	85	90	6	[3, 90, 122, 127, 130, 133]
FeO_6	91	100	10	[3, 90, 122, 127, 130, 133, 145]
FeO_3	92	181	90	[4, 91, 96, 100]
FeO_3	97	110	14	[5, 73, 76, 115]
FeO_5	101	162	62	[3, 90, 127, 130, 133, 145]
FeO_4	111	116	6	[5, 73, 76, 102, 115]
FeO_5	117	124	8	[5, 73, 76, 80, 102, 115]
FeO_5	123	126	4	[6, 72, 104, 111, 116, 122]
FeO_5	125	196	72	[5, 73, 76, 80, 115, 126]
FeO_6	127	127	1	[6, 72, 104, 111, 114, 116, 122]
FeO_4	128	135	8	[6, 72, 104, 116, 122]
FeO_5	136	201	66	[6, 72, 104, 111, 116, 122]
FeO_6	163	180	18	[3, 90, 127, 130, 133, 134, 145]
FeO_5	181	187	7	[3, 90, 127, 130, 133, 145]
FeO_2	182	204	23	[4, 91, 100]
FeO_6	188	196	9	[3, 90, 117, 127, 130, 133, 145]
FeO_5	197	238	42	[3, 90, 127, 130, 133, 145]
FeO_6	197	226	30	[5, 73, 76, 80, 115, 126, 146]
FeO_6	202	220	19	[6, 72, 104, 111, 114, 116, 122]
FeO_3	205	205	1	[4, 91, 98, 100]
FeO_4	206	219	14	[4, 91, 96, 98, 100]
FeO_3	220	260	41	[4, 91, 96, 100]
FeO_5	221	226	6	[6, 104, 111, 114, 116, 122]
FeO_5	227	254	28	[5, 73, 76, 80, 115, 146]
FeO_4	227	252	26	[6, 104, 111, 114, 122]
FeO_4	239	264	26	[3, 90, 127, 130, 133]
FeO_5	253	318	66	[6, 85, 104, 111, 114, 122]
FeO_6	255	301	47	[5, 73, 76, 80, 88, 115, 146]
FeO_4	261	275	15	[4, 69, 91, 96, 100]
FeO_3	265	281	17	[3, 90, 127, 133]
FeO_5	276	285	10	[4, 69, 91, 96, 100, 111]
FeO_4	282	287	6	[3, 85, 90, 127, 133]
FeO_6	286	301	16	[4, 69, 91, 96, 98, 100, 111]
FeO_5	288	335	48	[3, 85, 90, 93, 127, 133]
FeO_5	302	305	4	[4, 69, 91, 98, 100, 111]
FeO_5	302	321	20	[5, 73, 76, 88, 115, 146]
FeO_6	306	308	3	[4, 69, 91, 96, 98, 100, 111]
FeO_5	309	335	27	[4, 91, 96, 98, 100, 111]
FeO_6	319	333	15	[6, 85, 98, 104, 111, 114, 122]
FeO_4	322	347	26	[5, 73, 76, 88, 115]
FeO_5	334	347	14	[6, 98, 104, 111, 114, 122]
FeO_6	336	338	3	[3, 85, 90, 93, 122, 127, 133]
FeO_4	336	337	2	[4, 91, 98, 100, 111]
FeO_5	338	488	151	[4, 91, 98, 100, 111, 150]
FeO_5	339	339	1	[3, 85, 90, 122, 127, 133]
FeO_6	340	341	2	[3, 78, 85, 90, 122, 127, 133]
FeO_5	342	374	33	[3, 78, 85, 90, 122, 133]
FeO_3	348	370	23	[5, 73, 76, 115]
FeO_4	348	390	43	[6, 104, 111, 114, 122]
FeO_4	371	391	21	[5, 73, 76, 115, 126]
FeO_6	375	425	51	[3, 78, 85, 90, 103, 122, 133]
FeO_5	391	425	35	[6, 99, 104, 111, 114, 122]
FeO_5	392	445	54	[5, 73, 76, 115, 126, 146]
FeO_7	426	426	1	[3, 78, 85, 90, 103, 117, 122, 133]
FeO_6	426	433	8	[6, 99, 104, 111, 114, 116, 122]
FeO_6	427	443	17	[3, 78, 90, 103, 117, 122, 133]
FeO_5	434	445	12	[6, 99, 104, 111, 114, 116]
FeO_5	444	461	18	[3, 78, 90, 103, 117, 133]
FeO_4	446	455	10	[5, 73, 76, 115, 146]
FeO_6	446	452	7	[6, 99, 104, 111, 114, 116, 122]
FeO_5	453	473	21	[6, 99, 104, 111, 114, 116]
FeO_5	456	476	21	[5, 73, 76, 115, 126, 146]
FeO_4	462	464	3	[3, 90, 103, 117, 133]
FeO_3	465	474	10	[3, 90, 103, 133]
FeO_5	474	482	9	[6, 104, 111, 114, 116, 122]
FeO_4	475	533	59	[3, 90, 93, 103, 133]
FeO_4	477	525	49	[5, 73, 76, 115, 146]
FeO_6	483	495	13	[6, 99, 104, 111, 114, 116, 122]
FeO_6	489	492	4	[4, 85, 91, 98, 100, 111, 150]
FeO_7	493	509	17	[4, 85, 91, 98, 100, 111, 119, 150]
FeO_4	496	511	16	[6, 104, 111, 114, 122]
FeO_6	510	525	16	[4, 85, 91, 98, 100, 111, 150]
FeO_5	512	526	15	[6, 98, 104, 111, 114, 122]
FeO_5	526	554	29	[4, 85, 98, 100, 111, 150]
FeO_5	526	533	8	[5, 73, 76, 115, 146, 147]
FeO_4	527	530	4	[6, 98, 111, 114, 122]
FeO_3	531	540	10	[6, 111, 114, 122]
FeO_5	534	698	165	[3, 90, 93, 103, 127, 133]
FeO_4	534	536	3	[5, 76, 115, 146, 147]
FeO_5	537	540	4	[5, 76, 102, 115, 146, 147]
FeO_4	541	547	7	[5, 76, 102, 115, 146]
FeO_4	541	570	30	[6, 69, 111, 114, 122]
FeO_5	548	576	29	[5, 73, 76, 102, 115, 146]
FeO_6	555	645	91	[4, 85, 91, 98, 100, 111, 150]
FeO_3	571	581	11	[6, 69, 111, 122]
FeO_4	577	580	4	[5, 76, 102, 115, 146]
FeO_5	581	628	48	[5, 76, 102, 105, 115, 146]
FeO_4	582	614	33	[6, 69, 111, 114, 122]
FeO_5	615	624	10	[6, 69, 99, 111, 114, 122]
FeO_4	625	630	6	[6, 69, 99, 114, 122]
FeO_4	629	629	1	[5, 76, 102, 115, 146]
FeO_5	630	647	18	[5, 76, 102, 115, 119, 146]
FeO_5	631	648	18	[6, 69, 99, 114, 116, 122]
FeO_5	646	678	33	[4, 85, 98, 100, 111, 150]
FeO_6	648	652	5	[5, 76, 84, 102, 115, 119, 146]
FeO_4	649	679	31	[6, 69, 99, 114, 122]
FeO_7	653	664	12	[5, 76, 84, 102, 112, 115, 119, 146]
FeO_6	665	688	24	[5, 76, 84, 102, 112, 119, 146]
FeO_4	679	737	59	[4, 98, 100, 111, 150]
FeO_3	680	689	10	[6, 69, 114, 122]
FeO_5	689	707	19	[5, 76, 84, 102, 112, 146]
FeO_4	690	691	2	[6, 69, 111, 114, 122]
FeO_5	692	713	22	[6, 69, 99, 111, 114, 122]
FeO_4	699	718	20	[3, 90, 103, 127, 133]
FeO_6	708	709	2	[5, 76, 84, 102, 112, 126, 146]
FeO_7	710	722	13	[5, 76, 84, 102, 105, 112, 126, 146]
FeO_4	714	720	7	[6, 69, 99, 114, 122]
FeO_3	719	725	7	[3, 90, 103, 127]
FeO_5	721	743	23	[6, 69, 99, 114, 116, 122]
FeO_6	723	750	28	[5, 84, 102, 105, 112, 126, 146]
FeO_2	726	733	8	[3, 90, 127]
FeO_3	734	761	28	[3, 90, 117, 127]
FeO_3	738	745	8	[4, 100, 111, 150]
FeO_4	744	754	11	[6, 99, 114, 116, 122]
FeO_4	746	777	32	[4, 100, 104, 111, 150]
FeO_5	751	765	15	[5, 84, 102, 105, 112, 146]
FeO_3	755	771	17	[6, 99, 116, 122]
FeO_4	762	800	39	[3, 90, 103, 117, 127]
FeO_6	766	768	3	[5, 84, 102, 105, 112, 126, 146]
FeO_7	769	771	3	[5, 84, 102, 105, 112, 119, 126, 146]
FeO_6	772	779	8	[5, 84, 102, 112, 119, 126, 146]
FeO_4	772	783	12	[6, 99, 114, 116, 122]
FeO_5	778	792	15	[4, 73, 100, 104, 111, 150]
FeO_5	780	789	10	[5, 102, 112, 119, 126, 146]
FeO_5	784	785	2	[6, 99, 114, 116, 122, 137]
FeO_4	786	799	14	[6, 99, 114, 116, 122]
FeO_6	790	793	4	[5, 76, 102, 112, 119, 126, 146]
FeO_6	793	798	6	[4, 73, 98, 100, 104, 111, 150]
FeO_5	794	916	123	[5, 76, 102, 112, 119, 146]
FeO_7	799	800	2	[4, 73, 85, 98, 100, 104, 111, 150]
FeO_2	800	807	8	[6, 116, 122]
FeO_5	801	805	5	[3, 90, 103, 117, 127, 133]
FeO_6	801	802	2	[4, 73, 85, 98, 100, 111, 150]
FeO_5	803	834	32	[4, 73, 85, 100, 111, 150]
FeO_6	806	840	35	[3, 90, 103, 117, 127, 133, 145]
FeO_3	808	833	26	[6, 114, 116, 122]
FeO_4	834	850	17	[6, 107, 114, 116, 122]
FeO_4	835	909	75	[4, 73, 100, 111, 150]
FeO_5	841	845	5	[3, 90, 103, 117, 133, 145]
FeO_4	846	877	32	[3, 90, 103, 117, 133]
FeO_5	851	853	3	[6, 99, 107, 114, 116, 122]
FeO_4	854	858	5	[6, 99, 107, 114, 116]
FeO_5	859	895	37	[6, 72, 99, 107, 114, 116]
FeO_5	878	893	16	[3, 90, 93, 103, 117, 133]
FeO_4	894	930	37	[3, 90, 93, 103, 117]
FeO_4	896	928	33	[6, 72, 99, 114, 116]
FeO_3	910	951	42	[4, 100, 111, 150]
FeO_4	917	958	42	[5, 76, 102, 112, 146]
FeO_3	929	1139	211	[6, 99, 114, 116]
FeO_5	931	970	40	[3, 90, 93, 103, 117, 133]
FeO_4	952	964	13	[4, 98, 100, 111, 150]
FeO_4	959	976	18	[5, 102, 112, 134, 146]
FeO_3	965	971	7	[4, 98, 100, 150]
FeO_6	971	1018	48	[3, 84, 90, 93, 103, 117, 133]
FeO_2	972	988	17	[4, 100, 150]
FeO_5	977	1022	46	[5, 102, 112, 119, 134, 146]
FeO_3	989	991	3	[4, 100, 111, 150]
FeO_5	992	999	8	[4, 73, 88, 100, 111, 150]
FeO_6	1000	1024	25	[4, 73, 88, 100, 104, 111, 150]
FeO_5	1019	1049	31	[3, 84, 90, 103, 117, 133]
FeO_4	1023	1038	16	[5, 102, 112, 119, 134]
FeO_5	1025	1035	11	[4, 73, 88, 100, 104, 150]
FeO_4	1036	1049	14	[4, 73, 88, 100, 150]
FeO_5	1039	1073	35	[5, 102, 112, 119, 134, 146]
FeO_4	1050	1075	26	[3, 90, 103, 117, 133]
FeO_5	1050	1058	9	[4, 73, 88, 100, 108, 150]
FeO_4	1059	1076	18	[4, 73, 88, 100, 108]
FeO_4	1074	1096	23	[5, 102, 112, 119, 134]
FeO_5	1076	1085	10	[3, 84, 90, 103, 117, 133]
FeO_5	1077	1113	37	[4, 68, 73, 88, 100, 108]
FeO_6	1086	1101	16	[3, 84, 85, 90, 103, 117, 133]
FeO_5	1097	1108	12	[5, 102, 112, 119, 134, 146]
FeO_5	1102	1163	62	[3, 84, 90, 103, 117, 133]
FeO_4	1109	1155	47	[5, 102, 112, 134, 146]
FeO_4	1114	1119	6	[4, 73, 88, 100, 108]
FeO_5	1120	1142	23	[4, 73, 88, 100, 108, 115]
FeO_4	1140	1255	116	[6, 94, 99, 114, 116]
FeO_4	1143	1153	11	[4, 73, 88, 100, 108]
FeO_3	1154	1162	9	[4, 73, 100, 108]
FeO_5	1156	1158	3	[5, 81, 102, 112, 134, 146]
FeO_6	1159	1167	9	[5, 81, 91, 102, 112, 134, 146]
FeO_4	1163	1202	40	[4, 73, 100, 108, 115]
FeO_6	1164	1176	13	[3, 84, 85, 90, 103, 117, 133]
FeO_7	1168	1181	14	[5, 81, 91, 102, 112, 134, 146, 147]
FeO_7	1177	1180	4	[3, 65, 84, 85, 90, 103, 117, 133]
FeO_6	1181	1195	15	[3, 65, 84, 85, 90, 103, 117]
FeO_6	1182	1184	3	[5, 81, 91, 102, 112, 146, 147]
FeO_5	1185	1188	4	[5, 81, 102, 112, 146, 147]
FeO_4	1189	1200	12	[5, 81, 102, 146, 147]
FeO_5	1196	1196	1	[3, 65, 84, 90, 103, 117]
FeO_4	1197	1200	4	[3, 84, 90, 103, 117]
FeO_5	1201	1223	23	[3, 65, 84, 90, 103, 117]
FeO_5	1201	1234	34	[5, 81, 102, 112, 146, 147]
FeO_5	1203	1345	143	[4, 68, 73, 100, 108, 115]
FeO_4	1224	1244	21	[3, 84, 90, 103, 117]
FeO_4	1235	1254	20	[5, 81, 102, 146, 147]
FeO_5	1245	1302	58	[3, 84, 85, 90, 103, 117]
FeO_5	1255	1303	49	[5, 81, 102, 112, 146, 147]
FeO_3	1256	1264	9	[6, 94, 114, 116]
FeO_4	1265	1269	5	[6, 94, 99, 114, 116]
FeO_5	1270	1294	25	[6, 94, 99, 114, 116, 137]
FeO_4	1295	1299	5	[6, 99, 114, 116, 137]
FeO_3	1300	1371	72	[6, 99, 114, 137]
FeO_6	1303	1382	80	[3, 65, 84, 85, 90, 103, 117]
FeO_6	1304	1322	19	[5, 81, 91, 102, 112, 146, 147]
FeO_5	1323	1352	30	[5, 81, 102, 112, 146, 147]
FeO_4	1346	1380	35	[4, 68, 73, 100, 115]
FeO_4	1353	1385	33	[5, 81, 102, 146, 147]
FeO_4	1372	1396	25	[6, 94, 99, 114, 137]
FeO_3	1381	1383	3	[4, 68, 73, 100]
FeO_5	1383	1391	9	[3, 65, 84, 85, 103, 117]
FeO_2	1384	1424	41	[4, 73, 100]
FeO_5	1386	1393	8	[5, 81, 102, 120, 146, 147]
FeO_6	1392	1448	57	[3, 65, 84, 85, 103, 117, 141]
FeO_6	1394	1437	44	[5, 81, 102, 120, 134, 146, 147]
FeO_3	1397	1402	6	[6, 99, 114, 137]
FeO_4	1403	1410	8	[6, 99, 111, 114, 137]
FeO_5	1411	1412	2	[6, 99, 111, 114, 116, 137]
FeO_6	1413	1415	3	[6, 94, 99, 111, 114, 116, 137]
FeO_7	1416	1423	8	[6, 77, 94, 99, 111, 114, 116, 137]
FeO_6	1424	1441	18	[6, 94, 99, 111, 114, 116, 137]
FeO_3	1425	1443	19	[4, 73, 100, 108]
FeO_5	1438	1443	6	[5, 81, 102, 134, 146, 147]
FeO_5	1442	1523	82	[6, 94, 111, 114, 116, 137]
FeO_4	1444	1535	92	[4, 73, 100, 108, 129]
FeO_6	1444	1457	14	[5, 81, 102, 128, 134, 146, 147]
FeO_5	1449	1449	1	[3, 84, 85, 103, 117, 141]
FeO_4	1450	1451	2	[3, 85, 103, 117, 141]
FeO_5	1452	1498	47	[3, 85, 103, 117, 119, 141]
FeO_7	1458	1468	11	[5, 81, 102, 126, 128, 134, 146, 147]
FeO_6	1469	1470	2	[5, 81, 102, 128, 134, 146, 147]
FeO_5	1471	1498	28	[5, 81, 102, 128, 146, 147]
FeO_4	1499	1525	27	[3, 85, 103, 117, 119]
FeO_4	1499	1506	8	[5, 81, 102, 146, 147]
FeO_5	1507	1520	14	[5, 81, 102, 134, 146, 147]
FeO_4	1521	1531	11	[5, 81, 102, 146, 147]
FeO_4	1524	1529	6	[6, 94, 111, 114, 116]
FeO_3	1526	1530	5	[3, 85, 117, 119]
FeO_3	1530	1610	81	[6, 94, 111, 114]
FeO_4	1531	1593	63	[3, 85, 117, 119, 133]
FeO_5	1532	1532	1	[5, 81, 102, 134, 146, 147]
FeO_6	1533	1571	39	[5, 81, 91, 102, 134, 146, 147]
FeO_5	1536	1546	11	[4, 73, 79, 100, 108, 129]
FeO_6	1547	1554	8	[4, 73, 79, 92, 100, 108, 129]
FeO_5	1555	1578	24	[4, 73, 79, 92, 100, 129]
FeO_5	1572	1576	5	[5, 81, 102, 134, 146, 147]
FeO_6	1577	1613	37	[5, 81, 102, 115, 134, 146, 147]
FeO_6	1579	1594	16	[4, 73, 79, 92, 100, 108, 129]
FeO_5	1594	1658	65	[3, 85, 117, 119, 133, 140]
FeO_5	1595	1595	1	[4, 73, 79, 92, 100, 108]
FeO_4	1596	1605	10	[4, 73, 92, 100, 108]
FeO_3	1606	1608	3	[4, 73, 100, 108]
FeO_4	1609	1649	41	[4, 73, 100, 108, 115]
FeO_4	1611	1660	50	[6, 94, 109, 111, 114]
FeO_4	1614	1632	19	[5, 81, 102, 146, 147]
FeO_5	1633	1655	23	[5, 81, 102, 120, 146, 147]
FeO_5	1650	1678	29	[4, 73, 100, 108, 115, 129]
FeO_6	1656	1662	7	[5, 81, 102, 120, 134, 146, 147]
FeO_6	1659	1722	64	[3, 85, 117, 119, 127, 133, 140]
FeO_3	1661	1672	12	[6, 94, 111, 114]
FeO_5	1663	1669	7	[5, 81, 102, 134, 146, 147]
FeO_6	1670	1721	52	[5, 81, 102, 120, 134, 146, 147]
FeO_2	1673	1684	12	[6, 94, 111]
FeO_4	1679	1798	120	[4, 73, 100, 115, 129]
FeO_3	1685	1700	16	[6, 94, 111, 116]
FeO_4	1701	1702	2	[6, 94, 111, 116, 122]
FeO_3	1703	1711	9	[6, 94, 111, 122]
FeO_4	1712	1742	31	[6, 94, 108, 111, 122]
FeO_5	1722	1733	12	[5, 81, 102, 120, 134, 146]
FeO_5	1723	1726	4	[3, 85, 117, 119, 127, 133]
FeO_4	1727	1772	46	[3, 85, 117, 119, 133]
FeO_4	1734	1777	44	[5, 81, 102, 134, 146]
FeO_3	1743	1777	35	[6, 108, 111, 122]
FeO_3	1773	1803	31	[3, 85, 119, 133]
FeO_5	1778	1791	14	[5, 81, 102, 120, 134, 146]
FeO_4	1778	1779	2	[6, 108, 111, 116, 122]
FeO_3	1780	1784	5	[6, 108, 111, 116]
FeO_4	1785	1786	2	[6, 108, 109, 111, 114]
FeO_4	1787	1801	15	[6, 108, 109, 111, 116]
FeO_4	1792	1866	75	[5, 81, 102, 134, 146]
FeO_3	1799	1837	39	[4, 73, 100, 129]
FeO_5	1802	1806	5	[6, 108, 109, 111, 114, 116]
FeO_4	1804	1808	5	[3, 85, 117, 119, 133]
FeO_4	1807	1808	2	[6, 109, 111, 114, 116]
FeO_5	1809	1900	92	[3, 65, 85, 117, 119, 133]
FeO_3	1809	1826	18	[6, 109, 114, 116]
FeO_2	1827	1830	4	[6, 109, 116]
FeO_3	1831	1856	26	[6, 101, 109, 116]
FeO_4	1838	1962	125	[4, 73, 100, 129, 132]
FeO_2	1857	1890	34	[6, 109, 116]
FeO_5	1867	1897	31	[5, 81, 102, 134, 146, 147]
FeO_5	1891	1934	44	[6, 68, 108, 109, 116, 144]
FeO_4	1898	1900	3	[5, 81, 102, 134, 146]
FeO_4	1901	1914	14	[3, 65, 85, 119, 133]
FeO_5	1901	1901	1	[5, 80, 81, 102, 134, 146]
FeO_4	1902	1902	1	[5, 80, 81, 134, 146]
FeO_3	1903	1914	12	[5, 80, 81, 134]
FeO_5	1915	1960	46	[3, 65, 85, 117, 119, 133]
FeO_2	1915	1926	12	[5, 81, 134]
FeO_4	1927	1959	33	[5, 81, 125, 134, 146]
FeO_4	1935	1952	18	[6, 68, 108, 116, 144]
FeO_5	1953	1954	2	[6, 68, 100, 108, 116, 144]
FeO_5	1955	1966	12	[6, 100, 108, 109, 116, 144]
FeO_3	1960	1964	5	[5, 81, 134, 146]
FeO_4	1961	1977	17	[3, 65, 85, 117, 119]
FeO_3	1963	2051	89	[4, 73, 100, 129]
FeO_4	1965	1984	20	[5, 81, 102, 134, 146]
FeO_6	1967	1993	27	[6, 68, 100, 108, 109, 116, 144]
FeO_5	1978	1988	11	[3, 65, 85, 117, 119, 141]
FeO_5	1985	1986	2	[5, 81, 102, 133, 134, 146]
FeO_6	1987	1991	5	[5, 80, 81, 102, 133, 134, 146]
FeO_4	1989	2014	26	[3, 65, 117, 119, 141]
FeO_5	1992	2013	22	[5, 80, 81, 102, 133, 146]
FeO_5	1994	2020	27	[6, 68, 100, 108, 116, 144]
FeO_4	2014	2068	55	[5, 80, 81, 102, 133]
FeO_5	2015	2021	7	[3, 65, 81, 117, 119, 141]
FeO_6	2021	2039	19	[6, 68, 100, 108, 109, 116, 144]
FeO_6	2022	2026	5	[3, 65, 81, 85, 117, 119, 141]
FeO_5	2027	2035	9	[3, 65, 85, 117, 119, 141]
FeO_4	2036	2047	12	[3, 65, 117, 119, 141]
FeO_5	2040	2057	18	[6, 68, 100, 108, 116, 144]
FeO_3	2048	2083	36	[3, 65, 117, 119]
FeO_4	2052	2066	15	[4, 73, 100, 129, 137]
FeO_4	2058	2092	35	[6, 68, 100, 108, 116]
FeO_5	2067	2085	19	[4, 73, 100, 113, 129, 137]
FeO_3	2069	2072	4	[5, 80, 81, 102]
FeO_4	2073	2079	7	[5, 80, 81, 102, 133]
FeO_5	2080	2085	6	[5, 80, 81, 102, 131, 133]
FeO_4	2084	2097	14	[3, 65, 103, 117, 119]
FeO_4	2086	2131	46	[4, 73, 100, 129, 137]
FeO_4	2086	2089	4	[5, 80, 81, 102, 131]
FeO_5	2090	2102	13	[5, 80, 81, 91, 102, 131]
FeO_5	2093	2108	16	[6, 68, 100, 108, 109, 116]
FeO_5	2098	2108	11	[3, 65, 103, 117, 119, 128]
FeO_6	2103	2141	39	[5, 80, 81, 91, 102, 131, 134]
FeO_4	2109	2152	44	[3, 65, 117, 119, 128]
FeO_4	2109	2142	34	[6, 68, 108, 109, 116]
FeO_3	2132	2135	4	[4, 73, 100, 137]
FeO_4	2136	2138	3	[4, 73, 100, 137, 151]
FeO_5	2139	2162	24	[4, 73, 100, 113, 137, 151]
FeO_5	2142	2173	32	[5, 80, 81, 91, 102, 134]
FeO_3	2143	2160	18	[6, 68, 108, 116]
FeO_5	2153	2238	86	[3, 65, 103, 117, 119, 128]
FeO_4	2161	2216	56	[6, 68, 108, 109, 116]
FeO_4	2163	2179	17	[4, 73, 100, 113, 151]
FeO_4	2174	2174	1	[5, 80, 81, 102, 134]
FeO_3	2175	2182	8	[5, 80, 81, 102]
FeO_5	2180	2198	19	[4, 73, 100, 113, 129, 151]
FeO_4	2183	2191	9	[5, 80, 81, 102, 134]
FeO_3	2192	2201	10	[5, 80, 102, 134]
FeO_6	2199	2281	83	[4, 73, 100, 113, 129, 137, 151]
FeO_2	2202	2246	45	[5, 80, 102]
FeO_3	2217	2324	108	[6, 68, 108, 116]
FeO_6	2239	2250	12	[3, 65, 81, 103, 117, 119, 128]
FeO_3	2247	2275	29	[5, 80, 102, 117]
FeO_5	2251	2253	3	[3, 65, 81, 103, 119, 128]
FeO_4	2254	2299	46	[3, 65, 81, 119, 128]
FeO_4	2276	2294	19	[5, 80, 102, 117, 131]
FeO_5	2282	2306	25	[4, 73, 100, 113, 129, 151]
FeO_5	2295	2362	68	[5, 80, 102, 117, 131, 147]
FeO_3	2300	2419	120	[3, 65, 119, 128]
FeO_4	2307	2443	137	[4, 73, 113, 129, 151]
FeO_5	2325	2339	15	[6, 64, 68, 108, 116, 150]
FeO_4	2340	2342	3	[6, 64, 68, 108, 150]
FeO_5	2343	2412	70	[6, 64, 68, 108, 109, 150]
FeO_6	2363	2402	40	[5, 80, 102, 117, 131, 146, 147]
FeO_5	2403	2405	3	[5, 80, 117, 131, 146, 147]
FeO_4	2406	2426	21	[5, 80, 117, 131, 146]
FeO_6	2413	2420	8	[6, 64, 68, 108, 109, 118, 150]
FeO_4	2420	2458	39	[3, 65, 117, 119, 128]
FeO_5	2421	2437	17	[6, 68, 108, 109, 118, 150]
FeO_3	2427	2429	3	[5, 80, 117, 131]
FeO_4	2430	2455	26	[5, 80, 117, 131, 147]
FeO_4	2438	2446	9	[6, 68, 108, 109, 118]
FeO_5	2444	2482	39	[4, 73, 113, 129, 136, 151]
FeO_5	2447	2456	10	[6, 68, 96, 108, 109, 118]
FeO_5	2456	2484	29	[5, 80, 117, 131, 134, 147]
FeO_4	2457	2551	95	[6, 68, 96, 108, 118]
FeO_5	2459	2478	20	[3, 65, 103, 117, 119, 128]
FeO_4	2479	2495	17	[3, 65, 117, 119, 128]
FeO_4	2483	2524	42	[4, 73, 113, 129, 151]
FeO_6	2485	2512	28	[5, 80, 117, 131, 134, 141, 147]
FeO_5	2496	2510	15	[3, 65, 117, 119, 128, 141]
FeO_6	2511	2533	23	[3, 65, 103, 117, 119, 128, 141]
FeO_5	2513	2533	21	[5, 80, 117, 131, 141, 147]
FeO_5	2525	2548	24	[4, 73, 113, 129, 136, 151]
FeO_5	2534	2550	17	[3, 65, 103, 117, 119, 128]
FeO_6	2534	2540	7	[5, 80, 83, 117, 131, 141, 147]
FeO_5	2541	2569	29	[5, 83, 117, 131, 141, 147]
FeO_4	2549	2639	91	[4, 113, 129, 136, 151]
FeO_4	2551	2579	29	[3, 65, 103, 119, 128]
FeO_5	2552	2587	36	[6, 68, 96, 108, 118, 144]
FeO_4	2570	2577	8	[5, 117, 131, 141, 147]
FeO_4	2578	2711	134	[5, 83, 117, 141, 147]
FeO_5	2580	2618	39	[3, 65, 103, 119, 128, 141]
FeO_6	2588	2639	52	[6, 68, 96, 108, 113, 118, 144]
FeO_6	2619	2686	68	[3, 65, 84, 103, 119, 128, 141]
FeO_5	2640	2656	17	[4, 82, 113, 129, 136, 151]
FeO_5	2640	2669	30	[6, 68, 96, 113, 118, 144]
FeO_6	2657	2661	5	[4, 82, 113, 129, 132, 136, 151]
FeO_5	2662	2674	13	[4, 82, 129, 132, 136, 151]
FeO_6	2670	2702	33	[6, 68, 96, 108, 113, 118, 144]
FeO_6	2675	2694	20	[4, 67, 82, 129, 132, 136, 151]
FeO_5	2687	2741	55	[3, 65, 84, 103, 119, 141]
FeO_5	2695	2717	23	[4, 67, 129, 132, 136, 151]
FeO_5	2703	2724	22	[6, 68, 96, 108, 113, 144]
FeO_5	2712	2749	38	[5, 83, 97, 117, 141, 147]
FeO_6	2718	2720	3	[4, 67, 129, 132, 136, 137, 151]
FeO_5	2721	2726	6	[4, 67, 129, 132, 137, 151]
FeO_4	2725	2730	6	[6, 96, 108, 113, 144]
FeO_4	2727	2738	12	[4, 67, 129, 132, 151]
FeO_5	2731	2779	49	[6, 68, 96, 108, 113, 144]
FeO_5	2739	2759	21	[4, 67, 82, 129, 132, 151]
FeO_4	2742	2753	12	[3, 65, 103, 119, 141]
FeO_4	2750	2819	70	[5, 83, 117, 141, 147]
FeO_5	2754	2799	46	[3, 65, 91, 103, 119, 141]
FeO_4	2760	2772	13	[4, 82, 129, 132, 151]
FeO_3	2773	2804	32	[4, 129, 132, 151]
FeO_4	2780	2785	6	[6, 96, 108, 113, 144]
FeO_5	2786	2790	5	[6, 96, 104, 108, 113, 144]
FeO_4	2791	2791	1	[6, 96, 104, 113, 144]
FeO_3	2792	2816	25	[6, 96, 113, 144]
FeO_4	2800	2832	33	[3, 65, 91, 103, 119]
FeO_4	2805	2831	27	[4, 104, 129, 132, 151]
FeO_4	2817	2838	22	[6, 96, 108, 113, 144]
FeO_5	2820	2845	26	[5, 65, 83, 117, 141, 147]
FeO_5	2832	2925	94	[4, 104, 113, 129, 132, 151]
FeO_5	2833	2840	8	[3, 65, 91, 103, 119, 141]
FeO_5	2839	2855	17	[6, 96, 108, 113, 118, 144]
FeO_4	2841	2852	12	[3, 65, 91, 103, 119]
FeO_4	2846	2881	36	[5, 65, 83, 117, 141]
FeO_5	2853	2894	42	[3, 65, 84, 91, 103, 119]
FeO_6	2856	2860	5	[6, 93, 96, 108, 113, 118, 144]
FeO_5	2861	2880	20	[6, 93, 96, 108, 113, 144]
FeO_6	2881	2893	13	[6, 72, 93, 96, 108, 113, 144]
FeO_3	2882	2909	28	[5, 83, 117, 141]
FeO_5	2894	2904	11	[6, 72, 93, 96, 108, 113]
FeO_4	2895	2898	4	[3, 84, 91, 103, 119]
FeO_5	2899	2941	43	[3, 84, 86, 91, 103, 119]
FeO_4	2905	3101	197	[6, 93, 96, 108, 113]
FeO_4	2910	2959	50	[5, 83, 102, 117, 141]
FeO_4	2926	2939	14	[4, 104, 113, 129, 151]
FeO_3	2940	2945	6	[4, 113, 129, 151]
FeO_6	2942	2958	17	[3, 84, 86, 91, 103, 117, 119]
FeO_4	2946	2975	30	[4, 113, 129, 132, 151]
FeO_7	2959	2962	4	[3, 84, 86, 91, 102, 103, 117, 119]
FeO_5	2960	2975	16	[5, 67, 83, 102, 117, 141]
FeO_6	2963	2966	4	[3, 86, 91, 102, 103, 117, 119]
FeO_7	2967	2976	10	[3, 81, 86, 91, 102, 103, 117, 119]
FeO_5	2976	2991	16	[4, 92, 113, 129, 132, 151]
FeO_6	2976	2989	14	[5, 65, 67, 83, 102, 117, 141]
FeO_6	2977	2978	2	[3, 86, 91, 102, 103, 117, 119]
FeO_5	2979	2992	14	[3, 86, 91, 103, 117, 119]
FeO_5	2990	2993	4	[5, 65, 67, 83, 117, 141]
FeO_4	2992	3007	16	[4, 92, 113, 129, 151]
FeO_6	2993	3046	54	[3, 86, 91, 103, 117, 119, 141]
FeO_6	2994	3006	13	[5, 65, 67, 83, 103, 117, 141]
FeO_5	3007	3049	43	[5, 65, 67, 83, 117, 141]
FeO_3	3008	3015	8	[4, 113, 129, 151]
FeO_4	3016	3049	34	[4, 100, 113, 129, 151]
FeO_6	3047	3161	115	[3, 83, 86, 91, 103, 117, 141]
FeO_5	3050	3058	9	[4, 100, 113, 125, 129, 151]
FeO_6	3050	3065	16	[5, 65, 67, 83, 97, 117, 141]
FeO_4	3059	3077	19	[4, 100, 113, 125, 151]
FeO_7	3066	3091	26	[5, 65, 67, 83, 95, 97, 117, 141]
FeO_3	3078	3107	30	[4, 100, 113, 151]
FeO_6	3092	3101	10	[5, 65, 67, 95, 97, 117, 141]
FeO_5	3102	3121	20	[5, 65, 67, 97, 117, 141]
FeO_5	3102	3106	5	[6, 93, 96, 108, 113, 118]
FeO_4	3107	3112	6	[6, 93, 96, 113, 118]
FeO_4	3108	3121	14	[4, 100, 113, 150, 151]
FeO_3	3113	3149	37	[6, 93, 96, 113]
FeO_3	3122	3141	20	[4, 100, 150, 151]
FeO_4	3122	3126	5	[5, 65, 67, 97, 117]
FeO_5	3127	3143	17	[5, 65, 67, 97, 103, 117]
FeO_4	3142	3206	65	[4, 100, 118, 150, 151]
FeO_4	3144	3163	20	[5, 65, 67, 103, 117]
FeO_4	3150	3219	70	[6, 93, 96, 108, 113]
FeO_5	3162	3170	9	[3, 83, 86, 91, 103, 141]
FeO_3	3164	3291	128	[5, 65, 67, 117]
FeO_6	3171	3174	4	[3, 83, 86, 91, 103, 117, 141]
FeO_5	3175	3179	5	[3, 83, 86, 91, 117, 141]
FeO_4	3180	3240	61	[3, 83, 91, 117, 141]
FeO_5	3207	3241	35	[4, 96, 100, 118, 150, 151]
FeO_5	3220	3223	4	[6, 93, 96, 104, 108, 113]
FeO_4	3224	3243	20	[6, 93, 104, 108, 113]
FeO_5	3241	3282	42	[3, 83, 86, 91, 117, 141]
FeO_6	3242	3266	25	[4, 96, 100, 104, 118, 150, 151]
FeO_3	3244	3257	14	[6, 93, 108, 113]
FeO_4	3258	3300	43	[6, 93, 104, 108, 113]
FeO_5	3267	3270	4	[4, 96, 100, 118, 150, 151]
FeO_6	3271	3314	44	[4, 96, 100, 104, 118, 150, 151]
FeO_6	3283	3295	13	[3, 83, 86, 91, 103, 117, 141]
FeO_4	3292	3312	21	[5, 65, 67, 117, 119]
FeO_5	3296	3335	40	[3, 83, 86, 91, 103, 141]
FeO_5	3301	3327	27	[6, 93, 104, 108, 113, 127]
FeO_3	3313	3334	22	[5, 65, 117, 119]
FeO_5	3315	3320	6	[4, 100, 104, 118, 150, 151]
FeO_4	3321	3354	34	[4, 104, 118, 150, 151]
FeO_6	3328	3368	41	[6, 93, 104, 108, 113, 127, 135]
FeO_2	3335	3418	84	[5, 65, 117]
FeO_6	3336	3345	10	[3, 83, 86, 91, 103, 138, 141]
FeO_5	3346	3373	28	[3, 86, 91, 103, 138, 141]
FeO_3	3355	3362	8	[4, 104, 118, 151]
FeO_4	3363	3364	2	[4, 100, 104, 118, 151]
FeO_3	3365	3414	50	[4, 104, 118, 151]
FeO_5	3369	3374	6	[6, 93, 104, 108, 127, 135]
FeO_4	3374	3396	23	[3, 86, 91, 103, 138]
FeO_4	3375	3383	9	[6, 93, 104, 127, 135]
FeO_5	3384	3393	10	[6, 93, 96, 104, 127, 135]
FeO_4	3394	3397	4	[6, 93, 96, 104, 127]
FeO_5	3397	3418	22	[3, 86, 91, 103, 138, 143]
FeO_5	3398	3407	10	[6, 93, 96, 104, 113, 127]
FeO_4	3408	3459	52	[6, 93, 104, 113, 127]
FeO_4	3415	3482	68	[4, 104, 113, 118, 151]
FeO_4	3419	3424	6	[3, 86, 91, 138, 143]
FeO_3	3419	3563	145	[5, 65, 85, 117]
FeO_3	3425	3445	21	[3, 86, 138, 143]
FeO_3	3446	3450	5	[3, 86, 117, 143]
FeO_4	3451	3487	37	[3, 65, 86, 117, 143]
FeO_5	3460	3544	85	[6, 93, 104, 113, 127, 128]
FeO_3	3483	3526	44	[4, 113, 118, 151]
FeO_5	3488	3494	7	[3, 65, 86, 117, 138, 143]
FeO_6	3495	3521	27	[3, 65, 86, 102, 117, 138, 143]
FeO_5	3522	3559	38	[3, 65, 86, 102, 117, 143]
FeO_4	3527	3548	22	[4, 87, 113, 118, 151]
FeO_4	3545	3563	19	[6, 93, 104, 113, 127]
FeO_3	3549	3559	11	[4, 113, 118, 151]
FeO_4	3560	3587	28	[3, 86, 102, 117, 143]
FeO_4	3560	3688	129	[4, 104, 113, 118, 151]
FeO_4	3564	3634	71	[5, 65, 85, 117, 128]
FeO_3	3564	3587	24	[6, 93, 104, 127]
FeO_5	3588	3596	9	[3, 77, 86, 102, 117, 143]
FeO_2	3588	3611	24	[6, 93, 104]
FeO_4	3597	3659	63	[3, 77, 86, 102, 117]
FeO_3	3612	3623	12	[6, 93, 96, 104]
FeO_4	3624	3676	53	[6, 93, 96, 104, 127]
FeO_3	3635	3703	69	[5, 65, 117, 128]
FeO_5	3660	3770	111	[3, 77, 86, 102, 117, 149]
FeO_3	3677	3742	66	[6, 93, 96, 104]
FeO_5	3689	3691	3	[4, 96, 104, 113, 118, 151]
FeO_6	3692	3710	19	[4, 96, 104, 113, 118, 146, 151]
FeO_4	3704	3706	3	[5, 65, 112, 117, 128]
FeO_5	3707	3754	48	[5, 65, 112, 117, 128, 138]
FeO_5	3711	3725	15	[4, 96, 104, 113, 118, 151]
FeO_5	3726	3730	5	[4, 104, 113, 118, 146, 151]
FeO_6	3731	3736	6	[4, 92, 104, 113, 118, 146, 151]
FeO_5	3737	3773	37	[4, 92, 113, 118, 146, 151]
FeO_4	3743	3748	6	[6, 93, 96, 104, 127]
FeO_5	3749	3762	14	[6, 93, 96, 104, 107, 127]
FeO_4	3755	3763	9	[5, 65, 112, 117, 128]
FeO_4	3763	3794	32	[6, 93, 96, 104, 127]
FeO_3	3764	3823	60	[5, 65, 117, 128]
FeO_6	3771	3806	36	[3, 77, 80, 86, 102, 117, 149]
FeO_6	3774	3800	27	[4, 92, 113, 118, 134, 146, 151]
FeO_3	3795	3805	11	[6, 93, 104, 127]
FeO_5	3801	3838	38	[4, 92, 118, 134, 146, 151]
FeO_4	3806	3825	20	[6, 93, 104, 108, 127]
FeO_5	3807	3820	14	[3, 77, 80, 102, 117, 149]
FeO_4	3821	3859	39	[3, 77, 102, 117, 149]
FeO_4	3824	3876	53	[5, 65, 66, 117, 128]
FeO_5	3826	3828	3	[6, 93, 104, 108, 127, 135]
FeO_4	3829	3829	1	[6, 93, 104, 108, 135]
FeO_5	3830	3833	4	[6, 93, 104, 108, 119, 135]
FeO_4	3834	3841	8	[6, 93, 104, 108, 119]
FeO_4	3839	3880	42	[4, 92, 118, 134, 146]
FeO_5	3842	3869	28	[6, 93, 104, 108, 119, 135]
FeO_5	3860	3870	11	[3, 77, 86, 102, 117, 149]
FeO_6	3870	3888	19	[6, 93, 98, 104, 108, 119, 135]
FeO_4	3871	3905	35	[3, 77, 86, 102, 117]
FeO_5	3877	3958	82	[5, 65, 66, 85, 117, 128]
FeO_5	3881	3892	12	[4, 92, 118, 134, 146, 151]
FeO_5	3889	3894	6	[6, 93, 98, 108, 119, 135]
FeO_6	3893	3908	16	[4, 92, 96, 118, 134, 146, 151]
FeO_6	3895	3921	27	[6, 93, 98, 108, 119, 127, 135]
FeO_5	3906	3983	78	[3, 77, 86, 91, 102, 117]
FeO_5	3909	3944	36	[4, 92, 96, 118, 134, 146]
FeO_5	3922	3924	3	[6, 93, 98, 108, 119, 127]
FeO_4	3925	3964	40	[6, 93, 98, 108, 119]
FeO_4	3945	3972	28	[4, 92, 118, 134, 146]
FeO_4	3959	3990	32	[5, 65, 66, 85, 117]
FeO_3	3965	3995	31	[6, 93, 108, 119]
FeO_5	3973	4004	32	[4, 92, 96, 118, 134, 146]
FeO_4	3984	3999	16	[3, 77, 86, 102, 117]
FeO_3	3991	4065	75	[5, 65, 66, 117]
FeO_4	3996	4007	12	[6, 85, 93, 108, 119]
FeO_5	4000	4017	18	[3, 65, 77, 86, 102, 117]
FeO_6	4005	4014	10	[4, 92, 96, 113, 118, 134, 146]
FeO_3	4008	4022	15	[6, 85, 93, 119]
FeO_7	4015	4029	15	[4, 92, 96, 113, 118, 134, 146, 151]
FeO_6	4018	4023	6	[3, 65, 69, 77, 86, 102, 117]
FeO_2	4023	4035	13	[6, 85, 119]
FeO_7	4024	4042	19	[3, 65, 69, 77, 86, 102, 117, 143]
FeO_6	4030	4047	18	[4, 92, 96, 113, 118, 146, 151]
FeO_3	4036	4039	4	[6, 84, 85, 119]
FeO_4	4040	4076	37	[6, 84, 85, 119, 128]
FeO_6	4043	4044	2	[3, 69, 77, 86, 102, 117, 143]
FeO_5	4045	4107	63	[3, 77, 86, 102, 117, 143]
FeO_5	4048	4076	29	[4, 92, 96, 113, 118, 146]
FeO_4	4066	4072	7	[5, 65, 66, 72, 117]
FeO_5	4073	4140	68	[5, 65, 66, 72, 117, 128]
FeO_6	4077	4100	24	[4, 92, 96, 113, 118, 146, 151]
FeO_3	4077	4108	32	[6, 84, 119, 128]
FeO_5	4101	4178	78	[4, 92, 96, 113, 146, 151]
FeO_6	4108	4134	27	[3, 65, 77, 86, 102, 117, 143]
FeO_4	4109	4118	10	[6, 84, 112, 119, 128]
FeO_5	4119	4126	8	[6, 81, 84, 112, 119, 128]
FeO_6	4127	4135	9	[6, 81, 84, 103, 112, 119, 128]
FeO_5	4135	4193	59	[3, 77, 86, 102, 117, 143]
FeO_5	4136	4171	36	[6, 81, 84, 112, 119, 128]
FeO_4	4141	4158	18	[5, 65, 66, 72, 117]
FeO_5	4159	4166	8	[5, 65, 66, 72, 117, 135]
FeO_6	4167	4175	9	[5, 65, 66, 72, 117, 135, 143]
FeO_4	4172	4182	11	[6, 81, 84, 119, 128]
FeO_5	4176	4204	29	[5, 65, 66, 72, 135, 143]
FeO_6	4179	4202	24	[4, 92, 96, 113, 118, 146, 151]
FeO_5	4183	4194	12	[6, 81, 84, 119, 128, 140]
FeO_4	4194	4208	15	[3, 77, 102, 117, 143]
FeO_4	4195	4225	31	[6, 81, 84, 119, 140]
FeO_5	4203	4225	23	[4, 92, 96, 113, 146, 151]
FeO_4	4205	4210	6	[5, 65, 66, 135, 143]
FeO_3	4209	4237	29	[3, 102, 117, 143]
FeO_3	4211	4253	43	[5, 66, 135, 143]
FeO_6	4226	4226	1	[4, 92, 96, 113, 118, 146, 151]
FeO_5	4226	4247	22	[6, 81, 84, 100, 119, 140]
FeO_5	4227	4236	10	[4, 92, 96, 118, 146, 151]
FeO_4	4237	4252	16	[4, 92, 96, 146, 151]
FeO_4	4238	4254	17	[3, 77, 102, 117, 143]
FeO_4	4248	4301	54	[6, 84, 100, 119, 140]
FeO_5	4253	4277	25	[4, 92, 96, 125, 146, 151]
FeO_4	4254	4280	27	[5, 66, 117, 135, 143]
FeO_3	4255	4274	20	[3, 102, 117, 143]
FeO_4	4275	4290	16	[3, 83, 102, 117, 143]
FeO_4	4278	4328	51	[4, 92, 96, 125, 146]
FeO_5	4281	4312	32	[5, 66, 117, 135, 138, 143]
FeO_5	4291	4307	17	[3, 83, 102, 117, 141, 143]
FeO_5	4302	4302	1	[6, 84, 100, 111, 119, 140]
FeO_4	4303	4312	10	[6, 84, 100, 119, 140]
FeO_6	4308	4365	58	[3, 83, 86, 102, 117, 141, 143]
FeO_4	4313	4321	9	[5, 66, 117, 135, 143]
FeO_5	4313	4315	3	[6, 84, 100, 111, 119, 140]
FeO_4	4316	4569	254	[6, 84, 111, 119, 140]
FeO_3	4322	4377	56	[5, 66, 135, 143]
FeO_5	4329	4364	36	[4, 92, 96, 118, 125, 146]
FeO_6	4365	4390	26	[4, 92, 96, 118, 125, 146, 151]
FeO_5	4366	4412	47	[3, 83, 102, 117, 141, 143]
FeO_4	4378	4397	20	[5, 66, 88, 135, 143]
FeO_7	4391	4395	5	[4, 92, 96, 113, 118, 125, 146, 151]
FeO_6	4396	4410	15	[4, 92, 96, 113, 118, 146, 151]
FeO_5	4398	4401	4	[5, 66, 72, 88, 135, 143]
FeO_6	4402	4422	21	[5, 66, 72, 88, 95, 135, 143]
FeO_5	4411	4427	17	[4, 92, 96, 118, 146, 151]
FeO_4	4413	4425	13	[3, 102, 117, 141, 143]
FeO_5	4423	4427	5	[5, 66, 88, 95, 135, 143]
FeO_5	4426	4461	36	[3, 86, 102, 117, 141, 143]
FeO_4	4428	4435	8	[4, 92, 96, 146, 151]
FeO_4	4428	4441	14	[5, 66, 88, 135, 143]
FeO_5	4436	4484	49	[4, 92, 96, 125, 146, 151]
FeO_5	4442	4449	8	[5, 66, 72, 88, 135, 143]
FeO_6	4450	4460	11	[5, 66, 72, 88, 90, 135, 143]
FeO_5	4461	4463	3	[5, 66, 88, 90, 135, 143]
FeO_4	4462	4480	19	[3, 86, 102, 117, 141]
FeO_4	4464	4489	26	[5, 66, 88, 135, 143]
FeO_5	4481	4590	110	[3, 77, 86, 102, 117, 141]
FeO_6	4485	4550	66	[4, 92, 96, 125, 134, 146, 151]
FeO_3	4490	4574	85	[5, 66, 88, 143]
FeO_5	4551	4556	6	[4, 92, 96, 134, 146, 151]
FeO_4	4557	4565	9	[4, 92, 134, 146, 151]
FeO_3	4566	4575	10	[4, 92, 134, 151]
FeO_5	4570	4580	11	[6, 84, 100, 111, 119, 140]
FeO_4	4575	4627	53	[5, 66, 72, 88, 143]
FeO_4	4576	4577	2	[4, 92, 96, 134, 151]
FeO_5	4578	4588	11	[4, 82, 92, 96, 134, 151]
FeO_4	4581	4619	39	[6, 84, 100, 119, 140]
FeO_6	4589	4653	65	[4, 82, 92, 96, 118, 134, 151]
FeO_4	4591	4594	4	[3, 77, 86, 102, 117]
FeO_3	4595	4622	28	[3, 77, 102, 117]
FeO_3	4620	4626	7	[6, 84, 100, 119]
FeO_4	4623	4702	80	[3, 77, 91, 102, 117]
FeO_2	4627	4631	5	[6, 84, 119]
FeO_5	4628	4640	13	[5, 66, 72, 88, 123, 143]
FeO_3	4632	4653	22	[6, 84, 100, 119]
FeO_4	4641	4644	4	[5, 66, 72, 123, 143]
FeO_5	4645	4659	15	[5, 66, 72, 123, 135, 143]
FeO_5	4654	4659	6	[4, 82, 92, 96, 134, 151]
FeO_4	4654	4658	5	[6, 84, 100, 119, 140]
FeO_5	4659	4662	4	[6, 84, 100, 111, 119, 140]
FeO_4	4660	4696	37	[4, 92, 96, 134, 151]
FeO_6	4660	4673	14	[5, 66, 72, 116, 123, 135, 143]
FeO_4	4663	4673	11	[6, 84, 100, 111, 119]
FeO_5	4674	4675	2	[5, 66, 72, 123, 135, 143]
FeO_3	4674	4746	73	[6, 84, 100, 119]
FeO_4	4676	4681	6	[5, 66, 72, 123, 143]
FeO_5	4682	4713	32	[5, 66, 72, 123, 135, 143]
FeO_3	4697	4741	45	[4, 96, 134, 151]
FeO_3	4703	4729	27	[3, 77, 102, 117]
FeO_4	4714	4718	5	[5, 66, 72, 123, 143]
FeO_3	4719	4735	17	[5, 66, 72, 143]
FeO_4	4730	4832	103	[3, 77, 81, 102, 117]
FeO_4	4736	4756	21	[5, 66, 72, 88, 143]
FeO_4	4742	4744	3	[4, 96, 125, 134, 151]
FeO_5	4745	4747	3	[4, 96, 125, 134, 146, 151]
FeO_4	4747	4750	4	[6, 84, 100, 119, 125]
FeO_6	4748	4763	16	[4, 96, 100, 125, 134, 146, 151]
FeO_5	4751	4801	51	[6, 84, 100, 105, 119, 125]
FeO_3	4757	4759	3	[5, 66, 72, 143]
FeO_4	4760	4793	34	[5, 66, 72, 135, 143]
FeO_5	4764	4858	95	[4, 96, 100, 125, 146, 151]
FeO_5	4794	4802	9	[5, 66, 72, 135, 140, 143]
FeO_6	4802	4826	25	[6, 84, 100, 105, 119, 125, 130]
FeO_4	4803	4808	6	[5, 66, 72, 135, 140]
FeO_3	4809	4809	1	[5, 66, 72, 140]
FeO_4	4810	4812	3	[5, 66, 72, 123, 140]
FeO_5	4813	4819	7	[5, 66, 72, 123, 140, 143]
FeO_4	4820	4826	7	[5, 66, 72, 123, 143]
FeO_5	4827	4828	2	[5, 66, 72, 88, 123, 143]
FeO_5	4827	4834	8	[6, 84, 100, 105, 119, 130]
FeO_4	4829	4874	46	[5, 66, 72, 88, 123]
FeO_5	4833	4850	18	[3, 77, 81, 91, 102, 117]
FeO_4	4835	4839	5	[6, 84, 105, 119, 130]
FeO_3	4840	4853	14	[6, 84, 119, 130]
FeO_5	4851	4874	24	[3, 77, 81, 102, 106, 117]
FeO_4	4854	4874	21	[6, 81, 84, 119, 130]
FeO_4	4859	4871	13	[4, 96, 100, 146, 151]
FeO_5	4872	4876	5	[4, 96, 100, 127, 146, 151]
FeO_6	4875	4905	31	[3, 77, 81, 83, 102, 106, 117]
FeO_5	4875	4891	17	[5, 66, 72, 88, 123, 140]
FeO_5	4875	4929	55	[6, 81, 84, 119, 125, 130]
FeO_4	4877	4952	76	[4, 96, 100, 146, 151]
FeO_4	4892	4918	27	[5, 66, 72, 88, 140]
FeO_5	4906	4941	36	[3, 77, 81, 83, 106, 117]
FeO_3	4919	4931	13	[5, 66, 72, 88]
FeO_4	4930	4990	61	[6, 81, 84, 119, 130]
FeO_4	4932	5010	79	[5, 66, 72, 75, 88]
FeO_6	4942	4948	7	[3, 77, 81, 83, 84, 106, 117]
FeO_5	4949	4965	17	[3, 77, 81, 84, 106, 117]
FeO_3	4953	4953	1	[4, 96, 100, 146]
FeO_4	4954	5024	71	[4, 96, 100, 105, 146]
FeO_6	4966	4978	13	[3, 77, 81, 84, 106, 117, 130]
FeO_5	4979	4989	11	[3, 77, 84, 106, 117, 130]
FeO_6	4990	5004	15	[3, 77, 81, 84, 106, 117, 130]
FeO_5	4991	5003	13	[6, 81, 84, 119, 130, 138]
FeO_6	5004	5008	5	[6, 81, 84, 119, 125, 130, 138]
FeO_7	5005	5005	1	[3, 77, 81, 82, 84, 106, 117, 130]
FeO_6	5006	5007	2	[3, 77, 81, 82, 84, 106, 117]
FeO_5	5008	5052	45	[3, 81, 82, 84, 106, 117]
FeO_5	5009	5051	43	[6, 81, 84, 119, 125, 138]
FeO_5	5011	5032	22	[5, 66, 69, 72, 75, 88]
FeO_5	5025	5039	15	[4, 79, 96, 100, 105, 146]
FeO_6	5033	5041	9	[5, 66, 69, 72, 75, 88, 135]
FeO_4	5040	5074	35	[4, 79, 96, 100, 105]
FeO_7	5042	5062	21	[5, 66, 69, 72, 75, 88, 128, 135]
FeO_4	5052	5060	9	[6, 81, 84, 119, 138]
FeO_4	5053	5067	15	[3, 81, 84, 106, 117]
FeO_5	5061	5061	1	[6, 81, 84, 119, 125, 138]
FeO_4	5062	5066	5	[6, 81, 84, 119, 125]
FeO_6	5063	5082	20	[5, 66, 69, 72, 75, 128, 135]
FeO_3	5067	5081	15	[6, 84, 119, 125]
FeO_5	5068	5073	6	[3, 81, 83, 84, 106, 117]
FeO_4	5074	5109	36	[3, 81, 83, 84, 117]
FeO_5	5075	5084	10	[4, 79, 96, 100, 105, 113]
FeO_2	5082	5087	6	[6, 84, 119]
FeO_5	5083	5130	48	[5, 66, 69, 72, 75, 128]
FeO_6	5085	5132	48	[4, 79, 96, 100, 105, 113, 150]
FeO_3	5088	5088	1	[6, 81, 84, 119]
FeO_4	5089	5123	35	[6, 81, 84, 119, 125]
FeO_5	5110	5117	8	[3, 69, 81, 83, 84, 117]
FeO_4	5118	5155	38	[3, 69, 83, 84, 117]
FeO_3	5124	5125	2	[6, 81, 84, 119]
FeO_4	5126	5134	9	[6, 81, 84, 119, 130]
FeO_6	5131	5154	24	[5, 66, 69, 72, 75, 128, 143]
FeO_5	5133	5137	5	[4, 79, 96, 100, 105, 113]
FeO_5	5135	5162	28	[6, 81, 84, 106, 119, 130]
FeO_4	5138	5143	6	[4, 79, 100, 105, 113]
FeO_3	5144	5147	4	[4, 79, 105, 113]
FeO_4	5148	5163	16	[4, 79, 96, 105, 113]
FeO_5	5155	5163	9	[5, 66, 69, 72, 75, 143]
FeO_3	5156	5172	17	[3, 69, 84, 117]
FeO_4	5163	5188	26	[6, 81, 84, 106, 130]
FeO_5	5164	5188	25	[4, 79, 96, 105, 113, 121]
FeO_4	5164	5182	19	[5, 66, 69, 72, 143]
FeO_4	5173	5185	13	[3, 69, 84, 117, 143]
FeO_5	5183	5194	12	[5, 66, 69, 72, 128, 143]
FeO_5	5186	5255	70	[3, 69, 84, 117, 141, 143]
FeO_6	5189	5193	5	[4, 79, 96, 105, 113, 121, 134]
FeO_5	5189	5195	7	[6, 77, 81, 84, 106, 130]
FeO_5	5194	5225	32	[4, 96, 105, 113, 121, 134]
FeO_6	5195	5196	2	[5, 66, 69, 72, 114, 128, 143]
FeO_4	5196	5197	2	[6, 77, 81, 106, 130]
FeO_5	5197	5217	21	[5, 66, 69, 114, 128, 143]
FeO_5	5198	5222	25	[6, 77, 81, 83, 106, 130]
FeO_6	5218	5324	107	[5, 66, 69, 84, 114, 128, 143]
FeO_4	5223	5442	220	[6, 77, 81, 106, 130]
FeO_6	5226	5239	14	[4, 96, 105, 113, 121, 134, 150]
FeO_5	5240	5250	11	[4, 96, 105, 113, 121, 134]
FeO_6	5251	5261	11	[4, 96, 105, 113, 121, 134, 150]
FeO_4	5256	5256	1	[3, 84, 117, 141, 143]
FeO_3	5257	5281	25	[3, 84, 117, 141]
FeO_5	5262	5276	15	[4, 96, 105, 113, 121, 150]
FeO_4	5277	5297	21	[4, 105, 113, 121, 150]
FeO_4	5282	5323	42	[3, 84, 95, 117, 141]
FeO_5	5298	5314	17	[4, 105, 113, 121, 134, 150]
FeO_6	5315	5320	6	[4, 105, 113, 121, 134, 150, 151]
FeO_5	5321	5343	23	[4, 105, 113, 121, 150, 151]
FeO_5	5324	5354	31	[3, 84, 95, 117, 141, 143]
FeO_5	5325	5352	28	[5, 66, 84, 114, 128, 143]
FeO_4	5344	5391	48	[4, 105, 113, 121, 151]
FeO_4	5353	5369	17	[5, 66, 84, 128, 143]
FeO_4	5355	5441	87	[3, 84, 117, 141, 143]
FeO_5	5370	5375	6	[5, 66, 69, 84, 128, 143]
FeO_4	5376	5417	42	[5, 66, 69, 128, 143]
FeO_3	5392	5431	40	[4, 113, 121, 151]
FeO_3	5418	5459	42	[5, 66, 69, 143]
FeO_4	5432	5458	27	[4, 113, 121, 134, 151]
FeO_3	5442	5458	17	[3, 84, 141, 143]
FeO_5	5443	5466	24	[6, 77, 81, 84, 106, 130]
FeO_4	5459	5511	53	[3, 84, 128, 141, 143]
FeO_3	5459	5511	53	[4, 113, 121, 151]
FeO_4	5460	5481	22	[5, 66, 69, 128, 143]
FeO_4	5467	5475	9	[6, 77, 81, 106, 130]
FeO_4	5476	5507	32	[6, 77, 81, 83, 106]
FeO_5	5482	5523	42	[5, 66, 69, 95, 128, 143]
FeO_5	5508	5578	71	[6, 77, 81, 83, 84, 106]
FeO_3	5512	5520	9	[3, 84, 141, 143]
FeO_4	5512	5528	17	[4, 111, 113, 121, 151]
FeO_4	5521	5544	24	[3, 69, 84, 141, 143]
FeO_4	5524	5530	7	[5, 66, 69, 95, 143]
FeO_3	5529	5611	83	[4, 113, 121, 151]
FeO_5	5531	5549	19	[5, 66, 69, 95, 97, 143]
FeO_3	5545	5580	36	[3, 84, 141, 143]
FeO_4	5550	5598	49	[5, 66, 69, 95, 143]
FeO_4	5579	5587	9	[6, 77, 81, 84, 106]
FeO_4	5581	5616	36	[3, 84, 141, 143, 152]
FeO_5	5588	5590	3	[6, 77, 81, 83, 84, 106]
FeO_6	5591	5593	3	[6, 77, 81, 83, 84, 106, 108]
FeO_5	5594	5608	15	[6, 77, 83, 84, 106, 108]
FeO_5	5599	5625	27	[5, 66, 69, 95, 97, 143]
FeO_4	5609	5658	50	[6, 77, 84, 106, 108]
FeO_4	5612	5659	48	[4, 80, 113, 121, 151]
FeO_5	5617	5642	26	[3, 84, 108, 141, 143, 152]
FeO_6	5626	5647	22	[5, 66, 69, 94, 95, 97, 143]
FeO_6	5643	5666	24	[3, 84, 97, 108, 141, 143, 152]
FeO_5	5648	5705	58	[5, 66, 69, 95, 97, 143]
FeO_5	5659	5667	9	[6, 77, 83, 84, 106, 108]
FeO_3	5660	5665	6	[4, 80, 113, 151]
FeO_4	5666	5668	3	[4, 79, 80, 113, 151]
FeO_5	5667	5682	16	[3, 84, 97, 141, 143, 152]
FeO_4	5668	5717	50	[6, 77, 83, 84, 106]
FeO_5	5669	5694	26	[4, 79, 80, 85, 113, 151]
FeO_4	5683	5817	135	[3, 84, 141, 143, 152]
FeO_4	5695	5722	28	[4, 79, 85, 113, 151]
FeO_4	5706	5761	56	[5, 69, 95, 97, 143]
FeO_3	5718	5725	8	[6, 77, 84, 106]
FeO_5	5723	5730	8	[4, 79, 80, 85, 113, 151]
FeO_4	5726	5809	84	[6, 77, 83, 84, 106]
FeO_4	5731	5748	18	[4, 80, 85, 113, 151]
FeO_5	5749	5775	27	[4, 80, 85, 113, 121, 151]
FeO_3	5762	5771	10	[5, 69, 95, 143]
FeO_4	5772	5840	69	[5, 69, 95, 97, 143]
FeO_4	5776	5953	178	[4, 80, 85, 113, 151]
FeO_5	5810	5821	12	[6, 77, 83, 84, 102, 106]
FeO_5	5818	5861	44	[3, 84, 86, 141, 143, 152]
FeO_4	5822	5834	13	[6, 83, 84, 102, 106]
FeO_5	5835	5865	31	[6, 83, 84, 102, 106, 134]
FeO_3	5841	5844	4	[5, 95, 97, 143]
FeO_4	5845	5859	15	[5, 95, 97, 141, 143]
FeO_5	5860	5861	2	[5, 67, 95, 97, 141, 143]
FeO_6	5862	5878	17	[3, 84, 86, 141, 142, 143, 152]
FeO_4	5862	5885	24	[5, 67, 95, 97, 143]
FeO_6	5866	5871	6	[6, 82, 83, 84, 102, 106, 134]
FeO_5	5872	5872	1	[6, 82, 83, 84, 102, 106]
FeO_6	5873	5916	44	[6, 82, 83, 84, 102, 106, 141]
FeO_5	5879	5896	18	[3, 84, 86, 141, 142, 152]
FeO_5	5886	5911	26	[5, 67, 95, 97, 132, 143]
FeO_4	5897	5918	22	[3, 86, 141, 142, 152]
FeO_6	5912	5914	3	[5, 66, 67, 95, 97, 132, 143]
FeO_5	5915	5915	1	[5, 66, 67, 95, 97, 143]
FeO_6	5916	5930	15	[5, 66, 67, 87, 95, 97, 143]
FeO_5	5917	5924	8	[6, 82, 83, 84, 106, 141]
FeO_5	5919	5949	31	[3, 84, 86, 141, 142, 152]
FeO_4	5925	5935	11	[6, 83, 84, 106, 141]
FeO_5	5931	5953	23	[5, 66, 87, 95, 97, 143]
FeO_5	5936	5938	3	[6, 83, 84, 102, 106, 141]
FeO_4	5939	5980	42	[6, 84, 102, 106, 141]
FeO_4	5950	5969	20	[3, 84, 86, 142, 152]
FeO_5	5954	5961	8	[4, 79, 80, 85, 113, 151]
FeO_4	5954	5955	2	[5, 87, 95, 97, 143]
FeO_3	5956	5966	11	[5, 95, 97, 143]
FeO_4	5962	5993	32	[4, 79, 85, 113, 151]
FeO_4	5967	5986	20	[5, 87, 95, 97, 143]
FeO_5	5970	6010	41	[3, 81, 84, 86, 142, 152]
FeO_5	5981	6011	31	[6, 83, 84, 102, 106, 141]
FeO_3	5987	5995	9	[5, 95, 97, 143]
FeO_5	5994	5999	6	[4, 79, 85, 113, 121, 151]
FeO_4	5996	6070	75	[5, 95, 97, 128, 143]
FeO_6	6000	6006	7	[4, 79, 80, 85, 113, 121, 151]
FeO_5	6007	6009	3	[4, 79, 85, 113, 121, 151]
FeO_4	6010	6014	5	[4, 85, 113, 121, 151]
FeO_4	6011	6033	23	[3, 84, 86, 142, 152]
FeO_6	6012	6038	27	[6, 83, 84, 102, 106, 108, 141]
FeO_5	6015	6058	44	[4, 80, 85, 113, 121, 151]
FeO_5	6034	6044	11	[3, 84, 86, 141, 142, 152]
FeO_5	6039	6051	13	[6, 83, 84, 102, 106, 141]
FeO_6	6045	6051	7	[3, 81, 84, 86, 141, 142, 152]
FeO_5	6052	6073	22	[3, 81, 84, 86, 142, 152]
FeO_4	6052	6094	43	[6, 84, 102, 106, 141]
FeO_6	6059	6075	17	[4, 80, 85, 92, 113, 121, 151]
FeO_5	6071	6093	23	[5, 67, 95, 97, 128, 143]
FeO_6	6074	6146	73	[3, 81, 84, 86, 102, 142, 152]
FeO_5	6076	6124	49	[4, 80, 85, 113, 121, 151]
FeO_6	6094	6118	25	[5, 67, 95, 97, 107, 128, 143]
FeO_5	6095	6145	51	[6, 83, 84, 102, 106, 141]
FeO_7	6119	6124	6	[5, 67, 95, 97, 107, 128, 142, 143]
FeO_4	6125	6158	34	[4, 80, 85, 113, 151]
FeO_6	6125	6160	36	[5, 67, 95, 97, 128, 142, 143]
FeO_4	6146	6208	63	[6, 83, 84, 106, 141]
FeO_5	6147	6200	54	[3, 81, 84, 86, 102, 152]
FeO_3	6159	6180	22	[4, 85, 113, 151]
FeO_7	6161	6174	14	[5, 67, 69, 95, 97, 128, 142, 143]
FeO_6	6175	6184	10	[5, 67, 95, 97, 128, 142, 143]
FeO_4	6181	6231	51	[4, 85, 113, 147, 151]
FeO_5	6185	6190	6	[5, 95, 97, 128, 142, 143]
FeO_4	6191	6195	5	[5, 95, 97, 142, 143]
FeO_3	6196	6213	18	[5, 97, 142, 143]
FeO_4	6201	6214	14	[3, 81, 84, 86, 152]
FeO_5	6209	6288	80	[6, 82, 83, 84, 106, 141]
FeO_4	6214	6248	35	[5, 97, 128, 142, 143]
FeO_5	6215	6246	32	[3, 81, 84, 86, 102, 152]
FeO_3	6232	6271	40	[4, 113, 147, 151]
FeO_4	6247	6253	7	[3, 81, 84, 102, 152]
FeO_3	6249	6252	4	[5, 97, 142, 143]
FeO_4	6253	6301	49	[5, 97, 142, 143, 147]
FeO_3	6254	6270	17	[3, 81, 84, 152]
FeO_4	6271	6286	16	[3, 81, 84, 103, 152]
FeO_4	6272	6337	66	[4, 71, 113, 147, 151]
FeO_5	6287	6332	46	[3, 81, 84, 103, 141, 152]
FeO_4	6289	6331	43	[6, 82, 84, 106, 141]
FeO_5	6302	6314	13	[5, 95, 97, 142, 143, 147]
FeO_4	6315	6430	116	[5, 95, 142, 143, 147]
FeO_5	6332	6345	14	[6, 82, 84, 106, 131, 141]
FeO_4	6333	6348	16	[3, 81, 84, 103, 141]
FeO_3	6338	6342	5	[4, 71, 113, 151]
FeO_4	6343	6388	46	[4, 70, 71, 113, 151]
FeO_6	6346	6371	26	[6, 82, 84, 106, 108, 131, 141]
FeO_5	6349	6368	20	[3, 81, 84, 103, 108, 141]
FeO_6	6369	6409	41	[3, 81, 84, 86, 103, 108, 141]
FeO_5	6372	6377	6	[6, 82, 84, 106, 131, 141]
FeO_4	6378	6474	97	[6, 82, 106, 131, 141]
FeO_5	6389	6453	65	[4, 67, 70, 71, 113, 151]
FeO_5	6410	6421	12	[3, 81, 84, 86, 103, 141]
FeO_6	6422	6443	22	[3, 81, 84, 86, 103, 141, 152]
FeO_3	6431	6507	77	[5, 95, 142, 147]
FeO_5	6444	6556	113	[3, 81, 84, 103, 141, 152]
FeO_4	6454	6456	3	[4, 70, 71, 113, 151]
FeO_5	6457	6461	5	[4, 70, 71, 78, 113, 151]
FeO_4	6462	6480	19	[4, 70, 71, 78, 151]
FeO_5	6475	6489	15	[6, 82, 83, 106, 131, 141]
FeO_5	6481	6533	53	[4, 70, 71, 78, 113, 151]
FeO_6	6490	6543	54	[6, 82, 83, 106, 120, 131, 141]
FeO_4	6508	6571	64	[5, 95, 142, 143, 147]
FeO_6	6534	6546	13	[4, 70, 71, 78, 82, 113, 151]
FeO_5	6544	6578	35	[6, 82, 83, 106, 131, 141]
FeO_5	6547	6642	96	[4, 70, 71, 82, 113, 151]
FeO_6	6557	6570	14	[3, 81, 84, 86, 103, 141, 152]
FeO_5	6571	6625	55	[3, 81, 84, 86, 141, 152]
FeO_3	6572	6593	22	[5, 95, 142, 147]
FeO_4	6579	6605	27	[6, 83, 106, 131, 141]
FeO_4	6594	6607	14	[5, 95, 119, 142, 147]
FeO_3	6606	6628	23	[6, 106, 131, 141]
FeO_5	6608	6614	7	[5, 95, 119, 132, 142, 147]
FeO_6	6615	6635	21	[5, 95, 117, 119, 132, 142, 147]
FeO_6	6626	6643	18	[3, 81, 84, 86, 97, 141, 152]
FeO_4	6629	6667	39	[6, 98, 106, 131, 141]
FeO_5	6636	6708	73	[5, 95, 117, 132, 142, 147]
FeO_4	6643	6680	38	[4, 70, 71, 113, 151]
FeO_5	6644	6645	2	[3, 81, 84, 86, 141, 152]
FeO_4	6646	6703	58	[3, 81, 84, 86, 152]
FeO_3	6668	6684	17	[6, 98, 106, 131]
FeO_5	6681	6701	21	[4, 70, 71, 78, 113, 151]
FeO_4	6685	6698	14	[6, 98, 106, 119, 131]
FeO_6	6699	6717	19	[6, 84, 98, 106, 117, 119, 131]
FeO_4	6702	6715	14	[4, 70, 71, 113, 151]
FeO_5	6704	6737	34	[3, 81, 84, 86, 103, 152]
FeO_4	6709	6750	42	[5, 117, 132, 142, 147]
FeO_3	6716	6725	10	[4, 70, 113, 151]
FeO_5	6718	6750	33	[6, 98, 106, 117, 119, 131]
FeO_4	6726	6750	25	[4, 70, 78, 113, 151]
FeO_4	6738	6750	13	[3, 84, 86, 103, 152]
