# Supplementary material for: Pressure‐Induced Coordination Changes in a Pyrolitic Silicate Melt From Ab Initio Molecular Dynamics Simulations
Source: J Geophys Res Solid Earth. 2019 Nov 29;124(11):11232–50. doi: 10.1029/2019JB018238 (PMC6988478; doi:10.1029/2019JB018238)
Supplement: Supplementary file 2 — Data Set S1 [file JGRB-124-11232-s002.zip › Data/4000K/FeO/a12.5-pyr-100-nvt.T4.outcar.umd.dat.r0.stat.dat]

Cluster	Time	Percent
FeO_4	10138	0.3754258628351355	5
FeO_5	9150	0.33883869056436083	6
FeO_3	3688	0.13657235965042216	4
FeO_6	3486	0.12909198637238928	7
FeO_2	336	0.012442601096133906	3
FeO_7	206	0.0076284994815582876	8
